# Supplementary material for: Distinct dynamics of neuronal activity during concurrent motor planning and execution
Source: Nat Commun. 2021 Sep 10;12:5390. doi: 10.1038/s41467-021-25558-8 (PMC8433382; doi:10.1038/s41467-021-25558-8)
Supplement: Supplementary file 5 — Source Data [file 41467_2021_25558_MOESM5_ESM.zip]

Archive with 88 entries (71 files):
- Source Data/Figure1/
- Source Data/Figure1/Figure1A.txt
- Source Data/Figure1/Figure1B.txt
- Source Data/Figure1/Figure1F.txt
- Source Data/Figure1/Figure1G.txt
- Source Data/Figure1/Figure1H.txt
- Source Data/Figure1/Figure1I.txt
- Source Data/Figure1/Figure1J.txt
- Source Data/Figure2/
- Source Data/Figure2/Figure2B.txt
- Source Data/Figure2/Figure2C.txt
- Source Data/Figure2/Figure2D.txt
- Source Data/Figure3/
- Source Data/Figure3/Figure3C.txt
- Source Data/Figure3/Figure3D.txt
- Source Data/Figure3/Figure3E.txt
- Source Data/Figure3/Figure3F.txt
- Source Data/Figure3/Figure3G.txt
- Source Data/Figure3/Figure3H.txt
- Source Data/Figure3/Figure3I.txt
- Source Data/Figure3/Figure3J.txt
- Source Data/Figure4/
- Source Data/Figure4/Figure4B.txt
- Source Data/Figure4/Figure4C.txt
- Source Data/Figure4/Figure4D.txt
- Source Data/Figure4/Figure4E.txt
- Source Data/Figure4/Figure4F.txt
- Source Data/Figure5/
- Source Data/Figure5/Figure5A.txt
- Source Data/Figure5/Figure5B.txt
- Source Data/Figure5/Figure5C.txt
- Source Data/Figure5/Figure5D.txt
- Source Data/Figure5/Figure5E.txt
- Source Data/Figure5/Figure5F.txt
- Source Data/Figure5/Figure5G.txt
- Source Data/Figure5/Figure5H.txt
- Source Data/Figure5/Figure5I.txt
- Source Data/Figure5/Figure5J.txt
- Source Data/Figure6/
- Source Data/Figure6/Figure6A.txt
- Source Data/Figure6/Figure6B.txt
- Source Data/Figure7/
- Source Data/Figure7/Figure7A.txt
- Source Data/Figure7/Figure7B.txt
- Source Data/Figure7/Figure7C.txt
- Source Data/Figure7/Figure7D.txt
- Source Data/SFigure1/
- Source Data/SFigure1/MS_Figure1A.txt
- Source Data/SFigure1/MS_Figure1B.txt
- Source Data/SFigure1/MS_Figure1C.txt
- Source Data/SFigure10/
- Source Data/SFigure10/MS_Figure10A.txt
- Source Data/SFigure10/MS_Figure10B.txt
- Source Data/SFigure10/MS_Figure10C.txt
- Source Data/SFigure10/MS_Figure10D.txt
- Source Data/SFigure11/
- Source Data/SFigure11/MS_Figure11A.txt
- Source Data/SFigure11/MS_Figure11B.txt
- Source Data/SFigure11/MS_Figure11C.txt
- Source Data/SFigure11/MS_Figure11D.txt
- Source Data/SFigure12/
- Source Data/SFigure12/MS_Figure12.txt
- Source Data/SFigure3/
- Source Data/SFigure3/MS_Figure3A.txt
- Source Data/SFigure3/MS_Figure3B.txt
- Source Data/SFigure3/MS_Figure3C.txt
- Source Data/SFigure4/
- Source Data/SFigure4/MS_Figure4A.txt
- Source Data/SFigure4/MS_Figure4B.txt
- Source Data/SFigure5/
- Source Data/SFigure5/MS_Figure5A.txt
- Source Data/SFigure5/MS_Figure5B.txt
- Source Data/SFigure5/MS_Figure5C.txt
- Source Data/SFigure5/MS_Figure5D.txt
- Source Data/SFigure6/
- Source Data/SFigure6/MS_Figure6A.txt
- Source Data/SFigure6/MS_Figure6B.txt
- Source Data/SFigure6/MS_Figure6C.txt
- Source Data/SFigure6/MS_Figure6D.txt
- Source Data/SFigure7/
- Source Data/SFigure7/MS_Figure7A.txt
- Source Data/SFigure7/MS_Figure7B.txt
- Source Data/SFigure7/MS_Figure7C.txt
- Source Data/SFigure8/
- Source Data/SFigure8/MS_Figure8A.txt
- Source Data/SFigure8/MS_Figure8B.txt
- Source Data/SFigure8/MS_Figure8C.txt
- Source Data/SFigure8/MS_Figure8D.txt
