# Supplementary material for: Distinct dynamics of neuronal activity during concurrent motor planning and execution
Source: Nat Commun. 2021 Sep 10;12:5390. doi: 10.1038/s41467-021-25558-8 (PMC8433382; doi:10.1038/s41467-021-25558-8)
Supplement: Supplementary file 5 — Source Data [file 41467_2021_25558_MOESM5_ESM.zip › Source Data/Figure1/Figure1A.txt]

PositionOrDirection_allSessions_Correlation_v1.m
----------------------------------------------------------------------
**********************************************************************
----------------------------------------------------------------------
Paw velocity auto correlation: Rows: Sessions. Columns: 10 ms bins.
#Rows: 419.000000
#Cols: 41.000000

Column values: 
-200.000000 -190.000000 -180.000000 -170.000000 -160.000000 -150.000000 -140.000000 -130.000000 -120.000000 -110.000000 -100.000000 -90.000000 -80.000000 -70.000000 -60.000000 -50.000000 -40.000000 -30.000000 -20.000000 -10.000000 0.000000 10.000000 20.000000 30.000000 40.000000 50.000000 60.000000 70.000000 80.000000 90.000000 100.000000 110.000000 120.000000 130.000000 140.000000 150.000000 160.000000 170.000000 180.000000 190.000000 200.000000 

Rows: 
NaN NaN NaN NaN NaN NaN NaN NaN NaN NaN NaN NaN NaN NaN NaN NaN NaN NaN NaN NaN NaN NaN NaN NaN NaN NaN NaN NaN NaN NaN NaN NaN NaN NaN NaN NaN NaN NaN NaN NaN NaN 

0.003548 0.004522 -0.004941 -0.015706 -0.012309 -0.007950 -0.002947 -0.012144 -0.014229 -0.004219 -0.003380 -0.021573 -0.016797 -0.010675 -0.028586 -0.053976 -0.093787 -0.144239 -0.159887 0.228413 1.000000 0.228413 -0.159887 -0.144239 -0.093787 -0.053976 -0.028586 -0.010675 -0.016797 -0.021573 -0.003380 -0.004219 -0.014229 -0.012144 -0.002947 -0.007950 -0.012309 -0.015706 -0.004941 0.004522 0.003548 

NaN NaN NaN NaN NaN NaN NaN NaN NaN NaN NaN NaN NaN NaN NaN NaN NaN NaN NaN NaN NaN NaN NaN NaN NaN NaN NaN NaN NaN NaN NaN NaN NaN NaN NaN NaN NaN NaN NaN NaN NaN 

NaN NaN NaN NaN NaN NaN NaN NaN NaN NaN NaN NaN NaN NaN NaN NaN NaN NaN NaN NaN NaN NaN NaN NaN NaN NaN NaN NaN NaN NaN NaN NaN NaN NaN NaN NaN NaN NaN NaN NaN NaN 

0.085867 0.056506 0.268952 -0.122856 -0.649971 0.171540 0.371568 0.131377 0.078475 0.075528 -0.017055 -0.188866 0.010595 0.073762 0.060913 0.063807 0.012931 -0.119231 -0.173473 0.004140 1.000000 0.004140 -0.173473 -0.119231 0.012931 0.063807 0.060913 0.073762 0.010595 -0.188866 -0.017055 0.075528 0.078475 0.131377 0.371568 0.171540 -0.649971 -0.122856 0.268952 0.056506 0.085867 

NaN NaN NaN NaN NaN NaN NaN NaN NaN NaN NaN NaN NaN NaN NaN NaN NaN NaN NaN NaN NaN NaN NaN NaN NaN NaN NaN NaN NaN NaN NaN NaN NaN NaN NaN NaN NaN NaN NaN NaN NaN 

NaN NaN NaN NaN NaN NaN NaN NaN NaN NaN NaN NaN NaN NaN NaN NaN NaN NaN NaN NaN NaN NaN NaN NaN NaN NaN NaN NaN NaN NaN NaN NaN NaN NaN NaN NaN NaN NaN NaN NaN NaN 

0.000237 -0.001458 -0.024804 -0.048110 -0.040760 -0.014573 -0.022969 -0.034385 -0.048105 -0.036585 -0.007497 0.005842 -0.000508 -0.031168 -0.034123 -0.052727 -0.086758 -0.119207 -0.032728 0.317607 1.000000 0.317607 -0.032728 -0.119207 -0.086758 -0.052727 -0.034123 -0.031168 -0.000508 0.005842 -0.007497 -0.036585 -0.048105 -0.034385 -0.022969 -0.014573 -0.040760 -0.048110 -0.024804 -0.001458 0.000237 

-0.033423 -0.041920 -0.026226 0.010042 0.013941 -0.037700 -0.028144 -0.070287 -0.055154 -0.044152 -0.047823 0.010953 0.112526 0.101695 -0.018093 -0.102408 -0.088874 -0.104214 -0.083837 0.275528 1.000000 0.275528 -0.083837 -0.104214 -0.088874 -0.102408 -0.018093 0.101695 0.112526 0.010953 -0.047823 -0.044152 -0.055154 -0.070287 -0.028144 -0.037700 0.013941 0.010042 -0.026226 -0.041920 -0.033423 

NaN NaN NaN NaN NaN NaN NaN NaN NaN NaN NaN NaN NaN NaN NaN NaN NaN NaN NaN NaN NaN NaN NaN NaN NaN NaN NaN NaN NaN NaN NaN NaN NaN NaN NaN NaN NaN NaN NaN NaN NaN 

0.007507 -0.003699 -0.006934 0.001838 -0.006132 -0.019663 -0.008471 -0.003475 0.004991 -0.005243 -0.008004 -0.005195 -0.000642 -0.018905 -0.013369 -0.006151 -0.027318 0.013680 -0.250612 -0.052483 1.000000 -0.052483 -0.250612 0.013680 -0.027318 -0.006151 -0.013369 -0.018905 -0.000642 -0.005195 -0.008004 -0.005243 0.004991 -0.003475 -0.008471 -0.019663 -0.006132 0.001838 -0.006934 -0.003699 0.007507 

NaN NaN NaN NaN NaN NaN NaN NaN NaN NaN NaN NaN NaN NaN NaN NaN NaN NaN NaN NaN NaN NaN NaN NaN NaN NaN NaN NaN NaN NaN NaN NaN NaN NaN NaN NaN NaN NaN NaN NaN NaN 

NaN NaN NaN NaN NaN NaN NaN NaN NaN NaN NaN NaN NaN NaN NaN NaN NaN NaN NaN NaN NaN NaN NaN NaN NaN NaN NaN NaN NaN NaN NaN NaN NaN NaN NaN NaN NaN NaN NaN NaN NaN 

-0.004346 -0.018769 -0.013010 -0.013095 -0.006133 -0.009565 0.009497 0.019144 0.004954 -0.008862 -0.012109 -0.035880 -0.020240 0.006154 -0.014986 -0.030966 -0.087884 -0.125433 -0.096462 0.146108 1.000000 0.146108 -0.096462 -0.125433 -0.087884 -0.030966 -0.014986 0.006154 -0.020240 -0.035880 -0.012109 -0.008862 0.004954 0.019144 0.009497 -0.009565 -0.006133 -0.013095 -0.013010 -0.018769 -0.004346 

NaN NaN NaN NaN NaN NaN NaN NaN NaN NaN NaN NaN NaN NaN NaN NaN NaN NaN NaN NaN NaN NaN NaN NaN NaN NaN NaN NaN NaN NaN NaN NaN NaN NaN NaN NaN NaN NaN NaN NaN NaN 

NaN NaN NaN NaN NaN NaN NaN NaN NaN NaN NaN NaN NaN NaN NaN NaN NaN NaN NaN NaN NaN NaN NaN NaN NaN NaN NaN NaN NaN NaN NaN NaN NaN NaN NaN NaN NaN NaN NaN NaN NaN 

NaN NaN NaN NaN NaN NaN NaN NaN NaN NaN NaN NaN NaN NaN NaN NaN NaN NaN NaN NaN NaN NaN NaN NaN NaN NaN NaN NaN NaN NaN NaN NaN NaN NaN NaN NaN NaN NaN NaN NaN NaN 

NaN NaN NaN NaN NaN NaN NaN NaN NaN NaN NaN NaN NaN NaN NaN NaN NaN NaN NaN NaN NaN NaN NaN NaN NaN NaN NaN NaN NaN NaN NaN NaN NaN NaN NaN NaN NaN NaN NaN NaN NaN 

-0.000354 -0.000351 -0.000348 -0.000344 -0.000342 -0.000338 -0.000335 -0.000332 -0.000330 -0.000327 -0.000324 -0.000321 -0.000319 -0.000315 -0.000313 -0.000310 -0.000308 -0.000306 -0.000303 0.093107 1.000000 0.093107 -0.000303 -0.000306 -0.000308 -0.000310 -0.000313 -0.000315 -0.000319 -0.000321 -0.000324 -0.000327 -0.000330 -0.000332 -0.000335 -0.000338 -0.000342 -0.000344 -0.000348 -0.000351 -0.000354 

-0.022400 -0.033497 -0.011581 0.003924 0.008143 -0.004972 -0.008742 -0.003257 -0.013615 -0.008097 -0.006779 -0.003952 0.006597 0.001821 -0.037356 -0.055235 -0.074028 -0.090236 -0.093396 0.125801 1.000000 0.125801 -0.093396 -0.090236 -0.074028 -0.055235 -0.037356 0.001821 0.006597 -0.003952 -0.006779 -0.008097 -0.013615 -0.003257 -0.008742 -0.004972 0.008143 0.003924 -0.011581 -0.033497 -0.022400 

NaN NaN NaN NaN NaN NaN NaN NaN NaN NaN NaN NaN NaN NaN NaN NaN NaN NaN NaN NaN NaN NaN NaN NaN NaN NaN NaN NaN NaN NaN NaN NaN NaN NaN NaN NaN NaN NaN NaN NaN NaN 

-0.013828 -0.007583 -0.002020 0.003550 -0.005789 -0.004599 -0.010543 -0.014358 -0.017313 -0.027580 -0.029804 -0.023903 -0.002373 -0.006848 -0.021644 -0.031265 -0.087774 -0.126805 -0.085683 0.198981 1.000000 0.198981 -0.085683 -0.126805 -0.087774 -0.031265 -0.021644 -0.006848 -0.002373 -0.023903 -0.029804 -0.027580 -0.017313 -0.014358 -0.010543 -0.004599 -0.005789 0.003550 -0.002020 -0.007583 -0.013828 

NaN NaN NaN NaN NaN NaN NaN NaN NaN NaN NaN NaN NaN NaN NaN NaN NaN NaN NaN NaN NaN NaN NaN NaN NaN NaN NaN NaN NaN NaN NaN NaN NaN NaN NaN NaN NaN NaN NaN NaN NaN 

NaN NaN NaN NaN NaN NaN NaN NaN NaN NaN NaN NaN NaN NaN NaN NaN NaN NaN NaN NaN NaN NaN NaN NaN NaN NaN NaN NaN NaN NaN NaN NaN NaN NaN NaN NaN NaN NaN NaN NaN NaN 

-0.000839 -0.010013 -0.022936 -0.020578 -0.014328 0.000351 0.002597 0.001371 -0.001685 -0.025628 -0.022286 -0.023080 -0.018449 -0.044488 -0.049976 -0.057433 -0.106457 -0.124227 -0.110804 0.225055 1.000000 0.225055 -0.110804 -0.124227 -0.106457 -0.057433 -0.049976 -0.044488 -0.018449 -0.023080 -0.022286 -0.025628 -0.001685 0.001371 0.002597 0.000351 -0.014328 -0.020578 -0.022936 -0.010013 -0.000839 

0.003297 0.016280 -0.007143 -0.022062 -0.024905 -0.005840 -0.013012 -0.019513 -0.009807 -0.010535 -0.007577 -0.009174 -0.009076 -0.009845 -0.030589 -0.027974 -0.044514 -0.112729 -0.128017 0.146369 1.000000 0.146369 -0.128017 -0.112729 -0.044514 -0.027974 -0.030589 -0.009845 -0.009076 -0.009174 -0.007577 -0.010535 -0.009807 -0.019513 -0.013012 -0.005840 -0.024905 -0.022062 -0.007143 0.016280 0.003297 

0.021096 -0.002151 -0.020770 -0.012963 -0.021663 -0.001497 0.007128 -0.005380 -0.022017 -0.011059 -0.029955 -0.048173 -0.022623 -0.005062 0.002294 -0.011328 -0.079866 -0.138639 -0.154238 0.181609 1.000000 0.181609 -0.154238 -0.138639 -0.079866 -0.011328 0.002294 -0.005062 -0.022623 -0.048173 -0.029955 -0.011059 -0.022017 -0.005380 0.007128 -0.001497 -0.021663 -0.012963 -0.020770 -0.002151 0.021096 

NaN NaN NaN NaN NaN NaN NaN NaN NaN NaN NaN NaN NaN NaN NaN NaN NaN NaN NaN NaN NaN NaN NaN NaN NaN NaN NaN NaN NaN NaN NaN NaN NaN NaN NaN NaN NaN NaN NaN NaN NaN 

NaN NaN NaN NaN NaN NaN NaN NaN NaN NaN NaN NaN NaN NaN NaN NaN NaN NaN NaN NaN NaN NaN NaN NaN NaN NaN NaN NaN NaN NaN NaN NaN NaN NaN NaN NaN NaN NaN NaN NaN NaN 

NaN NaN NaN NaN NaN NaN NaN NaN NaN NaN NaN NaN NaN NaN NaN NaN NaN NaN NaN NaN NaN NaN NaN NaN NaN NaN NaN NaN NaN NaN NaN NaN NaN NaN NaN NaN NaN NaN NaN NaN NaN 

NaN NaN NaN NaN NaN NaN NaN NaN NaN NaN NaN NaN NaN NaN NaN NaN NaN NaN NaN NaN NaN NaN NaN NaN NaN NaN NaN NaN NaN NaN NaN NaN NaN NaN NaN NaN NaN NaN NaN NaN NaN 

0.168247 0.384630 0.384939 0.186059 -0.743047 0.267260 0.066422 -0.046183 -0.147213 0.983813 0.016449 0.016522 0.016316 0.015680 0.907700 -0.020985 -0.026631 -0.062336 -0.185957 -0.114029 1.000000 -0.114029 -0.185957 -0.062336 -0.026631 -0.020985 0.907700 0.015680 0.016316 0.016522 0.016449 0.983813 -0.147213 -0.046183 0.066422 0.267260 -0.743047 0.186059 0.384939 0.384630 0.168247 

NaN NaN NaN NaN NaN NaN NaN NaN NaN NaN NaN NaN NaN NaN NaN NaN NaN NaN NaN NaN NaN NaN NaN NaN NaN NaN NaN NaN NaN NaN NaN NaN NaN NaN NaN NaN NaN NaN NaN NaN NaN 

NaN NaN NaN NaN NaN NaN NaN NaN NaN NaN NaN NaN NaN NaN NaN NaN NaN NaN NaN NaN NaN NaN NaN NaN NaN NaN NaN NaN NaN NaN NaN NaN NaN NaN NaN NaN NaN NaN NaN NaN NaN 

NaN NaN NaN NaN NaN NaN NaN NaN NaN NaN NaN NaN NaN NaN NaN NaN NaN NaN NaN NaN NaN NaN NaN NaN NaN NaN NaN NaN NaN NaN NaN NaN NaN NaN NaN NaN NaN NaN NaN NaN NaN 

-0.065297 0.034212 0.014073 0.044823 0.043500 -0.107431 0.083455 -0.085920 -0.155578 0.016685 0.077893 0.100764 0.143927 -0.036566 0.075076 0.002124 -0.038494 -0.129177 -0.049549 -0.010028 1.000000 -0.010028 -0.049549 -0.129177 -0.038494 0.002124 0.075076 -0.036566 0.143927 0.100764 0.077893 0.016685 -0.155578 -0.085920 0.083455 -0.107431 0.043500 0.044823 0.014073 0.034212 -0.065297 

0.002194 0.002167 0.002140 0.002116 0.002090 0.002066 0.002043 0.002020 0.001997 0.001975 0.001954 0.001932 0.001911 0.001890 0.001871 0.001851 0.001832 0.001814 0.001796 0.257753 1.000000 0.257753 0.001796 0.001814 0.001832 0.001851 0.001871 0.001890 0.001911 0.001932 0.001954 0.001975 0.001997 0.002020 0.002043 0.002066 0.002090 0.002116 0.002140 0.002167 0.002194 

-0.010776 -0.012565 -0.008058 0.000684 -0.003622 -0.010326 -0.019657 -0.011654 -0.020782 -0.031366 -0.025755 -0.024431 -0.035025 -0.031567 -0.044158 -0.060994 -0.096565 -0.139690 -0.106562 0.289310 1.000000 0.289310 -0.106562 -0.139690 -0.096565 -0.060994 -0.044158 -0.031567 -0.035025 -0.024431 -0.025755 -0.031366 -0.020782 -0.011654 -0.019657 -0.010326 -0.003622 0.000684 -0.008058 -0.012565 -0.010776 

-0.109911 -0.132382 0.153854 0.348534 -0.138024 0.024525 -0.113082 0.011355 0.214573 -0.149449 0.141301 -0.132452 -0.162149 0.153225 -0.015273 0.178059 -0.214509 -0.073628 -0.021815 0.041019 1.000000 0.041019 -0.021815 -0.073628 -0.214509 0.178059 -0.015273 0.153225 -0.162149 -0.132452 0.141301 -0.149449 0.214573 0.011355 -0.113082 0.024525 -0.138024 0.348534 0.153854 -0.132382 -0.109911 

NaN NaN NaN NaN NaN NaN NaN NaN NaN NaN NaN NaN NaN NaN NaN NaN NaN NaN NaN NaN NaN NaN NaN NaN NaN NaN NaN NaN NaN NaN NaN NaN NaN NaN NaN NaN NaN NaN NaN NaN NaN 

NaN NaN NaN NaN NaN NaN NaN NaN NaN NaN NaN NaN NaN NaN NaN NaN NaN NaN NaN NaN NaN NaN NaN NaN NaN NaN NaN NaN NaN NaN NaN NaN NaN NaN NaN NaN NaN NaN NaN NaN NaN 

-0.022514 -0.022375 -0.000725 -0.009154 -0.014386 0.001768 0.004004 -0.014605 -0.014336 -0.022552 -0.017256 -0.026100 -0.025368 -0.041114 -0.030279 -0.028042 -0.096355 -0.146139 -0.122997 0.235445 1.000000 0.235445 -0.122997 -0.146139 -0.096355 -0.028042 -0.030279 -0.041114 -0.025368 -0.026100 -0.017256 -0.022552 -0.014336 -0.014605 0.004004 0.001768 -0.014386 -0.009154 -0.000725 -0.022375 -0.022514 

0.007281 0.004524 -0.003610 -0.008666 -0.013673 0.009423 -0.000353 0.023704 -0.055525 0.029410 -0.377429 0.653961 -0.047477 -0.002984 -0.002523 -0.009345 0.031743 0.002403 -0.009292 -0.247022 1.000000 -0.247022 -0.009292 0.002403 0.031743 -0.009345 -0.002523 -0.002984 -0.047477 0.653961 -0.377429 0.029410 -0.055525 0.023704 -0.000353 0.009423 -0.013673 -0.008666 -0.003610 0.004524 0.007281 

NaN NaN NaN NaN NaN NaN NaN NaN NaN NaN NaN NaN NaN NaN NaN NaN NaN NaN NaN NaN NaN NaN NaN NaN NaN NaN NaN NaN NaN NaN NaN NaN NaN NaN NaN NaN NaN NaN NaN NaN NaN 

NaN NaN NaN NaN NaN NaN NaN NaN NaN NaN NaN NaN NaN NaN NaN NaN NaN NaN NaN NaN NaN NaN NaN NaN NaN NaN NaN NaN NaN NaN NaN NaN NaN NaN NaN NaN NaN NaN NaN NaN NaN 

-0.010859 -0.014093 -0.011547 0.001515 -0.003077 0.013204 0.010813 -0.014119 -0.018442 -0.016761 -0.025722 -0.004222 0.001480 -0.011446 -0.018720 -0.046527 -0.092690 -0.130003 -0.132652 0.138109 1.000000 0.138109 -0.132652 -0.130003 -0.092690 -0.046527 -0.018720 -0.011446 0.001480 -0.004222 -0.025722 -0.016761 -0.018442 -0.014119 0.010813 0.013204 -0.003077 0.001515 -0.011547 -0.014093 -0.010859 

-0.009280 -0.008445 -0.008882 -0.017959 -0.016147 -0.006950 0.017577 0.013345 -0.013357 -0.016589 -0.010570 -0.006326 -0.016166 -0.019006 -0.002487 -0.022916 -0.047315 -0.099210 -0.099595 0.092135 1.000000 0.092135 -0.099595 -0.099210 -0.047315 -0.022916 -0.002487 -0.019006 -0.016166 -0.006326 -0.010570 -0.016589 -0.013357 0.013345 0.017577 -0.006950 -0.016147 -0.017959 -0.008882 -0.008445 -0.009280 

NaN NaN NaN NaN NaN NaN NaN NaN NaN NaN NaN NaN NaN NaN NaN NaN NaN NaN NaN NaN NaN NaN NaN NaN NaN NaN NaN NaN NaN NaN NaN NaN NaN NaN NaN NaN NaN NaN NaN NaN NaN 

NaN NaN NaN NaN NaN NaN NaN NaN NaN NaN NaN NaN NaN NaN NaN NaN NaN NaN NaN NaN NaN NaN NaN NaN NaN NaN NaN NaN NaN NaN NaN NaN NaN NaN NaN NaN NaN NaN NaN NaN NaN 

NaN NaN NaN NaN NaN NaN NaN NaN NaN NaN NaN NaN NaN NaN NaN NaN NaN NaN NaN NaN NaN NaN NaN NaN NaN NaN NaN NaN NaN NaN NaN NaN NaN NaN NaN NaN NaN NaN NaN NaN NaN 

NaN NaN NaN NaN NaN NaN NaN NaN NaN NaN NaN NaN NaN NaN NaN NaN NaN NaN NaN NaN NaN NaN NaN NaN NaN NaN NaN NaN NaN NaN NaN NaN NaN NaN NaN NaN NaN NaN NaN NaN NaN 

NaN NaN NaN NaN NaN NaN NaN NaN NaN NaN NaN NaN NaN NaN NaN NaN NaN NaN NaN NaN NaN NaN NaN NaN NaN NaN NaN NaN NaN NaN NaN NaN NaN NaN NaN NaN NaN NaN NaN NaN NaN 

0.015101 0.015661 0.005210 0.005654 0.012680 0.002150 0.001886 -0.025600 0.041826 -0.017917 0.002288 0.029078 -0.008779 0.014786 -0.006909 0.006021 0.019038 -0.089852 -0.170409 -0.500879 1.000000 -0.500879 -0.170409 -0.089852 0.019038 0.006021 -0.006909 0.014786 -0.008779 0.029078 0.002288 -0.017917 0.041826 -0.025600 0.001886 0.002150 0.012680 0.005654 0.005210 0.015661 0.015101 

NaN NaN NaN NaN NaN NaN NaN NaN NaN NaN NaN NaN NaN NaN NaN NaN NaN NaN NaN NaN NaN NaN NaN NaN NaN NaN NaN NaN NaN NaN NaN NaN NaN NaN NaN NaN NaN NaN NaN NaN NaN 

-0.003406 0.012957 0.004324 -0.014406 -0.012621 0.002967 0.012289 -0.003927 -0.010106 -0.027194 0.006165 0.030871 0.009492 -0.028652 -0.049302 -0.014573 -0.045297 -0.145926 -0.106038 0.136468 1.000000 0.136468 -0.106038 -0.145926 -0.045297 -0.014573 -0.049302 -0.028652 0.009492 0.030871 0.006165 -0.027194 -0.010106 -0.003927 0.012289 0.002967 -0.012621 -0.014406 0.004324 0.012957 -0.003406 

0.006675 0.006508 0.006651 0.006277 0.006988 0.005525 0.006224 0.006122 0.006382 0.006172 0.006162 0.005840 0.005475 0.006021 0.006889 0.006850 0.005852 0.068560 0.999987 0.826302 1.000000 0.826302 0.999987 0.068560 0.005852 0.006850 0.006889 0.006021 0.005475 0.005840 0.006162 0.006172 0.006382 0.006122 0.006224 0.005525 0.006988 0.006277 0.006651 0.006508 0.006675 

0.017072 0.017372 0.016906 0.015913 0.014949 0.015201 0.016010 0.014551 0.014441 -1.000000 -0.222569 -0.475508 -0.107079 0.085649 0.533686 -0.160397 -0.097374 -0.364263 0.135436 0.250966 1.000000 0.250966 0.135436 -0.364263 -0.097374 -0.160397 0.533686 0.085649 -0.107079 -0.475508 -0.222569 -1.000000 0.014441 0.014551 0.016010 0.015201 0.014949 0.015913 0.016906 0.017372 0.017072 

NaN NaN NaN NaN NaN NaN NaN NaN NaN NaN NaN NaN NaN NaN NaN NaN NaN NaN NaN NaN NaN NaN NaN NaN NaN NaN NaN NaN NaN NaN NaN NaN NaN NaN NaN NaN NaN NaN NaN NaN NaN 

NaN NaN NaN NaN NaN NaN NaN NaN NaN NaN NaN NaN NaN NaN NaN NaN NaN NaN NaN NaN NaN NaN NaN NaN NaN NaN NaN NaN NaN NaN NaN NaN NaN NaN NaN NaN NaN NaN NaN NaN NaN 

NaN NaN NaN NaN NaN NaN NaN NaN NaN NaN NaN NaN NaN NaN NaN NaN NaN NaN NaN NaN NaN NaN NaN NaN NaN NaN NaN NaN NaN NaN NaN NaN NaN NaN NaN NaN NaN NaN NaN NaN NaN 

NaN NaN NaN NaN NaN NaN NaN NaN NaN NaN NaN NaN NaN NaN NaN NaN NaN NaN NaN NaN NaN NaN NaN NaN NaN NaN NaN NaN NaN NaN NaN NaN NaN NaN NaN NaN NaN NaN NaN NaN NaN 

NaN NaN NaN NaN NaN NaN NaN NaN NaN NaN NaN NaN NaN NaN NaN NaN NaN NaN NaN NaN NaN NaN NaN NaN NaN NaN NaN NaN NaN NaN NaN NaN NaN NaN NaN NaN NaN NaN NaN NaN NaN 

-0.010325 -0.014640 -0.013626 -0.014013 -0.014927 -0.013312 -0.006829 -0.013705 -0.012671 -0.019841 -0.028534 -0.025168 -0.022047 -0.015643 -0.017001 -0.031363 -0.072581 -0.134032 -0.130699 0.229013 1.000000 0.229013 -0.130699 -0.134032 -0.072581 -0.031363 -0.017001 -0.015643 -0.022047 -0.025168 -0.028534 -0.019841 -0.012671 -0.013705 -0.006829 -0.013312 -0.014927 -0.014013 -0.013626 -0.014640 -0.010325 

NaN NaN NaN NaN NaN NaN NaN NaN NaN NaN NaN NaN NaN NaN NaN NaN NaN NaN NaN NaN NaN NaN NaN NaN NaN NaN NaN NaN NaN NaN NaN NaN NaN NaN NaN NaN NaN NaN NaN NaN NaN 

NaN NaN NaN NaN NaN NaN NaN NaN NaN NaN NaN NaN NaN NaN NaN NaN NaN NaN NaN NaN NaN NaN NaN NaN NaN NaN NaN NaN NaN NaN NaN NaN NaN NaN NaN NaN NaN NaN NaN NaN NaN 

NaN NaN NaN NaN NaN NaN NaN NaN NaN NaN NaN NaN NaN NaN NaN NaN NaN NaN NaN NaN NaN NaN NaN NaN NaN NaN NaN NaN NaN NaN NaN NaN NaN NaN NaN NaN NaN NaN NaN NaN NaN 

NaN NaN NaN NaN NaN NaN NaN NaN NaN NaN NaN NaN NaN NaN NaN NaN NaN NaN NaN NaN NaN NaN NaN NaN NaN NaN NaN NaN NaN NaN NaN NaN NaN NaN NaN NaN NaN NaN NaN NaN NaN 

NaN NaN NaN NaN NaN NaN NaN NaN NaN NaN NaN NaN NaN NaN NaN NaN NaN NaN NaN NaN NaN NaN NaN NaN NaN NaN NaN NaN NaN NaN NaN NaN NaN NaN NaN NaN NaN NaN NaN NaN NaN 

NaN NaN NaN NaN NaN NaN NaN NaN NaN NaN NaN NaN NaN NaN NaN NaN NaN NaN NaN NaN NaN NaN NaN NaN NaN NaN NaN NaN NaN NaN NaN NaN NaN NaN NaN NaN NaN NaN NaN NaN NaN 

NaN NaN NaN NaN NaN NaN NaN NaN NaN NaN NaN NaN NaN NaN NaN NaN NaN NaN NaN NaN NaN NaN NaN NaN NaN NaN NaN NaN NaN NaN NaN NaN NaN NaN NaN NaN NaN NaN NaN NaN NaN 

NaN NaN NaN NaN NaN NaN NaN NaN NaN NaN NaN NaN NaN NaN NaN NaN NaN NaN NaN NaN NaN NaN NaN NaN NaN NaN NaN NaN NaN NaN NaN NaN NaN NaN NaN NaN NaN NaN NaN NaN NaN 

-0.009143 0.002347 0.005016 -0.001042 -0.002322 -0.009221 -0.004498 -0.004630 -0.002137 -0.011939 0.001115 0.012346 -0.005259 -0.024989 -0.019884 -0.029451 -0.033592 -0.060029 -0.031806 -0.113248 1.000000 -0.113248 -0.031806 -0.060029 -0.033592 -0.029451 -0.019884 -0.024989 -0.005259 0.012346 0.001115 -0.011939 -0.002137 -0.004630 -0.004498 -0.009221 -0.002322 -0.001042 0.005016 0.002347 -0.009143 

-0.003097 -0.004045 0.007014 0.001636 0.010797 0.013187 0.011372 0.005626 1.000000 0.171623 0.129739 0.116293 -0.086108 -0.141180 0.195013 0.154119 -0.009829 0.006013 -0.024935 -0.077909 1.000000 -0.077909 -0.024935 0.006013 -0.009829 0.154119 0.195013 -0.141180 -0.086108 0.116293 0.129739 0.171623 1.000000 0.005626 0.011372 0.013187 0.010797 0.001636 0.007014 -0.004045 -0.003097 

-0.004773 0.001472 -0.003114 -0.007496 -0.014650 -0.029376 -0.018158 -0.012085 -0.018066 -0.007959 -0.002181 -0.007517 -0.016418 -0.027298 -0.051057 -0.062748 -0.091027 -0.133212 -0.099559 0.224743 1.000000 0.224743 -0.099559 -0.133212 -0.091027 -0.062748 -0.051057 -0.027298 -0.016418 -0.007517 -0.002181 -0.007959 -0.018066 -0.012085 -0.018158 -0.029376 -0.014650 -0.007496 -0.003114 0.001472 -0.004773 

0.021025 0.003928 -0.005308 -0.013287 -0.018334 -0.022043 -0.013498 -0.005788 -0.000330 -0.003967 -0.007860 -0.006514 -0.006689 -0.024629 -0.038470 -0.055404 -0.093861 -0.130496 -0.093286 0.165033 1.000000 0.165033 -0.093286 -0.130496 -0.093861 -0.055404 -0.038470 -0.024629 -0.006689 -0.006514 -0.007860 -0.003967 -0.000330 -0.005788 -0.013498 -0.022043 -0.018334 -0.013287 -0.005308 0.003928 0.021025 

NaN NaN NaN NaN NaN NaN NaN NaN NaN NaN NaN NaN NaN NaN NaN NaN NaN NaN NaN NaN NaN NaN NaN NaN NaN NaN NaN NaN NaN NaN NaN NaN NaN NaN NaN NaN NaN NaN NaN NaN NaN 

0.006195 -0.005551 -0.003780 -0.011331 -0.001080 -0.012600 -0.004270 0.003170 -0.002287 -0.010383 -0.019609 -0.021306 0.005174 -0.017975 -0.006229 -0.049050 -0.096849 -0.133297 -0.094004 0.099612 1.000000 0.099612 -0.094004 -0.133297 -0.096849 -0.049050 -0.006229 -0.017975 0.005174 -0.021306 -0.019609 -0.010383 -0.002287 0.003170 -0.004270 -0.012600 -0.001080 -0.011331 -0.003780 -0.005551 0.006195 

-0.019569 -0.021474 -0.007713 -0.000569 0.003035 -0.002461 -0.015746 -0.020054 -0.026491 -0.017052 0.000336 0.003563 0.001206 -0.012777 -0.029886 -0.080841 -0.147931 -0.192198 -0.125356 0.282097 1.000000 0.282097 -0.125356 -0.192198 -0.147931 -0.080841 -0.029886 -0.012777 0.001206 0.003563 0.000336 -0.017052 -0.026491 -0.020054 -0.015746 -0.002461 0.003035 -0.000569 -0.007713 -0.021474 -0.019569 

NaN NaN NaN NaN NaN NaN NaN NaN NaN NaN NaN NaN NaN NaN NaN NaN NaN NaN NaN NaN NaN NaN NaN NaN NaN NaN NaN NaN NaN NaN NaN NaN NaN NaN NaN NaN NaN NaN NaN NaN NaN 

NaN NaN NaN NaN NaN NaN NaN NaN NaN NaN NaN NaN NaN NaN NaN NaN NaN NaN NaN NaN NaN NaN NaN NaN NaN NaN NaN NaN NaN NaN NaN NaN NaN NaN NaN NaN NaN NaN NaN NaN NaN 

0.004636 0.010672 0.040516 -0.014305 -0.008116 0.039162 0.000087 -0.013010 -0.026772 -0.016415 -0.009258 -0.025030 0.015253 -0.020291 -0.025459 -0.047018 -0.045402 -0.026615 -0.095147 0.003287 1.000000 0.003287 -0.095147 -0.026615 -0.045402 -0.047018 -0.025459 -0.020291 0.015253 -0.025030 -0.009258 -0.016415 -0.026772 -0.013010 0.000087 0.039162 -0.008116 -0.014305 0.040516 0.010672 0.004636 

0.002812 0.002796 0.002783 0.002765 0.002753 0.002737 0.002721 0.002709 0.002693 0.002680 0.002665 0.002651 0.002639 0.002623 0.002613 0.002599 0.002585 0.002572 0.002559 0.052649 1.000000 0.052649 0.002559 0.002572 0.002585 0.002599 0.002613 0.002623 0.002639 0.002651 0.002665 0.002680 0.002693 0.002709 0.002721 0.002737 0.002753 0.002765 0.002783 0.002796 0.002812 

0.000862 -0.000919 0.003277 -0.000293 -0.003369 -0.004792 -0.005422 -0.003016 -0.001113 -0.005723 0.002537 -0.002194 -0.000990 -0.001818 -0.019515 -0.015814 -0.039251 -0.084952 -0.096166 0.077184 1.000000 0.077184 -0.096166 -0.084952 -0.039251 -0.015814 -0.019515 -0.001818 -0.000990 -0.002194 0.002537 -0.005723 -0.001113 -0.003016 -0.005422 -0.004792 -0.003369 -0.000293 0.003277 -0.000919 0.000862 

0.000555 -0.001738 -0.013021 -0.013787 -0.010655 -0.003182 0.000662 -0.000829 -0.001775 0.005338 -0.004620 -0.018750 -0.022135 -0.008732 -0.019806 -0.048311 -0.084988 -0.131416 -0.124331 0.164485 1.000000 0.164485 -0.124331 -0.131416 -0.084988 -0.048311 -0.019806 -0.008732 -0.022135 -0.018750 -0.004620 0.005338 -0.001775 -0.000829 0.000662 -0.003182 -0.010655 -0.013787 -0.013021 -0.001738 0.000555 

-0.021126 -0.011658 0.006335 0.011667 0.010916 0.004221 0.002844 -0.015151 -0.033165 -0.020789 -0.004912 0.003533 0.002363 -0.010326 0.009239 -0.010439 -0.070478 -0.169143 -0.168830 0.142756 1.000000 0.142756 -0.168830 -0.169143 -0.070478 -0.010439 0.009239 -0.010326 0.002363 0.003533 -0.004912 -0.020789 -0.033165 -0.015151 0.002844 0.004221 0.010916 0.011667 0.006335 -0.011658 -0.021126 

NaN NaN NaN NaN NaN NaN NaN NaN NaN NaN NaN NaN NaN NaN 0.968033 0.125909 0.008487 -0.017806 -0.048811 -0.096964 1.000000 -0.096964 -0.048811 -0.017806 0.008487 0.125909 0.968033 NaN NaN NaN NaN NaN NaN NaN NaN NaN NaN NaN NaN NaN NaN 

0.007972 -0.004846 -0.008482 -0.013229 -0.017011 0.006902 0.003738 -0.006832 -0.003443 -0.007696 -0.010460 -0.012756 -0.003764 0.023581 0.003153 -0.014793 -0.081716 -0.142085 -0.128525 0.106001 1.000000 0.106001 -0.128525 -0.142085 -0.081716 -0.014793 0.003153 0.023581 -0.003764 -0.012756 -0.010460 -0.007696 -0.003443 -0.006832 0.003738 0.006902 -0.017011 -0.013229 -0.008482 -0.004846 0.007972 

NaN NaN NaN NaN NaN NaN NaN NaN NaN NaN NaN NaN NaN NaN NaN NaN NaN NaN NaN NaN NaN NaN NaN NaN NaN NaN NaN NaN NaN NaN NaN NaN NaN NaN NaN NaN NaN NaN NaN NaN NaN 

-0.006480 -0.007161 0.001542 -0.012908 -0.016843 -0.012574 -0.006542 0.003434 0.004111 -0.006086 -0.020729 -0.032197 -0.008687 0.001413 -0.014058 -0.050940 -0.112376 -0.119989 -0.076160 0.157171 1.000000 0.157171 -0.076160 -0.119989 -0.112376 -0.050940 -0.014058 0.001413 -0.008687 -0.032197 -0.020729 -0.006086 0.004111 0.003434 -0.006542 -0.012574 -0.016843 -0.012908 0.001542 -0.007161 -0.006480 

NaN NaN NaN NaN NaN NaN NaN NaN NaN NaN NaN NaN NaN NaN NaN NaN NaN NaN NaN NaN NaN NaN NaN NaN NaN NaN NaN NaN NaN NaN NaN NaN NaN NaN NaN NaN NaN NaN NaN NaN NaN 

NaN NaN NaN NaN NaN NaN NaN NaN NaN NaN NaN NaN NaN NaN NaN NaN NaN NaN NaN NaN NaN NaN NaN NaN NaN NaN NaN NaN NaN NaN NaN NaN NaN NaN NaN NaN NaN NaN NaN NaN NaN 

NaN NaN NaN NaN NaN NaN NaN NaN NaN NaN NaN NaN NaN NaN NaN NaN NaN NaN NaN NaN NaN NaN NaN NaN NaN NaN NaN NaN NaN NaN NaN NaN NaN NaN NaN NaN NaN NaN NaN NaN NaN 

-0.004338 -0.002411 -0.005847 -0.003154 0.003588 0.000886 0.008056 -0.011140 -0.072023 -0.022083 -0.029572 -0.007581 0.044987 0.014021 -0.013328 -0.107311 -0.257837 -0.075669 -0.071855 0.074516 1.000000 0.074516 -0.071855 -0.075669 -0.257837 -0.107311 -0.013328 0.014021 0.044987 -0.007581 -0.029572 -0.022083 -0.072023 -0.011140 0.008056 0.000886 0.003588 -0.003154 -0.005847 -0.002411 -0.004338 

NaN NaN NaN NaN NaN NaN NaN NaN NaN NaN NaN NaN NaN NaN NaN NaN NaN NaN NaN NaN NaN NaN NaN NaN NaN NaN NaN NaN NaN NaN NaN NaN NaN NaN NaN NaN NaN NaN NaN NaN NaN 

-0.003681 0.004336 0.006473 -0.002374 0.003611 0.004734 -0.029167 -0.016830 -0.014393 0.003670 0.005993 -0.016871 -0.029904 -0.021922 0.006781 -0.018952 -0.065182 -0.094167 -0.115621 0.095533 1.000000 0.095533 -0.115621 -0.094167 -0.065182 -0.018952 0.006781 -0.021922 -0.029904 -0.016871 0.005993 0.003670 -0.014393 -0.016830 -0.029167 0.004734 0.003611 -0.002374 0.006473 0.004336 -0.003681 

NaN NaN NaN NaN NaN NaN NaN NaN NaN NaN NaN NaN NaN NaN NaN NaN NaN NaN NaN NaN NaN NaN NaN NaN NaN NaN NaN NaN NaN NaN NaN NaN NaN NaN NaN NaN NaN NaN NaN NaN NaN 

0.007331 0.007272 0.006920 0.007146 0.004407 0.006506 0.007185 0.006889 0.007559 0.006640 0.004949 0.007082 0.006352 0.004676 0.007872 0.007323 -0.647552 -0.042260 0.025516 0.345988 1.000000 0.345988 0.025516 -0.042260 -0.647552 0.007323 0.007872 0.004676 0.006352 0.007082 0.004949 0.006640 0.007559 0.006889 0.007185 0.006506 0.004407 0.007146 0.006920 0.007272 0.007331 

NaN NaN NaN NaN NaN NaN NaN NaN NaN NaN NaN NaN NaN NaN NaN NaN NaN NaN NaN NaN NaN NaN NaN NaN NaN NaN NaN NaN NaN NaN NaN NaN NaN NaN NaN NaN NaN NaN NaN NaN NaN 

-0.006521 -0.001211 0.001626 -0.010270 0.000167 0.025735 0.004901 -0.008637 -0.009221 -0.016979 -0.012562 -0.012686 -0.014533 -0.016006 -0.042641 -0.053557 -0.064316 -0.082584 -0.082397 0.075870 1.000000 0.075870 -0.082397 -0.082584 -0.064316 -0.053557 -0.042641 -0.016006 -0.014533 -0.012686 -0.012562 -0.016979 -0.009221 -0.008637 0.004901 0.025735 0.000167 -0.010270 0.001626 -0.001211 -0.006521 

0.018378 0.017970 0.017735 0.017462 0.017171 0.016906 0.016623 0.016362 0.016044 0.015797 0.015658 0.015481 0.015187 0.015120 0.014652 0.920857 0.285927 0.022641 -0.343490 -0.209843 1.000000 -0.209843 -0.343490 0.022641 0.285927 0.920857 0.014652 0.015120 0.015187 0.015481 0.015658 0.015797 0.016044 0.016362 0.016623 0.016906 0.017171 0.017462 0.017735 0.017970 0.018378 

NaN NaN NaN NaN NaN NaN NaN NaN NaN NaN NaN NaN NaN NaN NaN NaN NaN NaN NaN NaN NaN NaN NaN NaN NaN NaN NaN NaN NaN NaN NaN NaN NaN NaN NaN NaN NaN NaN NaN NaN NaN 

NaN NaN NaN NaN NaN NaN NaN NaN NaN NaN NaN NaN NaN NaN NaN NaN NaN NaN NaN NaN NaN NaN NaN NaN NaN NaN NaN NaN NaN NaN NaN NaN NaN NaN NaN NaN NaN NaN NaN NaN NaN 

0.017705 0.017662 0.017633 0.017049 0.016532 0.016724 0.016150 0.015680 0.015616 0.015599 0.015451 0.015011 0.015059 0.014772 0.844845 0.153557 0.155333 -0.017718 -0.313467 -0.136722 1.000000 -0.136722 -0.313467 -0.017718 0.155333 0.153557 0.844845 0.014772 0.015059 0.015011 0.015451 0.015599 0.015616 0.015680 0.016150 0.016724 0.016532 0.017049 0.017633 0.017662 0.017705 

0.002232 0.005861 0.008442 0.003007 0.319131 0.146154 0.456527 -0.362504 -0.320472 -0.158453 -0.684584 -0.662140 -0.006959 0.022221 0.005263 0.933819 0.233238 0.108172 0.017147 0.393331 1.000000 0.393331 0.017147 0.108172 0.233238 0.933819 0.005263 0.022221 -0.006959 -0.662140 -0.684584 -0.158453 -0.320472 -0.362504 0.456527 0.146154 0.319131 0.003007 0.008442 0.005861 0.002232 

NaN NaN NaN NaN NaN NaN NaN NaN NaN NaN NaN NaN NaN NaN NaN NaN NaN NaN NaN NaN NaN NaN NaN NaN NaN NaN NaN NaN NaN NaN NaN NaN NaN NaN NaN NaN NaN NaN NaN NaN NaN 

0.000416 -0.010261 -0.019322 -0.024205 -0.015074 -0.004116 -0.002015 -0.019658 -0.015865 -0.003324 -0.030155 -0.026185 -0.008367 -0.014641 -0.026121 -0.038724 -0.075250 -0.118762 -0.074050 0.171073 1.000000 0.171073 -0.074050 -0.118762 -0.075250 -0.038724 -0.026121 -0.014641 -0.008367 -0.026185 -0.030155 -0.003324 -0.015865 -0.019658 -0.002015 -0.004116 -0.015074 -0.024205 -0.019322 -0.010261 0.000416 

NaN NaN NaN NaN NaN NaN NaN NaN NaN NaN NaN NaN NaN NaN NaN NaN NaN NaN NaN NaN NaN NaN NaN NaN NaN NaN NaN NaN NaN NaN NaN NaN NaN NaN NaN NaN NaN NaN NaN NaN NaN 

0.002404 -0.169892 0.260514 -0.232360 -0.182555 0.296073 -0.123756 -0.066273 0.211981 -0.107436 -0.138901 0.174330 -0.057887 -0.065654 0.228562 -0.190060 -0.149639 0.215924 -0.141747 -0.322395 1.000000 -0.322395 -0.141747 0.215924 -0.149639 -0.190060 0.228562 -0.065654 -0.057887 0.174330 -0.138901 -0.107436 0.211981 -0.066273 -0.123756 0.296073 -0.182555 -0.232360 0.260514 -0.169892 0.002404 

NaN NaN NaN NaN NaN NaN NaN NaN NaN NaN NaN NaN NaN NaN NaN NaN NaN NaN NaN NaN NaN NaN NaN NaN NaN NaN NaN NaN NaN NaN NaN NaN NaN NaN NaN NaN NaN NaN NaN NaN NaN 

NaN NaN NaN NaN NaN NaN NaN NaN NaN NaN NaN NaN NaN NaN NaN NaN NaN NaN NaN NaN NaN NaN NaN NaN NaN NaN NaN NaN NaN NaN NaN NaN NaN NaN NaN NaN NaN NaN NaN NaN NaN 

NaN NaN NaN NaN NaN NaN NaN NaN NaN NaN NaN NaN NaN NaN NaN NaN NaN NaN NaN NaN NaN NaN NaN NaN NaN NaN NaN NaN NaN NaN NaN NaN NaN NaN NaN NaN NaN NaN NaN NaN NaN 

NaN NaN NaN NaN NaN NaN NaN NaN NaN NaN NaN NaN NaN NaN NaN NaN NaN NaN NaN NaN NaN NaN NaN NaN NaN NaN NaN NaN NaN NaN NaN NaN NaN NaN NaN NaN NaN NaN NaN NaN NaN 

NaN NaN NaN NaN NaN NaN NaN NaN NaN NaN NaN NaN NaN NaN NaN NaN NaN NaN NaN NaN NaN NaN NaN NaN NaN NaN NaN NaN NaN NaN NaN NaN NaN NaN NaN NaN NaN NaN NaN NaN NaN 

-0.030596 0.049473 -0.048092 0.003240 0.024930 -0.001094 -0.021721 -0.021151 0.011574 0.039140 -0.000505 -0.014164 -0.021342 -0.002223 -0.014698 0.062518 -0.036498 -0.057812 -0.080918 -0.135914 1.000000 -0.135914 -0.080918 -0.057812 -0.036498 0.062518 -0.014698 -0.002223 -0.021342 -0.014164 -0.000505 0.039140 0.011574 -0.021151 -0.021721 -0.001094 0.024930 0.003240 -0.048092 0.049473 -0.030596 

0.001273 -0.006349 -0.024983 -0.020587 0.014357 -0.000250 -0.033845 -0.019296 -0.003363 -0.001897 -0.014114 -0.021194 0.000489 -0.008390 -0.015264 -0.050263 -0.060545 -0.096955 -0.070169 0.142034 1.000000 0.142034 -0.070169 -0.096955 -0.060545 -0.050263 -0.015264 -0.008390 0.000489 -0.021194 -0.014114 -0.001897 -0.003363 -0.019296 -0.033845 -0.000250 0.014357 -0.020587 -0.024983 -0.006349 0.001273 

NaN NaN NaN NaN NaN NaN NaN NaN NaN NaN NaN NaN NaN NaN NaN NaN NaN NaN NaN NaN NaN NaN NaN NaN NaN NaN NaN NaN NaN NaN NaN NaN NaN NaN NaN NaN NaN NaN NaN NaN NaN 

NaN NaN NaN NaN NaN NaN NaN NaN NaN NaN NaN NaN NaN NaN NaN NaN NaN NaN NaN NaN NaN NaN NaN NaN NaN NaN NaN NaN NaN NaN NaN NaN NaN NaN NaN NaN NaN NaN NaN NaN NaN 

NaN NaN NaN NaN NaN NaN NaN NaN NaN NaN NaN NaN NaN NaN NaN NaN NaN NaN NaN NaN NaN NaN NaN NaN NaN NaN NaN NaN NaN NaN NaN NaN NaN NaN NaN NaN NaN NaN NaN NaN NaN 

-0.007328 -0.018078 -0.003383 0.005083 -0.008562 -0.014355 -0.009584 -0.021292 0.002207 -0.000860 -0.011464 -0.013500 -0.021621 -0.034181 -0.021253 -0.042636 -0.059814 -0.065785 -0.049660 0.103014 1.000000 0.103014 -0.049660 -0.065785 -0.059814 -0.042636 -0.021253 -0.034181 -0.021621 -0.013500 -0.011464 -0.000860 0.002207 -0.021292 -0.009584 -0.014355 -0.008562 0.005083 -0.003383 -0.018078 -0.007328 

0.008674 0.002999 0.012325 0.010134 -0.011133 -0.025741 -0.002842 -0.004135 -0.024848 0.002011 0.014775 0.004036 0.007578 0.038415 -0.026070 -0.013682 -0.002611 0.003391 0.003645 -0.279704 1.000000 -0.279704 0.003645 0.003391 -0.002611 -0.013682 -0.026070 0.038415 0.007578 0.004036 0.014775 0.002011 -0.024848 -0.004135 -0.002842 -0.025741 -0.011133 0.010134 0.012325 0.002999 0.008674 

NaN NaN NaN NaN NaN NaN NaN NaN NaN NaN NaN NaN NaN NaN NaN NaN NaN NaN NaN NaN NaN NaN NaN NaN NaN NaN NaN NaN NaN NaN NaN NaN NaN NaN NaN NaN NaN NaN NaN NaN NaN 

NaN NaN NaN NaN NaN NaN NaN NaN NaN NaN NaN NaN NaN NaN NaN NaN NaN NaN NaN NaN NaN NaN NaN NaN NaN NaN NaN NaN NaN NaN NaN NaN NaN NaN NaN NaN NaN NaN NaN NaN NaN 

NaN NaN NaN NaN NaN NaN NaN NaN NaN NaN NaN NaN NaN NaN NaN NaN NaN NaN NaN NaN NaN NaN NaN NaN NaN NaN NaN NaN NaN NaN NaN NaN NaN NaN NaN NaN NaN NaN NaN NaN NaN 

-0.004223 -0.021045 -0.008486 0.001482 0.001628 0.003686 -0.016080 -0.009506 0.004096 0.000889 0.009742 0.006952 0.011358 0.003135 -0.031558 -0.049892 -0.064186 -0.065256 -0.028459 0.103868 1.000000 0.103868 -0.028459 -0.065256 -0.064186 -0.049892 -0.031558 0.003135 0.011358 0.006952 0.009742 0.000889 0.004096 -0.009506 -0.016080 0.003686 0.001628 0.001482 -0.008486 -0.021045 -0.004223 

0.005206 0.026607 -0.004930 -0.014053 0.000883 0.031447 -0.006097 0.009322 0.027622 -0.003375 -0.000962 -0.004737 -0.033162 -0.018990 -0.009123 0.008538 -0.016432 -0.030821 -0.032716 0.019092 1.000000 0.019092 -0.032716 -0.030821 -0.016432 0.008538 -0.009123 -0.018990 -0.033162 -0.004737 -0.000962 -0.003375 0.027622 0.009322 -0.006097 0.031447 0.000883 -0.014053 -0.004930 0.026607 0.005206 

-0.001197 0.019833 0.009607 -0.012349 0.002791 -0.010504 0.006868 -0.000257 -0.016766 -0.031437 -0.000766 0.001080 -0.001390 -0.021195 -0.035708 -0.046394 -0.051986 -0.056165 -0.041925 0.119987 1.000000 0.119987 -0.041925 -0.056165 -0.051986 -0.046394 -0.035708 -0.021195 -0.001390 0.001080 -0.000766 -0.031437 -0.016766 -0.000257 0.006868 -0.010504 0.002791 -0.012349 0.009607 0.019833 -0.001197 

0.027693 0.013399 0.040083 -0.030590 -0.014575 0.012679 0.021219 0.014101 -0.002106 -0.040371 -0.016913 0.001192 -0.000420 -0.002537 -0.001148 -0.012441 -0.058740 -0.071611 -0.079536 0.052411 1.000000 0.052411 -0.079536 -0.071611 -0.058740 -0.012441 -0.001148 -0.002537 -0.000420 0.001192 -0.016913 -0.040371 -0.002106 0.014101 0.021219 0.012679 -0.014575 -0.030590 0.040083 0.013399 0.027693 

0.004980 -0.004207 -0.001581 0.001836 0.000023 0.001004 -0.004697 -0.009803 0.007363 0.000318 0.009113 -0.025220 0.012645 -0.003933 0.002972 -0.004582 -0.033713 -0.049694 -0.058252 0.010518 1.000000 0.010518 -0.058252 -0.049694 -0.033713 -0.004582 0.002972 -0.003933 0.012645 -0.025220 0.009113 0.000318 0.007363 -0.009803 -0.004697 0.001004 0.000023 0.001836 -0.001581 -0.004207 0.004980 

NaN NaN NaN NaN NaN NaN NaN NaN NaN NaN NaN NaN NaN NaN NaN NaN NaN NaN NaN NaN NaN NaN NaN NaN NaN NaN NaN NaN NaN NaN NaN NaN NaN NaN NaN NaN NaN NaN NaN NaN NaN 

NaN NaN NaN NaN NaN NaN NaN NaN NaN NaN NaN NaN NaN NaN NaN NaN NaN NaN NaN NaN NaN NaN NaN NaN NaN NaN NaN NaN NaN NaN NaN NaN NaN NaN NaN NaN NaN NaN NaN NaN NaN 

NaN NaN NaN NaN NaN NaN NaN NaN NaN NaN NaN NaN NaN NaN NaN NaN NaN NaN NaN NaN NaN NaN NaN NaN NaN NaN NaN NaN NaN NaN NaN NaN NaN NaN NaN NaN NaN NaN NaN NaN NaN 

-0.005014 -0.003460 -0.005566 -0.001830 -0.003260 -0.002895 -0.000880 -0.002132 -0.005764 -0.003645 -0.004140 -0.002488 -0.009815 0.002029 0.011081 -0.033589 0.048807 -0.069950 -0.094014 -0.027846 1.000000 -0.027846 -0.094014 -0.069950 0.048807 -0.033589 0.011081 0.002029 -0.009815 -0.002488 -0.004140 -0.003645 -0.005764 -0.002132 -0.000880 -0.002895 -0.003260 -0.001830 -0.005566 -0.003460 -0.005014 

NaN NaN NaN NaN NaN NaN NaN NaN NaN NaN NaN NaN NaN NaN NaN NaN NaN NaN NaN NaN NaN NaN NaN NaN NaN NaN NaN NaN NaN NaN NaN NaN NaN NaN NaN NaN NaN NaN NaN NaN NaN 

NaN NaN NaN NaN NaN NaN NaN NaN NaN NaN NaN NaN NaN NaN NaN NaN NaN NaN NaN NaN NaN NaN NaN NaN NaN NaN NaN NaN NaN NaN NaN NaN NaN NaN NaN NaN NaN NaN NaN NaN NaN 

0.002564 0.003434 0.004157 0.003668 0.002830 0.002904 0.002792 0.002644 0.002884 0.003233 0.003683 0.410423 0.255715 0.130530 -0.026451 0.349791 -0.575835 0.209884 -0.256287 -0.295333 1.000000 -0.295333 -0.256287 0.209884 -0.575835 0.349791 -0.026451 0.130530 0.255715 0.410423 0.003683 0.003233 0.002884 0.002644 0.002792 0.002904 0.002830 0.003668 0.004157 0.003434 0.002564 

-0.939994 0.357593 0.018542 -0.047157 -0.576246 -0.031984 -0.001451 -0.000543 0.039593 -0.029313 -0.020052 0.049117 0.006033 0.029825 -0.091313 -0.052054 0.012244 0.035382 0.026876 -0.110738 1.000000 -0.110738 0.026876 0.035382 0.012244 -0.052054 -0.091313 0.029825 0.006033 0.049117 -0.020052 -0.029313 0.039593 -0.000543 -0.001451 -0.031984 -0.576246 -0.047157 0.018542 0.357593 -0.939994 

-0.003105 -0.010556 -0.014745 0.000258 0.000020 -0.000038 -0.008626 -0.014355 -0.020632 -0.022538 -0.023101 -0.017319 -0.014441 -0.025599 -0.035760 -0.075246 -0.130115 -0.143933 -0.074166 0.269054 1.000000 0.269054 -0.074166 -0.143933 -0.130115 -0.075246 -0.035760 -0.025599 -0.014441 -0.017319 -0.023101 -0.022538 -0.020632 -0.014355 -0.008626 -0.000038 0.000020 0.000258 -0.014745 -0.010556 -0.003105 

0.010417 0.013415 0.014899 0.013784 0.013723 0.011323 0.011996 0.012758 0.013158 0.009075 0.010657 0.014060 0.011632 0.010074 -0.965718 -0.047919 -0.026924 0.000505 -0.038215 -0.166296 1.000000 -0.166296 -0.038215 0.000505 -0.026924 -0.047919 -0.965718 0.010074 0.011632 0.014060 0.010657 0.009075 0.013158 0.012758 0.011996 0.011323 0.013723 0.013784 0.014899 0.013415 0.010417 

-0.009354 -0.005796 -0.004895 0.001657 -0.001562 -0.005007 0.006770 0.016739 0.004011 -0.004442 -0.103596 -0.011463 0.047106 0.184999 0.105404 -0.027996 -0.435096 -0.310871 0.011385 0.294071 1.000000 0.294071 0.011385 -0.310871 -0.435096 -0.027996 0.105404 0.184999 0.047106 -0.011463 -0.103596 -0.004442 0.004011 0.016739 0.006770 -0.005007 -0.001562 0.001657 -0.004895 -0.005796 -0.009354 

NaN NaN NaN NaN NaN NaN NaN NaN NaN NaN NaN NaN NaN NaN NaN NaN NaN NaN NaN NaN NaN NaN NaN NaN NaN NaN NaN NaN NaN NaN NaN NaN NaN NaN NaN NaN NaN NaN NaN NaN NaN 

-0.012374 -0.013244 -0.010388 0.000963 0.000505 -0.022384 -0.003488 0.007614 -0.015492 -0.016293 0.005726 0.010290 0.004220 -0.020682 -0.043481 0.019856 -0.030522 -0.008623 -0.113122 -0.148443 1.000000 -0.148443 -0.113122 -0.008623 -0.030522 0.019856 -0.043481 -0.020682 0.004220 0.010290 0.005726 -0.016293 -0.015492 0.007614 -0.003488 -0.022384 0.000505 0.000963 -0.010388 -0.013244 -0.012374 

NaN NaN NaN NaN NaN NaN NaN NaN NaN NaN NaN NaN NaN NaN NaN NaN NaN NaN NaN NaN NaN NaN NaN NaN NaN NaN NaN NaN NaN NaN NaN NaN NaN NaN NaN NaN NaN NaN NaN NaN NaN 

NaN NaN NaN NaN NaN NaN NaN NaN NaN NaN NaN NaN NaN NaN NaN NaN NaN NaN NaN NaN NaN NaN NaN NaN NaN NaN NaN NaN NaN NaN NaN NaN NaN NaN NaN NaN NaN NaN NaN NaN NaN 

NaN NaN NaN NaN NaN NaN NaN NaN NaN NaN NaN NaN NaN NaN NaN NaN NaN NaN NaN NaN NaN NaN NaN NaN NaN NaN NaN NaN NaN NaN NaN NaN NaN NaN NaN NaN NaN NaN NaN NaN NaN 

NaN NaN NaN NaN NaN NaN NaN NaN NaN NaN NaN NaN NaN NaN NaN NaN NaN NaN NaN NaN NaN NaN NaN NaN NaN NaN NaN NaN NaN NaN NaN NaN NaN NaN NaN NaN NaN NaN NaN NaN NaN 

0.083952 0.196496 -0.110571 0.493228 0.322186 -0.363118 -0.355883 -0.242976 -0.077283 0.304670 0.002333 0.066815 -0.181960 -0.417875 -0.248623 -0.066309 -0.264118 0.031459 -0.322296 0.055422 1.000000 0.055422 -0.322296 0.031459 -0.264118 -0.066309 -0.248623 -0.417875 -0.181960 0.066815 0.002333 0.304670 -0.077283 -0.242976 -0.355883 -0.363118 0.322186 0.493228 -0.110571 0.196496 0.083952 

NaN NaN NaN NaN NaN NaN NaN NaN NaN NaN NaN NaN NaN NaN NaN NaN NaN NaN NaN NaN NaN NaN NaN NaN NaN NaN NaN NaN NaN NaN NaN NaN NaN NaN NaN NaN NaN NaN NaN NaN NaN 

NaN NaN NaN NaN NaN NaN NaN NaN NaN NaN NaN NaN NaN NaN NaN NaN NaN NaN NaN NaN NaN NaN NaN NaN NaN NaN NaN NaN NaN NaN NaN NaN NaN NaN NaN NaN NaN NaN NaN NaN NaN 

-0.001583 -0.008369 -0.010551 -0.008584 -0.007502 0.007983 0.005776 0.007150 -0.009991 0.009812 0.007787 0.003201 -0.005295 -0.011127 -0.002161 -0.042106 -0.039864 -0.071705 -0.068666 0.070716 1.000000 0.070716 -0.068666 -0.071705 -0.039864 -0.042106 -0.002161 -0.011127 -0.005295 0.003201 0.007787 0.009812 -0.009991 0.007150 0.005776 0.007983 -0.007502 -0.008584 -0.010551 -0.008369 -0.001583 

0.014248 0.028001 0.004662 0.000696 -0.010918 -0.002536 -0.008134 -0.013231 -0.009261 0.000928 0.002056 -0.019543 0.001432 0.007988 0.001808 -0.039401 -0.066327 -0.061940 -0.035749 0.131066 1.000000 0.131066 -0.035749 -0.061940 -0.066327 -0.039401 0.001808 0.007988 0.001432 -0.019543 0.002056 0.000928 -0.009261 -0.013231 -0.008134 -0.002536 -0.010918 0.000696 0.004662 0.028001 0.014248 

NaN NaN NaN NaN NaN NaN NaN NaN NaN NaN NaN NaN NaN NaN NaN NaN NaN NaN NaN NaN NaN NaN NaN NaN NaN NaN NaN NaN NaN NaN NaN NaN NaN NaN NaN NaN NaN NaN NaN NaN NaN 

-0.017900 0.001784 0.005005 0.012889 0.009420 0.012203 -0.001847 -0.016745 -0.022294 -0.016157 -0.011155 0.001657 -0.018225 -0.016227 -0.036689 -0.044582 -0.071471 -0.092108 -0.079684 0.077757 1.000000 0.077757 -0.079684 -0.092108 -0.071471 -0.044582 -0.036689 -0.016227 -0.018225 0.001657 -0.011155 -0.016157 -0.022294 -0.016745 -0.001847 0.012203 0.009420 0.012889 0.005005 0.001784 -0.017900 

0.016865 0.015486 0.017903 0.018863 0.017050 0.015682 0.017329 0.017422 0.015738 0.017450 0.015638 0.015741 0.014280 0.012357 0.336791 0.149451 0.673310 -0.222612 0.531845 0.071758 1.000000 0.071758 0.531845 -0.222612 0.673310 0.149451 0.336791 0.012357 0.014280 0.015741 0.015638 0.017450 0.015738 0.017422 0.017329 0.015682 0.017050 0.018863 0.017903 0.015486 0.016865 

NaN NaN NaN NaN NaN NaN NaN NaN NaN NaN NaN NaN NaN NaN NaN NaN NaN NaN NaN NaN NaN NaN NaN NaN NaN NaN NaN NaN NaN NaN NaN NaN NaN NaN NaN NaN NaN NaN NaN NaN NaN 

0.025069 0.024797 0.024305 0.023328 0.022838 0.022774 0.022140 0.020679 0.021252 0.021150 -0.785747 0.011904 0.215154 0.460280 -0.375462 -0.029322 -0.165000 -0.481489 0.375237 -0.420909 1.000000 -0.420909 0.375237 -0.481489 -0.165000 -0.029322 -0.375462 0.460280 0.215154 0.011904 -0.785747 0.021150 0.021252 0.020679 0.022140 0.022774 0.022838 0.023328 0.024305 0.024797 0.025069 

NaN NaN NaN NaN NaN NaN NaN NaN NaN NaN NaN NaN NaN NaN NaN NaN NaN NaN NaN NaN NaN NaN NaN NaN NaN NaN NaN NaN NaN NaN NaN NaN NaN NaN NaN NaN NaN NaN NaN NaN NaN 

0.022719 1.000000 0.299947 0.148470 -0.001127 0.744901 0.282222 -0.229328 -0.350238 -0.299181 0.173555 0.098645 0.069528 -0.039293 0.066553 -0.021543 0.211859 -0.058798 0.011332 -0.038274 1.000000 -0.038274 0.011332 -0.058798 0.211859 -0.021543 0.066553 -0.039293 0.069528 0.098645 0.173555 -0.299181 -0.350238 -0.229328 0.282222 0.744901 -0.001127 0.148470 0.299947 1.000000 0.022719 

NaN NaN NaN NaN NaN NaN NaN NaN NaN NaN NaN NaN NaN NaN NaN NaN NaN NaN NaN NaN NaN NaN NaN NaN NaN NaN NaN NaN NaN NaN NaN NaN NaN NaN NaN NaN NaN NaN NaN NaN NaN 

-0.012595 0.015818 0.009528 0.011106 -0.002710 -0.023274 -0.030482 0.006862 0.002367 -0.028979 -0.014000 -0.004726 -0.025764 -0.019714 -0.020779 -0.053894 -0.072675 -0.100334 -0.114336 0.137566 1.000000 0.137566 -0.114336 -0.100334 -0.072675 -0.053894 -0.020779 -0.019714 -0.025764 -0.004726 -0.014000 -0.028979 0.002367 0.006862 -0.030482 -0.023274 -0.002710 0.011106 0.009528 0.015818 -0.012595 

NaN NaN NaN NaN NaN NaN NaN NaN NaN NaN NaN NaN NaN NaN NaN NaN NaN NaN NaN NaN NaN NaN NaN NaN NaN NaN NaN NaN NaN NaN NaN NaN NaN NaN NaN NaN NaN NaN NaN NaN NaN 

0.008736 0.008750 0.007587 0.006930 0.006243 0.008067 0.008310 0.006926 0.004822 0.005738 0.009656 0.006748 0.007604 0.007450 0.004997 0.007216 0.006765 0.058129 0.111932 0.522051 1.000000 0.522051 0.111932 0.058129 0.006765 0.007216 0.004997 0.007450 0.007604 0.006748 0.009656 0.005738 0.004822 0.006926 0.008310 0.008067 0.006243 0.006930 0.007587 0.008750 0.008736 

NaN NaN NaN NaN NaN NaN NaN NaN NaN NaN NaN NaN NaN NaN NaN NaN NaN NaN NaN NaN NaN NaN NaN NaN NaN NaN NaN NaN NaN NaN NaN NaN NaN NaN NaN NaN NaN NaN NaN NaN NaN 

0.021504 0.020838 0.021181 0.020259 0.020374 0.018859 0.017735 0.019194 0.017392 0.018995 0.017886 0.016261 0.017313 0.016655 0.016634 -0.285184 -0.077372 -0.175719 0.293854 -0.014948 1.000000 -0.014948 0.293854 -0.175719 -0.077372 -0.285184 0.016634 0.016655 0.017313 0.016261 0.017886 0.018995 0.017392 0.019194 0.017735 0.018859 0.020374 0.020259 0.021181 0.020838 0.021504 

-0.001165 0.011008 -0.001733 0.000069 -0.014766 -0.029050 -0.029850 -0.016080 0.014945 0.000310 0.004741 -0.012327 -0.032169 -0.036417 -0.053390 -0.059494 -0.086369 -0.108443 -0.084486 0.121927 1.000000 0.121927 -0.084486 -0.108443 -0.086369 -0.059494 -0.053390 -0.036417 -0.032169 -0.012327 0.004741 0.000310 0.014945 -0.016080 -0.029850 -0.029050 -0.014766 0.000069 -0.001733 0.011008 -0.001165 

NaN NaN NaN NaN NaN NaN NaN NaN NaN NaN NaN NaN NaN NaN NaN NaN NaN NaN NaN NaN NaN NaN NaN NaN NaN NaN NaN NaN NaN NaN NaN NaN NaN NaN NaN NaN NaN NaN NaN NaN NaN 

0.021360 0.014160 -0.007725 -0.004971 -0.003597 -0.017462 -0.027261 -0.019143 -0.009685 -0.007476 -0.031651 -0.023997 -0.013560 0.013932 -0.006952 -0.078121 -0.120448 -0.136050 -0.109542 0.206495 1.000000 0.206495 -0.109542 -0.136050 -0.120448 -0.078121 -0.006952 0.013932 -0.013560 -0.023997 -0.031651 -0.007476 -0.009685 -0.019143 -0.027261 -0.017462 -0.003597 -0.004971 -0.007725 0.014160 0.021360 

NaN NaN NaN NaN NaN NaN NaN NaN NaN NaN NaN NaN NaN NaN NaN NaN NaN NaN NaN NaN NaN NaN NaN NaN NaN NaN NaN NaN NaN NaN NaN NaN NaN NaN NaN NaN NaN NaN NaN NaN NaN 

NaN NaN NaN NaN NaN NaN NaN NaN NaN NaN NaN NaN NaN NaN NaN NaN NaN NaN NaN NaN NaN NaN NaN NaN NaN NaN NaN NaN NaN NaN NaN NaN NaN NaN NaN NaN NaN NaN NaN NaN NaN 

-0.007801 0.010926 0.022326 -0.005890 -0.015839 -0.008354 -0.006336 -0.021823 -0.015282 0.001933 0.005664 -0.004851 -0.002930 0.000053 -0.006095 -0.022233 -0.040948 -0.117231 -0.157289 0.084202 1.000000 0.084202 -0.157289 -0.117231 -0.040948 -0.022233 -0.006095 0.000053 -0.002930 -0.004851 0.005664 0.001933 -0.015282 -0.021823 -0.006336 -0.008354 -0.015839 -0.005890 0.022326 0.010926 -0.007801 

-0.018666 -0.005874 0.002764 -0.001025 -0.011880 0.007684 -0.006211 -0.007029 0.001847 -0.001623 0.000742 -0.003216 -0.010857 -0.009116 -0.003911 -0.006298 -0.018067 -0.039087 -0.047842 -0.093503 1.000000 -0.093503 -0.047842 -0.039087 -0.018067 -0.006298 -0.003911 -0.009116 -0.010857 -0.003216 0.000742 -0.001623 0.001847 -0.007029 -0.006211 0.007684 -0.011880 -0.001025 0.002764 -0.005874 -0.018666 

NaN NaN NaN NaN NaN NaN NaN NaN NaN NaN NaN NaN NaN NaN NaN NaN NaN NaN NaN NaN NaN NaN NaN NaN NaN NaN NaN NaN NaN NaN NaN NaN NaN NaN NaN NaN NaN NaN NaN NaN NaN 

-0.004333 -0.010451 -0.021321 0.028633 0.003409 0.022974 -0.027939 -0.016031 -0.017433 0.011298 -0.007433 -0.007189 -0.015143 -0.007450 -0.009394 -0.020786 -0.046459 -0.104230 -0.056299 0.012627 1.000000 0.012627 -0.056299 -0.104230 -0.046459 -0.020786 -0.009394 -0.007450 -0.015143 -0.007189 -0.007433 0.011298 -0.017433 -0.016031 -0.027939 0.022974 0.003409 0.028633 -0.021321 -0.010451 -0.004333 

NaN NaN NaN NaN NaN NaN NaN NaN NaN NaN NaN NaN NaN NaN NaN NaN NaN NaN NaN NaN NaN NaN NaN NaN NaN NaN NaN NaN NaN NaN NaN NaN NaN NaN NaN NaN NaN NaN NaN NaN NaN 

0.003104 -0.003115 -0.004099 -0.006643 -0.006660 -0.005871 -0.005767 -0.004429 -0.003296 -0.000164 -0.004165 -0.005390 0.000070 -0.013607 -0.010991 -0.016034 -0.023089 -0.021922 -0.016524 -0.137630 1.000000 -0.137630 -0.016524 -0.021922 -0.023089 -0.016034 -0.010991 -0.013607 0.000070 -0.005390 -0.004165 -0.000164 -0.003296 -0.004429 -0.005767 -0.005871 -0.006660 -0.006643 -0.004099 -0.003115 0.003104 

NaN NaN NaN NaN NaN NaN NaN NaN NaN NaN NaN NaN NaN NaN NaN NaN NaN NaN NaN NaN NaN NaN NaN NaN NaN NaN NaN NaN NaN NaN NaN NaN NaN NaN NaN NaN NaN NaN NaN NaN NaN 

NaN NaN NaN NaN NaN NaN NaN NaN NaN NaN NaN NaN NaN NaN NaN NaN NaN NaN NaN NaN NaN NaN NaN NaN NaN NaN NaN NaN NaN NaN NaN NaN NaN NaN NaN NaN NaN NaN NaN NaN NaN 

0.017004 0.012773 0.011884 -0.004149 -0.024744 -0.024522 -0.018973 -0.012255 -0.002492 -0.000550 -0.005541 -0.015130 -0.022969 -0.019585 -0.035376 -0.079586 -0.148722 -0.214141 -0.136508 0.341518 1.000000 0.341518 -0.136508 -0.214141 -0.148722 -0.079586 -0.035376 -0.019585 -0.022969 -0.015130 -0.005541 -0.000550 -0.002492 -0.012255 -0.018973 -0.024522 -0.024744 -0.004149 0.011884 0.012773 0.017004 

NaN NaN NaN NaN NaN NaN NaN NaN NaN NaN NaN NaN NaN NaN NaN NaN NaN NaN NaN NaN NaN NaN NaN NaN NaN NaN NaN NaN NaN NaN NaN NaN NaN NaN NaN NaN NaN NaN NaN NaN NaN 

0.015377 0.009514 -0.003915 -0.001893 0.000073 -0.004448 0.002416 0.008678 -0.006687 -0.021310 -0.022718 0.002823 -0.011304 0.011243 -0.014871 -0.023573 -0.079905 -0.099213 -0.098321 0.099023 1.000000 0.099023 -0.098321 -0.099213 -0.079905 -0.023573 -0.014871 0.011243 -0.011304 0.002823 -0.022718 -0.021310 -0.006687 0.008678 0.002416 -0.004448 0.000073 -0.001893 -0.003915 0.009514 0.015377 

NaN NaN NaN NaN NaN NaN NaN NaN NaN NaN NaN NaN NaN NaN NaN NaN NaN NaN NaN NaN NaN NaN NaN NaN NaN NaN NaN NaN NaN NaN NaN NaN NaN NaN NaN NaN NaN NaN NaN NaN NaN 

NaN NaN NaN NaN NaN NaN NaN NaN NaN NaN NaN NaN NaN NaN NaN NaN NaN NaN NaN NaN NaN NaN NaN NaN NaN NaN NaN NaN NaN NaN NaN NaN NaN NaN NaN NaN NaN NaN NaN NaN NaN 

0.019810 0.007669 -0.011603 -0.011980 -0.027461 -0.019495 -0.023665 -0.005732 0.003754 -0.014789 -0.023014 -0.023747 -0.007513 0.002441 -0.003355 -0.053396 -0.076783 -0.101277 -0.085157 0.112089 1.000000 0.112089 -0.085157 -0.101277 -0.076783 -0.053396 -0.003355 0.002441 -0.007513 -0.023747 -0.023014 -0.014789 0.003754 -0.005732 -0.023665 -0.019495 -0.027461 -0.011980 -0.011603 0.007669 0.019810 

NaN NaN NaN NaN NaN NaN NaN NaN NaN NaN NaN NaN NaN NaN NaN NaN NaN NaN NaN NaN NaN NaN NaN NaN NaN NaN NaN NaN NaN NaN NaN NaN NaN NaN NaN NaN NaN NaN NaN NaN NaN 

NaN NaN NaN NaN NaN NaN NaN NaN NaN NaN NaN NaN NaN NaN NaN NaN NaN NaN NaN NaN NaN NaN NaN NaN NaN NaN NaN NaN NaN NaN NaN NaN NaN NaN NaN NaN NaN NaN NaN NaN NaN 

-0.011573 -0.031350 -0.015420 -0.005448 -0.014743 0.002302 0.013192 -0.009975 -0.016031 -0.008280 0.003200 -0.019074 0.000618 -0.005186 0.020379 -0.026730 -0.051696 -0.094169 -0.108236 0.064725 1.000000 0.064725 -0.108236 -0.094169 -0.051696 -0.026730 0.020379 -0.005186 0.000618 -0.019074 0.003200 -0.008280 -0.016031 -0.009975 0.013192 0.002302 -0.014743 -0.005448 -0.015420 -0.031350 -0.011573 

-0.023904 0.044189 0.012970 -0.003600 0.027136 -0.020045 -0.024080 0.024989 0.031466 -0.030005 0.005687 -0.003635 0.016909 0.007645 -0.031709 -0.007940 -0.047394 -0.075831 -0.110235 0.067744 1.000000 0.067744 -0.110235 -0.075831 -0.047394 -0.007940 -0.031709 0.007645 0.016909 -0.003635 0.005687 -0.030005 0.031466 0.024989 -0.024080 -0.020045 0.027136 -0.003600 0.012970 0.044189 -0.023904 

NaN NaN NaN NaN NaN NaN NaN NaN NaN NaN NaN NaN NaN NaN NaN NaN NaN NaN NaN NaN NaN NaN NaN NaN NaN NaN NaN NaN NaN NaN NaN NaN NaN NaN NaN NaN NaN NaN NaN NaN NaN 

0.002084 -0.015777 -0.026219 -0.009410 -0.011534 0.000715 0.000488 -0.003721 -0.000959 0.032611 -0.038547 -0.049041 0.024521 0.012572 -0.030293 -0.040648 -0.045001 -0.050561 -0.133282 0.039125 1.000000 0.039125 -0.133282 -0.050561 -0.045001 -0.040648 -0.030293 0.012572 0.024521 -0.049041 -0.038547 0.032611 -0.000959 -0.003721 0.000488 0.000715 -0.011534 -0.009410 -0.026219 -0.015777 0.002084 

-0.006227 0.001810 -0.010287 -0.001756 -0.008991 -0.001446 -0.003987 -0.017372 0.008958 -0.007274 -0.015266 -0.014530 -0.010237 0.002635 0.000456 -0.023960 -0.070186 -0.136734 -0.132896 0.142534 1.000000 0.142534 -0.132896 -0.136734 -0.070186 -0.023960 0.000456 0.002635 -0.010237 -0.014530 -0.015266 -0.007274 0.008958 -0.017372 -0.003987 -0.001446 -0.008991 -0.001756 -0.010287 0.001810 -0.006227 

0.021761 0.020969 0.019769 0.020212 0.019620 0.019327 0.019128 0.018952 -0.372781 -0.139328 -0.107163 -0.625421 0.624436 -0.032652 0.146898 0.363776 -0.243413 0.182976 0.050312 -0.073146 1.000000 -0.073146 0.050312 0.182976 -0.243413 0.363776 0.146898 -0.032652 0.624436 -0.625421 -0.107163 -0.139328 -0.372781 0.018952 0.019128 0.019327 0.019620 0.020212 0.019769 0.020969 0.021761 

NaN NaN NaN NaN NaN NaN NaN NaN NaN NaN NaN NaN NaN NaN NaN NaN NaN NaN NaN NaN NaN NaN NaN NaN NaN NaN NaN NaN NaN NaN NaN NaN NaN NaN NaN NaN NaN NaN NaN NaN NaN 

0.005086 0.005102 0.005089 0.005065 0.005052 0.005070 0.004913 0.004930 0.004959 0.004959 0.004898 0.004878 0.004836 0.004778 0.004802 0.004781 0.004736 0.058254 0.114432 0.526881 1.000000 0.526881 0.114432 0.058254 0.004736 0.004781 0.004802 0.004778 0.004836 0.004878 0.004898 0.004959 0.004959 0.004930 0.004913 0.005070 0.005052 0.005065 0.005089 0.005102 0.005086 

-0.033134 -0.017966 0.000276 0.004318 -0.022815 -0.000582 0.022909 0.008815 -0.011384 -0.021313 -0.000272 -0.012172 -0.006538 -0.003587 -0.020994 -0.013004 -0.032873 -0.092623 -0.135649 0.121097 1.000000 0.121097 -0.135649 -0.092623 -0.032873 -0.013004 -0.020994 -0.003587 -0.006538 -0.012172 -0.000272 -0.021313 -0.011384 0.008815 0.022909 -0.000582 -0.022815 0.004318 0.000276 -0.017966 -0.033134 

0.008031 0.007079 0.006535 0.007291 0.007489 0.007858 0.006426 0.006619 0.006527 0.005372 0.006689 0.008399 0.007232 0.006018 0.005688 0.007054 0.008027 0.056394 0.109462 0.514944 1.000000 0.514944 0.109462 0.056394 0.008027 0.007054 0.005688 0.006018 0.007232 0.008399 0.006689 0.005372 0.006527 0.006619 0.006426 0.007858 0.007489 0.007291 0.006535 0.007079 0.008031 

0.001605 -0.002313 -0.002033 0.001340 -0.016709 -0.002145 -0.003558 0.006502 0.005689 0.002379 -0.026273 -0.024811 -0.011975 0.008562 0.021258 -0.010385 -0.087534 -0.172119 -0.175909 0.125587 1.000000 0.125587 -0.175909 -0.172119 -0.087534 -0.010385 0.021258 0.008562 -0.011975 -0.024811 -0.026273 0.002379 0.005689 0.006502 -0.003558 -0.002145 -0.016709 0.001340 -0.002033 -0.002313 0.001605 

0.011429 0.021149 0.021015 0.013083 0.002328 -0.007272 0.618167 0.000884 -0.157230 -0.651288 -0.552035 0.249747 0.649852 0.223425 0.052485 -0.115950 0.006720 -0.126754 -0.353862 -0.049979 1.000000 -0.049979 -0.353862 -0.126754 0.006720 -0.115950 0.052485 0.223425 0.649852 0.249747 -0.552035 -0.651288 -0.157230 0.000884 0.618167 -0.007272 0.002328 0.013083 0.021015 0.021149 0.011429 

-0.080078 -0.016492 -0.032155 0.278298 0.261499 0.084425 0.305951 0.045228 -0.003439 -0.202166 -0.016313 0.208883 -0.114514 -0.121602 -0.084033 0.023990 -0.011764 0.050302 -0.008006 -0.019750 1.000000 -0.019750 -0.008006 0.050302 -0.011764 0.023990 -0.084033 -0.121602 -0.114514 0.208883 -0.016313 -0.202166 -0.003439 0.045228 0.305951 0.084425 0.261499 0.278298 -0.032155 -0.016492 -0.080078 

0.000651 0.000401 0.002062 0.003900 -0.006851 -0.007721 0.008274 0.014460 -0.017262 -0.012816 -0.010740 -0.005390 0.003948 -0.008610 -0.000158 -0.023406 -0.035967 -0.052230 -0.083848 0.055512 1.000000 0.055512 -0.083848 -0.052230 -0.035967 -0.023406 -0.000158 -0.008610 0.003948 -0.005390 -0.010740 -0.012816 -0.017262 0.014460 0.008274 -0.007721 -0.006851 0.003900 0.002062 0.000401 0.000651 

-0.014854 -0.002583 0.020031 0.016226 -0.006648 0.012899 -0.009235 -0.011682 -0.006833 0.002815 -0.024115 -0.007575 0.017836 0.017922 -0.006690 -0.036121 -0.073014 -0.092119 -0.093266 0.080643 1.000000 0.080643 -0.093266 -0.092119 -0.073014 -0.036121 -0.006690 0.017922 0.017836 -0.007575 -0.024115 0.002815 -0.006833 -0.011682 -0.009235 0.012899 -0.006648 0.016226 0.020031 -0.002583 -0.014854 

NaN NaN NaN NaN NaN NaN NaN NaN NaN NaN NaN NaN NaN NaN NaN NaN NaN NaN NaN NaN NaN NaN NaN NaN NaN NaN NaN NaN NaN NaN NaN NaN NaN NaN NaN NaN NaN NaN NaN NaN NaN 

-0.002505 -0.013708 -0.008076 0.010089 0.005006 0.004117 0.009778 -0.011780 -0.023870 -0.014310 -0.008367 0.001706 0.005663 0.004474 -0.013363 -0.031642 -0.092582 -0.133146 -0.134532 0.104644 1.000000 0.104644 -0.134532 -0.133146 -0.092582 -0.031642 -0.013363 0.004474 0.005663 0.001706 -0.008367 -0.014310 -0.023870 -0.011780 0.009778 0.004117 0.005006 0.010089 -0.008076 -0.013708 -0.002505 

NaN NaN NaN NaN NaN NaN NaN NaN NaN NaN NaN NaN NaN NaN NaN NaN NaN NaN NaN NaN NaN NaN NaN NaN NaN NaN NaN NaN NaN NaN NaN NaN NaN NaN NaN NaN NaN NaN NaN NaN NaN 

NaN NaN NaN NaN NaN NaN NaN NaN NaN NaN NaN NaN NaN NaN NaN NaN NaN NaN NaN NaN NaN NaN NaN NaN NaN NaN NaN NaN NaN NaN NaN NaN NaN NaN NaN NaN NaN NaN NaN NaN NaN 

NaN NaN NaN NaN NaN NaN NaN NaN NaN NaN NaN NaN NaN NaN NaN NaN NaN NaN NaN NaN NaN NaN NaN NaN NaN NaN NaN NaN NaN NaN NaN NaN NaN NaN NaN NaN NaN NaN NaN NaN NaN 

NaN NaN NaN NaN NaN NaN NaN NaN NaN NaN NaN NaN NaN NaN NaN NaN NaN NaN NaN NaN NaN NaN NaN NaN NaN NaN NaN NaN NaN NaN NaN NaN NaN NaN NaN NaN NaN NaN NaN NaN NaN 

0.006080 0.006870 -0.026899 0.016681 -0.007257 0.005989 -0.001148 0.009328 0.002619 0.003227 -0.004725 -0.001183 0.004659 -0.010789 -0.019517 -0.038934 -0.036879 -0.037531 -0.042953 0.005843 1.000000 0.005843 -0.042953 -0.037531 -0.036879 -0.038934 -0.019517 -0.010789 0.004659 -0.001183 -0.004725 0.003227 0.002619 0.009328 -0.001148 0.005989 -0.007257 0.016681 -0.026899 0.006870 0.006080 

NaN NaN NaN NaN NaN NaN NaN NaN NaN NaN NaN NaN NaN NaN NaN NaN NaN NaN NaN NaN NaN NaN NaN NaN NaN NaN NaN NaN NaN NaN NaN NaN NaN NaN NaN NaN NaN NaN NaN NaN NaN 

NaN NaN NaN NaN NaN NaN NaN NaN NaN NaN NaN NaN NaN NaN NaN NaN NaN NaN NaN NaN NaN NaN NaN NaN NaN NaN NaN NaN NaN NaN NaN NaN NaN NaN NaN NaN NaN NaN NaN NaN NaN 

0.023776 0.022942 0.021975 0.022328 0.021438 0.020398 0.020262 0.019940 0.019995 0.019862 0.020024 0.018768 0.018630 0.019156 0.018089 0.017625 0.017903 0.066260 0.124352 0.557145 1.000000 0.557145 0.124352 0.066260 0.017903 0.017625 0.018089 0.019156 0.018630 0.018768 0.020024 0.019862 0.019995 0.019940 0.020262 0.020398 0.021438 0.022328 0.021975 0.022942 0.023776 

-0.001078 0.001404 -0.004997 0.034330 -0.052251 0.001844 0.000375 -0.000262 -0.000522 0.005395 0.009715 -0.002944 -0.005977 -0.006847 -0.001637 0.000021 0.000405 0.000816 0.029851 -0.415137 1.000000 -0.415137 0.029851 0.000816 0.000405 0.000021 -0.001637 -0.006847 -0.005977 -0.002944 0.009715 0.005395 -0.000522 -0.000262 0.000375 0.001844 -0.052251 0.034330 -0.004997 0.001404 -0.001078 

NaN NaN NaN NaN NaN NaN NaN NaN NaN NaN NaN NaN NaN NaN NaN NaN NaN NaN NaN NaN NaN NaN NaN NaN NaN NaN NaN NaN NaN NaN NaN NaN NaN NaN NaN NaN NaN NaN NaN NaN NaN 

-0.001524 -0.004088 -0.006648 -0.008048 0.002972 0.010336 -0.010904 -0.021269 -0.012463 0.001862 -0.009222 -0.020720 -0.004784 -0.020052 -0.016547 -0.036902 -0.089578 -0.122897 -0.110423 0.154735 1.000000 0.154735 -0.110423 -0.122897 -0.089578 -0.036902 -0.016547 -0.020052 -0.004784 -0.020720 -0.009222 0.001862 -0.012463 -0.021269 -0.010904 0.010336 0.002972 -0.008048 -0.006648 -0.004088 -0.001524 

0.030139 0.028278 0.027923 0.025953 0.026745 0.025851 0.023737 0.023163 0.023162 0.022432 0.021499 0.022784 0.022244 0.019415 0.017949 0.019623 0.020965 0.571646 0.131078 0.454362 1.000000 0.454362 0.131078 0.571646 0.020965 0.019623 0.017949 0.019415 0.022244 0.022784 0.021499 0.022432 0.023162 0.023163 0.023737 0.025851 0.026745 0.025953 0.027923 0.028278 0.030139 

NaN NaN NaN NaN NaN NaN NaN NaN NaN NaN NaN NaN NaN NaN NaN NaN NaN NaN NaN NaN NaN NaN NaN NaN NaN NaN NaN NaN NaN NaN NaN NaN NaN NaN NaN NaN NaN NaN NaN NaN NaN 

NaN NaN NaN NaN NaN NaN NaN NaN NaN NaN NaN NaN NaN NaN NaN NaN NaN NaN NaN NaN NaN NaN NaN NaN NaN NaN NaN NaN NaN NaN NaN NaN NaN NaN NaN NaN NaN NaN NaN NaN NaN 

NaN NaN NaN NaN NaN NaN NaN NaN NaN NaN NaN NaN NaN NaN NaN NaN NaN NaN NaN NaN NaN NaN NaN NaN NaN NaN NaN NaN NaN NaN NaN NaN NaN NaN NaN NaN NaN NaN NaN NaN NaN 

NaN NaN NaN NaN NaN NaN NaN NaN NaN NaN NaN NaN NaN NaN NaN NaN NaN NaN NaN NaN NaN NaN NaN NaN NaN NaN NaN NaN NaN NaN NaN NaN NaN NaN NaN NaN NaN NaN NaN NaN NaN 

0.003230 0.004324 0.004791 0.006496 0.003381 0.003954 0.001589 0.001913 0.003517 0.002402 0.002820 0.005929 0.003354 0.001422 0.004159 0.004545 0.003246 0.048851 0.093815 0.461897 1.000000 0.461897 0.093815 0.048851 0.003246 0.004545 0.004159 0.001422 0.003354 0.005929 0.002820 0.002402 0.003517 0.001913 0.001589 0.003954 0.003381 0.006496 0.004791 0.004324 0.003230 

NaN NaN NaN NaN NaN NaN NaN NaN NaN NaN NaN NaN NaN NaN NaN NaN NaN NaN NaN NaN NaN NaN NaN NaN NaN NaN NaN NaN NaN NaN NaN NaN NaN NaN NaN NaN NaN NaN NaN NaN NaN 

NaN NaN NaN NaN NaN NaN NaN NaN NaN NaN NaN NaN NaN NaN NaN NaN NaN NaN NaN NaN NaN NaN NaN NaN NaN NaN NaN NaN NaN NaN NaN NaN NaN NaN NaN NaN NaN NaN NaN NaN NaN 

NaN NaN NaN NaN NaN NaN NaN NaN NaN NaN NaN NaN NaN NaN NaN NaN NaN NaN NaN NaN NaN NaN NaN NaN NaN NaN NaN NaN NaN NaN NaN NaN NaN NaN NaN NaN NaN NaN NaN NaN NaN 

NaN NaN NaN NaN NaN NaN NaN NaN NaN NaN NaN NaN NaN NaN NaN NaN NaN NaN NaN NaN NaN NaN NaN NaN NaN NaN NaN NaN NaN NaN NaN NaN NaN NaN NaN NaN NaN NaN NaN NaN NaN 

-0.000056 -0.000080 -0.000085 0.000128 -0.000398 0.000539 0.000044 0.000069 -0.000091 -0.000224 0.000811 -0.000680 -0.000512 -0.000054 -0.000236 -0.000155 -0.000107 0.002291 -0.000414 -0.242487 1.000000 -0.242487 -0.000414 0.002291 -0.000107 -0.000155 -0.000236 -0.000054 -0.000512 -0.000680 0.000811 -0.000224 -0.000091 0.000069 0.000044 0.000539 -0.000398 0.000128 -0.000085 -0.000080 -0.000056 

NaN NaN NaN NaN NaN NaN NaN NaN NaN NaN NaN NaN NaN NaN NaN NaN NaN NaN NaN NaN NaN NaN NaN NaN NaN NaN NaN NaN NaN NaN NaN NaN NaN NaN NaN NaN NaN NaN NaN NaN NaN 

-0.014326 -0.007049 -0.000271 -0.009801 -0.012367 -0.011832 -0.014140 0.010127 -0.000008 -0.020317 -0.018191 -0.018811 -0.025761 -0.035887 -0.052915 -0.053083 -0.089279 -0.121515 -0.112137 0.180838 1.000000 0.180838 -0.112137 -0.121515 -0.089279 -0.053083 -0.052915 -0.035887 -0.025761 -0.018811 -0.018191 -0.020317 -0.000008 0.010127 -0.014140 -0.011832 -0.012367 -0.009801 -0.000271 -0.007049 -0.014326 

0.003994 0.004842 -0.009679 -0.011806 -0.016976 -0.023937 -0.013465 0.000005 -0.011903 -0.020948 -0.003708 0.004032 -0.016833 -0.000734 -0.043130 -0.046667 -0.077996 -0.101926 -0.074519 0.134656 1.000000 0.134656 -0.074519 -0.101926 -0.077996 -0.046667 -0.043130 -0.000734 -0.016833 0.004032 -0.003708 -0.020948 -0.011903 0.000005 -0.013465 -0.023937 -0.016976 -0.011806 -0.009679 0.004842 0.003994 

-0.012663 0.005628 0.015224 -0.049490 -0.014623 0.027262 0.020036 -0.003639 0.043979 0.005941 -0.036876 0.020577 0.044944 -0.013188 0.028826 0.011950 -0.026680 -0.050671 0.045859 -0.254416 1.000000 -0.254416 0.045859 -0.050671 -0.026680 0.011950 0.028826 -0.013188 0.044944 0.020577 -0.036876 0.005941 0.043979 -0.003639 0.020036 0.027262 -0.014623 -0.049490 0.015224 0.005628 -0.012663 

NaN NaN NaN NaN NaN NaN NaN NaN NaN NaN NaN NaN NaN NaN NaN NaN NaN NaN NaN NaN NaN NaN NaN NaN NaN NaN NaN NaN NaN NaN NaN NaN NaN NaN NaN NaN NaN NaN NaN NaN NaN 

0.004459 0.008392 0.005528 0.002104 0.007124 -0.007247 -0.020025 -0.022501 -0.005864 0.002469 -0.006563 -0.002161 -0.010861 -0.013515 -0.026217 -0.014423 -0.056098 -0.095416 -0.098691 0.028130 1.000000 0.028130 -0.098691 -0.095416 -0.056098 -0.014423 -0.026217 -0.013515 -0.010861 -0.002161 -0.006563 0.002469 -0.005864 -0.022501 -0.020025 -0.007247 0.007124 0.002104 0.005528 0.008392 0.004459 

-0.000127 -0.000047 0.000299 -0.000092 -0.000027 0.000079 0.000046 0.000031 -0.000041 0.000053 -0.000251 0.000077 0.000199 -0.000118 0.000020 -0.000140 -0.002166 0.000546 -0.001076 -0.266852 1.000000 -0.266852 -0.001076 0.000546 -0.002166 -0.000140 0.000020 -0.000118 0.000199 0.000077 -0.000251 0.000053 -0.000041 0.000031 0.000046 0.000079 -0.000027 -0.000092 0.000299 -0.000047 -0.000127 

NaN NaN NaN NaN NaN NaN NaN NaN NaN NaN NaN NaN NaN NaN NaN NaN NaN NaN NaN NaN NaN NaN NaN NaN NaN NaN NaN NaN NaN NaN NaN NaN NaN NaN NaN NaN NaN NaN NaN NaN NaN 

NaN NaN NaN NaN NaN NaN NaN NaN NaN NaN NaN NaN NaN NaN NaN NaN NaN NaN NaN NaN NaN NaN NaN NaN NaN NaN NaN NaN NaN NaN NaN NaN NaN NaN NaN NaN NaN NaN NaN NaN NaN 

0.003059 -0.007410 -0.018992 -0.013842 -0.010768 -0.011643 -0.009959 -0.005473 0.001975 -0.006386 -0.022307 -0.023649 -0.011429 -0.002195 -0.015257 -0.049473 -0.073972 -0.101437 -0.078677 0.132880 1.000000 0.132880 -0.078677 -0.101437 -0.073972 -0.049473 -0.015257 -0.002195 -0.011429 -0.023649 -0.022307 -0.006386 0.001975 -0.005473 -0.009959 -0.011643 -0.010768 -0.013842 -0.018992 -0.007410 0.003059 

NaN NaN NaN NaN NaN NaN NaN NaN NaN NaN NaN NaN NaN NaN NaN NaN NaN NaN NaN NaN NaN NaN NaN NaN NaN NaN NaN NaN NaN NaN NaN NaN NaN NaN NaN NaN NaN NaN NaN NaN NaN 

0.031937 0.012679 -0.000195 0.010318 0.012903 -0.000858 -0.033818 -0.023949 -0.042078 -0.005754 0.015480 -0.008764 -0.030792 -0.057425 -0.045258 -0.069904 -0.130576 -0.153720 -0.103537 0.247730 1.000000 0.247730 -0.103537 -0.153720 -0.130576 -0.069904 -0.045258 -0.057425 -0.030792 -0.008764 0.015480 -0.005754 -0.042078 -0.023949 -0.033818 -0.000858 0.012903 0.010318 -0.000195 0.012679 0.031937 

NaN NaN NaN NaN NaN NaN NaN NaN NaN NaN NaN NaN NaN NaN NaN NaN NaN NaN NaN NaN NaN NaN NaN NaN NaN NaN NaN NaN NaN NaN NaN NaN NaN NaN NaN NaN NaN NaN NaN NaN NaN 

NaN NaN NaN NaN NaN NaN NaN NaN NaN NaN NaN NaN NaN NaN NaN NaN NaN NaN NaN NaN NaN NaN NaN NaN NaN NaN NaN NaN NaN NaN NaN NaN NaN NaN NaN NaN NaN NaN NaN NaN NaN 

0.002199 -0.015487 -0.009783 0.008420 0.006501 0.001567 0.003495 -0.006791 -0.012515 -0.013089 -0.015875 -0.010744 -0.020356 -0.019405 -0.028412 -0.046358 -0.052050 -0.078711 -0.088151 0.071813 1.000000 0.071813 -0.088151 -0.078711 -0.052050 -0.046358 -0.028412 -0.019405 -0.020356 -0.010744 -0.015875 -0.013089 -0.012515 -0.006791 0.003495 0.001567 0.006501 0.008420 -0.009783 -0.015487 0.002199 

-0.023264 -0.031515 -0.011211 0.000359 0.009488 -0.003301 -0.007687 -0.015721 -0.025802 -0.008230 0.000256 -0.007117 -0.017566 -0.008424 -0.029336 -0.057260 -0.096894 -0.120304 -0.096182 0.144742 1.000000 0.144742 -0.096182 -0.120304 -0.096894 -0.057260 -0.029336 -0.008424 -0.017566 -0.007117 0.000256 -0.008230 -0.025802 -0.015721 -0.007687 -0.003301 0.009488 0.000359 -0.011211 -0.031515 -0.023264 

-0.007143 -0.015336 -0.014135 -0.012021 -0.012526 0.005040 0.015771 -0.019341 -0.022851 -0.022151 -0.003250 0.000974 -0.014968 -0.026005 -0.033021 -0.030858 -0.063741 -0.110624 -0.090349 0.129748 1.000000 0.129748 -0.090349 -0.110624 -0.063741 -0.030858 -0.033021 -0.026005 -0.014968 0.000974 -0.003250 -0.022151 -0.022851 -0.019341 0.015771 0.005040 -0.012526 -0.012021 -0.014135 -0.015336 -0.007143 

0.663963 0.237939 0.518599 -0.275969 -0.040759 -0.227900 -0.034006 -0.311521 -0.108704 -0.329926 -0.147208 -0.140437 0.976600 -0.789248 -0.528048 -0.098922 -0.003717 0.004405 0.014444 0.117398 1.000000 0.117398 0.014444 0.004405 -0.003717 -0.098922 -0.528048 -0.789248 0.976600 -0.140437 -0.147208 -0.329926 -0.108704 -0.311521 -0.034006 -0.227900 -0.040759 -0.275969 0.518599 0.237939 0.663963 

NaN NaN NaN NaN NaN NaN NaN NaN NaN NaN NaN NaN NaN NaN NaN NaN NaN NaN NaN NaN NaN NaN NaN NaN NaN NaN NaN NaN NaN NaN NaN NaN NaN NaN NaN NaN NaN NaN NaN NaN NaN 

-0.014968 -0.005952 -0.010273 -0.011652 -0.008370 -0.012888 -0.000967 0.005752 -0.004074 -0.026370 -0.020095 -0.015133 -0.005907 -0.008794 -0.028207 -0.053293 -0.085031 -0.133837 -0.120704 0.170144 1.000000 0.170144 -0.120704 -0.133837 -0.085031 -0.053293 -0.028207 -0.008794 -0.005907 -0.015133 -0.020095 -0.026370 -0.004074 0.005752 -0.000967 -0.012888 -0.008370 -0.011652 -0.010273 -0.005952 -0.014968 

-0.007033 0.007885 0.023621 0.008710 -0.008186 -0.017997 -0.009068 0.005249 -0.003826 -0.019707 -0.028469 0.000678 -0.005716 -0.005216 -0.007220 -0.017192 -0.059730 -0.090328 -0.061887 0.073442 1.000000 0.073442 -0.061887 -0.090328 -0.059730 -0.017192 -0.007220 -0.005216 -0.005716 0.000678 -0.028469 -0.019707 -0.003826 0.005249 -0.009068 -0.017997 -0.008186 0.008710 0.023621 0.007885 -0.007033 

NaN NaN NaN NaN NaN NaN NaN NaN NaN NaN NaN NaN NaN NaN NaN NaN NaN 0.890515 -0.383769 -0.325761 1.000000 -0.325761 -0.383769 0.890515 NaN NaN NaN NaN NaN NaN NaN NaN NaN NaN NaN NaN NaN NaN NaN NaN NaN 

-0.010193 -0.003357 -0.067504 -0.005205 0.019742 0.012720 0.033389 0.175747 -0.066520 -0.058858 0.047243 0.062715 0.002463 -0.013809 0.090362 -0.359359 -0.005872 0.032424 -0.065308 -0.065257 1.000000 -0.065257 -0.065308 0.032424 -0.005872 -0.359359 0.090362 -0.013809 0.002463 0.062715 0.047243 -0.058858 -0.066520 0.175747 0.033389 0.012720 0.019742 -0.005205 -0.067504 -0.003357 -0.010193 

-0.002799 0.004117 0.009392 -0.002550 -0.010878 -0.007572 -0.010311 -0.013332 -0.026730 -0.006139 -0.010866 -0.014283 -0.013191 -0.021601 -0.030314 -0.047708 -0.088451 -0.109148 -0.073763 0.151720 1.000000 0.151720 -0.073763 -0.109148 -0.088451 -0.047708 -0.030314 -0.021601 -0.013191 -0.014283 -0.010866 -0.006139 -0.026730 -0.013332 -0.010311 -0.007572 -0.010878 -0.002550 0.009392 0.004117 -0.002799 

-0.016716 -0.011672 0.013977 0.003719 -0.006786 -0.020696 -0.011719 0.004021 -0.009971 -0.014303 -0.013895 -0.018512 -0.024202 -0.015139 -0.017890 -0.043318 -0.068737 -0.082916 -0.078396 0.140649 1.000000 0.140649 -0.078396 -0.082916 -0.068737 -0.043318 -0.017890 -0.015139 -0.024202 -0.018512 -0.013895 -0.014303 -0.009971 0.004021 -0.011719 -0.020696 -0.006786 0.003719 0.013977 -0.011672 -0.016716 

-0.004044 -0.002260 0.002381 -0.020296 -0.019936 0.017192 0.020509 0.004801 -0.025987 -0.022264 -0.017864 -0.028778 -0.034450 -0.031026 -0.029597 -0.023992 -0.087772 -0.122938 -0.136003 0.184278 1.000000 0.184278 -0.136003 -0.122938 -0.087772 -0.023992 -0.029597 -0.031026 -0.034450 -0.028778 -0.017864 -0.022264 -0.025987 0.004801 0.020509 0.017192 -0.019936 -0.020296 0.002381 -0.002260 -0.004044 

NaN NaN NaN NaN NaN NaN NaN NaN NaN NaN NaN NaN NaN NaN NaN NaN NaN NaN NaN NaN NaN NaN NaN NaN NaN NaN NaN NaN NaN NaN NaN NaN NaN NaN NaN NaN NaN NaN NaN NaN NaN 

NaN NaN NaN NaN NaN NaN NaN NaN NaN NaN NaN NaN NaN NaN NaN NaN NaN NaN NaN NaN NaN NaN NaN NaN NaN NaN NaN NaN NaN NaN NaN NaN NaN NaN NaN NaN NaN NaN NaN NaN NaN 

0.042625 0.255661 0.015657 -0.460260 -0.129631 0.161518 -0.014215 -0.009183 -0.244347 -0.111150 -0.106686 -0.035194 0.043993 0.031314 -0.048517 0.021765 -0.086458 -0.131141 -0.041721 0.051623 1.000000 0.051623 -0.041721 -0.131141 -0.086458 0.021765 -0.048517 0.031314 0.043993 -0.035194 -0.106686 -0.111150 -0.244347 -0.009183 -0.014215 0.161518 -0.129631 -0.460260 0.015657 0.255661 0.042625 

0.293683 0.853689 0.211320 -0.029529 -0.433319 -0.661775 -0.260351 0.020984 -0.044815 0.677674 0.094165 -0.109012 -0.155504 0.298567 0.225070 -0.011117 -0.077804 -0.037304 -0.025442 0.030309 1.000000 0.030309 -0.025442 -0.037304 -0.077804 -0.011117 0.225070 0.298567 -0.155504 -0.109012 0.094165 0.677674 -0.044815 0.020984 -0.260351 -0.661775 -0.433319 -0.029529 0.211320 0.853689 0.293683 

NaN NaN NaN NaN NaN NaN NaN NaN NaN NaN NaN NaN NaN NaN NaN NaN NaN NaN NaN NaN NaN NaN NaN NaN NaN NaN NaN NaN NaN NaN NaN NaN NaN NaN NaN NaN NaN NaN NaN NaN NaN 

NaN NaN NaN NaN NaN NaN NaN NaN NaN NaN NaN NaN NaN NaN NaN NaN NaN NaN NaN NaN NaN NaN NaN NaN NaN NaN NaN NaN NaN NaN NaN NaN NaN NaN NaN NaN NaN NaN NaN NaN NaN 

0.002476 0.000018 -0.000256 0.001986 -0.001089 -0.002114 -0.011470 -0.017289 -0.017520 -0.018772 -0.017452 -0.021683 -0.018465 -0.004930 -0.034629 -0.063823 -0.128902 -0.162323 -0.113968 0.231970 1.000000 0.231970 -0.113968 -0.162323 -0.128902 -0.063823 -0.034629 -0.004930 -0.018465 -0.021683 -0.017452 -0.018772 -0.017520 -0.017289 -0.011470 -0.002114 -0.001089 0.001986 -0.000256 0.000018 0.002476 

NaN NaN NaN NaN NaN NaN NaN NaN NaN NaN NaN NaN NaN NaN NaN NaN NaN NaN NaN NaN NaN NaN NaN NaN NaN NaN NaN NaN NaN NaN NaN NaN NaN NaN NaN NaN NaN NaN NaN NaN NaN 

NaN NaN NaN NaN NaN NaN NaN NaN NaN NaN NaN NaN NaN NaN NaN NaN NaN NaN NaN NaN NaN NaN NaN NaN NaN NaN NaN NaN NaN NaN NaN NaN NaN NaN NaN NaN NaN NaN NaN NaN NaN 

NaN NaN NaN NaN NaN NaN NaN NaN NaN NaN NaN NaN NaN NaN NaN NaN NaN NaN NaN NaN NaN NaN NaN NaN NaN NaN NaN NaN NaN NaN NaN NaN NaN NaN NaN NaN NaN NaN NaN NaN NaN 

NaN NaN NaN NaN NaN NaN NaN NaN NaN NaN NaN NaN NaN NaN NaN NaN NaN NaN NaN NaN NaN NaN NaN NaN NaN NaN NaN NaN NaN NaN NaN NaN NaN NaN NaN NaN NaN NaN NaN NaN NaN 

-0.003885 0.001869 0.140432 0.010863 -0.040175 0.011161 0.002289 -0.103559 0.024153 0.021593 -0.008579 0.008810 0.003026 -0.010021 -0.000785 -0.041378 -0.043035 -0.077685 -0.107519 0.057764 1.000000 0.057764 -0.107519 -0.077685 -0.043035 -0.041378 -0.000785 -0.010021 0.003026 0.008810 -0.008579 0.021593 0.024153 -0.103559 0.002289 0.011161 -0.040175 0.010863 0.140432 0.001869 -0.003885 

NaN NaN NaN NaN NaN NaN NaN NaN NaN NaN NaN NaN NaN NaN NaN NaN NaN NaN NaN NaN NaN NaN NaN NaN NaN NaN NaN NaN NaN NaN NaN NaN NaN NaN NaN NaN NaN NaN NaN NaN NaN 

NaN NaN NaN NaN NaN NaN NaN NaN NaN NaN NaN NaN NaN NaN NaN NaN NaN NaN NaN NaN NaN NaN NaN NaN NaN NaN NaN NaN NaN NaN NaN NaN NaN NaN NaN NaN NaN NaN NaN NaN NaN 

0.018046 0.018219 0.017963 0.017880 0.834995 0.152224 0.678576 0.065793 0.906259 -0.278655 -0.112203 0.120317 0.023678 -0.123245 0.371971 -0.002629 -0.047088 0.006946 -0.022834 -0.079363 1.000000 -0.079363 -0.022834 0.006946 -0.047088 -0.002629 0.371971 -0.123245 0.023678 0.120317 -0.112203 -0.278655 0.906259 0.065793 0.678576 0.152224 0.834995 0.017880 0.017963 0.018219 0.018046 

NaN NaN NaN NaN NaN NaN NaN NaN NaN NaN NaN NaN NaN NaN NaN NaN NaN NaN NaN NaN NaN NaN NaN NaN NaN NaN NaN NaN NaN NaN NaN NaN NaN NaN NaN NaN NaN NaN NaN NaN NaN 

NaN NaN NaN NaN NaN NaN NaN NaN NaN NaN NaN NaN NaN NaN NaN NaN NaN NaN NaN NaN NaN NaN NaN NaN NaN NaN NaN NaN NaN NaN NaN NaN NaN NaN NaN NaN NaN NaN NaN NaN NaN 

-0.004102 -0.017118 -0.020625 -0.005562 -0.003729 0.002862 -0.000564 -0.002412 -0.016449 -0.018897 -0.015075 -0.018872 -0.017776 -0.018324 -0.041685 -0.056884 -0.111537 -0.135025 -0.114903 0.208989 1.000000 0.208989 -0.114903 -0.135025 -0.111537 -0.056884 -0.041685 -0.018324 -0.017776 -0.018872 -0.015075 -0.018897 -0.016449 -0.002412 -0.000564 0.002862 -0.003729 -0.005562 -0.020625 -0.017118 -0.004102 

NaN NaN NaN NaN NaN NaN NaN NaN NaN NaN NaN NaN NaN NaN NaN NaN NaN NaN NaN NaN NaN NaN NaN NaN NaN NaN NaN NaN NaN NaN NaN NaN NaN NaN NaN NaN NaN NaN NaN NaN NaN 

NaN NaN NaN NaN NaN NaN NaN NaN NaN NaN NaN NaN NaN NaN NaN NaN NaN NaN NaN NaN NaN NaN NaN NaN NaN NaN NaN NaN NaN NaN NaN NaN NaN NaN NaN NaN NaN NaN NaN NaN NaN 

NaN NaN NaN NaN NaN NaN NaN NaN NaN NaN NaN NaN NaN NaN NaN NaN NaN NaN NaN NaN NaN NaN NaN NaN NaN NaN NaN NaN NaN NaN NaN NaN NaN NaN NaN NaN NaN NaN NaN NaN NaN 

NaN NaN NaN NaN NaN NaN NaN NaN NaN NaN NaN NaN NaN NaN NaN NaN NaN NaN NaN NaN NaN NaN NaN NaN NaN NaN NaN NaN NaN NaN NaN NaN NaN NaN NaN NaN NaN NaN NaN NaN NaN 

NaN NaN NaN NaN NaN NaN NaN NaN NaN NaN NaN NaN NaN NaN NaN NaN NaN NaN NaN NaN NaN NaN NaN NaN NaN NaN NaN NaN NaN NaN NaN NaN NaN NaN NaN NaN NaN NaN NaN NaN NaN 

0.012701 0.013116 0.010189 0.013552 0.018080 0.013540 0.009677 0.010889 -0.276389 -0.307900 -0.130828 0.019261 -0.059575 0.133596 0.157329 -0.493612 -0.197929 0.106216 -0.158227 0.025815 1.000000 0.025815 -0.158227 0.106216 -0.197929 -0.493612 0.157329 0.133596 -0.059575 0.019261 -0.130828 -0.307900 -0.276389 0.010889 0.009677 0.013540 0.018080 0.013552 0.010189 0.013116 0.012701 

NaN NaN NaN NaN NaN NaN NaN NaN NaN NaN NaN NaN NaN NaN NaN NaN NaN NaN NaN NaN NaN NaN NaN NaN NaN NaN NaN NaN NaN NaN NaN NaN NaN NaN NaN NaN NaN NaN NaN NaN NaN 

NaN NaN NaN NaN NaN NaN NaN NaN NaN NaN NaN NaN NaN NaN NaN NaN NaN NaN NaN NaN NaN NaN NaN NaN NaN NaN NaN NaN NaN NaN NaN NaN NaN NaN NaN NaN NaN NaN NaN NaN NaN 

0.004524 0.010372 0.005037 -0.003052 -0.000696 -0.014982 -0.033237 -0.028702 -0.005028 -0.003873 -0.015598 -0.007822 -0.010489 -0.027170 -0.041053 -0.065854 -0.125722 -0.188471 -0.152672 0.264338 1.000000 0.264338 -0.152672 -0.188471 -0.125722 -0.065854 -0.041053 -0.027170 -0.010489 -0.007822 -0.015598 -0.003873 -0.005028 -0.028702 -0.033237 -0.014982 -0.000696 -0.003052 0.005037 0.010372 0.004524 

NaN NaN NaN NaN NaN NaN NaN NaN NaN NaN NaN NaN NaN NaN NaN NaN NaN NaN NaN NaN NaN NaN NaN NaN NaN NaN NaN NaN NaN NaN NaN NaN NaN NaN NaN NaN NaN NaN NaN NaN NaN 

0.011595 -0.001642 -0.014203 -0.009638 -0.010001 -0.019503 -0.009806 0.001229 -0.006850 0.000248 0.001152 -0.000117 -0.001642 0.007723 -0.005874 -0.070920 -0.138826 -0.186829 -0.153295 0.186563 1.000000 0.186563 -0.153295 -0.186829 -0.138826 -0.070920 -0.005874 0.007723 -0.001642 -0.000117 0.001152 0.000248 -0.006850 0.001229 -0.009806 -0.019503 -0.010001 -0.009638 -0.014203 -0.001642 0.011595 

-0.624949 -0.031103 -0.531881 0.041877 0.042432 0.041711 0.038430 0.034180 0.968294 0.231131 0.257985 -0.266623 -0.132434 0.254535 0.216992 -0.036915 -0.090763 0.043705 0.027781 0.209236 1.000000 0.209236 0.027781 0.043705 -0.090763 -0.036915 0.216992 0.254535 -0.132434 -0.266623 0.257985 0.231131 0.968294 0.034180 0.038430 0.041711 0.042432 0.041877 -0.531881 -0.031103 -0.624949 

-0.008198 0.029487 0.001924 -0.021393 -0.005924 -0.002613 -0.008776 0.000116 0.004703 0.026021 -0.006704 -0.027182 -0.014792 -0.006371 -0.004687 0.008580 -0.054390 -0.096880 -0.112293 -0.000234 1.000000 -0.000234 -0.112293 -0.096880 -0.054390 0.008580 -0.004687 -0.006371 -0.014792 -0.027182 -0.006704 0.026021 0.004703 0.000116 -0.008776 -0.002613 -0.005924 -0.021393 0.001924 0.029487 -0.008198 

-0.001550 -0.000730 -0.001698 -0.001376 0.001106 0.001141 0.004509 -0.003225 -0.000878 -0.001388 -0.003038 0.000270 -0.002454 0.001973 0.000223 -0.001432 -0.007676 -0.015791 -0.014900 -0.268970 1.000000 -0.268970 -0.014900 -0.015791 -0.007676 -0.001432 0.000223 0.001973 -0.002454 0.000270 -0.003038 -0.001388 -0.000878 -0.003225 0.004509 0.001141 0.001106 -0.001376 -0.001698 -0.000730 -0.001550 

NaN NaN NaN NaN NaN NaN NaN NaN NaN NaN NaN NaN NaN NaN NaN NaN NaN NaN NaN NaN NaN NaN NaN NaN NaN NaN NaN NaN NaN NaN NaN NaN NaN NaN NaN NaN NaN NaN NaN NaN NaN 

-0.019997 -0.010379 -0.012583 0.013832 0.005718 -0.014242 -0.008893 -0.008763 -0.010784 -0.008789 -0.014946 -0.005100 0.000618 0.015040 0.006256 -0.042789 -0.112318 -0.170689 -0.163999 0.152478 1.000000 0.152478 -0.163999 -0.170689 -0.112318 -0.042789 0.006256 0.015040 0.000618 -0.005100 -0.014946 -0.008789 -0.010784 -0.008763 -0.008893 -0.014242 0.005718 0.013832 -0.012583 -0.010379 -0.019997 

NaN NaN NaN NaN NaN NaN NaN NaN NaN NaN NaN NaN NaN NaN NaN NaN NaN NaN NaN NaN NaN NaN NaN NaN NaN NaN NaN NaN NaN NaN NaN NaN NaN NaN NaN NaN NaN NaN NaN NaN NaN 

-0.003512 -0.011025 0.009085 0.022230 0.006528 -0.027674 -0.033815 -0.007821 0.007241 -0.000833 -0.012335 -0.022854 -0.023994 -0.012523 -0.037978 -0.094764 -0.156292 -0.206750 -0.138103 0.315863 1.000000 0.315863 -0.138103 -0.206750 -0.156292 -0.094764 -0.037978 -0.012523 -0.023994 -0.022854 -0.012335 -0.000833 0.007241 -0.007821 -0.033815 -0.027674 0.006528 0.022230 0.009085 -0.011025 -0.003512 

NaN NaN NaN NaN NaN NaN NaN NaN NaN NaN NaN NaN NaN NaN NaN NaN NaN NaN NaN NaN NaN NaN NaN NaN NaN NaN NaN NaN NaN NaN NaN NaN NaN NaN NaN NaN NaN NaN NaN NaN NaN 

0.046224 0.035940 0.010774 -0.074708 -0.066763 -0.047043 -0.045999 -0.065403 0.030881 0.022222 0.018318 0.027340 0.005485 -0.015498 0.055940 0.035894 0.058816 -0.075300 -0.288964 -0.074197 1.000000 -0.074197 -0.288964 -0.075300 0.058816 0.035894 0.055940 -0.015498 0.005485 0.027340 0.018318 0.022222 0.030881 -0.065403 -0.045999 -0.047043 -0.066763 -0.074708 0.010774 0.035940 0.046224 

NaN NaN NaN NaN NaN NaN NaN NaN NaN NaN NaN NaN NaN NaN NaN NaN NaN NaN NaN NaN NaN NaN NaN NaN NaN NaN NaN NaN NaN NaN NaN NaN NaN NaN NaN NaN NaN NaN NaN NaN NaN 

0.000933 -0.012423 -0.027294 -0.007946 -0.007084 -0.020287 -0.011025 -0.013978 -0.014527 -0.010348 0.000039 -0.003231 -0.010091 -0.011392 -0.023788 -0.069750 -0.130648 -0.178137 -0.138788 0.264786 1.000000 0.264786 -0.138788 -0.178137 -0.130648 -0.069750 -0.023788 -0.011392 -0.010091 -0.003231 0.000039 -0.010348 -0.014527 -0.013978 -0.011025 -0.020287 -0.007084 -0.007946 -0.027294 -0.012423 0.000933 

-0.004777 -0.005361 -0.001246 -0.018649 0.023624 -0.014134 -0.002180 0.005248 -0.018690 0.002129 -0.007907 -0.032854 0.010575 0.017845 0.015334 0.008945 -0.078976 -0.115652 -0.159580 0.049238 1.000000 0.049238 -0.159580 -0.115652 -0.078976 0.008945 0.015334 0.017845 0.010575 -0.032854 -0.007907 0.002129 -0.018690 0.005248 -0.002180 -0.014134 0.023624 -0.018649 -0.001246 -0.005361 -0.004777 

NaN NaN NaN NaN NaN NaN NaN NaN NaN NaN NaN NaN NaN NaN NaN NaN NaN NaN NaN NaN NaN NaN NaN NaN NaN NaN NaN NaN NaN NaN NaN NaN NaN NaN NaN NaN NaN NaN NaN NaN NaN 

0.010841 -0.005187 -0.007559 -0.022291 0.003275 0.021021 0.007119 0.000344 -0.010977 -0.021050 -0.003368 -0.015300 -0.009111 -0.000935 -0.010910 -0.049586 -0.086052 -0.119959 -0.094066 0.095820 1.000000 0.095820 -0.094066 -0.119959 -0.086052 -0.049586 -0.010910 -0.000935 -0.009111 -0.015300 -0.003368 -0.021050 -0.010977 0.000344 0.007119 0.021021 0.003275 -0.022291 -0.007559 -0.005187 0.010841 

NaN NaN NaN NaN NaN NaN NaN NaN NaN NaN NaN NaN NaN NaN NaN NaN NaN NaN NaN NaN NaN NaN NaN NaN NaN NaN NaN NaN NaN NaN NaN NaN NaN NaN NaN NaN NaN NaN NaN NaN NaN 

NaN NaN NaN NaN NaN NaN NaN NaN NaN NaN NaN NaN NaN NaN NaN NaN NaN NaN NaN NaN NaN NaN NaN NaN NaN NaN NaN NaN NaN NaN NaN NaN NaN NaN NaN NaN NaN NaN NaN NaN NaN 

NaN NaN NaN NaN NaN NaN NaN NaN NaN NaN NaN NaN NaN NaN NaN NaN NaN NaN NaN NaN NaN NaN NaN NaN NaN NaN NaN NaN NaN NaN NaN NaN NaN NaN NaN NaN NaN NaN NaN NaN NaN 

NaN NaN NaN NaN NaN NaN NaN NaN NaN NaN NaN NaN NaN NaN NaN NaN NaN NaN NaN NaN NaN NaN NaN NaN NaN NaN NaN NaN NaN NaN NaN NaN NaN NaN NaN NaN NaN NaN NaN NaN NaN 

-0.012185 -0.020659 -0.022439 -0.014110 -0.007174 -0.002850 -0.007071 -0.013044 0.002725 -0.012589 -0.019137 -0.010776 0.014743 0.002887 -0.011972 -0.051497 -0.065430 -0.104988 -0.114008 0.118809 1.000000 0.118809 -0.114008 -0.104988 -0.065430 -0.051497 -0.011972 0.002887 0.014743 -0.010776 -0.019137 -0.012589 0.002725 -0.013044 -0.007071 -0.002850 -0.007174 -0.014110 -0.022439 -0.020659 -0.012185 

NaN NaN NaN NaN NaN NaN NaN NaN NaN NaN NaN NaN NaN NaN NaN NaN NaN NaN NaN NaN NaN NaN NaN NaN NaN NaN NaN NaN NaN NaN NaN NaN NaN NaN NaN NaN NaN NaN NaN NaN NaN 

-0.009018 -0.012766 -0.020803 -0.014096 -0.002243 0.000581 -0.009368 -0.012527 -0.001635 0.003928 0.003695 -0.000395 -0.017827 -0.004074 -0.001520 -0.022862 -0.055261 -0.081800 -0.060446 0.104263 1.000000 0.104263 -0.060446 -0.081800 -0.055261 -0.022862 -0.001520 -0.004074 -0.017827 -0.000395 0.003695 0.003928 -0.001635 -0.012527 -0.009368 0.000581 -0.002243 -0.014096 -0.020803 -0.012766 -0.009018 

-0.003768 -0.001739 0.003143 -0.005042 -0.010686 0.010211 -0.009449 -0.000091 0.003221 -0.019158 -0.008021 0.003668 0.015969 0.003312 0.013752 0.005782 -0.031739 -0.117371 -0.112924 0.038441 1.000000 0.038441 -0.112924 -0.117371 -0.031739 0.005782 0.013752 0.003312 0.015969 0.003668 -0.008021 -0.019158 0.003221 -0.000091 -0.009449 0.010211 -0.010686 -0.005042 0.003143 -0.001739 -0.003768 

-0.001596 0.000856 -0.005580 -0.012358 -0.002281 -0.003538 -0.004691 -0.005864 -0.004515 -0.013077 -0.032161 -0.005288 -0.010445 -0.027648 -0.041581 -0.047149 -0.067658 -0.115913 -0.107639 0.178004 1.000000 0.178004 -0.107639 -0.115913 -0.067658 -0.047149 -0.041581 -0.027648 -0.010445 -0.005288 -0.032161 -0.013077 -0.004515 -0.005864 -0.004691 -0.003538 -0.002281 -0.012358 -0.005580 0.000856 -0.001596 

-0.006062 -0.001295 0.006671 0.000705 -0.001342 0.002483 -0.006451 -0.006701 -0.015050 -0.000260 -0.003934 -0.000531 0.006293 0.002328 -0.022101 -0.032084 -0.073950 -0.138806 -0.109750 0.165339 1.000000 0.165339 -0.109750 -0.138806 -0.073950 -0.032084 -0.022101 0.002328 0.006293 -0.000531 -0.003934 -0.000260 -0.015050 -0.006701 -0.006451 0.002483 -0.001342 0.000705 0.006671 -0.001295 -0.006062 

NaN NaN NaN NaN NaN NaN NaN NaN NaN NaN NaN NaN NaN NaN NaN NaN NaN NaN NaN NaN NaN NaN NaN NaN NaN NaN NaN NaN NaN NaN NaN NaN NaN NaN NaN NaN NaN NaN NaN NaN NaN 

0.391590 -0.032730 0.009321 0.147805 0.151655 0.057891 0.010106 -0.027518 -0.018704 0.009973 0.007402 0.070358 -0.027329 -0.012523 0.130549 0.176826 0.110457 0.137422 0.153506 0.177463 1.000000 0.177463 0.153506 0.137422 0.110457 0.176826 0.130549 -0.012523 -0.027329 0.070358 0.007402 0.009973 -0.018704 -0.027518 0.010106 0.057891 0.151655 0.147805 0.009321 -0.032730 0.391590 

NaN NaN NaN NaN NaN NaN NaN NaN NaN NaN NaN NaN NaN NaN NaN NaN NaN NaN NaN NaN NaN NaN NaN NaN NaN NaN NaN NaN NaN NaN NaN NaN NaN NaN NaN NaN NaN NaN NaN NaN NaN 

NaN NaN NaN NaN NaN NaN NaN NaN NaN NaN NaN NaN NaN NaN NaN NaN NaN NaN NaN NaN NaN NaN NaN NaN NaN NaN NaN NaN NaN NaN NaN NaN NaN NaN NaN NaN NaN NaN NaN NaN NaN 

NaN NaN NaN NaN NaN NaN NaN NaN NaN NaN NaN NaN NaN NaN NaN NaN NaN NaN NaN NaN NaN NaN NaN NaN NaN NaN NaN NaN NaN NaN NaN NaN NaN NaN NaN NaN NaN NaN NaN NaN NaN 

NaN NaN NaN NaN NaN NaN NaN NaN NaN NaN NaN NaN NaN NaN NaN NaN NaN -0.885980 -0.680014 -0.581817 1.000000 -0.581817 -0.680014 -0.885980 NaN NaN NaN NaN NaN NaN NaN NaN NaN NaN NaN NaN NaN NaN NaN NaN NaN 

NaN NaN NaN NaN NaN NaN NaN NaN NaN NaN NaN NaN NaN NaN NaN NaN NaN NaN NaN NaN NaN NaN NaN NaN NaN NaN NaN NaN NaN NaN NaN NaN NaN NaN NaN NaN NaN NaN NaN NaN NaN 

-0.004274 -0.015843 -0.006525 0.002015 0.002711 -0.011222 -0.014297 -0.002106 -0.016706 -0.021166 -0.023376 0.000392 0.001983 0.000622 -0.017648 -0.053611 -0.103051 -0.163008 -0.142966 0.187746 1.000000 0.187746 -0.142966 -0.163008 -0.103051 -0.053611 -0.017648 0.000622 0.001983 0.000392 -0.023376 -0.021166 -0.016706 -0.002106 -0.014297 -0.011222 0.002711 0.002015 -0.006525 -0.015843 -0.004274 

NaN NaN NaN NaN NaN NaN NaN NaN NaN NaN NaN NaN NaN NaN NaN NaN NaN NaN NaN NaN NaN NaN NaN NaN NaN NaN NaN NaN NaN NaN NaN NaN NaN NaN NaN NaN NaN NaN NaN NaN NaN 

0.005330 0.005134 0.003267 -0.000127 0.006011 0.011242 -0.012758 -0.023766 -0.037865 -0.015710 -0.014072 -0.001938 0.024018 0.005348 -0.029325 -0.049506 -0.084432 -0.091410 -0.136758 0.137931 1.000000 0.137931 -0.136758 -0.091410 -0.084432 -0.049506 -0.029325 0.005348 0.024018 -0.001938 -0.014072 -0.015710 -0.037865 -0.023766 -0.012758 0.011242 0.006011 -0.000127 0.003267 0.005134 0.005330 

0.005528 0.005324 0.005412 0.005398 0.005620 0.005060 0.004876 0.005261 0.004382 0.005080 0.006347 0.005541 0.005502 0.005176 0.004869 0.004750 0.005032 0.057568 0.112581 0.522150 1.000000 0.522150 0.112581 0.057568 0.005032 0.004750 0.004869 0.005176 0.005502 0.005541 0.006347 0.005080 0.004382 0.005261 0.004876 0.005060 0.005620 0.005398 0.005412 0.005324 0.005528 

0.030970 -0.000975 -0.000267 0.219591 -0.027715 0.004396 0.024661 0.030919 -0.058430 -0.006969 -0.016114 -0.004087 0.020927 -0.004829 -0.009847 -0.010343 0.014387 0.016133 -0.033205 -0.244630 1.000000 -0.244630 -0.033205 0.016133 0.014387 -0.010343 -0.009847 -0.004829 0.020927 -0.004087 -0.016114 -0.006969 -0.058430 0.030919 0.024661 0.004396 -0.027715 0.219591 -0.000267 -0.000975 0.030970 

-0.007943 -0.008154 0.000782 0.009315 -0.010291 -0.013398 -0.009793 -0.012723 -0.002319 -0.012226 -0.003516 0.000033 0.011210 0.007704 -0.011024 -0.024132 -0.068556 -0.086848 -0.093314 0.023500 1.000000 0.023500 -0.093314 -0.086848 -0.068556 -0.024132 -0.011024 0.007704 0.011210 0.000033 -0.003516 -0.012226 -0.002319 -0.012723 -0.009793 -0.013398 -0.010291 0.009315 0.000782 -0.008154 -0.007943 

0.007914 -0.021151 -0.002761 0.002407 -0.007464 0.000634 -0.005029 0.006927 -0.012500 -0.003923 -0.018113 0.003661 0.012875 0.000951 0.015239 -0.012055 -0.054425 -0.084498 -0.099454 -0.010102 1.000000 -0.010102 -0.099454 -0.084498 -0.054425 -0.012055 0.015239 0.000951 0.012875 0.003661 -0.018113 -0.003923 -0.012500 0.006927 -0.005029 0.000634 -0.007464 0.002407 -0.002761 -0.021151 0.007914 

NaN NaN NaN NaN NaN NaN NaN NaN NaN NaN NaN NaN NaN NaN NaN NaN NaN NaN NaN NaN NaN NaN NaN NaN NaN NaN NaN NaN NaN NaN NaN NaN NaN NaN NaN NaN NaN NaN NaN NaN NaN 

0.004043 0.003028 0.017180 0.024805 0.010817 0.000576 -0.022255 -0.017925 0.005831 0.002422 -0.007109 -0.009877 0.031101 0.016939 -0.012614 -0.025404 -0.032452 -0.043120 -0.049148 0.082454 1.000000 0.082454 -0.049148 -0.043120 -0.032452 -0.025404 -0.012614 0.016939 0.031101 -0.009877 -0.007109 0.002422 0.005831 -0.017925 -0.022255 0.000576 0.010817 0.024805 0.017180 0.003028 0.004043 

NaN NaN NaN NaN NaN NaN NaN NaN NaN NaN NaN NaN NaN NaN NaN NaN NaN NaN NaN NaN NaN NaN NaN NaN NaN NaN NaN NaN NaN NaN NaN NaN NaN NaN NaN NaN NaN NaN NaN NaN NaN 

NaN NaN NaN NaN NaN NaN NaN NaN NaN NaN NaN NaN NaN NaN NaN NaN NaN NaN NaN NaN NaN NaN NaN NaN NaN NaN NaN NaN NaN NaN NaN NaN NaN NaN NaN NaN NaN NaN NaN NaN NaN 

NaN NaN NaN NaN NaN NaN NaN NaN NaN NaN NaN NaN NaN NaN NaN NaN NaN NaN NaN NaN NaN NaN NaN NaN NaN NaN NaN NaN NaN NaN NaN NaN NaN NaN NaN NaN NaN NaN NaN NaN NaN 

NaN NaN NaN NaN NaN NaN NaN NaN NaN NaN NaN NaN NaN NaN NaN NaN NaN NaN NaN NaN NaN NaN NaN NaN NaN NaN NaN NaN NaN NaN NaN NaN NaN NaN NaN NaN NaN NaN NaN NaN NaN 

-0.051784 0.020720 -0.117948 -0.184718 0.087343 -0.015057 0.018829 0.023115 0.023410 -0.031076 -0.033788 0.046957 -0.170695 0.055951 0.156646 -0.598109 -0.280094 -0.276216 0.011965 0.515439 1.000000 0.515439 0.011965 -0.276216 -0.280094 -0.598109 0.156646 0.055951 -0.170695 0.046957 -0.033788 -0.031076 0.023410 0.023115 0.018829 -0.015057 0.087343 -0.184718 -0.117948 0.020720 -0.051784 

NaN NaN NaN NaN NaN NaN NaN NaN NaN NaN NaN NaN NaN NaN NaN NaN NaN NaN NaN NaN NaN NaN NaN NaN NaN NaN NaN NaN NaN NaN NaN NaN NaN NaN NaN NaN NaN NaN NaN NaN NaN 

NaN NaN NaN NaN NaN NaN NaN NaN NaN NaN NaN NaN NaN NaN NaN NaN NaN NaN NaN NaN NaN NaN NaN NaN NaN NaN NaN NaN NaN NaN NaN NaN NaN NaN NaN NaN NaN NaN NaN NaN NaN 

0.417439 0.967472 0.003274 0.003946 0.003372 0.005135 0.004146 0.003614 0.004146 0.004136 -0.133371 -0.267550 0.178175 0.141245 0.155880 -0.107999 -0.134324 0.106504 -0.080504 0.128040 1.000000 0.128040 -0.080504 0.106504 -0.134324 -0.107999 0.155880 0.141245 0.178175 -0.267550 -0.133371 0.004136 0.004146 0.003614 0.004146 0.005135 0.003372 0.003946 0.003274 0.967472 0.417439 

NaN NaN NaN NaN NaN NaN NaN NaN NaN NaN NaN NaN NaN NaN NaN NaN NaN NaN NaN NaN NaN NaN NaN NaN NaN NaN NaN NaN NaN NaN NaN NaN NaN NaN NaN NaN NaN NaN NaN NaN NaN 

NaN NaN NaN NaN NaN NaN NaN NaN NaN NaN NaN NaN NaN NaN NaN NaN NaN NaN NaN NaN NaN NaN NaN NaN NaN NaN NaN NaN NaN NaN NaN NaN NaN NaN NaN NaN NaN NaN NaN NaN NaN 

NaN NaN NaN NaN NaN NaN NaN NaN NaN NaN NaN NaN NaN NaN NaN NaN NaN NaN NaN NaN NaN NaN NaN NaN NaN NaN NaN NaN NaN NaN NaN NaN NaN NaN NaN NaN NaN NaN NaN NaN NaN 

NaN NaN NaN NaN NaN NaN NaN NaN NaN NaN NaN NaN NaN NaN NaN NaN NaN NaN NaN NaN NaN NaN NaN NaN NaN NaN NaN NaN NaN NaN NaN NaN NaN NaN NaN NaN NaN NaN NaN NaN NaN 

NaN NaN NaN NaN NaN NaN NaN NaN NaN NaN NaN NaN NaN NaN NaN NaN NaN NaN NaN NaN NaN NaN NaN NaN NaN NaN NaN NaN NaN NaN NaN NaN NaN NaN NaN NaN NaN NaN NaN NaN NaN 

NaN NaN NaN NaN NaN NaN NaN NaN NaN NaN NaN NaN NaN NaN NaN NaN NaN NaN NaN NaN NaN NaN NaN NaN NaN NaN NaN NaN NaN NaN NaN NaN NaN NaN NaN NaN NaN NaN NaN NaN NaN 

NaN NaN NaN NaN NaN NaN NaN NaN NaN NaN NaN NaN NaN NaN NaN NaN NaN NaN NaN NaN NaN NaN NaN NaN NaN NaN NaN NaN NaN NaN NaN NaN NaN NaN NaN NaN NaN NaN NaN NaN NaN 

NaN NaN NaN NaN NaN NaN NaN NaN NaN NaN NaN NaN NaN NaN NaN NaN NaN NaN NaN NaN NaN NaN NaN NaN NaN NaN NaN NaN NaN NaN NaN NaN NaN NaN NaN NaN NaN NaN NaN NaN NaN 

0.009077 0.010274 0.009836 0.008557 0.009859 0.010567 0.009467 0.008204 0.010559 0.346076 0.281691 -0.145022 0.300745 -0.159392 -0.036896 -0.046840 0.242665 -0.253215 -0.019938 -0.306206 1.000000 -0.306206 -0.019938 -0.253215 0.242665 -0.046840 -0.036896 -0.159392 0.300745 -0.145022 0.281691 0.346076 0.010559 0.008204 0.009467 0.010567 0.009859 0.008557 0.009836 0.010274 0.009077 

NaN NaN NaN NaN NaN NaN NaN NaN NaN NaN NaN NaN NaN NaN NaN NaN NaN NaN NaN NaN NaN NaN NaN NaN NaN NaN NaN NaN NaN NaN NaN NaN NaN NaN NaN NaN NaN NaN NaN NaN NaN 

NaN NaN NaN NaN NaN NaN NaN NaN NaN NaN NaN NaN NaN NaN NaN NaN NaN NaN NaN NaN NaN NaN NaN NaN NaN NaN NaN NaN NaN NaN NaN NaN NaN NaN NaN NaN NaN NaN NaN NaN NaN 

NaN NaN NaN NaN NaN NaN NaN NaN NaN NaN NaN NaN NaN NaN NaN NaN NaN NaN NaN NaN NaN NaN NaN NaN NaN NaN NaN NaN NaN NaN NaN NaN NaN NaN NaN NaN NaN NaN NaN NaN NaN 

NaN NaN NaN NaN NaN NaN NaN NaN NaN NaN NaN NaN NaN NaN NaN NaN NaN NaN NaN NaN NaN NaN NaN NaN NaN NaN NaN NaN NaN NaN NaN NaN NaN NaN NaN NaN NaN NaN NaN NaN NaN 

-0.023659 -0.002768 0.001597 -0.011929 -0.009359 0.003009 0.002001 -0.001874 -0.008909 -0.010460 -0.006877 -0.004220 0.006962 0.000160 0.003034 -0.019462 -0.039255 -0.077937 -0.099411 -0.067551 1.000000 -0.067551 -0.099411 -0.077937 -0.039255 -0.019462 0.003034 0.000160 0.006962 -0.004220 -0.006877 -0.010460 -0.008909 -0.001874 0.002001 0.003009 -0.009359 -0.011929 0.001597 -0.002768 -0.023659 

NaN NaN NaN NaN NaN NaN NaN NaN NaN NaN NaN NaN NaN NaN NaN NaN NaN NaN NaN NaN NaN NaN NaN NaN NaN NaN NaN NaN NaN NaN NaN NaN NaN NaN NaN NaN NaN NaN NaN NaN NaN 

NaN NaN NaN NaN NaN NaN NaN NaN NaN NaN NaN NaN NaN NaN NaN NaN NaN NaN NaN NaN NaN NaN NaN NaN NaN NaN NaN NaN NaN NaN NaN NaN NaN NaN NaN NaN NaN NaN NaN NaN NaN 

NaN NaN NaN NaN NaN NaN NaN NaN NaN NaN NaN NaN NaN NaN NaN NaN NaN NaN NaN NaN NaN NaN NaN NaN NaN NaN NaN NaN NaN NaN NaN NaN NaN NaN NaN NaN NaN NaN NaN NaN NaN 

NaN NaN NaN NaN NaN NaN NaN NaN NaN NaN NaN NaN NaN NaN NaN NaN NaN NaN NaN NaN NaN NaN NaN NaN NaN NaN NaN NaN NaN NaN NaN NaN NaN NaN NaN NaN NaN NaN NaN NaN NaN 

NaN NaN NaN NaN NaN NaN NaN NaN NaN NaN NaN NaN NaN NaN NaN NaN NaN NaN NaN NaN NaN NaN NaN NaN NaN NaN NaN NaN NaN NaN NaN NaN NaN NaN NaN NaN NaN NaN NaN NaN NaN 

NaN NaN NaN NaN NaN NaN NaN NaN NaN NaN NaN NaN NaN NaN NaN NaN NaN NaN NaN NaN NaN NaN NaN NaN NaN NaN NaN NaN NaN NaN NaN NaN NaN NaN NaN NaN NaN NaN NaN NaN NaN 

NaN NaN NaN NaN NaN NaN NaN NaN NaN NaN NaN NaN NaN NaN NaN NaN NaN NaN NaN NaN NaN NaN NaN NaN NaN NaN NaN NaN NaN NaN NaN NaN NaN NaN NaN NaN NaN NaN NaN NaN NaN 

NaN NaN NaN NaN NaN NaN NaN NaN NaN NaN NaN NaN NaN NaN NaN NaN NaN NaN NaN NaN NaN NaN NaN NaN NaN NaN NaN NaN NaN NaN NaN NaN NaN NaN NaN NaN NaN NaN NaN NaN NaN 

NaN NaN NaN NaN NaN NaN NaN NaN NaN NaN NaN NaN NaN NaN NaN NaN NaN NaN NaN NaN NaN NaN NaN NaN NaN NaN NaN NaN NaN NaN NaN NaN NaN NaN NaN NaN NaN NaN NaN NaN NaN 

NaN NaN NaN NaN NaN NaN NaN NaN NaN NaN NaN NaN NaN NaN NaN NaN NaN NaN NaN NaN NaN NaN NaN NaN NaN NaN NaN NaN NaN NaN NaN NaN NaN NaN NaN NaN NaN NaN NaN NaN NaN 

NaN NaN NaN NaN NaN NaN NaN NaN NaN NaN NaN NaN NaN NaN NaN NaN NaN NaN NaN NaN NaN NaN NaN NaN NaN NaN NaN NaN NaN NaN NaN NaN NaN NaN NaN NaN NaN NaN NaN NaN NaN 

NaN NaN NaN NaN NaN NaN NaN NaN NaN NaN NaN NaN NaN NaN NaN NaN NaN NaN NaN NaN NaN NaN NaN NaN NaN NaN NaN NaN NaN NaN NaN NaN NaN NaN NaN NaN NaN NaN NaN NaN NaN 

NaN NaN NaN NaN NaN NaN NaN NaN NaN NaN NaN NaN NaN NaN NaN NaN NaN NaN NaN NaN NaN NaN NaN NaN NaN NaN NaN NaN NaN NaN NaN NaN NaN NaN NaN NaN NaN NaN NaN NaN NaN 

NaN NaN NaN NaN NaN NaN NaN NaN NaN NaN NaN NaN NaN NaN NaN NaN NaN NaN NaN NaN NaN NaN NaN NaN NaN NaN NaN NaN NaN NaN NaN NaN NaN NaN NaN NaN NaN NaN NaN NaN NaN 

NaN NaN NaN NaN NaN NaN NaN NaN NaN NaN NaN NaN NaN NaN NaN NaN NaN NaN NaN NaN NaN NaN NaN NaN NaN NaN NaN NaN NaN NaN NaN NaN NaN NaN NaN NaN NaN NaN NaN NaN NaN 

NaN NaN NaN NaN NaN NaN NaN NaN NaN NaN NaN NaN NaN NaN NaN NaN NaN NaN NaN NaN NaN NaN NaN NaN NaN NaN NaN NaN NaN NaN NaN NaN NaN NaN NaN NaN NaN NaN NaN NaN NaN 

NaN NaN NaN NaN NaN NaN NaN NaN NaN NaN NaN NaN NaN NaN NaN NaN NaN NaN NaN NaN NaN NaN NaN NaN NaN NaN NaN NaN NaN NaN NaN NaN NaN NaN NaN NaN NaN NaN NaN NaN NaN 

NaN NaN NaN NaN NaN NaN NaN NaN NaN NaN NaN NaN NaN NaN NaN NaN NaN NaN NaN NaN NaN NaN NaN NaN NaN NaN NaN NaN NaN NaN NaN NaN NaN NaN NaN NaN NaN NaN NaN NaN NaN 

NaN NaN NaN NaN NaN NaN NaN NaN NaN NaN NaN NaN NaN NaN NaN NaN NaN NaN NaN NaN NaN NaN NaN NaN NaN NaN NaN NaN NaN NaN NaN NaN NaN NaN NaN NaN NaN NaN NaN NaN NaN 

NaN NaN NaN NaN NaN NaN NaN NaN NaN NaN NaN NaN NaN NaN NaN NaN NaN NaN NaN NaN NaN NaN NaN NaN NaN NaN NaN NaN NaN NaN NaN NaN NaN NaN NaN NaN NaN NaN NaN NaN NaN 

NaN NaN NaN NaN NaN NaN NaN NaN NaN NaN NaN NaN NaN NaN NaN NaN NaN NaN NaN NaN NaN NaN NaN NaN NaN NaN NaN NaN NaN NaN NaN NaN NaN NaN NaN NaN NaN NaN NaN NaN NaN 

NaN NaN NaN NaN NaN NaN NaN NaN NaN NaN NaN NaN NaN NaN NaN NaN NaN NaN NaN NaN NaN NaN NaN NaN NaN NaN NaN NaN NaN NaN NaN NaN NaN NaN NaN NaN NaN NaN NaN NaN NaN 

NaN NaN NaN NaN NaN NaN NaN NaN NaN NaN NaN NaN NaN NaN NaN NaN NaN NaN NaN NaN NaN NaN NaN NaN NaN NaN NaN NaN NaN NaN NaN NaN NaN NaN NaN NaN NaN NaN NaN NaN NaN 

NaN NaN NaN NaN NaN NaN NaN NaN NaN NaN NaN NaN NaN NaN NaN NaN NaN NaN NaN NaN NaN NaN NaN NaN NaN NaN NaN NaN NaN NaN NaN NaN NaN NaN NaN NaN NaN NaN NaN NaN NaN 

NaN NaN NaN NaN NaN NaN NaN NaN NaN NaN NaN NaN NaN NaN NaN NaN NaN NaN NaN NaN NaN NaN NaN NaN NaN NaN NaN NaN NaN NaN NaN NaN NaN NaN NaN NaN NaN NaN NaN NaN NaN 

NaN NaN NaN NaN NaN NaN NaN NaN NaN NaN NaN NaN NaN NaN NaN NaN NaN NaN NaN NaN NaN NaN NaN NaN NaN NaN NaN NaN NaN NaN NaN NaN NaN NaN NaN NaN NaN NaN NaN NaN NaN 

NaN NaN NaN NaN NaN NaN NaN NaN NaN NaN NaN NaN NaN NaN NaN NaN NaN NaN NaN NaN NaN NaN NaN NaN NaN NaN NaN NaN NaN NaN NaN NaN NaN NaN NaN NaN NaN NaN NaN NaN NaN 

NaN NaN NaN NaN NaN NaN NaN NaN NaN NaN NaN NaN NaN NaN NaN NaN NaN NaN NaN NaN NaN NaN NaN NaN NaN NaN NaN NaN NaN NaN NaN NaN NaN NaN NaN NaN NaN NaN NaN NaN NaN 

NaN NaN NaN NaN NaN NaN NaN NaN NaN NaN NaN NaN NaN NaN NaN NaN NaN NaN NaN NaN NaN NaN NaN NaN NaN NaN NaN NaN NaN NaN NaN NaN NaN NaN NaN NaN NaN NaN NaN NaN NaN 

NaN NaN NaN NaN NaN NaN NaN NaN NaN NaN NaN NaN NaN NaN NaN NaN NaN NaN NaN NaN NaN NaN NaN NaN NaN NaN NaN NaN NaN NaN NaN NaN NaN NaN NaN NaN NaN NaN NaN NaN NaN 

NaN NaN NaN NaN NaN NaN NaN NaN NaN NaN NaN NaN NaN NaN NaN NaN NaN NaN NaN NaN NaN NaN NaN NaN NaN NaN NaN NaN NaN NaN NaN NaN NaN NaN NaN NaN NaN NaN NaN NaN NaN 

NaN NaN NaN NaN NaN NaN NaN NaN NaN NaN NaN NaN NaN NaN NaN NaN NaN NaN NaN NaN NaN NaN NaN NaN NaN NaN NaN NaN NaN NaN NaN NaN NaN NaN NaN NaN NaN NaN NaN NaN NaN 

NaN NaN NaN NaN NaN NaN NaN NaN NaN NaN NaN NaN NaN NaN NaN NaN NaN NaN NaN NaN NaN NaN NaN NaN NaN NaN NaN NaN NaN NaN NaN NaN NaN NaN NaN NaN NaN NaN NaN NaN NaN 

NaN NaN NaN NaN NaN NaN NaN NaN NaN NaN NaN NaN NaN NaN NaN NaN NaN NaN NaN NaN NaN NaN NaN NaN NaN NaN NaN NaN NaN NaN NaN NaN NaN NaN NaN NaN NaN NaN NaN NaN NaN 

NaN NaN NaN NaN NaN NaN NaN NaN NaN NaN NaN NaN NaN NaN NaN NaN NaN NaN NaN NaN NaN NaN NaN NaN NaN NaN NaN NaN NaN NaN NaN NaN NaN NaN NaN NaN NaN NaN NaN NaN NaN 

NaN NaN NaN NaN NaN NaN NaN NaN NaN NaN NaN NaN NaN NaN NaN NaN NaN NaN NaN NaN NaN NaN NaN NaN NaN NaN NaN NaN NaN NaN NaN NaN NaN NaN NaN NaN NaN NaN NaN NaN NaN 

NaN NaN NaN NaN NaN NaN NaN NaN NaN NaN NaN NaN NaN NaN NaN NaN NaN NaN NaN NaN NaN NaN NaN NaN NaN NaN NaN NaN NaN NaN NaN NaN NaN NaN NaN NaN NaN NaN NaN NaN NaN 

NaN NaN NaN NaN NaN NaN NaN NaN NaN NaN NaN NaN NaN NaN NaN NaN NaN NaN NaN NaN NaN NaN NaN NaN NaN NaN NaN NaN NaN NaN NaN NaN NaN NaN NaN NaN NaN NaN NaN NaN NaN 

NaN NaN NaN NaN NaN NaN NaN NaN NaN NaN NaN NaN NaN NaN NaN NaN NaN NaN NaN NaN NaN NaN NaN NaN NaN NaN NaN NaN NaN NaN NaN NaN NaN NaN NaN NaN NaN NaN NaN NaN NaN 

NaN NaN NaN NaN NaN NaN NaN NaN NaN NaN NaN NaN NaN NaN NaN NaN NaN NaN NaN NaN NaN NaN NaN NaN NaN NaN NaN NaN NaN NaN NaN NaN NaN NaN NaN NaN NaN NaN NaN NaN NaN 

NaN NaN NaN NaN NaN NaN NaN NaN NaN NaN NaN NaN NaN NaN NaN NaN NaN NaN NaN NaN NaN NaN NaN NaN NaN NaN NaN NaN NaN NaN NaN NaN NaN NaN NaN NaN NaN NaN NaN NaN NaN 

NaN NaN NaN NaN NaN NaN NaN NaN NaN NaN NaN NaN NaN NaN NaN NaN NaN NaN NaN NaN NaN NaN NaN NaN NaN NaN NaN NaN NaN NaN NaN NaN NaN NaN NaN NaN NaN NaN NaN NaN NaN 

NaN NaN NaN NaN NaN NaN NaN NaN NaN NaN NaN NaN NaN NaN NaN NaN NaN NaN NaN NaN NaN NaN NaN NaN NaN NaN NaN NaN NaN NaN NaN NaN NaN NaN NaN NaN NaN NaN NaN NaN NaN 

NaN NaN NaN NaN NaN NaN NaN NaN NaN NaN NaN NaN NaN NaN NaN NaN NaN NaN NaN NaN NaN NaN NaN NaN NaN NaN NaN NaN NaN NaN NaN NaN NaN NaN NaN NaN NaN NaN NaN NaN NaN 

NaN NaN NaN NaN NaN NaN NaN NaN NaN NaN NaN NaN NaN NaN NaN NaN NaN NaN NaN NaN NaN NaN NaN NaN NaN NaN NaN NaN NaN NaN NaN NaN NaN NaN NaN NaN NaN NaN NaN NaN NaN 

NaN NaN NaN NaN NaN NaN NaN NaN NaN NaN NaN NaN NaN NaN NaN NaN NaN NaN NaN NaN NaN NaN NaN NaN NaN NaN NaN NaN NaN NaN NaN NaN NaN NaN NaN NaN NaN NaN NaN NaN NaN 

NaN NaN NaN NaN NaN NaN NaN NaN NaN NaN NaN NaN NaN NaN NaN NaN NaN NaN NaN NaN NaN NaN NaN NaN NaN NaN NaN NaN NaN NaN NaN NaN NaN NaN NaN NaN NaN NaN NaN NaN NaN 

NaN NaN NaN NaN NaN NaN NaN NaN NaN NaN NaN NaN NaN NaN NaN NaN NaN NaN NaN NaN NaN NaN NaN NaN NaN NaN NaN NaN NaN NaN NaN NaN NaN NaN NaN NaN NaN NaN NaN NaN NaN 

NaN NaN NaN NaN NaN NaN NaN NaN NaN NaN NaN NaN NaN NaN NaN NaN NaN NaN NaN NaN NaN NaN NaN NaN NaN NaN NaN NaN NaN NaN NaN NaN NaN NaN NaN NaN NaN NaN NaN NaN NaN 

NaN NaN NaN NaN NaN NaN NaN NaN NaN NaN NaN NaN NaN NaN NaN NaN NaN NaN NaN NaN NaN NaN NaN NaN NaN NaN NaN NaN NaN NaN NaN NaN NaN NaN NaN NaN NaN NaN NaN NaN NaN 

NaN NaN NaN NaN NaN NaN NaN NaN NaN NaN NaN NaN NaN NaN NaN NaN NaN NaN NaN NaN NaN NaN NaN NaN NaN NaN NaN NaN NaN NaN NaN NaN NaN NaN NaN NaN NaN NaN NaN NaN NaN 

NaN NaN NaN NaN NaN NaN NaN NaN NaN NaN NaN NaN NaN NaN NaN NaN NaN NaN NaN NaN NaN NaN NaN NaN NaN NaN NaN NaN NaN NaN NaN NaN NaN NaN NaN NaN NaN NaN NaN NaN NaN 

NaN NaN NaN NaN NaN NaN NaN NaN NaN NaN NaN NaN NaN NaN NaN NaN NaN NaN NaN NaN NaN NaN NaN NaN NaN NaN NaN NaN NaN NaN NaN NaN NaN NaN NaN NaN NaN NaN NaN NaN NaN 

NaN NaN NaN NaN NaN NaN NaN NaN NaN NaN NaN NaN NaN NaN NaN NaN NaN NaN NaN NaN NaN NaN NaN NaN NaN NaN NaN NaN NaN NaN NaN NaN NaN NaN NaN NaN NaN NaN NaN NaN NaN 

NaN NaN NaN NaN NaN NaN NaN NaN NaN NaN NaN NaN NaN NaN NaN NaN NaN NaN NaN NaN NaN NaN NaN NaN NaN NaN NaN NaN NaN NaN NaN NaN NaN NaN NaN NaN NaN NaN NaN NaN NaN 

NaN NaN NaN NaN NaN NaN NaN NaN NaN NaN NaN NaN NaN NaN NaN NaN NaN NaN NaN NaN NaN NaN NaN NaN NaN NaN NaN NaN NaN NaN NaN NaN NaN NaN NaN NaN NaN NaN NaN NaN NaN 

NaN NaN NaN NaN NaN NaN NaN NaN NaN NaN NaN NaN NaN NaN NaN NaN NaN NaN NaN NaN NaN NaN NaN NaN NaN NaN NaN NaN NaN NaN NaN NaN NaN NaN NaN NaN NaN NaN NaN NaN NaN 

NaN NaN NaN NaN NaN NaN NaN NaN NaN NaN NaN NaN NaN NaN NaN NaN NaN NaN NaN NaN NaN NaN NaN NaN NaN NaN NaN NaN NaN NaN NaN NaN NaN NaN NaN NaN NaN NaN NaN NaN NaN 

NaN NaN NaN NaN NaN NaN NaN NaN NaN NaN NaN NaN NaN NaN NaN NaN NaN NaN NaN NaN NaN NaN NaN NaN NaN NaN NaN NaN NaN NaN NaN NaN NaN NaN NaN NaN NaN NaN NaN NaN NaN 

NaN NaN NaN NaN NaN NaN NaN NaN NaN NaN NaN NaN NaN NaN NaN NaN NaN NaN NaN NaN NaN NaN NaN NaN NaN NaN NaN NaN NaN NaN NaN NaN NaN NaN NaN NaN NaN NaN NaN NaN NaN 

NaN NaN NaN NaN NaN NaN NaN NaN NaN NaN NaN NaN NaN NaN NaN NaN NaN NaN NaN NaN NaN NaN NaN NaN NaN NaN NaN NaN NaN NaN NaN NaN NaN NaN NaN NaN NaN NaN NaN NaN NaN 

NaN NaN NaN NaN NaN NaN NaN NaN NaN NaN NaN NaN NaN NaN NaN NaN NaN NaN NaN NaN NaN NaN NaN NaN NaN NaN NaN NaN NaN NaN NaN NaN NaN NaN NaN NaN NaN NaN NaN NaN NaN 

NaN NaN NaN NaN NaN NaN NaN NaN NaN NaN NaN NaN NaN NaN NaN NaN NaN NaN NaN NaN NaN NaN NaN NaN NaN NaN NaN NaN NaN NaN NaN NaN NaN NaN NaN NaN NaN NaN NaN NaN NaN 

NaN NaN NaN NaN NaN NaN NaN NaN NaN NaN NaN NaN NaN NaN NaN NaN NaN NaN NaN NaN NaN NaN NaN NaN NaN NaN NaN NaN NaN NaN NaN NaN NaN NaN NaN NaN NaN NaN NaN NaN NaN 

NaN NaN NaN NaN NaN NaN NaN NaN NaN NaN NaN NaN NaN NaN NaN NaN NaN NaN NaN NaN NaN NaN NaN NaN NaN NaN NaN NaN NaN NaN NaN NaN NaN NaN NaN NaN NaN NaN NaN NaN NaN 

NaN NaN NaN NaN NaN NaN NaN NaN NaN NaN NaN NaN NaN NaN NaN NaN NaN NaN NaN NaN NaN NaN NaN NaN NaN NaN NaN NaN NaN NaN NaN NaN NaN NaN NaN NaN NaN NaN NaN NaN NaN 

NaN NaN NaN NaN NaN NaN NaN NaN NaN NaN NaN NaN NaN NaN NaN NaN NaN NaN NaN NaN NaN NaN NaN NaN NaN NaN NaN NaN NaN NaN NaN NaN NaN NaN NaN NaN NaN NaN NaN NaN NaN 

NaN NaN NaN NaN NaN NaN NaN NaN NaN NaN NaN NaN NaN NaN NaN NaN NaN NaN NaN NaN NaN NaN NaN NaN NaN NaN NaN NaN NaN NaN NaN NaN NaN NaN NaN NaN NaN NaN NaN NaN NaN 

NaN NaN NaN NaN NaN NaN NaN NaN NaN NaN NaN NaN NaN NaN NaN NaN NaN NaN NaN NaN NaN NaN NaN NaN NaN NaN NaN NaN NaN NaN NaN NaN NaN NaN NaN NaN NaN NaN NaN NaN NaN 

NaN NaN NaN NaN NaN NaN NaN NaN NaN NaN NaN NaN NaN NaN NaN NaN NaN NaN NaN NaN NaN NaN NaN NaN NaN NaN NaN NaN NaN NaN NaN NaN NaN NaN NaN NaN NaN NaN NaN NaN NaN 

NaN NaN NaN NaN NaN NaN NaN NaN NaN NaN NaN NaN NaN NaN NaN NaN NaN NaN NaN NaN NaN NaN NaN NaN NaN NaN NaN NaN NaN NaN NaN NaN NaN NaN NaN NaN NaN NaN NaN NaN NaN 

NaN NaN NaN NaN NaN NaN NaN NaN NaN NaN NaN NaN NaN NaN NaN NaN NaN NaN NaN NaN NaN NaN NaN NaN NaN NaN NaN NaN NaN NaN NaN NaN NaN NaN NaN NaN NaN NaN NaN NaN NaN 

NaN NaN NaN NaN NaN NaN NaN NaN NaN NaN NaN NaN NaN NaN NaN NaN NaN NaN NaN NaN NaN NaN NaN NaN NaN NaN NaN NaN NaN NaN NaN NaN NaN NaN NaN NaN NaN NaN NaN NaN NaN 

NaN NaN NaN NaN NaN NaN NaN NaN NaN NaN NaN NaN NaN NaN NaN NaN NaN NaN NaN NaN NaN NaN NaN NaN NaN NaN NaN NaN NaN NaN NaN NaN NaN NaN NaN NaN NaN NaN NaN NaN NaN 

NaN NaN NaN NaN NaN NaN NaN NaN NaN NaN NaN NaN NaN NaN NaN NaN NaN NaN NaN NaN NaN NaN NaN NaN NaN NaN NaN NaN NaN NaN NaN NaN NaN NaN NaN NaN NaN NaN NaN NaN NaN 

NaN NaN NaN NaN NaN NaN NaN NaN NaN NaN NaN NaN NaN NaN NaN NaN NaN NaN NaN NaN NaN NaN NaN NaN NaN NaN NaN NaN NaN NaN NaN NaN NaN NaN NaN NaN NaN NaN NaN NaN NaN 

NaN NaN NaN NaN NaN NaN NaN NaN NaN NaN NaN NaN NaN NaN NaN NaN NaN NaN NaN NaN NaN NaN NaN NaN NaN NaN NaN NaN NaN NaN NaN NaN NaN NaN NaN NaN NaN NaN NaN NaN NaN 

NaN NaN NaN NaN NaN NaN NaN NaN NaN NaN NaN NaN NaN NaN NaN NaN NaN NaN NaN NaN NaN NaN NaN NaN NaN NaN NaN NaN NaN NaN NaN NaN NaN NaN NaN NaN NaN NaN NaN NaN NaN 

NaN NaN NaN NaN NaN NaN NaN NaN NaN NaN NaN NaN NaN NaN NaN NaN NaN NaN NaN NaN NaN NaN NaN NaN NaN NaN NaN NaN NaN NaN NaN NaN NaN NaN NaN NaN NaN NaN NaN NaN NaN 
