# Supplementary material for: Distinct dynamics of neuronal activity during concurrent motor planning and execution
Source: Nat Commun. 2021 Sep 10;12:5390. doi: 10.1038/s41467-021-25558-8 (PMC8433382; doi:10.1038/s41467-021-25558-8)
Supplement: Supplementary file 5 — Source Data [file 41467_2021_25558_MOESM5_ESM.zip › Source Data/Figure1/Figure1B.txt]

PositionOrDirection_allSessions_Correlation_v1.m
----------------------------------------------------------------------
**********************************************************************
----------------------------------------------------------------------
Paw velocity auto correlation: Rows: Sessions. Columns: 10 ms bins.
#Rows: 419.000000
#Cols: 41.000000

Column values: 
-200.000000 -190.000000 -180.000000 -170.000000 -160.000000 -150.000000 -140.000000 -130.000000 -120.000000 -110.000000 -100.000000 -90.000000 -80.000000 -70.000000 -60.000000 -50.000000 -40.000000 -30.000000 -20.000000 -10.000000 0.000000 10.000000 20.000000 30.000000 40.000000 50.000000 60.000000 70.000000 80.000000 90.000000 100.000000 110.000000 120.000000 130.000000 140.000000 150.000000 160.000000 170.000000 180.000000 190.000000 200.000000 

Rows: 
NaN NaN NaN NaN NaN NaN NaN NaN NaN NaN NaN NaN NaN NaN NaN NaN NaN NaN NaN NaN NaN NaN NaN NaN NaN NaN NaN NaN NaN NaN NaN NaN NaN NaN NaN NaN NaN NaN NaN NaN NaN 

NaN NaN NaN NaN NaN NaN NaN NaN NaN NaN NaN NaN NaN NaN NaN NaN NaN NaN NaN NaN NaN NaN NaN NaN NaN NaN NaN NaN NaN NaN NaN NaN NaN NaN NaN NaN NaN NaN NaN NaN NaN 

NaN NaN NaN NaN NaN NaN NaN NaN NaN NaN NaN NaN NaN NaN NaN NaN NaN NaN NaN NaN NaN NaN NaN NaN NaN NaN NaN NaN NaN NaN NaN NaN NaN NaN NaN NaN NaN NaN NaN NaN NaN 

-0.020969 -0.005108 -0.011775 -0.000158 -0.005811 -0.018989 -0.050685 -0.022137 -0.005511 -0.016285 -0.014136 0.003450 -0.010170 -0.047221 -0.040988 -0.053919 -0.061494 -0.013510 -0.012390 0.049969 1.000000 0.049969 -0.012390 -0.013510 -0.061494 -0.053919 -0.040988 -0.047221 -0.010170 0.003450 -0.014136 -0.016285 -0.005511 -0.022137 -0.050685 -0.018989 -0.005811 -0.000158 -0.011775 -0.005108 -0.020969 

NaN NaN NaN NaN NaN NaN NaN NaN NaN NaN NaN NaN NaN NaN NaN NaN NaN NaN NaN NaN NaN NaN NaN NaN NaN NaN NaN NaN NaN NaN NaN NaN NaN NaN NaN NaN NaN NaN NaN NaN NaN 

-0.010895 -0.013812 -0.008213 0.002580 -0.003004 -0.018437 -0.030331 -0.032390 -0.048101 -0.042562 -0.049267 -0.039707 -0.059232 -0.070616 -0.085362 -0.055885 -0.043047 -0.016266 0.018002 0.173639 1.000000 0.173639 0.018002 -0.016266 -0.043047 -0.055885 -0.085362 -0.070616 -0.059232 -0.039707 -0.049267 -0.042562 -0.048101 -0.032390 -0.030331 -0.018437 -0.003004 0.002580 -0.008213 -0.013812 -0.010895 

NaN NaN NaN NaN NaN NaN NaN NaN NaN NaN NaN NaN NaN NaN NaN NaN NaN NaN NaN NaN NaN NaN NaN NaN NaN NaN NaN NaN NaN NaN NaN NaN NaN NaN NaN NaN NaN NaN NaN NaN NaN 

NaN NaN NaN NaN NaN NaN NaN NaN NaN NaN NaN NaN NaN NaN NaN NaN NaN NaN NaN NaN NaN NaN NaN NaN NaN NaN NaN NaN NaN NaN NaN NaN NaN NaN NaN NaN NaN NaN NaN NaN NaN 

NaN NaN NaN NaN NaN NaN NaN NaN NaN NaN NaN NaN NaN NaN NaN NaN NaN NaN NaN NaN NaN NaN NaN NaN NaN NaN NaN NaN NaN NaN NaN NaN NaN NaN NaN NaN NaN NaN NaN NaN NaN 

NaN NaN NaN NaN NaN NaN NaN NaN NaN NaN NaN NaN NaN NaN NaN NaN NaN NaN NaN NaN NaN NaN NaN NaN NaN NaN NaN NaN NaN NaN NaN NaN NaN NaN NaN NaN NaN NaN NaN NaN NaN 

NaN NaN NaN NaN NaN NaN NaN NaN NaN NaN NaN NaN NaN NaN NaN NaN NaN NaN NaN NaN NaN NaN NaN NaN NaN NaN NaN NaN NaN NaN NaN NaN NaN NaN NaN NaN NaN NaN NaN NaN NaN 

-0.029345 -0.038603 -0.034395 -0.010282 -0.026960 -0.063013 -0.060085 -0.044780 -0.071043 -0.071376 -0.092051 -0.105451 -0.078443 -0.044651 -0.041716 -0.040506 -0.004368 0.049805 0.129452 0.471034 1.000000 0.471034 0.129452 0.049805 -0.004368 -0.040506 -0.041716 -0.044651 -0.078443 -0.105451 -0.092051 -0.071376 -0.071043 -0.044780 -0.060085 -0.063013 -0.026960 -0.010282 -0.034395 -0.038603 -0.029345 

NaN NaN NaN NaN NaN NaN NaN NaN NaN NaN NaN NaN NaN NaN NaN NaN NaN NaN NaN NaN NaN NaN NaN NaN NaN NaN NaN NaN NaN NaN NaN NaN NaN NaN NaN NaN NaN NaN NaN NaN NaN 

-0.022534 -0.030680 -0.000929 0.012416 0.011656 -0.007362 -0.011310 -0.033615 -0.047858 -0.033397 0.002225 -0.042157 -0.040390 -0.055914 -0.027456 -0.058539 -0.075144 -0.085603 -0.025820 0.132571 1.000000 0.132571 -0.025820 -0.085603 -0.075144 -0.058539 -0.027456 -0.055914 -0.040390 -0.042157 0.002225 -0.033397 -0.047858 -0.033615 -0.011310 -0.007362 0.011656 0.012416 -0.000929 -0.030680 -0.022534 

NaN NaN NaN NaN NaN NaN NaN NaN NaN NaN NaN NaN NaN NaN NaN NaN NaN NaN NaN NaN NaN NaN NaN NaN NaN NaN NaN NaN NaN NaN NaN NaN NaN NaN NaN NaN NaN NaN NaN NaN NaN 

NaN NaN NaN NaN NaN NaN NaN NaN NaN NaN NaN NaN NaN NaN NaN NaN NaN NaN NaN NaN NaN NaN NaN NaN NaN NaN NaN NaN NaN NaN NaN NaN NaN NaN NaN NaN NaN NaN NaN NaN NaN 

NaN NaN NaN NaN NaN NaN NaN NaN NaN NaN NaN NaN NaN NaN NaN NaN NaN NaN NaN NaN NaN NaN NaN NaN NaN NaN NaN NaN NaN NaN NaN NaN NaN NaN NaN NaN NaN NaN NaN NaN NaN 

NaN NaN NaN NaN NaN NaN NaN NaN NaN NaN NaN NaN NaN NaN NaN NaN NaN NaN NaN NaN NaN NaN NaN NaN NaN NaN NaN NaN NaN NaN NaN NaN NaN NaN NaN NaN NaN NaN NaN NaN NaN 

NaN NaN NaN NaN NaN NaN NaN NaN NaN NaN NaN NaN NaN NaN NaN NaN NaN NaN NaN NaN NaN NaN NaN NaN NaN NaN NaN NaN NaN NaN NaN NaN NaN NaN NaN NaN NaN NaN NaN NaN NaN 

NaN NaN NaN NaN NaN NaN NaN NaN NaN NaN NaN NaN NaN NaN NaN NaN NaN NaN NaN NaN NaN NaN NaN NaN NaN NaN NaN NaN NaN NaN NaN NaN NaN NaN NaN NaN NaN NaN NaN NaN NaN 

NaN NaN NaN NaN NaN NaN NaN NaN NaN NaN NaN NaN NaN NaN NaN NaN NaN NaN NaN NaN NaN NaN NaN NaN NaN NaN NaN NaN NaN NaN NaN NaN NaN NaN NaN NaN NaN NaN NaN NaN NaN 

NaN NaN NaN NaN NaN NaN NaN NaN NaN NaN NaN NaN NaN NaN NaN NaN NaN NaN NaN NaN NaN NaN NaN NaN NaN NaN NaN NaN NaN NaN NaN NaN NaN NaN NaN NaN NaN NaN NaN NaN NaN 

NaN NaN NaN NaN NaN NaN NaN NaN NaN NaN NaN NaN NaN NaN NaN NaN NaN NaN NaN NaN NaN NaN NaN NaN NaN NaN NaN NaN NaN NaN NaN NaN NaN NaN NaN NaN NaN NaN NaN NaN NaN 

-0.044661 -0.005935 -0.010557 -0.010187 -0.018946 -0.007998 -0.016996 -0.044088 -0.015107 0.021674 -0.004355 0.020718 0.003554 -0.013692 -0.099005 -0.072633 -0.041205 -0.056228 -0.031845 0.090031 1.000000 0.090031 -0.031845 -0.056228 -0.041205 -0.072633 -0.099005 -0.013692 0.003554 0.020718 -0.004355 0.021674 -0.015107 -0.044088 -0.016996 -0.007998 -0.018946 -0.010187 -0.010557 -0.005935 -0.044661 

NaN NaN NaN NaN NaN NaN NaN NaN NaN NaN NaN NaN NaN NaN NaN NaN NaN NaN NaN NaN NaN NaN NaN NaN NaN NaN NaN NaN NaN NaN NaN NaN NaN NaN NaN NaN NaN NaN NaN NaN NaN 

-0.018789 -0.015653 -0.007493 -0.021025 -0.003607 -0.002683 -0.009061 -0.022385 -0.034078 -0.029430 -0.041374 -0.044035 -0.069423 -0.060850 -0.052949 -0.038187 -0.044326 -0.065399 0.004738 0.112881 1.000000 0.112881 0.004738 -0.065399 -0.044326 -0.038187 -0.052949 -0.060850 -0.069423 -0.044035 -0.041374 -0.029430 -0.034078 -0.022385 -0.009061 -0.002683 -0.003607 -0.021025 -0.007493 -0.015653 -0.018789 

NaN NaN NaN NaN NaN NaN NaN NaN NaN NaN NaN NaN NaN NaN NaN NaN NaN NaN NaN NaN NaN NaN NaN NaN NaN NaN NaN NaN NaN NaN NaN NaN NaN NaN NaN NaN NaN NaN NaN NaN NaN 

NaN NaN NaN NaN NaN NaN NaN NaN NaN NaN NaN NaN NaN NaN NaN NaN NaN NaN NaN NaN NaN NaN NaN NaN NaN NaN NaN NaN NaN NaN NaN NaN NaN NaN NaN NaN NaN NaN NaN NaN NaN 

NaN NaN NaN NaN NaN NaN NaN NaN NaN NaN NaN NaN NaN NaN NaN NaN NaN NaN NaN NaN NaN NaN NaN NaN NaN NaN NaN NaN NaN NaN NaN NaN NaN NaN NaN NaN NaN NaN NaN NaN NaN 

NaN NaN NaN NaN NaN NaN NaN NaN NaN NaN NaN NaN NaN NaN NaN NaN NaN NaN NaN NaN NaN NaN NaN NaN NaN NaN NaN NaN NaN NaN NaN NaN NaN NaN NaN NaN NaN NaN NaN NaN NaN 

NaN NaN NaN NaN NaN NaN NaN NaN NaN NaN NaN NaN NaN NaN NaN NaN NaN NaN NaN NaN NaN NaN NaN NaN NaN NaN NaN NaN NaN NaN NaN NaN NaN NaN NaN NaN NaN NaN NaN NaN NaN 

NaN NaN NaN NaN NaN NaN NaN NaN NaN NaN NaN NaN NaN NaN NaN NaN NaN NaN NaN NaN NaN NaN NaN NaN NaN NaN NaN NaN NaN NaN NaN NaN NaN NaN NaN NaN NaN NaN NaN NaN NaN 

NaN NaN NaN NaN NaN NaN NaN NaN NaN NaN NaN NaN NaN NaN NaN NaN NaN NaN NaN NaN NaN NaN NaN NaN NaN NaN NaN NaN NaN NaN NaN NaN NaN NaN NaN NaN NaN NaN NaN NaN NaN 

NaN NaN NaN NaN NaN NaN NaN NaN NaN NaN NaN NaN NaN NaN NaN NaN NaN NaN NaN NaN NaN NaN NaN NaN NaN NaN NaN NaN NaN NaN NaN NaN NaN NaN NaN NaN NaN NaN NaN NaN NaN 

NaN NaN NaN NaN NaN NaN NaN NaN NaN NaN NaN NaN NaN NaN NaN NaN NaN NaN NaN NaN NaN NaN NaN NaN NaN NaN NaN NaN NaN NaN NaN NaN NaN NaN NaN NaN NaN NaN NaN NaN NaN 

NaN NaN NaN NaN NaN NaN NaN NaN NaN NaN NaN NaN NaN NaN NaN NaN NaN NaN NaN NaN NaN NaN NaN NaN NaN NaN NaN NaN NaN NaN NaN NaN NaN NaN NaN NaN NaN NaN NaN NaN NaN 

-0.003408 0.015355 0.000576 -0.046320 -0.031015 -0.038820 -0.059514 -0.051417 -0.037256 -0.063649 -0.044967 -0.035932 -0.034976 0.005418 -0.030036 -0.094802 0.019731 0.073707 -0.018450 0.357643 1.000000 0.357643 -0.018450 0.073707 0.019731 -0.094802 -0.030036 0.005418 -0.034976 -0.035932 -0.044967 -0.063649 -0.037256 -0.051417 -0.059514 -0.038820 -0.031015 -0.046320 0.000576 0.015355 -0.003408 

NaN NaN NaN NaN NaN NaN NaN NaN NaN NaN NaN NaN NaN NaN NaN NaN NaN NaN NaN NaN NaN NaN NaN NaN NaN NaN NaN NaN NaN NaN NaN NaN NaN NaN NaN NaN NaN NaN NaN NaN NaN 

-0.050021 0.009651 0.005441 -0.041090 -0.038521 -0.061207 -0.062910 -0.050817 -0.075253 -0.077725 -0.021468 -0.068334 -0.073469 -0.038636 -0.050947 -0.087814 -0.001311 0.106596 0.088527 0.405318 1.000000 0.405318 0.088527 0.106596 -0.001311 -0.087814 -0.050947 -0.038636 -0.073469 -0.068334 -0.021468 -0.077725 -0.075253 -0.050817 -0.062910 -0.061207 -0.038521 -0.041090 0.005441 0.009651 -0.050021 

NaN NaN NaN NaN NaN NaN NaN NaN NaN NaN NaN NaN NaN NaN NaN NaN NaN NaN NaN NaN NaN NaN NaN NaN NaN NaN NaN NaN NaN NaN NaN NaN NaN NaN NaN NaN NaN NaN NaN NaN NaN 

NaN NaN NaN NaN NaN NaN NaN NaN NaN NaN NaN NaN NaN NaN NaN NaN NaN NaN NaN NaN NaN NaN NaN NaN NaN NaN NaN NaN NaN NaN NaN NaN NaN NaN NaN NaN NaN NaN NaN NaN NaN 

NaN NaN NaN NaN NaN NaN NaN NaN NaN NaN NaN NaN NaN NaN NaN NaN NaN NaN NaN NaN NaN NaN NaN NaN NaN NaN NaN NaN NaN NaN NaN NaN NaN NaN NaN NaN NaN NaN NaN NaN NaN 

-0.060672 -0.079501 -0.072249 -0.062393 -0.034949 -0.039242 -0.063315 -0.093888 -0.072482 -0.028357 -0.015439 -0.017357 -0.032536 -0.067630 -0.068811 -0.087803 -0.052584 0.048523 0.086861 0.400355 1.000000 0.400355 0.086861 0.048523 -0.052584 -0.087803 -0.068811 -0.067630 -0.032536 -0.017357 -0.015439 -0.028357 -0.072482 -0.093888 -0.063315 -0.039242 -0.034949 -0.062393 -0.072249 -0.079501 -0.060672 

-0.054585 -0.070808 -0.098061 -0.095373 -0.068419 -0.038396 -0.033919 -0.047179 -0.057088 -0.044536 -0.045211 -0.050496 -0.055359 -0.050924 -0.033171 -0.004148 0.030766 0.091290 0.184944 0.508256 1.000000 0.508256 0.184944 0.091290 0.030766 -0.004148 -0.033171 -0.050924 -0.055359 -0.050496 -0.045211 -0.044536 -0.057088 -0.047179 -0.033919 -0.038396 -0.068419 -0.095373 -0.098061 -0.070808 -0.054585 

NaN NaN NaN NaN NaN NaN NaN NaN NaN NaN NaN NaN NaN NaN NaN NaN NaN NaN NaN NaN NaN NaN NaN NaN NaN NaN NaN NaN NaN NaN NaN NaN NaN NaN NaN NaN NaN NaN NaN NaN NaN 

NaN NaN NaN NaN NaN NaN NaN NaN NaN NaN NaN NaN NaN NaN NaN NaN NaN NaN NaN NaN NaN NaN NaN NaN NaN NaN NaN NaN NaN NaN NaN NaN NaN NaN NaN NaN NaN NaN NaN NaN NaN 

-0.064209 -0.082955 -0.058238 -0.028651 -0.036139 -0.032753 -0.015274 -0.038733 -0.074100 -0.069413 -0.053561 -0.053514 -0.065356 -0.073817 -0.084250 -0.135782 -0.090454 0.041630 0.117227 0.440923 1.000000 0.440923 0.117227 0.041630 -0.090454 -0.135782 -0.084250 -0.073817 -0.065356 -0.053514 -0.053561 -0.069413 -0.074100 -0.038733 -0.015274 -0.032753 -0.036139 -0.028651 -0.058238 -0.082955 -0.064209 

NaN NaN NaN NaN NaN NaN NaN NaN NaN NaN NaN NaN NaN NaN NaN NaN NaN NaN NaN NaN NaN NaN NaN NaN NaN NaN NaN NaN NaN NaN NaN NaN NaN NaN NaN NaN NaN NaN NaN NaN NaN 

NaN NaN NaN NaN NaN NaN NaN NaN NaN NaN NaN NaN NaN NaN NaN NaN NaN NaN NaN NaN NaN NaN NaN NaN NaN NaN NaN NaN NaN NaN NaN NaN NaN NaN NaN NaN NaN NaN NaN NaN NaN 

-0.016802 -0.015637 -0.011724 -0.014449 -0.017653 -0.012720 -0.020636 -0.043353 -0.044500 -0.045807 -0.044641 -0.055913 -0.039049 -0.047495 -0.063857 -0.061929 -0.068616 -0.037043 0.032055 0.171994 1.000000 0.171994 0.032055 -0.037043 -0.068616 -0.061929 -0.063857 -0.047495 -0.039049 -0.055913 -0.044641 -0.045807 -0.044500 -0.043353 -0.020636 -0.012720 -0.017653 -0.014449 -0.011724 -0.015637 -0.016802 

NaN NaN NaN NaN NaN NaN NaN NaN NaN NaN NaN NaN NaN NaN NaN NaN NaN NaN NaN NaN NaN NaN NaN NaN NaN NaN NaN NaN NaN NaN NaN NaN NaN NaN NaN NaN NaN NaN NaN NaN NaN 

NaN NaN NaN NaN NaN NaN NaN NaN NaN NaN NaN NaN NaN NaN NaN NaN NaN NaN NaN NaN NaN NaN NaN NaN NaN NaN NaN NaN NaN NaN NaN NaN NaN NaN NaN NaN NaN NaN NaN NaN NaN 

-0.022073 0.000066 -0.030689 -0.042670 -0.029923 -0.008467 0.045193 0.118607 0.124363 0.072317 0.016154 0.051933 0.117985 0.108676 0.075653 0.090357 0.177796 0.151539 0.153158 0.426807 1.000000 0.426807 0.153158 0.151539 0.177796 0.090357 0.075653 0.108676 0.117985 0.051933 0.016154 0.072317 0.124363 0.118607 0.045193 -0.008467 -0.029923 -0.042670 -0.030689 0.000066 -0.022073 

NaN NaN NaN NaN NaN NaN NaN NaN NaN NaN NaN NaN NaN NaN NaN NaN NaN NaN NaN NaN NaN NaN NaN NaN NaN NaN NaN NaN NaN NaN NaN NaN NaN NaN NaN NaN NaN NaN NaN NaN NaN 

-0.020525 -0.063476 -0.074391 -0.106310 -0.120808 -0.089170 -0.032901 0.006303 -0.019154 -0.063412 -0.052958 -0.052187 -0.077179 -0.061456 -0.021999 -0.003067 0.027913 0.074434 0.091011 0.384065 1.000000 0.384065 0.091011 0.074434 0.027913 -0.003067 -0.021999 -0.061456 -0.077179 -0.052187 -0.052958 -0.063412 -0.019154 0.006303 -0.032901 -0.089170 -0.120808 -0.106310 -0.074391 -0.063476 -0.020525 

NaN NaN NaN NaN NaN NaN NaN NaN NaN NaN NaN NaN NaN NaN NaN NaN NaN NaN NaN NaN NaN NaN NaN NaN NaN NaN NaN NaN NaN NaN NaN NaN NaN NaN NaN NaN NaN NaN NaN NaN NaN 

0.004268 -0.004936 -0.024149 -0.035922 -0.024327 -0.028051 -0.040368 -0.024364 -0.032603 -0.019023 -0.024708 -0.033541 -0.038372 -0.050877 -0.062182 -0.096863 -0.058481 0.028846 0.089761 0.391166 1.000000 0.391166 0.089761 0.028846 -0.058481 -0.096863 -0.062182 -0.050877 -0.038372 -0.033541 -0.024708 -0.019023 -0.032603 -0.024364 -0.040368 -0.028051 -0.024327 -0.035922 -0.024149 -0.004936 0.004268 

NaN NaN NaN NaN NaN NaN NaN NaN NaN NaN NaN NaN NaN NaN NaN NaN NaN NaN NaN NaN NaN NaN NaN NaN NaN NaN NaN NaN NaN NaN NaN NaN NaN NaN NaN NaN NaN NaN NaN NaN NaN 

NaN NaN NaN NaN NaN NaN NaN NaN NaN NaN NaN NaN NaN NaN NaN NaN NaN NaN NaN NaN NaN NaN NaN NaN NaN NaN NaN NaN NaN NaN NaN NaN NaN NaN NaN NaN NaN NaN NaN NaN NaN 

NaN NaN NaN NaN NaN NaN NaN NaN NaN NaN NaN NaN NaN NaN NaN NaN NaN NaN NaN NaN NaN NaN NaN NaN NaN NaN NaN NaN NaN NaN NaN NaN NaN NaN NaN NaN NaN NaN NaN NaN NaN 

NaN NaN NaN NaN NaN NaN NaN NaN NaN NaN NaN NaN NaN NaN NaN NaN NaN NaN NaN NaN NaN NaN NaN NaN NaN NaN NaN NaN NaN NaN NaN NaN NaN NaN NaN NaN NaN NaN NaN NaN NaN 

NaN NaN NaN NaN NaN NaN NaN NaN NaN NaN NaN NaN NaN NaN NaN NaN NaN NaN NaN NaN NaN NaN NaN NaN NaN NaN NaN NaN NaN NaN NaN NaN NaN NaN NaN NaN NaN NaN NaN NaN NaN 

NaN NaN NaN NaN NaN NaN NaN NaN NaN NaN NaN NaN NaN NaN NaN NaN NaN NaN NaN NaN NaN NaN NaN NaN NaN NaN NaN NaN NaN NaN NaN NaN NaN NaN NaN NaN NaN NaN NaN NaN NaN 

NaN NaN NaN NaN NaN NaN NaN NaN NaN NaN NaN NaN NaN NaN NaN NaN NaN NaN NaN NaN NaN NaN NaN NaN NaN NaN NaN NaN NaN NaN NaN NaN NaN NaN NaN NaN NaN NaN NaN NaN NaN 

NaN NaN NaN NaN NaN NaN NaN NaN NaN NaN NaN NaN NaN NaN NaN NaN NaN NaN NaN NaN NaN NaN NaN NaN NaN NaN NaN NaN NaN NaN NaN NaN NaN NaN NaN NaN NaN NaN NaN NaN NaN 

NaN NaN NaN NaN NaN NaN NaN NaN NaN NaN NaN NaN NaN NaN NaN NaN NaN NaN NaN NaN NaN NaN NaN NaN NaN NaN NaN NaN NaN NaN NaN NaN NaN NaN NaN NaN NaN NaN NaN NaN NaN 

NaN NaN NaN NaN NaN NaN NaN NaN NaN NaN NaN NaN NaN NaN NaN NaN NaN NaN NaN NaN NaN NaN NaN NaN NaN NaN NaN NaN NaN NaN NaN NaN NaN NaN NaN NaN NaN NaN NaN NaN NaN 

NaN NaN NaN NaN NaN NaN NaN NaN NaN NaN NaN NaN NaN NaN NaN NaN NaN NaN NaN NaN NaN NaN NaN NaN NaN NaN NaN NaN NaN NaN NaN NaN NaN NaN NaN NaN NaN NaN NaN NaN NaN 

NaN NaN NaN NaN NaN NaN NaN NaN NaN NaN NaN NaN NaN NaN NaN NaN NaN NaN NaN NaN NaN NaN NaN NaN NaN NaN NaN NaN NaN NaN NaN NaN NaN NaN NaN NaN NaN NaN NaN NaN NaN 

NaN NaN NaN NaN NaN NaN NaN NaN NaN NaN NaN NaN NaN NaN NaN NaN NaN NaN NaN NaN NaN NaN NaN NaN NaN NaN NaN NaN NaN NaN NaN NaN NaN NaN NaN NaN NaN NaN NaN NaN NaN 

NaN NaN NaN NaN NaN NaN NaN NaN NaN NaN NaN NaN NaN NaN NaN NaN NaN NaN NaN NaN NaN NaN NaN NaN NaN NaN NaN NaN NaN NaN NaN NaN NaN NaN NaN NaN NaN NaN NaN NaN NaN 

NaN NaN NaN NaN NaN NaN NaN NaN NaN NaN NaN NaN NaN NaN NaN NaN NaN NaN NaN NaN NaN NaN NaN NaN NaN NaN NaN NaN NaN NaN NaN NaN NaN NaN NaN NaN NaN NaN NaN NaN NaN 

NaN NaN NaN NaN NaN NaN NaN NaN NaN NaN NaN NaN NaN NaN NaN NaN NaN NaN NaN NaN NaN NaN NaN NaN NaN NaN NaN NaN NaN NaN NaN NaN NaN NaN NaN NaN NaN NaN NaN NaN NaN 

NaN NaN NaN NaN NaN NaN NaN NaN NaN NaN NaN NaN NaN NaN NaN NaN NaN NaN NaN NaN NaN NaN NaN NaN NaN NaN NaN NaN NaN NaN NaN NaN NaN NaN NaN NaN NaN NaN NaN NaN NaN 

NaN NaN NaN NaN NaN NaN NaN NaN NaN NaN NaN NaN NaN NaN NaN NaN NaN NaN NaN NaN NaN NaN NaN NaN NaN NaN NaN NaN NaN NaN NaN NaN NaN NaN NaN NaN NaN NaN NaN NaN NaN 

NaN NaN NaN NaN NaN NaN NaN NaN NaN NaN NaN NaN NaN NaN NaN NaN NaN NaN NaN NaN NaN NaN NaN NaN NaN NaN NaN NaN NaN NaN NaN NaN NaN NaN NaN NaN NaN NaN NaN NaN NaN 

NaN NaN NaN NaN NaN NaN NaN NaN NaN NaN NaN NaN NaN NaN NaN NaN NaN NaN NaN NaN NaN NaN NaN NaN NaN NaN NaN NaN NaN NaN NaN NaN NaN NaN NaN NaN NaN NaN NaN NaN NaN 

NaN NaN NaN NaN NaN NaN NaN NaN NaN NaN NaN NaN NaN NaN NaN NaN NaN NaN NaN NaN NaN NaN NaN NaN NaN NaN NaN NaN NaN NaN NaN NaN NaN NaN NaN NaN NaN NaN NaN NaN NaN 

NaN NaN NaN NaN NaN NaN NaN NaN NaN NaN NaN NaN NaN NaN NaN NaN NaN NaN NaN NaN NaN NaN NaN NaN NaN NaN NaN NaN NaN NaN NaN NaN NaN NaN NaN NaN NaN NaN NaN NaN NaN 

NaN NaN NaN NaN NaN NaN NaN NaN NaN NaN NaN NaN NaN NaN NaN NaN NaN NaN NaN NaN NaN NaN NaN NaN NaN NaN NaN NaN NaN NaN NaN NaN NaN NaN NaN NaN NaN NaN NaN NaN NaN 

NaN NaN NaN NaN NaN NaN NaN NaN NaN NaN NaN NaN NaN NaN NaN NaN NaN NaN NaN NaN NaN NaN NaN NaN NaN NaN NaN NaN NaN NaN NaN NaN NaN NaN NaN NaN NaN NaN NaN NaN NaN 

NaN NaN NaN NaN NaN NaN NaN NaN NaN NaN NaN NaN NaN NaN NaN NaN NaN NaN NaN NaN NaN NaN NaN NaN NaN NaN NaN NaN NaN NaN NaN NaN NaN NaN NaN NaN NaN NaN NaN NaN NaN 

NaN NaN NaN NaN NaN NaN NaN NaN NaN NaN NaN NaN NaN NaN NaN NaN NaN NaN NaN NaN NaN NaN NaN NaN NaN NaN NaN NaN NaN NaN NaN NaN NaN NaN NaN NaN NaN NaN NaN NaN NaN 

NaN NaN NaN NaN NaN NaN NaN NaN NaN NaN NaN NaN NaN NaN NaN NaN NaN NaN NaN NaN NaN NaN NaN NaN NaN NaN NaN NaN NaN NaN NaN NaN NaN NaN NaN NaN NaN NaN NaN NaN NaN 

NaN NaN NaN NaN NaN NaN NaN NaN NaN NaN NaN NaN NaN NaN NaN NaN NaN NaN NaN NaN NaN NaN NaN NaN NaN NaN NaN NaN NaN NaN NaN NaN NaN NaN NaN NaN NaN NaN NaN NaN NaN 

NaN NaN NaN NaN NaN NaN NaN NaN NaN NaN NaN NaN NaN NaN NaN NaN NaN NaN NaN NaN NaN NaN NaN NaN NaN NaN NaN NaN NaN NaN NaN NaN NaN NaN NaN NaN NaN NaN NaN NaN NaN 

NaN NaN NaN NaN NaN NaN NaN NaN NaN NaN NaN NaN NaN NaN NaN NaN NaN NaN NaN NaN NaN NaN NaN NaN NaN NaN NaN NaN NaN NaN NaN NaN NaN NaN NaN NaN NaN NaN NaN NaN NaN 

NaN NaN NaN NaN NaN NaN NaN NaN NaN NaN NaN NaN NaN NaN NaN NaN NaN NaN NaN NaN NaN NaN NaN NaN NaN NaN NaN NaN NaN NaN NaN NaN NaN NaN NaN NaN NaN NaN NaN NaN NaN 

NaN NaN NaN NaN NaN NaN NaN NaN NaN NaN NaN NaN NaN NaN NaN NaN NaN NaN NaN NaN NaN NaN NaN NaN NaN NaN NaN NaN NaN NaN NaN NaN NaN NaN NaN NaN NaN NaN NaN NaN NaN 

NaN NaN NaN NaN NaN NaN NaN NaN NaN NaN NaN NaN NaN NaN NaN NaN NaN NaN NaN NaN NaN NaN NaN NaN NaN NaN NaN NaN NaN NaN NaN NaN NaN NaN NaN NaN NaN NaN NaN NaN NaN 

NaN NaN NaN NaN NaN NaN NaN NaN NaN NaN NaN NaN NaN NaN NaN NaN NaN NaN NaN NaN NaN NaN NaN NaN NaN NaN NaN NaN NaN NaN NaN NaN NaN NaN NaN NaN NaN NaN NaN NaN NaN 

NaN NaN NaN NaN NaN NaN NaN NaN NaN NaN NaN NaN NaN NaN NaN NaN NaN NaN NaN NaN NaN NaN NaN NaN NaN NaN NaN NaN NaN NaN NaN NaN NaN NaN NaN NaN NaN NaN NaN NaN NaN 

NaN NaN NaN NaN NaN NaN NaN NaN NaN NaN NaN NaN NaN NaN NaN NaN NaN NaN NaN NaN NaN NaN NaN NaN NaN NaN NaN NaN NaN NaN NaN NaN NaN NaN NaN NaN NaN NaN NaN NaN NaN 

NaN NaN NaN NaN NaN NaN NaN NaN NaN NaN NaN NaN NaN NaN NaN NaN NaN NaN NaN NaN NaN NaN NaN NaN NaN NaN NaN NaN NaN NaN NaN NaN NaN NaN NaN NaN NaN NaN NaN NaN NaN 

NaN NaN NaN NaN NaN NaN NaN NaN NaN NaN NaN NaN NaN NaN NaN NaN NaN NaN NaN NaN NaN NaN NaN NaN NaN NaN NaN NaN NaN NaN NaN NaN NaN NaN NaN NaN NaN NaN NaN NaN NaN 

NaN NaN NaN NaN NaN NaN NaN NaN NaN NaN NaN NaN NaN NaN NaN NaN NaN NaN NaN NaN NaN NaN NaN NaN NaN NaN NaN NaN NaN NaN NaN NaN NaN NaN NaN NaN NaN NaN NaN NaN NaN 

NaN NaN NaN NaN NaN NaN NaN NaN NaN NaN NaN NaN NaN NaN NaN NaN NaN NaN NaN NaN NaN NaN NaN NaN NaN NaN NaN NaN NaN NaN NaN NaN NaN NaN NaN NaN NaN NaN NaN NaN NaN 

NaN NaN NaN NaN NaN NaN NaN NaN NaN NaN NaN NaN NaN NaN NaN NaN NaN NaN NaN NaN NaN NaN NaN NaN NaN NaN NaN NaN NaN NaN NaN NaN NaN NaN NaN NaN NaN NaN NaN NaN NaN 

NaN NaN NaN NaN NaN NaN NaN NaN NaN NaN NaN NaN NaN NaN NaN NaN NaN NaN NaN NaN NaN NaN NaN NaN NaN NaN NaN NaN NaN NaN NaN NaN NaN NaN NaN NaN NaN NaN NaN NaN NaN 

-0.007810 -0.001602 0.006637 -0.008805 -0.009608 -0.037980 -0.012039 -0.022352 -0.015665 -0.019545 -0.025429 -0.001654 -0.012943 -0.018826 -0.032954 -0.043196 -0.054976 -0.046593 0.007721 0.088941 1.000000 0.088941 0.007721 -0.046593 -0.054976 -0.043196 -0.032954 -0.018826 -0.012943 -0.001654 -0.025429 -0.019545 -0.015665 -0.022352 -0.012039 -0.037980 -0.009608 -0.008805 0.006637 -0.001602 -0.007810 

NaN NaN NaN NaN NaN NaN NaN NaN NaN NaN NaN NaN NaN NaN NaN NaN NaN NaN NaN NaN NaN NaN NaN NaN NaN NaN NaN NaN NaN NaN NaN NaN NaN NaN NaN NaN NaN NaN NaN NaN NaN 

NaN NaN NaN NaN NaN NaN NaN NaN NaN NaN NaN NaN NaN NaN NaN NaN NaN NaN NaN NaN NaN NaN NaN NaN NaN NaN NaN NaN NaN NaN NaN NaN NaN NaN NaN NaN NaN NaN NaN NaN NaN 

0.012775 -0.018991 -0.030532 -0.025942 -0.018791 0.022516 0.015964 -0.030043 -0.030359 0.014944 0.025061 -0.064023 -0.103360 -0.066523 -0.076887 -0.024771 0.100783 0.078830 0.018209 0.334519 1.000000 0.334519 0.018209 0.078830 0.100783 -0.024771 -0.076887 -0.066523 -0.103360 -0.064023 0.025061 0.014944 -0.030359 -0.030043 0.015964 0.022516 -0.018791 -0.025942 -0.030532 -0.018991 0.012775 

NaN NaN NaN NaN NaN NaN NaN NaN NaN NaN NaN NaN NaN NaN NaN NaN NaN NaN NaN NaN NaN NaN NaN NaN NaN NaN NaN NaN NaN NaN NaN NaN NaN NaN NaN NaN NaN NaN NaN NaN NaN 

NaN NaN NaN NaN NaN NaN NaN NaN NaN NaN NaN NaN NaN NaN NaN NaN NaN NaN NaN NaN NaN NaN NaN NaN NaN NaN NaN NaN NaN NaN NaN NaN NaN NaN NaN NaN NaN NaN NaN NaN NaN 

NaN NaN NaN NaN NaN NaN NaN NaN NaN NaN NaN NaN NaN NaN NaN NaN NaN NaN NaN NaN NaN NaN NaN NaN NaN NaN NaN NaN NaN NaN NaN NaN NaN NaN NaN NaN NaN NaN NaN NaN NaN 

NaN NaN NaN NaN NaN NaN NaN NaN NaN NaN NaN NaN NaN NaN NaN NaN NaN NaN NaN NaN NaN NaN NaN NaN NaN NaN NaN NaN NaN NaN NaN NaN NaN NaN NaN NaN NaN NaN NaN NaN NaN 

NaN NaN NaN NaN NaN NaN NaN NaN NaN NaN NaN NaN NaN NaN NaN NaN NaN NaN NaN NaN NaN NaN NaN NaN NaN NaN NaN NaN NaN NaN NaN NaN NaN NaN NaN NaN NaN NaN NaN NaN NaN 

NaN NaN NaN NaN NaN NaN NaN NaN NaN NaN NaN NaN NaN NaN NaN NaN NaN NaN NaN NaN NaN NaN NaN NaN NaN NaN NaN NaN NaN NaN NaN NaN NaN NaN NaN NaN NaN NaN NaN NaN NaN 

NaN NaN NaN NaN NaN NaN NaN NaN NaN NaN NaN NaN NaN NaN NaN NaN NaN NaN NaN NaN NaN NaN NaN NaN NaN NaN NaN NaN NaN NaN NaN NaN NaN NaN NaN NaN NaN NaN NaN NaN NaN 

NaN NaN NaN NaN NaN NaN NaN NaN NaN NaN NaN NaN NaN NaN NaN NaN NaN NaN NaN NaN NaN NaN NaN NaN NaN NaN NaN NaN NaN NaN NaN NaN NaN NaN NaN NaN NaN NaN NaN NaN NaN 

NaN NaN NaN NaN NaN NaN NaN NaN NaN NaN NaN NaN NaN NaN NaN NaN NaN NaN NaN NaN NaN NaN NaN NaN NaN NaN NaN NaN NaN NaN NaN NaN NaN NaN NaN NaN NaN NaN NaN NaN NaN 

NaN NaN NaN NaN NaN NaN NaN NaN NaN NaN NaN NaN NaN NaN NaN NaN NaN NaN NaN NaN NaN NaN NaN NaN NaN NaN NaN NaN NaN NaN NaN NaN NaN NaN NaN NaN NaN NaN NaN NaN NaN 

NaN NaN NaN NaN NaN NaN NaN NaN NaN NaN NaN NaN NaN NaN NaN NaN NaN NaN NaN NaN NaN NaN NaN NaN NaN NaN NaN NaN NaN NaN NaN NaN NaN NaN NaN NaN NaN NaN NaN NaN NaN 

-0.002594 -0.011530 -0.009999 -0.006332 0.022131 0.006424 -0.001684 -0.025909 -0.036595 -0.053088 -0.032885 0.003373 0.004881 0.010252 -0.054982 -0.053022 -0.076496 -0.071003 0.009390 0.184434 1.000000 0.184434 0.009390 -0.071003 -0.076496 -0.053022 -0.054982 0.010252 0.004881 0.003373 -0.032885 -0.053088 -0.036595 -0.025909 -0.001684 0.006424 0.022131 -0.006332 -0.009999 -0.011530 -0.002594 

NaN NaN NaN NaN NaN NaN NaN NaN NaN NaN NaN NaN NaN NaN NaN NaN NaN NaN NaN NaN NaN NaN NaN NaN NaN NaN NaN NaN NaN NaN NaN NaN NaN NaN NaN NaN NaN NaN NaN NaN NaN 

NaN NaN NaN NaN NaN NaN NaN NaN NaN NaN NaN NaN NaN NaN NaN NaN NaN NaN NaN NaN NaN NaN NaN NaN NaN NaN NaN NaN NaN NaN NaN NaN NaN NaN NaN NaN NaN NaN NaN NaN NaN 

0.032415 0.044404 0.037368 0.050656 0.034682 0.007369 0.012520 0.032154 0.045689 0.061017 0.075797 0.064546 0.068380 0.100851 0.055055 0.049946 0.120639 0.138399 0.134786 0.346291 1.000000 0.346291 0.134786 0.138399 0.120639 0.049946 0.055055 0.100851 0.068380 0.064546 0.075797 0.061017 0.045689 0.032154 0.012520 0.007369 0.034682 0.050656 0.037368 0.044404 0.032415 

NaN NaN NaN NaN NaN NaN NaN NaN NaN NaN NaN NaN NaN NaN NaN NaN NaN NaN NaN NaN NaN NaN NaN NaN NaN NaN NaN NaN NaN NaN NaN NaN NaN NaN NaN NaN NaN NaN NaN NaN NaN 

NaN NaN NaN NaN NaN NaN NaN NaN NaN NaN NaN NaN NaN NaN NaN NaN NaN NaN NaN NaN NaN NaN NaN NaN NaN NaN NaN NaN NaN NaN NaN NaN NaN NaN NaN NaN NaN NaN NaN NaN NaN 

NaN NaN NaN NaN NaN NaN NaN NaN NaN NaN NaN NaN NaN NaN NaN NaN NaN NaN NaN NaN NaN NaN NaN NaN NaN NaN NaN NaN NaN NaN NaN NaN NaN NaN NaN NaN NaN NaN NaN NaN NaN 

NaN NaN NaN NaN NaN NaN NaN NaN NaN NaN NaN NaN NaN NaN NaN NaN NaN NaN NaN NaN NaN NaN NaN NaN NaN NaN NaN NaN NaN NaN NaN NaN NaN NaN NaN NaN NaN NaN NaN NaN NaN 

NaN NaN NaN NaN NaN NaN NaN NaN NaN NaN NaN NaN NaN NaN NaN NaN NaN NaN NaN NaN NaN NaN NaN NaN NaN NaN NaN NaN NaN NaN NaN NaN NaN NaN NaN NaN NaN NaN NaN NaN NaN 

NaN NaN NaN NaN NaN NaN NaN NaN NaN NaN NaN NaN NaN NaN NaN NaN NaN NaN NaN NaN NaN NaN NaN NaN NaN NaN NaN NaN NaN NaN NaN NaN NaN NaN NaN NaN NaN NaN NaN NaN NaN 

NaN NaN NaN NaN NaN NaN NaN NaN NaN NaN NaN NaN NaN NaN NaN NaN NaN NaN NaN NaN NaN NaN NaN NaN NaN NaN NaN NaN NaN NaN NaN NaN NaN NaN NaN NaN NaN NaN NaN NaN NaN 

NaN NaN NaN NaN NaN NaN NaN NaN NaN NaN NaN NaN NaN NaN NaN NaN NaN NaN NaN NaN NaN NaN NaN NaN NaN NaN NaN NaN NaN NaN NaN NaN NaN NaN NaN NaN NaN NaN NaN NaN NaN 

-0.001050 0.000334 -0.007139 -0.017518 -0.057537 -0.070937 -0.061394 -0.080931 -0.067336 -0.070177 -0.063308 -0.034514 0.014093 0.053288 0.056399 0.056436 0.092167 0.146827 0.280774 0.589418 1.000000 0.589418 0.280774 0.146827 0.092167 0.056436 0.056399 0.053288 0.014093 -0.034514 -0.063308 -0.070177 -0.067336 -0.080931 -0.061394 -0.070937 -0.057537 -0.017518 -0.007139 0.000334 -0.001050 

NaN NaN NaN NaN NaN NaN NaN NaN NaN NaN NaN NaN NaN NaN NaN NaN NaN NaN NaN NaN NaN NaN NaN NaN NaN NaN NaN NaN NaN NaN NaN NaN NaN NaN NaN NaN NaN NaN NaN NaN NaN 

-0.017127 0.001181 0.016636 0.017550 0.006962 -0.033814 -0.017333 -0.030700 -0.092948 -0.103808 -0.059106 -0.039761 -0.027677 0.009045 0.028948 0.009912 0.042575 0.109777 0.161521 0.450867 1.000000 0.450867 0.161521 0.109777 0.042575 0.009912 0.028948 0.009045 -0.027677 -0.039761 -0.059106 -0.103808 -0.092948 -0.030700 -0.017333 -0.033814 0.006962 0.017550 0.016636 0.001181 -0.017127 

NaN NaN NaN NaN NaN NaN NaN NaN NaN NaN NaN NaN NaN NaN NaN NaN NaN NaN NaN NaN NaN NaN NaN NaN NaN NaN NaN NaN NaN NaN NaN NaN NaN NaN NaN NaN NaN NaN NaN NaN NaN 

-0.035510 -0.034370 -0.050531 -0.058582 -0.045784 -0.043498 -0.044064 -0.059623 -0.063053 -0.067168 -0.065697 -0.044628 0.006807 0.055189 0.072497 0.087745 0.101276 0.118377 0.190157 0.461243 1.000000 0.461243 0.190157 0.118377 0.101276 0.087745 0.072497 0.055189 0.006807 -0.044628 -0.065697 -0.067168 -0.063053 -0.059623 -0.044064 -0.043498 -0.045784 -0.058582 -0.050531 -0.034370 -0.035510 

NaN NaN NaN NaN NaN NaN NaN NaN NaN NaN NaN NaN NaN NaN NaN NaN NaN NaN NaN NaN NaN NaN NaN NaN NaN NaN NaN NaN NaN NaN NaN NaN NaN NaN NaN NaN NaN NaN NaN NaN NaN 

NaN NaN NaN NaN NaN NaN NaN NaN NaN NaN NaN NaN NaN NaN NaN NaN NaN NaN NaN NaN NaN NaN NaN NaN NaN NaN NaN NaN NaN NaN NaN NaN NaN NaN NaN NaN NaN NaN NaN NaN NaN 

-0.048389 -0.044200 -0.046923 -0.051671 -0.022637 0.004291 -0.002564 -0.006356 -0.011981 -0.049935 0.002596 0.064937 0.045452 0.051196 0.047400 0.045259 0.044179 0.131932 0.099145 0.386229 1.000000 0.386229 0.099145 0.131932 0.044179 0.045259 0.047400 0.051196 0.045452 0.064937 0.002596 -0.049935 -0.011981 -0.006356 -0.002564 0.004291 -0.022637 -0.051671 -0.046923 -0.044200 -0.048389 

NaN NaN NaN NaN NaN NaN NaN NaN NaN NaN NaN NaN NaN NaN NaN NaN NaN NaN NaN NaN NaN NaN NaN NaN NaN NaN NaN NaN NaN NaN NaN NaN NaN NaN NaN NaN NaN NaN NaN NaN NaN 

-0.062330 -0.075414 -0.042640 -0.050486 -0.058916 0.024528 -0.019213 -0.054743 0.010014 0.050440 -0.018880 -0.048385 -0.019024 -0.023123 -0.097640 -0.100201 0.026570 0.081124 0.110438 0.432289 1.000000 0.432289 0.110438 0.081124 0.026570 -0.100201 -0.097640 -0.023123 -0.019024 -0.048385 -0.018880 0.050440 0.010014 -0.054743 -0.019213 0.024528 -0.058916 -0.050486 -0.042640 -0.075414 -0.062330 

NaN NaN NaN NaN NaN NaN NaN NaN NaN NaN NaN NaN NaN NaN NaN NaN NaN NaN NaN NaN NaN NaN NaN NaN NaN NaN NaN NaN NaN NaN NaN NaN NaN NaN NaN NaN NaN NaN NaN NaN NaN 

-0.038123 -0.019741 0.012658 0.008309 0.043597 0.042074 0.025062 0.006018 -0.053456 -0.110450 -0.059783 -0.009049 -0.034693 -0.027209 0.006237 -0.018803 0.024362 0.086327 0.072988 0.367349 1.000000 0.367349 0.072988 0.086327 0.024362 -0.018803 0.006237 -0.027209 -0.034693 -0.009049 -0.059783 -0.110450 -0.053456 0.006018 0.025062 0.042074 0.043597 0.008309 0.012658 -0.019741 -0.038123 

-0.067167 -0.051107 -0.047909 -0.052278 -0.026816 -0.040353 -0.013005 0.035492 -0.017728 -0.010038 0.007437 -0.033577 -0.011771 0.084263 0.134938 0.137109 0.173858 0.229059 0.309803 0.502197 1.000000 0.502197 0.309803 0.229059 0.173858 0.137109 0.134938 0.084263 -0.011771 -0.033577 0.007437 -0.010038 -0.017728 0.035492 -0.013005 -0.040353 -0.026816 -0.052278 -0.047909 -0.051107 -0.067167 

NaN NaN NaN NaN NaN NaN NaN NaN NaN NaN NaN NaN NaN NaN NaN NaN NaN NaN NaN NaN NaN NaN NaN NaN NaN NaN NaN NaN NaN NaN NaN NaN NaN NaN NaN NaN NaN NaN NaN NaN NaN 

NaN NaN NaN NaN NaN NaN NaN NaN NaN NaN NaN NaN NaN NaN NaN NaN NaN NaN NaN NaN NaN NaN NaN NaN NaN NaN NaN NaN NaN NaN NaN NaN NaN NaN NaN NaN NaN NaN NaN NaN NaN 

0.090580 0.079881 0.051954 0.076384 0.032129 -0.023409 -0.050893 -0.077678 -0.152399 -0.191210 -0.151468 -0.083937 -0.063238 -0.072196 -0.115827 -0.125187 -0.011760 0.104817 0.176300 0.498692 1.000000 0.498692 0.176300 0.104817 -0.011760 -0.125187 -0.115827 -0.072196 -0.063238 -0.083937 -0.151468 -0.191210 -0.152399 -0.077678 -0.050893 -0.023409 0.032129 0.076384 0.051954 0.079881 0.090580 

NaN NaN NaN NaN NaN NaN NaN NaN NaN NaN NaN NaN NaN NaN NaN NaN NaN NaN NaN NaN NaN NaN NaN NaN NaN NaN NaN NaN NaN NaN NaN NaN NaN NaN NaN NaN NaN NaN NaN NaN NaN 

0.008028 -0.004837 0.012258 0.028912 0.022872 0.009532 0.013738 0.003880 -0.033609 -0.061081 -0.010403 -0.003935 -0.035780 -0.048921 -0.089526 -0.143711 -0.047866 0.083601 0.149352 0.409508 1.000000 0.409508 0.149352 0.083601 -0.047866 -0.143711 -0.089526 -0.048921 -0.035780 -0.003935 -0.010403 -0.061081 -0.033609 0.003880 0.013738 0.009532 0.022872 0.028912 0.012258 -0.004837 0.008028 

NaN NaN NaN NaN NaN NaN NaN NaN NaN NaN NaN NaN NaN NaN NaN NaN NaN NaN NaN NaN NaN NaN NaN NaN NaN NaN NaN NaN NaN NaN NaN NaN NaN NaN NaN NaN NaN NaN NaN NaN NaN 

-0.057001 -0.094735 -0.077109 -0.035874 -0.047638 -0.070820 -0.071156 -0.071963 -0.028978 -0.014872 -0.004377 -0.007448 0.076982 0.145359 0.108293 0.066141 0.180228 0.256892 0.140966 0.405063 1.000000 0.405063 0.140966 0.256892 0.180228 0.066141 0.108293 0.145359 0.076982 -0.007448 -0.004377 -0.014872 -0.028978 -0.071963 -0.071156 -0.070820 -0.047638 -0.035874 -0.077109 -0.094735 -0.057001 

-0.039900 -0.015532 -0.019507 -0.028086 -0.027552 0.012928 0.021448 -0.034139 -0.015770 -0.001344 -0.019517 -0.015929 -0.045894 -0.012270 0.091280 0.088559 0.060004 0.114810 0.186757 0.415177 1.000000 0.415177 0.186757 0.114810 0.060004 0.088559 0.091280 -0.012270 -0.045894 -0.015929 -0.019517 -0.001344 -0.015770 -0.034139 0.021448 0.012928 -0.027552 -0.028086 -0.019507 -0.015532 -0.039900 

NaN NaN NaN NaN NaN NaN NaN NaN NaN NaN NaN NaN NaN NaN NaN NaN NaN NaN NaN NaN NaN NaN NaN NaN NaN NaN NaN NaN NaN NaN NaN NaN NaN NaN NaN NaN NaN NaN NaN NaN NaN 

0.089866 0.049825 0.008104 0.036120 0.025288 0.005842 0.037488 -0.017813 -0.062693 -0.025660 0.051485 0.030339 -0.000625 0.004983 0.000969 -0.000900 0.071872 0.120557 0.029275 0.254924 1.000000 0.254924 0.029275 0.120557 0.071872 -0.000900 0.000969 0.004983 -0.000625 0.030339 0.051485 -0.025660 -0.062693 -0.017813 0.037488 0.005842 0.025288 0.036120 0.008104 0.049825 0.089866 

-0.022173 -0.054871 -0.091703 -0.104115 -0.024649 0.003920 0.021507 0.006305 -0.014779 0.012192 0.031378 0.006833 -0.034640 -0.068645 0.021632 0.056180 0.023137 0.042836 0.080541 0.366478 1.000000 0.366478 0.080541 0.042836 0.023137 0.056180 0.021632 -0.068645 -0.034640 0.006833 0.031378 0.012192 -0.014779 0.006305 0.021507 0.003920 -0.024649 -0.104115 -0.091703 -0.054871 -0.022173 

NaN NaN NaN NaN NaN NaN NaN NaN NaN NaN NaN NaN NaN NaN NaN NaN NaN NaN NaN NaN NaN NaN NaN NaN NaN NaN NaN NaN NaN NaN NaN NaN NaN NaN NaN NaN NaN NaN NaN NaN NaN 

NaN NaN NaN NaN NaN NaN NaN NaN NaN NaN NaN NaN NaN NaN NaN NaN NaN NaN NaN NaN NaN NaN NaN NaN NaN NaN NaN NaN NaN NaN NaN NaN NaN NaN NaN NaN NaN NaN NaN NaN NaN 

-0.013938 -0.025718 -0.007008 -0.006541 -0.007644 0.038447 0.013089 -0.038910 -0.040610 -0.022837 -0.005004 -0.022282 -0.030776 -0.003894 -0.029820 -0.051230 0.052031 0.094032 0.069933 0.341922 1.000000 0.341922 0.069933 0.094032 0.052031 -0.051230 -0.029820 -0.003894 -0.030776 -0.022282 -0.005004 -0.022837 -0.040610 -0.038910 0.013089 0.038447 -0.007644 -0.006541 -0.007008 -0.025718 -0.013938 

NaN NaN NaN NaN NaN NaN NaN NaN NaN NaN NaN NaN NaN NaN NaN NaN NaN NaN NaN NaN NaN NaN NaN NaN NaN NaN NaN NaN NaN NaN NaN NaN NaN NaN NaN NaN NaN NaN NaN NaN NaN 

0.011177 -0.009377 -0.013528 -0.002650 -0.007235 -0.014985 0.005160 0.000297 0.003275 -0.012377 -0.004251 -0.006239 -0.027349 -0.041751 -0.041792 -0.034310 -0.028359 -0.048059 -0.022996 0.014256 1.000000 0.014256 -0.022996 -0.048059 -0.028359 -0.034310 -0.041792 -0.041751 -0.027349 -0.006239 -0.004251 -0.012377 0.003275 0.000297 0.005160 -0.014985 -0.007235 -0.002650 -0.013528 -0.009377 0.011177 

NaN NaN NaN NaN NaN NaN NaN NaN NaN NaN NaN NaN NaN NaN NaN NaN NaN NaN NaN NaN NaN NaN NaN NaN NaN NaN NaN NaN NaN NaN NaN NaN NaN NaN NaN NaN NaN NaN NaN NaN NaN 

-0.018174 -0.003769 0.043961 0.035390 0.062319 0.061866 0.079630 -0.013013 0.015468 0.041789 -0.010057 0.047793 0.062430 0.008228 0.064053 0.041260 -0.054470 0.108584 0.072054 0.042856 1.000000 0.042856 0.072054 0.108584 -0.054470 0.041260 0.064053 0.008228 0.062430 0.047793 -0.010057 0.041789 0.015468 -0.013013 0.079630 0.061866 0.062319 0.035390 0.043961 -0.003769 -0.018174 

NaN NaN NaN NaN NaN NaN NaN NaN NaN NaN NaN NaN NaN NaN NaN NaN NaN NaN NaN NaN NaN NaN NaN NaN NaN NaN NaN NaN NaN NaN NaN NaN NaN NaN NaN NaN NaN NaN NaN NaN NaN 

NaN NaN NaN NaN NaN NaN NaN NaN NaN NaN NaN NaN NaN NaN NaN NaN NaN NaN NaN NaN NaN NaN NaN NaN NaN NaN NaN NaN NaN NaN NaN NaN NaN NaN NaN NaN NaN NaN NaN NaN NaN 

NaN NaN NaN NaN NaN NaN NaN NaN NaN NaN NaN NaN NaN NaN NaN NaN NaN NaN NaN NaN NaN NaN NaN NaN NaN NaN NaN NaN NaN NaN NaN NaN NaN NaN NaN NaN NaN NaN NaN NaN NaN 

NaN NaN NaN NaN NaN NaN NaN NaN NaN NaN NaN NaN NaN NaN NaN NaN NaN NaN NaN NaN NaN NaN NaN NaN NaN NaN NaN NaN NaN NaN NaN NaN NaN NaN NaN NaN NaN NaN NaN NaN NaN 

NaN NaN NaN NaN NaN NaN NaN NaN NaN NaN NaN NaN NaN NaN NaN NaN NaN NaN NaN NaN NaN NaN NaN NaN NaN NaN NaN NaN NaN NaN NaN NaN NaN NaN NaN NaN NaN NaN NaN NaN NaN 

0.000077 -0.034045 0.016808 0.005498 0.010169 0.010633 -0.007532 -0.016770 -0.026457 -0.007934 -0.021825 -0.049167 -0.062338 -0.051409 -0.028747 -0.048941 -0.072328 -0.036925 0.079931 0.204687 1.000000 0.204687 0.079931 -0.036925 -0.072328 -0.048941 -0.028747 -0.051409 -0.062338 -0.049167 -0.021825 -0.007934 -0.026457 -0.016770 -0.007532 0.010633 0.010169 0.005498 0.016808 -0.034045 0.000077 

NaN NaN NaN NaN NaN NaN NaN NaN NaN NaN NaN NaN NaN NaN NaN NaN NaN NaN NaN NaN NaN NaN NaN NaN NaN NaN NaN NaN NaN NaN NaN NaN NaN NaN NaN NaN NaN NaN NaN NaN NaN 

NaN NaN NaN NaN NaN NaN NaN NaN NaN NaN NaN NaN NaN NaN NaN NaN NaN NaN NaN NaN NaN NaN NaN NaN NaN NaN NaN NaN NaN NaN NaN NaN NaN NaN NaN NaN NaN NaN NaN NaN NaN 

NaN NaN NaN NaN NaN NaN NaN NaN NaN NaN NaN NaN NaN NaN NaN NaN NaN NaN NaN NaN NaN NaN NaN NaN NaN NaN NaN NaN NaN NaN NaN NaN NaN NaN NaN NaN NaN NaN NaN NaN NaN 

-0.007235 0.006760 0.004164 -0.023688 -0.024671 -0.022170 -0.039230 -0.029175 -0.046507 -0.081586 -0.068821 -0.075715 -0.075602 -0.080721 -0.041474 -0.057164 -0.033485 0.047688 0.087741 0.175802 1.000000 0.175802 0.087741 0.047688 -0.033485 -0.057164 -0.041474 -0.080721 -0.075602 -0.075715 -0.068821 -0.081586 -0.046507 -0.029175 -0.039230 -0.022170 -0.024671 -0.023688 0.004164 0.006760 -0.007235 

NaN NaN NaN NaN NaN NaN NaN NaN NaN NaN NaN NaN NaN NaN NaN NaN NaN NaN NaN NaN NaN NaN NaN NaN NaN NaN NaN NaN NaN NaN NaN NaN NaN NaN NaN NaN NaN NaN NaN NaN NaN 

NaN NaN NaN NaN NaN NaN NaN NaN NaN NaN NaN NaN NaN NaN NaN NaN NaN NaN NaN NaN NaN NaN NaN NaN NaN NaN NaN NaN NaN NaN NaN NaN NaN NaN NaN NaN NaN NaN NaN NaN NaN 

0.007877 -0.005296 0.011312 -0.017234 -0.018676 -0.009292 -0.048613 -0.019057 -0.004434 -0.015522 -0.019914 -0.045217 -0.069985 -0.043668 -0.014560 -0.055798 -0.038449 0.049924 0.014057 0.084279 1.000000 0.084279 0.014057 0.049924 -0.038449 -0.055798 -0.014560 -0.043668 -0.069985 -0.045217 -0.019914 -0.015522 -0.004434 -0.019057 -0.048613 -0.009292 -0.018676 -0.017234 0.011312 -0.005296 0.007877 

NaN NaN NaN NaN NaN NaN NaN NaN NaN NaN NaN NaN NaN NaN NaN NaN NaN NaN NaN NaN NaN NaN NaN NaN NaN NaN NaN NaN NaN NaN NaN NaN NaN NaN NaN NaN NaN NaN NaN NaN NaN 

NaN NaN NaN NaN NaN NaN NaN NaN NaN NaN NaN NaN NaN NaN NaN NaN NaN NaN NaN NaN NaN NaN NaN NaN NaN NaN NaN NaN NaN NaN NaN NaN NaN NaN NaN NaN NaN NaN NaN NaN NaN 

NaN NaN NaN NaN NaN NaN NaN NaN NaN NaN NaN NaN NaN NaN NaN NaN NaN NaN NaN NaN NaN NaN NaN NaN NaN NaN NaN NaN NaN NaN NaN NaN NaN NaN NaN NaN NaN NaN NaN NaN NaN 

NaN NaN NaN NaN NaN NaN NaN NaN NaN NaN NaN NaN NaN NaN NaN NaN NaN NaN NaN NaN NaN NaN NaN NaN NaN NaN NaN NaN NaN NaN NaN NaN NaN NaN NaN NaN NaN NaN NaN NaN NaN 

NaN NaN NaN NaN NaN NaN NaN NaN NaN NaN NaN NaN NaN NaN NaN NaN NaN NaN NaN NaN NaN NaN NaN NaN NaN NaN NaN NaN NaN NaN NaN NaN NaN NaN NaN NaN NaN NaN NaN NaN NaN 

NaN NaN NaN NaN NaN NaN NaN NaN NaN NaN NaN NaN NaN NaN NaN NaN NaN NaN NaN NaN NaN NaN NaN NaN NaN NaN NaN NaN NaN NaN NaN NaN NaN NaN NaN NaN NaN NaN NaN NaN NaN 

NaN NaN NaN NaN NaN NaN NaN NaN NaN NaN NaN NaN NaN NaN NaN NaN NaN NaN NaN NaN NaN NaN NaN NaN NaN NaN NaN NaN NaN NaN NaN NaN NaN NaN NaN NaN NaN NaN NaN NaN NaN 

-0.046722 -0.041962 -0.022826 -0.026959 -0.034322 -0.018513 -0.005238 -0.004139 -0.005390 -0.009331 -0.025546 -0.024227 -0.027512 -0.020771 -0.010160 -0.012006 0.009175 0.015523 0.083190 0.079231 1.000000 0.079231 0.083190 0.015523 0.009175 -0.012006 -0.010160 -0.020771 -0.027512 -0.024227 -0.025546 -0.009331 -0.005390 -0.004139 -0.005238 -0.018513 -0.034322 -0.026959 -0.022826 -0.041962 -0.046722 

NaN NaN NaN NaN NaN NaN NaN NaN NaN NaN NaN NaN NaN NaN NaN NaN NaN NaN NaN NaN NaN NaN NaN NaN NaN NaN NaN NaN NaN NaN NaN NaN NaN NaN NaN NaN NaN NaN NaN NaN NaN 

NaN NaN NaN NaN NaN NaN NaN NaN NaN NaN NaN NaN NaN NaN NaN NaN NaN NaN NaN NaN NaN NaN NaN NaN NaN NaN NaN NaN NaN NaN NaN NaN NaN NaN NaN NaN NaN NaN NaN NaN NaN 

NaN NaN NaN NaN NaN NaN NaN NaN NaN NaN NaN NaN NaN NaN NaN NaN NaN NaN NaN NaN NaN NaN NaN NaN NaN NaN NaN NaN NaN NaN NaN NaN NaN NaN NaN NaN NaN NaN NaN NaN NaN 

NaN NaN NaN NaN NaN NaN NaN NaN NaN NaN NaN NaN NaN NaN NaN NaN NaN NaN NaN NaN NaN NaN NaN NaN NaN NaN NaN NaN NaN NaN NaN NaN NaN NaN NaN NaN NaN NaN NaN NaN NaN 

NaN NaN NaN NaN NaN NaN NaN NaN NaN NaN NaN NaN NaN NaN NaN NaN NaN NaN NaN NaN NaN NaN NaN NaN NaN NaN NaN NaN NaN NaN NaN NaN NaN NaN NaN NaN NaN NaN NaN NaN NaN 

NaN NaN NaN NaN NaN NaN NaN NaN NaN NaN NaN NaN NaN NaN NaN NaN NaN NaN NaN NaN NaN NaN NaN NaN NaN NaN NaN NaN NaN NaN NaN NaN NaN NaN NaN NaN NaN NaN NaN NaN NaN 

NaN NaN NaN NaN NaN NaN NaN NaN NaN NaN NaN NaN NaN NaN NaN NaN NaN NaN NaN NaN NaN NaN NaN NaN NaN NaN NaN NaN NaN NaN NaN NaN NaN NaN NaN NaN NaN NaN NaN NaN NaN 

NaN NaN NaN NaN NaN NaN NaN NaN NaN NaN NaN NaN NaN NaN NaN NaN NaN NaN NaN NaN NaN NaN NaN NaN NaN NaN NaN NaN NaN NaN NaN NaN NaN NaN NaN NaN NaN NaN NaN NaN NaN 

-0.005472 -0.008237 -0.010150 -0.026425 -0.004086 -0.022777 -0.007299 -0.005285 -0.030426 -0.035693 -0.030293 -0.000424 -0.019583 -0.015324 -0.014150 -0.017699 0.016491 0.038414 0.013020 0.085916 1.000000 0.085916 0.013020 0.038414 0.016491 -0.017699 -0.014150 -0.015324 -0.019583 -0.000424 -0.030293 -0.035693 -0.030426 -0.005285 -0.007299 -0.022777 -0.004086 -0.026425 -0.010150 -0.008237 -0.005472 

NaN NaN NaN NaN NaN NaN NaN NaN NaN NaN NaN NaN NaN NaN NaN NaN NaN NaN NaN NaN NaN NaN NaN NaN NaN NaN NaN NaN NaN NaN NaN NaN NaN NaN NaN NaN NaN NaN NaN NaN NaN 

0.009355 -0.013635 -0.021711 -0.019057 -0.009990 -0.005451 0.004624 -0.019365 0.002609 0.008606 -0.055360 -0.048519 -0.023646 0.028751 0.059439 -0.011872 -0.065529 -0.068677 -0.009159 0.310443 1.000000 0.310443 -0.009159 -0.068677 -0.065529 -0.011872 0.059439 0.028751 -0.023646 -0.048519 -0.055360 0.008606 0.002609 -0.019365 0.004624 -0.005451 -0.009990 -0.019057 -0.021711 -0.013635 0.009355 

NaN NaN NaN NaN NaN NaN NaN NaN NaN NaN NaN NaN NaN NaN NaN NaN NaN NaN NaN NaN NaN NaN NaN NaN NaN NaN NaN NaN NaN NaN NaN NaN NaN NaN NaN NaN NaN NaN NaN NaN NaN 

NaN NaN NaN NaN NaN NaN NaN NaN NaN NaN NaN NaN NaN NaN NaN NaN NaN NaN NaN NaN NaN NaN NaN NaN NaN NaN NaN NaN NaN NaN NaN NaN NaN NaN NaN NaN NaN NaN NaN NaN NaN 

NaN NaN NaN NaN NaN NaN NaN NaN NaN NaN NaN NaN NaN NaN NaN NaN NaN NaN NaN NaN NaN NaN NaN NaN NaN NaN NaN NaN NaN NaN NaN NaN NaN NaN NaN NaN NaN NaN NaN NaN NaN 

NaN NaN NaN NaN NaN NaN NaN NaN NaN NaN NaN NaN NaN NaN NaN NaN NaN NaN NaN NaN NaN NaN NaN NaN NaN NaN NaN NaN NaN NaN NaN NaN NaN NaN NaN NaN NaN NaN NaN NaN NaN 

-0.011377 0.052160 0.047882 -0.038494 -0.001836 0.000341 -0.070909 0.016220 0.071189 -0.039752 -0.009922 0.062527 -0.058740 -0.023819 0.066812 -0.038808 0.004104 0.137198 -0.009462 0.336880 1.000000 0.336880 -0.009462 0.137198 0.004104 -0.038808 0.066812 -0.023819 -0.058740 0.062527 -0.009922 -0.039752 0.071189 0.016220 -0.070909 0.000341 -0.001836 -0.038494 0.047882 0.052160 -0.011377 

NaN NaN NaN NaN NaN NaN NaN NaN NaN NaN NaN NaN NaN NaN NaN NaN NaN NaN NaN NaN NaN NaN NaN NaN NaN NaN NaN NaN NaN NaN NaN NaN NaN NaN NaN NaN NaN NaN NaN NaN NaN 

0.012600 -0.006361 -0.018953 -0.014184 -0.026209 -0.035643 -0.041907 -0.048652 -0.062102 -0.035774 -0.001408 -0.015472 -0.018465 -0.003329 0.063806 0.055481 0.032982 0.055998 0.167805 0.544255 1.000000 0.544255 0.167805 0.055998 0.032982 0.055481 0.063806 -0.003329 -0.018465 -0.015472 -0.001408 -0.035774 -0.062102 -0.048652 -0.041907 -0.035643 -0.026209 -0.014184 -0.018953 -0.006361 0.012600 

NaN NaN NaN NaN NaN NaN NaN NaN NaN NaN NaN NaN NaN NaN NaN NaN NaN NaN NaN NaN NaN NaN NaN NaN NaN NaN NaN NaN NaN NaN NaN NaN NaN NaN NaN NaN NaN NaN NaN NaN NaN 

-0.040356 -0.021366 0.023870 -0.016092 -0.012403 0.011180 -0.035560 -0.027967 0.000527 -0.027764 -0.023972 0.049599 -0.017373 0.029224 0.111955 0.077554 0.166705 0.296486 0.206893 0.394171 1.000000 0.394171 0.206893 0.296486 0.166705 0.077554 0.111955 0.029224 -0.017373 0.049599 -0.023972 -0.027764 0.000527 -0.027967 -0.035560 0.011180 -0.012403 -0.016092 0.023870 -0.021366 -0.040356 

-0.051017 -0.041351 -0.054775 -0.046735 -0.053585 -0.045016 -0.018499 -0.007994 -0.047150 -0.048305 -0.023821 -0.040803 -0.042107 -0.038377 -0.011208 0.032920 0.058002 0.099289 0.143149 0.209896 1.000000 0.209896 0.143149 0.099289 0.058002 0.032920 -0.011208 -0.038377 -0.042107 -0.040803 -0.023821 -0.048305 -0.047150 -0.007994 -0.018499 -0.045016 -0.053585 -0.046735 -0.054775 -0.041351 -0.051017 

NaN NaN NaN NaN NaN NaN NaN NaN NaN NaN NaN NaN NaN NaN NaN NaN NaN NaN NaN NaN NaN NaN NaN NaN NaN NaN NaN NaN NaN NaN NaN NaN NaN NaN NaN NaN NaN NaN NaN NaN NaN 

NaN NaN NaN NaN NaN NaN NaN NaN NaN NaN NaN NaN NaN NaN NaN NaN NaN NaN NaN NaN NaN NaN NaN NaN NaN NaN NaN NaN NaN NaN NaN NaN NaN NaN NaN NaN NaN NaN NaN NaN NaN 

NaN NaN NaN NaN NaN NaN NaN NaN NaN NaN NaN NaN NaN NaN NaN NaN NaN NaN NaN NaN NaN NaN NaN NaN NaN NaN NaN NaN NaN NaN NaN NaN NaN NaN NaN NaN NaN NaN NaN NaN NaN 

NaN NaN NaN NaN NaN NaN NaN NaN NaN NaN NaN NaN NaN NaN NaN NaN NaN NaN NaN NaN NaN NaN NaN NaN NaN NaN NaN NaN NaN NaN NaN NaN NaN NaN NaN NaN NaN NaN NaN NaN NaN 

-0.018204 -0.016061 -0.036946 -0.093485 -0.127305 -0.113294 -0.101660 -0.089138 -0.070089 -0.046993 -0.054194 -0.049901 -0.034498 0.013459 0.030250 0.021294 0.071773 0.162759 0.208325 0.474608 1.000000 0.474608 0.208325 0.162759 0.071773 0.021294 0.030250 0.013459 -0.034498 -0.049901 -0.054194 -0.046993 -0.070089 -0.089138 -0.101660 -0.113294 -0.127305 -0.093485 -0.036946 -0.016061 -0.018204 

NaN NaN NaN NaN NaN NaN NaN NaN NaN NaN NaN NaN NaN NaN NaN NaN NaN NaN NaN NaN NaN NaN NaN NaN NaN NaN NaN NaN NaN NaN NaN NaN NaN NaN NaN NaN NaN NaN NaN NaN NaN 

0.010991 0.026123 0.037873 0.003066 -0.012766 0.012855 0.035693 0.030027 0.018563 -0.012756 -0.020676 0.014372 -0.005901 0.002993 0.071604 0.068443 0.023672 -0.007982 0.030010 0.360060 1.000000 0.360060 0.030010 -0.007982 0.023672 0.068443 0.071604 0.002993 -0.005901 0.014372 -0.020676 -0.012756 0.018563 0.030027 0.035693 0.012855 -0.012766 0.003066 0.037873 0.026123 0.010991 

-0.063138 -0.052023 -0.047848 -0.041479 -0.046129 -0.084399 -0.088311 -0.063126 -0.042685 -0.048902 -0.033588 -0.029639 -0.021542 0.014368 0.046663 0.057972 0.114240 0.140151 0.158861 0.422611 1.000000 0.422611 0.158861 0.140151 0.114240 0.057972 0.046663 0.014368 -0.021542 -0.029639 -0.033588 -0.048902 -0.042685 -0.063126 -0.088311 -0.084399 -0.046129 -0.041479 -0.047848 -0.052023 -0.063138 

NaN NaN NaN NaN NaN NaN NaN NaN NaN NaN NaN NaN NaN NaN NaN NaN NaN NaN NaN NaN NaN NaN NaN NaN NaN NaN NaN NaN NaN NaN NaN NaN NaN NaN NaN NaN NaN NaN NaN NaN NaN 

-0.031790 -0.015086 -0.000529 -0.004919 0.003103 0.018085 0.013038 0.004243 0.034043 0.042641 0.032140 0.084637 0.106739 0.113238 0.115459 0.124426 0.161746 0.199340 0.185704 0.410925 1.000000 0.410925 0.185704 0.199340 0.161746 0.124426 0.115459 0.113238 0.106739 0.084637 0.032140 0.042641 0.034043 0.004243 0.013038 0.018085 0.003103 -0.004919 -0.000529 -0.015086 -0.031790 

-0.011838 -0.017180 0.017043 -0.035938 -0.021002 -0.026866 -0.009416 -0.031553 -0.032374 -0.040738 -0.056205 -0.053992 -0.065360 -0.051539 -0.038498 -0.035140 0.014462 0.041431 0.069920 0.121843 1.000000 0.121843 0.069920 0.041431 0.014462 -0.035140 -0.038498 -0.051539 -0.065360 -0.053992 -0.056205 -0.040738 -0.032374 -0.031553 -0.009416 -0.026866 -0.021002 -0.035938 0.017043 -0.017180 -0.011838 

NaN NaN NaN NaN NaN NaN NaN NaN NaN NaN NaN NaN NaN NaN NaN NaN NaN NaN NaN NaN NaN NaN NaN NaN NaN NaN NaN NaN NaN NaN NaN NaN NaN NaN NaN NaN NaN NaN NaN NaN NaN 

NaN NaN NaN NaN NaN NaN NaN NaN NaN NaN NaN NaN NaN NaN NaN NaN NaN NaN NaN NaN NaN NaN NaN NaN NaN NaN NaN NaN NaN NaN NaN NaN NaN NaN NaN NaN NaN NaN NaN NaN NaN 

0.023494 0.008235 -0.004947 -0.010878 0.016131 -0.023210 -0.004494 -0.024081 -0.042602 -0.059174 -0.025962 -0.024386 -0.058195 -0.043220 -0.014797 -0.036029 -0.021297 0.018651 0.047966 0.109753 1.000000 0.109753 0.047966 0.018651 -0.021297 -0.036029 -0.014797 -0.043220 -0.058195 -0.024386 -0.025962 -0.059174 -0.042602 -0.024081 -0.004494 -0.023210 0.016131 -0.010878 -0.004947 0.008235 0.023494 

NaN NaN NaN NaN NaN NaN NaN NaN NaN NaN NaN NaN NaN NaN NaN NaN NaN NaN NaN NaN NaN NaN NaN NaN NaN NaN NaN NaN NaN NaN NaN NaN NaN NaN NaN NaN NaN NaN NaN NaN NaN 

NaN NaN NaN NaN NaN NaN NaN NaN NaN NaN NaN NaN NaN NaN NaN NaN NaN NaN NaN NaN NaN NaN NaN NaN NaN NaN NaN NaN NaN NaN NaN NaN NaN NaN NaN NaN NaN NaN NaN NaN NaN 

NaN NaN NaN NaN NaN NaN NaN NaN NaN NaN NaN NaN NaN NaN NaN NaN NaN NaN NaN NaN NaN NaN NaN NaN NaN NaN NaN NaN NaN NaN NaN NaN NaN NaN NaN NaN NaN NaN NaN NaN NaN 

NaN NaN NaN NaN NaN NaN NaN NaN NaN NaN NaN NaN NaN NaN NaN NaN NaN NaN NaN NaN NaN NaN NaN NaN NaN NaN NaN NaN NaN NaN NaN NaN NaN NaN NaN NaN NaN NaN NaN NaN NaN 

NaN NaN NaN NaN NaN NaN NaN NaN NaN NaN NaN NaN NaN NaN NaN NaN NaN NaN NaN NaN NaN NaN NaN NaN NaN NaN NaN NaN NaN NaN NaN NaN NaN NaN NaN NaN NaN NaN NaN NaN NaN 

NaN NaN NaN NaN NaN NaN NaN NaN NaN NaN NaN NaN NaN NaN NaN NaN NaN NaN NaN NaN NaN NaN NaN NaN NaN NaN NaN NaN NaN NaN NaN NaN NaN NaN NaN NaN NaN NaN NaN NaN NaN 

NaN NaN NaN NaN NaN NaN NaN NaN NaN NaN NaN NaN NaN NaN NaN NaN NaN NaN NaN NaN NaN NaN NaN NaN NaN NaN NaN NaN NaN NaN NaN NaN NaN NaN NaN NaN NaN NaN NaN NaN NaN 

NaN NaN NaN NaN NaN NaN NaN NaN NaN NaN NaN NaN NaN NaN NaN NaN NaN NaN NaN NaN NaN NaN NaN NaN NaN NaN NaN NaN NaN NaN NaN NaN NaN NaN NaN NaN NaN NaN NaN NaN NaN 

NaN NaN NaN NaN NaN NaN NaN NaN NaN NaN NaN NaN NaN NaN NaN NaN NaN NaN NaN NaN NaN NaN NaN NaN NaN NaN NaN NaN NaN NaN NaN NaN NaN NaN NaN NaN NaN NaN NaN NaN NaN 

NaN NaN NaN NaN NaN NaN NaN NaN NaN NaN NaN NaN NaN NaN NaN NaN NaN NaN NaN NaN NaN NaN NaN NaN NaN NaN NaN NaN NaN NaN NaN NaN NaN NaN NaN NaN NaN NaN NaN NaN NaN 

NaN NaN NaN NaN NaN NaN NaN NaN NaN NaN NaN NaN NaN NaN NaN NaN NaN NaN NaN NaN NaN NaN NaN NaN NaN NaN NaN NaN NaN NaN NaN NaN NaN NaN NaN NaN NaN NaN NaN NaN NaN 

NaN NaN NaN NaN NaN NaN NaN NaN NaN NaN NaN NaN NaN NaN NaN NaN NaN NaN NaN NaN NaN NaN NaN NaN NaN NaN NaN NaN NaN NaN NaN NaN NaN NaN NaN NaN NaN NaN NaN NaN NaN 

-0.012698 -0.008640 -0.008227 -0.014502 0.018900 -0.012531 -0.010340 -0.013794 -0.016723 -0.006020 -0.025699 -0.026859 -0.016973 -0.015550 -0.013837 -0.020777 -0.039090 -0.042095 -0.097594 -0.018688 1.000000 -0.018688 -0.097594 -0.042095 -0.039090 -0.020777 -0.013837 -0.015550 -0.016973 -0.026859 -0.025699 -0.006020 -0.016723 -0.013794 -0.010340 -0.012531 0.018900 -0.014502 -0.008227 -0.008640 -0.012698 

NaN NaN NaN NaN NaN NaN NaN NaN NaN NaN NaN NaN NaN NaN NaN NaN NaN NaN NaN NaN NaN NaN NaN NaN NaN NaN NaN NaN NaN NaN NaN NaN NaN NaN NaN NaN NaN NaN NaN NaN NaN 

-0.004392 0.003569 0.009406 -0.005543 -0.018663 0.000664 -0.003714 -0.038043 -0.046410 -0.018875 -0.015053 -0.058142 -0.039465 -0.038357 -0.063110 -0.038855 0.027237 0.012131 0.019932 0.363838 1.000000 0.363838 0.019932 0.012131 0.027237 -0.038855 -0.063110 -0.038357 -0.039465 -0.058142 -0.015053 -0.018875 -0.046410 -0.038043 -0.003714 0.000664 -0.018663 -0.005543 0.009406 0.003569 -0.004392 

NaN NaN NaN NaN NaN NaN NaN NaN NaN NaN NaN NaN NaN NaN NaN NaN NaN NaN NaN NaN NaN NaN NaN NaN NaN NaN NaN NaN NaN NaN NaN NaN NaN NaN NaN NaN NaN NaN NaN NaN NaN 

NaN NaN NaN NaN NaN NaN NaN NaN NaN NaN NaN NaN NaN NaN NaN NaN NaN NaN NaN NaN NaN NaN NaN NaN NaN NaN NaN NaN NaN NaN NaN NaN NaN NaN NaN NaN NaN NaN NaN NaN NaN 

NaN NaN NaN NaN NaN NaN NaN NaN NaN NaN NaN NaN NaN NaN NaN NaN NaN NaN NaN NaN NaN NaN NaN NaN NaN NaN NaN NaN NaN NaN NaN NaN NaN NaN NaN NaN NaN NaN NaN NaN NaN 

-0.013703 0.007283 -0.003832 -0.007464 -0.012179 -0.038808 -0.067285 -0.059067 -0.045260 -0.041119 -0.044031 -0.053169 -0.039115 -0.018442 -0.038314 -0.046185 0.019830 0.057128 0.075179 0.397490 1.000000 0.397490 0.075179 0.057128 0.019830 -0.046185 -0.038314 -0.018442 -0.039115 -0.053169 -0.044031 -0.041119 -0.045260 -0.059067 -0.067285 -0.038808 -0.012179 -0.007464 -0.003832 0.007283 -0.013703 

NaN NaN NaN NaN NaN NaN NaN NaN NaN NaN NaN NaN NaN NaN NaN NaN NaN NaN NaN NaN NaN NaN NaN NaN NaN NaN NaN NaN NaN NaN NaN NaN NaN NaN NaN NaN NaN NaN NaN NaN NaN 

NaN NaN NaN NaN NaN NaN NaN NaN NaN NaN NaN NaN NaN NaN NaN NaN NaN NaN NaN NaN NaN NaN NaN NaN NaN NaN NaN NaN NaN NaN NaN NaN NaN NaN NaN NaN NaN NaN NaN NaN NaN 

NaN NaN NaN NaN NaN NaN NaN NaN NaN NaN NaN NaN NaN NaN NaN NaN NaN NaN NaN NaN NaN NaN NaN NaN NaN NaN NaN NaN NaN NaN NaN NaN NaN NaN NaN NaN NaN NaN NaN NaN NaN 

NaN NaN NaN NaN NaN NaN NaN NaN NaN NaN NaN NaN NaN NaN NaN NaN NaN NaN NaN NaN NaN NaN NaN NaN NaN NaN NaN NaN NaN NaN NaN NaN NaN NaN NaN NaN NaN NaN NaN NaN NaN 

NaN NaN NaN NaN NaN NaN NaN NaN NaN NaN NaN NaN NaN NaN NaN NaN NaN NaN NaN NaN NaN NaN NaN NaN NaN NaN NaN NaN NaN NaN NaN NaN NaN NaN NaN NaN NaN NaN NaN NaN NaN 

NaN NaN NaN NaN NaN NaN NaN NaN NaN NaN NaN NaN NaN NaN NaN NaN NaN NaN NaN NaN NaN NaN NaN NaN NaN NaN NaN NaN NaN NaN NaN NaN NaN NaN NaN NaN NaN NaN NaN NaN NaN 

NaN NaN NaN NaN NaN NaN NaN NaN NaN NaN NaN NaN NaN NaN NaN NaN NaN NaN NaN NaN NaN NaN NaN NaN NaN NaN NaN NaN NaN NaN NaN NaN NaN NaN NaN NaN NaN NaN NaN NaN NaN 

NaN NaN NaN NaN NaN NaN NaN NaN NaN NaN NaN NaN NaN NaN NaN NaN NaN NaN NaN NaN NaN NaN NaN NaN NaN NaN NaN NaN NaN NaN NaN NaN NaN NaN NaN NaN NaN NaN NaN NaN NaN 

NaN NaN NaN NaN NaN NaN NaN NaN NaN NaN NaN NaN NaN NaN NaN NaN NaN NaN NaN NaN NaN NaN NaN NaN NaN NaN NaN NaN NaN NaN NaN NaN NaN NaN NaN NaN NaN NaN NaN NaN NaN 

-0.030510 0.013457 -0.010038 -0.003704 0.015531 0.002866 -0.019796 -0.037245 -0.049239 -0.048999 -0.048546 -0.045169 -0.034636 -0.034417 -0.020151 -0.015538 0.001017 0.067304 0.139946 0.413012 1.000000 0.413012 0.139946 0.067304 0.001017 -0.015538 -0.020151 -0.034417 -0.034636 -0.045169 -0.048546 -0.048999 -0.049239 -0.037245 -0.019796 0.002866 0.015531 -0.003704 -0.010038 0.013457 -0.030510 

NaN NaN NaN NaN NaN NaN NaN NaN NaN NaN NaN NaN NaN NaN NaN NaN NaN NaN NaN NaN NaN NaN NaN NaN NaN NaN NaN NaN NaN NaN NaN NaN NaN NaN NaN NaN NaN NaN NaN NaN NaN 

-0.053625 -0.011069 0.006354 -0.001873 0.015877 -0.009592 0.010163 0.044252 0.017849 0.005870 0.031987 -0.013491 -0.015541 0.023929 -0.016532 -0.064587 0.050402 0.058986 -0.026544 0.306751 1.000000 0.306751 -0.026544 0.058986 0.050402 -0.064587 -0.016532 0.023929 -0.015541 -0.013491 0.031987 0.005870 0.017849 0.044252 0.010163 -0.009592 0.015877 -0.001873 0.006354 -0.011069 -0.053625 

NaN NaN NaN NaN NaN NaN NaN NaN NaN NaN NaN NaN NaN NaN NaN NaN NaN NaN NaN NaN NaN NaN NaN NaN NaN NaN NaN NaN NaN NaN NaN NaN NaN NaN NaN NaN NaN NaN NaN NaN NaN 

NaN NaN NaN NaN NaN NaN NaN NaN NaN NaN NaN NaN NaN NaN NaN NaN NaN NaN NaN NaN NaN NaN NaN NaN NaN NaN NaN NaN NaN NaN NaN NaN NaN NaN NaN NaN NaN NaN NaN NaN NaN 

NaN NaN NaN NaN NaN NaN NaN NaN NaN NaN NaN NaN NaN NaN NaN NaN NaN NaN NaN NaN NaN NaN NaN NaN NaN NaN NaN NaN NaN NaN NaN NaN NaN NaN NaN NaN NaN NaN NaN NaN NaN 

-0.019742 0.021333 0.017072 0.000053 -0.032429 -0.024653 -0.028948 -0.017608 -0.024492 -0.036232 0.004663 0.000618 -0.031259 -0.033779 -0.060025 -0.053506 -0.021039 -0.014665 -0.044515 0.043962 1.000000 0.043962 -0.044515 -0.014665 -0.021039 -0.053506 -0.060025 -0.033779 -0.031259 0.000618 0.004663 -0.036232 -0.024492 -0.017608 -0.028948 -0.024653 -0.032429 0.000053 0.017072 0.021333 -0.019742 

NaN NaN NaN NaN NaN NaN NaN NaN NaN NaN NaN NaN NaN NaN NaN NaN NaN NaN NaN NaN NaN NaN NaN NaN NaN NaN NaN NaN NaN NaN NaN NaN NaN NaN NaN NaN NaN NaN NaN NaN NaN 

NaN NaN NaN NaN NaN NaN NaN NaN NaN NaN NaN NaN NaN NaN NaN NaN NaN NaN NaN NaN NaN NaN NaN NaN NaN NaN NaN NaN NaN NaN NaN NaN NaN NaN NaN NaN NaN NaN NaN NaN NaN 

-0.051689 -0.058263 -0.052976 -0.041418 -0.026029 -0.039857 -0.035215 -0.006897 -0.019218 -0.024901 0.013972 -0.006736 -0.049704 0.012165 0.030436 -0.069380 -0.068144 -0.046732 -0.050396 0.371673 1.000000 0.371673 -0.050396 -0.046732 -0.068144 -0.069380 0.030436 0.012165 -0.049704 -0.006736 0.013972 -0.024901 -0.019218 -0.006897 -0.035215 -0.039857 -0.026029 -0.041418 -0.052976 -0.058263 -0.051689 

NaN NaN NaN NaN NaN NaN NaN NaN NaN NaN NaN NaN NaN NaN NaN NaN NaN NaN NaN NaN NaN NaN NaN NaN NaN NaN NaN NaN NaN NaN NaN NaN NaN NaN NaN NaN NaN NaN NaN NaN NaN 

0.014786 0.020142 -0.021264 -0.034845 -0.045941 -0.032395 -0.030466 0.010216 0.031077 -0.002440 0.012549 0.024319 -0.048323 -0.040789 -0.003098 -0.045138 -0.078155 -0.103579 -0.115943 0.298560 1.000000 0.298560 -0.115943 -0.103579 -0.078155 -0.045138 -0.003098 -0.040789 -0.048323 0.024319 0.012549 -0.002440 0.031077 0.010216 -0.030466 -0.032395 -0.045941 -0.034845 -0.021264 0.020142 0.014786 

NaN NaN NaN NaN NaN NaN NaN NaN NaN NaN NaN NaN NaN NaN NaN NaN NaN NaN NaN NaN NaN NaN NaN NaN NaN NaN NaN NaN NaN NaN NaN NaN NaN NaN NaN NaN NaN NaN NaN NaN NaN 

NaN NaN NaN NaN NaN NaN NaN NaN NaN NaN NaN NaN NaN NaN NaN NaN NaN NaN NaN NaN NaN NaN NaN NaN NaN NaN NaN NaN NaN NaN NaN NaN NaN NaN NaN NaN NaN NaN NaN NaN NaN 

NaN NaN NaN NaN NaN NaN NaN NaN NaN NaN NaN NaN NaN NaN NaN NaN NaN NaN NaN NaN NaN NaN NaN NaN NaN NaN NaN NaN NaN NaN NaN NaN NaN NaN NaN NaN NaN NaN NaN NaN NaN 

0.019572 0.018229 0.001304 -0.002405 -0.003100 -0.015168 -0.004464 -0.002768 -0.012585 -0.015394 0.003732 -0.003967 -0.011139 -0.046442 -0.080810 -0.071625 -0.044392 0.006443 0.099406 0.391168 1.000000 0.391168 0.099406 0.006443 -0.044392 -0.071625 -0.080810 -0.046442 -0.011139 -0.003967 0.003732 -0.015394 -0.012585 -0.002768 -0.004464 -0.015168 -0.003100 -0.002405 0.001304 0.018229 0.019572 

NaN NaN NaN NaN NaN NaN NaN NaN NaN NaN NaN NaN NaN NaN NaN NaN NaN NaN NaN NaN NaN NaN NaN NaN NaN NaN NaN NaN NaN NaN NaN NaN NaN NaN NaN NaN NaN NaN NaN NaN NaN 

0.019035 -0.010371 -0.017068 0.031412 0.023237 -0.019150 0.028499 -0.005744 -0.038921 0.006571 0.062454 0.033901 0.016462 0.050429 -0.026932 -0.086910 0.016550 0.076704 0.042057 0.300751 1.000000 0.300751 0.042057 0.076704 0.016550 -0.086910 -0.026932 0.050429 0.016462 0.033901 0.062454 0.006571 -0.038921 -0.005744 0.028499 -0.019150 0.023237 0.031412 -0.017068 -0.010371 0.019035 

NaN NaN NaN NaN NaN NaN NaN NaN NaN NaN NaN NaN NaN NaN NaN NaN NaN NaN NaN NaN NaN NaN NaN NaN NaN NaN NaN NaN NaN NaN NaN NaN NaN NaN NaN NaN NaN NaN NaN NaN NaN 

0.057243 0.002539 0.000141 -0.030743 -0.001383 -0.044134 -0.112974 -0.077858 -0.094994 -0.100724 -0.022252 0.022421 0.059138 0.026065 -0.072426 -0.057698 0.036907 0.045408 0.048099 0.403112 1.000000 0.403112 0.048099 0.045408 0.036907 -0.057698 -0.072426 0.026065 0.059138 0.022421 -0.022252 -0.100724 -0.094994 -0.077858 -0.112974 -0.044134 -0.001383 -0.030743 0.000141 0.002539 0.057243 

-0.080803 -0.060839 -0.032318 -0.026160 -0.026047 -0.041954 -0.052544 -0.030632 -0.001854 0.013334 0.006028 -0.026975 -0.019452 -0.018896 -0.074643 -0.130767 -0.018644 0.013322 0.018759 0.361750 1.000000 0.361750 0.018759 0.013322 -0.018644 -0.130767 -0.074643 -0.018896 -0.019452 -0.026975 0.006028 0.013334 -0.001854 -0.030632 -0.052544 -0.041954 -0.026047 -0.026160 -0.032318 -0.060839 -0.080803 

NaN NaN NaN NaN NaN NaN NaN NaN NaN NaN NaN NaN NaN NaN NaN NaN NaN NaN NaN NaN NaN NaN NaN NaN NaN NaN NaN NaN NaN NaN NaN NaN NaN NaN NaN NaN NaN NaN NaN NaN NaN 

-0.039933 0.003101 0.023769 -0.029545 -0.025722 -0.016973 -0.018249 -0.041962 -0.045259 -0.058136 -0.069247 -0.081186 -0.030900 -0.002538 0.003267 0.002297 0.041150 0.000626 -0.037917 0.324158 1.000000 0.324158 -0.037917 0.000626 0.041150 0.002297 0.003267 -0.002538 -0.030900 -0.081186 -0.069247 -0.058136 -0.045259 -0.041962 -0.018249 -0.016973 -0.025722 -0.029545 0.023769 0.003101 -0.039933 

NaN NaN NaN NaN NaN NaN NaN NaN NaN NaN NaN NaN NaN NaN NaN NaN NaN NaN NaN NaN NaN NaN NaN NaN NaN NaN NaN NaN NaN NaN NaN NaN NaN NaN NaN NaN NaN NaN NaN NaN NaN 

NaN NaN NaN NaN NaN NaN NaN NaN NaN NaN NaN NaN NaN NaN NaN NaN NaN NaN NaN NaN NaN NaN NaN NaN NaN NaN NaN NaN NaN NaN NaN NaN NaN NaN NaN NaN NaN NaN NaN NaN NaN 

NaN NaN NaN NaN NaN NaN NaN NaN NaN NaN NaN NaN NaN NaN NaN NaN NaN NaN NaN NaN NaN NaN NaN NaN NaN NaN NaN NaN NaN NaN NaN NaN NaN NaN NaN NaN NaN NaN NaN NaN NaN 

0.008017 0.004415 -0.017029 -0.005365 -0.005364 -0.001799 -0.003963 0.024420 -0.033422 0.004138 -0.021517 -0.028971 -0.002069 0.018608 -0.022679 -0.016630 -0.011288 -0.036064 -0.011750 -0.111314 1.000000 -0.111314 -0.011750 -0.036064 -0.011288 -0.016630 -0.022679 0.018608 -0.002069 -0.028971 -0.021517 0.004138 -0.033422 0.024420 -0.003963 -0.001799 -0.005364 -0.005365 -0.017029 0.004415 0.008017 

NaN NaN NaN NaN NaN NaN NaN NaN NaN NaN NaN NaN NaN NaN NaN NaN NaN NaN NaN NaN NaN NaN NaN NaN NaN NaN NaN NaN NaN NaN NaN NaN NaN NaN NaN NaN NaN NaN NaN NaN NaN 

NaN NaN NaN NaN NaN NaN NaN NaN NaN NaN NaN NaN NaN NaN NaN NaN NaN NaN NaN NaN NaN NaN NaN NaN NaN NaN NaN NaN NaN NaN NaN NaN NaN NaN NaN NaN NaN NaN NaN NaN NaN 

NaN NaN NaN NaN NaN NaN NaN NaN NaN NaN NaN NaN NaN NaN NaN NaN NaN NaN NaN NaN NaN NaN NaN NaN NaN NaN NaN NaN NaN NaN NaN NaN NaN NaN NaN NaN NaN NaN NaN NaN NaN 

NaN NaN NaN NaN NaN NaN NaN NaN NaN NaN NaN NaN NaN NaN NaN NaN NaN NaN NaN NaN NaN NaN NaN NaN NaN NaN NaN NaN NaN NaN NaN NaN NaN NaN NaN NaN NaN NaN NaN NaN NaN 

NaN NaN NaN NaN NaN NaN NaN NaN NaN NaN NaN NaN NaN NaN NaN NaN NaN NaN NaN NaN NaN NaN NaN NaN NaN NaN NaN NaN NaN NaN NaN NaN NaN NaN NaN NaN NaN NaN NaN NaN NaN 

NaN NaN NaN NaN NaN NaN NaN NaN NaN NaN NaN NaN NaN NaN NaN NaN NaN NaN NaN NaN NaN NaN NaN NaN NaN NaN NaN NaN NaN NaN NaN NaN NaN NaN NaN NaN NaN NaN NaN NaN NaN 

NaN NaN NaN NaN NaN NaN NaN NaN NaN NaN NaN NaN NaN NaN NaN NaN NaN NaN NaN NaN NaN NaN NaN NaN NaN NaN NaN NaN NaN NaN NaN NaN NaN NaN NaN NaN NaN NaN NaN NaN NaN 

NaN NaN NaN NaN NaN NaN NaN NaN NaN NaN NaN NaN NaN NaN NaN NaN NaN NaN NaN NaN NaN NaN NaN NaN NaN NaN NaN NaN NaN NaN NaN NaN NaN NaN NaN NaN NaN NaN NaN NaN NaN 

NaN NaN NaN NaN NaN NaN NaN NaN NaN NaN NaN NaN NaN NaN NaN NaN NaN NaN NaN NaN NaN NaN NaN NaN NaN NaN NaN NaN NaN NaN NaN NaN NaN NaN NaN NaN NaN NaN NaN NaN NaN 

NaN NaN NaN NaN NaN NaN NaN NaN NaN NaN NaN NaN NaN NaN NaN NaN NaN NaN NaN NaN NaN NaN NaN NaN NaN NaN NaN NaN NaN NaN NaN NaN NaN NaN NaN NaN NaN NaN NaN NaN NaN 

-0.039211 -0.002077 -0.007345 -0.002591 0.004950 0.000543 0.002238 -0.002947 0.019830 0.028026 -0.002966 0.010214 0.029122 0.046118 0.030730 0.064048 0.059360 0.040431 0.096104 0.399042 1.000000 0.399042 0.096104 0.040431 0.059360 0.064048 0.030730 0.046118 0.029122 0.010214 -0.002966 0.028026 0.019830 -0.002947 0.002238 0.000543 0.004950 -0.002591 -0.007345 -0.002077 -0.039211 

-0.011302 -0.007355 0.012593 -0.011978 -0.003260 -0.014818 -0.028073 -0.041537 -0.023587 0.000091 -0.018060 -0.033413 -0.003868 0.011486 0.005444 -0.006382 -0.005735 -0.000040 0.038961 0.137988 1.000000 0.137988 0.038961 -0.000040 -0.005735 -0.006382 0.005444 0.011486 -0.003868 -0.033413 -0.018060 0.000091 -0.023587 -0.041537 -0.028073 -0.014818 -0.003260 -0.011978 0.012593 -0.007355 -0.011302 

NaN NaN NaN NaN NaN NaN NaN NaN NaN NaN NaN NaN NaN NaN NaN NaN NaN NaN NaN NaN NaN NaN NaN NaN NaN NaN NaN NaN NaN NaN NaN NaN NaN NaN NaN NaN NaN NaN NaN NaN NaN 

NaN NaN NaN NaN NaN NaN NaN NaN NaN NaN NaN NaN NaN NaN NaN NaN NaN NaN NaN NaN NaN NaN NaN NaN NaN NaN NaN NaN NaN NaN NaN NaN NaN NaN NaN NaN NaN NaN NaN NaN NaN 

NaN NaN NaN NaN NaN NaN NaN NaN NaN NaN NaN NaN NaN NaN NaN NaN NaN NaN NaN NaN NaN NaN NaN NaN NaN NaN NaN NaN NaN NaN NaN NaN NaN NaN NaN NaN NaN NaN NaN NaN NaN 

NaN NaN NaN NaN NaN NaN NaN NaN NaN NaN NaN NaN NaN NaN NaN NaN NaN NaN NaN NaN NaN NaN NaN NaN NaN NaN NaN NaN NaN NaN NaN NaN NaN NaN NaN NaN NaN NaN NaN NaN NaN 

NaN NaN NaN NaN NaN NaN NaN NaN NaN NaN NaN NaN NaN NaN NaN NaN NaN NaN NaN NaN NaN NaN NaN NaN NaN NaN NaN NaN NaN NaN NaN NaN NaN NaN NaN NaN NaN NaN NaN NaN NaN 

NaN NaN NaN NaN NaN NaN NaN NaN NaN NaN NaN NaN NaN NaN NaN NaN NaN NaN NaN NaN NaN NaN NaN NaN NaN NaN NaN NaN NaN NaN NaN NaN NaN NaN NaN NaN NaN NaN NaN NaN NaN 

NaN NaN NaN NaN NaN NaN NaN NaN NaN NaN NaN NaN NaN NaN NaN NaN NaN NaN NaN NaN NaN NaN NaN NaN NaN NaN NaN NaN NaN NaN NaN NaN NaN NaN NaN NaN NaN NaN NaN NaN NaN 

NaN NaN NaN NaN NaN NaN NaN NaN NaN NaN NaN NaN NaN NaN NaN NaN NaN NaN NaN NaN NaN NaN NaN NaN NaN NaN NaN NaN NaN NaN NaN NaN NaN NaN NaN NaN NaN NaN NaN NaN NaN 

NaN NaN NaN NaN NaN NaN NaN NaN NaN NaN NaN NaN NaN NaN NaN NaN NaN NaN NaN NaN NaN NaN NaN NaN NaN NaN NaN NaN NaN NaN NaN NaN NaN NaN NaN NaN NaN NaN NaN NaN NaN 

0.041693 0.008536 -0.001335 0.012907 0.038811 -0.019004 -0.011827 -0.011351 0.014233 0.051699 0.029104 0.002436 0.005698 0.024670 0.044851 0.044899 0.069921 0.075935 0.043074 0.184765 1.000000 0.184765 0.043074 0.075935 0.069921 0.044899 0.044851 0.024670 0.005698 0.002436 0.029104 0.051699 0.014233 -0.011351 -0.011827 -0.019004 0.038811 0.012907 -0.001335 0.008536 0.041693 

NaN NaN NaN NaN NaN NaN NaN NaN NaN NaN NaN NaN NaN NaN NaN NaN NaN NaN NaN NaN NaN NaN NaN NaN NaN NaN NaN NaN NaN NaN NaN NaN NaN NaN NaN NaN NaN NaN NaN NaN NaN 

NaN NaN NaN NaN NaN NaN NaN NaN NaN NaN NaN NaN NaN NaN NaN NaN NaN NaN NaN NaN NaN NaN NaN NaN NaN NaN NaN NaN NaN NaN NaN NaN NaN NaN NaN NaN NaN NaN NaN NaN NaN 

-0.002236 -0.019381 0.013031 -0.004117 0.008226 -0.015280 -0.033215 0.012975 -0.014130 0.008156 0.024007 0.016032 0.036447 0.057926 0.035021 0.030491 0.084071 0.102178 0.088402 0.333710 1.000000 0.333710 0.088402 0.102178 0.084071 0.030491 0.035021 0.057926 0.036447 0.016032 0.024007 0.008156 -0.014130 0.012975 -0.033215 -0.015280 0.008226 -0.004117 0.013031 -0.019381 -0.002236 

NaN NaN NaN NaN NaN NaN NaN NaN NaN NaN NaN NaN NaN NaN NaN NaN NaN NaN NaN NaN NaN NaN NaN NaN NaN NaN NaN NaN NaN NaN NaN NaN NaN NaN NaN NaN NaN NaN NaN NaN NaN 

NaN NaN NaN NaN NaN NaN NaN NaN NaN NaN NaN NaN NaN NaN NaN NaN NaN NaN NaN NaN NaN NaN NaN NaN NaN NaN NaN NaN NaN NaN NaN NaN NaN NaN NaN NaN NaN NaN NaN NaN NaN 

NaN NaN NaN NaN NaN NaN NaN NaN NaN NaN NaN NaN NaN NaN NaN NaN NaN NaN NaN NaN NaN NaN NaN NaN NaN NaN NaN NaN NaN NaN NaN NaN NaN NaN NaN NaN NaN NaN NaN NaN NaN 

NaN NaN NaN NaN NaN NaN NaN NaN NaN NaN NaN NaN NaN NaN NaN NaN NaN NaN NaN NaN NaN NaN NaN NaN NaN NaN NaN NaN NaN NaN NaN NaN NaN NaN NaN NaN NaN NaN NaN NaN NaN 

NaN NaN NaN NaN NaN NaN NaN NaN NaN NaN NaN NaN NaN NaN NaN NaN NaN NaN NaN NaN NaN NaN NaN NaN NaN NaN NaN NaN NaN NaN NaN NaN NaN NaN NaN NaN NaN NaN NaN NaN NaN 

NaN NaN NaN NaN NaN NaN NaN NaN NaN NaN NaN NaN NaN NaN NaN NaN NaN NaN NaN NaN NaN NaN NaN NaN NaN NaN NaN NaN NaN NaN NaN NaN NaN NaN NaN NaN NaN NaN NaN NaN NaN 

NaN NaN NaN NaN NaN NaN NaN NaN NaN NaN NaN NaN NaN NaN NaN NaN NaN NaN NaN NaN NaN NaN NaN NaN NaN NaN NaN NaN NaN NaN NaN NaN NaN NaN NaN NaN NaN NaN NaN NaN NaN 

NaN NaN NaN NaN NaN NaN NaN NaN NaN NaN NaN NaN NaN NaN NaN NaN NaN NaN NaN NaN NaN NaN NaN NaN NaN NaN NaN NaN NaN NaN NaN NaN NaN NaN NaN NaN NaN NaN NaN NaN NaN 

NaN NaN NaN NaN NaN NaN NaN NaN NaN NaN NaN NaN NaN NaN NaN NaN NaN NaN NaN NaN NaN NaN NaN NaN NaN NaN NaN NaN NaN NaN NaN NaN NaN NaN NaN NaN NaN NaN NaN NaN NaN 

0.006192 -0.009021 -0.013444 -0.033028 -0.011223 0.004343 0.030349 0.093063 0.031415 -0.007384 -0.043979 -0.062640 0.006282 0.033578 0.019794 -0.033721 -0.105295 -0.041665 0.025484 0.092632 1.000000 0.092632 0.025484 -0.041665 -0.105295 -0.033721 0.019794 0.033578 0.006282 -0.062640 -0.043979 -0.007384 0.031415 0.093063 0.030349 0.004343 -0.011223 -0.033028 -0.013444 -0.009021 0.006192 

NaN NaN NaN NaN NaN NaN NaN NaN NaN NaN NaN NaN NaN NaN NaN NaN NaN NaN NaN NaN NaN NaN NaN NaN NaN NaN NaN NaN NaN NaN NaN NaN NaN NaN NaN NaN NaN NaN NaN NaN NaN 

0.019895 0.003482 -0.038165 0.004396 0.004588 -0.007823 -0.031878 0.003142 -0.007609 0.016935 0.053985 0.038340 0.022068 0.027062 0.060894 0.026341 0.050245 0.079254 0.136892 0.369721 1.000000 0.369721 0.136892 0.079254 0.050245 0.026341 0.060894 0.027062 0.022068 0.038340 0.053985 0.016935 -0.007609 0.003142 -0.031878 -0.007823 0.004588 0.004396 -0.038165 0.003482 0.019895 

NaN NaN NaN NaN NaN NaN NaN NaN NaN NaN NaN NaN NaN NaN NaN NaN NaN NaN NaN NaN NaN NaN NaN NaN NaN NaN NaN NaN NaN NaN NaN NaN NaN NaN NaN NaN NaN NaN NaN NaN NaN 

NaN NaN NaN NaN NaN NaN NaN NaN NaN NaN NaN NaN NaN NaN NaN NaN NaN NaN NaN NaN NaN NaN NaN NaN NaN NaN NaN NaN NaN NaN NaN NaN NaN NaN NaN NaN NaN NaN NaN NaN NaN 

NaN NaN NaN NaN NaN NaN NaN NaN NaN NaN NaN NaN NaN NaN NaN NaN NaN NaN NaN NaN NaN NaN NaN NaN NaN NaN NaN NaN NaN NaN NaN NaN NaN NaN NaN NaN NaN NaN NaN NaN NaN 

-0.019193 -0.001430 0.011372 0.013590 -0.021606 -0.029474 -0.051451 -0.043223 -0.038579 -0.051522 -0.043270 -0.030015 -0.008484 0.016323 0.013821 0.021524 0.041216 0.080751 0.137471 0.364029 1.000000 0.364029 0.137471 0.080751 0.041216 0.021524 0.013821 0.016323 -0.008484 -0.030015 -0.043270 -0.051522 -0.038579 -0.043223 -0.051451 -0.029474 -0.021606 0.013590 0.011372 -0.001430 -0.019193 

NaN NaN NaN NaN NaN NaN NaN NaN NaN NaN NaN NaN NaN NaN NaN NaN NaN NaN NaN NaN NaN NaN NaN NaN NaN NaN NaN NaN NaN NaN NaN NaN NaN NaN NaN NaN NaN NaN NaN NaN NaN 

-0.066597 -0.017979 0.034432 0.046862 0.013244 -0.011394 0.016578 0.003706 -0.016986 -0.041025 -0.030897 -0.026569 -0.031866 -0.029997 -0.029520 -0.036136 -0.026844 0.004243 0.134579 0.514426 1.000000 0.514426 0.134579 0.004243 -0.026844 -0.036136 -0.029520 -0.029997 -0.031866 -0.026569 -0.030897 -0.041025 -0.016986 0.003706 0.016578 -0.011394 0.013244 0.046862 0.034432 -0.017979 -0.066597 

NaN NaN NaN NaN NaN NaN NaN NaN NaN NaN NaN NaN NaN NaN NaN NaN NaN NaN NaN NaN NaN NaN NaN NaN NaN NaN NaN NaN NaN NaN NaN NaN NaN NaN NaN NaN NaN NaN NaN NaN NaN 

0.010052 0.001912 -0.018315 -0.039241 -0.032853 -0.005300 -0.023336 -0.030591 -0.016042 -0.034515 -0.050203 -0.046730 -0.057463 -0.043708 -0.040339 -0.079961 -0.109121 -0.080131 0.049924 0.479404 1.000000 0.479404 0.049924 -0.080131 -0.109121 -0.079961 -0.040339 -0.043708 -0.057463 -0.046730 -0.050203 -0.034515 -0.016042 -0.030591 -0.023336 -0.005300 -0.032853 -0.039241 -0.018315 0.001912 0.010052 

NaN NaN NaN NaN NaN NaN NaN NaN NaN NaN NaN NaN NaN NaN NaN NaN NaN NaN NaN NaN NaN NaN NaN NaN NaN NaN NaN NaN NaN NaN NaN NaN NaN NaN NaN NaN NaN NaN NaN NaN NaN 

-0.049712 -0.017201 -0.020958 -0.057662 -0.034852 -0.008608 0.018154 0.047619 -0.003483 -0.021447 -0.004665 0.013750 -0.033240 -0.031176 -0.020470 -0.075454 -0.063387 0.000480 0.017015 0.303457 1.000000 0.303457 0.017015 0.000480 -0.063387 -0.075454 -0.020470 -0.031176 -0.033240 0.013750 -0.004665 -0.021447 -0.003483 0.047619 0.018154 -0.008608 -0.034852 -0.057662 -0.020958 -0.017201 -0.049712 

-0.153382 -0.172091 -0.161979 -0.172191 -0.163651 -0.142960 -0.101570 -0.068030 -0.058050 -0.044966 -0.035448 -0.010451 0.012849 0.038873 0.082578 0.157033 0.176306 0.279627 0.413278 0.584366 1.000000 0.584366 0.413278 0.279627 0.176306 0.157033 0.082578 0.038873 0.012849 -0.010451 -0.035448 -0.044966 -0.058050 -0.068030 -0.101570 -0.142960 -0.163651 -0.172191 -0.161979 -0.172091 -0.153382 

NaN NaN NaN NaN NaN NaN NaN NaN NaN NaN NaN NaN NaN NaN NaN NaN NaN NaN NaN NaN NaN NaN NaN NaN NaN NaN NaN NaN NaN NaN NaN NaN NaN NaN NaN NaN NaN NaN NaN NaN NaN 

NaN NaN NaN NaN NaN NaN NaN NaN NaN NaN NaN NaN NaN NaN NaN NaN NaN NaN NaN NaN NaN NaN NaN NaN NaN NaN NaN NaN NaN NaN NaN NaN NaN NaN NaN NaN NaN NaN NaN NaN NaN 

-0.022004 -0.046805 -0.068794 -0.086174 -0.072639 -0.078352 -0.110702 -0.118253 -0.089481 -0.083374 -0.099379 -0.064921 -0.058036 -0.070622 -0.035715 0.001885 0.051896 0.109226 0.220508 0.498530 1.000000 0.498530 0.220508 0.109226 0.051896 0.001885 -0.035715 -0.070622 -0.058036 -0.064921 -0.099379 -0.083374 -0.089481 -0.118253 -0.110702 -0.078352 -0.072639 -0.086174 -0.068794 -0.046805 -0.022004 

NaN NaN NaN NaN NaN NaN NaN NaN NaN NaN NaN NaN NaN NaN NaN NaN NaN NaN NaN NaN NaN NaN NaN NaN NaN NaN NaN NaN NaN NaN NaN NaN NaN NaN NaN NaN NaN NaN NaN NaN NaN 

NaN NaN NaN NaN NaN NaN NaN NaN NaN NaN NaN NaN NaN NaN NaN NaN NaN NaN NaN NaN NaN NaN NaN NaN NaN NaN NaN NaN NaN NaN NaN NaN NaN NaN NaN NaN NaN NaN NaN NaN NaN 

NaN NaN NaN NaN NaN NaN NaN NaN NaN NaN NaN NaN NaN NaN NaN NaN NaN NaN NaN NaN NaN NaN NaN NaN NaN NaN NaN NaN NaN NaN NaN NaN NaN NaN NaN NaN NaN NaN NaN NaN NaN 

-0.444850 -0.274917 -0.265485 -0.172589 -0.126181 -0.037622 0.029136 0.052184 0.016986 0.036667 0.073550 0.036169 0.029007 0.119557 0.150320 0.080285 0.163371 0.252103 0.343381 0.629961 1.000000 0.629961 0.343381 0.252103 0.163371 0.080285 0.150320 0.119557 0.029007 0.036169 0.073550 0.036667 0.016986 0.052184 0.029136 -0.037622 -0.126181 -0.172589 -0.265485 -0.274917 -0.444850 

NaN NaN NaN NaN NaN NaN NaN NaN NaN NaN NaN NaN NaN NaN NaN NaN NaN NaN NaN NaN NaN NaN NaN NaN NaN NaN NaN NaN NaN NaN NaN NaN NaN NaN NaN NaN NaN NaN NaN NaN NaN 

NaN NaN NaN NaN NaN NaN NaN NaN NaN NaN NaN NaN NaN NaN NaN NaN NaN NaN NaN NaN NaN NaN NaN NaN NaN NaN NaN NaN NaN NaN NaN NaN NaN NaN NaN NaN NaN NaN NaN NaN NaN 

-0.000405 -0.021357 -0.027310 -0.023595 -0.003072 -0.008896 -0.012866 -0.007543 0.049407 0.065078 0.040353 0.042786 0.025057 -0.005499 -0.009474 0.023915 0.012260 0.063567 0.119306 0.398077 1.000000 0.398077 0.119306 0.063567 0.012260 0.023915 -0.009474 -0.005499 0.025057 0.042786 0.040353 0.065078 0.049407 -0.007543 -0.012866 -0.008896 -0.003072 -0.023595 -0.027310 -0.021357 -0.000405 

-0.036553 -0.009111 0.013632 -0.003946 -0.028758 -0.052158 -0.064266 -0.058832 -0.076447 -0.071786 -0.050528 -0.033999 -0.000634 0.034564 0.023775 0.053765 0.136555 0.228741 0.302143 0.520709 1.000000 0.520709 0.302143 0.228741 0.136555 0.053765 0.023775 0.034564 -0.000634 -0.033999 -0.050528 -0.071786 -0.076447 -0.058832 -0.064266 -0.052158 -0.028758 -0.003946 0.013632 -0.009111 -0.036553 

NaN NaN NaN NaN NaN NaN NaN NaN NaN NaN NaN NaN NaN NaN NaN NaN NaN NaN NaN NaN NaN NaN NaN NaN NaN NaN NaN NaN NaN NaN NaN NaN NaN NaN NaN NaN NaN NaN NaN NaN NaN 

NaN NaN NaN NaN NaN NaN NaN NaN NaN NaN NaN NaN NaN NaN NaN NaN NaN NaN NaN NaN NaN NaN NaN NaN NaN NaN NaN NaN NaN NaN NaN NaN NaN NaN NaN NaN NaN NaN NaN NaN NaN 

NaN NaN NaN NaN NaN NaN NaN NaN NaN NaN NaN NaN NaN NaN NaN NaN NaN NaN NaN NaN NaN NaN NaN NaN NaN NaN NaN NaN NaN NaN NaN NaN NaN NaN NaN NaN NaN NaN NaN NaN NaN 

NaN NaN NaN NaN NaN NaN NaN NaN NaN NaN NaN NaN NaN NaN NaN NaN NaN NaN NaN NaN NaN NaN NaN NaN NaN NaN NaN NaN NaN NaN NaN NaN NaN NaN NaN NaN NaN NaN NaN NaN NaN 

NaN NaN NaN NaN NaN NaN NaN NaN NaN NaN NaN NaN NaN NaN NaN NaN NaN NaN NaN NaN NaN NaN NaN NaN NaN NaN NaN NaN NaN NaN NaN NaN NaN NaN NaN NaN NaN NaN NaN NaN NaN 

NaN NaN NaN NaN NaN NaN NaN NaN NaN NaN NaN NaN NaN NaN NaN NaN NaN NaN NaN NaN NaN NaN NaN NaN NaN NaN NaN NaN NaN NaN NaN NaN NaN NaN NaN NaN NaN NaN NaN NaN NaN 

NaN NaN NaN NaN NaN NaN NaN NaN NaN NaN NaN NaN NaN NaN NaN NaN NaN NaN NaN NaN NaN NaN NaN NaN NaN NaN NaN NaN NaN NaN NaN NaN NaN NaN NaN NaN NaN NaN NaN NaN NaN 

0.010118 0.003127 0.019531 0.014460 0.016554 -0.003772 -0.002815 -0.006782 -0.010527 0.006563 0.032916 0.021749 0.007324 0.003991 0.030894 0.058344 0.033076 0.026168 0.021804 0.113076 1.000000 0.113076 0.021804 0.026168 0.033076 0.058344 0.030894 0.003991 0.007324 0.021749 0.032916 0.006563 -0.010527 -0.006782 -0.002815 -0.003772 0.016554 0.014460 0.019531 0.003127 0.010118 

NaN NaN NaN NaN NaN NaN NaN NaN NaN NaN NaN NaN NaN NaN NaN NaN NaN NaN NaN NaN NaN NaN NaN NaN NaN NaN NaN NaN NaN NaN NaN NaN NaN NaN NaN NaN NaN NaN NaN NaN NaN 

NaN NaN NaN NaN NaN NaN NaN NaN NaN NaN NaN NaN NaN NaN NaN NaN NaN NaN NaN NaN NaN NaN NaN NaN NaN NaN NaN NaN NaN NaN NaN NaN NaN NaN NaN NaN NaN NaN NaN NaN NaN 

NaN NaN NaN NaN NaN NaN NaN NaN NaN NaN NaN NaN NaN NaN NaN NaN NaN NaN NaN NaN NaN NaN NaN NaN NaN NaN NaN NaN NaN NaN NaN NaN NaN NaN NaN NaN NaN NaN NaN NaN NaN 

NaN NaN NaN NaN NaN NaN NaN NaN NaN NaN NaN NaN NaN NaN NaN NaN NaN NaN NaN NaN NaN NaN NaN NaN NaN NaN NaN NaN NaN NaN NaN NaN NaN NaN NaN NaN NaN NaN NaN NaN NaN 

NaN NaN NaN NaN NaN NaN NaN NaN NaN NaN NaN NaN NaN NaN NaN NaN NaN NaN NaN NaN NaN NaN NaN NaN NaN NaN NaN NaN NaN NaN NaN NaN NaN NaN NaN NaN NaN NaN NaN NaN NaN 

NaN NaN NaN NaN NaN NaN NaN NaN NaN NaN NaN NaN NaN NaN NaN NaN NaN NaN NaN NaN NaN NaN NaN NaN NaN NaN NaN NaN NaN NaN NaN NaN NaN NaN NaN NaN NaN NaN NaN NaN NaN 

NaN NaN NaN NaN NaN NaN NaN NaN NaN NaN NaN NaN NaN NaN NaN NaN NaN NaN NaN NaN NaN NaN NaN NaN NaN NaN NaN NaN NaN NaN NaN NaN NaN NaN NaN NaN NaN NaN NaN NaN NaN 

NaN NaN NaN NaN NaN NaN NaN NaN NaN NaN NaN NaN NaN NaN NaN NaN NaN NaN NaN NaN NaN NaN NaN NaN NaN NaN NaN NaN NaN NaN NaN NaN NaN NaN NaN NaN NaN NaN NaN NaN NaN 

NaN NaN NaN NaN NaN NaN NaN NaN NaN NaN NaN NaN NaN NaN NaN NaN NaN NaN NaN NaN NaN NaN NaN NaN NaN NaN NaN NaN NaN NaN NaN NaN NaN NaN NaN NaN NaN NaN NaN NaN NaN 

NaN NaN NaN NaN NaN NaN NaN NaN NaN NaN NaN NaN NaN NaN NaN NaN NaN NaN NaN NaN NaN NaN NaN NaN NaN NaN NaN NaN NaN NaN NaN NaN NaN NaN NaN NaN NaN NaN NaN NaN NaN 

NaN NaN NaN NaN NaN NaN NaN NaN NaN NaN NaN NaN NaN NaN NaN NaN NaN NaN NaN NaN NaN NaN NaN NaN NaN NaN NaN NaN NaN NaN NaN NaN NaN NaN NaN NaN NaN NaN NaN NaN NaN 

NaN NaN NaN NaN NaN NaN NaN NaN NaN NaN NaN NaN NaN NaN NaN NaN NaN NaN NaN NaN NaN NaN NaN NaN NaN NaN NaN NaN NaN NaN NaN NaN NaN NaN NaN NaN NaN NaN NaN NaN NaN 

NaN NaN NaN NaN NaN NaN NaN NaN NaN NaN NaN NaN NaN NaN NaN NaN NaN NaN NaN NaN NaN NaN NaN NaN NaN NaN NaN NaN NaN NaN NaN NaN NaN NaN NaN NaN NaN NaN NaN NaN NaN 

NaN NaN NaN NaN NaN NaN NaN NaN NaN NaN NaN NaN NaN NaN NaN NaN NaN NaN NaN NaN NaN NaN NaN NaN NaN NaN NaN NaN NaN NaN NaN NaN NaN NaN NaN NaN NaN NaN NaN NaN NaN 

NaN NaN NaN NaN NaN NaN NaN NaN NaN NaN NaN NaN NaN NaN NaN NaN NaN NaN NaN NaN NaN NaN NaN NaN NaN NaN NaN NaN NaN NaN NaN NaN NaN NaN NaN NaN NaN NaN NaN NaN NaN 

NaN NaN NaN NaN NaN NaN NaN NaN NaN NaN NaN NaN NaN NaN NaN NaN NaN NaN NaN NaN NaN NaN NaN NaN NaN NaN NaN NaN NaN NaN NaN NaN NaN NaN NaN NaN NaN NaN NaN NaN NaN 

NaN NaN NaN NaN NaN NaN NaN NaN NaN NaN NaN NaN NaN NaN NaN NaN NaN NaN NaN NaN NaN NaN NaN NaN NaN NaN NaN NaN NaN NaN NaN NaN NaN NaN NaN NaN NaN NaN NaN NaN NaN 

NaN NaN NaN NaN NaN NaN NaN NaN NaN NaN NaN NaN NaN NaN NaN NaN NaN NaN NaN NaN NaN NaN NaN NaN NaN NaN NaN NaN NaN NaN NaN NaN NaN NaN NaN NaN NaN NaN NaN NaN NaN 

NaN NaN NaN NaN NaN NaN NaN NaN NaN NaN NaN NaN NaN NaN NaN NaN NaN NaN NaN NaN NaN NaN NaN NaN NaN NaN NaN NaN NaN NaN NaN NaN NaN NaN NaN NaN NaN NaN NaN NaN NaN 

NaN NaN NaN NaN NaN NaN NaN NaN NaN NaN NaN NaN NaN NaN NaN NaN NaN NaN NaN NaN NaN NaN NaN NaN NaN NaN NaN NaN NaN NaN NaN NaN NaN NaN NaN NaN NaN NaN NaN NaN NaN 

NaN NaN NaN NaN NaN NaN NaN NaN NaN NaN NaN NaN NaN NaN NaN NaN NaN NaN NaN NaN NaN NaN NaN NaN NaN NaN NaN NaN NaN NaN NaN NaN NaN NaN NaN NaN NaN NaN NaN NaN NaN 

NaN NaN NaN NaN NaN NaN NaN NaN NaN NaN NaN NaN NaN NaN NaN NaN NaN NaN NaN NaN NaN NaN NaN NaN NaN NaN NaN NaN NaN NaN NaN NaN NaN NaN NaN NaN NaN NaN NaN NaN NaN 

NaN NaN NaN NaN NaN NaN NaN NaN NaN NaN NaN NaN NaN NaN NaN NaN NaN NaN NaN NaN NaN NaN NaN NaN NaN NaN NaN NaN NaN NaN NaN NaN NaN NaN NaN NaN NaN NaN NaN NaN NaN 

NaN NaN NaN NaN NaN NaN NaN NaN NaN NaN NaN NaN NaN NaN NaN NaN NaN NaN NaN NaN NaN NaN NaN NaN NaN NaN NaN NaN NaN NaN NaN NaN NaN NaN NaN NaN NaN NaN NaN NaN NaN 

NaN NaN NaN NaN NaN NaN NaN NaN NaN NaN NaN NaN NaN NaN NaN NaN NaN NaN NaN NaN NaN NaN NaN NaN NaN NaN NaN NaN NaN NaN NaN NaN NaN NaN NaN NaN NaN NaN NaN NaN NaN 

NaN NaN NaN NaN NaN NaN NaN NaN NaN NaN NaN NaN NaN NaN NaN NaN NaN NaN NaN NaN NaN NaN NaN NaN NaN NaN NaN NaN NaN NaN NaN NaN NaN NaN NaN NaN NaN NaN NaN NaN NaN 

NaN NaN NaN NaN NaN NaN NaN NaN NaN NaN NaN NaN NaN NaN NaN NaN NaN NaN NaN NaN NaN NaN NaN NaN NaN NaN NaN NaN NaN NaN NaN NaN NaN NaN NaN NaN NaN NaN NaN NaN NaN 

NaN NaN NaN NaN NaN NaN NaN NaN NaN NaN NaN NaN NaN NaN NaN NaN NaN NaN NaN NaN NaN NaN NaN NaN NaN NaN NaN NaN NaN NaN NaN NaN NaN NaN NaN NaN NaN NaN NaN NaN NaN 

NaN NaN NaN NaN NaN NaN NaN NaN NaN NaN NaN NaN NaN NaN NaN NaN NaN NaN NaN NaN NaN NaN NaN NaN NaN NaN NaN NaN NaN NaN NaN NaN NaN NaN NaN NaN NaN NaN NaN NaN NaN 

NaN NaN NaN NaN NaN NaN NaN NaN NaN NaN NaN NaN NaN NaN NaN NaN NaN NaN NaN NaN NaN NaN NaN NaN NaN NaN NaN NaN NaN NaN NaN NaN NaN NaN NaN NaN NaN NaN NaN NaN NaN 

NaN NaN NaN NaN NaN NaN NaN NaN NaN NaN NaN NaN NaN NaN NaN NaN NaN NaN NaN NaN NaN NaN NaN NaN NaN NaN NaN NaN NaN NaN NaN NaN NaN NaN NaN NaN NaN NaN NaN NaN NaN 

NaN NaN NaN NaN NaN NaN NaN NaN NaN NaN NaN NaN NaN NaN NaN NaN NaN NaN NaN NaN NaN NaN NaN NaN NaN NaN NaN NaN NaN NaN NaN NaN NaN NaN NaN NaN NaN NaN NaN NaN NaN 

NaN NaN NaN NaN NaN NaN NaN NaN NaN NaN NaN NaN NaN NaN NaN NaN NaN NaN NaN NaN NaN NaN NaN NaN NaN NaN NaN NaN NaN NaN NaN NaN NaN NaN NaN NaN NaN NaN NaN NaN NaN 

NaN NaN NaN NaN NaN NaN NaN NaN NaN NaN NaN NaN NaN NaN NaN NaN NaN NaN NaN NaN NaN NaN NaN NaN NaN NaN NaN NaN NaN NaN NaN NaN NaN NaN NaN NaN NaN NaN NaN NaN NaN 

NaN NaN NaN NaN NaN NaN NaN NaN NaN NaN NaN NaN NaN NaN NaN NaN NaN NaN NaN NaN NaN NaN NaN NaN NaN NaN NaN NaN NaN NaN NaN NaN NaN NaN NaN NaN NaN NaN NaN NaN NaN 

NaN NaN NaN NaN NaN NaN NaN NaN NaN NaN NaN NaN NaN NaN NaN NaN NaN NaN NaN NaN NaN NaN NaN NaN NaN NaN NaN NaN NaN NaN NaN NaN NaN NaN NaN NaN NaN NaN NaN NaN NaN 

NaN NaN NaN NaN NaN NaN NaN NaN NaN NaN NaN NaN NaN NaN NaN NaN NaN NaN NaN NaN NaN NaN NaN NaN NaN NaN NaN NaN NaN NaN NaN NaN NaN NaN NaN NaN NaN NaN NaN NaN NaN 

NaN NaN NaN NaN NaN NaN NaN NaN NaN NaN NaN NaN NaN NaN NaN NaN NaN NaN NaN NaN NaN NaN NaN NaN NaN NaN NaN NaN NaN NaN NaN NaN NaN NaN NaN NaN NaN NaN NaN NaN NaN 

NaN NaN NaN NaN NaN NaN NaN NaN NaN NaN NaN NaN NaN NaN NaN NaN NaN NaN NaN NaN NaN NaN NaN NaN NaN NaN NaN NaN NaN NaN NaN NaN NaN NaN NaN NaN NaN NaN NaN NaN NaN 

NaN NaN NaN NaN NaN NaN NaN NaN NaN NaN NaN NaN NaN NaN NaN NaN NaN NaN NaN NaN NaN NaN NaN NaN NaN NaN NaN NaN NaN NaN NaN NaN NaN NaN NaN NaN NaN NaN NaN NaN NaN 

NaN NaN NaN NaN NaN NaN NaN NaN NaN NaN NaN NaN NaN NaN NaN NaN NaN NaN NaN NaN NaN NaN NaN NaN NaN NaN NaN NaN NaN NaN NaN NaN NaN NaN NaN NaN NaN NaN NaN NaN NaN 

NaN NaN NaN NaN NaN NaN NaN NaN NaN NaN NaN NaN NaN NaN NaN NaN NaN NaN NaN NaN NaN NaN NaN NaN NaN NaN NaN NaN NaN NaN NaN NaN NaN NaN NaN NaN NaN NaN NaN NaN NaN 

NaN NaN NaN NaN NaN NaN NaN NaN NaN NaN NaN NaN NaN NaN NaN NaN NaN NaN NaN NaN NaN NaN NaN NaN NaN NaN NaN NaN NaN NaN NaN NaN NaN NaN NaN NaN NaN NaN NaN NaN NaN 

NaN NaN NaN NaN NaN NaN NaN NaN NaN NaN NaN NaN NaN NaN NaN NaN NaN NaN NaN NaN NaN NaN NaN NaN NaN NaN NaN NaN NaN NaN NaN NaN NaN NaN NaN NaN NaN NaN NaN NaN NaN 

NaN NaN NaN NaN NaN NaN NaN NaN NaN NaN NaN NaN NaN NaN NaN NaN NaN NaN NaN NaN NaN NaN NaN NaN NaN NaN NaN NaN NaN NaN NaN NaN NaN NaN NaN NaN NaN NaN NaN NaN NaN 

NaN NaN NaN NaN NaN NaN NaN NaN NaN NaN NaN NaN NaN NaN NaN NaN NaN NaN NaN NaN NaN NaN NaN NaN NaN NaN NaN NaN NaN NaN NaN NaN NaN NaN NaN NaN NaN NaN NaN NaN NaN 

NaN NaN NaN NaN NaN NaN NaN NaN NaN NaN NaN NaN NaN NaN NaN NaN NaN NaN NaN NaN NaN NaN NaN NaN NaN NaN NaN NaN NaN NaN NaN NaN NaN NaN NaN NaN NaN NaN NaN NaN NaN 

NaN NaN NaN NaN NaN NaN NaN NaN NaN NaN NaN NaN NaN NaN NaN NaN NaN NaN NaN NaN NaN NaN NaN NaN NaN NaN NaN NaN NaN NaN NaN NaN NaN NaN NaN NaN NaN NaN NaN NaN NaN 

NaN NaN NaN NaN NaN NaN NaN NaN NaN NaN NaN NaN NaN NaN NaN NaN NaN NaN NaN NaN NaN NaN NaN NaN NaN NaN NaN NaN NaN NaN NaN NaN NaN NaN NaN NaN NaN NaN NaN NaN NaN 

NaN NaN NaN NaN NaN NaN NaN NaN NaN NaN NaN NaN NaN NaN NaN NaN NaN NaN NaN NaN NaN NaN NaN NaN NaN NaN NaN NaN NaN NaN NaN NaN NaN NaN NaN NaN NaN NaN NaN NaN NaN 

NaN NaN NaN NaN NaN NaN NaN NaN NaN NaN NaN NaN NaN NaN NaN NaN NaN NaN NaN NaN NaN NaN NaN NaN NaN NaN NaN NaN NaN NaN NaN NaN NaN NaN NaN NaN NaN NaN NaN NaN NaN 

NaN NaN NaN NaN NaN NaN NaN NaN NaN NaN NaN NaN NaN NaN NaN NaN NaN NaN NaN NaN NaN NaN NaN NaN NaN NaN NaN NaN NaN NaN NaN NaN NaN NaN NaN NaN NaN NaN NaN NaN NaN 

NaN NaN NaN NaN NaN NaN NaN NaN NaN NaN NaN NaN NaN NaN NaN NaN NaN NaN NaN NaN NaN NaN NaN NaN NaN NaN NaN NaN NaN NaN NaN NaN NaN NaN NaN NaN NaN NaN NaN NaN NaN 

NaN NaN NaN NaN NaN NaN NaN NaN NaN NaN NaN NaN NaN NaN NaN NaN NaN NaN NaN NaN NaN NaN NaN NaN NaN NaN NaN NaN NaN NaN NaN NaN NaN NaN NaN NaN NaN NaN NaN NaN NaN 

NaN NaN NaN NaN NaN NaN NaN NaN NaN NaN NaN NaN NaN NaN NaN NaN NaN NaN NaN NaN NaN NaN NaN NaN NaN NaN NaN NaN NaN NaN NaN NaN NaN NaN NaN NaN NaN NaN NaN NaN NaN 

NaN NaN NaN NaN NaN NaN NaN NaN NaN NaN NaN NaN NaN NaN NaN NaN NaN NaN NaN NaN NaN NaN NaN NaN NaN NaN NaN NaN NaN NaN NaN NaN NaN NaN NaN NaN NaN NaN NaN NaN NaN 

NaN NaN NaN NaN NaN NaN NaN NaN NaN NaN NaN NaN NaN NaN NaN NaN NaN NaN NaN NaN NaN NaN NaN NaN NaN NaN NaN NaN NaN NaN NaN NaN NaN NaN NaN NaN NaN NaN NaN NaN NaN 

NaN NaN NaN NaN NaN NaN NaN NaN NaN NaN NaN NaN NaN NaN NaN NaN NaN NaN NaN NaN NaN NaN NaN NaN NaN NaN NaN NaN NaN NaN NaN NaN NaN NaN NaN NaN NaN NaN NaN NaN NaN 

NaN NaN NaN NaN NaN NaN NaN NaN NaN NaN NaN NaN NaN NaN NaN NaN NaN NaN NaN NaN NaN NaN NaN NaN NaN NaN NaN NaN NaN NaN NaN NaN NaN NaN NaN NaN NaN NaN NaN NaN NaN 

NaN NaN NaN NaN NaN NaN NaN NaN NaN NaN NaN NaN NaN NaN NaN NaN NaN NaN NaN NaN NaN NaN NaN NaN NaN NaN NaN NaN NaN NaN NaN NaN NaN NaN NaN NaN NaN NaN NaN NaN NaN 

NaN NaN NaN NaN NaN NaN NaN NaN NaN NaN NaN NaN NaN NaN NaN NaN NaN NaN NaN NaN NaN NaN NaN NaN NaN NaN NaN NaN NaN NaN NaN NaN NaN NaN NaN NaN NaN NaN NaN NaN NaN 

NaN NaN NaN NaN NaN NaN NaN NaN NaN NaN NaN NaN NaN NaN NaN NaN NaN NaN NaN NaN NaN NaN NaN NaN NaN NaN NaN NaN NaN NaN NaN NaN NaN NaN NaN NaN NaN NaN NaN NaN NaN 

NaN NaN NaN NaN NaN NaN NaN NaN NaN NaN NaN NaN NaN NaN NaN NaN NaN NaN NaN NaN NaN NaN NaN NaN NaN NaN NaN NaN NaN NaN NaN NaN NaN NaN NaN NaN NaN NaN NaN NaN NaN 

NaN NaN NaN NaN NaN NaN NaN NaN NaN NaN NaN NaN NaN NaN NaN NaN NaN NaN NaN NaN NaN NaN NaN NaN NaN NaN NaN NaN NaN NaN NaN NaN NaN NaN NaN NaN NaN NaN NaN NaN NaN 

NaN NaN NaN NaN NaN NaN NaN NaN NaN NaN NaN NaN NaN NaN NaN NaN NaN NaN NaN NaN NaN NaN NaN NaN NaN NaN NaN NaN NaN NaN NaN NaN NaN NaN NaN NaN NaN NaN NaN NaN NaN 

NaN NaN NaN NaN NaN NaN NaN NaN NaN NaN NaN NaN NaN NaN NaN NaN NaN NaN NaN NaN NaN NaN NaN NaN NaN NaN NaN NaN NaN NaN NaN NaN NaN NaN NaN NaN NaN NaN NaN NaN NaN 

NaN NaN NaN NaN NaN NaN NaN NaN NaN NaN NaN NaN NaN NaN NaN NaN NaN NaN NaN NaN NaN NaN NaN NaN NaN NaN NaN NaN NaN NaN NaN NaN NaN NaN NaN NaN NaN NaN NaN NaN NaN 

NaN NaN NaN NaN NaN NaN NaN NaN NaN NaN NaN NaN NaN NaN NaN NaN NaN NaN NaN NaN NaN NaN NaN NaN NaN NaN NaN NaN NaN NaN NaN NaN NaN NaN NaN NaN NaN NaN NaN NaN NaN 

NaN NaN NaN NaN NaN NaN NaN NaN NaN NaN NaN NaN NaN NaN NaN NaN NaN NaN NaN NaN NaN NaN NaN NaN NaN NaN NaN NaN NaN NaN NaN NaN NaN NaN NaN NaN NaN NaN NaN NaN NaN 

NaN NaN NaN NaN NaN NaN NaN NaN NaN NaN NaN NaN NaN NaN NaN NaN NaN NaN NaN NaN NaN NaN NaN NaN NaN NaN NaN NaN NaN NaN NaN NaN NaN NaN NaN NaN NaN NaN NaN NaN NaN 

NaN NaN NaN NaN NaN NaN NaN NaN NaN NaN NaN NaN NaN NaN NaN NaN NaN NaN NaN NaN NaN NaN NaN NaN NaN NaN NaN NaN NaN NaN NaN NaN NaN NaN NaN NaN NaN NaN NaN NaN NaN 

NaN NaN NaN NaN NaN NaN NaN NaN NaN NaN NaN NaN NaN NaN NaN NaN NaN NaN NaN NaN NaN NaN NaN NaN NaN NaN NaN NaN NaN NaN NaN NaN NaN NaN NaN NaN NaN NaN NaN NaN NaN 

NaN NaN NaN NaN NaN NaN NaN NaN NaN NaN NaN NaN NaN NaN NaN NaN NaN NaN NaN NaN NaN NaN NaN NaN NaN NaN NaN NaN NaN NaN NaN NaN NaN NaN NaN NaN NaN NaN NaN NaN NaN 

NaN NaN NaN NaN NaN NaN NaN NaN NaN NaN NaN NaN NaN NaN NaN NaN NaN NaN NaN NaN NaN NaN NaN NaN NaN NaN NaN NaN NaN NaN NaN NaN NaN NaN NaN NaN NaN NaN NaN NaN NaN 

NaN NaN NaN NaN NaN NaN NaN NaN NaN NaN NaN NaN NaN NaN NaN NaN NaN NaN NaN NaN NaN NaN NaN NaN NaN NaN NaN NaN NaN NaN NaN NaN NaN NaN NaN NaN NaN NaN NaN NaN NaN 

NaN NaN NaN NaN NaN NaN NaN NaN NaN NaN NaN NaN NaN NaN NaN NaN NaN NaN NaN NaN NaN NaN NaN NaN NaN NaN NaN NaN NaN NaN NaN NaN NaN NaN NaN NaN NaN NaN NaN NaN NaN 

NaN NaN NaN NaN NaN NaN NaN NaN NaN NaN NaN NaN NaN NaN NaN NaN NaN NaN NaN NaN NaN NaN NaN NaN NaN NaN NaN NaN NaN NaN NaN NaN NaN NaN NaN NaN NaN NaN NaN NaN NaN 

NaN NaN NaN NaN NaN NaN NaN NaN NaN NaN NaN NaN NaN NaN NaN NaN NaN NaN NaN NaN NaN NaN NaN NaN NaN NaN NaN NaN NaN NaN NaN NaN NaN NaN NaN NaN NaN NaN NaN NaN NaN 

NaN NaN NaN NaN NaN NaN NaN NaN NaN NaN NaN NaN NaN NaN NaN NaN NaN NaN NaN NaN NaN NaN NaN NaN NaN NaN NaN NaN NaN NaN NaN NaN NaN NaN NaN NaN NaN NaN NaN NaN NaN 

NaN NaN NaN NaN NaN NaN NaN NaN NaN NaN NaN NaN NaN NaN NaN NaN NaN NaN NaN NaN NaN NaN NaN NaN NaN NaN NaN NaN NaN NaN NaN NaN NaN NaN NaN NaN NaN NaN NaN NaN NaN 

NaN NaN NaN NaN NaN NaN NaN NaN NaN NaN NaN NaN NaN NaN NaN NaN NaN NaN NaN NaN NaN NaN NaN NaN NaN NaN NaN NaN NaN NaN NaN NaN NaN NaN NaN NaN NaN NaN NaN NaN NaN 

NaN NaN NaN NaN NaN NaN NaN NaN NaN NaN NaN NaN NaN NaN NaN NaN NaN NaN NaN NaN NaN NaN NaN NaN NaN NaN NaN NaN NaN NaN NaN NaN NaN NaN NaN NaN NaN NaN NaN NaN NaN 

NaN NaN NaN NaN NaN NaN NaN NaN NaN NaN NaN NaN NaN NaN NaN NaN NaN NaN NaN NaN NaN NaN NaN NaN NaN NaN NaN NaN NaN NaN NaN NaN NaN NaN NaN NaN NaN NaN NaN NaN NaN 

NaN NaN NaN NaN NaN NaN NaN NaN NaN NaN NaN NaN NaN NaN NaN NaN NaN NaN NaN NaN NaN NaN NaN NaN NaN NaN NaN NaN NaN NaN NaN NaN NaN NaN NaN NaN NaN NaN NaN NaN NaN 
