# Supplementary material for: Distinct dynamics of neuronal activity during concurrent motor planning and execution
Source: Nat Commun. 2021 Sep 10;12:5390. doi: 10.1038/s41467-021-25558-8 (PMC8433382; doi:10.1038/s41467-021-25558-8)
Supplement: Supplementary file 5 — Source Data [file 41467_2021_25558_MOESM5_ESM.zip › Source Data/Figure1/Figure1F.txt]

groupedAnalysis_6groups_showNarrowAndBroadTuningWithinSessio_v4.m
----------------------------------------------------------------------
**********************************************************************
----------------------------------------------------------------------
Duration tunings: Row 1: Sorted unit 1, Row 2: Sorted unit 2. Columns: 10 ms bins.
#Rows: 2.000000
#Cols: 801.000000

Column values: 
-400.000000 -399.000000 -398.000000 -397.000000 -396.000000 -395.000000 -394.000000 -393.000000 -392.000000 -391.000000 -390.000000 -389.000000 -388.000000 -387.000000 -386.000000 -385.000000 -384.000000 -383.000000 -382.000000 -381.000000 -380.000000 -379.000000 -378.000000 -377.000000 -376.000000 -375.000000 -374.000000 -373.000000 -372.000000 -371.000000 -370.000000 -369.000000 -368.000000 -367.000000 -366.000000 -365.000000 -364.000000 -363.000000 -362.000000 -361.000000 -360.000000 -359.000000 -358.000000 -357.000000 -356.000000 -355.000000 -354.000000 -353.000000 -352.000000 -351.000000 -350.000000 -349.000000 -348.000000 -347.000000 -346.000000 -345.000000 -344.000000 -343.000000 -342.000000 -341.000000 -340.000000 -339.000000 -338.000000 -337.000000 -336.000000 -335.000000 -334.000000 -333.000000 -332.000000 -331.000000 -330.000000 -329.000000 -328.000000 -327.000000 -326.000000 -325.000000 -324.000000 -323.000000 -322.000000 -321.000000 -320.000000 -319.000000 -318.000000 -317.000000 -316.000000 -315.000000 -314.000000 -313.000000 -312.000000 -311.000000 -310.000000 -309.000000 -308.000000 -307.000000 -306.000000 -305.000000 -304.000000 -303.000000 -302.000000 -301.000000 -300.000000 -299.000000 -298.000000 -297.000000 -296.000000 -295.000000 -294.000000 -293.000000 -292.000000 -291.000000 -290.000000 -289.000000 -288.000000 -287.000000 -286.000000 -285.000000 -284.000000 -283.000000 -282.000000 -281.000000 -280.000000 -279.000000 -278.000000 -277.000000 -276.000000 -275.000000 -274.000000 -273.000000 -272.000000 -271.000000 -270.000000 -269.000000 -268.000000 -267.000000 -266.000000 -265.000000 -264.000000 -263.000000 -262.000000 -261.000000 -260.000000 -259.000000 -258.000000 -257.000000 -256.000000 -255.000000 -254.000000 -253.000000 -252.000000 -251.000000 -250.000000 -249.000000 -248.000000 -247.000000 -246.000000 -245.000000 -244.000000 -243.000000 -242.000000 -241.000000 -240.000000 -239.000000 -238.000000 -237.000000 -236.000000 -235.000000 -234.000000 -233.000000 -232.000000 -231.000000 -230.000000 -229.000000 -228.000000 -227.000000 -226.000000 -225.000000 -224.000000 -223.000000 -222.000000 -221.000000 -220.000000 -219.000000 -218.000000 -217.000000 -216.000000 -215.000000 -214.000000 -213.000000 -212.000000 -211.000000 -210.000000 -209.000000 -208.000000 -207.000000 -206.000000 -205.000000 -204.000000 -203.000000 -202.000000 -201.000000 -200.000000 -199.000000 -198.000000 -197.000000 -196.000000 -195.000000 -194.000000 -193.000000 -192.000000 -191.000000 -190.000000 -189.000000 -188.000000 -187.000000 -186.000000 -185.000000 -184.000000 -183.000000 -182.000000 -181.000000 -180.000000 -179.000000 -178.000000 -177.000000 -176.000000 -175.000000 -174.000000 -173.000000 -172.000000 -171.000000 -170.000000 -169.000000 -168.000000 -167.000000 -166.000000 -165.000000 -164.000000 -163.000000 -162.000000 -161.000000 -160.000000 -159.000000 -158.000000 -157.000000 -156.000000 -155.000000 -154.000000 -153.000000 -152.000000 -151.000000 -150.000000 -149.000000 -148.000000 -147.000000 -146.000000 -145.000000 -144.000000 -143.000000 -142.000000 -141.000000 -140.000000 -139.000000 -138.000000 -137.000000 -136.000000 -135.000000 -134.000000 -133.000000 -132.000000 -131.000000 -130.000000 -129.000000 -128.000000 -127.000000 -126.000000 -125.000000 -124.000000 -123.000000 -122.000000 -121.000000 -120.000000 -119.000000 -118.000000 -117.000000 -116.000000 -115.000000 -114.000000 -113.000000 -112.000000 -111.000000 -110.000000 -109.000000 -108.000000 -107.000000 -106.000000 -105.000000 -104.000000 -103.000000 -102.000000 -101.000000 -100.000000 -99.000000 -98.000000 -97.000000 -96.000000 -95.000000 -94.000000 -93.000000 -92.000000 -91.000000 -90.000000 -89.000000 -88.000000 -87.000000 -86.000000 -85.000000 -84.000000 -83.000000 -82.000000 -81.000000 -80.000000 -79.000000 -78.000000 -77.000000 -76.000000 -75.000000 -74.000000 -73.000000 -72.000000 -71.000000 -70.000000 -69.000000 -68.000000 -67.000000 -66.000000 -65.000000 -64.000000 -63.000000 -62.000000 -61.000000 -60.000000 -59.000000 -58.000000 -57.000000 -56.000000 -55.000000 -54.000000 -53.000000 -52.000000 -51.000000 -50.000000 -49.000000 -48.000000 -47.000000 -46.000000 -45.000000 -44.000000 -43.000000 -42.000000 -41.000000 -40.000000 -39.000000 -38.000000 -37.000000 -36.000000 -35.000000 -34.000000 -33.000000 -32.000000 -31.000000 -30.000000 -29.000000 -28.000000 -27.000000 -26.000000 -25.000000 -24.000000 -23.000000 -22.000000 -21.000000 -20.000000 -19.000000 -18.000000 -17.000000 -16.000000 -15.000000 -14.000000 -13.000000 -12.000000 -11.000000 -10.000000 -9.000000 -8.000000 -7.000000 -6.000000 -5.000000 -4.000000 -3.000000 -2.000000 -1.000000 0.000000 1.000000 2.000000 3.000000 4.000000 5.000000 6.000000 7.000000 8.000000 9.000000 10.000000 11.000000 12.000000 13.000000 14.000000 15.000000 16.000000 17.000000 18.000000 19.000000 20.000000 21.000000 22.000000 23.000000 24.000000 25.000000 26.000000 27.000000 28.000000 29.000000 30.000000 31.000000 32.000000 33.000000 34.000000 35.000000 36.000000 37.000000 38.000000 39.000000 40.000000 41.000000 42.000000 43.000000 44.000000 45.000000 46.000000 47.000000 48.000000 49.000000 50.000000 51.000000 52.000000 53.000000 54.000000 55.000000 56.000000 57.000000 58.000000 59.000000 60.000000 61.000000 62.000000 63.000000 64.000000 65.000000 66.000000 67.000000 68.000000 69.000000 70.000000 71.000000 72.000000 73.000000 74.000000 75.000000 76.000000 77.000000 78.000000 79.000000 80.000000 81.000000 82.000000 83.000000 84.000000 85.000000 86.000000 87.000000 88.000000 89.000000 90.000000 91.000000 92.000000 93.000000 94.000000 95.000000 96.000000 97.000000 98.000000 99.000000 100.000000 101.000000 102.000000 103.000000 104.000000 105.000000 106.000000 107.000000 108.000000 109.000000 110.000000 111.000000 112.000000 113.000000 114.000000 115.000000 116.000000 117.000000 118.000000 119.000000 120.000000 121.000000 122.000000 123.000000 124.000000 125.000000 126.000000 127.000000 128.000000 129.000000 130.000000 131.000000 132.000000 133.000000 134.000000 135.000000 136.000000 137.000000 138.000000 139.000000 140.000000 141.000000 142.000000 143.000000 144.000000 145.000000 146.000000 147.000000 148.000000 149.000000 150.000000 151.000000 152.000000 153.000000 154.000000 155.000000 156.000000 157.000000 158.000000 159.000000 160.000000 161.000000 162.000000 163.000000 164.000000 165.000000 166.000000 167.000000 168.000000 169.000000 170.000000 171.000000 172.000000 173.000000 174.000000 175.000000 176.000000 177.000000 178.000000 179.000000 180.000000 181.000000 182.000000 183.000000 184.000000 185.000000 186.000000 187.000000 188.000000 189.000000 190.000000 191.000000 192.000000 193.000000 194.000000 195.000000 196.000000 197.000000 198.000000 199.000000 200.000000 201.000000 202.000000 203.000000 204.000000 205.000000 206.000000 207.000000 208.000000 209.000000 210.000000 211.000000 212.000000 213.000000 214.000000 215.000000 216.000000 217.000000 218.000000 219.000000 220.000000 221.000000 222.000000 223.000000 224.000000 225.000000 226.000000 227.000000 228.000000 229.000000 230.000000 231.000000 232.000000 233.000000 234.000000 235.000000 236.000000 237.000000 238.000000 239.000000 240.000000 241.000000 242.000000 243.000000 244.000000 245.000000 246.000000 247.000000 248.000000 249.000000 250.000000 251.000000 252.000000 253.000000 254.000000 255.000000 256.000000 257.000000 258.000000 259.000000 260.000000 261.000000 262.000000 263.000000 264.000000 265.000000 266.000000 267.000000 268.000000 269.000000 270.000000 271.000000 272.000000 273.000000 274.000000 275.000000 276.000000 277.000000 278.000000 279.000000 280.000000 281.000000 282.000000 283.000000 284.000000 285.000000 286.000000 287.000000 288.000000 289.000000 290.000000 291.000000 292.000000 293.000000 294.000000 295.000000 296.000000 297.000000 298.000000 299.000000 300.000000 301.000000 302.000000 303.000000 304.000000 305.000000 306.000000 307.000000 308.000000 309.000000 310.000000 311.000000 312.000000 313.000000 314.000000 315.000000 316.000000 317.000000 318.000000 319.000000 320.000000 321.000000 322.000000 323.000000 324.000000 325.000000 326.000000 327.000000 328.000000 329.000000 330.000000 331.000000 332.000000 333.000000 334.000000 335.000000 336.000000 337.000000 338.000000 339.000000 340.000000 341.000000 342.000000 343.000000 344.000000 345.000000 346.000000 347.000000 348.000000 349.000000 350.000000 351.000000 352.000000 353.000000 354.000000 355.000000 356.000000 357.000000 358.000000 359.000000 360.000000 361.000000 362.000000 363.000000 364.000000 365.000000 366.000000 367.000000 368.000000 369.000000 370.000000 371.000000 372.000000 373.000000 374.000000 375.000000 376.000000 377.000000 378.000000 379.000000 380.000000 381.000000 382.000000 383.000000 384.000000 385.000000 386.000000 387.000000 388.000000 389.000000 390.000000 391.000000 392.000000 393.000000 394.000000 395.000000 396.000000 397.000000 398.000000 399.000000 400.000000 

Rows: 
0.077398 0.079751 0.080412 0.083711 0.085499 0.087090 0.086236 0.084189 0.079893 0.075417 0.066987 0.063632 0.060657 0.062066 0.061902 0.061390 0.062518 0.064421 0.065982 0.067552 0.069869 0.071396 0.074586 0.076539 0.081326 0.085402 0.090955 0.094650 0.098156 0.095751 0.092303 0.090904 0.088837 0.083499 0.079370 0.072973 0.065661 0.057284 0.053391 0.049492 0.048299 0.046495 0.046163 0.048662 0.050358 0.053878 0.055552 0.059197 0.061344 0.067225 0.070852 0.071219 0.071446 0.071857 0.071273 0.069967 0.068413 0.065059 0.062697 0.056409 0.050021 0.044241 0.037238 0.029761 0.021998 0.013871 0.004344 0.000000 0.002505 0.006866 0.013330 0.023916 0.031691 0.036452 0.042084 0.043623 0.043179 0.041358 0.039173 0.035794 0.034752 0.034092 0.036465 0.039308 0.042799 0.044981 0.047936 0.055308 0.063134 0.070536 0.078003 0.081729 0.085284 0.089527 0.091806 0.096106 0.103485 0.107498 0.110498 0.109496 0.108296 0.104752 0.100536 0.092678 0.086052 0.078264 0.070382 0.064041 0.059406 0.057007 0.056454 0.057021 0.060247 0.066040 0.067956 0.067043 0.068140 0.067059 0.064379 0.062218 0.060076 0.061363 0.061236 0.060769 0.059455 0.059470 0.061574 0.063859 0.064000 0.065528 0.068514 0.068745 0.069331 0.068922 0.065168 0.060470 0.055760 0.049176 0.046372 0.044127 0.039267 0.034694 0.028770 0.027129 0.024447 0.025960 0.030549 0.030945 0.034515 0.037090 0.037799 0.040462 0.039926 0.041457 0.040083 0.037900 0.035365 0.028513 0.022919 0.014178 0.008743 0.006877 0.007986 0.010844 0.014469 0.018654 0.024589 0.025908 0.031646 0.036629 0.042718 0.051967 0.058819 0.066641 0.070083 0.072065 0.072649 0.072542 0.072894 0.077325 0.077136 0.075608 0.072723 0.069587 0.062974 0.059549 0.056878 0.051187 0.046817 0.045339 0.041601 0.040369 0.040328 0.044187 0.051667 0.059789 0.065848 0.072842 0.074353 0.078903 0.080654 0.083406 0.082964 0.082636 0.079702 0.077220 0.068701 0.063936 0.056678 0.053974 0.049140 0.046755 0.041269 0.041274 0.045077 0.048260 0.050590 0.055144 0.056672 0.056518 0.058619 0.057952 0.058010 0.058332 0.060118 0.057504 0.054829 0.051102 0.049633 0.048373 0.046829 0.049538 0.048655 0.048446 0.045287 0.044628 0.045725 0.048027 0.051750 0.055337 0.058436 0.067112 0.069920 0.075279 0.078642 0.081656 0.089523 0.093949 0.097280 0.095846 0.091852 0.084949 0.078552 0.066216 0.063242 0.062071 0.060986 0.061802 0.061245 0.059383 0.058516 0.057678 0.057763 0.058283 0.060760 0.063211 0.069951 0.076524 0.083177 0.092931 0.108491 0.124046 0.137318 0.148457 0.155175 0.165174 0.172486 0.179800 0.183899 0.186312 0.190580 0.190919 0.190268 0.190313 0.187217 0.180104 0.172407 0.162550 0.152742 0.142969 0.133266 0.123280 0.111466 0.101050 0.096071 0.088454 0.085985 0.083679 0.081631 0.080093 0.079728 0.081545 0.082283 0.085566 0.088602 0.094805 0.103495 0.113599 0.127372 0.137178 0.149364 0.162394 0.174828 0.185845 0.197680 0.204756 0.212097 0.217083 0.223307 0.224297 0.224517 0.223088 0.222178 0.218460 0.218735 0.219086 0.219213 0.223206 0.226175 0.225316 0.224323 0.226675 0.227084 0.228882 0.229351 0.228534 0.230711 0.234199 0.238690 0.246316 0.251462 0.258834 0.262819 0.269105 0.273389 0.278572 0.283171 0.284209 0.287003 0.294714 0.306540 0.319841 0.334371 0.347073 0.362285 0.380667 0.400337 0.421200 0.439849 0.457094 0.473239 0.487807 0.503589 0.516806 0.531620 0.542857 0.554879 0.569953 0.582605 0.595370 0.608439 0.626088 0.642907 0.659538 0.680915 0.699435 0.718284 0.735192 0.754753 0.778893 0.798959 0.819755 0.841926 0.865125 0.889990 0.915282 0.939188 0.957815 0.975959 0.988480 0.996833 1.000000 0.996606 0.989159 0.973929 0.954666 0.932238 0.901719 0.870278 0.835360 0.795550 0.752455 0.711910 0.671119 0.632360 0.590373 0.549522 0.509836 0.474635 0.442811 0.418491 0.394329 0.378460 0.364244 0.350806 0.337805 0.326725 0.317014 0.309613 0.305202 0.298547 0.292565 0.286341 0.278262 0.269386 0.262264 0.254511 0.244169 0.234511 0.223827 0.210392 0.197926 0.185069 0.175121 0.166889 0.159521 0.157993 0.162477 0.170071 0.179053 0.187284 0.193673 0.203739 0.213441 0.222723 0.227317 0.231763 0.234168 0.233052 0.229164 0.223281 0.217840 0.211800 0.200643 0.190857 0.180148 0.169767 0.157689 0.147285 0.139507 0.137921 0.132612 0.131622 0.131758 0.133748 0.137635 0.142059 0.146507 0.150184 0.152889 0.156325 0.157662 0.157580 0.160235 0.163146 0.172042 0.175221 0.181606 0.184555 0.190483 0.197724 0.202244 0.209322 0.210482 0.214766 0.217091 0.217945 0.222461 0.224654 0.229326 0.231772 0.233813 0.235467 0.239313 0.241463 0.244220 0.244353 0.245547 0.246414 0.244081 0.241243 0.240574 0.238668 0.235511 0.229346 0.222036 0.215415 0.205357 0.193843 0.180203 0.165181 0.150555 0.142223 0.137017 0.129870 0.122002 0.119221 0.116772 0.115939 0.111860 0.108463 0.102357 0.095203 0.084736 0.074786 0.065394 0.054835 0.046722 0.040449 0.034681 0.032073 0.033010 0.032226 0.035346 0.043647 0.053119 0.061565 0.068450 0.075219 0.079911 0.087173 0.091084 0.094433 0.096887 0.097059 0.092099 0.089813 0.084823 0.078891 0.075562 0.071152 0.067301 0.065433 0.058338 0.055190 0.051904 0.049260 0.048892 0.047912 0.044876 0.045528 0.045024 0.043638 0.041842 0.039686 0.038750 0.040001 0.041816 0.044377 0.046946 0.045219 0.044535 0.046498 0.047150 0.047345 0.048528 0.050032 0.048977 0.049693 0.049065 0.048374 0.049160 0.049633 0.051333 0.052029 0.057144 0.061966 0.068747 0.081618 0.089092 0.098633 0.105273 0.110998 0.117790 0.119139 0.119006 0.118603 0.117755 0.116118 0.112241 0.107878 0.100719 0.096043 0.092942 0.092785 0.095857 0.097177 0.101328 0.100988 0.102144 0.101928 0.102995 0.102856 0.100482 0.094764 0.093522 0.092303 0.090861 0.089540 0.089416 0.088496 0.089315 0.089387 0.090692 0.090197 0.090452 0.091732 0.093803 0.098829 0.097558 0.098744 0.098805 0.096613 0.092482 0.086994 0.079504 0.071727 0.065986 0.059749 0.058489 0.058867 0.063294 0.070264 0.074475 0.077922 0.082664 0.082740 0.080751 0.080773 0.077079 0.075928 0.074628 0.074600 0.075175 0.075859 0.074645 0.076161 0.076314 0.075546 0.077267 0.077968 0.081433 0.082469 0.082567 0.084088 0.083950 0.082564 0.078923 0.074811 0.070805 0.067826 0.065084 0.065793 0.070688 0.073746 0.076690 0.078634 0.079282 0.080872 0.080510 0.076494 0.071482 0.066132 0.059916 0.052397 0.049730 0.047076 0.045130 0.046687 0.047409 0.045663 0.048822 0.048093 0.047477 0.047719 0.046465 0.044890 0.043895 0.043219 0.041564 0.040232 0.040694 0.040298 0.040552 0.042408 0.042798 0.046379 0.045755 0.046044 0.046591 0.045408 0.042944 0.037673 0.033421 0.026912 0.021701 0.020723 0.021488 0.024918 0.030620 0.034224 0.036490 0.037753 0.036198 0.034492 0.031861 0.032098 0.030384 0.024685 0.020882 0.016419 0.011596 0.010908 0.015920 0.019925 0.021689 0.024390 0.027171 0.033200 0.039623 0.042790 0.048002 0.048148 0.048617 0.050266 0.047961 0.043985 0.040676 0.039409 0.043786 0.051466 0.056190 0.060464 0.065445 0.066279 0.071708 0.073815 0.074641 0.078825 0.083688 0.085984 0.091345 0.097473 0.100977 0.105731 0.108077 0.109684 0.112394 0.114740 0.116651 0.121384 0.123522 0.122390 0.126089 0.128186 0.128625 0.130543 0.132641 0.135681 0.137734 0.142597 0.145346 0.148223 0.149862 0.152188 0.154404 0.157095 0.161134 0.161464 0.160813 0.160679 0.156812 0.153588 0.150959 0.149556 0.147871 0.149921 0.150243 0.152548 0.151792 0.148240 

0.134125 0.132628 0.133401 0.132154 0.130602 0.129765 0.127364 0.123195 0.119579 0.115025 0.110447 0.107774 0.105871 0.104406 0.106292 0.107314 0.111467 0.111603 0.111842 0.111193 0.108277 0.104103 0.100212 0.096983 0.091893 0.085378 0.079279 0.072693 0.067412 0.061494 0.057975 0.057284 0.059070 0.062048 0.065333 0.071575 0.077067 0.086650 0.094047 0.102792 0.108618 0.114824 0.120005 0.124591 0.128364 0.130674 0.134681 0.137245 0.138634 0.137306 0.138169 0.132193 0.128588 0.129453 0.128489 0.127206 0.130655 0.133112 0.136492 0.138843 0.141783 0.146129 0.147937 0.148337 0.147064 0.144848 0.140105 0.137020 0.133218 0.130151 0.129679 0.126533 0.128828 0.130639 0.135533 0.139377 0.144615 0.149266 0.150964 0.155363 0.158102 0.158932 0.160549 0.158625 0.156678 0.154172 0.150742 0.147504 0.143451 0.143032 0.141466 0.140557 0.141925 0.143805 0.145484 0.145776 0.147717 0.146903 0.145005 0.143212 0.139272 0.135724 0.133687 0.130428 0.126173 0.124653 0.120304 0.118343 0.115068 0.113454 0.110365 0.109010 0.107215 0.105743 0.105129 0.104285 0.102137 0.101706 0.101145 0.101086 0.104394 0.108803 0.111795 0.117297 0.124651 0.131187 0.137115 0.143505 0.148676 0.151624 0.153696 0.154700 0.156121 0.156032 0.155969 0.160807 0.166735 0.175677 0.182499 0.187355 0.193317 0.195320 0.197686 0.198567 0.199980 0.198688 0.197676 0.195654 0.194314 0.192619 0.190816 0.187919 0.184657 0.180535 0.172493 0.164967 0.157847 0.150888 0.141532 0.134475 0.125047 0.116399 0.106980 0.097295 0.087621 0.077532 0.068003 0.058883 0.048628 0.040399 0.032589 0.023457 0.017800 0.014505 0.008079 0.007221 0.004153 0.006444 0.006430 0.005142 0.005744 0.005817 0.004977 0.005452 0.006274 0.008074 0.009922 0.012879 0.013424 0.012175 0.012337 0.011818 0.009115 0.006589 0.006148 0.005966 0.007599 0.008817 0.013141 0.015905 0.017853 0.022981 0.027224 0.032582 0.037052 0.043654 0.050454 0.055764 0.061627 0.063341 0.066471 0.067597 0.065315 0.061300 0.055738 0.053362 0.048505 0.048441 0.045963 0.047454 0.049974 0.052040 0.056884 0.060765 0.064622 0.070002 0.073813 0.080524 0.091691 0.098948 0.107236 0.113659 0.121439 0.128005 0.136542 0.144256 0.151925 0.159585 0.166944 0.176902 0.186609 0.196136 0.205829 0.213887 0.223964 0.231878 0.240698 0.247921 0.254719 0.259965 0.262831 0.268846 0.272925 0.278390 0.283307 0.287250 0.290629 0.294931 0.295853 0.299846 0.302299 0.303327 0.303921 0.305799 0.309492 0.311424 0.315402 0.318661 0.320024 0.324697 0.329633 0.335273 0.337020 0.341205 0.347910 0.353169 0.357771 0.360641 0.363664 0.367798 0.371315 0.376987 0.385218 0.391958 0.400031 0.404801 0.409534 0.415537 0.422212 0.427050 0.429057 0.433741 0.436654 0.436592 0.436876 0.434728 0.434988 0.435857 0.436095 0.436814 0.440175 0.444530 0.447696 0.452110 0.462717 0.473845 0.488210 0.500212 0.513032 0.524732 0.535523 0.549355 0.560980 0.572256 0.584633 0.595352 0.605235 0.612839 0.621624 0.628580 0.635603 0.641426 0.646615 0.653693 0.659307 0.664895 0.671484 0.676029 0.682353 0.684599 0.686960 0.690284 0.692873 0.696869 0.699353 0.702993 0.708406 0.712401 0.715288 0.720260 0.723954 0.728610 0.732060 0.736625 0.742203 0.748275 0.754156 0.762151 0.772672 0.782062 0.795697 0.805878 0.815897 0.827249 0.835843 0.845149 0.852707 0.860369 0.867912 0.874273 0.878932 0.885708 0.890273 0.896095 0.901353 0.906334 0.911659 0.920425 0.928706 0.935650 0.944606 0.951841 0.958275 0.964001 0.970182 0.975141 0.980947 0.985897 0.991272 0.994224 0.997456 0.999348 0.998960 1.000000 0.999856 0.998289 0.996178 0.994686 0.989223 0.983523 0.977595 0.971521 0.965168 0.958161 0.953520 0.948086 0.943310 0.938916 0.938127 0.934380 0.930339 0.927105 0.924024 0.920748 0.915463 0.911796 0.907916 0.903155 0.895462 0.890138 0.883581 0.876018 0.870354 0.866221 0.861399 0.859678 0.858458 0.858402 0.856280 0.855030 0.852885 0.852922 0.854403 0.854519 0.855764 0.857432 0.858533 0.858804 0.858063 0.855054 0.850982 0.845258 0.843969 0.839222 0.835489 0.830902 0.827136 0.820534 0.814810 0.808725 0.804546 0.797634 0.790092 0.781623 0.773229 0.764251 0.757624 0.752166 0.744828 0.736123 0.727981 0.717914 0.709080 0.699456 0.690261 0.681321 0.672247 0.665434 0.661509 0.656375 0.651293 0.644868 0.636804 0.631014 0.622256 0.613209 0.603197 0.594022 0.583235 0.572156 0.558633 0.544100 0.528550 0.513194 0.498094 0.480912 0.466021 0.454055 0.439634 0.428729 0.417310 0.406767 0.397192 0.385107 0.376137 0.366412 0.353045 0.343141 0.332439 0.318535 0.306720 0.296435 0.286457 0.275356 0.264819 0.257438 0.248862 0.243451 0.236095 0.231429 0.227967 0.225334 0.224845 0.225918 0.226356 0.228632 0.232520 0.232671 0.230981 0.230798 0.230437 0.226648 0.220122 0.215713 0.209563 0.204585 0.201645 0.200055 0.200141 0.199657 0.198705 0.197761 0.197955 0.196863 0.196788 0.197444 0.199264 0.203081 0.207407 0.213228 0.221575 0.227475 0.235573 0.243207 0.249234 0.252666 0.256548 0.259413 0.260363 0.260495 0.259571 0.257582 0.257434 0.257317 0.257113 0.257227 0.257485 0.259411 0.258884 0.258596 0.258546 0.257606 0.258638 0.258694 0.259082 0.258252 0.258785 0.260343 0.259873 0.259411 0.257426 0.256624 0.253767 0.251982 0.249324 0.245457 0.240745 0.236230 0.232041 0.227117 0.223908 0.218688 0.215148 0.208678 0.202085 0.196117 0.188734 0.183654 0.179842 0.173779 0.168313 0.159374 0.152335 0.143788 0.134941 0.124286 0.116688 0.109858 0.104867 0.099204 0.095271 0.091304 0.089104 0.085796 0.084943 0.087769 0.088697 0.093013 0.096452 0.096723 0.096327 0.094448 0.088233 0.081528 0.074933 0.067480 0.057327 0.047414 0.039072 0.029926 0.020310 0.012740 0.005488 0.002013 0.000302 0.000000 0.003139 0.006592 0.013449 0.020276 0.025351 0.030402 0.033651 0.036350 0.038067 0.038252 0.042203 0.042780 0.048359 0.053377 0.060469 0.068079 0.077883 0.086583 0.094119 0.105387 0.115829 0.124851 0.131267 0.137041 0.141577 0.143324 0.147649 0.148880 0.151408 0.153517 0.155693 0.154307 0.153827 0.153055 0.151721 0.152957 0.148872 0.149318 0.145446 0.141559 0.141194 0.143847 0.144086 0.146684 0.150571 0.150889 0.153005 0.154413 0.157585 0.157779 0.158871 0.155987 0.155038 0.153708 0.149788 0.148996 0.146729 0.146795 0.148085 0.148220 0.148119 0.146576 0.145044 0.147061 0.152904 0.156005 0.165743 0.172125 0.177043 0.180703 0.181273 0.180198 0.177309 0.171308 0.169148 0.168547 0.167264 0.164729 0.161844 0.160111 0.160325 0.163896 0.168051 0.171172 0.174397 0.176557 0.178427 0.179075 0.178089 0.178164 0.178759 0.180206 0.180518 0.182662 0.182680 0.180827 0.176987 0.171214 0.164534 0.157716 0.152260 0.145645 0.141516 0.138031 0.133149 0.130006 0.127087 0.123426 0.122040 0.122249 0.123094 0.124236 0.124348 0.125617 0.125710 0.126944 0.126842 0.127445 0.130295 0.133742 0.139928 0.144225 0.149928 0.155293 0.161350 0.168012 0.175421 0.181268 0.186338 0.191076 0.194749 0.197489 0.200733 0.201096 0.203292 0.202771 0.202103 0.202048 0.203429 0.204941 0.204428 0.205448 0.205819 0.206761 0.206708 0.206567 0.208970 0.212003 0.215693 0.219992 0.222476 0.222880 0.221727 0.221703 0.219600 0.218747 0.214763 0.212121 0.213690 0.214195 0.214631 0.217302 0.218979 0.222041 0.225581 0.227957 0.228533 0.232641 0.232466 0.231916 0.235183 0.237898 0.237983 0.238779 0.237413 0.233351 0.231285 0.224809 0.219241 0.213456 0.210308 0.205879 0.204937 0.204662 0.206297 


----------------------------------------------------------------------
**********************************************************************
----------------------------------------------------------------------
Spike shape: Row 1-2: Mean and std for sorted unit 1, Row 3-4: Mean and std for sorted unit 2. Columns: 0.033ms samples.
#Rows: 4.000000
#Cols: 121.000000

Column values: 
1.000000 2.000000 3.000000 4.000000 5.000000 6.000000 7.000000 8.000000 9.000000 10.000000 11.000000 12.000000 13.000000 14.000000 15.000000 16.000000 17.000000 18.000000 19.000000 20.000000 21.000000 22.000000 23.000000 24.000000 25.000000 26.000000 27.000000 28.000000 29.000000 30.000000 31.000000 32.000000 33.000000 34.000000 35.000000 36.000000 37.000000 38.000000 39.000000 40.000000 41.000000 42.000000 43.000000 44.000000 45.000000 46.000000 47.000000 48.000000 49.000000 50.000000 51.000000 52.000000 53.000000 54.000000 55.000000 56.000000 57.000000 58.000000 59.000000 60.000000 61.000000 62.000000 63.000000 64.000000 65.000000 66.000000 67.000000 68.000000 69.000000 70.000000 71.000000 72.000000 73.000000 74.000000 75.000000 76.000000 77.000000 78.000000 79.000000 80.000000 81.000000 82.000000 83.000000 84.000000 85.000000 86.000000 87.000000 88.000000 89.000000 90.000000 91.000000 92.000000 93.000000 94.000000 95.000000 96.000000 97.000000 98.000000 99.000000 100.000000 101.000000 102.000000 103.000000 104.000000 105.000000 106.000000 107.000000 108.000000 109.000000 110.000000 111.000000 112.000000 113.000000 114.000000 115.000000 116.000000 117.000000 118.000000 119.000000 120.000000 121.000000 

Rows: 
2.057762 2.034490 2.003137 1.961931 1.909030 1.843376 1.764275 1.671329 1.565699 1.449995 1.328200 1.205609 1.086872 0.973786 0.864981 0.757139 0.646996 0.533503 0.418478 0.305130 0.196227 0.093591 -0.001997 -0.091036 -0.174937 -0.256872 -0.343378 -0.444796 -0.576896 -0.765602 -1.059460 -1.571144 -2.551218 -4.432361 -7.772221 -13.028475 -20.176471 -28.411304 -36.162386 -41.493452 -42.836184 -39.639219 -32.564878 -23.226461 -13.554604 -5.132818 1.148663 5.118671 7.123256 7.725684 7.477170 6.806815 5.995465 5.199766 4.493494 3.900409 3.415866 3.022057 2.699786 2.435251 2.220216 2.049356 1.917706 1.819190 1.747406 1.697463 1.665663 1.649050 1.645013 1.649751 1.659141 1.669907 1.679320 1.685846 1.688774 1.687236 1.680211 1.666802 1.646685 1.620759 1.591133 1.560354 1.530357 1.501497 1.472799 1.442604 1.409203 1.371554 1.329179 1.281852 1.230238 1.176226 1.122449 1.072071 1.027439 0.989054 0.956294 0.928001 0.902854 0.879887 0.857553 0.833462 0.805550 0.772698 0.735345 0.695337 0.654273 0.612748 0.570906 0.528706 0.487013 0.447511 0.411148 0.377279 0.343923 0.308099 0.267480 0.222171 0.173841 0.125385 0.079987 

13.789129 13.721429 13.654044 13.592129 13.539482 13.498598 13.469806 13.450672 13.436382 13.422083 13.405729 13.387717 13.368809 13.349342 13.329996 13.312282 13.298126 13.288830 13.284113 13.282891 13.284500 13.288305 13.293833 13.300896 13.309394 13.319519 13.331017 13.343426 13.356932 13.371234 13.382549 13.378212 13.337179 13.247046 13.130730 13.064769 13.143610 13.387604 13.703013 13.945732 14.008460 13.881625 13.679156 13.584490 13.716814 14.021602 14.322720 14.474436 14.444617 14.288790 14.086257 13.898612 13.758295 13.673389 13.636579 13.633187 13.648328 13.672545 13.701580 13.732523 13.761619 13.784077 13.796790 13.799844 13.794980 13.783354 13.764695 13.739332 13.710074 13.680859 13.652961 13.624968 13.596631 13.570565 13.549945 13.534874 13.521840 13.507216 13.491261 13.476996 13.466523 13.459532 13.454565 13.450440 13.447130 13.444630 13.440979 13.433683 13.422095 13.408836 13.398600 13.394508 13.395609 13.398421 13.399889 13.398802 13.395579 13.391923 13.390708 13.394782 13.404427 13.416112 13.425990 13.432603 13.437277 13.442628 13.449445 13.457366 13.467070 13.480543 13.499936 13.526020 13.557823 13.594754 13.637067 13.684936 13.737882 13.794766 13.854629 13.917173 13.982688 

2.723124 2.786804 2.834636 2.861164 2.868361 2.860249 2.836705 2.789770 2.706483 2.577109 2.401012 2.186283 1.941052 1.654892 1.287241 0.778356 0.079749 -0.801826 -1.770845 -2.659842 -3.291575 -3.548856 -3.420784 -3.000407 -2.430779 -1.834148 -1.261118 -0.660885 0.095221 1.104032 2.246148 2.939458 1.988710 -2.169983 -10.814152 -24.140537 -40.675850 -57.461778 -71.144119 -79.256662 -81.075601 -77.679616 -71.131062 -63.420030 -55.831997 -48.839911 -42.376387 -36.221837 -30.239345 -24.410862 -18.788043 -13.436358 -8.402202 -3.710350 0.623228 4.581268 8.145218 11.298960 14.035508 16.358739 18.278184 19.809224 20.973533 21.799017 22.322579 22.586942 22.633974 22.501119 22.217515 21.806375 21.292311 20.702725 20.066456 19.409457 18.749248 18.093151 17.441563 16.792731 16.145504 15.499570 14.855460 14.215466 13.584605 12.973909 12.399467 11.875278 11.406477 10.986250 10.596944 10.220261 9.847438 9.480010 9.126352 8.793071 8.476415 8.163474 7.838917 7.491631 7.122128 6.740989 6.362888 6.002969 5.669916 5.363587 5.079552 4.809279 4.542806 4.275605 4.006401 3.737506 3.474694 3.223589 2.988901 2.773157 2.576366 2.394114 2.217802 2.038744 1.851301 1.655160 1.456402 

10.618196 10.461968 10.332127 10.222997 10.119575 10.021913 9.943318 9.887000 9.843399 9.804559 9.766796 9.731505 9.706441 9.693453 9.684229 9.667492 9.636414 9.594720 9.555951 9.536856 9.549550 9.599251 9.683307 9.790801 9.905229 10.015326 10.128856 10.281219 10.517617 10.837399 11.141744 11.240810 10.960224 10.281829 9.358304 8.449265 7.981230 8.457839 9.721767 10.894723 11.218204 10.546562 9.336436 8.304125 7.935765 8.174936 8.682465 9.206481 9.643917 9.981680 10.251446 10.484558 10.672969 10.772113 10.754351 10.650449 10.515977 10.383726 10.259452 10.144160 10.045101 9.976372 9.960296 10.017559 10.142059 10.290549 10.414288 10.494554 10.552298 10.619628 10.703628 10.784804 10.843117 10.882554 10.921806 10.968625 11.010066 11.028129 11.022158 11.006199 10.986828 10.949309 10.875539 10.766185 10.641791 10.523957 10.417307 10.319273 10.234926 10.169343 10.116544 10.065429 10.011384 9.960315 9.922646 9.902399 9.893981 9.894105 9.908340 9.944518 10.003046 10.065848 10.103979 10.097551 10.046131 9.971290 9.902670 9.857591 9.840526 9.858419 9.922720 10.022570 10.113624 10.152559 10.134185 10.094671 10.083438 10.133235 10.243523 10.383665 10.521420 


----------------------------------------------------------------------
**********************************************************************
----------------------------------------------------------------------
Inter spike interval: Row 1: Sorted unit 1, Row 2: Sorted unit 2. Columns: 1 ms bins.
#Rows: 2.000000
#Cols: 5.000000

Column values: 
1.000000 2.000000 3.000000 4.000000 5.000000 

Rows: 
13.000000 1093.000000 1503.000000 2668.000000 3799.000000 

0.000000 0.000000 0.000000 12.000000 46.000000 
