# Supplementary material for: Distinct dynamics of neuronal activity during concurrent motor planning and execution
Source: Nat Commun. 2021 Sep 10;12:5390. doi: 10.1038/s41467-021-25558-8 (PMC8433382; doi:10.1038/s41467-021-25558-8)
Supplement: Supplementary file 5 — Source Data [file 41467_2021_25558_MOESM5_ESM.zip › Source Data/Figure1/Figure1G.txt]

groupedAnalysis_6groups_showNarrowAndBroadTuningWithinSessio_v4.m
----------------------------------------------------------------------
**********************************************************************
----------------------------------------------------------------------
Duration tunings: Row 1: Sorted unit 1, Row 2: Sorted unit 2. Columns: 10 ms bins.
#Rows: 2.000000
#Cols: 801.000000

Column values: 
-400.000000 -399.000000 -398.000000 -397.000000 -396.000000 -395.000000 -394.000000 -393.000000 -392.000000 -391.000000 -390.000000 -389.000000 -388.000000 -387.000000 -386.000000 -385.000000 -384.000000 -383.000000 -382.000000 -381.000000 -380.000000 -379.000000 -378.000000 -377.000000 -376.000000 -375.000000 -374.000000 -373.000000 -372.000000 -371.000000 -370.000000 -369.000000 -368.000000 -367.000000 -366.000000 -365.000000 -364.000000 -363.000000 -362.000000 -361.000000 -360.000000 -359.000000 -358.000000 -357.000000 -356.000000 -355.000000 -354.000000 -353.000000 -352.000000 -351.000000 -350.000000 -349.000000 -348.000000 -347.000000 -346.000000 -345.000000 -344.000000 -343.000000 -342.000000 -341.000000 -340.000000 -339.000000 -338.000000 -337.000000 -336.000000 -335.000000 -334.000000 -333.000000 -332.000000 -331.000000 -330.000000 -329.000000 -328.000000 -327.000000 -326.000000 -325.000000 -324.000000 -323.000000 -322.000000 -321.000000 -320.000000 -319.000000 -318.000000 -317.000000 -316.000000 -315.000000 -314.000000 -313.000000 -312.000000 -311.000000 -310.000000 -309.000000 -308.000000 -307.000000 -306.000000 -305.000000 -304.000000 -303.000000 -302.000000 -301.000000 -300.000000 -299.000000 -298.000000 -297.000000 -296.000000 -295.000000 -294.000000 -293.000000 -292.000000 -291.000000 -290.000000 -289.000000 -288.000000 -287.000000 -286.000000 -285.000000 -284.000000 -283.000000 -282.000000 -281.000000 -280.000000 -279.000000 -278.000000 -277.000000 -276.000000 -275.000000 -274.000000 -273.000000 -272.000000 -271.000000 -270.000000 -269.000000 -268.000000 -267.000000 -266.000000 -265.000000 -264.000000 -263.000000 -262.000000 -261.000000 -260.000000 -259.000000 -258.000000 -257.000000 -256.000000 -255.000000 -254.000000 -253.000000 -252.000000 -251.000000 -250.000000 -249.000000 -248.000000 -247.000000 -246.000000 -245.000000 -244.000000 -243.000000 -242.000000 -241.000000 -240.000000 -239.000000 -238.000000 -237.000000 -236.000000 -235.000000 -234.000000 -233.000000 -232.000000 -231.000000 -230.000000 -229.000000 -228.000000 -227.000000 -226.000000 -225.000000 -224.000000 -223.000000 -222.000000 -221.000000 -220.000000 -219.000000 -218.000000 -217.000000 -216.000000 -215.000000 -214.000000 -213.000000 -212.000000 -211.000000 -210.000000 -209.000000 -208.000000 -207.000000 -206.000000 -205.000000 -204.000000 -203.000000 -202.000000 -201.000000 -200.000000 -199.000000 -198.000000 -197.000000 -196.000000 -195.000000 -194.000000 -193.000000 -192.000000 -191.000000 -190.000000 -189.000000 -188.000000 -187.000000 -186.000000 -185.000000 -184.000000 -183.000000 -182.000000 -181.000000 -180.000000 -179.000000 -178.000000 -177.000000 -176.000000 -175.000000 -174.000000 -173.000000 -172.000000 -171.000000 -170.000000 -169.000000 -168.000000 -167.000000 -166.000000 -165.000000 -164.000000 -163.000000 -162.000000 -161.000000 -160.000000 -159.000000 -158.000000 -157.000000 -156.000000 -155.000000 -154.000000 -153.000000 -152.000000 -151.000000 -150.000000 -149.000000 -148.000000 -147.000000 -146.000000 -145.000000 -144.000000 -143.000000 -142.000000 -141.000000 -140.000000 -139.000000 -138.000000 -137.000000 -136.000000 -135.000000 -134.000000 -133.000000 -132.000000 -131.000000 -130.000000 -129.000000 -128.000000 -127.000000 -126.000000 -125.000000 -124.000000 -123.000000 -122.000000 -121.000000 -120.000000 -119.000000 -118.000000 -117.000000 -116.000000 -115.000000 -114.000000 -113.000000 -112.000000 -111.000000 -110.000000 -109.000000 -108.000000 -107.000000 -106.000000 -105.000000 -104.000000 -103.000000 -102.000000 -101.000000 -100.000000 -99.000000 -98.000000 -97.000000 -96.000000 -95.000000 -94.000000 -93.000000 -92.000000 -91.000000 -90.000000 -89.000000 -88.000000 -87.000000 -86.000000 -85.000000 -84.000000 -83.000000 -82.000000 -81.000000 -80.000000 -79.000000 -78.000000 -77.000000 -76.000000 -75.000000 -74.000000 -73.000000 -72.000000 -71.000000 -70.000000 -69.000000 -68.000000 -67.000000 -66.000000 -65.000000 -64.000000 -63.000000 -62.000000 -61.000000 -60.000000 -59.000000 -58.000000 -57.000000 -56.000000 -55.000000 -54.000000 -53.000000 -52.000000 -51.000000 -50.000000 -49.000000 -48.000000 -47.000000 -46.000000 -45.000000 -44.000000 -43.000000 -42.000000 -41.000000 -40.000000 -39.000000 -38.000000 -37.000000 -36.000000 -35.000000 -34.000000 -33.000000 -32.000000 -31.000000 -30.000000 -29.000000 -28.000000 -27.000000 -26.000000 -25.000000 -24.000000 -23.000000 -22.000000 -21.000000 -20.000000 -19.000000 -18.000000 -17.000000 -16.000000 -15.000000 -14.000000 -13.000000 -12.000000 -11.000000 -10.000000 -9.000000 -8.000000 -7.000000 -6.000000 -5.000000 -4.000000 -3.000000 -2.000000 -1.000000 0.000000 1.000000 2.000000 3.000000 4.000000 5.000000 6.000000 7.000000 8.000000 9.000000 10.000000 11.000000 12.000000 13.000000 14.000000 15.000000 16.000000 17.000000 18.000000 19.000000 20.000000 21.000000 22.000000 23.000000 24.000000 25.000000 26.000000 27.000000 28.000000 29.000000 30.000000 31.000000 32.000000 33.000000 34.000000 35.000000 36.000000 37.000000 38.000000 39.000000 40.000000 41.000000 42.000000 43.000000 44.000000 45.000000 46.000000 47.000000 48.000000 49.000000 50.000000 51.000000 52.000000 53.000000 54.000000 55.000000 56.000000 57.000000 58.000000 59.000000 60.000000 61.000000 62.000000 63.000000 64.000000 65.000000 66.000000 67.000000 68.000000 69.000000 70.000000 71.000000 72.000000 73.000000 74.000000 75.000000 76.000000 77.000000 78.000000 79.000000 80.000000 81.000000 82.000000 83.000000 84.000000 85.000000 86.000000 87.000000 88.000000 89.000000 90.000000 91.000000 92.000000 93.000000 94.000000 95.000000 96.000000 97.000000 98.000000 99.000000 100.000000 101.000000 102.000000 103.000000 104.000000 105.000000 106.000000 107.000000 108.000000 109.000000 110.000000 111.000000 112.000000 113.000000 114.000000 115.000000 116.000000 117.000000 118.000000 119.000000 120.000000 121.000000 122.000000 123.000000 124.000000 125.000000 126.000000 127.000000 128.000000 129.000000 130.000000 131.000000 132.000000 133.000000 134.000000 135.000000 136.000000 137.000000 138.000000 139.000000 140.000000 141.000000 142.000000 143.000000 144.000000 145.000000 146.000000 147.000000 148.000000 149.000000 150.000000 151.000000 152.000000 153.000000 154.000000 155.000000 156.000000 157.000000 158.000000 159.000000 160.000000 161.000000 162.000000 163.000000 164.000000 165.000000 166.000000 167.000000 168.000000 169.000000 170.000000 171.000000 172.000000 173.000000 174.000000 175.000000 176.000000 177.000000 178.000000 179.000000 180.000000 181.000000 182.000000 183.000000 184.000000 185.000000 186.000000 187.000000 188.000000 189.000000 190.000000 191.000000 192.000000 193.000000 194.000000 195.000000 196.000000 197.000000 198.000000 199.000000 200.000000 201.000000 202.000000 203.000000 204.000000 205.000000 206.000000 207.000000 208.000000 209.000000 210.000000 211.000000 212.000000 213.000000 214.000000 215.000000 216.000000 217.000000 218.000000 219.000000 220.000000 221.000000 222.000000 223.000000 224.000000 225.000000 226.000000 227.000000 228.000000 229.000000 230.000000 231.000000 232.000000 233.000000 234.000000 235.000000 236.000000 237.000000 238.000000 239.000000 240.000000 241.000000 242.000000 243.000000 244.000000 245.000000 246.000000 247.000000 248.000000 249.000000 250.000000 251.000000 252.000000 253.000000 254.000000 255.000000 256.000000 257.000000 258.000000 259.000000 260.000000 261.000000 262.000000 263.000000 264.000000 265.000000 266.000000 267.000000 268.000000 269.000000 270.000000 271.000000 272.000000 273.000000 274.000000 275.000000 276.000000 277.000000 278.000000 279.000000 280.000000 281.000000 282.000000 283.000000 284.000000 285.000000 286.000000 287.000000 288.000000 289.000000 290.000000 291.000000 292.000000 293.000000 294.000000 295.000000 296.000000 297.000000 298.000000 299.000000 300.000000 301.000000 302.000000 303.000000 304.000000 305.000000 306.000000 307.000000 308.000000 309.000000 310.000000 311.000000 312.000000 313.000000 314.000000 315.000000 316.000000 317.000000 318.000000 319.000000 320.000000 321.000000 322.000000 323.000000 324.000000 325.000000 326.000000 327.000000 328.000000 329.000000 330.000000 331.000000 332.000000 333.000000 334.000000 335.000000 336.000000 337.000000 338.000000 339.000000 340.000000 341.000000 342.000000 343.000000 344.000000 345.000000 346.000000 347.000000 348.000000 349.000000 350.000000 351.000000 352.000000 353.000000 354.000000 355.000000 356.000000 357.000000 358.000000 359.000000 360.000000 361.000000 362.000000 363.000000 364.000000 365.000000 366.000000 367.000000 368.000000 369.000000 370.000000 371.000000 372.000000 373.000000 374.000000 375.000000 376.000000 377.000000 378.000000 379.000000 380.000000 381.000000 382.000000 383.000000 384.000000 385.000000 386.000000 387.000000 388.000000 389.000000 390.000000 391.000000 392.000000 393.000000 394.000000 395.000000 396.000000 397.000000 398.000000 399.000000 400.000000 

Rows: 
0.143470 0.145085 0.154525 0.161571 0.169246 0.174239 0.179644 0.180738 0.181084 0.177312 0.173044 0.168269 0.168037 0.163941 0.160152 0.157083 0.150506 0.143651 0.132334 0.129017 0.118299 0.117020 0.115827 0.116030 0.117569 0.118421 0.121430 0.123879 0.133099 0.140685 0.150720 0.152052 0.162888 0.163418 0.166595 0.176074 0.178496 0.178903 0.174720 0.175603 0.166814 0.163349 0.158119 0.147564 0.136727 0.125740 0.116877 0.113957 0.103705 0.091611 0.082190 0.074555 0.069344 0.070521 0.069550 0.076658 0.080071 0.080269 0.079062 0.076273 0.081313 0.080829 0.082511 0.077415 0.070237 0.062098 0.065860 0.059220 0.050884 0.045707 0.053323 0.053211 0.056312 0.062856 0.067745 0.077006 0.087441 0.094878 0.100464 0.104801 0.115020 0.119911 0.122398 0.119327 0.115312 0.105280 0.100185 0.094313 0.092856 0.089667 0.085325 0.084061 0.083619 0.084879 0.089159 0.089664 0.094652 0.094925 0.098345 0.098756 0.099272 0.097869 0.100064 0.097897 0.099863 0.108578 0.115647 0.123750 0.134294 0.139572 0.142101 0.144146 0.143942 0.148573 0.148204 0.143105 0.133076 0.124362 0.123640 0.122699 0.115806 0.112118 0.109687 0.103753 0.102426 0.093983 0.087398 0.081097 0.072575 0.064545 0.066304 0.063344 0.061360 0.061440 0.058011 0.049961 0.048305 0.040951 0.030791 0.023343 0.020732 0.018922 0.017963 0.019249 0.028552 0.030638 0.034342 0.033326 0.033139 0.029617 0.025745 0.020626 0.015374 0.010699 0.010758 0.015785 0.021271 0.019820 0.029134 0.031614 0.033877 0.034308 0.043506 0.051434 0.053076 0.061445 0.063071 0.065727 0.068010 0.067264 0.067236 0.065637 0.061524 0.054944 0.047795 0.039717 0.030989 0.019161 0.009771 0.000385 0.000905 0.007630 0.014435 0.024940 0.035096 0.039776 0.038689 0.044145 0.045642 0.046601 0.048410 0.042373 0.038275 0.037901 0.040199 0.036935 0.036508 0.030922 0.029654 0.034586 0.034997 0.031410 0.030008 0.023706 0.017293 0.006268 0.000097 0.001629 0.000000 0.002967 0.004851 0.008928 0.009500 0.014554 0.020153 0.021419 0.017773 0.013367 0.017198 0.025312 0.033142 0.042770 0.061947 0.064260 0.065120 0.068746 0.062501 0.059663 0.058744 0.057244 0.060332 0.062129 0.066680 0.068562 0.073241 0.078830 0.083732 0.081324 0.072560 0.067136 0.065826 0.059102 0.047878 0.041776 0.036438 0.028607 0.022680 0.017707 0.023998 0.032424 0.052820 0.063752 0.083194 0.099784 0.111702 0.123386 0.134970 0.134921 0.142792 0.140147 0.136857 0.132983 0.137972 0.128224 0.120570 0.116686 0.109054 0.110051 0.112988 0.112784 0.118905 0.118058 0.120348 0.123256 0.126895 0.125405 0.128025 0.126493 0.123165 0.115666 0.115018 0.111678 0.116504 0.117085 0.119600 0.120413 0.132376 0.140927 0.150784 0.153573 0.150663 0.153531 0.153816 0.156322 0.158513 0.156213 0.147566 0.139771 0.128691 0.111277 0.095832 0.080901 0.062819 0.051354 0.041547 0.035333 0.040535 0.044508 0.045309 0.050845 0.046549 0.048739 0.046158 0.045518 0.048086 0.055056 0.063661 0.070234 0.080574 0.088895 0.095888 0.099284 0.100078 0.101444 0.107376 0.111510 0.111060 0.113857 0.115401 0.118190 0.119005 0.122549 0.120511 0.124369 0.133111 0.141378 0.144555 0.145064 0.151809 0.158974 0.164366 0.168905 0.168886 0.166824 0.166149 0.164498 0.164157 0.167335 0.177234 0.185456 0.194127 0.207553 0.217957 0.230855 0.242544 0.257918 0.275123 0.295506 0.311909 0.332064 0.348684 0.367201 0.386523 0.405568 0.423508 0.438932 0.454025 0.467379 0.484444 0.501416 0.515887 0.529862 0.542645 0.552331 0.558675 0.569750 0.571242 0.579475 0.583694 0.585533 0.595587 0.605709 0.618242 0.637844 0.653136 0.673106 0.701575 0.727799 0.760344 0.793557 0.825305 0.856656 0.887888 0.919486 0.946620 0.970680 0.986185 1.000000 0.999650 0.994376 0.978109 0.955252 0.925866 0.893493 0.855494 0.807300 0.762989 0.715115 0.663732 0.614641 0.567884 0.520559 0.477182 0.434606 0.399397 0.371286 0.349133 0.326727 0.308080 0.288124 0.274628 0.258044 0.243476 0.227214 0.211202 0.196583 0.186473 0.174557 0.160138 0.151802 0.135940 0.121478 0.111180 0.098673 0.090109 0.084982 0.091525 0.090273 0.088003 0.087455 0.084483 0.086338 0.083153 0.079268 0.078395 0.071279 0.066937 0.064753 0.055783 0.048035 0.037386 0.026876 0.022340 0.016213 0.015228 0.016964 0.021488 0.028705 0.034384 0.037831 0.043344 0.049831 0.055320 0.058971 0.063909 0.066451 0.074509 0.076862 0.085267 0.092712 0.105160 0.111234 0.127301 0.140905 0.156489 0.164199 0.174509 0.179579 0.185150 0.188982 0.192132 0.193683 0.191250 0.188309 0.183426 0.177369 0.166861 0.155085 0.149434 0.146697 0.142654 0.139791 0.136953 0.135143 0.134131 0.131638 0.127763 0.125796 0.124714 0.123376 0.122201 0.121378 0.124814 0.126582 0.129681 0.132049 0.135756 0.132890 0.138755 0.140839 0.139657 0.140716 0.143647 0.143545 0.146033 0.143242 0.144196 0.141783 0.141620 0.142722 0.148225 0.151666 0.156684 0.160854 0.162707 0.158136 0.157307 0.153883 0.150972 0.144633 0.136969 0.130927 0.122168 0.110686 0.105387 0.093579 0.083633 0.079320 0.074465 0.067022 0.060228 0.059733 0.060674 0.064024 0.071712 0.077912 0.083690 0.089532 0.095832 0.095674 0.094005 0.090859 0.091065 0.090281 0.089336 0.086796 0.082633 0.081571 0.079606 0.076893 0.075825 0.081272 0.075687 0.072831 0.070812 0.069731 0.066055 0.069152 0.074997 0.078014 0.079210 0.080711 0.078408 0.077653 0.077703 0.073038 0.071326 0.073235 0.069073 0.072333 0.068766 0.066487 0.065493 0.058723 0.055611 0.050590 0.046770 0.042687 0.041229 0.040109 0.039022 0.042095 0.034526 0.037109 0.043417 0.050787 0.065851 0.075412 0.081329 0.082878 0.087502 0.089467 0.088070 0.090402 0.088389 0.087708 0.089589 0.088639 0.082185 0.086763 0.086024 0.080886 0.082186 0.081013 0.078043 0.078679 0.077778 0.076951 0.077817 0.083136 0.084984 0.085651 0.082919 0.084498 0.083111 0.082874 0.088292 0.097844 0.107606 0.118280 0.127242 0.133317 0.137415 0.142976 0.141815 0.144388 0.141448 0.137687 0.132266 0.129886 0.128350 0.124756 0.122615 0.121213 0.124530 0.127192 0.132222 0.134112 0.135385 0.139364 0.140910 0.141601 0.139232 0.138501 0.141784 0.149197 0.156187 0.163971 0.175047 0.181912 0.183914 0.187786 0.188617 0.189581 0.185144 0.176916 0.165499 0.153229 0.143886 0.133382 0.125648 0.118102 0.109675 0.100354 0.099758 0.091184 0.084541 0.084183 0.081812 0.079691 0.082558 0.085123 0.086783 0.090157 0.090532 0.093654 0.095296 0.101393 0.110381 0.119236 0.123421 0.129110 0.132747 0.136239 0.138496 0.139626 0.137247 0.127889 0.116282 0.101481 0.089916 0.074694 0.058762 0.050110 0.051878 0.055620 0.060921 0.063894 0.069023 0.072886 0.076771 0.076753 0.076888 0.069434 0.068290 0.062050 0.055916 0.058219 0.070914 0.080252 0.088834 0.100418 0.107913 0.113796 0.124721 0.133529 0.140892 0.145385 0.152088 0.153762 0.148838 0.147635 0.139086 0.135980 0.129263 0.114046 0.106677 0.094842 0.084947 0.077638 0.069729 0.067838 0.066145 0.069790 0.073563 0.076116 0.082621 0.087429 0.093557 0.096337 0.097624 0.097294 0.094307 0.094266 0.093902 0.091067 0.091287 0.090746 0.087578 0.081991 0.076653 0.072401 0.061969 0.056918 0.049174 0.053246 0.054239 0.062267 0.064345 0.072648 0.083486 0.095544 0.107120 0.115419 0.123066 0.129782 0.135069 0.138541 0.135239 0.133321 0.125852 0.118600 0.104988 0.097451 0.091174 0.082241 0.075071 0.069872 0.065947 0.063281 0.058266 0.053260 0.051259 0.047805 0.047515 0.051205 0.053596 0.059428 0.062447 0.064691 0.068668 

0.136344 0.130918 0.137234 0.145361 0.155403 0.162562 0.175054 0.175501 0.176792 0.170587 0.166546 0.169068 0.165498 0.168746 0.175067 0.173230 0.175668 0.173514 0.169698 0.170339 0.165057 0.160609 0.158171 0.153263 0.153924 0.144943 0.141519 0.139139 0.138806 0.139292 0.143842 0.149476 0.156511 0.157442 0.155532 0.159625 0.155415 0.152382 0.144875 0.141528 0.137170 0.139652 0.151548 0.163189 0.175858 0.195467 0.214895 0.236913 0.252888 0.257461 0.267128 0.272193 0.275135 0.268149 0.258253 0.252520 0.233465 0.215525 0.194518 0.172152 0.151550 0.137111 0.123978 0.132571 0.139398 0.148909 0.151878 0.155898 0.159291 0.157373 0.155825 0.147042 0.138812 0.130887 0.123101 0.114999 0.104952 0.094461 0.091440 0.090251 0.085208 0.078580 0.073617 0.071874 0.071633 0.074331 0.076676 0.080688 0.076907 0.070252 0.068122 0.059451 0.052173 0.044342 0.038023 0.044758 0.046354 0.049740 0.052794 0.060405 0.070914 0.077037 0.088588 0.097081 0.104177 0.111716 0.122027 0.124429 0.128379 0.130964 0.127148 0.122109 0.121001 0.121789 0.117456 0.122184 0.124338 0.126713 0.136306 0.139285 0.148508 0.153453 0.149995 0.144595 0.136414 0.126320 0.106430 0.088088 0.072263 0.063889 0.055160 0.051398 0.057234 0.072545 0.081070 0.087430 0.093607 0.103692 0.114084 0.125870 0.128962 0.136523 0.147231 0.154229 0.153725 0.155451 0.149820 0.142727 0.139164 0.133053 0.124442 0.116643 0.111855 0.096567 0.086700 0.077407 0.072811 0.068839 0.069908 0.065407 0.054203 0.045804 0.029032 0.016546 0.006880 0.001028 0.000000 0.005791 0.008034 0.018866 0.026248 0.036532 0.043471 0.049646 0.054010 0.058801 0.064896 0.076816 0.084670 0.095402 0.105572 0.110114 0.116817 0.122515 0.121713 0.118014 0.112678 0.108581 0.107331 0.111564 0.117848 0.125278 0.140922 0.158268 0.174155 0.188505 0.204800 0.220419 0.230686 0.244101 0.256396 0.259954 0.267239 0.273702 0.285261 0.304862 0.322937 0.332775 0.346812 0.357511 0.371346 0.383739 0.395412 0.402351 0.414007 0.424002 0.430298 0.435215 0.442054 0.450461 0.455923 0.463949 0.476451 0.488174 0.504216 0.519733 0.540056 0.560863 0.582410 0.609275 0.630627 0.651294 0.671859 0.695423 0.715550 0.731229 0.738169 0.747025 0.742502 0.738845 0.728131 0.709995 0.696556 0.680240 0.655693 0.633446 0.615538 0.589302 0.562129 0.539498 0.515747 0.499269 0.487575 0.479346 0.469888 0.465518 0.470136 0.478088 0.487435 0.494482 0.509479 0.525905 0.542217 0.565410 0.583686 0.599067 0.613375 0.630309 0.645341 0.659830 0.665189 0.675213 0.688905 0.702052 0.713932 0.726002 0.737537 0.739433 0.741974 0.737178 0.727631 0.716981 0.706884 0.695635 0.679578 0.661403 0.643730 0.630843 0.621554 0.615245 0.611474 0.609020 0.611517 0.610857 0.609354 0.610912 0.615325 0.622352 0.633355 0.638815 0.646135 0.658237 0.670652 0.687730 0.702441 0.720078 0.732845 0.750153 0.758447 0.778252 0.798179 0.820239 0.842405 0.861155 0.880750 0.900363 0.921859 0.936188 0.950163 0.955406 0.954158 0.956703 0.958514 0.964015 0.973274 0.978186 0.981023 0.991915 0.995892 0.996559 1.000000 0.996457 0.997562 0.986108 0.981685 0.970987 0.959212 0.945110 0.929821 0.914218 0.902421 0.889171 0.875383 0.865104 0.856966 0.852646 0.849323 0.849150 0.848054 0.854902 0.861456 0.871075 0.888097 0.900413 0.912199 0.927341 0.939152 0.946440 0.956071 0.962925 0.970824 0.972552 0.977597 0.978653 0.983882 0.987037 0.987046 0.981796 0.978817 0.974260 0.967027 0.963051 0.955248 0.952965 0.948206 0.943256 0.942540 0.942889 0.940703 0.945575 0.948803 0.950034 0.951850 0.953844 0.957239 0.954018 0.952989 0.948162 0.943770 0.941275 0.938660 0.934472 0.931006 0.927199 0.925201 0.915773 0.902675 0.889395 0.874361 0.853009 0.828018 0.814378 0.797022 0.782808 0.763146 0.742412 0.723324 0.708535 0.699218 0.689100 0.674980 0.670135 0.659173 0.658982 0.657564 0.651689 0.646009 0.636050 0.625868 0.617229 0.606318 0.601513 0.595031 0.583936 0.576462 0.572751 0.566915 0.562764 0.557887 0.550723 0.541048 0.530581 0.518506 0.493693 0.470109 0.438056 0.402732 0.368727 0.333609 0.309941 0.285782 0.264114 0.238876 0.220586 0.205876 0.198154 0.188168 0.185694 0.183031 0.176733 0.179272 0.177649 0.174331 0.172528 0.178025 0.175176 0.172535 0.172590 0.168016 0.167415 0.164282 0.155676 0.148978 0.139631 0.136223 0.137746 0.138232 0.144650 0.146010 0.149476 0.158345 0.164081 0.173700 0.181806 0.189847 0.197903 0.205585 0.214718 0.224508 0.236093 0.246051 0.255998 0.271815 0.281759 0.290953 0.300945 0.315585 0.330257 0.340663 0.348047 0.357557 0.361896 0.357360 0.351285 0.341708 0.332316 0.328438 0.321497 0.308911 0.293299 0.281003 0.270460 0.256968 0.242738 0.228482 0.214430 0.206381 0.194661 0.186001 0.182288 0.182194 0.186347 0.197798 0.206344 0.221209 0.234503 0.243281 0.255123 0.268942 0.274321 0.286729 0.296062 0.307736 0.324932 0.334620 0.347221 0.353865 0.362604 0.383281 0.393420 0.404812 0.415375 0.419953 0.432442 0.439643 0.446172 0.447827 0.456136 0.456331 0.454235 0.442034 0.438647 0.428390 0.417284 0.408522 0.396899 0.382960 0.367277 0.350853 0.336362 0.323148 0.309038 0.298673 0.294592 0.283761 0.273377 0.264562 0.255327 0.254183 0.247849 0.242817 0.234953 0.228265 0.219416 0.215419 0.227212 0.239112 0.250444 0.255962 0.272585 0.280750 0.289400 0.290312 0.293048 0.298310 0.294999 0.288064 0.285592 0.273937 0.262595 0.250385 0.236283 0.216934 0.205078 0.182261 0.164958 0.147172 0.132802 0.123148 0.112185 0.097631 0.094049 0.095631 0.096918 0.094668 0.094937 0.090594 0.087412 0.081405 0.075978 0.062561 0.055577 0.057521 0.052430 0.047372 0.050115 0.053107 0.057538 0.069320 0.074798 0.075306 0.077718 0.075633 0.075625 0.074690 0.075893 0.085562 0.098233 0.103385 0.107646 0.112891 0.114896 0.112341 0.110889 0.109750 0.100516 0.099079 0.097307 0.086827 0.080830 0.072838 0.071971 0.067723 0.067751 0.067857 0.068299 0.075429 0.072842 0.073657 0.077850 0.078116 0.083484 0.098643 0.111753 0.126850 0.132273 0.134942 0.135519 0.130933 0.118261 0.103241 0.086793 0.074518 0.076814 0.068364 0.069436 0.070135 0.076503 0.077170 0.077143 0.075502 0.078620 0.084710 0.086473 0.094543 0.102211 0.105627 0.109374 0.125038 0.134757 0.149472 0.152818 0.155904 0.155277 0.149662 0.142314 0.141720 0.138686 0.123956 0.107463 0.095881 0.087132 0.081983 0.077468 0.082242 0.088331 0.094941 0.099976 0.093424 0.091016 0.088025 0.081828 0.072505 0.063433 0.060529 0.056567 0.056752 0.058005 0.065707 0.074769 0.080662 0.093149 0.095849 0.099837 0.105122 0.104944 0.106554 0.109594 0.112254 0.104341 0.098061 0.091239 0.087021 0.077382 0.074896 0.078368 0.076417 0.076903 0.084168 0.081717 0.087399 0.085908 0.087157 0.084114 0.090919 0.096207 0.106040 0.117652 0.123073 0.135037 0.144188 0.153437 0.154350 0.160313 0.160874 0.166743 0.172416 0.175216 0.168858 0.155673 0.139316 0.125070 0.104556 0.093808 0.086307 0.077843 0.077565 0.070545 0.065612 0.068862 0.073298 0.072952 0.072536 0.076284 0.076371 0.081315 0.089617 0.106685 0.123460 0.145233 0.167449 0.185882 0.203062 0.219962 0.231448 0.234756 0.239486 0.228747 0.218803 0.207370 0.191787 0.185346 0.181517 0.168772 0.158832 0.153719 0.151528 0.150242 0.146538 0.146891 0.158565 0.157712 0.159239 0.163065 0.160640 0.168415 0.166777 0.173224 0.174268 0.175223 0.169417 0.171371 0.164677 0.162471 0.160117 0.161743 0.159775 0.161823 0.162081 0.159978 0.154841 


----------------------------------------------------------------------
**********************************************************************
----------------------------------------------------------------------
Spike shape: Row 1-2: Mean and std for sorted unit 1, Row 3-4: Mean and std for sorted unit 2. Columns: 0.033ms samples.
#Rows: 4.000000
#Cols: 121.000000

Column values: 
1.000000 2.000000 3.000000 4.000000 5.000000 6.000000 7.000000 8.000000 9.000000 10.000000 11.000000 12.000000 13.000000 14.000000 15.000000 16.000000 17.000000 18.000000 19.000000 20.000000 21.000000 22.000000 23.000000 24.000000 25.000000 26.000000 27.000000 28.000000 29.000000 30.000000 31.000000 32.000000 33.000000 34.000000 35.000000 36.000000 37.000000 38.000000 39.000000 40.000000 41.000000 42.000000 43.000000 44.000000 45.000000 46.000000 47.000000 48.000000 49.000000 50.000000 51.000000 52.000000 53.000000 54.000000 55.000000 56.000000 57.000000 58.000000 59.000000 60.000000 61.000000 62.000000 63.000000 64.000000 65.000000 66.000000 67.000000 68.000000 69.000000 70.000000 71.000000 72.000000 73.000000 74.000000 75.000000 76.000000 77.000000 78.000000 79.000000 80.000000 81.000000 82.000000 83.000000 84.000000 85.000000 86.000000 87.000000 88.000000 89.000000 90.000000 91.000000 92.000000 93.000000 94.000000 95.000000 96.000000 97.000000 98.000000 99.000000 100.000000 101.000000 102.000000 103.000000 104.000000 105.000000 106.000000 107.000000 108.000000 109.000000 110.000000 111.000000 112.000000 113.000000 114.000000 115.000000 116.000000 117.000000 118.000000 119.000000 120.000000 121.000000 

Rows: 
11.276694 11.956536 12.588792 13.183521 13.752333 14.302678 14.830093 15.327795 15.785308 16.190471 16.536492 16.814002 17.015627 17.137681 17.179959 17.156238 17.093524 17.027664 16.989107 16.986758 17.009270 17.026519 17.004879 16.928395 16.795401 16.611903 16.387138 16.122239 15.810553 15.446355 15.019102 14.480929 13.662532 12.151495 9.261837 4.252387 -3.196850 -12.449151 -21.671659 -28.282653 -29.998815 -25.884217 -16.850421 -5.275962 6.071029 15.097173 20.907743 23.703346 24.275875 23.490347 22.002348 20.211170 18.329126 16.464227 14.671725 12.979386 11.401025 9.935328 8.569616 7.288084 6.068442 4.896681 3.777618 2.724313 1.756827 0.890119 0.116812 -0.590093 -1.269583 -1.966791 -2.719418 -3.549100 -4.465212 -5.463691 -6.529622 -7.649476 -8.811208 -10.003697 -11.220918 -12.455972 -13.695711 -14.925276 -16.123250 -17.261187 -18.311310 -19.248527 -20.063652 -20.768782 -21.389064 -21.956615 -22.494635 -23.007686 -23.488432 -23.926621 -24.315474 -24.654670 -24.947969 -25.197367 -25.397144 -25.532946 -25.583585 -25.517930 -25.300944 -24.907179 -24.327704 -23.574250 -22.678628 -21.684773 -20.635177 -19.566889 -18.507813 -17.464487 -16.425862 -15.373540 -14.293952 -13.197647 -12.121257 -11.108929 -10.189820 -9.362818 -8.595934 

15.153248 14.793178 14.482928 14.224157 14.003841 13.793612 13.559395 13.284159 12.977619 12.670109 12.411790 12.241304 12.161799 12.153264 12.190414 12.238231 12.248295 12.184966 12.044621 11.856888 11.669091 11.525935 11.460843 11.476035 11.519525 11.524956 11.476426 11.420317 11.415448 11.478879 11.572437 11.640583 11.643380 11.566521 11.429907 11.327792 11.449026 11.943522 12.704028 13.367206 13.560913 13.123560 12.214723 11.318931 10.990317 11.381952 12.159098 12.920947 13.458345 13.720449 13.755659 13.666061 13.556882 13.491574 13.480866 13.514869 13.583321 13.671344 13.749444 13.796499 13.814744 13.826370 13.860602 13.916529 13.967841 13.990091 13.980267 13.945972 13.886360 13.808646 13.737776 13.700139 13.691374 13.676905 13.629268 13.554885 13.494858 13.484843 13.529021 13.615156 13.728181 13.867705 14.048713 14.273395 14.510224 14.698203 14.786654 14.794703 14.813929 14.925575 15.112914 15.287190 15.385978 15.409063 15.384648 15.345088 15.334217 15.417443 15.647069 15.996445 16.349688 16.579111 16.651235 16.650206 16.694733 16.833291 17.008109 17.108668 17.073265 16.947446 16.851296 16.872322 16.975969 17.049648 17.027115 16.947037 16.906679 16.973008 17.155166 17.430062 17.749134 

1.176442 1.062499 0.927593 0.771024 0.593627 0.395698 0.176765 -0.064931 -0.331134 -0.621193 -0.932418 -1.260124 -1.597715 -1.939615 -2.282888 -2.627752 -2.977462 -3.336124 -3.706756 -4.090345 -4.485486 -4.890021 -5.301900 -5.719509 -6.144590 -6.583336 -7.048686 -7.568891 -8.208814 -9.115608 -10.581151 -13.096218 -17.352948 -24.099717 -33.807445 -46.289240 -60.441964 -74.303588 -85.590426 -92.452352 -94.040942 -90.698590 -83.650708 -74.398218 -64.224306 -53.970168 -44.053564 -34.636540 -25.784675 -17.547863 -9.987242 -3.176112 2.810520 7.913229 12.106869 15.411619 17.893802 19.656297 20.821993 21.517115 21.858080 21.943929 21.854565 21.652524 21.384687 21.084411 20.772782 20.459429 20.146794 19.834109 19.521169 19.211368 18.909502 18.618893 18.338729 18.063123 17.784288 17.495676 17.195921 16.889539 16.583663 16.286115 16.002287 15.732481 15.474116 15.223127 14.975230 14.729024 14.485727 14.247159 14.014982 13.789295 13.568149 13.349607 13.132664 12.916996 12.702621 12.488938 12.273895 12.054706 11.829339 11.597447 11.360473 11.121672 10.884346 10.649678 10.416990 10.183804 9.946642 9.703278 9.452745 9.193688 8.923917 8.640489 8.339792 8.020057 7.683453 7.334514 6.978875 6.621547 6.264495 

15.181771 15.060779 14.935631 14.814754 14.709021 14.628745 14.578714 14.556265 14.554042 14.562876 14.575546 14.588427 14.599523 14.605939 14.605118 14.598100 14.588386 14.579373 14.572680 14.568070 14.564508 14.561059 14.558368 14.559969 14.567503 14.578727 14.592618 14.611216 14.632216 14.635075 14.574808 14.397047 14.070752 13.633123 13.242654 13.193690 13.776821 14.970517 16.338118 17.323229 17.572904 17.084214 16.153475 15.169816 14.420174 14.011052 13.917820 14.081524 14.448744 14.962264 15.551263 16.135206 16.638459 17.008985 17.227192 17.301364 17.256679 17.126602 16.947784 16.750961 16.555359 16.370256 16.200579 16.048476 15.910064 15.776510 15.640712 15.504420 15.376976 15.268170 15.179743 15.103280 15.025555 14.937226 14.839906 14.744373 14.663027 14.600233 14.549063 14.496805 14.431583 14.350038 14.259698 14.173513 14.103675 14.054673 14.021796 13.995393 13.965955 13.927856 13.881908 13.833852 13.790315 13.756592 13.735615 13.727981 13.731716 13.739510 13.743426 13.740786 13.733333 13.725250 13.719317 13.715112 13.712851 13.714090 13.719585 13.728896 13.741428 13.756612 13.775195 13.799933 13.833697 13.880124 13.942919 14.024368 14.127330 14.255476 14.412110 14.596727 14.801319 


----------------------------------------------------------------------
**********************************************************************
----------------------------------------------------------------------
Inter spike interval: Row 1: Sorted unit 1, Row 2: Sorted unit 2. Columns: 1 ms bins.
#Rows: 2.000000
#Cols: 5.000000

Column values: 
1.000000 2.000000 3.000000 4.000000 5.000000 

Rows: 
0.000000 0.000000 0.000000 1.000000 1.000000 

0.000000 0.000000 21.000000 158.000000 221.000000 
