# Supplementary material for: Distinct dynamics of neuronal activity during concurrent motor planning and execution
Source: Nat Commun. 2021 Sep 10;12:5390. doi: 10.1038/s41467-021-25558-8 (PMC8433382; doi:10.1038/s41467-021-25558-8)
Supplement: Supplementary file 5 — Source Data [file 41467_2021_25558_MOESM5_ESM.zip › Source Data/Figure1/Figure1H.txt]

responseVariability_signFromModulation_v6.m
----------------------------------------------------------------------
**********************************************************************
----------------------------------------------------------------------
Row 1: min dur ME, Row 2: min dur SE, Row 3: max dur ME, Row 4: max dur SE. Columns: The size of the bootstrap (a total of 100 segments for session) segment size for estimating the variability of the latency
#Rows: 5.000000
#Cols: 107.000000

Column values: 
2045.000000 1938.000000 1928.000000 1931.000000 1911.000000 1900.000000 1814.000000 3130.000000 1939.000000 2034.000000 1889.000000 1911.000000 1864.000000 1912.000000 1827.000000 2207.000000 1401.000000 1929.000000 1954.000000 1905.000000 1994.000000 1841.000000 1896.000000 1872.000000 1824.000000 1950.000000 2016.000000 1952.000000 1986.000000 1132.000000 1910.000000 1971.000000 1933.000000 1931.000000 1964.000000 1797.000000 2012.000000 1972.000000 2228.000000 1782.000000 1967.000000 1948.000000 1722.000000 1865.000000 1923.000000 1899.000000 1920.000000 1917.000000 2029.000000 1302.000000 1926.000000 1905.000000 2060.000000 2031.000000 1945.000000 1884.000000 1823.000000 2154.000000 2063.000000 1903.000000 1896.000000 2371.000000 1780.000000 1972.000000 1408.000000 1934.000000 1911.000000 2271.000000 2122.000000 2077.000000 1283.000000 1973.000000 2013.000000 1927.000000 1910.000000 1880.000000 2054.000000 1965.000000 1798.000000 2044.000000 1848.000000 2332.000000 59.000000 1954.000000 2063.000000 1870.000000 1907.000000 1943.000000 1871.000000 1918.000000 2155.000000 1334.000000 1890.000000 1897.000000 2570.000000 1983.000000 1902.000000 2066.000000 2001.000000 1986.000000 1994.000000 2017.000000 2141.000000 2329.000000 2224.000000 1932.000000 1929.000000 

Rows: 
0.426800 0.473000 0.428800 0.346900 0.297400 0.454700 0.353000 0.385300 0.335300 0.259000 0.315400 0.283800 0.385100 0.316500 0.268500 0.365500 0.358200 0.342600 0.542000 0.376400 0.343400 0.321300 0.430000 0.321500 0.249100 0.465100 0.338500 0.309500 0.294400 0.295400 0.281300 0.615400 0.385400 0.516800 0.405400 0.387600 0.668000 0.341000 0.457600 0.405000 0.350600 0.343300 0.363500 0.385500 0.293400 0.288900 0.393200 0.376900 0.359500 0.284000 0.345200 0.336200 0.457800 0.340800 0.303500 0.580400 0.576400 0.405500 0.397600 0.367900 0.465900 0.369000 0.460900 0.439600 0.390200 0.544500 0.366100 0.298900 0.378300 0.445800 0.319700 0.328400 0.293100 0.335600 0.346700 0.295800 0.268700 0.295400 0.275300 0.339600 0.335000 0.265400 0.367800 0.270200 0.435200 0.242900 0.340000 0.616900 0.429500 0.298900 0.371800 0.352500 0.221000 0.284600 0.324300 0.248600 0.414200 0.316900 0.339900 0.279500 0.236800 0.272100 0.313700 0.263100 0.339100 0.274400 0.327000 

0.171581 0.116805 0.235909 0.172847 0.145773 0.168286 0.124944 0.134077 0.126095 0.058145 0.069565 0.057538 0.208629 0.100074 0.115061 0.092500 0.165593 0.140875 0.263738 0.184021 0.119106 0.114085 0.196423 0.120121 0.055851 0.186761 0.121824 0.151500 0.154811 0.107829 0.071473 0.307812 0.122635 0.160843 0.209576 0.248527 0.291017 0.214568 0.088900 0.136689 0.093634 0.193897 0.150235 0.229789 0.154588 0.135011 0.174205 0.201633 0.169565 0.066348 0.211848 0.171751 0.294703 0.198208 0.127163 0.281733 0.190701 0.139316 0.169224 0.158263 0.288717 0.160677 0.156264 0.176812 0.216897 0.307293 0.083677 0.145164 0.159266 0.138580 0.152537 0.072749 0.047476 0.085367 0.132429 0.233922 0.085442 0.130967 0.112146 0.130901 0.175001 0.073490 0.278091 0.120386 0.298689 0.074023 0.146983 0.240053 0.162911 0.168786 0.042979 0.095117 0.070861 0.025719 0.184606 0.137076 0.113966 0.151709 0.084249 0.040958 0.020295 0.062560 0.128280 0.119660 0.211264 0.122790 0.118317 

1.482000 1.172900 1.315400 1.713400 1.549700 1.256800 1.083600 1.444000 1.129400 1.438100 1.651800 1.390000 1.237900 1.063600 1.442300 1.383500 1.317900 1.460300 1.271200 1.751100 1.177000 1.501900 1.784400 1.394900 1.722700 1.289800 1.647400 1.851200 1.220100 1.449300 1.151700 1.620300 1.601000 1.287800 2.173500 1.297700 1.551800 1.396900 1.478700 1.115700 0.989000 1.352400 1.021000 1.037700 1.844900 1.998400 2.242800 2.199100 1.580100 1.151900 1.659500 2.043800 2.358500 1.915000 2.022100 1.873600 1.513600 1.913700 1.824100 1.906900 2.027200 1.911200 1.881500 1.690600 1.765800 1.976900 1.840300 1.996900 1.724800 1.562800 1.862100 1.532400 1.683900 1.404000 1.557600 1.518800 1.278800 1.436400 1.324000 1.677200 2.167500 1.610500 0.631000 1.764000 1.996000 1.951900 1.713800 2.868200 1.981100 1.344800 1.291600 2.011500 0.644100 1.481900 2.408300 1.148000 1.097100 1.523200 1.749900 1.732800 1.604300 1.142900 1.653300 2.130600 1.268500 1.490600 1.530500 

0.219729 0.499934 0.318936 0.298048 0.135553 0.518738 0.231663 0.219793 0.250030 0.102816 0.286167 0.177662 0.516572 0.197620 0.414940 0.401908 0.510663 0.503317 0.490918 0.320060 0.294699 0.223443 0.308487 0.244245 0.415186 0.360446 0.475396 0.332734 0.119743 0.426625 0.162686 0.190637 0.484896 0.196816 0.429664 0.565596 0.307125 0.220237 0.199614 0.062527 0.307491 0.272827 0.198573 0.074344 0.207732 0.223036 0.287202 0.742073 0.110284 0.305759 0.495255 0.295391 0.320937 0.689567 0.371471 0.560288 0.669140 0.232421 0.178925 0.622559 0.303937 0.449371 0.259597 0.219641 0.246171 0.525856 0.421969 0.651230 0.451226 0.520870 0.321475 0.312190 0.161226 0.357621 0.321066 0.267998 0.391390 0.287987 0.267333 0.303951 0.419623 0.262503 0.297276 0.296696 0.512914 0.367076 0.224809 0.214044 0.534223 0.320014 0.780774 0.409916 0.220757 0.198208 0.518676 0.247827 0.445961 0.464362 0.484402 0.164827 0.101586 0.093044 0.286131 0.574537 0.227336 0.404345 0.385304 

Total number of samples for bootstrap:
204537.000000 193786.000000 192824.000000 193103.000000 191108.000000 189982.000000 181434.000000 313039.000000 193894.000000 203415.000000 188854.000000 191057.000000 186356.000000 191167.000000 182651.000000 220663.000000 140076.000000 192907.000000 195438.000000 190510.000000 199351.000000 184062.000000 189556.000000 187178.000000 182355.000000 194981.000000 201605.000000 195218.000000 198596.000000 113208.000000 191047.000000 197103.000000 193291.000000 193132.000000 196437.000000 179668.000000 201218.000000 197164.000000 222804.000000 178201.000000 196665.000000 194825.000000 172181.000000 186482.000000 192338.000000 189863.000000 191995.000000 191716.000000 202949.000000 130216.000000 192578.000000 190514.000000 205950.000000 203106.000000 194457.000000 188441.000000 182337.000000 215373.000000 206285.000000 190319.000000 189629.000000 237084.000000 177994.000000 197215.000000 140788.000000 193437.000000 191145.000000 227101.000000 212185.000000 207666.000000 128318.000000 197274.000000 201299.000000 192659.000000 191024.000000 187979.000000 205394.000000 196536.000000 179828.000000 204445.000000 184772.000000 233154.000000 5922.000000 195446.000000 206303.000000 187013.000000 190673.000000 194341.000000 187059.000000 191820.000000 215459.000000 133425.000000 189035.000000 189684.000000 256966.000000 198289.000000 190196.000000 206574.000000 200120.000000 198626.000000 199352.000000 201728.000000 214064.000000 232902.000000 222359.000000 193200.000000 192897.000000 
