# Supplementary material for: Distinct dynamics of neuronal activity during concurrent motor planning and execution
Source: Nat Commun. 2021 Sep 10;12:5390. doi: 10.1038/s41467-021-25558-8 (PMC8433382; doi:10.1038/s41467-021-25558-8)
Supplement: Supplementary file 5 — Source Data [file 41467_2021_25558_MOESM5_ESM.zip › Source Data/Figure1/Figure1I.txt]

responseVariability_signFromModulation_v6.m
----------------------------------------------------------------------
**********************************************************************
----------------------------------------------------------------------
Row 1: min dur ME, Row 2: min dur SE, Row 3: max dur ME, Row 4: max dur SE. Columns: The size of the bootstrap (a total of 100 segments for session) segment size for estimating the variability of the latency
#Rows: 5.000000
#Cols: 80.000000

Column values: 
1317.000000 1574.000000 1387.000000 1407.000000 542.000000 1430.000000 1568.000000 1547.000000 1317.000000 1291.000000 677.000000 1250.000000 278.000000 913.000000 1426.000000 2248.000000 1395.000000 1464.000000 1185.000000 2058.000000 2156.000000 242.000000 1076.000000 781.000000 1546.000000 699.000000 1085.000000 1056.000000 808.000000 1529.000000 1096.000000 859.000000 1029.000000 2701.000000 475.000000 1889.000000 1457.000000 1464.000000 2205.000000 2174.000000 784.000000 1403.000000 653.000000 804.000000 756.000000 1340.000000 847.000000 1544.000000 1562.000000 1645.000000 1357.000000 1276.000000 2000.000000 1805.000000 964.000000 1373.000000 849.000000 522.000000 1161.000000 1726.000000 564.000000 785.000000 250.000000 820.000000 1059.000000 1249.000000 2363.000000 1218.000000 804.000000 1914.000000 780.000000 1210.000000 1403.000000 1042.000000 1019.000000 614.000000 711.000000 1476.000000 820.000000 623.000000 

Rows: 
0.258000 0.450600 0.338900 0.267600 0.315800 0.249200 0.323900 0.273200 0.385200 0.407800 0.248600 0.284900 0.364600 0.387600 0.326000 0.535500 0.245500 0.151300 0.249900 0.288700 0.216100 0.188200 0.169700 0.331300 0.412400 0.206300 0.199000 0.230200 0.353400 0.321200 0.206900 0.314500 0.232200 0.197600 2.091300 0.273700 0.249100 0.216900 0.270100 0.250600 0.281500 0.197000 0.367800 0.202400 0.238400 0.211700 0.210100 0.253900 0.223400 0.245000 0.250100 0.288600 0.261600 0.295400 0.366900 0.305100 0.334100 0.197400 0.286000 0.214900 0.273600 0.315800 0.378000 0.259700 0.260800 0.242000 0.299200 0.332500 0.341400 0.354000 0.399200 0.359900 0.398400 0.191400 0.264900 0.256800 0.311500 0.329200 0.295300 0.340800 

0.044404 0.067746 0.133749 0.077448 0.135923 0.088245 0.149084 0.086875 0.081779 0.029493 0.093679 0.068453 0.115849 0.174912 0.175821 0.333350 0.095794 0.071374 0.119692 0.062452 0.030481 0.069273 0.073381 0.206826 0.121473 0.074490 0.043357 0.099036 0.165470 0.147026 0.073494 0.095836 0.100369 0.019956 0.351779 0.057834 0.035365 0.079566 0.032952 0.091650 0.095498 0.018936 0.168142 0.035876 0.053423 0.017059 0.031479 0.023991 0.028185 0.016907 0.029456 0.028569 0.028629 0.102862 0.104936 0.121460 0.044429 0.090639 0.036790 0.072759 0.068306 0.039624 0.239047 0.046416 0.060864 0.060803 0.079477 0.125637 0.108730 0.140101 0.138248 0.080960 0.192997 0.069863 0.025485 0.028351 0.149952 0.085501 0.082161 0.082568 

0.906400 0.951500 2.233100 0.819400 0.849100 0.667600 0.871000 0.843200 1.223200 0.694000 0.602200 1.387600 0.642700 1.585800 1.568800 2.542500 1.449600 1.004300 1.020400 1.600000 1.401100 0.508600 0.241500 1.047400 0.937700 1.680600 1.132100 1.359900 0.909000 1.567100 1.099800 1.597200 0.977600 1.114700 2.250700 1.709700 1.091100 1.794000 1.459100 1.526500 1.236300 0.829100 2.160800 1.029800 1.181300 1.346200 0.845300 1.491900 1.256300 1.531100 0.881100 1.359900 1.508300 2.500000 1.395900 1.404600 1.726200 1.903400 1.165000 1.011000 1.223600 1.318500 1.218400 1.879200 1.493500 1.967100 1.007100 1.114200 1.977700 0.819000 0.760200 0.794000 0.843600 0.789800 0.748400 0.731700 1.022900 0.854200 0.587600 0.931800 

0.197072 0.129259 0.704169 0.098830 0.467387 0.322193 0.333295 0.205765 0.416207 0.142176 0.270878 0.439385 0.156049 0.191502 0.201771 0.158493 0.272656 0.359273 0.324862 0.259494 0.107796 0.450407 0.156046 0.854821 0.320142 0.274483 0.247171 0.187851 0.329482 0.332205 0.437077 0.266470 0.384451 0.398110 0.529756 0.256572 0.414039 0.267985 0.163813 0.184453 0.111161 0.382636 0.479075 0.524476 0.232690 0.380862 0.311012 0.218691 0.235906 0.254268 0.409083 0.669344 0.181682 0.573788 0.429957 0.173650 0.357999 0.741602 0.352215 0.425779 0.210648 0.338202 0.589858 0.791006 0.646033 0.412605 0.096800 0.213230 1.200039 0.034304 0.079696 0.045682 0.057569 0.204040 0.154578 0.342587 0.118563 0.033880 0.196027 0.060659 

Total number of samples for bootstrap:
131655.000000 157424.000000 138663.000000 140708.000000 54185.000000 143038.000000 156842.000000 154719.000000 131666.000000 129143.000000 67696.000000 124969.000000 27757.000000 91300.000000 142579.000000 224849.000000 139516.000000 146367.000000 118498.000000 205808.000000 215635.000000 24158.000000 107563.000000 78145.000000 154560.000000 69906.000000 108549.000000 105571.000000 80765.000000 152920.000000 109580.000000 85921.000000 102933.000000 270082.000000 47475.000000 188872.000000 145713.000000 146365.000000 220507.000000 217430.000000 78397.000000 140323.000000 65318.000000 80411.000000 75589.000000 134025.000000 84681.000000 154418.000000 156191.000000 164512.000000 135661.000000 127561.000000 200023.000000 180502.000000 96401.000000 137297.000000 84871.000000 52241.000000 116060.000000 172583.000000 56373.000000 78500.000000 25039.000000 82039.000000 105883.000000 124862.000000 236343.000000 121802.000000 80431.000000 191408.000000 78044.000000 120984.000000 140292.000000 104177.000000 101917.000000 61423.000000 71133.000000 147601.000000 81982.000000 62329.000000 
