# Supplementary material for: Distinct dynamics of neuronal activity during concurrent motor planning and execution
Source: Nat Commun. 2021 Sep 10;12:5390. doi: 10.1038/s41467-021-25558-8 (PMC8433382; doi:10.1038/s41467-021-25558-8)
Supplement: Supplementary file 5 — Source Data [file 41467_2021_25558_MOESM5_ESM.zip › Source Data/Figure1/Figure1J.txt]

analysis_temporalTuning_motorVssensory_v3.m
----------------------------------------------------------------------
**********************************************************************
----------------------------------------------------------------------
Locomotion Motor Vs Sensory index: Rows: Bootstraped data.
#Rows: 1.000000
#Cols: 1000.000000


Rows: 
-4.985350 -3.428455 -2.553550 -4.087336 -4.277148 -3.217070 -5.170191 -2.636923 -3.940163 -4.429523 -4.959814 -2.899418 -3.831277 -3.199537 -3.809699 -4.417742 -5.207031 -1.282755 -4.301633 -5.561929 -4.020719 -4.169541 -4.306391 -6.529489 -5.015092 -3.392168 -3.862966 -4.067678 -4.395351 -7.870545 -4.259098 -3.568343 -4.803814 -3.701329 -2.860728 -5.297868 -3.666978 -4.561305 -5.147071 -3.326227 -3.915529 -5.247557 -3.622610 -2.200769 -5.217258 -3.203998 -4.492519 -3.468565 -5.560925 -4.070248 -3.727631 -2.179738 -4.205073 -4.067890 -4.993357 -3.300781 -2.501302 -5.713354 -4.983305 -3.746659 -4.576094 -4.164550 -3.978900 -5.838414 -2.027167 -3.675306 -3.918096 -3.410509 -4.514503 -4.004650 -4.665262 -4.066523 -5.064585 -3.534552 -4.202100 -3.080574 -4.040629 -5.086702 -3.956627 -4.410132 -3.286168 -4.696173 -5.199905 -2.786735 -4.999386 -4.139505 -2.823645 -5.445775 -4.754786 -5.577741 -5.155741 -3.532835 -3.119899 -5.273089 -2.876625 -4.250345 -2.572156 -4.959267 -1.980324 -2.839149 -3.544150 -2.049509 -3.357512 -4.816219 -3.514810 -3.531792 -3.283090 -5.426594 -4.345474 -5.162666 -3.857855 -3.133976 -1.385161 -4.528696 -5.913404 -5.025858 -4.225499 -4.871480 -3.811601 -4.289668 -5.894172 -4.831067 -3.997854 -4.474640 -4.154398 -2.794424 -4.214184 -3.769840 -5.466005 -4.634143 -3.066906 -5.763217 -4.834624 -2.719547 -4.811347 -4.479813 -4.918403 -3.801314 -4.191192 -5.097315 -3.233314 -4.808403 -5.841415 -3.762992 -4.218932 -4.323777 -5.683096 -4.822615 -3.061180 -3.628355 -3.603995 -5.563119 -4.463781 -5.069599 -3.349134 -4.062419 -4.181397 -5.983707 -3.177761 -6.643045 -3.715752 -4.935405 -6.110337 -2.853518 -4.183187 -4.235795 -4.935886 -2.554769 -3.663797 -3.482035 -4.918611 -5.077231 -4.511594 -4.320051 -3.666436 -2.891955 -2.977586 -4.011348 -3.357152 -4.088131 -2.557794 -5.491245 -4.281508 -2.272271 -4.519388 -5.539605 -4.708460 -3.515511 -3.823012 -4.836939 -4.120051 -3.466171 -4.115241 -2.726929 -3.915785 -4.589354 -5.699024 -3.858532 -1.728538 -4.417041 -4.384407 -2.423823 -3.975921 -4.501629 -4.376412 -4.811896 -4.321678 -4.531423 -5.075164 -4.166533 -3.327545 -4.141194 -3.540165 -3.272746 -2.797930 -3.430840 -4.640948 -3.086354 -1.712455 -4.375880 -2.904407 -4.993208 -3.052634 -4.245629 -4.049023 -5.853922 -3.318125 -3.839365 -3.390613 -3.403457 -2.749106 -3.888468 -5.044008 -5.524681 -5.219260 -4.403336 -3.899221 -3.908039 -4.291120 -5.082999 -3.717127 -4.518922 -4.362812 -4.403243 -3.349988 -3.426185 -4.255886 -5.079845 -3.063424 -3.183193 -4.343277 -6.081180 -4.808501 -5.432478 -4.947209 -3.723444 -5.187117 -3.148408 -4.768969 -5.749501 -3.312155 -3.916635 -5.181006 -4.507267 -2.135079 -3.695138 -6.356073 -4.914021 -3.077784 -5.572673 -4.013369 -6.049783 -3.724754 -3.360206 -3.706062 -4.835909 -2.858486 -4.812574 -4.139992 -2.920368 -3.501759 -5.264044 -5.006981 -2.953420 -3.431920 -4.484835 -3.272086 -3.555796 -3.749407 -3.366069 -3.880656 -3.919973 -3.793779 -4.547573 -2.643603 -3.741383 -5.769005 -4.240878 -5.374121 -3.733952 -5.550921 -4.539696 -2.418674 -5.161811 -4.704807 -4.621079 -2.913555 -5.085137 -3.815775 -3.425739 -3.011235 -4.107720 -4.332657 -4.230048 -3.270089 -5.971982 -4.240298 -3.723542 -5.520613 -4.105252 -3.167862 -4.230152 -3.823376 -3.641508 -3.534305 -3.640381 -3.552255 -6.507308 -4.324348 -5.224264 -2.492233 -2.899565 -3.677231 -3.829624 -3.506551 -5.842895 -3.842803 -2.488764 -4.772604 -3.697724 -6.203930 -4.093773 -4.011201 -5.150143 -4.012893 -2.335534 -5.129166 -5.026153 -3.888345 -5.149096 -2.397144 -4.995603 -3.339125 -3.174577 -4.160150 -4.522423 -5.381690 -4.495260 -4.643769 -3.252045 -2.648124 -3.039564 -5.699000 -3.939303 -4.771796 -3.863931 -1.364841 -2.946415 -4.502603 -3.933766 -5.004912 -4.126302 -3.396078 -7.005142 -6.192012 -5.474908 -3.314771 -5.171418 -2.241986 -0.990461 -3.159768 -3.242330 -3.752707 -3.986890 -5.001187 -3.970313 -4.773659 -5.458569 -5.762237 -5.424594 -4.054261 -4.900553 -3.289845 -4.713893 -4.692827 -3.156579 -3.785665 -3.466984 -4.045405 -3.432776 -5.263251 -5.507572 -2.343739 -4.383501 -2.849175 -4.832668 -4.309526 -5.911936 -4.807231 -2.197543 -4.081881 -4.495779 -3.648857 -3.317872 -3.140053 -4.538407 -3.609181 -4.111176 -3.730350 -4.375803 -4.721528 -4.084168 -3.600579 -7.239263 -3.187875 -3.052723 -6.457815 -2.841466 -5.304459 -3.396058 -4.310489 -4.586549 -4.013469 -4.719029 -4.451466 -0.175557 -4.294734 -2.693151 -4.373078 -5.481999 -3.345000 -3.388912 -5.669322 -3.650752 -3.901160 -4.996532 -2.490770 -4.859738 -4.687529 -5.847859 -5.119576 -3.422357 -4.337497 -2.568037 -3.556954 -2.563802 -3.192077 -3.618176 -5.023637 -3.546312 -2.820822 -4.177277 -4.573455 -4.697395 -4.040875 -3.479386 -3.243478 -5.493554 -4.386830 -4.719518 -2.153016 -2.563289 -4.360959 -5.150201 -4.710145 -4.442904 -4.461819 -2.660158 -3.026680 -4.811901 -2.754059 -5.593112 -2.333205 -5.359420 -3.461925 -3.030482 -4.802173 -5.969599 -4.424939 -3.892244 -4.640274 -4.813486 -4.376946 -5.405271 -3.878650 -4.391584 -3.510619 -6.040985 -5.244678 -4.272327 -3.130661 -3.999168 -3.565379 -4.758038 -5.256962 -4.968720 -2.714160 -3.866443 -5.436206 -4.327033 -5.485414 -3.108060 -4.572708 -3.140928 -7.038582 -6.216296 -3.117425 -3.436579 -4.182246 -2.289419 -5.019732 -4.110516 -3.875164 -5.392736 -5.012133 -5.538228 -4.303656 -3.474759 -4.497566 -4.592584 -3.925743 -1.526271 -4.557801 -3.377881 -3.717121 -3.575392 -2.819725 -2.403123 -3.680370 -4.937256 -4.665581 -4.516271 -3.595218 -4.049307 -5.015098 -2.988448 -3.448341 -3.785012 -3.519049 -3.750391 -4.250187 -4.973917 -5.461542 -2.984455 -3.733380 -3.518783 -3.954780 -2.312401 -2.794748 -4.867853 -2.891960 -4.907651 -5.310399 -3.842180 -3.934641 -3.095569 -4.013303 -4.055760 -3.924460 -4.393236 -3.408958 -4.100726 -3.551327 -4.891677 -3.587069 -4.646108 -3.642459 -4.809329 -3.440097 -2.005755 -3.537740 -4.914967 -4.768980 -5.367810 -3.376795 -4.026362 -3.140156 -5.054111 -5.045451 -3.714751 -4.159635 -1.972961 -3.106239 -4.297487 -4.027089 -5.323948 -4.023518 -3.115127 -4.516228 -3.932906 -3.720051 -4.247478 -5.200102 -4.886144 -4.649448 -4.656790 -3.734965 -2.692099 -5.223448 -7.451553 -1.203407 -3.160821 -5.616428 -5.539351 -5.506639 -2.508752 -3.669253 -5.007565 -3.737050 -5.056012 -5.241152 -4.333218 -5.551017 -3.133287 -4.875716 -4.009251 -4.822841 -3.459374 -5.774768 -4.632083 -3.865233 -3.424491 -5.337093 -3.383913 -4.323587 -3.843875 -3.686116 -3.044877 -4.436072 -4.064031 -4.726449 -3.695806 -5.232437 -4.475028 -5.778711 -4.800741 -3.351483 -5.658014 -5.651588 -6.307340 -3.414782 -6.590916 -5.441561 -3.380625 -3.939611 -4.191518 -6.356399 -6.043978 -5.231822 -4.611934 -3.736990 -4.431056 -3.564108 -2.001732 -3.055293 -5.470955 -3.732139 -4.201635 -4.137843 -3.362089 -4.245891 -3.393936 -4.655731 -2.906656 -5.684611 -2.872132 -3.487771 -3.532513 -4.203000 -4.907263 -5.496334 -4.459752 -5.397960 -4.658972 -2.473748 -2.229258 -4.151149 -4.124643 -4.232307 -6.322429 -3.870439 -4.309332 -4.826533 -5.726725 -4.778713 -5.837763 -4.511289 -4.438900 -4.951503 -3.415952 -3.335085 -5.360198 -5.704799 -3.961938 -4.242884 -3.689797 -2.787006 -4.510596 -4.262953 -4.161632 -5.127538 -5.125683 -3.392206 -4.318555 -3.739022 -4.266866 -2.528960 -5.724183 -6.731508 -3.208614 -3.246144 -3.593297 -3.463094 -3.546047 -4.320380 -4.657413 -2.950392 -5.363548 -4.028687 -3.661499 -5.016842 -5.261001 -5.145994 -3.214099 -5.271538 -4.189554 -3.543847 -5.221260 -3.906584 -6.768101 -4.984638 -5.006882 -3.288379 -4.019171 -2.735623 -4.541889 -4.206689 -2.665800 -3.387896 -2.833799 -2.882581 -3.546895 -3.223227 -4.355319 -4.719042 -4.137974 -3.519634 -3.132823 -3.985312 -4.014791 -3.260297 -4.959565 -2.547514 -4.148952 -5.212928 -4.055910 -3.727811 -3.691743 -4.964857 -5.920496 -5.228675 -2.391767 -4.593249 -5.318469 -4.696414 -3.786635 -4.294655 -3.832673 -3.666402 -3.346489 -4.436691 -2.525456 -5.736790 -5.268817 -4.383293 -3.193945 -5.328995 -5.750396 -4.990790 -5.668689 -2.608268 -5.487515 -4.583353 -4.411667 -3.933784 -5.434024 -4.669488 -3.937340 -3.135638 -4.929614 -1.656825 -4.761598 -3.756033 -2.605887 -4.862142 -2.219162 -2.055358 -5.911149 -4.377473 -3.527647 -4.617845 -3.017059 -5.294590 -4.492523 -4.364065 -4.713989 -3.479812 -3.958329 -3.938537 -5.257801 -3.644983 -3.117666 -4.563823 -5.336068 -4.893301 -3.295013 -3.969985 -3.592601 -5.305370 -4.809462 -5.624624 -3.508289 -4.495091 -5.755652 -4.407469 -4.107235 -6.364470 -4.847295 -5.269683 -5.801301 -3.307298 -2.623377 -4.624101 -2.255437 -3.384935 -4.570633 -3.367783 -1.958387 -4.285474 -5.261592 -4.451481 -4.443871 -5.185613 -3.723626 -4.528223 -4.042746 -5.047890 -3.584087 -5.017316 -6.178852 -5.200707 -4.151885 -3.960146 -5.893818 -4.049178 -4.226721 -4.317886 -4.613666 -4.319584 -4.288937 -1.747415 -5.725557 -2.373359 -3.055413 -1.364934 -4.192126 -4.527324 -4.378290 -4.579244 -2.323234 -6.116277 -3.345307 -3.120594 -3.689170 -5.004947 -5.067962 -4.726172 -2.983312 -3.997863 -4.284944 -3.235830 -3.702012 -5.015650 -3.242294 -4.503865 -3.096747 -4.029711 -5.171046 -2.626569 -5.308759 -3.735002 -4.204815 -4.085426 -4.714794 -5.041673 -1.947002 -2.582174 -5.365739 -3.022613 -3.652678 -3.755819 -3.175135 -4.582139 -5.680027 -2.972536 -4.024585 -4.829444 -4.015418 -3.474510 -3.698167 -4.462571 -4.585361 -3.465165 -4.365612 -4.086408 -3.512017 -2.650511 -4.334321 -4.582630 -3.699663 -4.611213 -4.977311 -3.916443 -4.023379 -5.665647 -5.270902 -3.616971 -3.249198 -4.789349 -4.271665 -4.856421 -3.139057 -4.286235 -3.984560 -4.216118 -2.614030 -4.805964 -4.844103 -3.962689 -3.475829 -4.624853 -5.414284 -3.196953 -3.084349 -6.414745 -3.952911 -1.681512 -6.467465 -3.804207 -5.095508 -4.579527 -4.529163 -4.053577 -5.417367 -5.379168 -3.867067 -3.844324 -3.583563 -3.922007 -4.335433 -2.783898 -5.111223 -6.337021 -4.219033 -3.881047 -4.509061 -5.368360 -4.212850 -5.951878 -4.335559 -4.230073 -3.282947 -4.940235 -4.057447 -4.029306 -6.755331 -4.260440 -3.345271 -4.178781 -4.040497 -2.369050 -5.003178 -4.604557 -5.472990 -6.956406 -5.666847 -4.505687 -4.988806 -4.883853 -3.670632 


----------------------------------------------------------------------
**********************************************************************
----------------------------------------------------------------------
Joystick Motor Vs Sensory index: Rows: Bootstraped data.
#Rows: 1.000000
#Cols: 1000.000000


Rows: 
12.283418 9.467836 7.978325 6.688807 9.286091 8.172895 7.946003 11.132876 10.948695 7.745442 9.587622 8.668197 12.764531 9.922598 12.525994 10.585989 12.555066 7.922060 9.539270 12.767508 11.534203 8.886044 6.699607 9.081654 6.770379 9.775291 13.396132 11.813916 11.662699 11.600781 9.597169 10.761756 8.881235 10.988107 13.957937 12.653268 9.975698 12.195109 10.508475 9.906584 10.474485 14.780726 11.027857 8.239102 10.826879 12.379691 8.056602 8.854442 11.684613 10.761006 9.941706 9.698694 9.069381 13.384394 8.086065 8.290191 10.840268 11.150938 8.186512 8.952832 12.215182 12.320771 8.132261 9.492588 8.674099 9.453795 6.182642 7.385527 11.667015 8.264175 10.303421 9.767485 7.480592 6.743348 10.494908 12.447258 10.235956 8.721643 12.122476 10.898688 8.308507 10.838557 13.424438 9.323777 10.003781 7.251767 11.469829 9.847851 9.368234 10.529220 10.100674 11.558179 9.817699 12.447521 12.358610 9.695969 10.513565 9.685771 8.996342 10.973991 11.845688 11.277945 12.307728 9.572208 8.241269 7.774969 7.082211 10.508571 9.549576 9.828895 8.314992 11.674519 10.802208 9.682316 9.222142 10.219492 12.039085 10.229224 12.236111 10.899736 10.597062 10.313489 10.108410 10.029041 6.998263 12.427161 11.076096 9.928362 11.382037 8.169926 8.219378 11.969097 11.661750 10.428281 10.617601 9.890182 12.435305 10.814984 9.244328 8.805350 7.464550 10.662182 11.256860 10.730699 11.204633 6.668297 7.378435 8.161332 11.121900 8.837935 7.688489 6.415716 10.296745 12.497662 8.409760 7.269037 7.763312 6.486200 10.121633 8.830906 8.682052 10.460768 12.620505 10.365316 13.050375 10.389536 10.249132 11.777765 10.373162 12.862426 12.015680 10.810462 9.041023 12.300411 9.720851 7.190631 8.951026 8.585722 9.730963 8.578844 12.782884 7.960690 10.606957 9.592919 11.397384 11.822191 10.002636 13.122016 8.127002 10.515162 9.932384 8.473639 10.697004 11.271357 9.388059 8.401138 10.027599 9.365711 9.960390 9.258211 7.745344 9.374516 12.099571 12.828592 10.737824 7.494330 7.632964 12.181514 10.510083 8.634653 10.197596 8.272609 11.542779 11.166580 9.509406 8.908452 10.182285 7.848846 10.393724 7.444440 6.224914 6.805999 12.618612 9.591874 8.504257 14.165144 7.295122 9.835618 9.799390 8.907069 8.153654 10.592844 13.404390 10.250203 7.122589 9.272218 9.342689 12.805908 10.713917 7.987967 8.763371 9.953990 9.766408 13.299859 7.743127 11.268494 9.523191 7.762845 6.857253 10.239945 13.903053 10.497633 9.762679 10.622473 11.777261 9.321531 9.725950 14.786292 8.359731 10.718877 9.299244 11.036948 8.477414 11.014404 8.127654 8.574820 10.013404 11.799987 10.905418 12.156278 8.574906 10.007949 11.292479 9.158666 7.186764 11.612492 11.495100 10.785481 10.518093 8.800107 8.023019 8.230330 11.581514 11.369214 13.177005 10.396366 9.479900 9.141916 10.047085 11.483456 9.738962 10.354479 6.484610 12.172536 9.623346 10.476459 11.067850 10.194705 10.930125 7.788550 11.760705 13.055422 8.391757 10.440228 10.398910 9.889712 10.017319 10.160204 9.929122 8.790679 10.845761 9.476403 9.433732 11.056228 9.460479 9.739004 11.263122 9.280387 11.396754 9.401708 7.320211 10.445272 11.797683 11.870638 9.405532 8.983299 12.862319 11.256823 6.633840 10.011841 10.120491 7.258789 6.535156 8.547681 9.822403 9.272949 6.746057 11.590041 10.079472 12.970723 10.470596 10.315635 12.026616 12.822687 8.152969 9.656044 9.302131 9.123097 13.666153 10.938642 6.313225 12.521540 9.206569 10.045673 10.223103 9.009731 8.360400 7.791019 9.970049 9.969452 9.068957 9.348175 11.483733 12.823332 8.533109 9.630177 12.224906 7.517815 14.264706 8.397336 10.085246 10.678005 8.424877 10.229790 8.582215 10.035621 11.365828 8.375771 10.142201 7.983377 10.856307 12.582604 12.286433 7.927695 10.524099 8.234728 10.473945 7.506665 9.503003 10.583866 8.189678 9.738268 9.690314 10.609408 6.288055 8.219435 12.576830 10.376083 8.465294 13.403965 9.953595 8.066149 9.404751 9.667361 12.493664 13.339621 9.963838 9.489322 10.176642 11.309793 10.191529 9.187454 10.240716 11.750831 11.928648 13.036947 10.690119 12.029018 9.614199 10.174822 9.661995 10.658597 10.235094 9.626209 12.940685 9.812035 7.945066 9.167354 8.382474 11.909383 9.216889 10.716741 8.867552 11.357692 6.232317 7.598448 9.868933 10.920490 8.010570 8.198766 12.202455 9.091493 9.315929 10.699418 10.285889 10.262938 9.067388 11.566379 11.537216 10.800028 6.219852 11.197225 9.221399 9.701252 9.988064 10.880446 8.204666 11.878018 11.552691 9.569203 11.165234 9.736200 11.705794 9.630935 5.657367 11.434154 7.423571 9.085229 11.675332 11.076486 7.116256 9.121268 11.220314 10.041152 10.516921 9.069049 10.854506 9.804919 8.089579 11.398200 11.756931 9.376553 8.356146 9.713428 7.579041 9.753489 13.924605 9.598182 8.748119 11.243503 10.467260 11.206021 9.428870 9.059522 10.839961 9.779398 13.156565 10.991267 10.628093 7.042163 9.326245 9.117273 14.452747 10.531670 11.249000 9.866215 10.294600 8.161049 5.776678 8.748412 8.421907 11.202223 11.504204 12.467324 9.263321 9.761450 7.607742 10.124570 10.688803 6.696320 11.804559 10.302225 8.672855 11.675666 10.848954 10.764877 10.126300 11.324159 9.551359 9.052159 11.156122 9.798626 10.860996 7.452031 7.743870 10.613371 9.624985 7.472174 9.060819 6.229240 10.092592 11.798301 9.938906 5.846962 7.609833 10.118707 9.871043 8.206231 7.234724 10.151339 10.970819 8.957651 10.229926 10.451807 8.697077 12.309980 11.989567 7.727902 10.403419 11.518092 8.309115 9.673427 12.936124 11.046946 8.984065 9.563159 7.059737 9.773507 9.412892 10.325032 11.649511 12.049935 8.500677 10.023976 12.586775 12.266950 12.735524 12.096708 7.777235 9.927199 8.919811 6.774030 8.864406 10.687270 9.005192 10.436803 9.656566 11.126486 11.953562 12.170266 8.700574 8.949902 10.764440 10.648591 10.832123 10.592708 10.957925 11.133034 9.296687 10.684516 10.008035 10.377625 10.816339 9.915640 6.447967 8.450271 10.533028 8.990520 9.480278 6.857296 8.099925 9.895429 9.785634 11.326812 7.715074 9.415486 10.350863 9.423296 8.574430 8.674957 10.484934 9.241468 11.245009 9.170513 9.911517 9.648261 10.301759 9.362264 12.405958 10.191259 7.439909 10.920823 11.881212 9.488048 9.683785 10.128288 11.717795 8.784637 11.196380 13.069094 11.407704 10.501663 12.879184 9.396091 9.950619 8.608970 9.199618 9.649525 9.284208 10.231294 9.830240 10.601758 9.316513 9.815930 12.926780 9.134842 10.477925 8.722775 12.319781 8.869125 13.192233 11.708377 9.962517 9.543632 12.151105 8.129234 10.035269 12.367340 12.374470 10.464625 9.778330 9.692021 10.453229 12.325875 11.582021 12.928734 10.445129 10.794162 8.800379 8.936931 8.167781 7.612681 11.908085 12.668176 11.138814 9.598583 12.133331 10.133247 8.546984 10.306078 12.376914 9.864386 10.122996 10.558117 11.316241 10.035824 10.075773 12.659931 10.683175 7.575195 8.037844 12.430298 11.648257 10.160424 9.009668 10.770078 7.608647 6.460741 10.041950 10.532977 8.393419 7.530574 7.985048 12.143385 13.783331 9.009479 11.261474 13.793447 8.870930 9.692329 10.537322 8.824785 8.170512 9.661094 10.688067 9.638040 6.794492 10.633680 5.254452 8.529036 10.997620 11.469323 7.556246 10.718885 10.371204 7.954969 10.212110 9.375016 10.052384 8.617731 9.937351 9.763766 9.357644 10.914737 10.863493 7.284579 9.373123 9.209019 9.878393 7.430424 9.759084 8.463315 10.736655 9.014817 11.384477 8.946398 9.366942 11.276964 11.719359 9.530865 14.957876 8.006148 10.420111 12.322975 11.360027 11.711623 11.625612 6.978465 10.798800 9.205140 9.180852 9.871237 9.639660 8.614806 8.819893 10.880205 8.912718 9.054735 9.360218 10.264427 11.885369 8.511044 9.091127 9.161318 9.360159 10.810363 9.042906 10.138176 9.039005 12.606618 11.985847 12.001330 8.721237 9.606840 7.115868 10.919951 10.852629 10.446627 13.573622 11.500423 8.770188 9.122082 11.385092 11.725038 15.339679 12.278772 12.877183 7.331199 11.693419 7.588886 10.183725 8.509387 9.403379 11.466956 13.219061 9.138014 6.912665 9.646746 7.847215 10.406832 10.295462 11.820086 10.691524 9.194719 12.462073 9.692094 11.330009 7.988098 9.010294 7.142670 10.205059 5.664278 13.399172 8.988468 10.723781 8.641707 8.368043 9.945149 10.661797 11.025879 8.347298 13.022787 8.868913 10.613367 11.281152 8.426280 7.366852 8.325938 10.986071 8.522121 10.332705 8.655580 10.326334 11.833117 11.370790 8.218421 10.211968 10.251539 9.372259 10.979933 7.997617 7.453915 11.080011 10.773873 9.949929 8.712248 7.922920 10.375941 10.913595 10.112429 9.877530 10.403221 10.122892 6.012422 7.439259 11.234936 9.490841 12.829307 7.159387 11.566305 12.328839 9.352475 7.440520 9.879261 13.695686 12.453969 11.083148 11.425060 10.678029 6.565846 9.322401 10.078446 12.043159 12.275585 10.574139 10.854255 9.060542 8.918939 11.257557 10.294446 10.855334 10.488495 10.289114 10.793000 11.604233 10.834205 7.180558 9.074563 13.511690 10.949572 8.843021 12.322921 11.929097 8.726225 8.175921 7.746809 10.311256 9.939851 10.330085 8.936542 9.783039 10.477437 10.539284 10.774729 7.258510 11.466428 9.738660 9.293037 9.471993 8.574849 6.804002 11.858519 9.155800 9.433277 11.809160 9.187973 11.597920 11.794124 11.000623 9.066778 8.568178 9.203133 12.319378 8.383122 8.005725 7.278800 9.554194 12.629932 9.609241 9.969297 9.103030 13.896428 7.498593 9.427044 9.792512 10.304605 7.638888 7.589937 8.374049 9.019240 10.893943 10.840875 12.668732 9.093430 10.341435 10.607456 9.589689 10.213789 8.512294 13.492605 9.762297 9.683118 12.040126 9.686618 8.753788 11.711960 10.907646 7.146043 13.027845 8.805341 10.301917 8.129473 11.118745 10.435050 8.873541 10.894094 9.719568 14.925870 10.035493 10.872926 5.741345 13.251317 7.413176 10.351366 9.584587 6.445725 9.355675 10.960456 8.285414 12.391746 
