# Supplementary material for: Distinct dynamics of neuronal activity during concurrent motor planning and execution
Source: Nat Commun. 2021 Sep 10;12:5390. doi: 10.1038/s41467-021-25558-8 (PMC8433382; doi:10.1038/s41467-021-25558-8)
Supplement: Supplementary file 5 — Source Data [file 41467_2021_25558_MOESM5_ESM.zip › Source Data/Figure2/Figure2B.txt]

groupedAnalysis_6groups_analysis_lagduration_noScatter_v21.m
----------------------------------------------------------------------
**********************************************************************
----------------------------------------------------------------------
Velocity modulation: Rows: Sorted units. Columns: 10 ms bins.
#Rows: 5413.000000
#Cols: 801.000000

Column values: 
-400.000000 -399.000000 -398.000000 -397.000000 -396.000000 -395.000000 -394.000000 -393.000000 -392.000000 -391.000000 -390.000000 -389.000000 -388.000000 -387.000000 -386.000000 -385.000000 -384.000000 -383.000000 -382.000000 -381.000000 -380.000000 -379.000000 -378.000000 -377.000000 -376.000000 -375.000000 -374.000000 -373.000000 -372.000000 -371.000000 -370.000000 -369.000000 -368.000000 -367.000000 -366.000000 -365.000000 -364.000000 -363.000000 -362.000000 -361.000000 -360.000000 -359.000000 -358.000000 -357.000000 -356.000000 -355.000000 -354.000000 -353.000000 -352.000000 -351.000000 -350.000000 -349.000000 -348.000000 -347.000000 -346.000000 -345.000000 -344.000000 -343.000000 -342.000000 -341.000000 -340.000000 -339.000000 -338.000000 -337.000000 -336.000000 -335.000000 -334.000000 -333.000000 -332.000000 -331.000000 -330.000000 -329.000000 -328.000000 -327.000000 -326.000000 -325.000000 -324.000000 -323.000000 -322.000000 -321.000000 -320.000000 -319.000000 -318.000000 -317.000000 -316.000000 -315.000000 -314.000000 -313.000000 -312.000000 -311.000000 -310.000000 -309.000000 -308.000000 -307.000000 -306.000000 -305.000000 -304.000000 -303.000000 -302.000000 -301.000000 -300.000000 -299.000000 -298.000000 -297.000000 -296.000000 -295.000000 -294.000000 -293.000000 -292.000000 -291.000000 -290.000000 -289.000000 -288.000000 -287.000000 -286.000000 -285.000000 -284.000000 -283.000000 -282.000000 -281.000000 -280.000000 -279.000000 -278.000000 -277.000000 -276.000000 -275.000000 -274.000000 -273.000000 -272.000000 -271.000000 -270.000000 -269.000000 -268.000000 -267.000000 -266.000000 -265.000000 -264.000000 -263.000000 -262.000000 -261.000000 -260.000000 -259.000000 -258.000000 -257.000000 -256.000000 -255.000000 -254.000000 -253.000000 -252.000000 -251.000000 -250.000000 -249.000000 -248.000000 -247.000000 -246.000000 -245.000000 -244.000000 -243.000000 -242.000000 -241.000000 -240.000000 -239.000000 -238.000000 -237.000000 -236.000000 -235.000000 -234.000000 -233.000000 -232.000000 -231.000000 -230.000000 -229.000000 -228.000000 -227.000000 -226.000000 -225.000000 -224.000000 -223.000000 -222.000000 -221.000000 -220.000000 -219.000000 -218.000000 -217.000000 -216.000000 -215.000000 -214.000000 -213.000000 -212.000000 -211.000000 -210.000000 -209.000000 -208.000000 -207.000000 -206.000000 -205.000000 -204.000000 -203.000000 -202.000000 -201.000000 -200.000000 -199.000000 -198.000000 -197.000000 -196.000000 -195.000000 -194.000000 -193.000000 -192.000000 -191.000000 -190.000000 -189.000000 -188.000000 -187.000000 -186.000000 -185.000000 -184.000000 -183.000000 -182.000000 -181.000000 -180.000000 -179.000000 -178.000000 -177.000000 -176.000000 -175.000000 -174.000000 -173.000000 -172.000000 -171.000000 -170.000000 -169.000000 -168.000000 -167.000000 -166.000000 -165.000000 -164.000000 -163.000000 -162.000000 -161.000000 -160.000000 -159.000000 -158.000000 -157.000000 -156.000000 -155.000000 -154.000000 -153.000000 -152.000000 -151.000000 -150.000000 -149.000000 -148.000000 -147.000000 -146.000000 -145.000000 -144.000000 -143.000000 -142.000000 -141.000000 -140.000000 -139.000000 -138.000000 -137.000000 -136.000000 -135.000000 -134.000000 -133.000000 -132.000000 -131.000000 -130.000000 -129.000000 -128.000000 -127.000000 -126.000000 -125.000000 -124.000000 -123.000000 -122.000000 -121.000000 -120.000000 -119.000000 -118.000000 -117.000000 -116.000000 -115.000000 -114.000000 -113.000000 -112.000000 -111.000000 -110.000000 -109.000000 -108.000000 -107.000000 -106.000000 -105.000000 -104.000000 -103.000000 -102.000000 -101.000000 -100.000000 -99.000000 -98.000000 -97.000000 -96.000000 -95.000000 -94.000000 -93.000000 -92.000000 -91.000000 -90.000000 -89.000000 -88.000000 -87.000000 -86.000000 -85.000000 -84.000000 -83.000000 -82.000000 -81.000000 -80.000000 -79.000000 -78.000000 -77.000000 -76.000000 -75.000000 -74.000000 -73.000000 -72.000000 -71.000000 -70.000000 -69.000000 -68.000000 -67.000000 -66.000000 -65.000000 -64.000000 -63.000000 -62.000000 -61.000000 -60.000000 -59.000000 -58.000000 -57.000000 -56.000000 -55.000000 -54.000000 -53.000000 -52.000000 -51.000000 -50.000000 -49.000000 -48.000000 -47.000000 -46.000000 -45.000000 -44.000000 -43.000000 -42.000000 -41.000000 -40.000000 -39.000000 -38.000000 -37.000000 -36.000000 -35.000000 -34.000000 -33.000000 -32.000000 -31.000000 -30.000000 -29.000000 -28.000000 -27.000000 -26.000000 -25.000000 -24.000000 -23.000000 -22.000000 -21.000000 -20.000000 -19.000000 -18.000000 -17.000000 -16.000000 -15.000000 -14.000000 -13.000000 -12.000000 -11.000000 -10.000000 -9.000000 -8.000000 -7.000000 -6.000000 -5.000000 -4.000000 -3.000000 -2.000000 -1.000000 0.000000 1.000000 2.000000 3.000000 4.000000 5.000000 6.000000 7.000000 8.000000 9.000000 10.000000 11.000000 12.000000 13.000000 14.000000 15.000000 16.000000 17.000000 18.000000 19.000000 20.000000 21.000000 22.000000 23.000000 24.000000 25.000000 26.000000 27.000000 28.000000 29.000000 30.000000 31.000000 32.000000 33.000000 34.000000 35.000000 36.000000 37.000000 38.000000 39.000000 40.000000 41.000000 42.000000 43.000000 44.000000 45.000000 46.000000 47.000000 48.000000 49.000000 50.000000 51.000000 52.000000 53.000000 54.000000 55.000000 56.000000 57.000000 58.000000 59.000000 60.000000 61.000000 62.000000 63.000000 64.000000 65.000000 66.000000 67.000000 68.000000 69.000000 70.000000 71.000000 72.000000 73.000000 74.000000 75.000000 76.000000 77.000000 78.000000 79.000000 80.000000 81.000000 82.000000 83.000000 84.000000 85.000000 86.000000 87.000000 88.000000 89.000000 90.000000 91.000000 92.000000 93.000000 94.000000 95.000000 96.000000 97.000000 98.000000 99.000000 100.000000 101.000000 102.000000 103.000000 104.000000 105.000000 106.000000 107.000000 108.000000 109.000000 110.000000 111.000000 112.000000 113.000000 114.000000 115.000000 116.000000 117.000000 118.000000 119.000000 120.000000 121.000000 122.000000 123.000000 124.000000 125.000000 126.000000 127.000000 128.000000 129.000000 130.000000 131.000000 132.000000 133.000000 134.000000 135.000000 136.000000 137.000000 138.000000 139.000000 140.000000 141.000000 142.000000 143.000000 144.000000 145.000000 146.000000 147.000000 148.000000 149.000000 150.000000 151.000000 152.000000 153.000000 154.000000 155.000000 156.000000 157.000000 158.000000 159.000000 160.000000 161.000000 162.000000 163.000000 164.000000 165.000000 166.000000 167.000000 168.000000 169.000000 170.000000 171.000000 172.000000 173.000000 174.000000 175.000000 176.000000 177.000000 178.000000 179.000000 180.000000 181.000000 182.000000 183.000000 184.000000 185.000000 186.000000 187.000000 188.000000 189.000000 190.000000 191.000000 192.000000 193.000000 194.000000 195.000000 196.000000 197.000000 198.000000 199.000000 200.000000 201.000000 202.000000 203.000000 204.000000 205.000000 206.000000 207.000000 208.000000 209.000000 210.000000 211.000000 212.000000 213.000000 214.000000 215.000000 216.000000 217.000000 218.000000 219.000000 220.000000 221.000000 222.000000 223.000000 224.000000 225.000000 226.000000 227.000000 228.000000 229.000000 230.000000 231.000000 232.000000 233.000000 234.000000 235.000000 236.000000 237.000000 238.000000 239.000000 240.000000 241.000000 242.000000 243.000000 244.000000 245.000000 246.000000 247.000000 248.000000 249.000000 250.000000 251.000000 252.000000 253.000000 254.000000 255.000000 256.000000 257.000000 258.000000 259.000000 260.000000 261.000000 262.000000 263.000000 264.000000 265.000000 266.000000 267.000000 268.000000 269.000000 270.000000 271.000000 272.000000 273.000000 274.000000 275.000000 276.000000 277.000000 278.000000 279.000000 280.000000 281.000000 282.000000 283.000000 284.000000 285.000000 286.000000 287.000000 288.000000 289.000000 290.000000 291.000000 292.000000 293.000000 294.000000 295.000000 296.000000 297.000000 298.000000 299.000000 300.000000 301.000000 302.000000 303.000000 304.000000 305.000000 306.000000 307.000000 308.000000 309.000000 310.000000 311.000000 312.000000 313.000000 314.000000 315.000000 316.000000 317.000000 318.000000 319.000000 320.000000 321.000000 322.000000 323.000000 324.000000 325.000000 326.000000 327.000000 328.000000 329.000000 330.000000 331.000000 332.000000 333.000000 334.000000 335.000000 336.000000 337.000000 338.000000 339.000000 340.000000 341.000000 342.000000 343.000000 344.000000 345.000000 346.000000 347.000000 348.000000 349.000000 350.000000 351.000000 352.000000 353.000000 354.000000 355.000000 356.000000 357.000000 358.000000 359.000000 360.000000 361.000000 362.000000 363.000000 364.000000 365.000000 366.000000 367.000000 368.000000 369.000000 370.000000 371.000000 372.000000 373.000000 374.000000 375.000000 376.000000 377.000000 378.000000 379.000000 380.000000 381.000000 382.000000 383.000000 384.000000 385.000000 386.000000 387.000000 388.000000 389.000000 390.000000 391.000000 392.000000 393.000000 394.000000 395.000000 396.000000 397.000000 398.000000 399.000000 400.000000 

Rows: 
0.000000 0.000000 0.000000 0.000000 0.000000 0.000000 0.000000 0.000000 0.000000 0.000000 0.000000 0.000000 0.000000 0.000000 0.000000 0.000000 0.000000 0.000000 0.000000 0.000000 0.000000 0.000000 0.000000 0.000000 0.000000 0.000000 0.000000 0.000000 0.000000 0.000000 0.000000 0.000000 0.000000 0.000000 0.000000 0.000000 0.000000 0.000000 0.000000 0.000000 0.000000 0.000000 0.000000 0.000000 0.000000 0.000000 0.000000 0.000000 0.000000 0.000000 0.000000 0.000000 0.000000 0.000000 0.000000 0.000000 0.000000 0.000000 0.000000 0.000000 0.000000 0.000000 0.000000 0.000000 0.000000 0.000000 0.000000 0.000000 0.000000 0.000000 0.000000 0.000000 0.000000 0.000000 0.000000 0.000000 0.000000 0.000000 0.000000 0.000000 0.000000 0.000000 0.000000 0.000000 0.000000 0.000000 0.000000 0.000000 0.000000 0.000000 0.000000 0.000000 0.000000 0.000000 0.000000 0.000000 0.000000 0.000000 0.000000 0.000000 0.000000 0.000000 0.000000 0.000000 0.000000 0.000000 0.000000 0.000000 0.000000 0.000000 0.000000 0.000000 0.000000 0.000000 0.000000 0.000000 0.000000 0.000000 0.000000 0.000000 0.000000 0.000000 0.000000 0.000000 0.000000 0.000000 0.000000 0.000000 0.000000 0.000000 0.000000 0.000000 0.000000 0.000000 0.000000 0.000000 0.000000 0.000000 0.000000 0.000000 0.000000 0.000000 0.000000 0.000000 0.000000 0.000000 0.000000 0.000000 0.000000 0.000000 0.000000 0.000000 0.000000 0.000000 0.000000 0.000000 0.000000 0.000000 0.000000 0.000000 0.000000 0.000000 0.000000 0.000000 0.000000 0.000000 0.000000 0.000000 0.000000 0.000000 0.000000 0.000000 0.000000 0.000000 0.000000 0.000000 0.000000 0.000000 0.000000 0.000000 0.000000 0.000000 0.000000 0.000000 0.000000 0.000000 0.000000 0.000000 0.000000 0.000000 0.000000 0.000000 0.000000 0.000000 0.000000 0.000000 0.000000 0.000000 0.000000 0.000000 0.000000 0.000000 0.000001 0.000002 0.000003 0.000005 0.000008 0.000014 0.000024 0.000039 0.000064 0.000102 0.000162 0.000252 0.000386 0.000583 0.000868 0.001273 0.001840 0.002622 0.003683 0.005102 0.006972 0.009399 0.012504 0.016419 0.021289 0.027261 0.034487 0.043115 0.053282 0.065112 0.078710 0.094153 0.111489 0.130734 0.151871 0.174851 0.199592 0.225987 0.253905 0.283200 0.313711 0.345274 0.377721 0.410888 0.444614 0.478742 0.513120 0.547599 0.582028 0.616253 0.650113 0.683438 0.716047 0.747747 0.778337 0.807610 0.835356 0.861373 0.885469 0.907475 0.927246 0.944674 0.959687 0.972254 0.982386 0.990132 0.995574 0.998821 1.000000 0.999248 0.996702 0.992487 0.986714 0.979472 0.970825 0.960813 0.949452 0.936740 0.922663 0.907204 0.890344 0.872079 0.852418 0.831393 0.809056 0.785488 0.760788 0.735075 0.708483 0.681152 0.653226 0.624844 0.596136 0.567220 0.538201 0.509170 0.480206 0.451379 0.422756 0.394402 0.366387 0.338788 0.311695 0.285207 0.259436 0.234503 0.210532 0.187652 0.165983 0.145636 0.126706 0.109266 0.093366 0.079029 0.066252 0.055007 0.045244 0.036896 0.029882 0.024116 0.019513 0.015991 0.013484 0.011942 0.011335 0.011659 0.012935 0.015208 0.018549 0.023047 0.028807 0.035942 0.044566 0.054785 0.066690 0.080343 0.095774 0.112971 0.131874 0.152373 0.174305 0.197456 0.221568 0.246344 0.271459 0.296570 0.321330 0.345402 0.368468 0.390245 0.410489 0.429004 0.445647 0.460323 0.472987 0.483637 0.492302 0.499039 0.503917 0.507012 0.508394 0.508122 0.506238 0.502765 0.497707 0.491052 0.482779 0.472859 0.461273 0.448010 0.433085 0.416540 0.398452 0.378937 0.358153 0.336293 0.313588 0.290296 0.266695 0.243075 0.219724 0.196924 0.174934 0.153986 0.134277 0.115961 0.099153 0.083920 0.070287 0.058241 0.047733 0.038684 0.030992 0.024540 0.019200 0.014839 0.011326 0.008535 0.006349 0.004660 0.003375 0.002411 0.001698 0.001179 0.000807 0.000544 0.000362 0.000237 0.000153 0.000097 0.000061 0.000037 0.000023 0.000013 0.000008 0.000005 0.000003 0.000001 0.000001 0.000000 0.000000 0.000000 0.000000 0.000000 0.000000 0.000000 0.000000 0.000000 0.000000 0.000000 0.000000 0.000000 0.000000 0.000000 0.000000 0.000000 0.000000 0.000000 0.000000 0.000000 0.000000 0.000000 0.000000 0.000000 0.000000 0.000000 0.000000 0.000000 0.000000 0.000000 0.000000 0.000000 0.000000 0.000000 0.000000 0.000000 0.000000 0.000000 0.000000 0.000000 0.000000 0.000000 0.000000 0.000000 0.000000 0.000000 0.000000 0.000000 0.000000 0.000000 0.000000 0.000000 0.000000 0.000000 0.000000 0.000000 0.000000 0.000000 0.000000 0.000000 0.000000 0.000000 0.000000 0.000000 0.000000 0.000000 0.000000 0.000000 0.000000 0.000000 0.000000 0.000000 0.000000 0.000000 0.000000 0.000000 0.000000 0.000000 0.000000 0.000000 0.000000 0.000000 0.000000 0.000000 0.000000 0.000000 0.000000 0.000000 0.000000 0.000000 0.000000 0.000000 0.000000 0.000000 0.000000 0.000000 0.000000 0.000000 0.000000 0.000000 0.000000 0.000000 0.000000 0.000000 0.000000 0.000000 0.000000 0.000000 0.000000 0.000000 0.000000 0.000000 0.000000 0.000000 0.000000 0.000000 0.000000 0.000000 0.000000 0.000000 0.000000 0.000000 0.000000 0.000000 0.000000 0.000000 0.000000 0.000000 0.000000 0.000000 0.000000 0.000000 0.000000 0.000000 0.000000 0.000000 0.000000 0.000000 0.000000 0.000000 0.000000 0.000000 0.000000 0.000000 0.000000 0.000000 0.000000 0.000000 0.000000 0.000000 0.000000 0.000000 0.000000 0.000000 0.000000 0.000000 0.000000 0.000000 0.000000 0.000000 0.000000 0.000000 0.000000 0.000000 0.000000 0.000000 0.000000 0.000000 0.000000 0.000000 0.000000 0.000000 0.000000 0.000000 0.000000 0.000000 0.000000 0.000000 0.000000 0.000000 0.000000 0.000000 0.000000 0.000000 0.000000 0.000000 0.000000 0.000000 0.000000 0.000000 0.000000 0.000000 0.000000 0.000000 0.000000 0.000000 0.000000 0.000000 0.000000 0.000000 0.000000 0.000000 0.000000 0.000000 0.000000 0.000000 0.000000 0.000000 0.000000 0.000000 0.000001 0.000001 0.000002 0.000004 0.000008 0.000014 0.000024 0.000041 0.000070 0.000115 0.000187 0.000296 0.000461 0.000704 0.001057 0.001558 0.002260 0.003223 0.004524 0.006251 0.008506 0.011402 0.015064 0.019621 0.025206 0.031946 0.039961 0.049354 0.060201 0.072552 0.086418 0.101770 0.118533 0.136587 0.155769 0.175871 0.196647 0.217823 0.239101 0.260167 0.280707 0.300409 0.318977 0.336137 0.351643 0.365284 0.376883 0.386302 0.393440 0.398230 0.400638 0.400660 0.398318 0.393658 0.386750 0.377684 0.366573 0.353551 0.338777 0.322433 0.304726 0.285885 0.266159 0.245818 0.225138 0.204405 0.183899 0.163888 0.144621 0.126319 0.109168 0.093314 0.078860 0.065867 0.054352 0.044292 0.035632 0.028287 0.022151 0.017104 0.013016 0.009759 0.007205 0.005235 0.003742 0.002630 0.001816 0.001232 0.000820 0.000535 0.000342 0.000213 0.000130 0.000078 0.000045 0.000025 0.000014 0.000007 0.000004 0.000002 0.000001 0.000000 0.000000 0.000000 0.000000 0.000000 0.000000 0.000000 0.000000 0.000000 0.000000 0.000000 0.000000 0.000000 0.000000 0.000000 0.000000 0.000000 0.000000 0.000000 0.000000 0.000000 0.000000 0.000000 0.000000 0.000000 0.000000 0.000000 0.000000 0.000000 0.000000 0.000000 0.000000 0.000000 0.000000 0.000000 0.000000 0.000000 0.000000 0.000000 0.000000 0.000000 0.000000 0.000000 0.000000 0.000000 0.000000 0.000000 0.000000 0.000000 0.000000 0.000000 0.000000 0.000000 0.000000 0.000000 0.000000 0.000000 0.000000 0.000000 0.000000 0.000000 0.000000 0.000000 0.000000 0.000000 0.000000 0.000000 0.000000 

0.150271 0.150000 0.149672 0.149302 0.148912 0.148535 0.148216 0.148013 0.147994 0.148240 0.148841 0.149886 0.151466 0.153658 0.156524 0.160100 0.164390 0.169365 0.174957 0.181068 0.187565 0.194298 0.201101 0.207808 0.214258 0.220311 0.225850 0.230791 0.235084 0.238714 0.241698 0.244083 0.245935 0.247333 0.248361 0.249096 0.249601 0.249921 0.250073 0.250044 0.249794 0.249254 0.248328 0.246907 0.244866 0.242082 0.238437 0.233829 0.228182 0.221454 0.213640 0.204782 0.194966 0.184325 0.173032 0.161297 0.149357 0.137464 0.125874 0.114831 0.104557 0.095235 0.087003 0.079943 0.074079 0.069374 0.065734 0.063018 0.061043 0.059600 0.058467 0.057422 0.056262 0.054808 0.052923 0.050515 0.047539 0.044006 0.039970 0.035529 0.030814 0.025979 0.021189 0.016612 0.012400 0.008686 0.005576 0.003139 0.001407 0.000374 0.000000 0.000213 0.000918 0.002002 0.003345 0.004827 0.006333 0.007767 0.009047 0.010118 0.010950 0.011535 0.011896 0.012072 0.012126 0.012134 0.012182 0.012361 0.012762 0.013469 0.014553 0.016072 0.018059 0.020526 0.023459 0.026818 0.030541 0.034544 0.038725 0.042975 0.047180 0.051228 0.055020 0.058475 0.061531 0.064156 0.066347 0.068128 0.069553 0.070700 0.071669 0.072573 0.073534 0.074677 0.076124 0.077990 0.080375 0.083368 0.087037 0.091436 0.096598 0.102538 0.109253 0.116716 0.124883 0.133687 0.143033 0.152806 0.162863 0.173036 0.183138 0.192966 0.202309 0.210958 0.218713 0.225401 0.230882 0.235060 0.237893 0.239397 0.239643 0.238765 0.236942 0.234397 0.231385 0.228174 0.225035 0.222226 0.219978 0.218485 0.217892 0.218293 0.219726 0.222176 0.225574 0.229810 0.234737 0.240182 0.245958 0.251874 0.257745 0.263401 0.268692 0.273498 0.277726 0.281317 0.284243 0.286505 0.288131 0.289172 0.289698 0.289794 0.289555 0.289082 0.288479 0.287851 0.287297 0.286913 0.286788 0.287006 0.287640 0.288758 0.290421 0.292682 0.295584 0.299166 0.303455 0.308472 0.314225 0.320712 0.327920 0.335826 0.344394 0.353580 0.363332 0.373593 0.384302 0.395396 0.406817 0.418510 0.430426 0.442525 0.454778 0.467166 0.479682 0.492329 0.505124 0.518094 0.531273 0.544704 0.558430 0.572496 0.586940 0.601791 0.617060 0.632739 0.648792 0.665156 0.681739 0.698414 0.715031 0.731415 0.747376 0.762715 0.777237 0.790762 0.803132 0.814226 0.823964 0.832317 0.839308 0.845014 0.849562 0.853124 0.855909 0.858151 0.860098 0.861994 0.864074 0.866542 0.869569 0.873279 0.877744 0.882987 0.888978 0.895641 0.902861 0.910495 0.918380 0.926348 0.934235 0.941890 0.949186 0.956024 0.962336 0.968085 0.973263 0.977886 0.981988 0.985613 0.988804 0.991601 0.994027 0.996088 0.997768 0.999025 0.999796 1.000000 0.999540 0.998314 0.996216 0.993152 0.989040 0.983817 0.977447 0.969918 0.961247 0.951476 0.940670 0.928913 0.916300 0.902936 0.888929 0.874384 0.859404 0.844084 0.828514 0.812777 0.796954 0.781122 0.765363 0.749759 0.734401 0.719385 0.704813 0.690797 0.677451 0.664892 0.653236 0.642596 0.633078 0.624779 0.617780 0.612151 0.607941 0.605182 0.603884 0.604037 0.605607 0.608536 0.612743 0.618121 0.624540 0.631843 0.639853 0.648368 0.657169 0.666022 0.674681 0.682899 0.690430 0.697040 0.702512 0.706657 0.709322 0.710390 0.709793 0.707509 0.703567 0.698045 0.691066 0.682797 0.673439 0.663224 0.652405 0.641248 0.630022 0.618994 0.608420 0.598534 0.589546 0.581633 0.574935 0.569549 0.565531 0.562887 0.561577 0.561517 0.562578 0.564592 0.567359 0.570651 0.574222 0.577819 0.581189 0.584092 0.586305 0.587635 0.587926 0.587060 0.584960 0.581595 0.576974 0.571144 0.564186 0.556205 0.547332 0.537706 0.527479 0.516804 0.505833 0.494711 0.483576 0.472558 0.461774 0.451331 0.441326 0.431846 0.422967 0.414759 0.407287 0.400609 0.394784 0.389866 0.385912 0.382979 0.381121 0.380392 0.380840 0.382501 0.385399 0.389537 0.394892 0.401411 0.409008 0.417561 0.426913 0.436876 0.447232 0.457745 0.468163 0.478232 0.487705 0.496348 0.503947 0.510320 0.515315 0.518818 0.520748 0.521061 0.519744 0.516818 0.512328 0.506347 0.498968 0.490308 0.480501 0.469702 0.458084 0.445839 0.433171 0.420299 0.407453 0.394860 0.382749 0.371332 0.360803 0.351324 0.343020 0.335969 0.330203 0.325696 0.322375 0.320116 0.318752 0.318084 0.317887 0.317925 0.317964 0.317776 0.317159 0.315937 0.313972 0.311162 0.307451 0.302820 0.297291 0.290921 0.283795 0.276025 0.267738 0.259077 0.250187 0.241216 0.232304 0.223583 0.215169 0.207160 0.199638 0.192662 0.186270 0.180483 0.175303 0.170717 0.166700 0.163219 0.160236 0.157708 0.155597 0.153863 0.152473 0.151401 0.150624 0.150128 0.149901 0.149938 0.150232 0.150777 0.151562 0.152570 0.153773 0.155131 0.156593 0.158094 0.159555 0.160892 0.162011 0.162820 0.163229 0.163161 0.162554 0.161369 0.159592 0.157238 0.154355 0.151020 0.147338 0.143440 0.139475 0.135607 0.132000 0.128820 0.126216 0.124320 0.123236 0.123035 0.123750 0.125378 0.127876 0.131168 0.135144 0.139675 0.144614 0.149806 0.155099 0.160349 0.165426 0.170219 0.174642 0.178625 0.182126 0.185115 0.187581 0.189522 0.190945 0.191865 0.192297 0.192263 0.191790 0.190913 0.189674 0.188127 0.186340 0.184390 0.182368 0.180376 0.178518 0.176900 0.175624 0.174780 0.174441 0.174661 0.175466 0.176856 0.178803 0.181251 0.184118 0.187299 0.190671 0.194100 0.197441 0.200547 0.203274 0.205484 0.207051 0.207863 0.207824 0.206860 0.204918 0.201969 0.198007 0.193055 0.187161 0.180400 0.172871 0.164698 0.156026 0.147015 0.137836 0.128664 0.119672 0.111025 0.102870 0.095334 0.088519 0.082495 0.077308 0.072972 0.069477 0.066793 0.064873 0.063662 0.063098 0.063124 0.063684 0.064735 0.066239 0.068171 0.070513 0.073251 0.076375 0.079870 0.083719 0.087893 0.092353 0.097047 0.101910 0.106864 0.111822 0.116689 0.121367 0.125758 0.129767 0.133309 0.136312 0.138717 0.140480 0.141580 0.142008 0.141777 0.140912 0.139453 0.137450 0.134961 0.132048 0.128778 0.125215 0.121428 0.117481 0.113442 0.109375 0.105350 0.101433 0.097695 0.094206 0.091035 0.088248 0.085903 0.084048 0.082719 0.081936 0.081698 0.081987 0.082763 0.083971 0.085538 0.087381 0.089408 0.091523 0.093633 0.095650 0.097492 0.099091 0.100388 0.101340 0.101915 0.102097 0.101881 0.101276 0.100302 0.098994 0.097400 0.095580 0.093612 0.091586 0.089607 0.087795 0.086277 0.085190 0.084674 0.084864 0.085883 0.087839 0.090812 0.094851 0.099967 0.106125 0.113247 0.121208 0.129839 0.138932 0.148243 0.157508 0.166443 0.174766 0.182199 0.188486 0.193401 0.196759 0.198422 0.198306 0.196383 0.192682 0.187288 0.180332 0.171991 0.162473 0.152012 0.140855 0.129254 0.117456 0.105696 0.094193 0.083143 0.072718 0.063066 0.054308 0.046539 0.039833 0.034237 0.029778 0.026459 0.024262 0.023149 0.023060 0.023914 0.025614 0.028046 0.031081 0.034581 0.038400 0.042387 0.046395 0.050280 0.053905 0.057149 0.059902 0.062074 0.063595 0.064415 0.064509 0.063872 0.062527 0.060518 0.057911 0.054797 0.051285 0.047500 0.043585 0.039687 0.035962 0.032560 0.029624 0.027280 0.025631 0.024750 0.024676 0.025415 0.026932 0.029163 0.032013 0.035369 0.039108 0.043105 0.047249 0.051446 0.055634 0.059779 0.063882 0.067974 0.072113 0.076370 0.080825 0.085551 0.090606 0.096022 0.101801 0.107906 0.114267 0.120781 0.127315 0.133723 0.139849 0.145542 0.150664 0.155104 0.158777 0.161636 0.163669 0.164894 0.165361 0.165141 0.164320 0.162995 0.161261 0.159213 0.156938 0.154513 0.152005 0.149467 0.146945 

0.202411 0.205907 0.209432 0.212947 0.216401 0.219740 0.222899 0.225809 0.228400 0.230600 0.232343 0.233571 0.234240 0.234322 0.233807 0.232708 0.231058 0.228905 0.226317 0.223368 0.220141 0.216719 0.213181 0.209601 0.206040 0.202550 0.199166 0.195912 0.192797 0.189817 0.186958 0.184198 0.181511 0.178868 0.176244 0.173620 0.170988 0.168351 0.165726 0.163142 0.160640 0.158269 0.156081 0.154125 0.152441 0.151057 0.149983 0.149207 0.148693 0.148385 0.148205 0.148060 0.147845 0.147454 0.146781 0.145730 0.144220 0.142189 0.139603 0.136451 0.132752 0.128552 0.123925 0.118966 0.113794 0.108542 0.103351 0.098367 0.093732 0.089577 0.086014 0.083132 0.080993 0.079626 0.079029 0.079169 0.079987 0.081403 0.083319 0.085631 0.088234 0.091024 0.093910 0.096807 0.099648 0.102374 0.104939 0.107301 0.109427 0.111282 0.112833 0.114045 0.114883 0.115308 0.115282 0.114772 0.113746 0.112178 0.110050 0.107355 0.104095 0.100282 0.095944 0.091120 0.085864 0.080248 0.074359 0.068302 0.062204 0.056208 0.050473 0.045175 0.040497 0.036624 0.033735 0.031999 0.031556 0.032521 0.034967 0.038925 0.044380 0.051274 0.059507 0.068942 0.079414 0.090741 0.102726 0.115174 0.127889 0.140687 0.153395 0.165852 0.177910 0.189430 0.200283 0.210344 0.219497 0.227631 0.234644 0.240446 0.244968 0.248161 0.250010 0.250533 0.249790 0.247879 0.244942 0.241153 0.236716 0.231854 0.226796 0.221766 0.216971 0.212585 0.208746 0.205549 0.203039 0.201215 0.200036 0.199424 0.199277 0.199473 0.199891 0.200409 0.200921 0.201343 0.201616 0.201710 0.201628 0.201405 0.201104 0.200816 0.200653 0.200744 0.201229 0.202250 0.203946 0.206446 0.209859 0.214269 0.219732 0.226269 0.233865 0.242470 0.252002 0.262352 0.273387 0.284963 0.296930 0.309144 0.321469 0.333791 0.346012 0.358059 0.369882 0.381446 0.392731 0.403725 0.414420 0.424802 0.434853 0.444547 0.453847 0.462708 0.471083 0.478919 0.486170 0.492794 0.498762 0.504057 0.508680 0.512649 0.516000 0.518785 0.521072 0.522940 0.524481 0.525790 0.526968 0.528115 0.529326 0.530689 0.532281 0.534163 0.536379 0.538953 0.541889 0.545170 0.548758 0.552599 0.556625 0.560761 0.564926 0.569045 0.573052 0.576899 0.580557 0.584025 0.587325 0.590511 0.593659 0.596866 0.600244 0.603911 0.607985 0.612574 0.617769 0.623639 0.630228 0.637549 0.645592 0.654320 0.663678 0.673599 0.684009 0.694835 0.706012 0.717486 0.729222 0.741197 0.753408 0.765864 0.778583 0.791588 0.804895 0.818511 0.832425 0.846601 0.860976 0.875457 0.889920 0.904213 0.918165 0.931586 0.944279 0.956050 0.966714 0.976104 0.984078 0.990523 0.995355 0.998522 1.000000 0.999790 0.997913 0.994404 0.989306 0.982670 0.974547 0.964994 0.954066 0.941825 0.928340 0.913693 0.897979 0.881311 0.863823 0.845664 0.827005 0.808026 0.788917 0.769869 0.751067 0.732685 0.714877 0.697778 0.681493 0.666105 0.651668 0.638215 0.625761 0.614305 0.603843 0.594366 0.585871 0.578360 0.571847 0.566359 0.561930 0.558606 0.556436 0.555468 0.555745 0.557298 0.560139 0.564260 0.569623 0.576162 0.583781 0.592352 0.601721 0.611713 0.622132 0.632774 0.643433 0.653905 0.664000 0.673545 0.682391 0.690416 0.697526 0.703654 0.708765 0.712846 0.715910 0.717987 0.719128 0.719397 0.718872 0.717641 0.715804 0.713466 0.710743 0.707752 0.704618 0.701463 0.698411 0.695582 0.693088 0.691033 0.689512 0.688601 0.688364 0.688843 0.690061 0.692016 0.694681 0.698003 0.701905 0.706283 0.711011 0.715946 0.720930 0.725796 0.730376 0.734506 0.738029 0.740805 0.742709 0.743638 0.743511 0.742267 0.739871 0.736305 0.731573 0.725694 0.718705 0.710651 0.701588 0.691578 0.680681 0.668955 0.656450 0.643206 0.629249 0.614594 0.599240 0.583179 0.566398 0.548889 0.530653 0.511713 0.492122 0.471970 0.451391 0.430566 0.409721 0.389127 0.369086 0.349927 0.331983 0.315583 0.301028 0.288576 0.278430 0.270717 0.265488 0.262707 0.262253 0.263924 0.267447 0.272489 0.278673 0.285593 0.292837 0.299996 0.306686 0.312558 0.317312 0.320701 0.322541 0.322708 0.321142 0.317841 0.312858 0.306296 0.298299 0.289044 0.278738 0.267604 0.255880 0.243808 0.231632 0.219588 0.207904 0.196790 0.186440 0.177027 0.168697 0.161574 0.155751 0.151294 0.148239 0.146593 0.146334 0.147410 0.149740 0.153219 0.157714 0.163070 0.169114 0.175657 0.182502 0.189451 0.196311 0.202902 0.209066 0.214673 0.219624 0.223857 0.227348 0.230105 0.232171 0.233609 0.234504 0.234944 0.235022 0.234816 0.234393 0.233794 0.233037 0.232111 0.230982 0.229595 0.227880 0.225759 0.223158 0.220015 0.216290 0.211969 0.207079 0.201681 0.195881 0.189820 0.183672 0.177636 0.171926 0.166758 0.162343 0.158871 0.156507 0.155379 0.155578 0.157151 0.160103 0.164398 0.169962 0.176689 0.184441 0.193057 0.202359 0.212151 0.222232 0.232400 0.242453 0.252205 0.261485 0.270149 0.278083 0.285213 0.291503 0.296963 0.301645 0.305639 0.309073 0.312096 0.314876 0.317581 0.320369 0.323374 0.326691 0.330369 0.334398 0.338708 0.343167 0.347582 0.351711 0.355274 0.357966 0.359476 0.359509 0.357802 0.354145 0.348391 0.340477 0.330420 0.318331 0.304403 0.288908 0.272180 0.254605 0.236595 0.218572 0.200947 0.184099 0.168360 0.154004 0.141237 0.130195 0.120943 0.113486 0.107772 0.103710 0.101175 0.100027 0.100119 0.101306 0.103450 0.106426 0.110122 0.114435 0.119273 0.124545 0.130164 0.136041 0.142084 0.148200 0.154295 0.160278 0.166066 0.171585 0.176776 0.181597 0.186022 0.190047 0.193678 0.196937 0.199855 0.202465 0.204801 0.206890 0.208753 0.210396 0.211813 0.212984 0.213872 0.214429 0.214598 0.214314 0.213508 0.212115 0.210079 0.207355 0.203917 0.199765 0.194922 0.189443 0.183414 0.176948 0.170186 0.163291 0.156439 0.149815 0.143601 0.137968 0.133066 0.129016 0.125902 0.123771 0.122626 0.122430 0.123111 0.124568 0.126681 0.129320 0.132354 0.135662 0.139140 0.142701 0.146277 0.149815 0.153274 0.156612 0.159783 0.162728 0.165369 0.167613 0.169351 0.170467 0.170849 0.170401 0.169054 0.166781 0.163602 0.159589 0.154864 0.149594 0.143976 0.138227 0.132562 0.127183 0.122257 0.117909 0.114209 0.111175 0.108770 0.106909 0.105472 0.104312 0.103272 0.102194 0.100936 0.099380 0.097439 0.095062 0.092236 0.088989 0.085382 0.081509 0.077490 0.073468 0.069596 0.066039 0.062959 0.060515 0.058852 0.058097 0.058349 0.059681 0.062127 0.065685 0.070313 0.075930 0.082418 0.089625 0.097375 0.105473 0.113715 0.121898 0.129832 0.137345 0.144294 0.150573 0.156113 0.160887 0.164910 0.168237 0.170956 0.173187 0.175071 0.176768 0.178443 0.180264 0.182393 0.184976 0.188142 0.191992 0.196596 0.201990 0.208170 0.215088 0.222656 0.230740 0.239167 0.247726 0.256177 0.264257 0.271690 0.278198 0.283513 0.287391 0.289618 0.290028 0.288504 0.284989 0.279488 0.272071 0.262871 0.252079 0.239936 0.226727 0.212767 0.198389 0.183931 0.169718 0.156055 0.143208 0.131398 0.120795 0.111509 0.103597 0.097061 0.091860 0.087914 0.085120 0.083357 0.082503 0.082439 0.083059 0.084272 0.086002 0.088191 0.090792 0.093766 0.097076 0.100683 0.104542 0.108595 0.112775 0.116999 0.121175 0.125196 0.128953 0.132328 0.135207 0.137476 0.139034 0.139787 0.139660 0.138596 0.136558 0.133532 0.129527 0.124579 0.118747 0.112111 0.104777 0.096867 0.088520 0.079889 0.071134 0.062415 0.053893 0.045718 0.038023 0.030925 0.024514 0.018853 0.013979 0.009900 0.006600 0.004042 0.002172 0.000923 0.000224 0.000000 0.000177 0.000684 0.001459 0.002443 0.003589 

0.086302 0.086050 0.085487 0.084573 0.083272 0.081552 0.079388 0.076766 0.073685 0.070160 0.066219 0.061910 0.057292 0.052438 0.047429 0.042350 0.037286 0.032317 0.027518 0.022952 0.018676 0.014740 0.011185 0.008051 0.005374 0.003193 0.001545 0.000468 0.000000 0.000174 0.001018 0.002545 0.004757 0.007637 0.011149 0.015240 0.019836 0.024856 0.030210 0.035814 0.041593 0.047493 0.053485 0.059573 0.065790 0.072196 0.078874 0.085915 0.093409 0.101426 0.110012 0.119168 0.128852 0.138971 0.149388 0.159928 0.170391 0.180566 0.190250 0.199259 0.207443 0.214696 0.220954 0.226200 0.230452 0.233755 0.236167 0.237749 0.238551 0.238602 0.237911 0.236459 0.234209 0.231113 0.227119 0.222188 0.216298 0.209460 0.201718 0.193156 0.183895 0.174086 0.163910 0.153563 0.143255 0.133195 0.123591 0.114643 0.106541 0.099462 0.093566 0.088998 0.085883 0.084316 0.084362 0.086046 0.089343 0.094172 0.100393 0.107802 0.116138 0.125087 0.134300 0.143407 0.152042 0.159865 0.166586 0.171988 0.175943 0.178423 0.179505 0.179371 0.178290 0.176608 0.174717 0.173032 0.171959 0.171862 0.173039 0.175692 0.179914 0.185674 0.192818 0.201070 0.210054 0.219315 0.228351 0.236646 0.243709 0.249112 0.252521 0.253722 0.252642 0.249349 0.244054 0.237091 0.228892 0.219954 0.210799 0.201933 0.193812 0.186805 0.181169 0.177039 0.174417 0.173187 0.173126 0.173928 0.175237 0.176674 0.177870 0.178491 0.178261 0.176976 0.174513 0.170832 0.165969 0.160032 0.153184 0.145630 0.137603 0.129352 0.121124 0.113156 0.105665 0.098841 0.092843 0.087794 0.083781 0.080854 0.079028 0.078287 0.078589 0.079870 0.082050 0.085040 0.088749 0.093091 0.097986 0.103368 0.109187 0.115411 0.122022 0.129020 0.136420 0.144243 0.152520 0.161280 0.170550 0.180345 0.190667 0.201496 0.212788 0.224472 0.236449 0.248593 0.260753 0.272763 0.284443 0.295615 0.306109 0.315778 0.324502 0.332202 0.338846 0.344449 0.349076 0.352838 0.355889 0.358412 0.360611 0.362702 0.364892 0.367374 0.370313 0.373834 0.378019 0.382900 0.388460 0.394635 0.401317 0.408366 0.415620 0.422905 0.430048 0.436891 0.443303 0.449188 0.454490 0.459201 0.463355 0.467034 0.470354 0.473461 0.476526 0.479729 0.483259 0.487300 0.492034 0.497631 0.504252 0.512044 0.521149 0.531692 0.543790 0.557543 0.573032 0.590313 0.609408 0.630295 0.652906 0.677111 0.702722 0.729482 0.757075 0.785125 0.813205 0.840856 0.867596 0.892940 0.916419 0.937598 0.956092 0.971582 0.983829 0.992676 0.998058 1.000000 0.998612 0.994083 0.986672 0.976695 0.964512 0.950518 0.935126 0.918759 0.901838 0.884775 0.867967 0.851785 0.836570 0.822627 0.810218 0.799555 0.790796 0.784032 0.779289 0.776517 0.775595 0.776325 0.778440 0.781611 0.785459 0.789569 0.793508 0.796846 0.799174 0.800126 0.799395 0.796750 0.792047 0.785232 0.776346 0.765521 0.752966 0.738961 0.723840 0.707972 0.691746 0.675555 0.659781 0.644779 0.630871 0.618331 0.607384 0.598195 0.590868 0.585443 0.581895 0.580133 0.580007 0.581308 0.583779 0.587121 0.591011 0.595107 0.599070 0.602574 0.605323 0.607060 0.607579 0.606730 0.604424 0.600633 0.595384 0.588757 0.580875 0.571893 0.561994 0.551374 0.540240 0.528801 0.517263 0.505829 0.494695 0.484049 0.474074 0.464943 0.456820 0.449859 0.444200 0.439967 0.437260 0.436155 0.436699 0.438899 0.442727 0.448111 0.454933 0.463033 0.472207 0.482212 0.492773 0.503594 0.514368 0.524792 0.534581 0.543487 0.551310 0.557914 0.563236 0.567289 0.570165 0.572029 0.573106 0.573670 0.574018 0.574456 0.575269 0.576705 0.578957 0.582146 0.586313 0.591425 0.597371 0.603980 0.611039 0.618309 0.625552 0.632550 0.639126 0.645159 0.650588 0.655420 0.659720 0.663599 0.667200 0.670678 0.674176 0.677810 0.681646 0.685695 0.689901 0.694147 0.698254 0.701999 0.705129 0.707377 0.708485 0.708220 0.706391 0.702860 0.697552 0.690457 0.681632 0.671195 0.659320 0.646225 0.632168 0.617432 0.602320 0.587142 0.572212 0.557836 0.544308 0.531899 0.520851 0.511367 0.503603 0.497661 0.493574 0.491310 0.490762 0.491747 0.494016 0.497257 0.501111 0.505188 0.509085 0.512408 0.514796 0.515939 0.515596 0.513610 0.509914 0.504539 0.497605 0.489320 0.479960 0.469860 0.459386 0.448925 0.438854 0.429530 0.421267 0.414322 0.408888 0.405084 0.402949 0.402446 0.403463 0.405815 0.409259 0.413498 0.418196 0.422988 0.427499 0.431354 0.434193 0.435686 0.435548 0.433544 0.429506 0.423334 0.415005 0.404572 0.392160 0.377966 0.362245 0.345302 0.327477 0.309132 0.290633 0.272339 0.254584 0.237672 0.221865 0.207380 0.194390 0.183023 0.173368 0.165480 0.159388 0.155102 0.152616 0.151916 0.152978 0.155773 0.160262 0.166396 0.174107 0.183310 0.193894 0.205721 0.218619 0.232390 0.246803 0.261605 0.276519 0.291260 0.305537 0.319066 0.331573 0.342811 0.352557 0.360625 0.366863 0.371160 0.373443 0.373675 0.371859 0.368027 0.362248 0.354618 0.345266 0.334348 0.322050 0.308589 0.294208 0.279181 0.263806 0.248405 0.233316 0.218887 0.205469 0.193404 0.183013 0.174586 0.168371 0.164559 0.163277 0.164580 0.168443 0.174761 0.183348 0.193945 0.206227 0.219816 0.234298 0.249245 0.264232 0.278857 0.292767 0.305670 0.317349 0.327672 0.336590 0.344138 0.350423 0.355605 0.359885 0.363480 0.366598 0.369423 0.372095 0.374693 0.377235 0.379666 0.381874 0.383688 0.384904 0.385298 0.384645 0.382745 0.379441 0.374633 0.368292 0.360472 0.351305 0.341002 0.329841 0.318157 0.306316 0.294705 0.283700 0.273649 0.264850 0.257535 0.251854 0.247872 0.245559 0.244799 0.245400 0.247103 0.249605 0.252575 0.255676 0.258588 0.261022 0.262735 0.263540 0.263312 0.261988 0.259561 0.256075 0.251617 0.246301 0.240263 0.233645 0.226591 0.219238 0.211714 0.204134 0.196602 0.189212 0.182052 0.175206 0.168758 0.162793 0.157399 0.152668 0.148690 0.145556 0.143349 0.142140 0.141982 0.142908 0.144918 0.147982 0.152030 0.156956 0.162614 0.168820 0.175362 0.182001 0.188485 0.194558 0.199973 0.204501 0.207952 0.210175 0.211074 0.210611 0.208806 0.205739 0.201539 0.196380 0.190465 0.184016 0.177257 0.170401 0.163641 0.157139 0.151019 0.145368 0.140234 0.135631 0.131545 0.127942 0.124771 0.121979 0.119511 0.117320 0.115367 0.113627 0.112089 0.110757 0.109650 0.108798 0.108245 0.108042 0.108247 0.108919 0.110114 0.111882 0.114259 0.117263 0.120891 0.125112 0.129869 0.135074 0.140615 0.146353 0.152135 0.157795 0.163163 0.168074 0.172376 0.175934 0.178638 0.180405 0.181183 0.180950 0.179717 0.177522 0.174432 0.170540 0.165960 0.160826 0.155287 0.149503 0.143639 0.137858 0.132316 0.127152 0.122483 0.118398 0.114952 0.112166 0.110026 0.108490 0.107490 0.106944 0.106763 0.106861 0.107164 0.107613 0.108171 0.108820 0.109559 0.110397 0.111348 0.112422 0.113617 0.114915 0.116279 0.117651 0.118960 0.120122 0.121054 0.121678 0.121935 0.121787 0.121228 0.120285 0.119016 0.117510 0.115876 0.114238 0.112724 0.111452 0.110523 0.110010 0.109952 0.110349 0.111163 0.112319 0.113711 0.115209 0.116667 0.117938 0.118874 0.119346 0.119240 0.118470 0.116977 0.114731 0.111736 0.108022 0.103652 0.098719 0.093341 0.087667 0.081870 0.076146 0.070706 0.065774 0.061575 0.058324 0.056214 0.055409 0.056023 0.058121 0.061704 0.066713 0.073025 0.080460 0.088792 0.097759 0.107080 0.116469 0.125651 0.134379 0.142442 0.149677 0.155973 0.161272 0.165565 0.168889 0.171315 0.172938 0.173873 0.174236 0.174144 0.173706 0.173018 0.172163 0.171208 0.170205 0.169196 0.168208 

0.012568 0.016863 0.021377 0.026096 0.030995 0.036036 0.041170 0.046330 0.051437 0.056397 0.061103 0.065445 0.069310 0.072594 0.075208 0.077092 0.078216 0.078594 0.078280 0.077377 0.076025 0.074403 0.072712 0.071170 0.069996 0.069400 0.069572 0.070669 0.072814 0.076086 0.080518 0.086098 0.092770 0.100436 0.108961 0.118176 0.127884 0.137872 0.147909 0.157765 0.167212 0.176037 0.184047 0.191080 0.197011 0.201753 0.205260 0.207530 0.208598 0.208535 0.207440 0.205437 0.202663 0.199265 0.195392 0.191186 0.186782 0.182299 0.177841 0.173489 0.169307 0.165341 0.161622 0.158170 0.154998 0.152122 0.149562 0.147345 0.145511 0.144112 0.143205 0.142853 0.143113 0.144033 0.145642 0.147945 0.150915 0.154496 0.158602 0.163118 0.167910 0.172832 0.177730 0.182457 0.186875 0.190860 0.194308 0.197136 0.199275 0.200679 0.201312 0.201153 0.200192 0.198429 0.195873 0.192549 0.188490 0.183749 0.178387 0.172482 0.166120 0.159391 0.152386 0.145192 0.137879 0.130507 0.123113 0.115720 0.108332 0.100943 0.093542 0.086121 0.078682 0.071243 0.063843 0.056546 0.049441 0.042639 0.036272 0.030485 0.025431 0.021263 0.018127 0.016154 0.015453 0.016106 0.018160 0.021624 0.026461 0.032593 0.039894 0.048196 0.057294 0.066955 0.076925 0.086946 0.096766 0.106154 0.114909 0.122875 0.129942 0.136051 0.141191 0.145399 0.148747 0.151338 0.153295 0.154752 0.155847 0.156714 0.157482 0.158267 0.159170 0.160283 0.161679 0.163417 0.165540 0.168073 0.171022 0.174374 0.178093 0.182123 0.186385 0.190785 0.195210 0.199541 0.203655 0.207434 0.210777 0.213605 0.215872 0.217567 0.218723 0.219416 0.219761 0.219910 0.220039 0.220346 0.221032 0.222295 0.224320 0.227264 0.231259 0.236397 0.242734 0.250288 0.259038 0.268926 0.279860 0.291718 0.304348 0.317571 0.331187 0.344978 0.358711 0.372144 0.385033 0.397137 0.408228 0.418095 0.426553 0.433452 0.438680 0.442167 0.443891 0.443876 0.442192 0.438953 0.434309 0.428445 0.421565 0.413891 0.405644 0.397043 0.388286 0.379547 0.370962 0.362625 0.354584 0.346835 0.339327 0.331961 0.324602 0.317088 0.309241 0.300884 0.291859 0.282042 0.271359 0.259800 0.247429 0.234391 0.220907 0.207272 0.193840 0.181010 0.169206 0.158854 0.150360 0.144092 0.140365 0.139426 0.141451 0.146543 0.154736 0.166001 0.180258 0.197382 0.217212 0.239564 0.264228 0.290977 0.319562 0.349719 0.381160 0.413578 0.446647 0.480025 0.513361 0.546303 0.578511 0.609667 0.639487 0.667735 0.694234 0.718870 0.741597 0.762440 0.781488 0.798884 0.814819 0.829512 0.843197 0.856108 0.868458 0.880429 0.892159 0.903732 0.915178 0.926468 0.937519 0.948204 0.958361 0.967805 0.976344 0.983793 0.989985 0.994783 0.998085 0.999831 1.000000 0.998605 0.995688 0.991309 0.985536 0.978437 0.970068 0.960468 0.949655 0.937626 0.924362 0.909828 0.893983 0.876791 0.858225 0.838278 0.816969 0.794351 0.770510 0.745573 0.719704 0.693099 0.665990 0.638632 0.611297 0.584268 0.557830 0.532258 0.507810 0.484716 0.463175 0.443344 0.425338 0.409226 0.395031 0.382733 0.372270 0.363545 0.356428 0.350764 0.346377 0.343078 0.340671 0.338959 0.337752 0.336874 0.336170 0.335514 0.334813 0.334011 0.333090 0.332073 0.331015 0.330001 0.329139 0.328548 0.328349 0.328659 0.329577 0.331186 0.333539 0.336666 0.340570 0.345231 0.350607 0.356645 0.363281 0.370449 0.378085 0.386130 0.394539 0.403277 0.412327 0.421686 0.431367 0.441400 0.451823 0.462684 0.474034 0.485920 0.498381 0.511439 0.525093 0.539311 0.554027 0.569136 0.584490 0.599905 0.615155 0.629987 0.644129 0.657297 0.669219 0.679640 0.688348 0.695182 0.700047 0.702923 0.703863 0.702999 0.700529 0.696700 0.691799 0.686126 0.679975 0.673613 0.667267 0.661108 0.655247 0.649732 0.644559 0.639672 0.634987 0.630395 0.625783 0.621043 0.616078 0.610811 0.605181 0.599147 0.592675 0.585738 0.578305 0.570337 0.561785 0.552586 0.542667 0.531951 0.520364 0.507845 0.494356 0.479892 0.464492 0.448238 0.431265 0.413753 0.395925 0.378037 0.360365 0.343191 0.326789 0.311410 0.297266 0.284522 0.273285 0.263601 0.255452 0.248759 0.243392 0.239175 0.235898 0.233334 0.231250 0.229424 0.227656 0.225780 0.223675 0.221272 0.218553 0.215558 0.212376 0.209141 0.206023 0.203219 0.200936 0.199384 0.198757 0.199222 0.200910 0.203903 0.208230 0.213864 0.220723 0.228675 0.237545 0.247130 0.257216 0.267585 0.278040 0.288412 0.298576 0.308449 0.317998 0.327232 0.336195 0.344950 0.353573 0.362127 0.370658 0.379179 0.387668 0.396061 0.404259 0.412134 0.419543 0.426338 0.432386 0.437585 0.441872 0.445236 0.447724 0.449442 0.450547 0.451235 0.451731 0.452268 0.453064 0.454307 0.456138 0.458630 0.461790 0.465548 0.469765 0.474244 0.478742 0.482993 0.486727 0.489691 0.491671 0.492510 0.492114 0.490466 0.487623 0.483711 0.478915 0.473464 0.467613 0.461626 0.455750 0.450204 0.445158 0.440721 0.436936 0.433776 0.431143 0.428880 0.426777 0.424588 0.422051 0.418900 0.414888 0.409805 0.403492 0.395856 0.386880 0.376625 0.365237 0.352936 0.340015 0.326824 0.313751 0.301210 0.289615 0.279358 0.270795 0.264223 0.259867 0.257866 0.258275 0.261057 0.266088 0.273170 0.282035 0.292364 0.303799 0.315958 0.328453 0.340897 0.352920 0.364182 0.374374 0.383233 0.390545 0.396151 0.399953 0.401914 0.402064 0.400498 0.397373 0.392905 0.387358 0.381033 0.374254 0.367350 0.360636 0.354390 0.348837 0.344132 0.340345 0.337455 0.335349 0.333828 0.332616 0.331382 0.329762 0.327384 0.323898 0.319001 0.312460 0.304130 0.293971 0.282046 0.268523 0.253664 0.237809 0.221356 0.204731 0.188371 0.172694 0.158079 0.144846 0.133246 0.123447 0.115537 0.109517 0.105311 0.102770 0.101680 0.101774 0.102741 0.104242 0.105924 0.107432 0.108431 0.108620 0.107750 0.105642 0.102196 0.097406 0.091360 0.084238 0.076302 0.067884 0.059360 0.051128 0.043578 0.037068 0.031897 0.028290 0.026381 0.026211 0.027733 0.030818 0.035278 0.040881 0.047379 0.054527 0.062105 0.069928 0.077857 0.085800 0.093706 0.101552 0.109332 0.117040 0.124651 0.132116 0.139346 0.146216 0.152564 0.158200 0.162922 0.166528 0.168829 0.169671 0.168941 0.166578 0.162578 0.156993 0.149932 0.141549 0.132042 0.121637 0.110586 0.099152 0.087604 0.076209 0.065225 0.054896 0.045446 0.037077 0.029965 0.024257 0.020067 0.017477 0.016531 0.017238 0.019568 0.023453 0.028785 0.035418 0.043172 0.051832 0.061158 0.070886 0.080740 0.090442 0.099720 0.108323 0.116031 0.122666 0.128100 0.132266 0.135155 0.136821 0.137372 0.136963 0.135786 0.134054 0.131984 0.129786 0.127648 0.125726 0.124134 0.122950 0.122209 0.121915 0.122046 0.122568 0.123441 0.124629 0.126106 0.127860 0.129890 0.132204 0.134809 0.137708 0.140887 0.144312 0.147922 0.151626 0.155307 0.158821 0.162009 0.164698 0.166715 0.167894 0.168086 0.167164 0.165031 0.161626 0.156927 0.150950 0.143751 0.135428 0.126111 0.115964 0.105179 0.093968 0.082556 0.071177 0.060063 0.049436 0.039504 0.030452 0.022435 0.015571 0.009945 0.005595 0.002522 0.000684 0.000000 0.000355 0.001605 0.003580 0.006094 0.008953 0.011959 0.014920 0.017657 0.020010 0.021850 0.023075 0.023625 0.023482 0.022672 0.021267 0.019387 0.017195 0.014895 0.012728 0.010961 0.009879 0.009774 0.010931 0.013615 0.018053 0.024419 0.032821 0.043288 0.055761 0.070092 0.086042 0.103297 0.121477 0.140161 0.158910 0.177297 0.194926 0.211457 0.226621 0.240227 0.252165 0.262399 0.270959 0.277928 0.283427 0.287603 0.290615 0.292626 0.293793 

0.267859 0.264899 0.261723 0.258344 0.254784 0.251077 0.247267 0.243410 0.239571 0.235822 0.232238 0.228892 0.225850 0.223163 0.220867 0.218971 0.217467 0.216321 0.215484 0.214898 0.214501 0.214238 0.214068 0.213970 0.213944 0.214013 0.214220 0.214618 0.215268 0.216224 0.217530 0.219208 0.221257 0.223648 0.226326 0.229214 0.232219 0.235241 0.238180 0.240943 0.243455 0.245659 0.247524 0.249041 0.250223 0.251101 0.251721 0.252133 0.252392 0.252548 0.252645 0.252713 0.252772 0.252830 0.252883 0.252917 0.252914 0.252852 0.252716 0.252491 0.252177 0.251784 0.251334 0.250863 0.250420 0.250058 0.249838 0.249814 0.250033 0.250528 0.251311 0.252368 0.253660 0.255121 0.256656 0.258152 0.259476 0.260487 0.261039 0.260996 0.260234 0.258650 0.256170 0.252753 0.248392 0.243119 0.237002 0.230144 0.222678 0.214761 0.206568 0.198284 0.190095 0.182181 0.174710 0.167826 0.161651 0.156276 0.151763 0.148144 0.145424 0.143585 0.142590 0.142387 0.142915 0.144108 0.145896 0.148211 0.150980 0.154135 0.157605 0.161316 0.165192 0.169158 0.173132 0.177036 0.180788 0.184313 0.187539 0.190403 0.192850 0.194835 0.196326 0.197303 0.197760 0.197704 0.197156 0.196149 0.194733 0.192968 0.190928 0.188696 0.186365 0.184032 0.181794 0.179746 0.177975 0.176553 0.175535 0.174952 0.174810 0.175085 0.175726 0.176653 0.177765 0.178941 0.180054 0.180971 0.181573 0.181753 0.181437 0.180579 0.179177 0.177265 0.174921 0.172256 0.169411 0.166549 0.163844 0.161470 0.159595 0.158366 0.157905 0.158305 0.159623 0.161881 0.165065 0.169129 0.173995 0.179559 0.185695 0.192264 0.199113 0.206086 0.213027 0.219788 0.226234 0.232247 0.237731 0.242615 0.246858 0.250447 0.253400 0.255759 0.257596 0.258997 0.260068 0.260921 0.261672 0.262433 0.263305 0.264376 0.265711 0.267353 0.269318 0.271597 0.274152 0.276922 0.279824 0.282759 0.285618 0.288289 0.290665 0.292651 0.294171 0.295177 0.295650 0.295606 0.295096 0.294202 0.293038 0.291739 0.290456 0.289350 0.288581 0.288299 0.288643 0.289726 0.291636 0.294432 0.298139 0.302749 0.308219 0.314472 0.321402 0.328872 0.336721 0.344772 0.352833 0.360710 0.368216 0.375177 0.381444 0.386904 0.391484 0.395161 0.397964 0.399973 0.401322 0.402191 0.402800 0.403399 0.404258 0.405654 0.407859 0.411132 0.415703 0.421770 0.429488 0.438969 0.450276 0.463428 0.478400 0.495126 0.513505 0.533405 0.554670 0.577123 0.600571 0.624806 0.649611 0.674760 0.700023 0.725162 0.749942 0.774129 0.797495 0.819826 0.840926 0.860624 0.878779 0.895289 0.910091 0.923167 0.934543 0.944292 0.952526 0.959391 0.965062 0.969733 0.973604 0.976871 0.979719 0.982305 0.984753 0.987147 0.989525 0.991879 0.994152 0.996248 0.998032 0.999342 1.000000 0.999822 0.998631 0.996267 0.992599 0.987536 0.981027 0.973074 0.963727 0.953085 0.941293 0.928532 0.915013 0.900966 0.886628 0.872233 0.857998 0.844118 0.830753 0.818023 0.806005 0.794731 0.784191 0.774334 0.765076 0.756308 0.747904 0.739731 0.731657 0.723565 0.715356 0.706956 0.698323 0.689448 0.680355 0.671100 0.661768 0.652469 0.643331 0.634495 0.626112 0.618330 0.611292 0.605132 0.599966 0.595889 0.592972 0.591256 0.590754 0.591446 0.593281 0.596178 0.600031 0.604709 0.610069 0.615953 0.622206 0.628677 0.635227 0.641738 0.648115 0.654291 0.660225 0.665906 0.671342 0.676562 0.681606 0.686521 0.691350 0.696128 0.700879 0.705609 0.710305 0.714935 0.719448 0.723781 0.727860 0.731608 0.734950 0.737819 0.740163 0.741951 0.743178 0.743862 0.744053 0.743826 0.743281 0.742537 0.741726 0.740986 0.740454 0.740252 0.740487 0.741236 0.742543 0.744415 0.746818 0.749677 0.752876 0.756268 0.759676 0.762902 0.765742 0.767992 0.769461 0.769982 0.769423 0.767688 0.764730 0.760544 0.755176 0.748706 0.741254 0.732962 0.723988 0.714497 0.704647 0.694585 0.684437 0.674303 0.664253 0.654329 0.644542 0.634875 0.625285 0.615713 0.606080 0.596299 0.586280 0.575932 0.565170 0.553922 0.542128 0.529748 0.516764 0.503178 0.489015 0.474324 0.459171 0.443641 0.427834 0.411858 0.395829 0.379864 0.364078 0.348583 0.333481 0.318861 0.304800 0.291361 0.278588 0.266507 0.255124 0.244425 0.234378 0.224932 0.216014 0.207542 0.199416 0.191532 0.183780 0.176052 0.168247 0.160278 0.152073 0.143583 0.134783 0.125675 0.116286 0.106671 0.096907 0.087089 0.077327 0.067737 0.058440 0.049552 0.041180 0.033421 0.026354 0.020045 0.014544 0.009889 0.006107 0.003215 0.001227 0.000153 0.000000 0.000772 0.002468 0.005081 0.008591 0.012967 0.018159 0.024100 0.030704 0.037866 0.045465 0.053370 0.061442 0.069539 0.077526 0.085275 0.092674 0.099631 0.106071 0.111946 0.117228 0.121909 0.126004 0.129538 0.132551 0.135091 0.137207 0.138951 0.140373 0.141517 0.142424 0.143132 0.143674 0.144084 0.144394 0.144640 0.144857 0.145086 0.145369 0.145748 0.146262 0.146946 0.147826 0.148918 0.150228 0.151750 0.153468 0.155355 0.157380 0.159512 0.161717 0.163967 0.166238 0.168516 0.170787 0.173046 0.175285 0.177497 0.179666 0.181772 0.183782 0.185653 0.187334 0.188767 0.189890 0.190644 0.190979 0.190857 0.190259 0.189190 0.187679 0.185781 0.183575 0.181163 0.178661 0.176196 0.173901 0.171900 0.170310 0.169230 0.168735 0.168876 0.169674 0.171121 0.173181 0.175792 0.178866 0.182300 0.185971 0.189748 0.193494 0.197071 0.200343 0.203184 0.205476 0.207119 0.208029 0.208143 0.207419 0.205841 0.203414 0.200170 0.196162 0.191464 0.186167 0.180377 0.174209 0.167785 0.161226 0.154650 0.148166 0.141876 0.135868 0.130218 0.124989 0.120234 0.115994 0.112302 0.109183 0.106654 0.104723 0.103390 0.102641 0.102448 0.102768 0.103538 0.104676 0.106083 0.107642 0.109224 0.110695 0.111919 0.112772 0.113144 0.112950 0.112139 0.110692 0.108633 0.106021 0.102956 0.099564 0.095998 0.092422 0.089005 0.085907 0.083272 0.081216 0.079822 0.079139 0.079176 0.079908 0.081282 0.083220 0.085628 0.088408 0.091463 0.094705 0.098062 0.101477 0.104914 0.108356 0.111800 0.115254 0.118737 0.122268 0.125866 0.129545 0.133311 0.137164 0.141092 0.145075 0.149086 0.153092 0.157053 0.160930 0.164682 0.168271 0.171664 0.174833 0.177760 0.180436 0.182864 0.185059 0.187047 0.188866 0.190563 0.192195 0.193822 0.195508 0.197311 0.199287 0.201480 0.203923 0.206634 0.209616 0.212856 0.216328 0.219991 0.223800 0.227701 0.231639 0.235564 0.239425 0.243182 0.246799 0.250252 0.253519 0.256591 0.259458 0.262121 0.264580 0.266840 0.268910 0.270800 0.272525 0.274101 0.275549 0.276890 0.278150 0.279352 0.280522 0.281681 0.282851 0.284047 0.285281 0.286563 0.287894 0.289275 0.290701 0.292166 0.293660 0.295174 0.296699 0.298228 0.299755 0.301280 0.302803 0.304330 0.305870 0.307431 0.309022 0.310648 0.312306 0.313988 0.315672 0.317324 0.318897 0.320335 0.321568 0.322525 0.323131 0.323316 0.323018 0.322191 0.320803 0.318845 0.316323 0.313264 0.309708 0.305705 0.301308 0.296571 0.291536 0.286239 0.280700 0.274924 0.268909 0.262642 0.256111 0.249309 0.242240 0.234927 0.227413 0.219763 0.212060 0.204407 0.196912 0.189687 0.182837 0.176450 0.170597 0.165322 0.160646 0.156567 0.153064 0.150104 0.147647 0.145656 0.144101 0.142965 0.142243 0.141949 0.142109 0.142761 0.143951 0.145728 0.148141 0.151231 0.155035 0.159573 0.164855 0.170872 0.177600 0.184996 0.192997 0.201524 0.210478 0.219747 0.229209 0.238733 0.248188 0.257448 0.266395 0.274929 0.282965 0.290441 0.297314 0.303562 0.309182 0.314185 0.318594 0.322444 0.325773 

0.199685 0.199974 0.200210 0.200345 0.200325 0.200083 0.199550 0.198647 0.197294 0.195410 0.192919 0.189753 0.185857 0.181195 0.175751 0.169534 0.162579 0.154951 0.146742 0.138071 0.129080 0.119936 0.110819 0.101921 0.093437 0.085558 0.078458 0.072293 0.067188 0.063230 0.060473 0.058927 0.058569 0.059342 0.061166 0.063946 0.067580 0.071970 0.077028 0.082681 0.088873 0.095565 0.102731 0.110351 0.118403 0.126854 0.135653 0.144721 0.153950 0.163201 0.172306 0.181074 0.189306 0.196800 0.203374 0.208872 0.213182 0.216246 0.218062 0.218692 0.218255 0.216923 0.214909 0.212456 0.209822 0.207265 0.205030 0.203338 0.202372 0.202278 0.203149 0.205032 0.207922 0.211764 0.216452 0.221835 0.227717 0.233864 0.240009 0.245860 0.251110 0.255449 0.258581 0.260233 0.260180 0.258249 0.254342 0.248438 0.240602 0.230980 0.219799 0.207350 0.193979 0.180060 0.165980 0.152121 0.138835 0.126433 0.115173 0.105253 0.096808 0.089910 0.084576 0.080769 0.078408 0.077373 0.077514 0.078650 0.080582 0.083091 0.085946 0.088909 0.091738 0.094200 0.096075 0.097166 0.097310 0.096382 0.094306 0.091056 0.086660 0.081198 0.074799 0.067635 0.059911 0.051855 0.043710 0.035719 0.028115 0.021114 0.014905 0.009644 0.005454 0.002421 0.000596 0.000000 0.000624 0.002437 0.005386 0.009402 0.014399 0.020279 0.026926 0.034210 0.041984 0.050087 0.058347 0.066581 0.074607 0.082251 0.089356 0.095791 0.101464 0.106328 0.110383 0.113680 0.116317 0.118431 0.120191 0.121776 0.123372 0.125147 0.127246 0.129775 0.132796 0.136324 0.140328 0.144732 0.149424 0.154262 0.159085 0.163721 0.167996 0.171742 0.174804 0.177048 0.178365 0.178676 0.177936 0.176136 0.173308 0.169520 0.164878 0.159518 0.153609 0.147336 0.140902 0.134512 0.128372 0.122675 0.117599 0.113299 0.109904 0.107513 0.106197 0.105994 0.106918 0.108953 0.112064 0.116195 0.121274 0.127218 0.133933 0.141316 0.149258 0.157646 0.166360 0.175276 0.184269 0.193215 0.201992 0.210484 0.218589 0.226219 0.233309 0.239815 0.245719 0.251029 0.255775 0.260010 0.263803 0.267234 0.270389 0.273355 0.276215 0.279047 0.281915 0.284874 0.287964 0.291209 0.294620 0.298193 0.301906 0.305726 0.309604 0.313479 0.317280 0.320925 0.324329 0.327403 0.330061 0.332218 0.333801 0.334750 0.335022 0.334593 0.333469 0.331682 0.329298 0.326416 0.323170 0.319725 0.316280 0.313056 0.310293 0.308241 0.307150 0.307261 0.308794 0.311943 0.316864 0.323674 0.332442 0.343193 0.355905 0.370518 0.386929 0.405006 0.424593 0.445511 0.467574 0.490585 0.514353 0.538688 0.563416 0.588374 0.613421 0.638435 0.663317 0.687987 0.712386 0.736469 0.760199 0.783540 0.806451 0.828876 0.850735 0.871920 0.892287 0.911657 0.929811 0.946501 0.961450 0.974365 0.984951 0.992920 0.998010 1.000000 0.998720 0.994066 0.986009 0.974596 0.959956 0.942295 0.921886 0.899065 0.874212 0.847739 0.820073 0.791642 0.762857 0.734104 0.705732 0.678047 0.651310 0.625737 0.601499 0.578733 0.557539 0.537997 0.520161 0.504074 0.489763 0.477244 0.466523 0.457592 0.450427 0.444991 0.441227 0.439062 0.438406 0.439156 0.441195 0.444403 0.448658 0.453838 0.459829 0.466526 0.473835 0.481671 0.489961 0.498636 0.507633 0.516889 0.526338 0.535909 0.545523 0.555094 0.564527 0.573726 0.582591 0.591028 0.598948 0.606275 0.612950 0.618930 0.624191 0.628725 0.632539 0.635652 0.638086 0.639861 0.640993 0.641484 0.641321 0.640469 0.638875 0.636465 0.633145 0.628809 0.623342 0.616625 0.608544 0.598999 0.587905 0.575207 0.560878 0.544931 0.527417 0.508428 0.488099 0.466604 0.444152 0.420984 0.397361 0.373559 0.349862 0.326548 0.303884 0.282118 0.261470 0.242133 0.224268 0.208000 0.193424 0.180607 0.169586 0.160377 0.152977 0.147367 0.143514 0.141376 0.140903 0.142035 0.144707 0.148842 0.154351 0.161134 0.169071 0.178023 0.187826 0.198292 0.209205 0.220329 0.231402 0.242152 0.252299 0.261571 0.269712 0.276499 0.281755 0.285362 0.287269 0.287503 0.286170 0.283454 0.279615 0.274971 0.269892 0.264775 0.260026 0.256038 0.253168 0.251719 0.251923 0.253927 0.257788 0.263469 0.270846 0.279715 0.289807 0.300804 0.312360 0.324120 0.335741 0.346905 0.357339 0.366824 0.375200 0.382374 0.388318 0.393069 0.396721 0.399417 0.401346 0.402725 0.403793 0.404795 0.405970 0.407534 0.409670 0.412511 0.416129 0.420529 0.425640 0.431321 0.437359 0.443484 0.449384 0.454722 0.459162 0.462393 0.464147 0.464227 0.462520 0.459012 0.453787 0.447034 0.439029 0.430125 0.420731 0.411287 0.402239 0.394017 0.387006 0.381536 0.377861 0.376160 0.376525 0.378977 0.383460 0.389864 0.398024 0.407741 0.418785 0.430904 0.443833 0.457291 0.470990 0.484633 0.497918 0.510545 0.522218 0.532657 0.541607 0.548850 0.554214 0.557587 0.558921 0.558238 0.555627 0.551239 0.545281 0.537994 0.529645 0.520502 0.510818 0.500817 0.490676 0.480521 0.470417 0.460376 0.450354 0.440268 0.430004 0.419432 0.408427 0.396876 0.384698 0.371849 0.358336 0.344216 0.329596 0.314635 0.299527 0.284501 0.269803 0.255685 0.242392 0.230149 0.219152 0.209557 0.201481 0.194992 0.190117 0.186844 0.185130 0.184906 0.186090 0.188595 0.192333 0.197227 0.203207 0.210212 0.218190 0.227088 0.236845 0.247385 0.258605 0.270372 0.282513 0.294818 0.307038 0.318898 0.330100 0.340343 0.349337 0.356820 0.362575 0.366442 0.368331 0.368226 0.366183 0.362329 0.356848 0.349972 0.341956 0.333069 0.323570 0.313697 0.303652 0.293594 0.283637 0.273848 0.264254 0.254851 0.245611 0.236498 0.227473 0.218508 0.209589 0.200724 0.191939 0.183282 0.174813 0.166602 0.158721 0.151235 0.144195 0.137634 0.131560 0.125954 0.120772 0.115944 0.111380 0.106980 0.102634 0.098241 0.093708 0.088966 0.083972 0.078715 0.073218 0.067538 0.061760 0.055993 0.050363 0.044999 0.040028 0.035561 0.031686 0.028465 0.025925 0.024062 0.022841 0.022205 0.022079 0.022384 0.023050 0.024018 0.025257 0.026767 0.028581 0.030766 0.033414 0.036635 0.040545 0.045251 0.050835 0.057344 0.064776 0.073076 0.082133 0.091782 0.101818 0.112004 0.122088 0.131822 0.140977 0.149358 0.156818 0.163258 0.168635 0.172957 0.176274 0.178672 0.180261 0.181164 0.181504 0.181401 0.180961 0.180273 0.179411 0.178427 0.177361 0.176235 0.175061 0.173841 0.172571 0.171240 0.169834 0.168338 0.166735 0.165008 0.163141 0.161123 0.158946 0.156608 0.154115 0.151478 0.148719 0.145865 0.142950 0.140010 0.137078 0.134185 0.131350 0.128575 0.125845 0.123126 0.120359 0.117471 0.114373 0.110975 0.107191 0.102949 0.098210 0.092965 0.087254 0.081161 0.074814 0.068382 0.062062 0.056067 0.050613 0.045902 0.042109 0.039374 0.037789 0.037402 0.038213 0.040183 0.043239 0.047287 0.052221 0.057932 0.064319 0.071292 0.078778 0.086716 0.095060 0.103773 0.112817 0.122150 0.131719 0.141453 0.151260 0.161022 0.170602 0.179843 0.188577 0.196634 0.203851 0.210083 0.215218 0.219186 0.221965 0.223591 0.224160 0.223824 0.222789 0.221309 0.219667 0.218171 0.217130 0.216842 0.217573 0.219550 0.222937 0.227835 0.234267 0.242180 0.251445 0.261862 0.273167 0.285048 0.297156 0.309123 0.320581 0.331174 0.340581 0.348529 0.354804 0.359262 0.361833 0.362528 0.361427 0.358681 0.354495 0.349115 0.342810 0.335855 0.328511 0.321011 0.313540 0.306234 0.299168 0.292359 0.285772 0.279329 0.272925 0.266442 0.259763 0.252792 0.245463 0.237746 0.229653 0.221235 0.212576 0.203785 0.194985 0.186302 0.177855 0.169750 0.162074 0.154892 0.148245 0.142157 0.136632 0.131657 0.127211 

0.185996 0.180887 0.175269 0.169146 0.162535 0.155475 0.148032 0.140294 0.132381 0.124440 0.116641 0.109175 0.102243 0.096051 0.090792 0.086642 0.083742 0.082197 0.082064 0.083354 0.086028 0.090003 0.095158 0.101340 0.108370 0.116059 0.124207 0.132622 0.141119 0.149532 0.157716 0.165554 0.172952 0.179848 0.186200 0.191991 0.197217 0.201885 0.206010 0.209600 0.212664 0.215198 0.217190 0.218619 0.219453 0.219657 0.219197 0.218040 0.216166 0.213574 0.210284 0.206344 0.201838 0.196885 0.191639 0.186291 0.181059 0.176184 0.171920 0.168518 0.166216 0.165222 0.165701 0.167765 0.171463 0.176772 0.183601 0.191789 0.201115 0.211304 0.222041 0.232984 0.243782 0.254086 0.263563 0.271910 0.278862 0.284200 0.287759 0.289430 0.289163 0.286967 0.282907 0.277104 0.269728 0.260992 0.251146 0.240465 0.229238 0.217757 0.206306 0.195147 0.184507 0.174575 0.165488 0.157335 0.150151 0.143921 0.138587 0.134056 0.130209 0.126911 0.124024 0.121412 0.118955 0.116552 0.114129 0.111634 0.109048 0.106374 0.103641 0.100894 0.098194 0.095611 0.093221 0.091098 0.089313 0.087930 0.087004 0.086577 0.086680 0.087331 0.088534 0.090278 0.092539 0.095277 0.098440 0.101961 0.105759 0.109741 0.113805 0.117841 0.121734 0.125369 0.128637 0.131436 0.133679 0.135296 0.136237 0.136473 0.136001 0.134839 0.133028 0.130628 0.127722 0.124406 0.120793 0.117012 0.113204 0.109521 0.106127 0.103191 0.100889 0.099394 0.098874 0.099483 0.101350 0.104576 0.109220 0.115294 0.122757 0.131508 0.141390 0.152189 0.163642 0.175448 0.187274 0.198780 0.209624 0.219487 0.228084 0.235177 0.240588 0.244208 0.245994 0.245979 0.244264 0.241011 0.236441 0.230820 0.224449 0.217653 0.210770 0.204137 0.198080 0.192899 0.188859 0.186179 0.185026 0.185505 0.187660 0.191471 0.196862 0.203704 0.211831 0.221045 0.231136 0.241888 0.253099 0.264578 0.276163 0.287711 0.299106 0.310248 0.321051 0.331432 0.341312 0.350600 0.359202 0.367011 0.373917 0.379808 0.384582 0.388150 0.390450 0.391452 0.391162 0.389627 0.386935 0.383209 0.378603 0.373290 0.367455 0.361283 0.354951 0.348617 0.342412 0.336443 0.330784 0.325484 0.320566 0.316036 0.311887 0.308106 0.304685 0.301623 0.298932 0.296644 0.294809 0.293501 0.292811 0.292850 0.293741 0.295614 0.298602 0.302833 0.308417 0.315450 0.323995 0.334085 0.345716 0.358843 0.373383 0.389215 0.406184 0.424109 0.442789 0.462013 0.481565 0.501237 0.520830 0.540162 0.559071 0.577411 0.595053 0.611883 0.627797 0.642695 0.656483 0.669070 0.680366 0.690288 0.698762 0.705731 0.711155 0.715021 0.717347 0.718182 0.717609 0.715746 0.712741 0.708772 0.704038 0.698762 0.693176 0.687523 0.682049 0.677001 0.672619 0.669131 0.666755 0.665687 0.666103 0.668153 0.671956 0.677598 0.685130 0.694565 0.705876 0.718994 0.733810 0.750175 0.767899 0.786756 0.806486 0.826800 0.847386 0.867913 0.888040 0.907422 0.925721 0.942611 0.957786 0.970971 0.981921 0.990434 0.996352 0.999562 1.000000 0.997648 0.992536 0.984737 0.974366 0.961575 0.946548 0.929500 0.910671 0.890322 0.868733 0.846195 0.823010 0.799484 0.775921 0.752617 0.729854 0.707892 0.686961 0.667254 0.648920 0.632061 0.616722 0.602897 0.590522 0.579482 0.569612 0.560705 0.552522 0.544794 0.537241 0.529574 0.521511 0.512789 0.503167 0.492445 0.480464 0.467120 0.452364 0.436207 0.418721 0.400033 0.380326 0.359822 0.338782 0.317486 0.296228 0.275298 0.254977 0.235518 0.217149 0.200055 0.184385 0.170244 0.157697 0.146769 0.137455 0.129718 0.123503 0.118736 0.115339 0.113225 0.112312 0.112519 0.113775 0.116010 0.119162 0.123170 0.127972 0.133499 0.139677 0.146416 0.153616 0.161161 0.168925 0.176770 0.184559 0.192154 0.199429 0.206274 0.212600 0.218347 0.223481 0.227997 0.231916 0.235275 0.238126 0.240526 0.242528 0.244175 0.245494 0.246497 0.247176 0.247509 0.247463 0.247003 0.246099 0.244732 0.242903 0.240639 0.237992 0.235042 0.231894 0.228669 0.225497 0.222513 0.219838 0.217580 0.215819 0.214608 0.213967 0.213886 0.214325 0.215221 0.216491 0.218041 0.219766 0.221563 0.223323 0.224943 0.226320 0.227355 0.227948 0.228006 0.227436 0.226152 0.224077 0.221145 0.217306 0.212532 0.206816 0.200180 0.192670 0.184362 0.175354 0.165768 0.155741 0.145425 0.134977 0.124558 0.114322 0.104417 0.094975 0.086111 0.077914 0.070452 0.063763 0.057859 0.052725 0.048325 0.044604 0.041500 0.038944 0.036877 0.035249 0.034031 0.033213 0.032807 0.032845 0.033371 0.034435 0.036082 0.038343 0.041229 0.044722 0.048775 0.053313 0.058233 0.063422 0.068757 0.074123 0.079426 0.084599 0.089610 0.094471 0.099232 0.103979 0.108826 0.113903 0.119342 0.125266 0.131773 0.138925 0.146741 0.155193 0.164200 0.173636 0.183335 0.193096 0.202700 0.211919 0.220531 0.228331 0.235146 0.240844 0.245342 0.248613 0.250686 0.251648 0.251637 0.250837 0.249465 0.247757 0.245959 0.244304 0.243008 0.242247 0.242157 0.242818 0.244257 0.246449 0.249313 0.252725 0.256525 0.260525 0.264520 0.268301 0.271662 0.274413 0.276389 0.277456 0.277519 0.276524 0.274466 0.271383 0.267358 0.262516 0.257013 0.251035 0.244779 0.238452 0.232251 0.226359 0.220930 0.216084 0.211897 0.208405 0.205597 0.203426 0.201810 0.200646 0.199820 0.199221 0.198751 0.198341 0.197953 0.197589 0.197291 0.197136 0.197230 0.197696 0.198664 0.200252 0.202560 0.205656 0.209568 0.214283 0.219748 0.225873 0.232544 0.239629 0.246993 0.254509 0.262064 0.269569 0.276960 0.284195 0.291253 0.298123 0.304800 0.311273 0.317521 0.323505 0.329172 0.334454 0.339275 0.343558 0.347234 0.350251 0.352579 0.354219 0.355199 0.355573 0.355416 0.354809 0.353834 0.352557 0.351020 0.349230 0.347150 0.344702 0.341769 0.338195 0.333803 0.328406 0.321822 0.313889 0.304485 0.293536 0.281032 0.267029 0.251650 0.235084 0.217577 0.199415 0.180919 0.162415 0.144230 0.126666 0.109995 0.094441 0.080183 0.067346 0.056010 0.046207 0.037936 0.031167 0.025851 0.021924 0.019319 0.017962 0.017778 0.018689 0.020615 0.023466 0.027148 0.031556 0.036579 0.042100 0.048000 0.054165 0.060488 0.066876 0.073257 0.079575 0.085801 0.091923 0.097943 0.103877 0.109740 0.115543 0.121282 0.126935 0.132453 0.137763 0.142768 0.147350 0.151382 0.154739 0.157307 0.158998 0.159761 0.159592 0.158539 0.156700 0.154227 0.151313 0.148185 0.145087 0.142266 0.139959 0.138376 0.137687 0.138013 0.139422 0.141921 0.145460 0.149933 0.155187 0.161029 0.167234 0.173558 0.179748 0.185554 0.190735 0.195071 0.198369 0.200467 0.201235 0.200584 0.198457 0.194833 0.189728 0.183187 0.175285 0.166129 0.155848 0.144600 0.132564 0.119938 0.106940 0.093800 0.080755 0.068044 0.055901 0.044547 0.034186 0.024992 0.017112 0.010656 0.005698 0.002274 0.000386 0.000000 0.001053 0.003453 0.007084 0.011809 0.017468 0.023881 0.030849 0.038154 0.045558 0.052811 0.059653 0.065824 0.071071 0.075166 0.077916 0.079178 0.078873 0.076997 0.073625 0.068912 0.063091 0.056461 0.049369 0.042195 0.035323 0.029121 0.023919 0.019987 0.017519 0.016626 0.017330 0.019568 0.023196 0.028006 0.033740 0.040105 0.046800 0.053524 0.059999 0.065982 0.071271 0.075717 0.079222 0.081737 0.083262 0.083835 0.083531 0.082445 0.080693 0.078398 0.075689 0.072692 0.069529 0.066312 0.063143 0.060112 0.057294 0.054751 0.052529 0.050658 0.049154 0.048018 0.047240 0.046799 0.046664 0.046801 0.047171 0.047737 0.048461 0.049310 0.050253 0.051266 0.052327 0.053419 0.054528 0.055644 0.056759 0.057866 0.058962 

0.200567 0.201245 0.201842 0.202331 0.202682 0.202860 0.202829 0.202549 0.201984 0.201098 0.199859 0.198244 0.196237 0.193836 0.191045 0.187885 0.184383 0.180575 0.176503 0.172214 0.167752 0.163163 0.158490 0.153776 0.149063 0.144396 0.139822 0.135396 0.131179 0.127237 0.123643 0.120472 0.117799 0.115693 0.114215 0.113410 0.113306 0.113909 0.115202 0.117144 0.119672 0.122697 0.126112 0.129796 0.133611 0.137417 0.141068 0.144425 0.147357 0.149750 0.151510 0.152572 0.152897 0.152481 0.151350 0.149563 0.147206 0.144392 0.141247 0.137912 0.134526 0.131226 0.128133 0.125351 0.122955 0.120995 0.119488 0.118422 0.117760 0.117441 0.117390 0.117525 0.117759 0.118017 0.118234 0.118365 0.118388 0.118305 0.118144 0.117955 0.117810 0.117797 0.118014 0.118562 0.119543 0.121048 0.123153 0.125917 0.129370 0.133516 0.138327 0.143744 0.149681 0.156024 0.162640 0.169382 0.176100 0.182647 0.188892 0.194726 0.200074 0.204896 0.209195 0.213015 0.216440 0.219588 0.222600 0.225632 0.228840 0.232369 0.236336 0.240823 0.245865 0.251443 0.257485 0.263866 0.270414 0.276919 0.283148 0.288857 0.293809 0.297790 0.300620 0.302172 0.302373 0.301212 0.298743 0.295076 0.290368 0.284815 0.278637 0.272059 0.265299 0.258554 0.251989 0.245728 0.239853 0.234404 0.229380 0.224751 0.220464 0.216455 0.212660 0.209024 0.205509 0.202102 0.198815 0.195686 0.192774 0.190156 0.187919 0.186149 0.184925 0.184309 0.184341 0.185033 0.186369 0.188307 0.190778 0.193699 0.196973 0.200503 0.204193 0.207961 0.211737 0.215467 0.219117 0.222662 0.226092 0.229400 0.232584 0.235637 0.238551 0.241311 0.243899 0.246294 0.248477 0.250430 0.252145 0.253623 0.254875 0.255926 0.256808 0.257566 0.258248 0.258906 0.259592 0.260355 0.261240 0.262288 0.263535 0.265012 0.266749 0.268775 0.271119 0.273807 0.276868 0.280325 0.284197 0.288496 0.293219 0.298353 0.303869 0.309726 0.315872 0.322246 0.328791 0.335453 0.342189 0.348976 0.355808 0.362705 0.369706 0.376865 0.384248 0.391923 0.399951 0.408377 0.417222 0.426475 0.436091 0.445992 0.456063 0.466161 0.476123 0.485773 0.494932 0.503432 0.511119 0.517867 0.523582 0.528202 0.531704 0.534098 0.535425 0.535753 0.535171 0.533784 0.531709 0.529070 0.525993 0.522609 0.519046 0.515435 0.511906 0.508586 0.505605 0.503084 0.501143 0.499892 0.499427 0.499830 0.501160 0.503451 0.506710 0.510914 0.516009 0.521913 0.528517 0.535696 0.543309 0.551210 0.559258 0.567323 0.575295 0.583093 0.590666 0.598000 0.605117 0.612075 0.618964 0.625902 0.633025 0.640483 0.648426 0.656999 0.666332 0.676530 0.687669 0.699790 0.712896 0.726951 0.741883 0.757584 0.773921 0.790734 0.807850 0.825086 0.842256 0.859182 0.875690 0.891623 0.906838 0.921210 0.934629 0.947000 0.958241 0.968282 0.977057 0.984507 0.990576 0.995210 0.998358 0.999969 1.000000 0.998416 0.995191 0.990317 0.983802 0.975679 0.966003 0.954860 0.942360 0.928645 0.913884 0.898268 0.882010 0.865341 0.848499 0.831724 0.815255 0.799315 0.784111 0.769823 0.756601 0.744564 0.733795 0.724344 0.716230 0.709443 0.703949 0.699701 0.696634 0.694681 0.693772 0.693837 0.694814 0.696646 0.699285 0.702690 0.706823 0.711651 0.717139 0.723251 0.729938 0.737144 0.744793 0.752795 0.761036 0.769383 0.777685 0.785773 0.793466 0.800577 0.806921 0.812320 0.816615 0.819671 0.821384 0.821688 0.820559 0.818015 0.814116 0.808964 0.802691 0.795462 0.787459 0.778875 0.769907 0.760745 0.751563 0.742516 0.733735 0.725320 0.717348 0.709867 0.702902 0.696460 0.690536 0.685116 0.680183 0.675722 0.671721 0.668170 0.665064 0.662395 0.660150 0.658303 0.656813 0.655614 0.654613 0.653689 0.652692 0.651447 0.649762 0.647436 0.644271 0.640087 0.634730 0.628091 0.620110 0.610784 0.600177 0.588410 0.575663 0.562166 0.548185 0.534013 0.519949 0.506289 0.493308 0.481244 0.470294 0.460598 0.452239 0.445237 0.439555 0.435097 0.431719 0.429234 0.427424 0.426046 0.424846 0.423564 0.421945 0.419744 0.416734 0.412709 0.407493 0.400942 0.392949 0.383450 0.372424 0.359898 0.345950 0.330706 0.314335 0.297050 0.279095 0.260738 0.242259 0.223939 0.206048 0.188833 0.172511 0.157259 0.143213 0.130464 0.119057 0.108998 0.100256 0.092768 0.086449 0.081196 0.076899 0.073441 0.070712 0.068605 0.067028 0.065901 0.065160 0.064756 0.064653 0.064831 0.065279 0.065991 0.066968 0.068209 0.069712 0.071471 0.073473 0.075699 0.078126 0.080727 0.083476 0.086346 0.089316 0.092370 0.095499 0.098698 0.101969 0.105310 0.108719 0.112183 0.115678 0.119164 0.122578 0.125843 0.128860 0.131514 0.133683 0.135240 0.136059 0.136029 0.135056 0.133072 0.130037 0.125946 0.120826 0.114741 0.107783 0.100071 0.091749 0.082974 0.073919 0.064759 0.055671 0.046829 0.038399 0.030533 0.023372 0.017034 0.011620 0.007203 0.003831 0.001520 0.000258 0.000000 0.000669 0.002160 0.004342 0.007062 0.010155 0.013444 0.016757 0.019925 0.022799 0.025250 0.027180 0.028520 0.029238 0.029338 0.028856 0.027858 0.026435 0.024699 0.022774 0.020789 0.018874 0.017151 0.015734 0.014716 0.014175 0.014167 0.014729 0.015875 0.017602 0.019892 0.022714 0.026025 0.029780 0.033928 0.038417 0.043196 0.048214 0.053419 0.058759 0.064178 0.069619 0.075018 0.080310 0.085427 0.090300 0.094864 0.099058 0.102830 0.106143 0.108968 0.111295 0.113123 0.114468 0.115352 0.115809 0.115873 0.115586 0.114987 0.114117 0.113016 0.111723 0.110279 0.108725 0.107103 0.105458 0.103836 0.102282 0.100839 0.099546 0.098431 0.097517 0.096808 0.096299 0.095968 0.095778 0.095682 0.095622 0.095539 0.095371 0.095063 0.094571 0.093867 0.092941 0.091804 0.090493 0.089063 0.087594 0.086181 0.084933 0.083966 0.083401 0.083351 0.083920 0.085196 0.087241 0.090092 0.093754 0.098197 0.103356 0.109132 0.115392 0.121976 0.128701 0.135368 0.141773 0.147715 0.153006 0.157482 0.161010 0.163496 0.164891 0.165190 0.164435 0.162710 0.160134 0.156851 0.153028 0.148834 0.144439 0.140002 0.135662 0.131537 0.127719 0.124275 0.121247 0.118657 0.116508 0.114789 0.113481 0.112555 0.111982 0.111729 0.111764 0.112056 0.112575 0.113295 0.114195 0.115258 0.116474 0.117839 0.119357 0.121040 0.122904 0.124971 0.127261 0.129793 0.132575 0.135607 0.138869 0.142321 0.145903 0.149532 0.153104 0.156501 0.159593 0.162248 0.164340 0.165759 0.166416 0.166254 0.165251 0.163426 0.160833 0.157565 0.153746 0.149524 0.145060 0.140521 0.136067 0.131844 0.127972 0.124540 0.121603 0.119178 0.117247 0.115761 0.114650 0.113826 0.113199 0.112683 0.112208 0.111729 0.111227 0.110717 0.110241 0.109872 0.109699 0.109823 0.110349 0.111372 0.112972 0.115203 0.118094 0.121644 0.125821 0.130569 0.135812 0.141455 0.147398 0.153531 0.159750 0.165947 0.172024 0.177881 0.183426 0.188565 0.193208 0.197260 0.200629 0.203222 0.204950 0.205728 0.205483 0.204154 0.201702 0.198111 0.193393 0.187589 0.180774 0.173057 0.164574 0.155492 0.146001 0.136307 0.126624 0.117170 0.108152 0.099763 0.092170 0.085509 0.079878 0.075336 0.071903 0.069555 0.068237 0.067860 0.068311 0.069461 0.071169 0.073295 0.075698 0.078249 0.080829 0.083338 0.085689 0.087816 0.089673 0.091229 0.092474 0.093415 0.094074 0.094488 0.094707 0.094791 0.094807 0.094825 0.094913 0.095135 0.095547 0.096191 0.097095 0.098267 0.099700 0.101368 0.103227 0.105222 0.107291 0.109365 0.111375 0.113261 0.114969 0.116457 0.117697 0.118677 0.119392 0.119854 0.120080 0.120094 0.119924 0.119600 0.119150 0.118603 0.117983 

0.108870 0.109665 0.110685 0.111955 0.113497 0.115334 0.117485 0.119963 0.122779 0.125938 0.129440 0.133280 0.137449 0.141936 0.146727 0.151805 0.157156 0.162763 0.168609 0.174677 0.180947 0.187397 0.194001 0.200730 0.207551 0.214427 0.221316 0.228174 0.234953 0.241600 0.248058 0.254266 0.260158 0.265663 0.270708 0.275215 0.279108 0.282311 0.284755 0.286376 0.287123 0.286959 0.285862 0.283826 0.280862 0.277001 0.272287 0.266779 0.260549 0.253678 0.246250 0.238355 0.230080 0.221510 0.212724 0.203792 0.194779 0.185742 0.176737 0.167816 0.159036 0.150459 0.142155 0.134204 0.126694 0.119717 0.113365 0.107721 0.102850 0.098792 0.095554 0.093102 0.091362 0.090215 0.089506 0.089052 0.088646 0.088079 0.087145 0.085663 0.083481 0.080492 0.076639 0.071916 0.066375 0.060115 0.053281 0.046057 0.038652 0.031297 0.024228 0.017685 0.011892 0.007061 0.003374 0.000982 0.000000 0.000497 0.002498 0.005976 0.010856 0.017013 0.024280 0.032447 0.041276 0.050506 0.059868 0.069095 0.077936 0.086168 0.093602 0.100097 0.105562 0.109955 0.113290 0.115625 0.117061 0.117735 0.117808 0.117456 0.116865 0.116217 0.115689 0.115441 0.115615 0.116329 0.117677 0.119726 0.122513 0.126050 0.130318 0.135274 0.140848 0.146950 0.153471 0.160289 0.167274 0.174296 0.181229 0.187958 0.194385 0.200435 0.206056 0.211222 0.215934 0.220217 0.224112 0.227677 0.230981 0.234093 0.237081 0.240009 0.242929 0.245882 0.248895 0.251984 0.255150 0.258382 0.261658 0.264946 0.268202 0.271370 0.274386 0.277177 0.279659 0.281744 0.283340 0.284355 0.284700 0.284296 0.283077 0.280991 0.278007 0.274117 0.269333 0.263693 0.257257 0.250109 0.242355 0.234122 0.225561 0.216839 0.208143 0.199673 0.191640 0.184256 0.177727 0.172245 0.167975 0.165045 0.163540 0.163490 0.164870 0.167597 0.171535 0.176502 0.182278 0.188622 0.195282 0.202013 0.208584 0.214796 0.220488 0.225543 0.229891 0.233510 0.236423 0.238694 0.240422 0.241731 0.242763 0.243671 0.244605 0.245708 0.247109 0.248913 0.251207 0.254050 0.257482 0.261524 0.266185 0.271469 0.277379 0.283924 0.291120 0.298996 0.307585 0.316927 0.327057 0.338004 0.349775 0.362359 0.375710 0.389751 0.404371 0.419425 0.434741 0.450125 0.465370 0.480265 0.494602 0.508190 0.520858 0.532463 0.542892 0.552068 0.559944 0.566510 0.571784 0.575810 0.578660 0.580424 0.581215 0.581159 0.580401 0.579097 0.577414 0.575528 0.573622 0.571880 0.570484 0.569609 0.569420 0.570068 0.571686 0.574385 0.578255 0.583365 0.589762 0.597470 0.606497 0.616836 0.628465 0.641348 0.655443 0.670695 0.687042 0.704410 0.722712 0.741846 0.761690 0.782102 0.802914 0.823932 0.844934 0.865674 0.885883 0.905279 0.923568 0.940462 0.955680 0.968966 0.980093 0.988875 0.995172 0.998894 1.000000 0.998504 0.994465 0.987987 0.979211 0.968311 0.955485 0.940948 0.924933 0.907678 0.889428 0.870432 0.850937 0.831192 0.811441 0.791926 0.772880 0.754529 0.737085 0.720743 0.705675 0.692028 0.679919 0.669426 0.660590 0.653411 0.647845 0.643802 0.641152 0.639722 0.639305 0.639658 0.640515 0.641593 0.642599 0.643245 0.643256 0.642384 0.640418 0.637198 0.632620 0.626643 0.619293 0.610663 0.600902 0.590213 0.578840 0.567048 0.555116 0.543312 0.531887 0.521055 0.510991 0.501817 0.493604 0.486377 0.480112 0.474752 0.470209 0.466379 0.463153 0.460420 0.458078 0.456039 0.454232 0.452602 0.451107 0.449721 0.448427 0.447213 0.446068 0.444983 0.443943 0.442927 0.441908 0.440849 0.439702 0.438407 0.436893 0.435073 0.432848 0.430105 0.426721 0.422565 0.417507 0.411421 0.404197 0.395748 0.386022 0.375011 0.362757 0.349355 0.334959 0.319775 0.304055 0.288088 0.272183 0.256653 0.241802 0.227903 0.215188 0.203831 0.193946 0.185582 0.178723 0.173293 0.169165 0.166172 0.164118 0.162791 0.161972 0.161451 0.161031 0.160539 0.159832 0.158803 0.157386 0.155557 0.153337 0.150794 0.148039 0.145225 0.142540 0.140201 0.138440 0.137498 0.137604 0.138969 0.141763 0.146112 0.152077 0.159657 0.168779 0.179302 0.191023 0.203684 0.216988 0.230615 0.244235 0.257528 0.270198 0.281987 0.292683 0.302127 0.310217 0.316905 0.322192 0.326125 0.328786 0.330285 0.330749 0.330317 0.329130 0.327331 0.325054 0.322431 0.319584 0.316635 0.313700 0.310897 0.308347 0.306176 0.304512 0.303486 0.303229 0.303862 0.305492 0.308203 0.312046 0.317033 0.323130 0.330253 0.338270 0.347003 0.356237 0.365727 0.375215 0.384443 0.393167 0.401172 0.408282 0.414371 0.419363 0.423236 0.426015 0.427767 0.428590 0.428600 0.427920 0.426673 0.424964 0.422880 0.420484 0.417810 0.414866 0.411635 0.408077 0.404138 0.399751 0.394839 0.389326 0.383137 0.376202 0.368466 0.359888 0.350450 0.340159 0.329053 0.317202 0.304709 0.291713 0.278383 0.264914 0.251520 0.238426 0.225853 0.214011 0.203089 0.193241 0.184584 0.177193 0.171099 0.166295 0.162738 0.160360 0.159075 0.158793 0.159421 0.160876 0.163089 0.166003 0.169577 0.173782 0.178597 0.184005 0.189993 0.196546 0.203648 0.211283 0.219438 0.228107 0.237293 0.247013 0.257300 0.268206 0.279793 0.292137 0.305315 0.319400 0.334453 0.350508 0.367568 0.385598 0.404513 0.424183 0.444426 0.465015 0.485678 0.506110 0.525978 0.544935 0.562626 0.578705 0.592846 0.604752 0.614168 0.620891 0.624778 0.625749 0.623793 0.618971 0.611409 0.601296 0.588879 0.574452 0.558350 0.540932 0.522577 0.503670 0.484594 0.465718 0.447394 0.429946 0.413661 0.398790 0.385534 0.374043 0.364409 0.356665 0.350779 0.346662 0.344163 0.343083 0.343183 0.344194 0.345836 0.347827 0.349904 0.351833 0.353413 0.354492 0.354960 0.354750 0.353837 0.352224 0.349941 0.347034 0.343559 0.339579 0.335161 0.330376 0.325300 0.320015 0.314611 0.309187 0.303848 0.298706 0.293870 0.289447 0.285529 0.282191 0.279483 0.277427 0.276014 0.275204 0.274932 0.275112 0.275642 0.276417 0.277333 0.278301 0.279248 0.280126 0.280911 0.281609 0.282242 0.282855 0.283499 0.284227 0.285087 0.286110 0.287305 0.288658 0.290124 0.291636 0.293099 0.294407 0.295442 0.296086 0.296233 0.295794 0.294705 0.292934 0.290483 0.287388 0.283718 0.279571 0.275069 0.270347 0.265549 0.260820 0.256294 0.252090 0.248303 0.245003 0.242225 0.239975 0.238226 0.236922 0.235978 0.235291 0.234743 0.234206 0.233553 0.232661 0.231417 0.229728 0.227520 0.224744 0.221378 0.217428 0.212929 0.207943 0.202560 0.196888 0.191056 0.185202 0.179467 0.173986 0.168882 0.164258 0.160187 0.156712 0.153841 0.151553 0.149794 0.148492 0.147558 0.146901 0.146433 0.146079 0.145782 0.145509 0.145250 0.145018 0.144847 0.144783 0.144883 0.145201 0.145789 0.146688 0.147920 0.149494 0.151397 0.153598 0.156052 0.158699 0.161475 0.164310 0.167138 0.169898 0.172540 0.175024 0.177322 0.179417 0.181299 0.182963 0.184400 0.185601 0.186545 0.187203 0.187534 0.187485 0.187000 0.186015 0.184474 0.182325 0.179530 0.176070 0.171944 0.167174 0.161801 0.155881 0.149485 0.142693 0.135586 0.128247 0.120756 0.113190 0.105622 0.098123 0.090770 0.083641 0.076826 0.070425 0.064551 0.059326 0.054883 0.051351 0.048858 0.047513 0.047400 0.048572 0.051037 0.054759 0.059651 0.065580 0.072367 0.079801 0.087646 0.095654 0.103582 0.111201 0.118311 0.124752 0.130409 0.135221 0.139175 0.142307 0.144698 0.146462 0.147737 0.148675 0.149432 0.150155 0.150975 0.152000 0.153308 0.154950 0.156942 0.159276 0.161916 0.164812 0.167897 0.171103 0.174356 0.177592 0.180750 0.183783 0.186653 0.189332 0.191803 0.194058 0.196097 0.197925 

0.057427 0.057544 0.057565 0.057482 0.057287 0.056979 0.056562 0.056047 0.055457 0.054825 0.054193 0.053619 0.053168 0.052914 0.052935 0.053311 0.054118 0.055421 0.057277 0.059726 0.062790 0.066478 0.070777 0.075663 0.081095 0.087023 0.093386 0.100116 0.107137 0.114368 0.121721 0.129102 0.136412 0.143542 0.150377 0.156795 0.162668 0.167863 0.172246 0.175682 0.178045 0.179219 0.179105 0.177627 0.174740 0.170433 0.164734 0.157713 0.149480 0.140187 0.130019 0.119186 0.107921 0.096462 0.085042 0.073884 0.063188 0.053121 0.043818 0.035379 0.027866 0.021310 0.015711 0.011050 0.007289 0.004377 0.002257 0.000865 0.000135 0.000000 0.000390 0.001234 0.002459 0.003990 0.005756 0.007684 0.009705 0.011758 0.013791 0.015759 0.017632 0.019391 0.021026 0.022539 0.023936 0.025227 0.026419 0.027514 0.028505 0.029372 0.030085 0.030600 0.030864 0.030821 0.030419 0.029613 0.028381 0.026723 0.024674 0.022303 0.019715 0.017051 0.014477 0.012180 0.010352 0.009184 0.008847 0.009485 0.011202 0.014060 0.018071 0.023197 0.029360 0.036439 0.044286 0.052729 0.061589 0.070683 0.079837 0.088891 0.097706 0.106163 0.114168 0.121652 0.128567 0.134887 0.140604 0.145725 0.150272 0.154277 0.157784 0.160843 0.163508 0.165839 0.167893 0.169724 0.171377 0.172885 0.174266 0.175518 0.176618 0.177523 0.178172 0.178488 0.178387 0.177786 0.176609 0.174799 0.172323 0.169180 0.165407 0.161076 0.156293 0.151194 0.145933 0.140676 0.135588 0.130819 0.126497 0.122719 0.119545 0.116993 0.115043 0.113638 0.112690 0.112091 0.111716 0.111438 0.111138 0.110709 0.110066 0.109152 0.107944 0.106447 0.104703 0.102784 0.100788 0.098836 0.097064 0.095621 0.094653 0.094308 0.094716 0.095995 0.098234 0.101500 0.105824 0.111205 0.117607 0.124962 0.133168 0.142097 0.151598 0.161502 0.171631 0.181805 0.191848 0.201596 0.210901 0.219642 0.227721 0.235072 0.241659 0.247476 0.252548 0.256928 0.260697 0.263961 0.266849 0.269510 0.272111 0.274836 0.277877 0.281433 0.285703 0.290875 0.297123 0.304594 0.313406 0.323635 0.335319 0.348451 0.362981 0.378826 0.395871 0.413981 0.433012 0.452819 0.473267 0.494232 0.515613 0.537323 0.559294 0.581467 0.603786 0.626193 0.648613 0.670954 0.693100 0.714908 0.736213 0.756825 0.776544 0.795161 0.812472 0.828281 0.842416 0.854727 0.865100 0.873450 0.879731 0.883933 0.886078 0.886224 0.884458 0.880900 0.875695 0.869014 0.861053 0.852028 0.842169 0.831720 0.820926 0.810034 0.799281 0.788884 0.779044 0.769930 0.761684 0.754413 0.748199 0.743092 0.739121 0.736296 0.734616 0.734069 0.734641 0.736314 0.739069 0.742888 0.747744 0.753608 0.760437 0.768177 0.776758 0.786093 0.796077 0.806593 0.817507 0.828680 0.839968 0.851230 0.862329 0.873143 0.883564 0.893503 0.902892 0.911683 0.919852 0.927391 0.934314 0.940647 0.946430 0.951712 0.956548 0.960998 0.965122 0.968975 0.972610 0.976069 0.979383 0.982568 0.985625 0.988537 0.991265 0.993757 0.995944 0.997746 0.999078 0.999855 1.000000 0.999450 0.998163 0.996117 0.993317 0.989794 0.985600 0.980801 0.975479 0.969714 0.963585 0.957160 0.950493 0.943619 0.936553 0.929294 0.921829 0.914131 0.906174 0.897931 0.889383 0.880526 0.871369 0.861941 0.852289 0.842480 0.832595 0.822731 0.812992 0.803488 0.794333 0.785634 0.777492 0.769996 0.763222 0.757227 0.752048 0.747699 0.744172 0.741434 0.739426 0.738066 0.737247 0.736840 0.736697 0.736657 0.736545 0.736186 0.735406 0.734039 0.731940 0.728985 0.725079 0.720162 0.714207 0.707224 0.699255 0.690371 0.680665 0.670244 0.659226 0.647727 0.635858 0.623722 0.611407 0.598992 0.586544 0.574123 0.561791 0.549611 0.537660 0.526028 0.514823 0.504171 0.494217 0.485115 0.477027 0.470107 0.464499 0.460319 0.457649 0.456526 0.456934 0.458805 0.462011 0.466369 0.471648 0.477573 0.483841 0.490128 0.496108 0.501464 0.505906 0.509181 0.511087 0.511484 0.510298 0.507528 0.503244 0.497584 0.490747 0.482981 0.474573 0.465827 0.457052 0.448545 0.440569 0.433342 0.427027 0.421718 0.417439 0.414146 0.411730 0.410025 0.408824 0.407893 0.406989 0.405874 0.404337 0.402206 0.399360 0.395737 0.391337 0.386225 0.380521 0.374399 0.368066 0.361755 0.355709 0.350162 0.345327 0.341384 0.338466 0.336659 0.335988 0.336427 0.337895 0.340266 0.343375 0.347027 0.351007 0.355091 0.359054 0.362676 0.365753 0.368099 0.369549 0.369965 0.369235 0.367278 0.364045 0.359519 0.353719 0.346700 0.338555 0.329413 0.319443 0.308843 0.297842 0.286692 0.275657 0.265010 0.255015 0.245924 0.237962 0.231325 0.226168 0.222605 0.220707 0.220506 0.221995 0.225140 0.229880 0.236142 0.243840 0.252886 0.263189 0.274657 0.287196 0.300705 0.315069 0.330160 0.345822 0.361877 0.378115 0.394299 0.410166 0.425434 0.439807 0.452988 0.464689 0.474639 0.482595 0.488350 0.491744 0.492662 0.491044 0.486883 0.480227 0.471177 0.459889 0.446567 0.431463 0.414872 0.397131 0.378604 0.359682 0.340773 0.322283 0.304614 0.288140 0.273201 0.260087 0.249022 0.240161 0.233580 0.229274 0.227155 0.227063 0.228770 0.231989 0.236397 0.241638 0.247352 0.253180 0.258786 0.263871 0.268177 0.271506 0.273716 0.274732 0.274538 0.273176 0.270740 0.267364 0.263215 0.258479 0.253347 0.248009 0.242642 0.237402 0.232418 0.227790 0.223593 0.219868 0.216639 0.213908 0.211664 0.209890 0.208566 0.207674 0.207198 0.207126 0.207450 0.208160 0.209241 0.210670 0.212408 0.214394 0.216549 0.218765 0.220911 0.222837 0.224375 0.225353 0.225601 0.224961 0.223303 0.220531 0.216593 0.211486 0.205259 0.198010 0.189885 0.181065 0.171760 0.162191 0.152584 0.143151 0.134082 0.125536 0.117635 0.110462 0.104060 0.098436 0.093566 0.089405 0.085891 0.082956 0.080530 0.078548 0.076957 0.075712 0.074782 0.074144 0.073787 0.073703 0.073885 0.074328 0.075021 0.075948 0.077083 0.078394 0.079840 0.081368 0.082920 0.084428 0.085817 0.087007 0.087913 0.088451 0.088538 0.088100 0.087075 0.085420 0.083118 0.080182 0.076659 0.072632 0.068222 0.063580 0.058883 0.054324 0.050101 0.046402 0.043397 0.041222 0.039971 0.039694 0.040389 0.042013 0.044479 0.047671 0.051455 0.055687 0.060231 0.064962 0.069778 0.074604 0.079390 0.084113 0.088767 0.093361 0.097909 0.102423 0.106908 0.111356 0.115743 0.120031 0.124168 0.128095 0.131751 0.135076 0.138026 0.140569 0.142697 0.144428 0.145803 0.146892 0.147786 0.148597 0.149451 0.150483 0.151831 0.153629 0.155999 0.159049 0.162859 0.167485 0.172947 0.179227 0.186270 0.193978 0.202217 0.210817 0.219579 0.228283 0.236696 0.244584 0.251721 0.257900 0.262946 0.266717 0.269117 0.270097 0.269655 0.267837 0.264729 0.260455 0.255167 0.249035 0.242238 0.234955 0.227356 0.219591 0.211792 0.204061 0.196475 0.189085 0.181918 0.174986 0.168290 0.161826 0.155594 0.149602 0.143872 0.138441 0.133365 0.128714 0.124572 0.121034 0.118194 0.116146 0.114972 0.114736 0.115476 0.117197 0.119867 0.123409 0.127701 0.132576 0.137819 0.143180 0.148377 0.153110 0.157076 0.159985 0.161577 0.161640 0.160028 0.156668 0.151575 0.144848 0.136672 0.127303 0.117062 0.106310 0.095427 0.084795 0.074772 0.065676 0.057768 0.051242 0.046221 0.042757 0.040832 0.040371 0.041249 0.043306 0.046356 0.050206 0.054660 0.059532 0.064651 0.069867 0.075051 0.080099 0.084930 0.089482 0.093714 0.097601 0.101131 0.104305 0.107130 0.109623 0.111801 0.113688 0.115308 0.116685 0.117844 0.118808 0.119602 0.120247 0.120765 0.121173 0.121492 0.121737 0.121924 0.122065 0.122173 0.122257 

0.267868 0.264473 0.260808 0.256851 0.252579 0.247971 0.243009 0.237676 0.231964 0.225871 0.219405 0.212587 0.205450 0.198042 0.190426 0.182677 0.174883 0.167137 0.159541 0.152192 0.145184 0.138603 0.132519 0.126988 0.122046 0.117712 0.113984 0.110845 0.108262 0.106194 0.104593 0.103407 0.102589 0.102099 0.101907 0.101995 0.102359 0.103010 0.103971 0.105276 0.106967 0.109086 0.111675 0.114768 0.118387 0.122537 0.127202 0.132345 0.137900 0.143778 0.149865 0.156023 0.162095 0.167911 0.173293 0.178060 0.182040 0.185075 0.187028 0.187795 0.187306 0.185532 0.182487 0.178231 0.172863 0.166521 0.159372 0.151607 0.143429 0.135043 0.126650 0.118435 0.110558 0.103155 0.096328 0.090147 0.084649 0.079842 0.075704 0.072192 0.069243 0.066780 0.064719 0.062968 0.061439 0.060044 0.058710 0.057371 0.055981 0.054510 0.052951 0.051315 0.049633 0.047954 0.046340 0.044863 0.043598 0.042618 0.041987 0.041757 0.041962 0.042617 0.043712 0.045218 0.047088 0.049256 0.051646 0.054179 0.056771 0.059349 0.061849 0.064223 0.066445 0.068508 0.070431 0.072251 0.074027 0.075830 0.077740 0.079837 0.082198 0.084883 0.087937 0.091378 0.095193 0.099342 0.103755 0.108330 0.112948 0.117469 0.121743 0.125620 0.128954 0.131616 0.133493 0.134503 0.134591 0.133738 0.131958 0.129299 0.125841 0.121689 0.116974 0.111841 0.106443 0.100938 0.095477 0.090199 0.085227 0.080661 0.076575 0.073017 0.070009 0.067548 0.065609 0.064152 0.063124 0.062469 0.062128 0.062051 0.062195 0.062531 0.063045 0.063738 0.064625 0.065735 0.067104 0.068776 0.070791 0.073191 0.076004 0.079253 0.082943 0.087066 0.091603 0.096520 0.101776 0.107327 0.113129 0.119143 0.125341 0.131710 0.138250 0.144982 0.151940 0.159172 0.166737 0.174697 0.183112 0.192034 0.201502 0.211534 0.222127 0.233250 0.244846 0.256832 0.269103 0.281532 0.293981 0.306301 0.318344 0.329965 0.341029 0.351415 0.361020 0.369760 0.377573 0.384416 0.390265 0.395116 0.398980 0.401885 0.403876 0.405011 0.405366 0.405031 0.404110 0.402722 0.400998 0.399075 0.397096 0.395200 0.393521 0.392174 0.391260 0.390850 0.390990 0.391697 0.392958 0.394734 0.396967 0.399582 0.402495 0.405620 0.408875 0.412187 0.415496 0.418760 0.421952 0.425063 0.428101 0.431090 0.434066 0.437077 0.440181 0.443440 0.446926 0.450710 0.454868 0.459475 0.464606 0.470331 0.476717 0.483825 0.491707 0.500405 0.509951 0.520361 0.531638 0.543769 0.556721 0.570445 0.584874 0.599924 0.615497 0.631484 0.647772 0.664244 0.680794 0.697323 0.713750 0.730016 0.746082 0.761933 0.777570 0.793012 0.808283 0.823405 0.838392 0.853240 0.867924 0.882390 0.896556 0.910315 0.923538 0.936082 0.947799 0.958548 0.968200 0.976650 0.983820 0.989666 0.994175 0.997367 0.999287 1.000000 0.999583 0.998119 0.995687 0.992359 0.988197 0.983248 0.977545 0.971113 0.963970 0.956132 0.947621 0.938469 0.928722 0.918447 0.907731 0.896681 0.885425 0.874106 0.862878 0.851902 0.841334 0.831324 0.822004 0.813486 0.805853 0.799158 0.793422 0.788633 0.784743 0.781679 0.779339 0.777601 0.776330 0.775380 0.774604 0.773857 0.773009 0.771939 0.770551 0.768769 0.766541 0.763841 0.760664 0.757031 0.752976 0.748549 0.743806 0.738808 0.733613 0.728268 0.722814 0.717271 0.711647 0.705930 0.700092 0.694091 0.687873 0.681377 0.674537 0.667291 0.659582 0.651367 0.642619 0.633331 0.623521 0.613237 0.602551 0.591570 0.580423 0.569267 0.558277 0.547643 0.537558 0.528212 0.519782 0.512421 0.506254 0.501365 0.497793 0.495531 0.494524 0.494669 0.495818 0.497787 0.500360 0.503300 0.506354 0.509267 0.511791 0.513690 0.514750 0.514791 0.513665 0.511270 0.507547 0.502486 0.496126 0.488556 0.479908 0.470360 0.460126 0.449449 0.438594 0.427837 0.417459 0.407728 0.398895 0.391182 0.384770 0.379798 0.376352 0.374466 0.374121 0.375246 0.377726 0.381407 0.386105 0.391618 0.397734 0.404240 0.410933 0.417629 0.424162 0.430394 0.436216 0.441540 0.446308 0.450478 0.454029 0.456951 0.459247 0.460929 0.462016 0.462536 0.462529 0.462046 0.461153 0.459935 0.458493 0.456946 0.455427 0.454085 0.453073 0.452546 0.452653 0.453532 0.455302 0.458056 0.461860 0.466749 0.472728 0.479768 0.487813 0.496784 0.506579 0.517082 0.528166 0.539700 0.551553 0.563598 0.575717 0.587801 0.599757 0.611503 0.622971 0.634108 0.644871 0.655230 0.665159 0.674639 0.683652 0.692178 0.700194 0.707668 0.714560 0.720820 0.726385 0.731180 0.735122 0.738116 0.740064 0.740863 0.740414 0.738624 0.735413 0.730715 0.724488 0.716711 0.707392 0.696565 0.684294 0.670667 0.655801 0.639832 0.622916 0.605229 0.586955 0.568294 0.549454 0.530649 0.512102 0.494039 0.476692 0.460292 0.445067 0.431241 0.419022 0.408601 0.400143 0.393778 0.389595 0.387637 0.387895 0.390306 0.394752 0.401060 0.409014 0.418352 0.428779 0.439979 0.451618 0.463360 0.474875 0.485846 0.495977 0.505001 0.512684 0.518829 0.523279 0.525917 0.526673 0.525517 0.522464 0.517572 0.510939 0.502698 0.493019 0.482095 0.470144 0.457395 0.444084 0.430446 0.416708 0.403079 0.389752 0.376891 0.364640 0.353112 0.342401 0.332574 0.323685 0.315770 0.308855 0.302958 0.298091 0.294259 0.291463 0.289692 0.288929 0.289137 0.290267 0.292244 0.294971 0.298327 0.302167 0.306321 0.310606 0.314821 0.318763 0.322230 0.325026 0.326977 0.327929 0.327757 0.326370 0.323711 0.319758 0.314524 0.308053 0.300419 0.291718 0.282070 0.271610 0.260486 0.248854 0.236879 0.224726 0.212562 0.200553 0.188858 0.177632 0.167018 0.157148 0.148137 0.140084 0.133062 0.127122 0.122288 0.118554 0.115887 0.114221 0.113469 0.113516 0.114231 0.115472 0.117090 0.118943 0.120897 0.122842 0.124691 0.126388 0.127913 0.129275 0.130519 0.131713 0.132946 0.134317 0.135932 0.137887 0.140270 0.143148 0.146563 0.150534 0.155054 0.160088 0.165580 0.171455 0.177620 0.183972 0.190398 0.196782 0.203005 0.208949 0.214498 0.219543 0.223983 0.227725 0.230691 0.232819 0.234062 0.234397 0.233818 0.232342 0.230009 0.226877 0.223019 0.218524 0.213490 0.208023 0.202228 0.196208 0.190063 0.183880 0.177737 0.171695 0.165800 0.160078 0.154537 0.149164 0.143928 0.138783 0.133669 0.128517 0.123256 0.117818 0.112146 0.106196 0.099947 0.093399 0.086579 0.079538 0.072348 0.065101 0.057900 0.050856 0.044082 0.037686 0.031769 0.026418 0.021710 0.017701 0.014435 0.011937 0.010215 0.009258 0.009041 0.009517 0.010623 0.012281 0.014395 0.016858 0.019555 0.022369 0.025185 0.027897 0.030418 0.032682 0.034650 0.036314 0.037695 0.038845 0.039843 0.040784 0.041778 0.042935 0.044359 0.046137 0.048331 0.050973 0.054059 0.057546 0.061359 0.065391 0.069508 0.073564 0.077405 0.080885 0.083871 0.086259 0.087975 0.088983 0.089289 0.088939 0.088012 0.086620 0.084893 0.082973 0.081004 0.079117 0.077426 0.076018 0.074949 0.074243 0.073888 0.073846 0.074051 0.074419 0.074853 0.075251 0.075510 0.075534 0.075236 0.074543 0.073396 0.071756 0.069600 0.066923 0.063743 0.060092 0.056026 0.051614 0.046941 0.042105 0.037208 0.032356 0.027652 0.023185 0.019036 0.015263 0.011906 0.008986 0.006504 0.004451 0.002806 0.001549 0.000664 0.000145 0.000000 0.000252 0.000940 0.002114 0.003831 0.006148 0.009114 0.012763 0.017108 0.022139 0.027813 0.034063 0.040796 0.047897 0.055238 0.062686 0.070108 0.077382 0.084401 0.091079 0.097354 0.103187 0.108562 0.113485 0.117975 0.122066 0.125797 0.129210 0.132347 0.135244 0.137935 0.140449 0.142806 0.145025 0.147119 0.149097 0.150966 0.152733 

0.192867 0.190207 0.187495 0.184760 0.182036 0.179367 0.176803 0.174403 0.172228 0.170342 0.168806 0.167673 0.166984 0.166759 0.166994 0.167657 0.168687 0.169991 0.171450 0.172922 0.174252 0.175279 0.175842 0.175797 0.175015 0.173397 0.170873 0.167408 0.162999 0.157675 0.151491 0.144528 0.136884 0.128669 0.120004 0.111014 0.101829 0.092581 0.083405 0.074439 0.065828 0.057721 0.050272 0.043641 0.037987 0.033462 0.030209 0.028349 0.027977 0.029151 0.031887 0.036154 0.041871 0.048912 0.057103 0.066231 0.076054 0.086307 0.096715 0.107001 0.116898 0.126160 0.134563 0.141922 0.148085 0.152943 0.156431 0.158525 0.159242 0.158636 0.156793 0.153826 0.149869 0.145070 0.139582 0.133562 0.127164 0.120532 0.113799 0.107087 0.100504 0.094144 0.088087 0.082405 0.077155 0.072388 0.068146 0.064459 0.061351 0.058835 0.056912 0.055571 0.054783 0.054508 0.054686 0.055242 0.056090 0.057130 0.058254 0.059353 0.060319 0.061051 0.061459 0.061473 0.061039 0.060129 0.058739 0.056890 0.054627 0.052023 0.049168 0.046175 0.043172 0.040299 0.037704 0.035540 0.033957 0.033097 0.033088 0.034037 0.036025 0.039100 0.043271 0.048504 0.054722 0.061802 0.069579 0.077851 0.086385 0.094924 0.103202 0.110954 0.117926 0.123889 0.128650 0.132059 0.134016 0.134479 0.133457 0.131017 0.127274 0.122384 0.116536 0.109943 0.102825 0.095404 0.087888 0.080466 0.073299 0.066518 0.060223 0.054484 0.049347 0.044841 0.040984 0.037793 0.035291 0.033509 0.032497 0.032316 0.033042 0.034761 0.037559 0.041515 0.046693 0.053131 0.060833 0.069764 0.079846 0.090954 0.102924 0.115555 0.128618 0.141868 0.155054 0.167932 0.180281 0.191907 0.202653 0.212407 0.221098 0.228698 0.235212 0.240676 0.245140 0.248662 0.251293 0.253070 0.254009 0.254096 0.253293 0.251532 0.248731 0.244795 0.239631 0.233161 0.225333 0.216133 0.205592 0.193793 0.180873 0.167023 0.152480 0.137519 0.122446 0.107583 0.093255 0.079777 0.067443 0.056515 0.047209 0.039694 0.034086 0.030443 0.028766 0.029007 0.031067 0.034809 0.040067 0.046649 0.054358 0.062993 0.072363 0.082293 0.092630 0.103249 0.114054 0.124973 0.135962 0.146997 0.158071 0.169185 0.180344 0.191552 0.202804 0.214087 0.225374 0.236626 0.247790 0.258806 0.269607 0.280122 0.290287 0.300039 0.309331 0.318124 0.326397 0.334143 0.341370 0.348097 0.354354 0.360177 0.365604 0.370674 0.375422 0.379878 0.384066 0.388005 0.391710 0.395193 0.398469 0.401556 0.404477 0.407269 0.409977 0.412664 0.415403 0.418286 0.421415 0.424907 0.428889 0.433500 0.438886 0.445199 0.452595 0.461230 0.471255 0.482812 0.496027 0.511000 0.527800 0.546454 0.566942 0.589187 0.613054 0.638347 0.664813 0.692148 0.720003 0.748003 0.775756 0.802872 0.828980 0.853740 0.876859 0.898103 0.917298 0.934335 0.949175 0.961834 0.972386 0.980948 0.987671 0.992729 0.996308 0.998596 0.999772 1.000000 0.999421 0.998149 0.996268 0.993827 0.990845 0.987310 0.983180 0.978388 0.972848 0.966458 0.959108 0.950688 0.941092 0.930226 0.918018 0.904419 0.889409 0.873003 0.855254 0.836251 0.816119 0.795021 0.773151 0.750728 0.727996 0.705211 0.682639 0.660547 0.639195 0.618829 0.599679 0.581947 0.565805 0.551393 0.538814 0.528133 0.519374 0.512526 0.507540 0.504331 0.502789 0.502773 0.504125 0.506669 0.510219 0.514585 0.519572 0.524989 0.530650 0.536376 0.541997 0.547352 0.552294 0.556686 0.560406 0.563348 0.565419 0.566545 0.566670 0.565756 0.563783 0.560750 0.556672 0.551577 0.545508 0.538515 0.530656 0.521994 0.512598 0.502536 0.491882 0.480716 0.469123 0.457198 0.445044 0.432780 0.420535 0.408448 0.396670 0.385351 0.374643 0.364687 0.355611 0.347518 0.340488 0.334566 0.329765 0.326065 0.323415 0.321735 0.320923 0.320858 0.321410 0.322439 0.323804 0.325364 0.326984 0.328534 0.329891 0.330942 0.331581 0.331715 0.331258 0.330138 0.328293 0.325673 0.322241 0.317973 0.312861 0.306910 0.300143 0.292602 0.284347 0.275459 0.266040 0.256213 0.246119 0.235914 0.225764 0.215839 0.206305 0.197317 0.189014 0.181507 0.174878 0.169178 0.164423 0.160601 0.157671 0.155573 0.154233 0.153570 0.153506 0.153967 0.154890 0.156225 0.157935 0.159994 0.162383 0.165088 0.168095 0.171383 0.174924 0.178680 0.182600 0.186625 0.190686 0.194712 0.198636 0.202396 0.205942 0.209242 0.212285 0.215079 0.217652 0.220050 0.222332 0.224566 0.226820 0.229162 0.231647 0.234320 0.237207 0.240316 0.243633 0.247124 0.250736 0.254397 0.258019 0.261498 0.264725 0.267582 0.269948 0.271710 0.272757 0.272996 0.272347 0.270751 0.268171 0.264591 0.260021 0.254489 0.248043 0.240745 0.232671 0.223900 0.214519 0.204614 0.194269 0.183565 0.172577 0.161377 0.150030 0.138596 0.127134 0.115701 0.104353 0.093150 0.082157 0.071445 0.061097 0.051203 0.041865 0.033194 0.025308 0.018331 0.012384 0.007584 0.004036 0.001827 0.001022 0.001656 0.003735 0.007229 0.012076 0.018178 0.025408 0.033610 0.042606 0.052202 0.062194 0.072374 0.082540 0.092498 0.102073 0.111113 0.119490 0.127107 0.133898 0.139826 0.144886 0.149097 0.152502 0.155160 0.157143 0.158525 0.159384 0.159788 0.159797 0.159455 0.158791 0.157817 0.156531 0.154916 0.152948 0.150600 0.147842 0.144655 0.141027 0.136962 0.132481 0.127621 0.122440 0.117009 0.111416 0.105758 0.100138 0.094664 0.089444 0.084581 0.080172 0.076307 0.073065 0.070513 0.068705 0.067681 0.067463 0.068052 0.069430 0.071554 0.074359 0.077755 0.081630 0.085853 0.090280 0.094760 0.099141 0.103278 0.107041 0.110319 0.113028 0.115110 0.116537 0.117307 0.117442 0.116985 0.115994 0.114533 0.112671 0.110474 0.107999 0.105297 0.102403 0.099343 0.096130 0.092772 0.089268 0.085623 0.081842 0.077941 0.073947 0.069903 0.065865 0.061905 0.058106 0.054559 0.051360 0.048600 0.046364 0.044722 0.043725 0.043405 0.043767 0.044794 0.046445 0.048664 0.051379 0.054512 0.057985 0.061728 0.065686 0.069819 0.074112 0.078573 0.083226 0.088116 0.093295 0.098817 0.104728 0.111057 0.117812 0.124968 0.132469 0.140227 0.148122 0.156011 0.163734 0.171123 0.178014 0.184251 0.189702 0.194256 0.197834 0.200383 0.201883 0.202336 0.201764 0.200209 0.197719 0.194354 0.190178 0.185262 0.179681 0.173523 0.166885 0.159881 0.152639 0.145305 0.138041 0.131016 0.124406 0.118382 0.113103 0.108706 0.105300 0.102958 0.101716 0.101570 0.102479 0.104373 0.107158 0.110722 0.114952 0.119732 0.124959 0.130539 0.136395 0.142459 0.148673 0.154977 0.161308 0.167589 0.173726 0.179604 0.185083 0.190007 0.194207 0.197508 0.199743 0.200759 0.200436 0.198686 0.195469 0.190790 0.184705 0.177313 0.168752 0.159191 0.148819 0.137833 0.126432 0.114808 0.103135 0.091572 0.080260 0.069320 0.058859 0.048976 0.039761 0.031301 0.023683 0.016992 0.011312 0.006718 0.003275 0.001029 0.000000 0.000179 0.001520 0.003940 0.007318 0.011498 0.016294 0.021498 0.026890 0.032248 0.037362 0.042039 0.046119 0.049476 0.052030 0.053743 0.054624 0.054722 0.054123 0.052939 0.051305 0.049363 0.047253 0.045107 0.043040 0.041141 0.039471 0.038062 0.036917 0.036014 0.035309 0.034745 0.034257 0.033784 0.033270 0.032677 0.031983 0.031193 0.030328 0.029434 0.028569 0.027800 0.027194 0.026811 0.026691 0.026855 0.027292 0.027966 0.028808 0.029732 0.030632 0.031403 0.031941 0.032161 0.032006 0.031451 0.030506 0.029219 0.027669 0.025957 0.024200 0.022517 0.021019 0.019798 0.018926 0.018442 0.018362 0.018673 0.019341 0.020320 0.021549 0.022970 0.024520 0.026143 0.027792 0.029425 0.031010 

0.047416 0.054023 0.060964 0.068201 0.075679 0.083327 0.091056 0.098758 0.106313 0.113584 0.120431 0.126712 0.132291 0.137047 0.140880 0.143719 0.145521 0.146280 0.146017 0.144786 0.142661 0.139738 0.136119 0.131915 0.127237 0.122188 0.116867 0.111359 0.105743 0.100085 0.094444 0.088873 0.083418 0.078127 0.073047 0.068226 0.063717 0.059575 0.055856 0.052618 0.049919 0.047811 0.046342 0.045551 0.045468 0.046112 0.047492 0.049605 0.052438 0.055968 0.060163 0.064983 0.070385 0.076316 0.082724 0.089551 0.096740 0.104233 0.111973 0.119901 0.127963 0.136098 0.144246 0.152343 0.160317 0.168090 0.175578 0.182691 0.189335 0.195414 0.200840 0.205531 0.209420 0.212458 0.214616 0.215889 0.216293 0.215869 0.214675 0.212787 0.210294 0.207295 0.203895 0.200202 0.196326 0.192377 0.188462 0.184681 0.181133 0.177905 0.175074 0.172705 0.170843 0.169512 0.168712 0.168414 0.168556 0.169048 0.169764 0.170553 0.171242 0.171639 0.171551 0.170788 0.169179 0.166585 0.162908 0.158101 0.152177 0.145210 0.137332 0.128734 0.119652 0.110356 0.101136 0.092287 0.084093 0.076809 0.070652 0.065791 0.062339 0.060355 0.059843 0.060756 0.063008 0.066481 0.071037 0.076524 0.082791 0.089692 0.097091 0.104870 0.112922 0.121158 0.129500 0.137878 0.146229 0.154487 0.162584 0.170445 0.177986 0.185114 0.191727 0.197718 0.202981 0.207411 0.210914 0.213412 0.214848 0.215192 0.214444 0.212635 0.209830 0.206122 0.201631 0.196499 0.190883 0.184949 0.178865 0.172795 0.166890 0.161288 0.156108 0.151446 0.147379 0.143957 0.141213 0.139157 0.137783 0.137068 0.136975 0.137455 0.138448 0.139885 0.141692 0.143785 0.146083 0.148499 0.150949 0.153354 0.155640 0.157741 0.159599 0.161170 0.162416 0.163311 0.163836 0.163978 0.163729 0.163085 0.162045 0.160607 0.158775 0.156557 0.153970 0.151041 0.147810 0.144335 0.140692 0.136978 0.133307 0.129808 0.126623 0.123901 0.121791 0.120436 0.119964 0.120488 0.122095 0.124845 0.128769 0.133866 0.140105 0.147428 0.155748 0.164957 0.174930 0.185526 0.196602 0.208012 0.219615 0.231283 0.242907 0.254396 0.265684 0.276731 0.287521 0.298058 0.308362 0.318465 0.328403 0.338211 0.347919 0.357544 0.367095 0.376569 0.385956 0.395237 0.404396 0.413418 0.422295 0.431028 0.439631 0.448126 0.456547 0.464935 0.473333 0.481787 0.490343 0.499039 0.507909 0.516975 0.526251 0.535738 0.545426 0.555288 0.565288 0.575373 0.585481 0.595538 0.605462 0.615165 0.624557 0.633551 0.642063 0.650018 0.657351 0.664011 0.669959 0.675170 0.679631 0.683344 0.686320 0.688584 0.690170 0.691125 0.691506 0.691385 0.690847 0.689993 0.688938 0.687813 0.686763 0.685942 0.685511 0.685636 0.686476 0.688185 0.690902 0.694745 0.699813 0.706174 0.713870 0.722913 0.733283 0.744933 0.757787 0.771742 0.786671 0.802421 0.818822 0.835680 0.852789 0.869925 0.886858 0.903351 0.919166 0.934073 0.947854 0.960309 0.971266 0.980580 0.988143 0.993882 0.997763 0.999790 1.000000 0.998459 0.995258 0.990507 0.984327 0.976842 0.968179 0.958460 0.947798 0.936301 0.924067 0.911192 0.897768 0.883889 0.869657 0.855180 0.840576 0.825976 0.811518 0.797347 0.783605 0.770434 0.757959 0.746289 0.735509 0.725675 0.716813 0.708917 0.701950 0.695853 0.690543 0.685926 0.681898 0.678359 0.675213 0.672376 0.669777 0.667360 0.665083 0.662910 0.660813 0.658759 0.656705 0.654597 0.652359 0.649896 0.647089 0.643807 0.639903 0.635230 0.629648 0.623032 0.615285 0.606346 0.596195 0.584857 0.572400 0.558934 0.544605 0.529584 0.514061 0.498232 0.482291 0.466422 0.450795 0.435557 0.420837 0.406742 0.393363 0.380776 0.369048 0.358238 0.348403 0.339593 0.331859 0.325242 0.319775 0.315478 0.312350 0.310371 0.309495 0.309648 0.310731 0.312622 0.315178 0.318244 0.321659 0.325261 0.328899 0.332436 0.335758 0.338773 0.341420 0.343663 0.345497 0.346940 0.348035 0.348845 0.349451 0.349947 0.350440 0.351044 0.351882 0.353080 0.354763 0.357059 0.360089 0.363967 0.368794 0.374657 0.381622 0.389733 0.399008 0.409431 0.420961 0.433519 0.446999 0.461264 0.476149 0.491470 0.507025 0.522604 0.537995 0.552990 0.567395 0.581036 0.593764 0.605462 0.616042 0.625455 0.633681 0.640731 0.646643 0.651473 0.655292 0.658175 0.660202 0.661448 0.661981 0.661861 0.661142 0.659872 0.658096 0.655858 0.653207 0.650197 0.646886 0.643340 0.639624 0.635805 0.631942 0.628082 0.624258 0.620481 0.616738 0.612993 0.609188 0.605243 0.601065 0.596554 0.591610 0.586139 0.580069 0.573349 0.565959 0.557913 0.549261 0.540085 0.530495 0.520627 0.510628 0.500648 0.490835 0.481321 0.472215 0.463600 0.455528 0.448025 0.441087 0.434689 0.428793 0.423348 0.418305 0.413615 0.409237 0.405139 0.401295 0.397686 0.394297 0.391110 0.388104 0.385248 0.382502 0.379817 0.377132 0.374382 0.371502 0.368431 0.365120 0.361535 0.357666 0.353527 0.349161 0.344636 0.340040 0.335484 0.331084 0.326964 0.323237 0.320003 0.317339 0.315293 0.313877 0.313071 0.312813 0.313011 0.313542 0.314257 0.314990 0.315565 0.315806 0.315539 0.314609 0.312877 0.310235 0.306603 0.301939 0.296236 0.289527 0.281877 0.273391 0.264197 0.254453 0.244333 0.234024 0.223720 0.213615 0.203900 0.194757 0.186358 0.178861 0.172411 0.167137 0.163153 0.160555 0.159419 0.159800 0.161728 0.165203 0.170191 0.176622 0.184383 0.193318 0.203230 0.213876 0.224977 0.236223 0.247281 0.257806 0.267457 0.275908 0.282863 0.288070 0.291335 0.292526 0.291586 0.288530 0.283444 0.276482 0.267854 0.257812 0.246636 0.234619 0.222051 0.209203 0.196317 0.183599 0.171211 0.159277 0.147879 0.137073 0.126886 0.117338 0.108441 0.100215 0.092686 0.085897 0.079904 0.074772 0.070573 0.067378 0.065251 0.064239 0.064367 0.065636 0.068017 0.071451 0.075855 0.081122 0.087128 0.093738 0.100812 0.108210 0.115798 0.123449 0.131047 0.138487 0.145673 0.152517 0.158942 0.164874 0.170249 0.175008 0.179097 0.182475 0.185110 0.186983 0.188090 0.188443 0.188073 0.187026 0.185365 0.183168 0.180523 0.177529 0.174287 0.170903 0.167478 0.164105 0.160869 0.157840 0.155069 0.152591 0.150416 0.148537 0.146923 0.145530 0.144301 0.143169 0.142072 0.140951 0.139762 0.138481 0.137105 0.135657 0.134183 0.132749 0.131435 0.130330 0.129522 0.129087 0.129090 0.129571 0.130545 0.131999 0.133895 0.136168 0.138734 0.141496 0.144345 0.147169 0.149858 0.152309 0.154430 0.156141 0.157377 0.158091 0.158255 0.157856 0.156903 0.155420 0.153450 0.151052 0.148303 0.145291 0.142118 0.138893 0.135731 0.132745 0.130044 0.127727 0.125877 0.124552 0.123788 0.123589 0.123926 0.124741 0.125941 0.127406 0.128994 0.130542 0.131878 0.132826 0.133213 0.132880 0.131685 0.129514 0.126287 0.121961 0.116536 0.110059 0.102623 0.094366 0.085470 0.076154 0.066668 0.057282 0.048273 0.039921 0.032487 0.026210 0.021295 0.017902 0.016147 0.016093 0.017755 0.021098 0.026045 0.032478 0.040249 0.049182 0.059080 0.069733 0.080920 0.092410 0.103971 0.115368 0.126366 0.136730 0.146232 0.154647 0.161763 0.167381 0.171326 0.173447 0.173632 0.171810 0.167962 0.162125 0.154399 0.144945 0.133986 0.121800 0.108712 0.095081 0.081284 0.067700 0.054691 0.042591 0.031686 0.022207 0.014325 0.008146 0.003714 0.001018 0.000000 0.000561 0.002576 0.005898 0.010371 0.015831 0.022113 0.029053 0.036488 0.044260 0.052212 0.060191 0.068053 0.075662 0.082894 0.089644 0.095825 0.101373 0.106250 0.110441 0.113954 0.116816 0.119072 0.120775 0.121989 0.122778 0.123208 0.123340 0.123231 0.122933 

0.129250 0.132100 0.135522 0.139577 0.144323 0.149807 0.156063 0.163108 0.170934 0.179504 0.188747 0.198559 0.208801 0.219301 0.229863 0.240273 0.250309 0.259753 0.268403 0.276076 0.282625 0.287934 0.291927 0.294563 0.295837 0.295771 0.294410 0.291819 0.288073 0.283255 0.277451 0.270745 0.263218 0.254949 0.246013 0.236485 0.226440 0.215957 0.205124 0.194041 0.182824 0.171608 0.160553 0.149837 0.139661 0.130241 0.121802 0.114568 0.108752 0.104545 0.102097 0.101513 0.102838 0.106052 0.111067 0.117726 0.125812 0.135053 0.145138 0.155732 0.166491 0.177079 0.187187 0.196540 0.204911 0.212128 0.218071 0.222674 0.225920 0.227832 0.228463 0.227887 0.226190 0.223461 0.219786 0.215243 0.209904 0.203830 0.197081 0.189716 0.181799 0.173405 0.164625 0.155567 0.146363 0.137163 0.128137 0.119466 0.111342 0.103952 0.097475 0.092070 0.087866 0.084956 0.083387 0.083159 0.084219 0.086467 0.089753 0.093890 0.098659 0.103822 0.109134 0.114351 0.119247 0.123621 0.127304 0.130165 0.132115 0.133104 0.133118 0.132175 0.130319 0.127613 0.124131 0.119952 0.115158 0.109828 0.104037 0.097855 0.091352 0.084593 0.077645 0.070578 0.063463 0.056377 0.049399 0.042611 0.036095 0.029930 0.024191 0.018948 0.014260 0.010179 0.006748 0.003996 0.001948 0.000614 0.000000 0.000100 0.000899 0.002372 0.004485 0.007189 0.010423 0.014113 0.018172 0.022501 0.026992 0.031531 0.036006 0.040310 0.044351 0.048056 0.051384 0.054325 0.056910 0.059213 0.061347 0.063465 0.065750 0.068407 0.071653 0.075699 0.080741 0.086940 0.094415 0.103231 0.113393 0.124842 0.137460 0.151071 0.165456 0.180357 0.195498 0.210588 0.225345 0.239496 0.252795 0.265023 0.275995 0.285562 0.293608 0.300052 0.304845 0.307966 0.309421 0.309238 0.307469 0.304185 0.299475 0.293446 0.286219 0.277925 0.268708 0.258715 0.248093 0.236990 0.225543 0.213879 0.202110 0.190332 0.178622 0.167044 0.155645 0.144464 0.133538 0.122901 0.112597 0.102679 0.093215 0.084287 0.075988 0.068424 0.061697 0.055909 0.051145 0.047467 0.044909 0.043467 0.043103 0.043738 0.045264 0.047546 0.050433 0.053768 0.057404 0.061208 0.065075 0.068935 0.072751 0.076529 0.080306 0.084153 0.088164 0.092450 0.097133 0.102334 0.108170 0.114751 0.122170 0.130505 0.139814 0.150136 0.161486 0.173859 0.187222 0.201517 0.216659 0.232533 0.248996 0.265879 0.282989 0.300114 0.317030 0.333509 0.349331 0.364292 0.378216 0.390963 0.402438 0.412598 0.421449 0.429053 0.435518 0.440995 0.445667 0.449737 0.453422 0.456937 0.460488 0.464263 0.468425 0.473112 0.478433 0.484471 0.491282 0.498905 0.507359 0.516652 0.526784 0.537750 0.549542 0.562152 0.575572 0.589797 0.604819 0.620630 0.637216 0.654561 0.672636 0.691401 0.710800 0.730759 0.751184 0.771956 0.792936 0.813961 0.834849 0.855398 0.875394 0.894614 0.912830 0.929819 0.945365 0.959268 0.971346 0.981444 0.989436 0.995227 0.998757 1.000000 0.998964 0.995690 0.990246 0.982729 0.973254 0.961953 0.948971 0.934457 0.918564 0.901442 0.883239 0.864099 0.844161 0.823564 0.802445 0.780941 0.759197 0.737364 0.715601 0.694074 0.672958 0.652433 0.632679 0.613874 0.596188 0.579775 0.564773 0.551295 0.539431 0.529240 0.520751 0.513967 0.508861 0.505382 0.503454 0.502981 0.503848 0.505924 0.509063 0.513105 0.517879 0.523203 0.528887 0.534736 0.540553 0.546144 0.551320 0.555911 0.559762 0.562747 0.564769 0.565769 0.565728 0.564668 0.562653 0.559788 0.556214 0.552104 0.547658 0.543092 0.538629 0.534494 0.530903 0.528051 0.526108 0.525211 0.525456 0.526896 0.529539 0.533346 0.538235 0.544080 0.550725 0.557981 0.565642 0.573489 0.581305 0.588879 0.596018 0.602555 0.608356 0.613321 0.617389 0.620540 0.622786 0.624170 0.624759 0.624635 0.623887 0.622601 0.620850 0.618693 0.616165 0.613277 0.610014 0.606340 0.602200 0.597527 0.592246 0.586286 0.579581 0.572083 0.563759 0.554603 0.544633 0.533894 0.522457 0.510417 0.497890 0.485008 0.471914 0.458756 0.445678 0.432817 0.420294 0.408207 0.396630 0.385605 0.375145 0.365232 0.355819 0.346835 0.338194 0.329799 0.321554 0.313370 0.305175 0.296920 0.288587 0.280187 0.271764 0.263387 0.255150 0.247161 0.239532 0.232369 0.225763 0.219780 0.214452 0.209778 0.205715 0.202187 0.199085 0.196277 0.193619 0.190964 0.188173 0.185130 0.181747 0.177971 0.173793 0.169244 0.164395 0.159352 0.154250 0.149239 0.144479 0.140125 0.136318 0.133177 0.130787 0.129193 0.128402 0.128374 0.129027 0.130240 0.131859 0.133702 0.135570 0.137257 0.138559 0.139286 0.139274 0.138388 0.136538 0.133674 0.129799 0.124963 0.119259 0.112825 0.105830 0.098469 0.090952 0.083495 0.076308 0.069591 0.063525 0.058264 0.053940 0.050655 0.048487 0.047491 0.047704 0.049149 0.051837 0.055772 0.060952 0.067366 0.074996 0.083811 0.093760 0.104772 0.116748 0.129562 0.143052 0.157033 0.171289 0.185588 0.199689 0.213351 0.226344 0.238463 0.249535 0.259427 0.268053 0.275377 0.281408 0.286201 0.289846 0.292461 0.294180 0.295146 0.295495 0.295348 0.294806 0.293941 0.292796 0.291382 0.289684 0.287664 0.285267 0.282427 0.279077 0.275153 0.270602 0.265383 0.259471 0.252863 0.245571 0.237626 0.229079 0.219993 0.210450 0.200543 0.190380 0.180082 0.169778 0.159612 0.149732 0.140294 0.131456 0.123378 0.116210 0.110095 0.105163 0.101522 0.099258 0.098432 0.099074 0.101184 0.104729 0.109647 0.115845 0.123203 0.131577 0.140804 0.150703 0.161079 0.171733 0.182459 0.193049 0.203301 0.213016 0.222007 0.230099 0.237132 0.242969 0.247496 0.250629 0.252314 0.252537 0.251320 0.248724 0.244854 0.239847 0.233877 0.227146 0.219875 0.212295 0.204640 0.197133 0.189980 0.183353 0.177388 0.172179 0.167768 0.164150 0.161272 0.159042 0.157329 0.155983 0.154837 0.153725 0.152493 0.151007 0.149165 0.146902 0.144193 0.141057 0.137549 0.133761 0.129812 0.125839 0.121986 0.118399 0.115212 0.112539 0.110471 0.109067 0.108356 0.108336 0.108975 0.110214 0.111978 0.114175 0.116704 0.119464 0.122351 0.125271 0.128131 0.130851 0.133358 0.135585 0.137477 0.138985 0.140069 0.140698 0.140854 0.140531 0.139737 0.138499 0.136860 0.134885 0.132653 0.130265 0.127831 0.125475 0.123324 0.121504 0.120136 0.119328 0.119169 0.119727 0.121043 0.123132 0.125977 0.129538 0.133748 0.138522 0.143757 0.149344 0.155166 0.161111 0.167067 0.172933 0.178617 0.184036 0.189120 0.193807 0.198046 0.201793 0.205017 0.207693 0.209808 0.211362 0.212367 0.212850 0.212852 0.212428 0.211644 0.210575 0.209302 0.207907 0.206469 0.205059 0.203738 0.202555 0.201545 0.200732 0.200126 0.199728 0.199534 0.199531 0.199706 0.200041 0.200517 0.201111 0.201795 0.202535 0.203289 0.204010 0.204639 0.205115 0.205369 0.205334 0.204944 0.204140 0.202873 0.201109 0.198825 0.196019 0.192702 0.188903 0.184662 0.180032 0.175072 0.169848 0.164428 0.158880 0.153274 0.147674 0.142146 0.136753 0.131557 0.126619 0.121999 0.117759 0.113958 0.110655 0.107902 0.105750 0.104236 0.103390 0.103227 0.103748 0.104935 0.106757 0.109168 0.112111 0.115520 0.119329 0.123475 0.127901 0.132569 0.137456 0.142562 0.147909 0.153538 0.159509 0.165891 0.172760 0.180185 0.188224 0.196913 0.206264 0.216251 0.226819 0.237875 0.249298 0.260940 0.272633 0.284203 0.295473 0.306275 0.316459 0.325896 0.334484 0.342149 0.348846 0.354558 0.359288 0.363063 0.365921 0.367913 0.369097 0.369538 0.369302 0.368458 0.367076 0.365226 0.362976 0.360394 0.357545 0.354489 0.351285 0.347984 0.344632 0.341270 0.337931 

0.140506 0.140536 0.140457 0.140252 0.139900 0.139379 0.138667 0.137738 0.136568 0.135133 0.133408 0.131371 0.129003 0.126289 0.123221 0.119801 0.116044 0.111978 0.107650 0.103124 0.098486 0.093837 0.089294 0.084983 0.081036 0.077578 0.074719 0.072550 0.071130 0.070482 0.070591 0.071399 0.072809 0.074693 0.076894 0.079241 0.081555 0.083663 0.085407 0.086653 0.087299 0.087276 0.086555 0.085144 0.083088 0.080463 0.077371 0.073938 0.070303 0.066612 0.063014 0.059653 0.056664 0.054166 0.052261 0.051031 0.050535 0.050808 0.051865 0.053699 0.056284 0.059580 0.063533 0.068082 0.073160 0.078697 0.084619 0.090857 0.097338 0.103990 0.110740 0.117516 0.124241 0.130841 0.137239 0.143364 0.149148 0.154531 0.159464 0.163913 0.167856 0.171287 0.174217 0.176665 0.178663 0.180244 0.181446 0.182298 0.182826 0.183043 0.182950 0.182535 0.181776 0.180644 0.179101 0.177113 0.174646 0.171671 0.168170 0.164134 0.159561 0.154460 0.148847 0.142744 0.136178 0.129184 0.121799 0.114074 0.106067 0.097852 0.089521 0.081180 0.072954 0.064984 0.057419 0.050415 0.044121 0.038678 0.034207 0.030802 0.028525 0.027407 0.027441 0.028591 0.030793 0.033965 0.038009 0.042826 0.048320 0.054403 0.061005 0.068072 0.075570 0.083483 0.091810 0.100561 0.109752 0.119398 0.129505 0.140070 0.151068 0.162454 0.174157 0.186078 0.198095 0.210062 0.221811 0.233161 0.243924 0.253907 0.262922 0.270795 0.277365 0.282495 0.286072 0.288012 0.288259 0.286788 0.283603 0.278737 0.272252 0.264239 0.254816 0.244130 0.232356 0.219694 0.206371 0.192637 0.178756 0.165004 0.151659 0.138990 0.127249 0.116656 0.107395 0.099601 0.093361 0.088703 0.085606 0.083996 0.083759 0.084741 0.086766 0.089640 0.093166 0.097148 0.101403 0.105770 0.110112 0.114322 0.118328 0.122090 0.125606 0.128902 0.132034 0.135084 0.138149 0.141337 0.144762 0.148537 0.152763 0.157533 0.162922 0.168991 0.175781 0.183319 0.191615 0.200667 0.210457 0.220959 0.232130 0.243917 0.256250 0.269045 0.282201 0.295601 0.309111 0.322583 0.335862 0.348783 0.361181 0.372898 0.383786 0.393715 0.402578 0.410298 0.416831 0.422168 0.426340 0.429413 0.431492 0.432712 0.433238 0.433255 0.432966 0.432579 0.432304 0.432345 0.432895 0.434131 0.436210 0.439269 0.443422 0.448762 0.455360 0.463265 0.472504 0.483084 0.494989 0.508179 0.522587 0.538123 0.554663 0.572058 0.590126 0.608660 0.627430 0.646185 0.664665 0.682606 0.699751 0.715859 0.730715 0.744138 0.755991 0.766179 0.774659 0.781435 0.786557 0.790115 0.792233 0.793062 0.792775 0.791553 0.789587 0.787066 0.784181 0.781117 0.778058 0.775182 0.772666 0.770686 0.769410 0.769005 0.769626 0.771414 0.774492 0.778954 0.784862 0.792238 0.801062 0.811267 0.822740 0.835325 0.848824 0.863007 0.877616 0.892380 0.907019 0.921257 0.934832 0.947504 0.959061 0.969332 0.978184 0.985534 0.991342 0.995618 0.998417 0.999834 1.000000 0.999072 0.997226 0.994648 0.991521 0.988018 0.984289 0.980458 0.976615 0.972814 0.969070 0.965366 0.961655 0.957865 0.953914 0.949714 0.945183 0.940254 0.934879 0.929039 0.922746 0.916039 0.908988 0.901685 0.894241 0.886777 0.879417 0.872281 0.865475 0.859088 0.853184 0.847797 0.842933 0.838565 0.834637 0.831062 0.827729 0.824507 0.821248 0.817798 0.813999 0.809700 0.804761 0.799058 0.792494 0.784996 0.776522 0.767064 0.756646 0.745327 0.733196 0.720375 0.707013 0.693284 0.679382 0.665518 0.651908 0.638773 0.626323 0.614753 0.604232 0.594890 0.586814 0.580037 0.574535 0.570224 0.566960 0.564545 0.562736 0.561255 0.559802 0.558073 0.555774 0.552637 0.548439 0.543006 0.536229 0.528062 0.518531 0.507720 0.495773 0.482876 0.469249 0.455132 0.440766 0.426388 0.412213 0.398431 0.385197 0.372632 0.360826 0.349833 0.339684 0.330385 0.321927 0.314292 0.307452 0.301375 0.296028 0.291377 0.287389 0.284032 0.281274 0.279088 0.277452 0.276347 0.275766 0.275706 0.276177 0.277198 0.278794 0.280998 0.283845 0.287368 0.291595 0.296542 0.302211 0.308585 0.315627 0.323274 0.331443 0.340027 0.348901 0.357926 0.366950 0.375819 0.384380 0.392487 0.400005 0.406819 0.412833 0.417972 0.422188 0.425456 0.427773 0.429163 0.429669 0.429354 0.428302 0.426612 0.424398 0.421786 0.418912 0.415914 0.412930 0.410094 0.407526 0.405331 0.403591 0.402365 0.401683 0.401547 0.401934 0.402794 0.404058 0.405639 0.407440 0.409354 0.411274 0.413091 0.414701 0.416005 0.416909 0.417326 0.417175 0.416385 0.414890 0.412634 0.409572 0.405672 0.400922 0.395328 0.388922 0.381764 0.373944 0.365584 0.356835 0.347874 0.338902 0.330130 0.321772 0.314037 0.307110 0.301150 0.296269 0.292532 0.289946 0.288459 0.287960 0.288285 0.289221 0.290520 0.291915 0.293129 0.293894 0.293969 0.293148 0.291278 0.288266 0.284082 0.278764 0.272414 0.265192 0.257307 0.249004 0.240555 0.232236 0.224324 0.217075 0.210718 0.205447 0.201416 0.198732 0.197465 0.197641 0.199253 0.202261 0.206602 0.212190 0.218923 0.226684 0.235345 0.244768 0.254806 0.265306 0.276111 0.287062 0.298003 0.308782 0.319261 0.329312 0.338827 0.347717 0.355914 0.363373 0.370067 0.375988 0.381141 0.385540 0.389208 0.392164 0.394428 0.396009 0.396911 0.397125 0.396633 0.395408 0.393418 0.390632 0.387020 0.382561 0.377252 0.371108 0.364169 0.356505 0.348212 0.339418 0.330275 0.320959 0.311658 0.302564 0.293866 0.285736 0.278318 0.271719 0.266002 0.261177 0.257201 0.253978 0.251363 0.249170 0.247180 0.245154 0.242850 0.240032 0.236487 0.232036 0.226544 0.219928 0.212162 0.203276 0.193354 0.182534 0.170994 0.158942 0.146611 0.134241 0.122067 0.110311 0.099164 0.088785 0.079290 0.070748 0.063182 0.056571 0.050853 0.045934 0.041697 0.038013 0.034751 0.031789 0.029024 0.026378 0.023806 0.021297 0.018875 0.016593 0.014532 0.012788 0.011464 0.010660 0.010461 0.010926 0.012083 0.013917 0.016376 0.019363 0.022748 0.026370 0.030050 0.033603 0.036854 0.039643 0.041846 0.043378 0.044199 0.044320 0.043796 0.042727 0.041242 0.039492 0.037638 0.035836 0.034225 0.032918 0.031994 0.031491 0.031412 0.031721 0.032351 0.033216 0.034217 0.035256 0.036245 0.037118 0.037839 0.038407 0.038855 0.039256 0.039712 0.040353 0.041323 0.042773 0.044848 0.047674 0.051349 0.055934 0.061444 0.067845 0.075051 0.082929 0.091297 0.099938 0.108605 0.117032 0.124951 0.132098 0.138232 0.143144 0.146667 0.148689 0.149152 0.148060 0.145476 0.141520 0.136363 0.130214 0.123313 0.115917 0.108284 0.100665 0.093289 0.086354 0.080019 0.074400 0.069563 0.065532 0.062284 0.059756 0.057851 0.056447 0.055401 0.054561 0.053772 0.052884 0.051763 0.050293 0.048385 0.045980 0.043053 0.039616 0.035715 0.031433 0.026882 0.022203 0.017556 0.013114 0.009058 0.005563 0.002794 0.000899 0.000000 0.000189 0.001526 0.004038 0.007714 0.012515 0.018368 0.025177 0.032822 0.041163 0.050049 0.059319 0.068803 0.078332 0.087739 0.096858 0.105536 0.113628 0.121004 0.127552 0.133178 0.137812 0.141408 0.143947 0.145438 0.145916 0.145448 0.144124 0.142060 0.139391 0.136271 0.132862 0.129332 0.125846 0.122564 0.119632 0.117179 0.115314 0.114122 0.113664 0.113978 0.115076 0.116952 0.119576 0.122901 0.126864 0.131388 0.136380 0.141740 0.147357 0.153114 0.158890 0.164566 0.170024 0.175154 0.179859 0.184059 0.187694 0.190729 0.193155 0.194991 0.196282 0.197097 0.197525 0.197670 0.197641 0.197548 0.197493 0.197567 0.197840 0.198365 0.199172 0.200272 0.201659 0.203312 0.205202 0.207290 0.209536 0.211900 0.214341 

0.023312 0.023119 0.023415 0.024289 0.025832 0.028127 0.031247 0.035243 0.040141 0.045927 0.052549 0.059906 0.067848 0.076184 0.084686 0.093103 0.101177 0.108660 0.115334 0.121025 0.125618 0.129066 0.131391 0.132682 0.133087 0.132804 0.132058 0.131089 0.130131 0.129395 0.129052 0.129222 0.129968 0.131294 0.133142 0.135409 0.137946 0.140582 0.143129 0.145402 0.147224 0.148445 0.148940 0.148614 0.147406 0.145283 0.142236 0.138278 0.133441 0.127770 0.121324 0.114178 0.106419 0.098158 0.089522 0.080663 0.071758 0.063000 0.054601 0.046776 0.039741 0.033693 0.028801 0.025195 0.022952 0.022088 0.022559 0.024254 0.027005 0.030593 0.034763 0.039236 0.043731 0.047975 0.051726 0.054783 0.056995 0.058274 0.058594 0.057989 0.056556 0.054439 0.051827 0.048937 0.046004 0.043269 0.040965 0.039307 0.038480 0.038631 0.039862 0.042227 0.045727 0.050313 0.055889 0.062314 0.069411 0.076974 0.084780 0.092598 0.100201 0.107372 0.113919 0.119677 0.124518 0.128354 0.131134 0.132849 0.133525 0.133221 0.132020 0.130023 0.127343 0.124094 0.120386 0.116322 0.111989 0.107459 0.102791 0.098025 0.093194 0.088322 0.083431 0.078548 0.073703 0.068940 0.064315 0.059900 0.055779 0.052049 0.048814 0.046184 0.044269 0.043170 0.042979 0.043772 0.045603 0.048502 0.052475 0.057506 0.063552 0.070554 0.078438 0.087119 0.096511 0.106529 0.117092 0.128130 0.139582 0.151397 0.163531 0.175943 0.188591 0.201430 0.214404 0.227446 0.240476 0.253398 0.266107 0.278487 0.290422 0.301796 0.312499 0.322439 0.331538 0.339741 0.347016 0.353351 0.358755 0.363253 0.366880 0.369679 0.371689 0.372948 0.373482 0.373308 0.372430 0.370840 0.368525 0.365464 0.361639 0.357038 0.351661 0.345524 0.338663 0.331138 0.323031 0.314448 0.305515 0.296374 0.287176 0.278077 0.269231 0.260783 0.252863 0.245581 0.239020 0.233237 0.228255 0.224068 0.220638 0.217898 0.215757 0.214103 0.212811 0.211754 0.210804 0.209851 0.208807 0.207613 0.206251 0.204745 0.203163 0.201620 0.200268 0.199294 0.198909 0.199336 0.200799 0.203511 0.207661 0.213407 0.220866 0.230108 0.241154 0.253975 0.268491 0.284578 0.302068 0.320757 0.340413 0.360780 0.381590 0.402568 0.423446 0.443965 0.463888 0.483009 0.501152 0.518182 0.534005 0.548569 0.561860 0.573902 0.584750 0.594485 0.603208 0.611036 0.618091 0.624503 0.630400 0.635904 0.641137 0.646207 0.651216 0.656255 0.661399 0.666714 0.672248 0.678038 0.684107 0.690464 0.697112 0.704044 0.711254 0.718732 0.726475 0.734486 0.742774 0.751360 0.760270 0.769538 0.779200 0.789291 0.799844 0.810878 0.822400 0.834399 0.846842 0.859670 0.872801 0.886124 0.899505 0.912785 0.925788 0.938322 0.950188 0.961185 0.971119 0.979808 0.987091 0.992834 0.996937 0.999334 1.000000 0.998949 0.996235 0.991946 0.986202 0.979150 0.970957 0.961803 0.951878 0.941373 0.930476 0.919372 0.908237 0.897238 0.886530 0.876260 0.866563 0.857565 0.849380 0.842113 0.835855 0.830685 0.826666 0.823846 0.822257 0.821907 0.822790 0.824875 0.828114 0.832435 0.837749 0.843951 0.850914 0.858499 0.866552 0.874906 0.883383 0.891796 0.899951 0.907650 0.914696 0.920893 0.926056 0.930011 0.932606 0.933711 0.933226 0.931086 0.927261 0.921761 0.914633 0.905962 0.895867 0.884498 0.872034 0.858669 0.844617 0.830097 0.815334 0.800546 0.785946 0.771730 0.758075 0.745135 0.733036 0.721872 0.711706 0.702566 0.694446 0.687308 0.681084 0.675681 0.670984 0.666862 0.663171 0.659763 0.656485 0.653188 0.649727 0.645965 0.641774 0.637037 0.631652 0.625528 0.618595 0.610798 0.602107 0.592516 0.582047 0.570754 0.558724 0.546078 0.532973 0.519595 0.506160 0.492903 0.480071 0.467915 0.456676 0.446573 0.437794 0.430484 0.424737 0.420588 0.418012 0.416923 0.417174 0.418568 0.420865 0.423790 0.427049 0.430342 0.433374 0.435867 0.437573 0.438278 0.437813 0.436054 0.432925 0.428396 0.422482 0.415234 0.406743 0.397127 0.386527 0.375107 0.363041 0.350516 0.337723 0.324856 0.312107 0.299662 0.287700 0.276388 0.265878 0.256303 0.247775 0.240381 0.234181 0.229206 0.225453 0.222890 0.221451 0.221038 0.221529 0.222773 0.224603 0.226838 0.229293 0.231787 0.234152 0.236239 0.237930 0.239142 0.239831 0.239993 0.239667 0.238925 0.237870 0.236626 0.235325 0.234101 0.233074 0.232348 0.231997 0.232067 0.232573 0.233502 0.234822 0.236483 0.238433 0.240619 0.243002 0.245556 0.248274 0.251171 0.254275 0.257627 0.261275 0.265265 0.269635 0.274413 0.279606 0.285204 0.291175 0.297470 0.304024 0.310759 0.317593 0.324441 0.331221 0.337857 0.344286 0.350455 0.356328 0.361885 0.367119 0.372044 0.376684 0.381079 0.385279 0.389342 0.393328 0.397294 0.401291 0.405358 0.409512 0.413751 0.418045 0.422339 0.426550 0.430571 0.434281 0.437544 0.440222 0.442187 0.443324 0.443545 0.442794 0.441053 0.438347 0.434738 0.430329 0.425255 0.419672 0.413754 0.407678 0.401612 0.395708 0.390090 0.384850 0.380042 0.375680 0.371737 0.368155 0.364842 0.361687 0.358563 0.355339 0.351891 0.348105 0.343889 0.339181 0.333946 0.328187 0.321938 0.315269 0.308278 0.301088 0.293837 0.286677 0.279758 0.273224 0.267204 0.261806 0.257109 0.253159 0.249968 0.247515 0.245745 0.244571 0.243888 0.243569 0.243480 0.243485 0.243454 0.243269 0.242831 0.242061 0.240909 0.239350 0.237382 0.235032 0.232345 0.229386 0.226236 0.222987 0.219739 0.216597 0.213665 0.211049 0.208845 0.207141 0.206011 0.205510 0.205670 0.206495 0.207963 0.210019 0.212575 0.215516 0.218704 0.221978 0.225171 0.228110 0.230632 0.232590 0.233859 0.234347 0.233993 0.232769 0.230684 0.227771 0.224089 0.219712 0.214722 0.209206 0.203246 0.196919 0.190291 0.183421 0.176357 0.169145 0.161828 0.154452 0.147071 0.139747 0.132556 0.125587 0.118938 0.112717 0.107040 0.102020 0.097764 0.094371 0.091919 0.090465 0.090040 0.090647 0.092257 0.094812 0.098230 0.102401 0.107198 0.112480 0.118096 0.123893 0.129720 0.135431 0.140892 0.145982 0.150596 0.154644 0.158056 0.160779 0.162779 0.164040 0.164564 0.164374 0.163508 0.162026 0.160001 0.157525 0.154702 0.151650 0.148489 0.145344 0.142333 0.139563 0.137128 0.135094 0.133502 0.132362 0.131652 0.131317 0.131274 0.131418 0.131624 0.131761 0.131696 0.131307 0.130490 0.129168 0.127294 0.124859 0.121891 0.118454 0.114644 0.110585 0.106415 0.102284 0.098335 0.094701 0.091490 0.088780 0.086611 0.084986 0.083865 0.083178 0.082819 0.082666 0.082582 0.082431 0.082081 0.081419 0.080353 0.078814 0.076761 0.074178 0.071068 0.067453 0.063368 0.058855 0.053967 0.048759 0.043298 0.037658 0.031930 0.026221 0.020661 0.015400 0.010609 0.006478 0.003204 0.000983 0.000000 0.000416 0.002353 0.005886 0.011030 0.017740 0.025903 0.035343 0.045825 0.057066 0.068748 0.080531 0.092066 0.103019 0.113079 0.121975 0.129486 0.135453 0.139781 0.142437 0.143456 0.142926 0.140985 0.137809 0.133599 0.128567 0.122930 0.116896 0.110654 0.104375 0.098204 0.092262 0.086647 0.081436 0.076690 0.072459 0.068780 0.065687 0.063205 0.061355 0.060152 0.059602 0.059700 0.060431 0.061768 0.063666 0.066072 0.068915 0.072118 0.075592 0.079248 0.082991 0.086732 0.090386 0.093878 0.097144 0.100134 0.102812 0.105161 0.107174 0.108859 0.110236 0.111332 0.112176 0.112800 0.113234 0.113498 0.113609 0.113575 0.113394 0.113059 0.112560 0.111884 0.111020 0.109962 0.108711 0.107273 0.105666 0.103912 0.102042 0.100090 0.098090 0.096078 0.094086 0.092144 0.090276 0.088500 0.086829 0.085273 0.083834 0.082515 0.081312 

0.405997 0.399546 0.392399 0.384491 0.375759 0.366147 0.355609 0.344118 0.331668 0.318283 0.304020 0.288975 0.273285 0.257125 0.240705 0.224265 0.208063 0.192365 0.177435 0.163519 0.150840 0.139585 0.129905 0.121910 0.115669 0.111212 0.108533 0.107598 0.108341 0.110675 0.114494 0.119668 0.126055 0.133491 0.141802 0.150795 0.160268 0.170013 0.179818 0.189478 0.198796 0.207597 0.215730 0.223078 0.229554 0.235112 0.239739 0.243452 0.246296 0.248335 0.249644 0.250302 0.250383 0.249955 0.249074 0.247783 0.246111 0.244078 0.241696 0.238971 0.235910 0.232518 0.228807 0.224790 0.220483 0.215906 0.211078 0.206022 0.200757 0.195304 0.189683 0.183917 0.178033 0.172067 0.166062 0.160071 0.154158 0.148396 0.142864 0.137644 0.132815 0.128448 0.124601 0.121317 0.118618 0.116503 0.114954 0.113933 0.113387 0.113253 0.113462 0.113943 0.114627 0.115451 0.116360 0.117305 0.118249 0.119164 0.120031 0.120843 0.121602 0.122318 0.123016 0.123728 0.124500 0.125383 0.126439 0.127734 0.129333 0.131299 0.133684 0.136526 0.139842 0.143625 0.147839 0.152419 0.157268 0.162261 0.167247 0.172054 0.176496 0.180380 0.183513 0.185711 0.186805 0.186652 0.185138 0.182186 0.177760 0.171868 0.164562 0.155939 0.146141 0.135346 0.123765 0.111636 0.099210 0.086748 0.074505 0.062723 0.051619 0.041382 0.032160 0.024063 0.017157 0.011468 0.006986 0.003670 0.001454 0.000260 0.000000 0.000589 0.001946 0.004003 0.006702 0.009998 0.013856 0.018250 0.023153 0.028537 0.034370 0.040609 0.047199 0.054076 0.061164 0.068380 0.075635 0.082841 0.089909 0.096758 0.103313 0.109509 0.115291 0.120613 0.125441 0.129748 0.133515 0.136731 0.139393 0.141504 0.143079 0.144140 0.144723 0.144877 0.144670 0.144187 0.143532 0.142830 0.142228 0.141886 0.141982 0.142699 0.144222 0.146729 0.150382 0.155317 0.161635 0.169394 0.178605 0.189223 0.201148 0.214226 0.228251 0.242970 0.258095 0.273306 0.288269 0.302644 0.316101 0.328331 0.339055 0.348041 0.355111 0.360143 0.363084 0.363945 0.362801 0.359786 0.355087 0.348932 0.341577 0.333294 0.324357 0.315030 0.305552 0.296130 0.286933 0.278086 0.269670 0.261725 0.254256 0.247237 0.240621 0.234350 0.228359 0.222589 0.216992 0.211532 0.206193 0.200979 0.195914 0.191041 0.186421 0.182131 0.178259 0.174905 0.172172 0.170166 0.168989 0.168737 0.169489 0.171308 0.174232 0.178271 0.183405 0.189584 0.196728 0.204732 0.213472 0.222813 0.232618 0.242760 0.253130 0.263649 0.274271 0.284993 0.295856 0.306942 0.318373 0.330303 0.342907 0.356372 0.370887 0.386624 0.403735 0.422335 0.442498 0.464250 0.487566 0.512367 0.538523 0.565853 0.594130 0.623088 0.652423 0.681804 0.710881 0.739292 0.766676 0.792683 0.816989 0.839304 0.859390 0.877067 0.892231 0.904851 0.914980 0.922752 0.928380 0.932142 0.934373 0.935447 0.935759 0.935701 0.935650 0.935940 0.936851 0.938592 0.941294 0.945004 0.949682 0.955212 0.961405 0.968013 0.974745 0.981281 0.987294 0.992458 0.996470 0.999060 1.000000 0.999112 0.996270 0.991401 0.984484 0.975544 0.964648 0.951898 0.937422 0.921369 0.903904 0.885196 0.865420 0.844749 0.823351 0.801387 0.779009 0.756360 0.733573 0.710773 0.688076 0.665589 0.643416 0.621652 0.600387 0.579704 0.559680 0.540379 0.521856 0.504148 0.487278 0.471248 0.456041 0.441622 0.427939 0.414924 0.402499 0.390581 0.379084 0.367926 0.357033 0.346341 0.335799 0.325372 0.315039 0.304794 0.294646 0.284615 0.274730 0.265030 0.255555 0.246348 0.237451 0.228899 0.220723 0.212942 0.205568 0.198605 0.192048 0.185889 0.180120 0.174738 0.169748 0.165167 0.161030 0.157386 0.154300 0.151848 0.150111 0.149170 0.149096 0.149940 0.151732 0.154467 0.158110 0.162593 0.167817 0.173663 0.179995 0.186677 0.193581 0.200595 0.207636 0.214649 0.221617 0.228550 0.235486 0.242478 0.249586 0.256864 0.264349 0.272051 0.279944 0.287968 0.296019 0.303960 0.311621 0.318809 0.325316 0.330928 0.335439 0.338654 0.340402 0.340542 0.338971 0.335629 0.330504 0.323636 0.315123 0.305117 0.293831 0.281528 0.268527 0.255184 0.241889 0.229053 0.217088 0.206398 0.197356 0.190297 0.185499 0.183173 0.183459 0.186419 0.192041 0.200237 0.210854 0.223678 0.238447 0.254861 0.272591 0.291293 0.310615 0.330212 0.349751 0.368921 0.387441 0.405066 0.421594 0.436866 0.450771 0.463244 0.474263 0.483850 0.492060 0.498977 0.504706 0.509366 0.513082 0.515976 0.518166 0.519758 0.520847 0.521513 0.521822 0.521827 0.521573 0.521095 0.520422 0.519577 0.518583 0.517455 0.516207 0.514848 0.513383 0.511809 0.510118 0.508294 0.506313 0.504145 0.501753 0.499094 0.496118 0.492772 0.488997 0.484733 0.479917 0.474490 0.468397 0.461591 0.454041 0.445732 0.436672 0.426899 0.416473 0.405486 0.394053 0.382310 0.370404 0.358487 0.346709 0.335203 0.324085 0.313446 0.303349 0.293834 0.284916 0.276595 0.268864 0.261712 0.255139 0.249157 0.243798 0.239114 0.235182 0.232096 0.229966 0.228915 0.229063 0.230528 0.233410 0.237788 0.243705 0.251169 0.260137 0.270523 0.282184 0.294932 0.308532 0.322710 0.337164 0.351574 0.365614 0.378969 0.391344 0.402476 0.412146 0.420183 0.426467 0.430931 0.433558 0.434372 0.433435 0.430835 0.426680 0.421088 0.414183 0.406090 0.396930 0.386825 0.375892 0.364251 0.352022 0.339328 0.326295 0.313051 0.299723 0.286434 0.273300 0.260426 0.247905 0.235812 0.224209 0.213142 0.202643 0.192732 0.183422 0.174719 0.166622 0.159129 0.152230 0.145913 0.140160 0.134950 0.130256 0.126049 0.122298 0.118978 0.116065 0.113547 0.111423 0.109702 0.108407 0.107567 0.107219 0.107396 0.108125 0.109419 0.111269 0.113642 0.116478 0.119691 0.123172 0.126794 0.130423 0.133926 0.137182 0.140092 0.142582 0.144617 0.146194 0.147343 0.148125 0.148617 0.148908 0.149083 0.149216 0.149355 0.149521 0.149697 0.149833 0.149843 0.149619 0.149032 0.147945 0.146226 0.143757 0.140447 0.136238 0.131112 0.125096 0.118265 0.110735 0.102665 0.094246 0.085698 0.077255 0.069160 0.061649 0.054944 0.049242 0.044708 0.041466 0.039600 0.039146 0.040101 0.042421 0.046029 0.050822 0.056677 0.063461 0.071031 0.079245 0.087958 0.097025 0.106299 0.115628 0.124851 0.133799 0.142291 0.150138 0.157145 0.163121 0.167884 0.171275 0.173166 0.173470 0.172152 0.169231 0.164782 0.158937 0.151879 0.143836 0.135068 0.125860 0.116507 0.107307 0.098547 0.090500 0.083413 0.077504 0.072959 0.069926 0.068519 0.068806 0.070818 0.074537 0.079903 0.086807 0.095096 0.104571 0.114994 0.126094 0.137574 0.149126 0.160440 0.171220 0.181203 0.190163 0.197931 0.204401 0.209534 0.213357 0.215963 0.217498 0.218151 0.218139 0.217690 0.217027 0.216351 0.215830 0.215588 0.215697 0.216178 0.217000 0.218087 0.219326 0.220579 0.221692 0.222513 0.222899 0.222731 0.221919 0.220414 0.218207 0.215334 0.211871 0.207931 0.203656 0.199208 0.194759 0.190477 0.186518 0.183013 0.180062 0.177726 0.176027 0.174947 0.174428 0.174386 0.174709 0.175277 0.175963 0.176643 0.177209 0.177566 0.177641 0.177383 0.176759 0.175754 0.174370 0.172620 0.170528 0.168128 0.165464 0.162592 0.159582 0.156519 0.153506 0.150664 0.148128 0.146043 0.144560 0.143824 0.143962 0.145078 0.147236 0.150454 0.154699 0.159882 0.165862 0.172450 0.179421 0.186527 0.193510 0.200123 0.206139 0.211372 0.215684 0.218991 0.221271 0.222556 0.222928 0.222511 0.221457 0.219932 0.218107 0.216139 0.214168 0.212309 0.210647 0.209237 0.208108 0.207266 0.206701 0.206387 0.206294 0.206384 0.206623 0.206976 0.207413 

0.000000 0.002355 0.004958 0.007817 0.010930 0.014291 0.017880 0.021665 0.025601 0.029629 0.033672 0.037641 0.041436 0.044949 0.048071 0.050696 0.052733 0.054106 0.054765 0.054691 0.053899 0.052438 0.050396 0.047891 0.045072 0.042112 0.039198 0.036524 0.034282 0.032650 0.031787 0.031821 0.032845 0.034911 0.038027 0.042158 0.047229 0.053125 0.059702 0.066794 0.074218 0.081787 0.089319 0.096644 0.103611 0.110096 0.116003 0.121267 0.125855 0.129759 0.132997 0.135602 0.137622 0.139106 0.140107 0.140669 0.140829 0.140612 0.140033 0.139096 0.137800 0.136135 0.134093 0.131669 0.128860 0.125674 0.122127 0.118244 0.114062 0.109626 0.104990 0.100212 0.095357 0.090489 0.085674 0.080976 0.076455 0.072165 0.068155 0.064465 0.061129 0.058171 0.055603 0.053433 0.051656 0.050263 0.049236 0.048552 0.048189 0.048123 0.048334 0.048804 0.049527 0.050503 0.051740 0.053258 0.055081 0.057242 0.059774 0.062711 0.066081 0.069910 0.074212 0.078992 0.084242 0.089944 0.096070 0.102579 0.109424 0.116547 0.123886 0.131372 0.138930 0.146480 0.153938 0.161219 0.168232 0.174888 0.181100 0.186783 0.191862 0.196271 0.199957 0.202880 0.205021 0.206375 0.206958 0.206800 0.205949 0.204466 0.202424 0.199903 0.196994 0.193786 0.190375 0.186854 0.183315 0.179847 0.176532 0.173447 0.170663 0.168241 0.166232 0.164679 0.163614 0.163059 0.163026 0.163516 0.164523 0.166032 0.168020 0.170459 0.173317 0.176559 0.180148 0.184051 0.188235 0.192676 0.197354 0.202257 0.207383 0.212735 0.218323 0.224160 0.230258 0.236625 0.243259 0.250145 0.257248 0.264518 0.271879 0.279240 0.286489 0.293503 0.300153 0.306310 0.311852 0.316671 0.320682 0.323825 0.326071 0.327422 0.327912 0.327607 0.326598 0.325002 0.322950 0.320590 0.318076 0.315564 0.313206 0.311147 0.309522 0.308447 0.308023 0.308331 0.309425 0.311342 0.314093 0.317666 0.322034 0.327151 0.332959 0.339395 0.346394 0.353895 0.361843 0.370197 0.378929 0.388026 0.397490 0.407334 0.417581 0.428258 0.439395 0.451014 0.463131 0.475751 0.488862 0.502436 0.516428 0.530776 0.545404 0.560220 0.575127 0.590019 0.604793 0.619347 0.633592 0.647450 0.660864 0.673796 0.686233 0.698183 0.709678 0.720771 0.731530 0.742035 0.752373 0.762632 0.772896 0.783237 0.793717 0.804376 0.815238 0.826302 0.837546 0.848930 0.860391 0.871852 0.883223 0.894402 0.905288 0.915774 0.925761 0.935155 0.943876 0.951857 0.959049 0.965421 0.970961 0.975675 0.979590 0.982748 0.985208 0.987041 0.988328 0.989159 0.989627 0.989826 0.989849 0.989781 0.989702 0.989677 0.989759 0.989986 0.990378 0.990943 0.991669 0.992533 0.993502 0.994534 0.995581 0.996597 0.997538 0.998364 0.999042 0.999549 0.999871 1.000000 0.999937 0.999687 0.999258 0.998658 0.997894 0.996971 0.995887 0.994638 0.993215 0.991603 0.989788 0.987751 0.985476 0.982948 0.980154 0.977087 0.973744 0.970128 0.966247 0.962116 0.957752 0.953179 0.948422 0.943509 0.938469 0.933330 0.928121 0.922867 0.917593 0.912321 0.907070 0.901860 0.896707 0.891628 0.886641 0.881761 0.877009 0.872402 0.867963 0.863712 0.859670 0.855859 0.852297 0.849001 0.845983 0.843252 0.840814 0.838667 0.836808 0.835229 0.833918 0.832861 0.832042 0.831442 0.831042 0.830821 0.830757 0.830824 0.830997 0.831245 0.831536 0.831837 0.832111 0.832320 0.832426 0.832394 0.832190 0.831786 0.831157 0.830286 0.829163 0.827782 0.826149 0.824273 0.822172 0.819868 0.817393 0.814779 0.812069 0.809304 0.806532 0.803799 0.801151 0.798628 0.796263 0.794076 0.792073 0.790242 0.788549 0.786940 0.785340 0.783654 0.781771 0.779567 0.776912 0.773678 0.769738 0.764978 0.759299 0.752621 0.744886 0.736055 0.726114 0.715066 0.702934 0.689753 0.675574 0.660458 0.644473 0.627695 0.610205 0.592092 0.573447 0.554364 0.534942 0.515279 0.495470 0.475609 0.455781 0.436066 0.416530 0.397230 0.378210 0.359505 0.341140 0.323132 0.305495 0.288241 0.271385 0.254947 0.238950 0.223429 0.208423 0.193983 0.180161 0.167020 0.154621 0.143028 0.132299 0.122488 0.113640 0.105786 0.098943 0.093111 0.088270 0.084379 0.081376 0.079179 0.077689 0.076788 0.076349 0.076237 0.076312 0.076439 0.076491 0.076353 0.075930 0.075148 0.073957 0.072337 0.070291 0.067852 0.065078 0.062045 0.058851 0.055602 0.052412 0.049396 0.046662 0.044308 0.042418 0.041055 0.040260 0.040052 0.040426 0.041352 0.042783 0.044650 0.046872 0.049353 0.051994 0.054688 0.057332 0.059825 0.062074 0.063996 0.065518 0.066582 0.067144 0.067175 0.066657 0.065592 0.063990 0.061877 0.059292 0.056284 0.052918 0.049266 0.045413 0.041453 0.037487 0.033623 0.029969 0.026631 0.023713 0.021306 0.019486 0.018312 0.017821 0.018026 0.018912 0.020440 0.022545 0.025141 0.028122 0.031367 0.034748 0.038129 0.041379 0.044374 0.046999 0.049158 0.050772 0.051785 0.052163 0.051896 0.050997 0.049501 0.047463 0.044957 0.042071 0.038906 0.035571 0.032180 0.028849 0.025692 0.022814 0.020315 0.018280 0.016779 0.015868 0.015583 0.015943 0.016947 0.018578 0.020804 0.023577 0.026839 0.030520 0.034547 0.038841 0.043325 0.047923 0.052565 0.057190 0.061746 0.066195 0.070509 0.074674 0.078688 0.082555 0.086283 0.089880 0.093348 0.096680 0.099850 0.102817 0.105520 0.107883 0.109814 0.111218 0.111999 0.112074 0.111381 0.109885 0.107591 0.104542 0.100824 0.096563 0.091922 0.087091 0.082278 0.077697 0.073560 0.070062 0.067372 0.065625 0.064916 0.065299 0.066778 0.069320 0.072849 0.077256 0.082407 0.088147 0.094309 0.100725 0.107227 0.113657 0.119872 0.125744 0.131165 0.136046 0.140318 0.143929 0.146844 0.149043 0.150517 0.151266 0.151301 0.150638 0.149301 0.147321 0.144739 0.141603 0.137975 0.133927 0.129546 0.124931 0.120191 0.115446 0.110821 0.106441 0.102429 0.098894 0.095933 0.093622 0.092011 0.091125 0.090963 0.091497 0.092674 0.094421 0.096650 0.099259 0.102141 0.105183 0.108272 0.111298 0.114151 0.116725 0.118918 0.120629 0.121764 0.122231 0.121950 0.120849 0.118874 0.115993 0.112197 0.107512 0.101992 0.095732 0.088858 0.081529 0.073930 0.066265 0.058749 0.051597 0.045015 0.039191 0.034285 0.030425 0.027703 0.026170 0.025841 0.026692 0.028668 0.031684 0.035630 0.040379 0.045787 0.051702 0.057961 0.064399 0.070850 0.077149 0.083134 0.088651 0.093555 0.097717 0.101023 0.103383 0.104732 0.105033 0.104282 0.102507 0.099773 0.096177 0.091847 0.086939 0.081634 0.076125 0.070619 0.065318 0.060423 0.056114 0.052553 0.049869 0.048161 0.047489 0.047874 0.049302 0.051721 0.055052 0.059188 0.064006 0.069371 0.075143 0.081186 0.087373 0.093589 0.099736 0.105732 0.111513 0.117031 0.122254 0.127156 0.131723 0.135943 0.139804 0.143298 0.146413 0.149134 0.151450 0.153347 0.154815 0.155850 0.156452 0.156631 0.156403 0.155796 0.154841 0.153577 0.152048 0.150296 0.148365 0.146295 0.144121 0.141870 0.139564 0.137220 0.134844 0.132442 0.130013 0.127556 0.125069 0.122553 0.120009 0.117444 0.114866 0.112288 0.109724 0.107188 0.104696 0.102257 0.099879 0.097563 0.095303 0.093087 0.090896 0.088706 0.086489 0.084215 0.081859 0.079400 0.076825 0.074135 0.071344 0.068483 0.065599 0.062753 0.060019 0.057477 0.055210 0.053296 0.051801 0.050775 0.050246 0.050217 0.050663 0.051536 0.052766 0.054268 0.055948 0.057712 0.059476 0.061170 0.062744 0.064174 0.065459 0.066623 0.067708 0.068770 0.069869 0.071064 0.072406 0.073934 0.075669 0.077616 0.079762 0.082082 0.084539 0.087093 0.089697 0.092310 0.094892 0.097409 0.099834 0.102146 0.104331 

0.260861 0.260234 0.259629 0.259062 0.258551 0.258117 0.257787 0.257589 0.257556 0.257723 0.258126 0.258800 0.259777 0.261083 0.262734 0.264733 0.267065 0.269694 0.272565 0.275595 0.278680 0.281693 0.284489 0.286910 0.288792 0.289973 0.290301 0.289644 0.287896 0.284989 0.280895 0.275633 0.269268 0.261913 0.253722 0.244884 0.235615 0.226144 0.216701 0.207506 0.198755 0.190607 0.183179 0.176538 0.170700 0.165632 0.161260 0.157473 0.154135 0.151100 0.148221 0.145366 0.142420 0.139303 0.135967 0.132406 0.128647 0.124757 0.120830 0.116984 0.113356 0.110087 0.107322 0.105194 0.103825 0.103312 0.103730 0.105121 0.107498 0.110841 0.115100 0.120194 0.126018 0.132445 0.139329 0.146515 0.153839 0.161132 0.168232 0.174981 0.181232 0.186851 0.191722 0.195746 0.198844 0.200961 0.202059 0.202128 0.201177 0.199238 0.196365 0.192630 0.188128 0.182968 0.177275 0.171184 0.164838 0.158386 0.151970 0.145730 0.139790 0.134261 0.129228 0.124757 0.120883 0.117617 0.114944 0.112825 0.111203 0.110007 0.109157 0.108571 0.108171 0.107886 0.107657 0.107442 0.107212 0.106955 0.106670 0.106369 0.106071 0.105800 0.105577 0.105425 0.105357 0.105381 0.105497 0.105694 0.105954 0.106248 0.106541 0.106792 0.106955 0.106981 0.106824 0.106438 0.105786 0.104837 0.103572 0.101988 0.100096 0.097922 0.095508 0.092911 0.090200 0.087452 0.084748 0.082171 0.079798 0.077700 0.075939 0.074565 0.073614 0.073114 0.073079 0.073520 0.074441 0.075843 0.077727 0.080098 0.082960 0.086322 0.090191 0.094576 0.099485 0.104919 0.110877 0.117350 0.124322 0.131772 0.139670 0.147986 0.156681 0.165721 0.175067 0.184683 0.194535 0.204587 0.214804 0.225144 0.235560 0.245994 0.256371 0.266603 0.276579 0.286171 0.295233 0.303605 0.311118 0.317604 0.322902 0.326870 0.329393 0.330392 0.329830 0.327719 0.324120 0.319144 0.312946 0.305717 0.297680 0.289073 0.280141 0.271121 0.262230 0.253655 0.245544 0.237999 0.231071 0.224764 0.219034 0.213798 0.208941 0.204329 0.199821 0.195282 0.190597 0.185681 0.180490 0.175025 0.169335 0.163518 0.157715 0.152097 0.146859 0.142203 0.138322 0.135384 0.133518 0.132800 0.133247 0.134808 0.137369 0.140751 0.144726 0.149025 0.153359 0.157435 0.160974 0.163730 0.165507 0.166165 0.165636 0.163921 0.161092 0.157287 0.152699 0.147565 0.142152 0.136744 0.131624 0.127061 0.123301 0.120552 0.118981 0.118710 0.119811 0.122315 0.126206 0.131438 0.137935 0.145601 0.154331 0.164011 0.174535 0.185799 0.197711 0.210191 0.223168 0.236581 0.250377 0.264505 0.278915 0.293555 0.308368 0.323292 0.338262 0.353209 0.368066 0.382768 0.397263 0.411511 0.425491 0.439207 0.452686 0.465982 0.479178 0.492378 0.505711 0.519315 0.533343 0.547945 0.563263 0.579426 0.596537 0.614668 0.633853 0.654085 0.675313 0.697439 0.720324 0.743787 0.767612 0.791555 0.815354 0.838731 0.861408 0.883111 0.903577 0.922563 0.939847 0.955233 0.968552 0.979662 0.988445 0.994807 0.998677 1.000000 0.998742 0.994884 0.988426 0.979385 0.967802 0.953741 0.937294 0.918585 0.897773 0.875058 0.850676 0.824907 0.798067 0.770509 0.742615 0.714789 0.687444 0.660995 0.635844 0.612365 0.590893 0.571711 0.555039 0.541027 0.529750 0.521206 0.515318 0.511940 0.510867 0.511843 0.514575 0.518752 0.524051 0.530158 0.536780 0.543654 0.550558 0.557317 0.563808 0.569959 0.575747 0.581196 0.586368 0.591351 0.596251 0.601180 0.606242 0.611518 0.617061 0.622884 0.628949 0.635173 0.641419 0.647505 0.653207 0.658273 0.662432 0.665409 0.666938 0.666781 0.664736 0.660652 0.654436 0.646062 0.635574 0.623082 0.608763 0.592854 0.575639 0.557444 0.538617 0.519521 0.500516 0.481947 0.464133 0.447360 0.431868 0.417854 0.405466 0.394807 0.385935 0.378873 0.373609 0.370105 0.368301 0.368118 0.369459 0.372215 0.376257 0.381440 0.387599 0.394551 0.402092 0.410002 0.418046 0.425983 0.433570 0.440576 0.446787 0.452020 0.456127 0.459005 0.460601 0.460908 0.459970 0.457873 0.454739 0.450715 0.445964 0.440651 0.434934 0.428953 0.422824 0.416631 0.410428 0.404234 0.398043 0.391825 0.385533 0.379113 0.372509 0.365671 0.358558 0.351145 0.343422 0.335400 0.327103 0.318574 0.309871 0.301066 0.292244 0.283498 0.274935 0.266664 0.258803 0.251467 0.244767 0.238806 0.233667 0.229415 0.226085 0.223682 0.222175 0.221503 0.221572 0.222265 0.223447 0.224974 0.226704 0.228507 0.230271 0.231912 0.233375 0.234637 0.235706 0.236615 0.237417 0.238175 0.238959 0.239832 0.240846 0.242037 0.243422 0.244994 0.246726 0.248569 0.250458 0.252313 0.254046 0.255561 0.256757 0.257538 0.257809 0.257482 0.256481 0.254743 0.252220 0.248887 0.244738 0.239792 0.234096 0.227717 0.220748 0.213300 0.205503 0.197495 0.189419 0.181420 0.173634 0.166189 0.159195 0.152747 0.146920 0.141767 0.137324 0.133607 0.130617 0.128340 0.126752 0.125819 0.125502 0.125761 0.126551 0.127827 0.129543 0.131655 0.134112 0.136863 0.139852 0.143015 0.146282 0.149575 0.152812 0.155907 0.158773 0.161329 0.163501 0.165229 0.166474 0.167216 0.167460 0.167239 0.166609 0.165650 0.164461 0.163156 0.161857 0.160688 0.159765 0.159193 0.159058 0.159419 0.160310 0.161733 0.163658 0.166028 0.168760 0.171748 0.174874 0.178012 0.181036 0.183830 0.186288 0.188327 0.189886 0.190931 0.191454 0.191472 0.191028 0.190181 0.189007 0.187596 0.186043 0.184447 0.182907 0.181519 0.180375 0.179560 0.179146 0.179197 0.179762 0.180872 0.182540 0.184755 0.187487 0.190680 0.194255 0.198115 0.202146 0.206226 0.210231 0.214041 0.217550 0.220672 0.223346 0.225541 0.227254 0.228509 0.229353 0.229852 0.230078 0.230103 0.229992 0.229791 0.229527 0.229199 0.228780 0.228217 0.227437 0.226350 0.224862 0.222881 0.220323 0.217128 0.213260 0.208714 0.203522 0.197750 0.191494 0.184881 0.178057 0.171184 0.164426 0.157948 0.151900 0.146419 0.141615 0.137576 0.134359 0.131993 0.130480 0.129800 0.129906 0.130737 0.132217 0.134256 0.136760 0.139626 0.142751 0.146029 0.149355 0.152626 0.155740 0.158604 0.161129 0.163233 0.164847 0.165910 0.166374 0.166207 0.165386 0.163906 0.161773 0.159007 0.155639 0.151713 0.147281 0.142409 0.137169 0.131644 0.125926 0.120116 0.114325 0.108670 0.103273 0.098261 0.093762 0.089898 0.086785 0.084527 0.083212 0.082905 0.083650 0.085464 0.088340 0.092244 0.097120 0.102891 0.109466 0.116744 0.124619 0.132985 0.141740 0.150793 0.160059 0.169469 0.178962 0.188488 0.198003 0.207470 0.216856 0.226126 0.235245 0.244175 0.252875 0.261299 0.269398 0.277118 0.284401 0.291183 0.297397 0.302969 0.307823 0.311877 0.315047 0.317251 0.318411 0.318461 0.317348 0.315044 0.311546 0.306887 0.301133 0.294389 0.286794 0.278519 0.269756 0.260714 0.251607 0.242642 0.234011 0.225884 0.218399 0.211661 0.205742 0.200683 0.196493 0.193160 0.190654 0.188930 0.187935 0.187604 0.187869 0.188649 0.189849 0.191359 0.193049 0.194762 0.196320 0.197524 0.198155 0.197989 0.196804 0.194394 0.190582 0.185238 0.178286 0.169721 0.159604 0.148076 0.135344 0.121674 0.107384 0.092822 0.078350 0.064327 0.051093 0.038954 0.028173 0.018960 0.011471 0.005807 0.002016 0.000096 0.000000 0.001638 0.004883 0.009573 0.015515 0.022486 0.030244 0.038527 0.047062 0.055579 0.063816 0.071533 0.078520 0.084612 0.089690 0.093690 0.096603 0.098474 0.099395 0.099495 0.098933 0.097885 0.096530 0.095040 0.093572 0.092255 0.091193 0.090457 0.090089 0.090103 0.090489 0.091223 0.092265 0.093568 0.095085 0.096766 0.098566 0.100443 0.102361 

0.000000 0.000109 0.000474 0.001142 0.002167 0.003604 0.005514 0.007958 0.010996 0.014684 0.019069 0.024186 0.030050 0.036657 0.043972 0.051936 0.060459 0.069423 0.078686 0.088088 0.097457 0.106616 0.115394 0.123628 0.131173 0.137901 0.143709 0.148511 0.152244 0.154860 0.156329 0.156632 0.155763 0.153732 0.150564 0.146303 0.141016 0.134795 0.127763 0.120070 0.111894 0.103437 0.094918 0.086567 0.078614 0.071281 0.064770 0.059258 0.054891 0.051774 0.049977 0.049528 0.050422 0.052619 0.056053 0.060637 0.066266 0.072823 0.080181 0.088212 0.096780 0.105751 0.114990 0.124363 0.133738 0.142989 0.151995 0.160644 0.168837 0.176489 0.183533 0.189927 0.195649 0.200710 0.205146 0.209023 0.212437 0.215510 0.218384 0.221219 0.224184 0.227447 0.231170 0.235495 0.240539 0.246381 0.253057 0.260556 0.268809 0.277695 0.287035 0.296601 0.306117 0.315276 0.323747 0.331194 0.337294 0.341758 0.344346 0.344890 0.343308 0.339609 0.333908 0.326415 0.317436 0.307353 0.296608 0.285678 0.275055 0.265211 0.256583 0.249541 0.244377 0.241286 0.240360 0.241583 0.244835 0.249899 0.256471 0.264182 0.272611 0.281313 0.289836 0.297748 0.304658 0.310235 0.314222 0.316448 0.316835 0.315395 0.312227 0.307510 0.301482 0.294433 0.286683 0.278564 0.270405 0.262516 0.255175 0.248617 0.243027 0.238530 0.235193 0.233020 0.231956 0.231889 0.232662 0.234077 0.235908 0.237915 0.239860 0.241513 0.242672 0.243169 0.242879 0.241722 0.239667 0.236724 0.232945 0.228411 0.223229 0.217520 0.211415 0.205045 0.198541 0.192026 0.185614 0.179408 0.173502 0.167973 0.162883 0.158278 0.154182 0.150601 0.147517 0.144891 0.142665 0.140765 0.139105 0.137596 0.136150 0.134687 0.133143 0.131471 0.129647 0.127668 0.125554 0.123345 0.121095 0.118872 0.116751 0.114807 0.113118 0.111756 0.110788 0.110270 0.110254 0.110781 0.111884 0.113588 0.115912 0.118866 0.122453 0.126669 0.131502 0.136927 0.142914 0.149419 0.156388 0.163756 0.171453 0.179399 0.187512 0.195712 0.203917 0.212056 0.220062 0.227879 0.235457 0.242754 0.249735 0.256368 0.262620 0.268462 0.273864 0.278797 0.283239 0.287173 0.290597 0.293525 0.295991 0.298053 0.299794 0.301322 0.302766 0.304275 0.306009 0.308138 0.310830 0.314249 0.318548 0.323865 0.330317 0.337999 0.346979 0.357301 0.368977 0.381988 0.396282 0.411773 0.428335 0.445808 0.463994 0.482662 0.501550 0.520378 0.538849 0.556666 0.573544 0.589218 0.603458 0.616077 0.626940 0.635969 0.643145 0.648507 0.652149 0.654212 0.654885 0.654387 0.652968 0.650900 0.648467 0.645961 0.643676 0.641901 0.640915 0.640977 0.642321 0.645143 0.649599 0.655788 0.663749 0.673454 0.684803 0.697626 0.711683 0.726671 0.742239 0.757994 0.773522 0.788406 0.802239 0.814646 0.825296 0.833924 0.840332 0.844410 0.846131 0.845561 0.842853 0.838247 0.832055 0.824656 0.816478 0.807977 0.799626 0.791887 0.785190 0.779920 0.776391 0.774838 0.775409 0.778154 0.783036 0.789937 0.798667 0.808988 0.820627 0.833298 0.846719 0.860626 0.874780 0.888973 0.903024 0.916774 0.930077 0.942786 0.954745 0.965778 0.975686 0.984245 0.991209 0.996323 0.999332 1.000000 0.998125 0.993558 0.986215 0.976089 0.963258 0.947887 0.930220 0.910576 0.889332 0.866909 0.843747 0.820291 0.796967 0.774164 0.752220 0.731411 0.711944 0.693953 0.677507 0.662612 0.649222 0.637255 0.626597 0.617121 0.608696 0.601192 0.594491 0.588485 0.583083 0.578208 0.573792 0.569783 0.566132 0.562802 0.559762 0.556985 0.554455 0.552160 0.550100 0.548280 0.546715 0.545425 0.544439 0.543785 0.543491 0.543585 0.544085 0.545000 0.546330 0.548061 0.550166 0.552606 0.555337 0.558307 0.561468 0.564776 0.568201 0.571730 0.575373 0.579166 0.583169 0.587470 0.592175 0.597406 0.603293 0.609958 0.617514 0.626046 0.635601 0.646186 0.657753 0.670201 0.683371 0.697051 0.710979 0.724853 0.738337 0.751079 0.762721 0.772911 0.781321 0.787660 0.791683 0.793202 0.792097 0.788320 0.781896 0.772925 0.761580 0.748093 0.732756 0.715900 0.697884 0.679081 0.659858 0.640565 0.621522 0.603003 0.585234 0.568386 0.552578 0.537875 0.524302 0.511849 0.500477 0.490138 0.480771 0.472319 0.464731 0.457962 0.451976 0.446743 0.442241 0.438448 0.435345 0.432914 0.431138 0.430005 0.429510 0.429655 0.430455 0.431931 0.434114 0.437035 0.440717 0.445168 0.450370 0.456266 0.462754 0.469678 0.476831 0.483954 0.490745 0.496868 0.501975 0.505721 0.507782 0.507882 0.505807 0.501424 0.494693 0.485672 0.474521 0.461497 0.446942 0.431267 0.414935 0.398434 0.382255 0.366868 0.352695 0.340098 0.329356 0.320661 0.314112 0.309715 0.307388 0.306975 0.308253 0.310952 0.314768 0.319377 0.324453 0.329671 0.334725 0.339330 0.343225 0.346182 0.347998 0.348506 0.347569 0.345083 0.340981 0.335235 0.327862 0.318925 0.308540 0.296879 0.284169 0.270694 0.256786 0.242820 0.229198 0.216338 0.204654 0.194534 0.186324 0.180309 0.176697 0.175604 0.177055 0.180975 0.187197 0.195470 0.205473 0.216831 0.229133 0.241951 0.254857 0.267443 0.279330 0.290185 0.299727 0.307736 0.314056 0.318597 0.321337 0.322314 0.321626 0.319419 0.315883 0.311232 0.305700 0.299518 0.292905 0.286056 0.279127 0.272230 0.265427 0.258733 0.252117 0.245511 0.238821 0.231941 0.224764 0.217200 0.209186 0.200694 0.191741 0.182389 0.172741 0.162941 0.153159 0.143585 0.134413 0.125830 0.118006 0.111084 0.105173 0.100348 0.096647 0.094077 0.092614 0.092215 0.092819 0.094356 0.096749 0.099918 0.103781 0.108256 0.113259 0.118701 0.124490 0.130531 0.136721 0.142957 0.149134 0.155149 0.160904 0.166313 0.171301 0.175815 0.179820 0.183306 0.186287 0.188802 0.190911 0.192690 0.194227 0.195614 0.196937 0.198271 0.199667 0.201149 0.202711 0.204310 0.205874 0.207299 0.208466 0.209243 0.209498 0.209109 0.207976 0.206027 0.203222 0.199560 0.195073 0.189830 0.183927 0.177485 0.170640 0.163541 0.156342 0.149197 0.142256 0.135660 0.129539 0.124004 0.119146 0.115028 0.111684 0.109111 0.107270 0.106080 0.105426 0.105157 0.105100 0.105062 0.104848 0.104273 0.103171 0.101409 0.098899 0.095599 0.091521 0.086727 0.081330 0.075485 0.069380 0.063232 0.057272 0.051741 0.046878 0.042912 0.040060 0.038514 0.038438 0.039963 0.043181 0.048137 0.054828 0.063200 0.073144 0.084501 0.097065 0.110591 0.124804 0.139413 0.154124 0.168655 0.182748 0.196178 0.208767 0.220384 0.230948 0.240422 0.248813 0.256156 0.262507 0.267931 0.272491 0.276234 0.279188 0.281352 0.282699 0.283172 0.282697 0.281186 0.278554 0.274728 0.269668 0.263373 0.255895 0.247343 0.237886 0.227744 0.217184 0.206496 0.195984 0.185940 0.176630 0.168278 0.161053 0.155069 0.150379 0.146990 0.144869 0.143955 0.144177 0.145458 0.147734 0.150947 0.155048 0.159991 0.165723 0.172172 0.179236 0.186775 0.194607 0.202509 0.210221 0.217461 0.223938 0.229375 0.233522 0.236182 0.237220 0.236574 0.234261 0.230375 0.225077 0.218581 0.211142 0.203030 0.194518 0.185857 0.177264 0.168909 0.160912 0.153334 0.146186 0.139435 0.133012 0.126828 0.120786 0.114796 0.108788 0.102721 0.096594 0.090448 0.084368 0.078477 0.072930 0.067908 0.063597 0.060183 0.057829 0.056670 0.056798 0.058253 0.061021 0.065033 0.070169 0.076265 0.083125 0.090529 0.098248 0.106058 0.113742 0.121110 0.127994 0.134258 0.139797 0.144536 0.148433 0.151468 0.153649 0.155004 0.155583 0.155447 0.154675 0.153352 0.151571 0.149428 0.147015 0.144422 0.141729 0.139010 0.136323 0.133718 0.131234 0.128897 0.126725 0.124728 0.122909 

0.271257 0.269298 0.266986 0.264276 0.261118 0.257461 0.253257 0.248456 0.243013 0.236890 0.230056 0.222489 0.214181 0.205138 0.195379 0.184940 0.173875 0.162252 0.150158 0.137694 0.124978 0.112140 0.099324 0.086683 0.074376 0.062566 0.051413 0.041072 0.031686 0.023379 0.016256 0.010393 0.005838 0.002606 0.000678 0.000000 0.000488 0.002026 0.004472 0.007667 0.011434 0.015593 0.019963 0.024373 0.028669 0.032715 0.036407 0.039666 0.042445 0.044726 0.046519 0.047852 0.048774 0.049342 0.049618 0.049665 0.049542 0.049298 0.048975 0.048604 0.048210 0.047808 0.047410 0.047023 0.046654 0.046308 0.045989 0.045700 0.045443 0.045215 0.045011 0.044822 0.044634 0.044434 0.044207 0.043942 0.043637 0.043297 0.042943 0.042609 0.042342 0.042207 0.042278 0.042640 0.043380 0.044584 0.046332 0.048693 0.051721 0.055449 0.059893 0.065046 0.070880 0.077349 0.084389 0.091923 0.099863 0.108111 0.116564 0.125117 0.133662 0.142091 0.150297 0.158178 0.165632 0.172564 0.178888 0.184524 0.189405 0.193475 0.196695 0.199045 0.200521 0.201140 0.200939 0.199975 0.198321 0.196067 0.193314 0.190174 0.186762 0.183196 0.179591 0.176058 0.172702 0.169618 0.166891 0.164597 0.162800 0.161552 0.160897 0.160863 0.161470 0.162721 0.164607 0.167104 0.170175 0.173763 0.177800 0.182204 0.186877 0.191715 0.196607 0.201437 0.206092 0.210462 0.214449 0.217967 0.220948 0.223344 0.225128 0.226297 0.226870 0.226886 0.226403 0.225492 0.224231 0.222705 0.220995 0.219176 0.217316 0.215466 0.213669 0.211950 0.210324 0.208794 0.207356 0.206000 0.204713 0.203479 0.202284 0.201114 0.199958 0.198803 0.197639 0.196457 0.195247 0.194001 0.192713 0.191380 0.190004 0.188592 0.187162 0.185738 0.184357 0.183067 0.181929 0.181013 0.180402 0.180185 0.180455 0.181309 0.182840 0.185135 0.188274 0.192320 0.197323 0.203314 0.210305 0.218291 0.227246 0.237129 0.247885 0.259444 0.271728 0.284646 0.298105 0.312003 0.326232 0.340681 0.355235 0.369775 0.384181 0.398332 0.412107 0.425392 0.438079 0.450072 0.461291 0.471672 0.481177 0.489788 0.497515 0.504395 0.510488 0.515878 0.520668 0.524974 0.528924 0.532646 0.536266 0.539898 0.543641 0.547573 0.551744 0.556178 0.560869 0.565781 0.570852 0.575993 0.581101 0.586054 0.590728 0.594996 0.598737 0.601845 0.604231 0.605827 0.606595 0.606520 0.605617 0.603928 0.601519 0.598476 0.594904 0.590916 0.586636 0.582185 0.577686 0.573253 0.568990 0.564991 0.561338 0.558098 0.555329 0.553076 0.551377 0.550261 0.549752 0.549870 0.550632 0.552053 0.554145 0.556922 0.560393 0.564572 0.569467 0.575090 0.581451 0.588562 0.596433 0.605075 0.614495 0.624700 0.635692 0.647466 0.660012 0.673308 0.687322 0.702008 0.717307 0.733147 0.749440 0.766087 0.782976 0.799986 0.816988 0.833849 0.850436 0.866616 0.882261 0.897252 0.911479 0.924842 0.937257 0.948652 0.958970 0.968168 0.976216 0.983096 0.988801 0.993332 0.996698 0.998914 1.000000 0.999979 0.998879 0.996729 0.993565 0.989425 0.984356 0.978407 0.971637 0.964111 0.955901 0.947084 0.937740 0.927949 0.917790 0.907336 0.896648 0.885778 0.874763 0.863621 0.852359 0.840969 0.829433 0.817727 0.805830 0.793726 0.781416 0.768919 0.756283 0.743584 0.730931 0.718464 0.706352 0.694786 0.683972 0.674122 0.665440 0.658115 0.652309 0.648142 0.645692 0.644981 0.645979 0.648598 0.652699 0.658099 0.664575 0.671877 0.679739 0.687892 0.696073 0.704039 0.711572 0.718489 0.724647 0.729943 0.734318 0.737750 0.740256 0.741883 0.742705 0.742812 0.742310 0.741306 0.739911 0.738227 0.736348 0.734355 0.732312 0.730267 0.728248 0.726267 0.724317 0.722374 0.720400 0.718344 0.716144 0.713734 0.711043 0.707998 0.704535 0.700591 0.696117 0.691076 0.685444 0.679213 0.672390 0.665000 0.657079 0.648679 0.639862 0.630701 0.621274 0.611662 0.601951 0.592220 0.582549 0.573007 0.563656 0.554545 0.545715 0.537189 0.528982 0.521094 0.513515 0.506227 0.499204 0.492416 0.485832 0.479421 0.473155 0.467013 0.460977 0.455040 0.449198 0.443458 0.437827 0.432318 0.426944 0.421717 0.416643 0.411724 0.406955 0.402325 0.397816 0.393409 0.389083 0.384819 0.380607 0.376447 0.372352 0.368350 0.364488 0.360825 0.357439 0.354416 0.351848 0.349829 0.348448 0.347783 0.347895 0.348826 0.350592 0.353186 0.356572 0.360691 0.365462 0.370784 0.376539 0.382603 0.388842 0.395122 0.401313 0.407289 0.412934 0.418144 0.422830 0.426918 0.430355 0.433105 0.435154 0.436510 0.437201 0.437278 0.436810 0.435886 0.434606 0.433081 0.431428 0.429765 0.428206 0.426855 0.425806 0.425136 0.424903 0.425147 0.425888 0.427125 0.428838 0.430992 0.433536 0.436402 0.439517 0.442795 0.446145 0.449474 0.452684 0.455685 0.458387 0.460713 0.462596 0.463986 0.464853 0.465188 0.465006 0.464349 0.463282 0.461893 0.460290 0.458596 0.456941 0.455459 0.454274 0.453502 0.453236 0.453542 0.454457 0.455987 0.458101 0.460740 0.463814 0.467209 0.470794 0.474426 0.477956 0.481235 0.484119 0.486474 0.488179 0.489125 0.489221 0.488394 0.486588 0.483764 0.479906 0.475017 0.469120 0.462263 0.454512 0.445958 0.436710 0.426894 0.416650 0.406127 0.395478 0.384851 0.374389 0.364220 0.354456 0.345186 0.336477 0.328371 0.320886 0.314018 0.307745 0.302029 0.296817 0.292051 0.287665 0.283590 0.279758 0.276097 0.272539 0.269010 0.265440 0.261751 0.257863 0.253692 0.249149 0.244143 0.238583 0.232380 0.225458 0.217750 0.209214 0.199831 0.189614 0.178609 0.166900 0.154603 0.141871 0.128881 0.115831 0.102933 0.090398 0.078432 0.067222 0.056930 0.047687 0.039587 0.032688 0.027010 0.022535 0.019219 0.016987 0.015749 0.015398 0.015823 0.016909 0.018545 0.020627 0.023058 0.025756 0.028648 0.031676 0.034794 0.037969 0.041178 0.044411 0.047667 0.050953 0.054283 0.057678 0.061163 0.064761 0.068499 0.072398 0.076474 0.080731 0.085166 0.089758 0.094470 0.099250 0.104025 0.108708 0.113197 0.117377 0.121129 0.124332 0.126870 0.128638 0.129548 0.129533 0.128551 0.126590 0.123663 0.119816 0.115120 0.109671 0.103583 0.096989 0.090029 0.082850 0.075596 0.068407 0.061409 0.054712 0.048408 0.042565 0.037228 0.032417 0.028133 0.024357 0.021057 0.018191 0.015715 0.013584 0.011763 0.010225 0.008955 0.007955 0.007235 0.006820 0.006739 0.007026 0.007716 0.008837 0.010410 0.012447 0.014946 0.017891 0.021256 0.025001 0.029076 0.033426 0.037988 0.042697 0.047488 0.052296 0.057058 0.061715 0.066215 0.070507 0.074553 0.078317 0.081775 0.084914 0.087729 0.090228 0.092431 0.094365 0.096070 0.097589 0.098970 0.100260 0.101503 0.102738 0.103992 0.105284 0.106619 0.107993 0.109393 0.110798 0.112188 0.113540 0.114837 0.116067 0.117228 0.118327 0.119378 0.120401 0.121420 0.122461 0.123545 0.124689 0.125901 0.127182 0.128524 0.129914 0.131331 0.132754 0.134163 0.135542 0.136882 0.138180 0.139442 0.140680 0.141911 0.143156 0.144432 0.145756 0.147132 0.148560 0.150023 0.151496 0.152943 0.154318 0.155571 0.156648 0.157501 0.158088 0.158375 0.158346 0.157994 0.157332 0.156385 0.155188 0.153787 0.152230 0.150565 0.148837 0.147082 0.145328 0.143589 0.141866 0.140148 0.138411 0.136625 0.134749 0.132740 0.130555 0.128152 0.125498 0.122567 0.119347 0.115839 0.112061 0.108048 0.103850 0.099532 0.095172 0.090856 0.086676 0.082725 0.079092 0.075858 0.073091 0.070845 0.069157 0.068044 0.067504 0.067519 0.068053 0.069059 0.070479 0.072250 0.074303 0.076573 0.078997 0.081518 0.084085 0.086655 0.089192 0.091669 0.094064 0.096362 0.098554 

0.064782 0.065482 0.066222 0.067001 0.067820 0.068678 0.069575 0.070507 0.071472 0.072465 0.073478 0.074502 0.075527 0.076538 0.077519 0.078452 0.079316 0.080088 0.080747 0.081270 0.081633 0.081816 0.081801 0.081571 0.081117 0.080432 0.079518 0.078385 0.077050 0.075541 0.073895 0.072160 0.070392 0.068655 0.067018 0.065553 0.064332 0.063419 0.062872 0.062735 0.063035 0.063781 0.064962 0.066550 0.068496 0.070741 0.073216 0.075848 0.078566 0.081308 0.084023 0.086677 0.089252 0.091746 0.094172 0.096557 0.098929 0.101321 0.103761 0.106266 0.108841 0.111474 0.114137 0.116783 0.119353 0.121775 0.123972 0.125862 0.127370 0.128428 0.128980 0.128985 0.128422 0.127285 0.125587 0.123357 0.120636 0.117476 0.113936 0.110078 0.105965 0.101659 0.097219 0.092699 0.088151 0.083620 0.079148 0.074769 0.070516 0.066417 0.062492 0.058759 0.055229 0.051907 0.048793 0.045880 0.043155 0.040603 0.038203 0.035933 0.033773 0.031704 0.029714 0.027798 0.025960 0.024216 0.022593 0.021132 0.019882 0.018901 0.018253 0.018001 0.018205 0.018913 0.020159 0.021955 0.024289 0.027123 0.030388 0.033991 0.037816 0.041728 0.045582 0.049230 0.052531 0.055355 0.057595 0.059170 0.060028 0.060151 0.059549 0.058264 0.056362 0.053927 0.051056 0.047854 0.044425 0.040869 0.037274 0.033717 0.030259 0.026946 0.023808 0.020861 0.018109 0.015549 0.013173 0.010968 0.008926 0.007044 0.005323 0.003778 0.002433 0.001327 0.000509 0.000042 0.000000 0.000465 0.001524 0.003267 0.005780 0.009142 0.013420 0.018665 0.024906 0.032149 0.040369 0.049517 0.059513 0.070250 0.081598 0.093404 0.105503 0.117721 0.129881 0.141811 0.153351 0.164357 0.174706 0.184301 0.193076 0.200991 0.208042 0.214252 0.219677 0.224399 0.228530 0.232202 0.235569 0.238799 0.242070 0.245565 0.249464 0.253938 0.259142 0.265208 0.272242 0.280317 0.289471 0.299707 0.310992 0.323263 0.336427 0.350369 0.364957 0.380049 0.395498 0.411158 0.426891 0.442569 0.458075 0.473307 0.488180 0.502621 0.516574 0.529992 0.542843 0.555103 0.566756 0.577797 0.588226 0.598049 0.607284 0.615953 0.624088 0.631729 0.638925 0.645730 0.652206 0.658418 0.664432 0.670311 0.676113 0.681885 0.687662 0.693464 0.699296 0.705144 0.710976 0.716747 0.722398 0.727859 0.733057 0.737915 0.742359 0.746319 0.749735 0.752558 0.754754 0.756300 0.757191 0.757435 0.757056 0.756087 0.754578 0.752586 0.750178 0.747429 0.744423 0.741245 0.737990 0.734755 0.731639 0.728748 0.726185 0.724057 0.722470 0.721526 0.721323 0.721953 0.723497 0.726022 0.729582 0.734209 0.739918 0.746697 0.754514 0.763308 0.772999 0.783481 0.794632 0.806311 0.818370 0.830650 0.842995 0.855250 0.867271 0.878929 0.890111 0.900727 0.910708 0.920010 0.928611 0.936512 0.943733 0.950309 0.956287 0.961723 0.966674 0.971196 0.975340 0.979149 0.982654 0.985872 0.988809 0.991458 0.993802 0.995816 0.997471 0.998736 0.999586 1.000000 0.999969 0.999493 0.998588 0.997277 0.995599 0.993597 0.991321 0.988824 0.986157 0.983364 0.980487 0.977554 0.974587 0.971597 0.968587 0.965552 0.962480 0.959359 0.956170 0.952898 0.949529 0.946052 0.942458 0.938746 0.934919 0.930984 0.926957 0.922853 0.918694 0.914503 0.910304 0.906117 0.901960 0.897847 0.893780 0.889754 0.885754 0.881750 0.877701 0.873554 0.869246 0.864703 0.859846 0.854591 0.848857 0.842566 0.835648 0.828048 0.819729 0.810676 0.800897 0.790430 0.779340 0.767719 0.755688 0.743390 0.730986 0.718653 0.706572 0.694926 0.683894 0.673640 0.664311 0.656034 0.648909 0.643012 0.638390 0.635065 0.633034 0.632272 0.632733 0.634356 0.637060 0.640754 0.645335 0.650689 0.656694 0.663219 0.670129 0.677279 0.684524 0.691714 0.698698 0.705329 0.711461 0.716955 0.721683 0.725525 0.728379 0.730157 0.730788 0.730223 0.728431 0.725403 0.721152 0.715712 0.709135 0.701494 0.692878 0.683392 0.673152 0.662284 0.650917 0.639185 0.627217 0.615136 0.603058 0.591085 0.579304 0.567788 0.556596 0.545769 0.535337 0.525318 0.515722 0.506551 0.497804 0.489475 0.481556 0.474041 0.466916 0.460171 0.453789 0.447751 0.442035 0.436617 0.431466 0.426553 0.421847 0.417317 0.412934 0.408672 0.404507 0.400418 0.396385 0.392391 0.388418 0.384448 0.380461 0.376434 0.372344 0.368167 0.363880 0.359462 0.354897 0.350177 0.345304 0.340288 0.335154 0.329934 0.324672 0.319419 0.314230 0.309159 0.304259 0.299578 0.295151 0.291005 0.287152 0.283591 0.280308 0.277278 0.274463 0.271818 0.269293 0.266830 0.264372 0.261859 0.259233 0.256440 0.253430 0.250155 0.246579 0.242670 0.238408 0.233780 0.228786 0.223438 0.217758 0.211780 0.205548 0.199115 0.192540 0.185885 0.179217 0.172599 0.166091 0.159746 0.153612 0.147727 0.142119 0.136810 0.131813 0.127134 0.122773 0.118726 0.114984 0.111536 0.108367 0.105462 0.102801 0.100366 0.098137 0.096094 0.094220 0.092500 0.090922 0.089480 0.088171 0.086998 0.085968 0.085090 0.084373 0.083827 0.083457 0.083261 0.083235 0.083364 0.083628 0.084002 0.084455 0.084956 0.085475 0.085984 0.086461 0.086893 0.087273 0.087604 0.087894 0.088160 0.088425 0.088711 0.089045 0.089449 0.089945 0.090547 0.091263 0.092091 0.093022 0.094031 0.095088 0.096147 0.097154 0.098046 0.098753 0.099201 0.099316 0.099026 0.098268 0.096990 0.095157 0.092749 0.089772 0.086250 0.082231 0.077784 0.072993 0.067959 0.062788 0.057591 0.052476 0.047543 0.042878 0.038553 0.034621 0.031117 0.028058 0.025443 0.023261 0.021491 0.020105 0.019077 0.018380 0.017994 0.017906 0.018114 0.018623 0.019449 0.020615 0.022151 0.024090 0.026468 0.029316 0.032660 0.036517 0.040892 0.045774 0.051136 0.056931 0.063096 0.069548 0.076192 0.082918 0.089608 0.096141 0.102394 0.108251 0.113603 0.118352 0.122416 0.125727 0.128234 0.129901 0.130709 0.130652 0.129740 0.127995 0.125450 0.122151 0.118157 0.113536 0.108368 0.102741 0.096754 0.090513 0.084131 0.077723 0.071408 0.065302 0.059516 0.054158 0.049322 0.045089 0.041526 0.038678 0.036569 0.035203 0.034556 0.034584 0.035222 0.036386 0.037978 0.039895 0.042028 0.044276 0.046546 0.048759 0.050856 0.052797 0.054562 0.056150 0.057575 0.058861 0.060036 0.061132 0.062175 0.063181 0.064160 0.065110 0.066019 0.066869 0.067636 0.068298 0.068834 0.069228 0.069474 0.069571 0.069529 0.069359 0.069077 0.068699 0.068238 0.067698 0.067079 0.066373 0.065566 0.064639 0.063572 0.062352 0.060968 0.059424 0.057734 0.055928 0.054050 0.052157 0.050312 0.048587 0.047048 0.045759 0.044768 0.044107 0.043787 0.043795 0.044097 0.044636 0.045339 0.046122 0.046893 0.047564 0.048055 0.048300 0.048252 0.047885 0.047195 0.046199 0.044932 0.043441 0.041780 0.040009 0.038183 0.036352 0.034558 0.032834 0.031205 0.029687 0.028294 0.027033 0.025912 0.024939 0.024120 0.023462 0.022965 0.022629 0.022441 0.022383 0.022425 0.022526 0.022637 0.022706 0.022676 0.022499 0.022133 0.021551 0.020748 0.019739 0.018561 0.017275 0.015961 0.014710 0.013624 0.012802 0.012338 0.012311 0.012780 0.013779 0.015316 0.017374 0.019911 0.022864 0.026152 0.029685 0.033365 0.037092 0.040767 0.044298 0.047597 0.050582 0.053180 0.055325 0.056958 0.058027 0.058489 0.058314 0.057480 0.055984 0.053837 0.051072 0.047740 0.043917 0.039697 0.035198 0.030549 0.025896 0.021390 0.017185 0.013427 0.010251 0.007774 0.006088 0.005257 0.005314 0.006260 0.008062 0.010661 0.013971 0.017890 0.022300 0.027080 0.032109 0.037274 0.042471 0.047611 0.052621 0.057445 0.062041 0.066380 0.070448 0.074238 0.077752 

0.233997 0.230025 0.225719 0.221084 0.216138 0.210917 0.205477 0.199899 0.194291 0.188790 0.183558 0.178780 0.174658 0.171401 0.169212 0.168276 0.168745 0.170727 0.174270 0.179360 0.185915 0.193784 0.202755 0.212563 0.222902 0.233439 0.243831 0.253742 0.262852 0.270877 0.277574 0.282750 0.286265 0.288030 0.288007 0.286203 0.282661 0.277452 0.270671 0.262425 0.252832 0.242013 0.230094 0.217203 0.203479 0.189064 0.174118 0.158813 0.143341 0.127907 0.112735 0.098055 0.084102 0.071107 0.059290 0.048849 0.039955 0.032746 0.027324 0.023751 0.022052 0.022213 0.024184 0.027882 0.033195 0.039986 0.048095 0.057344 0.067540 0.078483 0.089965 0.101781 0.113729 0.125618 0.137268 0.148516 0.159214 0.169232 0.178455 0.186781 0.194121 0.200398 0.205541 0.209495 0.212214 0.213667 0.213842 0.212748 0.210415 0.206901 0.202287 0.196677 0.190193 0.182971 0.175155 0.166887 0.158305 0.149538 0.140698 0.131883 0.123177 0.114649 0.106358 0.098359 0.090703 0.083447 0.076649 0.070378 0.064706 0.059714 0.055481 0.052087 0.049603 0.048088 0.047579 0.048093 0.049617 0.052107 0.055489 0.059662 0.064495 0.069838 0.075526 0.081388 0.087253 0.092958 0.098353 0.103308 0.107718 0.111497 0.114587 0.116952 0.118576 0.119462 0.119629 0.119110 0.117952 0.116212 0.113962 0.111282 0.108264 0.105012 0.101636 0.098251 0.094975 0.091921 0.089197 0.086898 0.085102 0.083867 0.083230 0.083203 0.083777 0.084921 0.086585 0.088702 0.091197 0.093981 0.096964 0.100055 0.103164 0.106205 0.109105 0.111799 0.114241 0.116400 0.118271 0.119872 0.121249 0.122474 0.123649 0.124904 0.126388 0.128269 0.130723 0.133930 0.138057 0.143251 0.149629 0.157269 0.166198 0.176397 0.187790 0.200252 0.213617 0.227685 0.242234 0.257036 0.271873 0.286545 0.300887 0.314776 0.328134 0.340933 0.353188 0.364954 0.376317 0.387383 0.398269 0.409090 0.419951 0.430942 0.442125 0.453537 0.465184 0.477043 0.489063 0.501169 0.513264 0.525237 0.536966 0.548323 0.559184 0.569432 0.578965 0.587696 0.595563 0.602529 0.608584 0.613746 0.618059 0.621592 0.624432 0.626684 0.628463 0.629890 0.631088 0.632173 0.633256 0.634435 0.635797 0.637410 0.639330 0.641593 0.644222 0.647222 0.650583 0.654281 0.658281 0.662536 0.666990 0.671581 0.676246 0.680921 0.685547 0.690075 0.694467 0.698701 0.702773 0.706699 0.710513 0.714266 0.718026 0.721868 0.725878 0.730136 0.734720 0.739697 0.745114 0.751003 0.757370 0.764199 0.771450 0.779065 0.786965 0.795062 0.803260 0.811461 0.819575 0.827518 0.835226 0.842648 0.849757 0.856544 0.863020 0.869211 0.875156 0.880903 0.886502 0.892007 0.897467 0.902926 0.908423 0.913988 0.919646 0.925411 0.931290 0.937282 0.943372 0.949534 0.955726 0.961889 0.967947 0.973806 0.979358 0.984484 0.989062 0.992970 0.996096 0.998349 0.999662 1.000000 0.999363 0.997789 0.995352 0.992162 0.988355 0.984090 0.979540 0.974886 0.970304 0.965962 0.962010 0.958578 0.955765 0.953640 0.952240 0.951569 0.951598 0.952270 0.953502 0.955193 0.957231 0.959498 0.961880 0.964272 0.966587 0.968758 0.970745 0.972529 0.974120 0.975546 0.976853 0.978095 0.979331 0.980613 0.981984 0.983467 0.985065 0.986757 0.988497 0.990215 0.991819 0.993205 0.994257 0.994854 0.994881 0.994232 0.992816 0.990566 0.987437 0.983414 0.978514 0.972783 0.966296 0.959157 0.951490 0.943441 0.935166 0.926827 0.918584 0.910586 0.902969 0.895844 0.889298 0.883386 0.878135 0.873540 0.869574 0.866187 0.863314 0.860882 0.858820 0.857056 0.855530 0.854192 0.853003 0.851933 0.850958 0.850052 0.849183 0.848307 0.847360 0.846257 0.844891 0.843130 0.840824 0.837811 0.833926 0.829009 0.822918 0.815536 0.806782 0.796619 0.785053 0.772139 0.757974 0.742697 0.726475 0.709502 0.691980 0.674119 0.656119 0.638170 0.620444 0.603094 0.586249 0.570021 0.554503 0.539771 0.525891 0.512915 0.500887 0.489840 0.479792 0.470751 0.462705 0.455623 0.449453 0.444122 0.439533 0.435571 0.432103 0.428984 0.426061 0.423177 0.420179 0.416923 0.413276 0.409125 0.404377 0.398964 0.392849 0.386021 0.378503 0.370348 0.361642 0.352495 0.343045 0.333448 0.323870 0.314485 0.305461 0.296956 0.289107 0.282027 0.275796 0.270463 0.266042 0.262513 0.259828 0.257913 0.256673 0.256001 0.255779 0.255886 0.256202 0.256614 0.257012 0.257302 0.257399 0.257235 0.256756 0.255929 0.254741 0.253198 0.251331 0.249190 0.246850 0.244398 0.241938 0.239580 0.237430 0.235589 0.234135 0.233119 0.232559 0.232428 0.232658 0.233134 0.233702 0.234174 0.234338 0.233970 0.232851 0.230780 0.227587 0.223150 0.217403 0.210344 0.202042 0.192636 0.182334 0.171402 0.160161 0.148970 0.138214 0.128285 0.119565 0.112409 0.107129 0.103972 0.103114 0.104642 0.108552 0.114745 0.123034 0.133144 0.144736 0.157417 0.170765 0.184350 0.197759 0.210618 0.222610 0.233493 0.243110 0.251390 0.258352 0.264093 0.268780 0.272631 0.275895 0.278837 0.281714 0.284759 0.288165 0.292073 0.296564 0.301658 0.307311 0.313423 0.319839 0.326363 0.332767 0.338799 0.344199 0.348707 0.352074 0.354072 0.354506 0.353219 0.350103 0.345102 0.338223 0.329532 0.319161 0.307304 0.294214 0.280194 0.265589 0.250773 0.236133 0.222055 0.208906 0.197018 0.186672 0.178089 0.171417 0.166726 0.164009 0.163180 0.164088 0.166521 0.170220 0.174896 0.180242 0.185948 0.191715 0.197264 0.202350 0.206761 0.210328 0.212924 0.214464 0.214905 0.214241 0.212504 0.209757 0.206091 0.201621 0.196485 0.190831 0.184822 0.178622 0.172396 0.166301 0.160484 0.155076 0.150187 0.145905 0.142294 0.139394 0.137217 0.135754 0.134971 0.134814 0.135211 0.136073 0.137299 0.138778 0.140396 0.142036 0.143587 0.144949 0.146034 0.146775 0.147125 0.147064 0.146600 0.145764 0.144613 0.143225 0.141694 0.140122 0.138617 0.137280 0.136204 0.135464 0.135113 0.135180 0.135670 0.136560 0.137804 0.139336 0.141077 0.142938 0.144826 0.146654 0.148344 0.149832 0.151074 0.152051 0.152766 0.153246 0.153546 0.153737 0.153908 0.154159 0.154593 0.155307 0.156386 0.157895 0.159872 0.162322 0.165214 0.168482 0.172026 0.175713 0.179389 0.182885 0.186028 0.188646 0.190586 0.191720 0.191948 0.191214 0.189498 0.186827 0.183267 0.178925 0.173935 0.168458 0.162667 0.156741 0.150850 0.145147 0.139758 0.134777 0.130259 0.126220 0.122635 0.119448 0.116578 0.113924 0.111383 0.108857 0.106264 0.103548 0.100686 0.097688 0.094603 0.091513 0.088524 0.085766 0.083378 0.081499 0.080258 0.079762 0.080092 0.081291 0.083362 0.086264 0.089908 0.094168 0.098876 0.103832 0.108818 0.113599 0.117942 0.121627 0.124453 0.126256 0.126910 0.126341 0.124522 0.121478 0.117287 0.112066 0.105972 0.099191 0.091930 0.084401 0.076821 0.069394 0.062309 0.055726 0.049778 0.044563 0.040141 0.036539 0.033748 0.031732 0.030431 0.029766 0.029650 0.029993 0.030707 0.031713 0.032945 0.034350 0.035894 0.037555 0.039329 0.041223 0.043255 0.045449 0.047836 0.050447 0.053312 0.056455 0.059891 0.063624 0.067642 0.071918 0.076406 0.081043 0.085750 0.090440 0.095013 0.099370 0.103416 0.107063 0.110239 0.112890 0.114982 0.116504 0.117466 0.117900 0.117856 0.117396 0.116595 0.115537 0.114304 0.112979 0.111640 0.110353 0.109171 0.108131 0.107248 0.106520 0.105918 0.105396 0.104886 0.104306 0.103564 0.102564 0.101212 0.099422 0.097126 0.094275 0.090846 0.086842 0.082296 0.077263 0.071822 0.066069 0.060109 0.054051 0.048003 0.042064 0.036320 0.030843 0.025686 0.020888 0.016470 0.012439 0.008793 0.005518 0.002595 0.000000 

0.344809 0.342056 0.338744 0.334792 0.330115 0.324631 0.318264 0.310949 0.302637 0.293303 0.282950 0.271611 0.259357 0.246294 0.232565 0.218343 0.203831 0.189254 0.174852 0.160878 0.147589 0.135244 0.124094 0.114385 0.106344 0.100177 0.096060 0.094127 0.094462 0.097089 0.101960 0.108951 0.117853 0.128381 0.140172 0.152798 0.165787 0.178641 0.190862 0.201977 0.211567 0.219286 0.224887 0.228227 0.229279 0.228127 0.224958 0.220047 0.213733 0.206399 0.198445 0.190261 0.182206 0.174589 0.167652 0.161565 0.156419 0.152227 0.148936 0.146433 0.144564 0.143148 0.141994 0.140920 0.139770 0.138424 0.136805 0.134889 0.132701 0.130311 0.127825 0.125374 0.123103 0.121155 0.119660 0.118730 0.118446 0.118863 0.120007 0.121879 0.124462 0.127726 0.131636 0.136156 0.141251 0.146889 0.153038 0.159665 0.166734 0.174197 0.181997 0.190062 0.198305 0.206624 0.214905 0.223021 0.230836 0.238205 0.244980 0.251010 0.256148 0.260248 0.263177 0.264818 0.265076 0.263888 0.261229 0.257117 0.251621 0.244863 0.237014 0.228295 0.218966 0.209317 0.199658 0.190300 0.181544 0.173668 0.166913 0.161473 0.157489 0.155046 0.154170 0.154832 0.156953 0.160408 0.165036 0.170649 0.177042 0.184001 0.191313 0.198774 0.206201 0.213430 0.220330 0.226798 0.232768 0.238203 0.243096 0.247467 0.251356 0.254815 0.257907 0.260696 0.263245 0.265613 0.267850 0.269997 0.272087 0.274146 0.276187 0.278215 0.280223 0.282189 0.284071 0.285804 0.287298 0.288435 0.289065 0.289015 0.288095 0.286103 0.282848 0.278158 0.271905 0.264021 0.254514 0.243476 0.231097 0.217657 0.203516 0.189105 0.174892 0.161363 0.148981 0.138163 0.129250 0.122482 0.117988 0.115779 0.115758 0.117729 0.121424 0.126533 0.132727 0.139696 0.147170 0.154942 0.162879 0.170927 0.179107 0.187502 0.196241 0.205473 0.215349 0.225995 0.237495 0.249871 0.263080 0.277004 0.291452 0.306175 0.320869 0.335199 0.348815 0.361369 0.372540 0.382047 0.389666 0.395242 0.398698 0.400033 0.399327 0.396730 0.392457 0.386772 0.379976 0.372390 0.364342 0.356149 0.348106 0.340480 0.333498 0.327343 0.322158 0.318040 0.315051 0.313213 0.312519 0.312934 0.314398 0.316833 0.320141 0.324210 0.328913 0.334118 0.339687 0.345489 0.351400 0.357319 0.363173 0.368925 0.374581 0.380191 0.385851 0.391695 0.397888 0.404611 0.412050 0.420373 0.429719 0.440180 0.451793 0.464530 0.478296 0.492935 0.508236 0.523945 0.539780 0.555449 0.570670 0.585181 0.598761 0.611238 0.622497 0.632485 0.641210 0.648734 0.655173 0.660678 0.665428 0.669616 0.673437 0.677073 0.680684 0.684401 0.688317 0.692489 0.696932 0.701631 0.706539 0.711591 0.716706 0.721803 0.726806 0.731647 0.736276 0.740659 0.744778 0.748629 0.752215 0.755540 0.758606 0.761400 0.763900 0.766063 0.767832 0.769140 0.769910 0.770071 0.769561 0.768339 0.766396 0.763758 0.760497 0.756730 0.752623 0.748383 0.744256 0.740517 0.737463 0.735397 0.734623 0.735422 0.738052 0.742724 0.749596 0.758761 0.770235 0.783950 0.799750 0.817388 0.836530 0.856758 0.877584 0.898465 0.918817 0.938042 0.955548 0.970776 0.983218 0.992444 0.998116 1.000000 0.997981 0.992061 0.982362 0.969117 0.952661 0.933422 0.911902 0.888658 0.864292 0.839426 0.814690 0.790702 0.768052 0.747292 0.728917 0.713353 0.700949 0.691962 0.686553 0.684775 0.686574 0.691782 0.700124 0.711218 0.724586 0.739665 0.755826 0.772387 0.788642 0.803880 0.817415 0.828605 0.836886 0.841786 0.842950 0.840150 0.833299 0.822451 0.807801 0.789670 0.768493 0.744798 0.719178 0.692267 0.664704 0.637112 0.610064 0.584069 0.559545 0.536815 0.516100 0.497518 0.481096 0.466779 0.454446 0.443932 0.435043 0.427577 0.421336 0.416143 0.411847 0.408327 0.405494 0.403283 0.401652 0.400567 0.400000 0.399913 0.400255 0.400954 0.401918 0.403029 0.404153 0.405138 0.405828 0.406065 0.405706 0.404623 0.402719 0.399928 0.396224 0.391620 0.386169 0.379958 0.373111 0.365775 0.358118 0.350322 0.342575 0.335064 0.327971 0.321468 0.315708 0.310828 0.306939 0.304125 0.302436 0.301890 0.302465 0.304101 0.306699 0.310124 0.314212 0.318776 0.323613 0.328520 0.333302 0.337785 0.341821 0.345300 0.348150 0.350341 0.351879 0.352805 0.353184 0.353102 0.352657 0.351952 0.351087 0.350161 0.349262 0.348471 0.347857 0.347479 0.347384 0.347609 0.348173 0.349086 0.350339 0.351910 0.353762 0.355844 0.358096 0.360453 0.362848 0.365216 0.367503 0.369664 0.371670 0.373506 0.375174 0.376684 0.378057 0.379313 0.380471 0.381541 0.382516 0.383370 0.384054 0.384496 0.384602 0.384254 0.383326 0.381681 0.379188 0.375727 0.371206 0.365564 0.358785 0.350900 0.341995 0.332210 0.321734 0.310799 0.299672 0.288640 0.277998 0.268030 0.258995 0.251112 0.244546 0.239392 0.235678 0.233348 0.232274 0.232255 0.233030 0.234290 0.235697 0.236901 0.237563 0.237374 0.236072 0.233458 0.229410 0.223883 0.216922 0.208651 0.199269 0.189042 0.178288 0.167358 0.156620 0.146443 0.137173 0.129118 0.122533 0.117609 0.114461 0.113130 0.113584 0.115723 0.119396 0.124417 0.130578 0.137678 0.145534 0.153998 0.162969 0.172395 0.182271 0.192630 0.203531 0.215039 0.227207 0.240054 0.253550 0.267603 0.282048 0.296646 0.311092 0.325023 0.338034 0.349703 0.359611 0.367370 0.372646 0.375179 0.374805 0.371466 0.365217 0.356223 0.344756 0.331179 0.315928 0.299487 0.282367 0.265077 0.248100 0.231870 0.216753 0.203031 0.190898 0.180452 0.171701 0.164568 0.158908 0.154521 0.151170 0.148601 0.146564 0.144825 0.143185 0.141487 0.139625 0.137543 0.135236 0.132740 0.130129 0.127498 0.124953 0.122600 0.120527 0.118800 0.117446 0.116454 0.115765 0.115276 0.114846 0.114300 0.113445 0.112085 0.110037 0.107148 0.103311 0.098480 0.092674 0.085983 0.078564 0.070628 0.062432 0.054252 0.046369 0.039044 0.032501 0.026913 0.022389 0.018972 0.016640 0.015310 0.014852 0.015101 0.015872 0.016977 0.018236 0.019492 0.020619 0.021528 0.022167 0.022525 0.022625 0.022518 0.022279 0.021999 0.021777 0.021717 0.021917 0.022471 0.023463 0.024964 0.027029 0.029699 0.032991 0.036905 0.041414 0.046465 0.051978 0.057849 0.063949 0.070132 0.076241 0.082115 0.087604 0.092570 0.096906 0.100534 0.103415 0.105546 0.106961 0.107723 0.107916 0.107636 0.106977 0.106023 0.104838 0.103459 0.101890 0.100104 0.098044 0.095632 0.092776 0.089381 0.085360 0.080651 0.075223 0.069085 0.062295 0.054962 0.047244 0.039343 0.031499 0.023976 0.017050 0.010994 0.006063 0.002478 0.000417 0.000000 0.001286 0.004268 0.008876 0.014983 0.022407 0.030931 0.040304 0.050264 0.060540 0.070871 0.081008 0.090726 0.099822 0.108128 0.115503 0.121839 0.127061 0.131127 0.134030 0.135792 0.136472 0.136159 0.134971 0.133050 0.130562 0.127682 0.124597 0.121488 0.118530 0.115877 0.113659 0.111970 0.110870 0.110373 0.110451 0.111033 0.112012 0.113245 0.114568 0.115808 0.116791 0.117358 0.117380 0.116765 0.115470 0.113503 0.110925 0.107848 0.104426 0.100844 0.097309 0.094033 0.091220 0.089053 0.087688 0.087240 0.087783 0.089347 0.091922 0.095460 0.099884 0.105093 0.110971 0.117394 0.124238 0.131382 0.138712 0.146124 0.153522 0.160820 0.167938 0.174802 0.181340 0.187483 0.193164 0.198317 0.202880 0.206800 0.210033 0.212548 0.214336 0.215408 0.215799 0.215572 0.214814 0.213636 0.212167 0.210549 0.208933 0.207462 0.206273 0.205480 0.205175 0.205416 0.206231 0.207612 0.209523 0.211901 0.214665 0.217722 0.220974 0.224327 0.227692 0.230992 0.234164 0.237159 0.239941 0.242486 0.244785 

0.198432 0.193195 0.187593 0.181615 0.175254 0.168507 0.161375 0.153867 0.146001 0.137802 0.129310 0.120575 0.111664 0.102657 0.093653 0.084765 0.076118 0.067848 0.060098 0.053007 0.046708 0.041318 0.036930 0.033610 0.031390 0.030267 0.030204 0.031134 0.032967 0.035599 0.038924 0.042839 0.047259 0.052123 0.057394 0.063067 0.069163 0.075720 0.082791 0.090434 0.098696 0.107611 0.117185 0.127395 0.138181 0.149449 0.161067 0.172870 0.184671 0.196259 0.207416 0.217927 0.227585 0.236210 0.243657 0.249826 0.254668 0.258195 0.260473 0.261630 0.261840 0.261317 0.260303 0.259052 0.257815 0.256826 0.256288 0.256366 0.257180 0.258799 0.261249 0.264511 0.268529 0.273220 0.278480 0.284191 0.290230 0.296470 0.302787 0.309057 0.315158 0.320967 0.326360 0.331208 0.335382 0.338748 0.341180 0.342557 0.342778 0.341768 0.339487 0.335942 0.331193 0.325357 0.318612 0.311189 0.303370 0.295472 0.287834 0.280794 0.274675 0.269759 0.266268 0.264351 0.264068 0.265385 0.268173 0.272212 0.277204 0.282790 0.288567 0.294114 0.299020 0.302898 0.305418 0.306315 0.305410 0.302614 0.297934 0.291465 0.283390 0.273962 0.263493 0.252337 0.240871 0.229478 0.218530 0.208372 0.199311 0.191604 0.185448 0.180977 0.178259 0.177294 0.178020 0.180316 0.184009 0.188883 0.194689 0.201160 0.208016 0.214979 0.221780 0.228173 0.233933 0.238871 0.242829 0.245687 0.247362 0.247804 0.247000 0.244970 0.241761 0.237451 0.232144 0.225967 0.219070 0.211623 0.203814 0.195845 0.187929 0.180285 0.173132 0.166683 0.161136 0.156670 0.153432 0.151534 0.151043 0.151977 0.154300 0.157920 0.162694 0.168424 0.174873 0.181767 0.188811 0.195699 0.202132 0.207829 0.212542 0.216067 0.218251 0.219002 0.218291 0.216147 0.212662 0.207979 0.202288 0.195814 0.188811 0.181545 0.174293 0.167325 0.160896 0.155240 0.150563 0.147032 0.144776 0.143876 0.144370 0.146251 0.149466 0.153923 0.159492 0.166014 0.173302 0.181150 0.189336 0.197627 0.205787 0.213578 0.220768 0.227137 0.232485 0.236639 0.239464 0.240870 0.240821 0.239340 0.236513 0.232487 0.227465 0.221696 0.215458 0.209045 0.202745 0.196820 0.191490 0.186918 0.183205 0.180378 0.178404 0.177192 0.176611 0.176508 0.176728 0.177131 0.177615 0.178123 0.178652 0.179254 0.180031 0.181119 0.182676 0.184857 0.187798 0.191597 0.196294 0.201867 0.208223 0.215207 0.222605 0.230165 0.237611 0.244669 0.251090 0.256662 0.261235 0.264729 0.267138 0.268533 0.269049 0.268883 0.268268 0.267463 0.266729 0.266313 0.266432 0.267263 0.268934 0.271523 0.275059 0.279531 0.284896 0.291093 0.298055 0.305722 0.314050 0.323020 0.332639 0.342947 0.354006 0.365896 0.378710 0.392535 0.407450 0.423507 0.440726 0.459086 0.478520 0.498913 0.520103 0.541885 0.564017 0.586231 0.608243 0.629767 0.650528 0.670279 0.688814 0.705977 0.721680 0.735902 0.748700 0.760201 0.770595 0.780129 0.789085 0.797762 0.806458 0.815444 0.824950 0.835143 0.846122 0.857908 0.870443 0.883598 0.897181 0.910951 0.924633 0.937935 0.950561 0.962229 0.972678 0.981681 0.989047 0.994624 0.998299 1.000000 0.999687 0.997354 0.993021 0.986733 0.978557 0.968579 0.956900 0.943638 0.928923 0.912899 0.895721 0.877552 0.858566 0.838944 0.818874 0.798549 0.778168 0.757931 0.738041 0.718698 0.700097 0.682422 0.665846 0.650519 0.636569 0.624094 0.613161 0.603799 0.596004 0.589739 0.584935 0.581495 0.579307 0.578242 0.578168 0.578956 0.580483 0.582641 0.585339 0.588503 0.592073 0.596003 0.600250 0.604768 0.609499 0.614362 0.619245 0.623995 0.628418 0.632272 0.635272 0.637099 0.637406 0.635839 0.632051 0.625728 0.616604 0.604488 0.589281 0.570988 0.549734 0.525761 0.499430 0.471207 0.441651 0.411385 0.381074 0.351396 0.323007 0.296519 0.272466 0.251292 0.233330 0.218793 0.207776 0.200255 0.196100 0.195084 0.196901 0.201181 0.207508 0.215436 0.224501 0.234240 0.244198 0.253946 0.263084 0.271258 0.278169 0.283579 0.287320 0.289300 0.289503 0.287989 0.284889 0.280392 0.274738 0.268197 0.261055 0.253600 0.246099 0.238796 0.231892 0.225546 0.219870 0.214930 0.210748 0.207309 0.204566 0.202445 0.200851 0.199676 0.198800 0.198100 0.197454 0.196742 0.195859 0.194711 0.193226 0.191357 0.189083 0.186412 0.183379 0.180046 0.176496 0.172830 0.169155 0.165580 0.162208 0.159126 0.156403 0.154079 0.152168 0.150651 0.149480 0.148578 0.147845 0.147164 0.146407 0.145445 0.144154 0.142430 0.140194 0.137399 0.134042 0.130164 0.125851 0.121236 0.116492 0.111825 0.107463 0.103647 0.100615 0.098591 0.097775 0.098334 0.100394 0.104042 0.109323 0.116247 0.124790 0.134908 0.146536 0.159601 0.174020 0.189703 0.206551 0.224451 0.243268 0.262839 0.282961 0.303390 0.323838 0.343972 0.363422 0.381794 0.398685 0.413700 0.426481 0.436721 0.444186 0.448735 0.450325 0.449019 0.444984 0.438480 0.429849 0.419492 0.407855 0.395398 0.382580 0.369834 0.357556 0.346091 0.335725 0.326683 0.319128 0.313169 0.308865 0.306229 0.305244 0.305861 0.308011 0.311607 0.316543 0.322700 0.329941 0.338110 0.347032 0.356509 0.366322 0.376228 0.385965 0.395256 0.403814 0.411349 0.417579 0.422239 0.425093 0.425947 0.424656 0.421138 0.415382 0.407452 0.397493 0.385726 0.372448 0.358020 0.342858 0.327417 0.312171 0.297600 0.284165 0.272294 0.262362 0.254679 0.249475 0.246893 0.246984 0.249709 0.254940 0.262467 0.272011 0.283232 0.295750 0.309155 0.323025 0.336942 0.350502 0.363333 0.375098 0.385511 0.394333 0.401383 0.406534 0.409716 0.410910 0.410146 0.407500 0.403085 0.397046 0.389556 0.380808 0.371007 0.360368 0.349106 0.337430 0.325537 0.313605 0.301789 0.290211 0.278963 0.268099 0.257639 0.247571 0.237860 0.228450 0.219278 0.210285 0.201425 0.192672 0.184030 0.175536 0.167256 0.159291 0.151760 0.144800 0.138552 0.133150 0.128710 0.125321 0.123042 0.121891 0.121848 0.122856 0.124825 0.127636 0.131154 0.135231 0.139713 0.144452 0.149304 0.154135 0.158823 0.163256 0.167328 0.170943 0.174008 0.176432 0.178130 0.179019 0.179024 0.178078 0.176130 0.173145 0.169109 0.164031 0.157947 0.150916 0.143023 0.134375 0.125097 0.115332 0.105238 0.094980 0.084735 0.074683 0.065009 0.055897 0.047532 0.040090 0.033741 0.028640 0.024923 0.022701 0.022055 0.023032 0.025642 0.029854 0.035597 0.042762 0.051205 0.060754 0.071214 0.082377 0.094030 0.105963 0.117972 0.129870 0.141486 0.152669 0.163282 0.173206 0.182332 0.190560 0.197794 0.203942 0.208920 0.212646 0.215055 0.216096 0.215745 0.214009 0.210934 0.206604 0.201148 0.194735 0.187572 0.179894 0.171955 0.164018 0.156341 0.149168 0.142718 0.137175 0.132681 0.129332 0.127174 0.126206 0.126375 0.127586 0.129701 0.132545 0.135918 0.139598 0.143354 0.146955 0.150182 0.152840 0.154768 0.155847 0.156007 0.155235 0.153569 0.151102 0.147971 0.144351 0.140441 0.136457 0.132609 0.129099 0.126102 0.123760 0.122175 0.121405 0.121463 0.122319 0.123902 0.126107 0.128800 0.131822 0.135002 0.138154 0.141092 0.143631 0.145594 0.146820 0.147167 0.146524 0.144816 0.142007 0.138109 0.133186 0.127350 0.120765 0.113635 0.106200 0.098721 0.091468 0.084701 0.078656 0.073531 0.069471 0.066561 0.064820 0.064204 0.064606 0.065869 0.067796 0.070163 0.072738 0.075292 0.077614 0.079522 0.080869 0.081553 0.081512 0.080728 0.079217 0.077029 0.074237 0.070928 0.067200 0.063148 0.058866 0.054438 0.049937 0.045426 0.040955 0.036568 0.032296 0.028168 0.024206 0.020428 0.016850 0.013482 0.010334 0.007410 0.004714 0.002245 0.000000 

0.181922 0.186812 0.191841 0.196962 0.202117 0.207230 0.212211 0.216954 0.221334 0.225216 0.228454 0.230896 0.232394 0.232806 0.232008 0.229900 0.226414 0.221519 0.215226 0.207591 0.198714 0.188738 0.177844 0.166247 0.154186 0.141914 0.129690 0.117767 0.106380 0.095740 0.086020 0.077356 0.069836 0.063502 0.058355 0.054353 0.051423 0.049468 0.048374 0.048021 0.048292 0.049078 0.050286 0.051838 0.053674 0.055749 0.058031 0.060495 0.063118 0.065877 0.068744 0.071683 0.074653 0.077603 0.080483 0.083238 0.085819 0.088181 0.090291 0.092128 0.093683 0.094960 0.095976 0.096756 0.097332 0.097736 0.097997 0.098138 0.098169 0.098086 0.097868 0.097477 0.096862 0.095956 0.094687 0.092981 0.090767 0.087987 0.084601 0.080593 0.075975 0.070788 0.065104 0.059024 0.052670 0.046185 0.039718 0.033422 0.027439 0.021900 0.016908 0.012544 0.008853 0.005854 0.003532 0.001851 0.000750 0.000159 0.000000 0.000195 0.000677 0.001387 0.002287 0.003355 0.004589 0.006003 0.007624 0.009487 0.011634 0.014101 0.016920 0.020109 0.023674 0.027598 0.031848 0.036369 0.041088 0.045913 0.050739 0.055452 0.059931 0.064058 0.067718 0.070810 0.073251 0.074979 0.075956 0.076171 0.075640 0.074402 0.072515 0.070052 0.067094 0.063725 0.060022 0.056057 0.051891 0.047574 0.043148 0.038646 0.034102 0.029555 0.025050 0.020646 0.016416 0.012451 0.008853 0.005735 0.003214 0.001404 0.000410 0.000319 0.001196 0.003079 0.005974 0.009858 0.014680 0.020366 0.026825 0.033955 0.041653 0.049822 0.058377 0.067251 0.076398 0.085794 0.095432 0.105324 0.115491 0.125954 0.136732 0.147827 0.159223 0.170874 0.182709 0.194620 0.206475 0.218114 0.229360 0.240023 0.249917 0.258861 0.266696 0.273289 0.278539 0.282385 0.284808 0.285825 0.285494 0.283905 0.281175 0.277439 0.272844 0.267542 0.261676 0.255381 0.248772 0.241944 0.234968 0.227893 0.220748 0.213551 0.206309 0.199033 0.191744 0.184481 0.177311 0.170332 0.163677 0.157513 0.152039 0.147477 0.144065 0.142041 0.141631 0.143039 0.146426 0.151905 0.159527 0.169278 0.181072 0.194753 0.210099 0.226826 0.244597 0.263034 0.281727 0.300247 0.318163 0.335050 0.350503 0.364154 0.375678 0.384806 0.391334 0.395127 0.396128 0.394356 0.389908 0.382954 0.373729 0.362529 0.349698 0.335613 0.320678 0.305306 0.289907 0.274876 0.260586 0.247373 0.235533 0.225314 0.216915 0.210481 0.206105 0.203832 0.203659 0.205541 0.209398 0.215125 0.222597 0.231677 0.242230 0.254123 0.267239 0.281479 0.296762 0.313031 0.330249 0.348397 0.367467 0.387455 0.408359 0.430166 0.452849 0.476363 0.500636 0.525573 0.551051 0.576920 0.603009 0.629124 0.655058 0.680590 0.705495 0.729549 0.752528 0.774226 0.794446 0.813018 0.829796 0.844665 0.857543 0.868387 0.877191 0.883988 0.888849 0.891881 0.893222 0.893040 0.891523 0.888874 0.885307 0.881034 0.876263 0.871190 0.865987 0.860806 0.855765 0.850954 0.846426 0.842207 0.838290 0.834647 0.831231 0.827986 0.824856 0.821794 0.818769 0.815772 0.812829 0.809995 0.807366 0.805066 0.803252 0.802102 0.801808 0.802562 0.804547 0.807924 0.812814 0.819297 0.827395 0.837068 0.848213 0.860662 0.874187 0.888505 0.903290 0.918186 0.932816 0.946801 0.959772 0.971385 0.981331 0.989347 0.995223 0.998806 1.000000 0.998766 0.995116 0.989109 0.980842 0.970440 0.958052 0.943840 0.927978 0.910639 0.892003 0.872249 0.851558 0.830117 0.808119 0.785768 0.763276 0.740872 0.718792 0.697282 0.676595 0.656979 0.638675 0.621907 0.606874 0.593743 0.582640 0.573646 0.566794 0.562066 0.559392 0.558655 0.559695 0.562312 0.566279 0.571344 0.577241 0.583699 0.590448 0.597224 0.603780 0.609883 0.615325 0.619919 0.623507 0.625955 0.627161 0.627048 0.625572 0.622717 0.618495 0.612948 0.606144 0.598176 0.589157 0.579221 0.568512 0.557182 0.545387 0.533280 0.521007 0.508701 0.496481 0.484450 0.472691 0.461268 0.450226 0.439593 0.429378 0.419574 0.410158 0.401095 0.392336 0.383823 0.375490 0.367269 0.359089 0.350886 0.342601 0.334192 0.325630 0.316907 0.308035 0.299046 0.289994 0.280949 0.271994 0.263220 0.254721 0.246590 0.238909 0.231751 0.225172 0.219209 0.213879 0.209182 0.205096 0.201585 0.198597 0.196072 0.193940 0.192127 0.190560 0.189163 0.187868 0.186610 0.185332 0.183983 0.182522 0.180914 0.179133 0.177163 0.174993 0.172624 0.170061 0.167322 0.164430 0.161420 0.158335 0.155227 0.152155 0.149186 0.146392 0.143844 0.141613 0.139763 0.138346 0.137399 0.136941 0.136967 0.137449 0.138335 0.139547 0.140986 0.142536 0.144066 0.145440 0.146517 0.147162 0.147250 0.146671 0.145337 0.143186 0.140181 0.136320 0.131628 0.126167 0.120027 0.113328 0.106219 0.098870 0.091473 0.084234 0.077369 0.071098 0.065638 0.061198 0.057970 0.056121 0.055790 0.057075 0.060030 0.064662 0.070925 0.078719 0.087895 0.098256 0.109566 0.121556 0.133940 0.146421 0.158709 0.170526 0.181621 0.191781 0.200829 0.208640 0.215133 0.220280 0.224099 0.226653 0.228046 0.228416 0.227928 0.226765 0.225119 0.223184 0.221140 0.219148 0.217338 0.215802 0.214587 0.213689 0.213056 0.212588 0.212138 0.211527 0.210546 0.208976 0.206595 0.203196 0.198601 0.192671 0.185321 0.176525 0.166323 0.154825 0.142204 0.128694 0.114581 0.100185 0.085852 0.071932 0.058764 0.046660 0.035891 0.026673 0.019159 0.013436 0.009524 0.007375 0.006883 0.007894 0.010211 0.013613 0.017860 0.022710 0.027928 0.033291 0.038600 0.043682 0.048391 0.052611 0.056257 0.059266 0.061605 0.063258 0.064230 0.064543 0.064233 0.063350 0.061958 0.060130 0.057954 0.055526 0.052952 0.050346 0.047822 0.045496 0.043478 0.041867 0.040744 0.040171 0.040183 0.040786 0.041955 0.043637 0.045752 0.048199 0.050863 0.053622 0.056359 0.058966 0.061358 0.063475 0.065285 0.066790 0.068017 0.069019 0.069867 0.070637 0.071406 0.072241 0.073188 0.074271 0.075486 0.076803 0.078166 0.079501 0.080721 0.081737 0.082463 0.082826 0.082772 0.082269 0.081309 0.079911 0.078112 0.075973 0.073567 0.070979 0.068298 0.065618 0.063031 0.060624 0.058480 0.056672 0.055263 0.054301 0.053818 0.053829 0.054325 0.055276 0.056627 0.058302 0.060204 0.062222 0.064237 0.066125 0.067773 0.069079 0.069965 0.070381 0.070310 0.069769 0.068812 0.067525 0.066024 0.064448 0.062955 0.061710 0.060878 0.060620 0.061078 0.062376 0.064605 0.067827 0.072068 0.077313 0.083514 0.090585 0.098408 0.106841 0.115717 0.124856 0.134070 0.143168 0.151965 0.160284 0.167962 0.174856 0.180843 0.185823 0.189724 0.192502 0.194141 0.194658 0.194099 0.192542 0.190094 0.186888 0.183077 0.178832 0.174328 0.169744 0.165244 0.160979 0.157070 0.153612 0.150662 0.148246 0.146355 0.144956 0.143994 0.143405 0.143122 0.143086 0.143255 0.143608 0.144151 0.144917 0.145964 0.147369 0.149223 0.151619 0.154644 0.158364 0.162819 0.168011 0.173901 0.180404 0.187392 0.194696 0.202115 0.209424 0.216387 0.222766 0.228338 0.232901 0.236286 0.238362 0.239041 0.238278 0.236071 0.232455 0.227499 0.221301 0.213980 0.205672 0.196526 0.186699 0.176356 0.165668 0.154812 0.143969 0.133323 0.123059 0.113358 0.104395 0.096330 0.089298 0.083409 0.078729 0.075284 0.073046 0.071938 0.071828 0.072536 0.073842 0.075495 0.077228 0.078771 0.079872 0.080305 0.079893 0.078516 0.076120 0.072721 0.068406 0.063327 0.057691 0.051745 0.045765 0.040028 0.034804 0.030328 0.026793 0.024335 0.023029 0.022887 0.023865 0.025868 0.028766 0.032402 0.036612 0.041228 0.046095 0.051075 0.056050 0.060924 0.065625 0.070099 0.074313 

0.224013 0.218951 0.213603 0.207985 0.202122 0.196048 0.189810 0.183465 0.177083 0.170742 0.164525 0.158520 0.152815 0.147489 0.142616 0.138252 0.134441 0.131208 0.128563 0.126499 0.124996 0.124027 0.123554 0.123538 0.123938 0.124715 0.125831 0.127251 0.128946 0.130885 0.133043 0.135394 0.137911 0.140562 0.143313 0.146120 0.148932 0.151689 0.154320 0.156748 0.158889 0.160659 0.161974 0.162760 0.162952 0.162505 0.161392 0.159613 0.157192 0.154176 0.150639 0.146677 0.142403 0.137945 0.133442 0.129040 0.124886 0.121122 0.117880 0.115280 0.113418 0.112363 0.112154 0.112789 0.114229 0.116393 0.119158 0.122367 0.125833 0.129346 0.132687 0.135637 0.137993 0.139573 0.140234 0.139873 0.138437 0.135924 0.132384 0.127911 0.122640 0.116739 0.110396 0.103808 0.097173 0.090677 0.084486 0.078741 0.073554 0.069004 0.065145 0.062004 0.059593 0.057911 0.056952 0.056714 0.057201 0.058424 0.060400 0.063151 0.066696 0.071042 0.076176 0.082057 0.088610 0.095720 0.103232 0.110953 0.118662 0.126118 0.133079 0.139309 0.144605 0.148803 0.151795 0.153537 0.154052 0.153429 0.151816 0.149413 0.146451 0.143181 0.139856 0.136711 0.133954 0.131749 0.130210 0.129398 0.129320 0.129932 0.131147 0.132842 0.134869 0.137063 0.139255 0.141280 0.142983 0.144229 0.144905 0.144926 0.144237 0.142815 0.140668 0.137838 0.134397 0.130445 0.126112 0.121549 0.116926 0.112429 0.108249 0.104582 0.101615 0.099522 0.098459 0.098552 0.099897 0.102550 0.106528 0.111807 0.118319 0.125960 0.134588 0.144033 0.154100 0.164578 0.175244 0.185873 0.196246 0.206152 0.215396 0.223808 0.231242 0.237585 0.242759 0.246724 0.249482 0.251073 0.251580 0.251122 0.249849 0.247940 0.245590 0.243004 0.240383 0.237920 0.235787 0.234132 0.233068 0.232676 0.233003 0.234063 0.235843 0.238308 0.241406 0.245078 0.249260 0.253890 0.258912 0.264275 0.269937 0.275860 0.282011 0.288361 0.294876 0.301524 0.308267 0.315067 0.321884 0.328681 0.335430 0.342111 0.348725 0.355290 0.361846 0.368458 0.375211 0.382208 0.389565 0.397399 0.405825 0.414944 0.424832 0.435539 0.447076 0.459413 0.472483 0.486175 0.500346 0.514822 0.529408 0.543898 0.558085 0.571772 0.584778 0.596949 0.608164 0.618340 0.627430 0.635430 0.642370 0.648317 0.653367 0.657640 0.661275 0.664429 0.667264 0.669950 0.672657 0.675556 0.678812 0.682582 0.687014 0.692244 0.698388 0.705545 0.713787 0.723158 0.733668 0.745294 0.757971 0.771597 0.786031 0.801095 0.816577 0.832236 0.847812 0.863028 0.877603 0.891260 0.903733 0.914780 0.924190 0.931789 0.937446 0.941084 0.942676 0.942251 0.939893 0.935738 0.929972 0.922824 0.914560 0.905470 0.895866 0.886063 0.876377 0.867107 0.858534 0.850908 0.844443 0.839316 0.835663 0.833581 0.833124 0.834314 0.837134 0.841542 0.847462 0.854796 0.863419 0.873184 0.883918 0.895426 0.907491 0.919871 0.932308 0.944524 0.956230 0.967130 0.976927 0.985333 0.992075 0.996903 0.999603 1.000000 0.997968 0.993437 0.986398 0.976905 0.965079 0.951106 0.935237 0.917784 0.899108 0.879618 0.859753 0.839974 0.820748 0.802534 0.785763 0.770828 0.758064 0.747738 0.740035 0.735050 0.732785 0.733146 0.735948 0.740923 0.747731 0.755979 0.765235 0.775056 0.785002 0.794663 0.803675 0.811737 0.818620 0.824179 0.828350 0.831149 0.832662 0.833036 0.832460 0.831154 0.829349 0.827274 0.825142 0.823140 0.821420 0.820098 0.819250 0.818916 0.819101 0.819782 0.820914 0.822431 0.824258 0.826307 0.828488 0.830705 0.832863 0.834863 0.836608 0.838000 0.838945 0.839348 0.839121 0.838182 0.836460 0.833894 0.830441 0.826077 0.820797 0.814623 0.807599 0.799796 0.791309 0.782260 0.772789 0.763059 0.753246 0.743535 0.734114 0.725168 0.716870 0.709368 0.702784 0.697198 0.692647 0.689112 0.686522 0.684749 0.683610 0.682877 0.682279 0.681518 0.680283 0.678260 0.675152 0.670694 0.664665 0.656900 0.647303 0.635851 0.622597 0.607672 0.591278 0.573680 0.555198 0.536192 0.517044 0.498143 0.479869 0.462574 0.446566 0.432099 0.419359 0.408459 0.399434 0.392244 0.386774 0.382844 0.380216 0.378610 0.377716 0.377207 0.376757 0.376051 0.374802 0.372758 0.369717 0.365527 0.360093 0.353379 0.345408 0.336254 0.326044 0.314945 0.303158 0.290909 0.278441 0.266000 0.253832 0.242169 0.231225 0.221188 0.212214 0.204427 0.197914 0.192726 0.188876 0.186348 0.185094 0.185040 0.186093 0.188144 0.191071 0.194750 0.199052 0.203848 0.209013 0.214424 0.219963 0.225516 0.230971 0.236221 0.241163 0.245699 0.249736 0.253193 0.255998 0.258097 0.259452 0.260048 0.259893 0.259020 0.257486 0.255374 0.252789 0.249855 0.246715 0.243520 0.240431 0.237605 0.235196 0.233341 0.232158 0.231734 0.232123 0.233337 0.235342 0.238060 0.241365 0.245089 0.249028 0.252950 0.256605 0.259738 0.262101 0.263470 0.263654 0.262507 0.259941 0.255933 0.250528 0.243842 0.236062 0.227437 0.218271 0.208910 0.199725 0.191097 0.183393 0.176953 0.172064 0.168953 0.167767 0.168567 0.171327 0.175934 0.182195 0.189848 0.198582 0.208050 0.217895 0.227766 0.237341 0.246345 0.254561 0.261843 0.268118 0.273389 0.277724 0.281250 0.284137 0.286579 0.288779 0.290925 0.293177 0.295649 0.298400 0.301428 0.304667 0.307994 0.311233 0.314171 0.316572 0.318197 0.318815 0.318225 0.316269 0.312842 0.307902 0.301474 0.293647 0.284578 0.274477 0.263606 0.252261 0.240766 0.229457 0.218666 0.208714 0.199895 0.192463 0.186625 0.182531 0.180269 0.179857 0.181247 0.184321 0.188899 0.194744 0.201574 0.209072 0.216901 0.224718 0.232190 0.239008 0.244897 0.249632 0.253038 0.255002 0.255470 0.254448 0.251997 0.248225 0.243284 0.237353 0.230635 0.223342 0.215685 0.207866 0.200069 0.192454 0.185153 0.178265 0.171864 0.165993 0.160676 0.155919 0.151721 0.148075 0.144973 0.142416 0.140407 0.138954 0.138068 0.137760 0.138036 0.138894 0.140326 0.142311 0.144823 0.147829 0.151295 0.155188 0.159483 0.164162 0.169215 0.174641 0.180441 0.186620 0.193175 0.200094 0.207350 0.214895 0.222661 0.230557 0.238469 0.246265 0.253795 0.260898 0.267407 0.273154 0.277980 0.281734 0.284290 0.285547 0.285438 0.283941 0.281078 0.276928 0.271623 0.265353 0.258361 0.250938 0.243414 0.236144 0.229491 0.223812 0.219434 0.216641 0.215655 0.216621 0.219599 0.224558 0.231378 0.239852 0.249699 0.260577 0.272104 0.283872 0.295477 0.306531 0.316689 0.325659 0.333222 0.339232 0.343626 0.346421 0.347708 0.347642 0.346428 0.344312 0.341559 0.338442 0.335223 0.332147 0.329421 0.327216 0.325653 0.324802 0.324680 0.325251 0.326429 0.328083 0.330042 0.332104 0.334043 0.335622 0.336602 0.336754 0.335871 0.333777 0.330335 0.325456 0.319104 0.311293 0.302092 0.291619 0.280037 0.267547 0.254378 0.240779 0.227014 0.213348 0.200040 0.187338 0.175466 0.164626 0.154983 0.146667 0.139761 0.134305 0.130288 0.127650 0.126283 0.126034 0.126714 0.128104 0.129965 0.132052 0.134121 0.135946 0.137324 0.138083 0.138087 0.137237 0.135471 0.132761 0.129108 0.124537 0.119094 0.112839 0.105846 0.098199 0.089995 0.081344 0.072369 0.063210 0.054023 0.044981 0.036269 0.028079 0.020607 0.014044 0.008566 0.004323 0.001440 0.000000 0.000048 0.001585 0.004572 0.008931 0.014552 0.021301 0.029027 0.037569 0.046768 0.056468 0.066526 0.076813 0.087218 0.097645 0.108018 0.118271 0.128351 0.138212 0.147813 0.157114 0.166075 0.174656 0.182816 0.190515 0.197714 0.204381 0.210490 0.216024 0.220978 0.225355 0.229173 0.232454 0.235233 0.237546 0.239437 0.240948 0.242123 0.243006 

0.194608 0.192239 0.189650 0.186834 0.183787 0.180514 0.177025 0.173339 0.169482 0.165493 0.161414 0.157297 0.153195 0.149162 0.145251 0.141506 0.137963 0.134644 0.131562 0.128713 0.126086 0.123661 0.121411 0.119310 0.117335 0.115468 0.113700 0.112033 0.110479 0.109059 0.107805 0.106753 0.105943 0.105414 0.105205 0.105347 0.105864 0.106773 0.108082 0.109793 0.111901 0.114403 0.117293 0.120572 0.124246 0.128333 0.132855 0.137847 0.143346 0.149391 0.156017 0.163250 0.171099 0.179548 0.188559 0.198062 0.207957 0.218115 0.228384 0.238591 0.248549 0.258070 0.266968 0.275069 0.282217 0.288280 0.293157 0.296772 0.299085 0.300083 0.299782 0.298221 0.295461 0.291580 0.286667 0.280818 0.274136 0.266721 0.258671 0.250081 0.241036 0.231616 0.221893 0.211933 0.201796 0.191543 0.181231 0.170924 0.160687 0.150595 0.140727 0.131172 0.122022 0.113372 0.105317 0.097948 0.091348 0.085586 0.080716 0.076774 0.073774 0.071709 0.070550 0.070246 0.070731 0.071919 0.073714 0.076013 0.078705 0.081681 0.084838 0.088076 0.091311 0.094467 0.097488 0.100331 0.102969 0.105389 0.107592 0.109587 0.111393 0.113030 0.114521 0.115889 0.117154 0.118333 0.119444 0.120499 0.121513 0.122502 0.123486 0.124489 0.125537 0.126661 0.127891 0.129256 0.130781 0.132481 0.134360 0.136407 0.138598 0.140893 0.143237 0.145566 0.147807 0.149886 0.151731 0.153274 0.154462 0.155254 0.155626 0.155573 0.155106 0.154253 0.153055 0.151561 0.149830 0.147920 0.145888 0.143786 0.141660 0.139547 0.137472 0.135454 0.133502 0.131620 0.129806 0.128058 0.126372 0.124748 0.123189 0.121700 0.120294 0.118986 0.117792 0.116736 0.115836 0.115114 0.114586 0.114268 0.114168 0.114288 0.114627 0.115174 0.115913 0.116822 0.117876 0.119044 0.120294 0.121593 0.122909 0.124210 0.125468 0.126661 0.127767 0.128774 0.129672 0.130460 0.131142 0.131731 0.132249 0.132723 0.133192 0.133704 0.134315 0.135087 0.136090 0.137397 0.139082 0.141218 0.143871 0.147102 0.150962 0.155492 0.160722 0.166674 0.173360 0.180787 0.188961 0.197884 0.207560 0.217993 0.229191 0.241160 0.253902 0.267417 0.281694 0.296711 0.312435 0.328814 0.345785 0.363270 0.381179 0.399419 0.417890 0.436498 0.455152 0.473774 0.492298 0.510671 0.528856 0.546831 0.564583 0.582111 0.599420 0.616516 0.633408 0.650101 0.666596 0.682886 0.698959 0.714795 0.730365 0.745633 0.760558 0.775092 0.789181 0.802769 0.815796 0.828200 0.839920 0.850894 0.861065 0.870380 0.878794 0.886271 0.892790 0.898346 0.902953 0.906644 0.909480 0.911541 0.912933 0.913783 0.914236 0.914451 0.914596 0.914838 0.915340 0.916249 0.917691 0.919765 0.922536 0.926033 0.930246 0.935125 0.940589 0.946521 0.952783 0.959214 0.965648 0.971915 0.977849 0.983299 0.988131 0.992234 0.995521 0.997932 0.999429 1.000000 0.999652 0.998407 0.996301 0.993378 0.989689 0.985286 0.980225 0.974560 0.968348 0.961646 0.954517 0.947024 0.939241 0.931246 0.923130 0.914990 0.906934 0.899078 0.891543 0.884453 0.877933 0.872099 0.867060 0.862906 0.859711 0.857522 0.856358 0.856207 0.857026 0.858741 0.861246 0.864410 0.868078 0.872077 0.876226 0.880337 0.884226 0.887720 0.890661 0.892917 0.894379 0.894971 0.894649 0.893402 0.891251 0.888246 0.884465 0.880006 0.874984 0.869527 0.863770 0.857851 0.851906 0.846067 0.840460 0.835201 0.830397 0.826143 0.822525 0.819616 0.817477 0.816158 0.815696 0.816116 0.817431 0.819638 0.822724 0.826660 0.831403 0.836895 0.843066 0.849829 0.857085 0.864720 0.872610 0.880618 0.888596 0.896389 0.903836 0.910770 0.917027 0.922442 0.926859 0.930131 0.932125 0.932726 0.931842 0.929403 0.925367 0.919718 0.912469 0.903656 0.893340 0.881604 0.868545 0.854275 0.838912 0.822584 0.805418 0.787541 0.769082 0.750164 0.730913 0.711449 0.691894 0.672371 0.653001 0.633909 0.615219 0.597056 0.579542 0.562797 0.546932 0.532052 0.518248 0.505593 0.494144 0.483934 0.474972 0.467243 0.460703 0.455285 0.450898 0.447427 0.444743 0.442701 0.441151 0.439939 0.438915 0.437935 0.436870 0.435610 0.434062 0.432157 0.429850 0.427120 0.423969 0.420417 0.416506 0.412289 0.407829 0.403194 0.398452 0.393664 0.388885 0.384152 0.379490 0.374908 0.370397 0.365934 0.361487 0.357017 0.352480 0.347841 0.343069 0.338148 0.333077 0.327873 0.322572 0.317227 0.311905 0.306683 0.301644 0.296870 0.292436 0.288407 0.284828 0.281723 0.279092 0.276909 0.275121 0.273654 0.272411 0.271284 0.270152 0.268893 0.267386 0.265522 0.263203 0.260355 0.256920 0.252869 0.248196 0.242918 0.237077 0.230735 0.223971 0.216880 0.209567 0.202147 0.194736 0.187454 0.180419 0.173740 0.167523 0.161859 0.156830 0.152501 0.148920 0.146122 0.144119 0.142911 0.142477 0.142783 0.143779 0.145403 0.147586 0.150245 0.153295 0.156646 0.160205 0.163881 0.167583 0.171223 0.174719 0.177994 0.180981 0.183621 0.185868 0.187687 0.189059 0.189981 0.190466 0.190543 0.190261 0.189682 0.188884 0.187956 0.186996 0.186106 0.185388 0.184938 0.184842 0.185173 0.185984 0.187305 0.189143 0.191479 0.194268 0.197445 0.200919 0.204587 0.208331 0.212025 0.215541 0.218754 0.221546 0.223810 0.225454 0.226404 0.226605 0.226022 0.224643 0.222477 0.219551 0.215916 0.211638 0.206800 0.201497 0.195836 0.189929 0.183893 0.177843 0.171889 0.166132 0.160659 0.155545 0.150841 0.146582 0.142778 0.139422 0.136484 0.133917 0.131660 0.129640 0.127779 0.125995 0.124211 0.122356 0.120369 0.118202 0.115822 0.113208 0.110355 0.107269 0.103962 0.100453 0.096761 0.092904 0.088897 0.084748 0.080461 0.076036 0.071469 0.066760 0.061908 0.056921 0.051815 0.046616 0.041363 0.036108 0.030913 0.025851 0.021003 0.016454 0.012294 0.008612 0.005491 0.003008 0.001232 0.000216 0.000000 0.000604 0.002031 0.004263 0.007262 0.010972 0.015319 0.020213 0.025552 0.031226 0.037117 0.043108 0.049081 0.054924 0.060532 0.065810 0.070676 0.075060 0.078910 0.082188 0.084875 0.086966 0.088475 0.089430 0.089876 0.089866 0.089465 0.088743 0.087775 0.086632 0.085384 0.084093 0.082812 0.081583 0.080438 0.079395 0.078461 0.077637 0.076913 0.076276 0.075708 0.075194 0.074718 0.074268 0.073838 0.073426 0.073037 0.072683 0.072379 0.072146 0.072007 0.071986 0.072106 0.072388 0.072846 0.073487 0.074308 0.075296 0.076424 0.077656 0.078944 0.080230 0.081451 0.082541 0.083435 0.084072 0.084403 0.084387 0.084004 0.083250 0.082139 0.080708 0.079013 0.077123 0.075126 0.073116 0.071193 0.069456 0.067997 0.066899 0.066226 0.066025 0.066317 0.067104 0.068364 0.070054 0.072115 0.074477 0.077060 0.079783 0.082569 0.085347 0.088055 0.090646 0.093087 0.095357 0.097451 0.099371 0.101132 0.102752 0.104256 0.105666 0.107007 0.108300 0.109563 0.110810 0.112050 0.113288 0.114525 0.115757 0.116978 0.118179 0.119349 0.120477 0.121551 0.122561 0.123498 0.124360 0.125146 0.125866 0.126534 0.127176 0.127827 0.128534 0.129352 0.130348 0.131595 0.133172 0.135162 0.137643 0.140689 0.144362 0.148706 0.153745 0.159476 0.165870 0.172865 0.180371 0.188269 0.196418 0.204655 0.212809 0.220702 0.228164 0.235033 0.241167 0.246449 0.250790 0.254132 0.256449 0.257742 0.258045 0.257413 0.255924 0.253672 0.250766 0.247324 0.243469 0.239330 0.235034 0.230708 0.226473 0.222442 0.218718 0.215389 0.212523 0.210173 0.208364 0.207098 0.206353 0.206084 0.206224 0.206689 0.207385 0.208212 0.209071 0.209871 0.210534 0.210998 0.211218 0.211171 0.210848 0.210259 0.209422 0.208369 0.207133 0.205751 0.204261 0.202696 0.201090 

0.171587 0.168714 0.166003 0.163521 0.161338 0.159523 0.158143 0.157250 0.156883 0.157054 0.157750 0.158922 0.160489 0.162337 0.164325 0.166290 0.168065 0.169482 0.170391 0.170667 0.170221 0.169000 0.166994 0.164235 0.160787 0.156745 0.152225 0.147357 0.142276 0.137117 0.132005 0.127051 0.122351 0.117978 0.113983 0.110394 0.107217 0.104436 0.102017 0.099910 0.098050 0.096368 0.094788 0.093236 0.091644 0.089949 0.088103 0.086069 0.083825 0.081364 0.078692 0.075826 0.072794 0.069628 0.066362 0.063031 0.059663 0.056282 0.052900 0.049524 0.046150 0.042770 0.039372 0.035943 0.032479 0.028982 0.025467 0.021964 0.018522 0.015202 0.012081 0.009245 0.006786 0.004796 0.003361 0.002556 0.002440 0.003056 0.004425 0.006548 0.009407 0.012965 0.017169 0.021952 0.027235 0.032928 0.038929 0.045128 0.051404 0.057630 0.063673 0.069398 0.074672 0.079373 0.083396 0.086660 0.089116 0.090756 0.091611 0.091759 0.091316 0.090436 0.089297 0.088096 0.087027 0.086278 0.086008 0.086340 0.087355 0.089081 0.091496 0.094528 0.098058 0.101935 0.105981 0.110006 0.113817 0.117232 0.120091 0.122261 0.123646 0.124185 0.123857 0.122677 0.120691 0.117972 0.114613 0.110716 0.106392 0.101747 0.096886 0.091903 0.086880 0.081895 0.077013 0.072298 0.067811 0.063617 0.059782 0.056381 0.053493 0.051200 0.049585 0.048727 0.048693 0.049534 0.051282 0.053943 0.057496 0.061896 0.067072 0.072935 0.079384 0.086309 0.093604 0.101173 0.108932 0.116816 0.124780 0.132796 0.140855 0.148953 0.157096 0.165284 0.173509 0.181749 0.189964 0.198097 0.206073 0.213805 0.221197 0.228152 0.234576 0.240390 0.245527 0.249944 0.253617 0.256542 0.258737 0.260235 0.261083 0.261338 0.261064 0.260332 0.259217 0.257797 0.256155 0.254378 0.252555 0.250780 0.249143 0.247736 0.246640 0.245928 0.245657 0.245865 0.246571 0.247772 0.249443 0.251541 0.254010 0.256781 0.259782 0.262942 0.266198 0.269496 0.272799 0.276086 0.279353 0.282613 0.285894 0.289234 0.292680 0.296282 0.300090 0.304151 0.308505 0.313182 0.318204 0.323584 0.329323 0.335417 0.341854 0.348620 0.355699 0.363080 0.370753 0.378715 0.386968 0.395524 0.404398 0.413609 0.423180 0.433131 0.443480 0.454234 0.465393 0.476943 0.488854 0.501080 0.513559 0.526207 0.538928 0.551609 0.564122 0.576334 0.588103 0.599290 0.609760 0.619391 0.628080 0.635749 0.642354 0.647886 0.652378 0.655903 0.658578 0.660555 0.662022 0.663189 0.664279 0.665520 0.667132 0.669312 0.672230 0.676017 0.680761 0.686506 0.693251 0.700951 0.709529 0.718876 0.728865 0.739353 0.750195 0.761246 0.772369 0.783437 0.794335 0.804964 0.815234 0.825070 0.834408 0.843192 0.851373 0.858912 0.865773 0.871927 0.877350 0.882024 0.885939 0.889089 0.891480 0.893122 0.894039 0.894264 0.893844 0.892839 0.891325 0.889396 0.887160 0.884745 0.882293 0.879961 0.877915 0.876324 0.875359 0.875179 0.875927 0.877723 0.880653 0.884764 0.890060 0.896498 0.903983 0.912376 0.921494 0.931114 0.940988 0.950846 0.960411 0.969414 0.977598 0.984739 0.990649 0.995190 0.998272 0.999867 1.000000 0.998750 0.996247 0.992659 0.988188 0.983056 0.977494 0.971734 0.965997 0.960483 0.955367 0.950794 0.946877 0.943695 0.941300 0.939713 0.938934 0.938941 0.939701 0.941163 0.943271 0.945956 0.949142 0.952744 0.956666 0.960800 0.965029 0.969227 0.973258 0.976982 0.980259 0.982954 0.984945 0.986123 0.986404 0.985729 0.984066 0.981414 0.977800 0.973276 0.967913 0.961794 0.955008 0.947638 0.939756 0.931412 0.922626 0.913388 0.903652 0.893334 0.882323 0.870483 0.857662 0.843711 0.828493 0.811901 0.793871 0.774399 0.753552 0.731467 0.708364 0.684532 0.660327 0.636149 0.612433 0.589617 0.568125 0.548338 0.530577 0.515084 0.502006 0.491390 0.483182 0.477229 0.473287 0.471038 0.470104 0.470066 0.470486 0.470922 0.470947 0.470168 0.468235 0.464855 0.459796 0.452892 0.444046 0.433226 0.420462 0.405839 0.389492 0.371595 0.352353 0.331994 0.310761 0.288904 0.266674 0.244317 0.222072 0.200165 0.178811 0.158208 0.138540 0.119973 0.102658 0.086728 0.072297 0.059461 0.048294 0.038850 0.031158 0.025222 0.021020 0.018501 0.017585 0.018162 0.020092 0.023211 0.027328 0.032232 0.037702 0.043506 0.049416 0.055213 0.060696 0.065689 0.070048 0.073665 0.076472 0.078442 0.079587 0.079954 0.079624 0.078699 0.077302 0.075564 0.073618 0.071590 0.069593 0.067723 0.066052 0.064629 0.063478 0.062598 0.061971 0.061560 0.061317 0.061186 0.061110 0.061034 0.060911 0.060699 0.060373 0.059917 0.059332 0.058636 0.057861 0.057056 0.056285 0.055627 0.055173 0.055021 0.055274 0.056035 0.057396 0.059440 0.062223 0.065781 0.070111 0.075179 0.080912 0.087201 0.093904 0.100850 0.107851 0.114708 0.121222 0.127206 0.132493 0.136947 0.140464 0.142984 0.144483 0.144978 0.144517 0.143177 0.141053 0.138250 0.134877 0.131038 0.126827 0.122328 0.117607 0.112722 0.107720 0.102640 0.097522 0.092409 0.087349 0.082397 0.077621 0.073093 0.068891 0.065096 0.061781 0.059012 0.056839 0.055290 0.054369 0.054054 0.054294 0.055015 0.056118 0.057491 0.059011 0.060556 0.062010 0.063273 0.064269 0.064950 0.065300 0.065336 0.065104 0.064679 0.064151 0.063622 0.063193 0.062957 0.062986 0.063329 0.064008 0.065014 0.066311 0.067842 0.069538 0.071322 0.073122 0.074881 0.076559 0.078141 0.079635 0.081074 0.082508 0.083997 0.085607 0.087393 0.089399 0.091645 0.094125 0.096805 0.099621 0.102486 0.105294 0.107927 0.110264 0.112189 0.113600 0.114416 0.114581 0.114068 0.112881 0.111052 0.108637 0.105714 0.102371 0.098704 0.094805 0.090758 0.086632 0.082480 0.078332 0.074205 0.070099 0.066006 0.061918 0.057832 0.053758 0.049723 0.045776 0.041988 0.038449 0.035262 0.032539 0.030390 0.028914 0.028191 0.028274 0.029183 0.030902 0.033380 0.036531 0.040240 0.044373 0.048781 0.053314 0.057827 0.062193 0.066303 0.070080 0.073474 0.076466 0.079064 0.081296 0.083208 0.084853 0.086285 0.087550 0.088685 0.089709 0.090626 0.091423 0.092072 0.092538 0.092777 0.092744 0.092400 0.091710 0.090650 0.089207 0.087377 0.085170 0.082603 0.079700 0.076492 0.073017 0.069315 0.065427 0.061402 0.057286 0.053131 0.048986 0.044903 0.040928 0.037104 0.033469 0.030050 0.026862 0.023913 0.021196 0.018695 0.016388 0.014246 0.012242 0.010352 0.008561 0.006862 0.005266 0.003795 0.002489 0.001396 0.000576 0.000090 0.000000 0.000361 0.001217 0.002598 0.004517 0.006971 0.009941 0.013395 0.017291 0.021583 0.026220 0.031154 0.036339 0.041730 0.047286 0.052962 0.058712 0.064479 0.070198 0.075790 0.081162 0.086211 0.090823 0.094882 0.098272 0.100892 0.102654 0.103502 0.103410 0.102390 0.100495 0.097817 0.094485 0.090657 0.086515 0.082253 0.078066 0.074139 0.070638 0.067700 0.065427 0.063881 0.063081 0.063007 0.063599 0.064765 0.066384 0.068319 0.070422 0.072543 0.074539 0.076281 0.077665 0.078612 0.079077 0.079049 0.078553 0.077651 0.076436 0.075028 0.073569 0.072214 0.071118 0.070430 0.070280 0.070770 0.071964 0.073880 0.076493 0.079727 0.083463 0.087546 0.091794 0.096012 0.100006 0.103596 0.106632 0.109004 0.110653 0.111569 0.111803 0.111452 0.110662 0.109614 0.108512 0.107573 0.107014 0.107040 0.107832 0.109543 0.112285 0.116133 0.121115 0.127217 0.134381 0.142511 0.151474 0.161104 0.171214 0.181596 0.192037 0.202317 0.212230 0.221583 0.230209 0.237973 0.244777 0.250561 0.255304 0.259024 0.261769 0.263613 0.264650 0.264985 0.264727 0.263984 0.262859 0.261446 0.259826 0.258072 0.256241 

0.307554 0.305039 0.302391 0.299606 0.296677 0.293599 0.290369 0.286986 0.283451 0.279770 0.275949 0.272000 0.267941 0.263789 0.259568 0.255301 0.251014 0.246732 0.242478 0.238274 0.234138 0.230082 0.226116 0.222244 0.218464 0.214769 0.211145 0.207571 0.204022 0.200465 0.196860 0.193166 0.189335 0.185323 0.181088 0.176598 0.171832 0.166787 0.161484 0.155966 0.150304 0.144597 0.138968 0.133561 0.128536 0.124058 0.120295 0.117401 0.115515 0.114746 0.115172 0.116833 0.119729 0.123818 0.129022 0.135229 0.142295 0.150058 0.158341 0.166957 0.175721 0.184454 0.192987 0.201166 0.208855 0.215936 0.222312 0.227905 0.232653 0.236512 0.239450 0.241449 0.242496 0.242588 0.241726 0.239912 0.237152 0.233453 0.228828 0.223293 0.216874 0.209605 0.201539 0.192739 0.183291 0.173298 0.162880 0.152173 0.141327 0.130498 0.119848 0.109537 0.099718 0.090535 0.082117 0.074574 0.067995 0.062444 0.057958 0.054545 0.052182 0.050817 0.050365 0.050717 0.051739 0.053283 0.055191 0.057305 0.059480 0.061589 0.063533 0.065246 0.066700 0.067903 0.068899 0.069760 0.070581 0.071468 0.072529 0.073867 0.075565 0.077682 0.080250 0.083265 0.086689 0.090453 0.094461 0.098591 0.102711 0.106679 0.110355 0.113613 0.116341 0.118451 0.119886 0.120617 0.120646 0.120003 0.118744 0.116949 0.114710 0.112135 0.109334 0.106421 0.103510 0.100709 0.098119 0.095837 0.093949 0.092535 0.091665 0.091399 0.091787 0.092869 0.094670 0.097204 0.100470 0.104454 0.109126 0.114446 0.120361 0.126812 0.133732 0.141054 0.148708 0.156627 0.164743 0.172995 0.181318 0.189649 0.197921 0.206061 0.213987 0.221609 0.228826 0.235530 0.241606 0.246941 0.251425 0.254962 0.257474 0.258906 0.259237 0.258479 0.256682 0.253931 0.250346 0.246079 0.241303 0.236210 0.230996 0.225859 0.220982 0.216532 0.212649 0.209439 0.206977 0.205298 0.204403 0.204259 0.204806 0.205960 0.207622 0.209680 0.212020 0.214529 0.217099 0.219631 0.222035 0.224236 0.226169 0.227783 0.229040 0.229919 0.230412 0.230530 0.230305 0.229787 0.229050 0.228191 0.227324 0.226585 0.226119 0.226081 0.226623 0.227891 0.230014 0.233098 0.237223 0.242436 0.248750 0.256148 0.264584 0.273988 0.284276 0.295350 0.307114 0.319475 0.332350 0.345672 0.359389 0.373467 0.387888 0.402649 0.417752 0.433208 0.449022 0.465195 0.481715 0.498550 0.515652 0.532946 0.550335 0.567698 0.584895 0.601770 0.618156 0.633884 0.648793 0.662733 0.675578 0.687233 0.697637 0.706771 0.714656 0.721358 0.726981 0.731662 0.735569 0.738888 0.741819 0.744564 0.747323 0.750284 0.753619 0.757482 0.762000 0.767281 0.773403 0.780422 0.788370 0.797252 0.807050 0.817721 0.829194 0.841372 0.854130 0.867317 0.880754 0.894240 0.907553 0.920459 0.932719 0.944096 0.954367 0.963331 0.970820 0.976705 0.980906 0.983391 0.984186 0.983367 0.981061 0.977443 0.972724 0.967149 0.960982 0.954502 0.947989 0.941718 0.935945 0.930903 0.926795 0.923780 0.921978 0.921458 0.922243 0.924302 0.927560 0.931897 0.937152 0.943136 0.949633 0.956415 0.963249 0.969907 0.976171 0.981849 0.986773 0.990811 0.993866 0.995881 0.996839 0.996764 0.995713 0.993782 0.991095 0.987801 0.984069 0.980082 0.976027 0.972093 0.968459 0.965288 0.962723 0.960879 0.959840 0.959653 0.960328 0.961839 0.964122 0.967079 0.970586 0.974492 0.978631 0.982825 0.986896 0.990668 0.993978 0.996678 0.998644 0.999776 1.000000 0.999272 0.997572 0.994903 0.991291 0.986774 0.981402 0.975230 0.968313 0.960704 0.952447 0.943582 0.934139 0.924140 0.913605 0.902552 0.891001 0.878982 0.866531 0.853701 0.840556 0.827174 0.813645 0.800066 0.786537 0.773154 0.760005 0.747163 0.734683 0.722597 0.710915 0.699624 0.688691 0.678070 0.667700 0.657520 0.647469 0.637495 0.627556 0.617626 0.607700 0.597786 0.587911 0.578115 0.568445 0.558954 0.549693 0.540707 0.532032 0.523688 0.515680 0.507997 0.500610 0.493476 0.486540 0.479739 0.473005 0.466269 0.459470 0.452551 0.445473 0.438209 0.430756 0.423128 0.415367 0.407536 0.399723 0.392036 0.384603 0.377565 0.371070 0.365268 0.360300 0.356294 0.353353 0.351551 0.350924 0.351471 0.353145 0.355860 0.359487 0.363863 0.368794 0.374064 0.379443 0.384695 0.389589 0.393905 0.397445 0.400038 0.401547 0.401873 0.400957 0.398784 0.395378 0.390803 0.385160 0.378575 0.371198 0.363194 0.354729 0.345967 0.337057 0.328129 0.319282 0.310584 0.302067 0.293730 0.285536 0.277425 0.269315 0.261114 0.252728 0.244073 0.235086 0.225730 0.216003 0.205944 0.195629 0.185174 0.174725 0.164455 0.154550 0.145200 0.136585 0.128867 0.122175 0.116604 0.112206 0.108992 0.106934 0.105968 0.106002 0.106928 0.108627 0.110978 0.113869 0.117196 0.120870 0.124815 0.128970 0.133278 0.137691 0.142159 0.146625 0.151026 0.155291 0.159335 0.163069 0.166396 0.169221 0.171453 0.173014 0.173838 0.173883 0.173131 0.171587 0.169285 0.166286 0.162674 0.158553 0.154046 0.149290 0.144429 0.139612 0.134987 0.130695 0.126865 0.123612 0.121029 0.119181 0.118107 0.117809 0.118257 0.119383 0.121086 0.123230 0.125658 0.128191 0.130642 0.132828 0.134577 0.135742 0.136209 0.135907 0.134809 0.132937 0.130356 0.127175 0.123534 0.119598 0.115545 0.111556 0.107807 0.104461 0.101656 0.099507 0.098097 0.097481 0.097677 0.098675 0.100431 0.102872 0.105899 0.109390 0.113202 0.117180 0.121160 0.124979 0.128482 0.131526 0.133991 0.135783 0.136840 0.137132 0.136663 0.135469 0.133613 0.131181 0.128277 0.125011 0.121500 0.117856 0.114184 0.110576 0.107113 0.103860 0.100873 0.098197 0.095871 0.093932 0.092419 0.091374 0.090842 0.090875 0.091523 0.092838 0.094863 0.097630 0.101153 0.105423 0.110405 0.116035 0.122220 0.128837 0.135742 0.142769 0.149739 0.156468 0.162771 0.168474 0.173415 0.177454 0.180479 0.182407 0.183186 0.182800 0.181269 0.178643 0.175004 0.170459 0.165136 0.159179 0.152737 0.145962 0.138998 0.131977 0.125015 0.118207 0.111627 0.105329 0.099347 0.093703 0.088406 0.083462 0.078876 0.074657 0.070818 0.067380 0.064366 0.061806 0.059724 0.058141 0.057063 0.056485 0.056380 0.056700 0.057378 0.058327 0.059450 0.060637 0.061781 0.062778 0.063539 0.063991 0.064085 0.063793 0.063115 0.062072 0.060702 0.059063 0.057220 0.055247 0.053219 0.051212 0.049297 0.047542 0.046007 0.044744 0.043795 0.043193 0.042958 0.043096 0.043600 0.044446 0.045597 0.047001 0.048591 0.050293 0.052023 0.053698 0.055232 0.056545 0.057570 0.058249 0.058545 0.058438 0.057931 0.057049 0.055837 0.054363 0.052709 0.050971 0.049253 0.047658 0.046287 0.045227 0.044550 0.044301 0.044503 0.045147 0.046192 0.047572 0.049190 0.050929 0.052656 0.054225 0.055490 0.056310 0.056558 0.056129 0.054943 0.052957 0.050168 0.046612 0.042368 0.037557 0.032336 0.026895 0.021441 0.016198 0.011385 0.007212 0.003862 0.001482 0.000177 0.000000 0.000953 0.002985 0.005999 0.009857 0.014391 0.019412 0.024725 0.030138 0.035472 0.040570 0.045300 0.049564 0.053293 0.056451 0.059028 0.061040 0.062525 0.063536 0.064142 0.064424 0.064470 0.064382 0.064264 0.064228 0.064391 0.064866 0.065763 0.067179 0.069196 0.071866 0.075213 0.079221 0.083834 0.088958 0.094459 0.100172 0.105909 0.111470 0.116654 0.121274 0.125165 0.128195 0.130273 0.131349 0.131419 0.130523 0.128738 0.126172 0.122962 0.119259 0.115229 0.111038 0.106851 0.102823 0.099094 0.095788 0.093004 0.090816 0.089272 0.088392 0.088171 0.088581 0.089573 0.091085 0.093044 0.095373 0.097992 0.100828 0.103809 0.106874 0.109969 0.113049 

0.289551 0.269481 0.248104 0.225536 0.201963 0.177644 0.152924 0.128229 0.104069 0.081019 0.059702 0.040759 0.024812 0.012421 0.004045 0.000000 0.000436 0.005314 0.014408 0.027318 0.043493 0.062271 0.082924 0.104701 0.126875 0.148779 0.169840 0.189595 0.207703 0.223948 0.238226 0.250537 0.260968 0.269673 0.276858 0.282765 0.287660 0.291821 0.295529 0.299062 0.302679 0.306615 0.311065 0.316175 0.322022 0.328612 0.335864 0.343610 0.351603 0.359521 0.366994 0.373618 0.378995 0.382752 0.384579 0.384247 0.381629 0.376709 0.369584 0.360451 0.349595 0.337361 0.324135 0.310312 0.296272 0.282360 0.268872 0.256046 0.244058 0.233029 0.223028 0.214087 0.206207 0.199374 0.193563 0.188746 0.184898 0.181993 0.180009 0.178920 0.178698 0.179306 0.180696 0.182805 0.185555 0.188849 0.192572 0.196587 0.200744 0.204876 0.208807 0.212356 0.215349 0.217623 0.219038 0.219485 0.218898 0.217251 0.214572 0.210934 0.206453 0.201282 0.195597 0.189586 0.183432 0.177305 0.171346 0.165663 0.160326 0.155371 0.150802 0.146604 0.142755 0.139233 0.136035 0.133181 0.130721 0.128737 0.127343 0.126673 0.126871 0.128083 0.130436 0.134023 0.138895 0.145042 0.152387 0.160786 0.170023 0.179819 0.189843 0.199726 0.209083 0.217531 0.224712 0.230316 0.234097 0.235890 0.235619 0.233302 0.229047 0.223042 0.215548 0.206872 0.197355 0.187346 0.177184 0.167180 0.157607 0.148685 0.140584 0.133420 0.127264 0.122148 0.118076 0.115035 0.113003 0.111955 0.111867 0.112713 0.114465 0.117085 0.120515 0.124674 0.129446 0.134683 0.140202 0.145792 0.151219 0.156244 0.160635 0.164182 0.166712 0.168102 0.168290 0.167275 0.165124 0.161964 0.157978 0.153393 0.148474 0.143505 0.138780 0.134592 0.131217 0.128905 0.127865 0.128262 0.130201 0.133723 0.138801 0.145337 0.153166 0.162061 0.171743 0.181897 0.192184 0.202261 0.211804 0.220516 0.228154 0.234530 0.239527 0.243096 0.245259 0.246101 0.245758 0.244408 0.242260 0.239536 0.236460 0.233252 0.230115 0.227235 0.224774 0.222874 0.221658 0.221230 0.221681 0.223092 0.225532 0.229061 0.233732 0.239584 0.246638 0.254898 0.264340 0.274908 0.286510 0.299016 0.312256 0.326023 0.340076 0.354150 0.367967 0.381245 0.393717 0.405139 0.415305 0.424057 0.431290 0.436955 0.441062 0.443674 0.444898 0.444884 0.443804 0.441850 0.439218 0.436101 0.432674 0.429094 0.425488 0.421954 0.418558 0.415339 0.412314 0.409482 0.406835 0.404369 0.402092 0.400032 0.398244 0.396816 0.395864 0.395532 0.395982 0.397381 0.399890 0.403646 0.408748 0.415239 0.423102 0.432244 0.442501 0.453638 0.465357 0.477316 0.489142 0.500459 0.510908 0.520176 0.528014 0.534266 0.538878 0.541915 0.543561 0.544118 0.543995 0.543687 0.543752 0.544780 0.547357 0.552032 0.559279 0.569472 0.582857 0.599535 0.619456 0.642423 0.668097 0.696019 0.725632 0.756312 0.787395 0.818210 0.848102 0.876461 0.902742 0.926474 0.947275 0.964853 0.979003 0.989601 0.996597 1.000000 0.999865 0.996282 0.989361 0.979227 0.966013 0.949860 0.930924 0.909377 0.885426 0.859319 0.831362 0.801923 0.771447 0.740447 0.709504 0.679253 0.650360 0.623502 0.599335 0.578464 0.561411 0.548594 0.540301 0.536680 0.537734 0.543324 0.553183 0.566932 0.584105 0.604174 0.626574 0.650722 0.676040 0.701967 0.727965 0.753524 0.778160 0.801416 0.822856 0.842064 0.858645 0.872232 0.882485 0.889110 0.891865 0.890573 0.885134 0.875534 0.861848 0.844240 0.822964 0.798345 0.770778 0.740704 0.708600 0.674960 0.640283 0.605060 0.569767 0.534855 0.500752 0.467854 0.436526 0.407100 0.379868 0.355080 0.332936 0.313583 0.297101 0.283509 0.272751 0.264706 0.259185 0.255945 0.254695 0.255109 0.256847 0.259561 0.262917 0.266598 0.270320 0.273834 0.276927 0.279425 0.281190 0.282114 0.282123 0.281174 0.279252 0.276379 0.272614 0.268057 0.262855 0.257203 0.251341 0.245552 0.240149 0.235459 0.231812 0.229513 0.228829 0.229965 0.233048 0.238122 0.245138 0.253955 0.264351 0.276030 0.288644 0.301805 0.315107 0.328144 0.340527 0.351896 0.361940 0.370398 0.377075 0.381843 0.384652 0.385528 0.384578 0.381985 0.378007 0.372966 0.367237 0.361228 0.355365 0.350066 0.345717 0.342650 0.341126 0.341311 0.343275 0.346982 0.352300 0.359010 0.366824 0.375408 0.384407 0.393466 0.402257 0.410493 0.417944 0.424440 0.429876 0.434202 0.437416 0.439550 0.440657 0.440798 0.440027 0.438387 0.435900 0.432568 0.428374 0.423289 0.417276 0.410305 0.402357 0.393438 0.383586 0.372881 0.361450 0.349466 0.337157 0.324793 0.312689 0.301191 0.290666 0.281484 0.274007 0.268565 0.265444 0.264863 0.266966 0.271808 0.279351 0.289462 0.301920 0.316426 0.332619 0.350093 0.368420 0.387171 0.405935 0.424339 0.442061 0.458841 0.474484 0.488861 0.501907 0.513610 0.523999 0.533140 0.541114 0.548010 0.553916 0.558907 0.563039 0.566349 0.568852 0.570542 0.571396 0.571382 0.570459 0.568589 0.565740 0.561890 0.557033 0.551184 0.544377 0.536665 0.528125 0.518855 0.508972 0.498612 0.487931 0.477101 0.466310 0.455758 0.445652 0.436204 0.427616 0.420080 0.413761 0.408791 0.405260 0.403207 0.402614 0.403410 0.405466 0.408603 0.412604 0.417220 0.422182 0.427217 0.432060 0.436456 0.440178 0.443024 0.444820 0.445422 0.444711 0.442593 0.438994 0.433856 0.427143 0.418837 0.408946 0.397505 0.384587 0.370305 0.354820 0.338341 0.321125 0.303473 0.285717 0.268214 0.251323 0.235390 0.220728 0.207601 0.196205 0.186660 0.179001 0.173177 0.169055 0.166431 0.165039 0.164570 0.164689 0.165051 0.165323 0.165193 0.164388 0.162683 0.159911 0.155971 0.150828 0.144519 0.137152 0.128903 0.120009 0.110761 0.101486 0.092532 0.084249 0.076967 0.070972 0.066492 0.063674 0.062581 0.063182 0.065358 0.068912 0.073582 0.079061 0.085019 0.091122 0.097058 0.102546 0.107358 0.111323 0.114331 0.116340 0.117365 0.117480 0.116806 0.115505 0.113765 0.111795 0.109811 0.108022 0.106626 0.105796 0.105672 0.106356 0.107910 0.110351 0.113654 0.117758 0.122570 0.127972 0.133833 0.140011 0.146368 0.152769 0.159092 0.165227 0.171079 0.176564 0.181609 0.186148 0.190119 0.193464 0.196129 0.198062 0.199216 0.199552 0.199042 0.197672 0.195440 0.192359 0.188453 0.183756 0.178308 0.172152 0.165330 0.157887 0.149869 0.141329 0.132332 0.122960 0.113322 0.103552 0.093818 0.084313 0.075254 0.066872 0.059396 0.053044 0.048004 0.044420 0.042383 0.041920 0.042989 0.045487 0.049248 0.054063 0.059688 0.065867 0.072349 0.078906 0.085354 0.091558 0.097449 0.103023 0.108341 0.113522 0.118730 0.124160 0.130022 0.136521 0.143840 0.152126 0.161473 0.171920 0.183436 0.195932 0.209254 0.223199 0.237521 0.251949 0.266199 0.279994 0.293071 0.305201 0.316194 0.325906 0.334240 0.341142 0.346597 0.350619 0.353240 0.354498 0.354428 0.353053 0.350379 0.346396 0.341079 0.334397 0.326323 0.316843 0.305972 0.293766 0.280323 0.265798 0.250393 0.234357 0.217973 0.201547 0.185388 0.169796 0.155045 0.141372 0.128970 0.117981 0.108507 0.100605 0.094301 0.089597 0.086475 0.084906 0.084850 0.086255 0.089052 0.093151 0.098437 0.104762 0.111947 0.119782 0.128028 0.136433 0.144736 0.152684 0.160048 0.166634 0.172297 0.176947 0.180561 0.183178 0.184898 0.185874 0.186303 0.186407 0.186421 0.186570 0.187055 0.188038 0.189626 0.191867 0.194746 0.198187 0.202064 0.206210 0.210435 0.214547 0.218364 0.221733 0.224545 0.226736 0.228293 0.229253 0.229690 0.229707 0.229424 0.228966 0.228453 0.227991 0.227669 0.227553 0.227688 0.228100 0.228798 0.229775 

0.051785 0.050834 0.049862 0.048880 0.047906 0.046961 0.046073 0.045276 0.044607 0.044113 0.043841 0.043844 0.044174 0.044882 0.046014 0.047609 0.049696 0.052289 0.055390 0.058983 0.063039 0.067509 0.072335 0.077444 0.082757 0.088189 0.093655 0.099074 0.104369 0.109477 0.114345 0.118934 0.123220 0.127192 0.130851 0.134210 0.137288 0.140110 0.142702 0.145092 0.147303 0.149358 0.151274 0.153063 0.154733 0.156291 0.157738 0.159079 0.160318 0.161463 0.162525 0.163520 0.164471 0.165402 0.166343 0.167322 0.168368 0.169508 0.170759 0.172135 0.173638 0.175262 0.176989 0.178796 0.180649 0.182510 0.184338 0.186090 0.187725 0.189205 0.190499 0.191581 0.192433 0.193046 0.193417 0.193552 0.193464 0.193170 0.192692 0.192054 0.191281 0.190400 0.189433 0.188402 0.187324 0.186213 0.185080 0.183933 0.182776 0.181614 0.180449 0.179287 0.178135 0.177002 0.175904 0.174855 0.173877 0.172989 0.172210 0.171557 0.171041 0.170663 0.170416 0.170283 0.170235 0.170233 0.170229 0.170173 0.170009 0.169688 0.169164 0.168403 0.167384 0.166100 0.164562 0.162799 0.160854 0.158783 0.156656 0.154549 0.152546 0.150727 0.149175 0.147964 0.147159 0.146814 0.146967 0.147639 0.148831 0.150524 0.152678 0.155231 0.158102 0.161194 0.164395 0.167584 0.170636 0.173428 0.175843 0.177777 0.179145 0.179881 0.179945 0.179323 0.178025 0.176089 0.173572 0.170555 0.167130 0.163401 0.159478 0.155473 0.151492 0.147635 0.143990 0.140635 0.137631 0.135027 0.132858 0.131147 0.129903 0.129131 0.128827 0.128979 0.129576 0.130600 0.132032 0.133849 0.136025 0.138531 0.141332 0.144389 0.147657 0.151086 0.154623 0.158211 0.161796 0.165324 0.168745 0.172018 0.175114 0.178012 0.180706 0.183204 0.185527 0.187705 0.189779 0.191796 0.193807 0.195862 0.198010 0.200293 0.202745 0.205392 0.208248 0.211317 0.214588 0.218041 0.221647 0.225366 0.229152 0.232955 0.236722 0.240402 0.243948 0.247319 0.250485 0.253424 0.256130 0.258610 0.260885 0.262990 0.264973 0.266891 0.268812 0.270805 0.272945 0.275300 0.277936 0.280905 0.284250 0.287995 0.292150 0.296704 0.301628 0.306878 0.312394 0.318103 0.323924 0.329770 0.335552 0.341185 0.346589 0.351691 0.356433 0.360770 0.364672 0.368126 0.371138 0.373731 0.375947 0.377843 0.379495 0.380991 0.382432 0.383931 0.385608 0.387587 0.389996 0.392958 0.396593 0.401013 0.406316 0.412586 0.419888 0.428268 0.437747 0.448324 0.459972 0.472639 0.486250 0.500707 0.515892 0.531673 0.547903 0.564428 0.581091 0.597736 0.614213 0.630385 0.646125 0.661327 0.675903 0.689789 0.702940 0.715335 0.726972 0.737870 0.748061 0.757592 0.766517 0.774899 0.782802 0.790291 0.797429 0.804276 0.810887 0.817315 0.823605 0.829802 0.835947 0.842080 0.848240 0.854462 0.860782 0.867230 0.873834 0.880613 0.887578 0.894730 0.902055 0.909529 0.917113 0.924752 0.932383 0.939931 0.947314 0.954447 0.961245 0.967628 0.973523 0.978868 0.983616 0.987738 0.991219 0.994063 0.996294 0.997948 0.999075 0.999737 1.000000 0.999936 0.999615 0.999105 0.998466 0.997750 0.997000 0.996245 0.995507 0.994794 0.994107 0.993435 0.992763 0.992070 0.991329 0.990512 0.989586 0.988519 0.987275 0.985819 0.984112 0.982117 0.979797 0.977115 0.974035 0.970528 0.966566 0.962133 0.957217 0.951821 0.945957 0.939649 0.932935 0.925864 0.918494 0.910892 0.903131 0.895287 0.887435 0.879648 0.871991 0.864523 0.857291 0.850330 0.843664 0.837303 0.831244 0.825475 0.819969 0.814695 0.809610 0.804668 0.799817 0.795004 0.790174 0.785274 0.780252 0.775062 0.769661 0.764016 0.758101 0.751899 0.745405 0.738626 0.731578 0.724291 0.716805 0.709169 0.701437 0.693670 0.685928 0.678270 0.670750 0.663409 0.656281 0.649380 0.642708 0.636247 0.629961 0.623801 0.617699 0.611581 0.605362 0.598957 0.592281 0.585259 0.577826 0.569935 0.561558 0.552692 0.543357 0.533598 0.523481 0.513094 0.502540 0.491931 0.481385 0.471016 0.460931 0.451221 0.441958 0.433193 0.424951 0.417229 0.410002 0.403221 0.396816 0.390706 0.384796 0.378991 0.373197 0.367324 0.361296 0.355054 0.348555 0.341777 0.334719 0.327401 0.319863 0.312159 0.304361 0.296550 0.288816 0.281254 0.273958 0.267022 0.260533 0.254571 0.249206 0.244493 0.240475 0.237177 0.234606 0.232749 0.231574 0.231031 0.231048 0.231539 0.232402 0.233524 0.234785 0.236063 0.237238 0.238197 0.238841 0.239088 0.238875 0.238168 0.236953 0.235248 0.233091 0.230548 0.227702 0.224653 0.221511 0.218392 0.215412 0.212684 0.210311 0.208384 0.206983 0.206171 0.205996 0.206494 0.207686 0.209582 0.212181 0.215475 0.219446 0.224065 0.229300 0.235105 0.241425 0.248195 0.255339 0.262769 0.270389 0.278095 0.285777 0.293326 0.300632 0.307594 0.314120 0.320130 0.325564 0.330378 0.334549 0.338074 0.340970 0.343271 0.345028 0.346303 0.347169 0.347700 0.347974 0.348063 0.348036 0.347948 0.347845 0.347757 0.347702 0.347682 0.347685 0.347689 0.347658 0.347550 0.347315 0.346897 0.346240 0.345285 0.343977 0.342262 0.340093 0.337432 0.334251 0.330535 0.326285 0.321518 0.316268 0.310589 0.304552 0.298241 0.291757 0.285206 0.278702 0.272356 0.266278 0.260567 0.255309 0.250576 0.246422 0.242879 0.239962 0.237666 0.235968 0.234829 0.234195 0.234000 0.234170 0.234623 0.235276 0.236042 0.236839 0.237587 0.238212 0.238651 0.238844 0.238746 0.238315 0.237520 0.236337 0.234747 0.232736 0.230291 0.227404 0.224065 0.220269 0.216010 0.211283 0.206087 0.200425 0.194304 0.187740 0.180753 0.173373 0.165640 0.157598 0.149305 0.140819 0.132207 0.123537 0.114877 0.106293 0.097846 0.089592 0.081577 0.073843 0.066419 0.059329 0.052591 0.046216 0.040211 0.034583 0.029337 0.024479 0.020017 0.015961 0.012324 0.009121 0.006369 0.004086 0.002290 0.001000 0.000232 0.000000 0.000315 0.001185 0.002609 0.004583 0.007094 0.010123 0.013637 0.017599 0.021957 0.026650 0.031608 0.036751 0.041993 0.047242 0.052408 0.057396 0.062122 0.066506 0.070479 0.073987 0.076991 0.079468 0.081413 0.082841 0.083782 0.084287 0.084417 0.084250 0.083872 0.083375 0.082854 0.082403 0.082107 0.082045 0.082280 0.082860 0.083816 0.085163 0.086898 0.089004 0.091455 0.094214 0.097245 0.100513 0.103986 0.107642 0.111468 0.115464 0.119638 0.124007 0.128594 0.133423 0.138518 0.143895 0.149562 0.155515 0.161735 0.168191 0.174835 0.181611 0.188449 0.195276 0.202014 0.208589 0.214928 0.220968 0.226655 0.231948 0.236816 0.241241 0.245216 0.248740 0.251821 0.254469 0.256697 0.258512 0.259920 0.260920 0.261503 0.261656 0.261360 0.260590 0.259325 0.257543 0.255231 0.252387 0.249023 0.245169 0.240875 0.236214 0.231279 0.226185 0.221063 0.216060 0.211329 0.207026 0.203306 0.200308 0.198156 0.196948 0.196751 0.197599 0.199487 0.202374 0.206180 0.210790 0.216060 0.221822 0.227893 0.234078 0.240184 0.246027 0.251437 0.256269 0.260405 0.263759 0.266278 0.267943 0.268765 0.268784 0.268061 0.266672 0.264704 0.262245 0.259381 0.256188 0.252731 0.249062 0.245218 0.241221 0.237086 0.232815 0.228411 0.223871 0.219198 0.214400 0.209493 0.204500 0.199456 0.194403 0.189392 0.184483 0.179738 0.175225 0.171010 0.167163 0.163745 0.160816 0.158425 0.156614 0.155408 0.154821 0.154850 0.155471 0.156644 0.158310 0.160392 0.162797 0.165419 0.168141 0.170842 0.173400 0.175695 0.177617 0.179070 0.179973 0.180265 0.179908 0.178889 0.177217 0.174923 0.172062 0.168701 0.164924 0.160820 0.156484 0.152007 0.147475 0.142967 0.138549 0.134275 0.130188 0.126319 0.122688 0.119305 0.116173 

0.199975 0.195369 0.190654 0.185884 0.181134 0.176491 0.172059 0.167954 0.164309 0.161259 0.158944 0.157499 0.157042 0.157671 0.159451 0.162410 0.166530 0.171750 0.177961 0.185015 0.192729 0.200898 0.209303 0.217728 0.225968 0.233841 0.241198 0.247923 0.253939 0.259205 0.263707 0.267453 0.270465 0.272769 0.274390 0.275343 0.275639 0.275278 0.274261 0.272590 0.270279 0.267358 0.263880 0.259921 0.255580 0.250976 0.246240 0.241508 0.236907 0.232549 0.228522 0.224880 0.221642 0.218791 0.216276 0.214018 0.211915 0.209857 0.207731 0.205432 0.202868 0.199969 0.196689 0.193005 0.188919 0.184450 0.179636 0.174522 0.169161 0.163607 0.157912 0.152124 0.146286 0.140436 0.134611 0.128845 0.123173 0.117641 0.112299 0.107214 0.102468 0.098163 0.094419 0.091370 0.089166 0.087961 0.087907 0.089143 0.091784 0.095912 0.101564 0.108723 0.117316 0.127213 0.138223 0.150105 0.162575 0.175315 0.187989 0.200259 0.211797 0.222304 0.231522 0.239249 0.245349 0.249758 0.252487 0.253623 0.253321 0.251799 0.249317 0.246169 0.242660 0.239089 0.235735 0.232835 0.230576 0.229085 0.228424 0.228586 0.229501 0.231038 0.233014 0.235208 0.237371 0.239237 0.240548 0.241060 0.240564 0.238900 0.235968 0.231740 0.226262 0.219658 0.212124 0.203920 0.195353 0.186760 0.178488 0.170873 0.164218 0.158775 0.154730 0.152196 0.151209 0.151725 0.153633 0.156762 0.160895 0.165786 0.171173 0.176794 0.182400 0.187766 0.192698 0.197037 0.200665 0.203503 0.205512 0.206691 0.207071 0.206714 0.205704 0.204146 0.202156 0.199853 0.197356 0.194773 0.192199 0.189711 0.187363 0.185191 0.183210 0.181423 0.179820 0.178391 0.177127 0.176026 0.175094 0.174350 0.173822 0.173543 0.173547 0.173867 0.174520 0.175513 0.176831 0.178437 0.180277 0.182274 0.184340 0.186380 0.188299 0.190009 0.191443 0.192556 0.193335 0.193806 0.194035 0.194133 0.194250 0.194580 0.195349 0.196810 0.199236 0.202902 0.208080 0.215016 0.223923 0.234965 0.248245 0.263794 0.281571 0.301453 0.323244 0.346676 0.371425 0.397119 0.423355 0.449721 0.475808 0.501235 0.525660 0.548798 0.570432 0.590421 0.608704 0.625301 0.640308 0.653890 0.666270 0.677714 0.688515 0.698974 0.709386 0.720019 0.731104 0.742816 0.755269 0.768508 0.782507 0.797173 0.812348 0.827822 0.843345 0.858644 0.873434 0.887439 0.900408 0.912127 0.922431 0.931210 0.938410 0.944039 0.948151 0.950849 0.952263 0.952548 0.951867 0.950382 0.948246 0.945593 0.942539 0.939181 0.935593 0.931833 0.927945 0.923965 0.919921 0.915837 0.911737 0.907642 0.903573 0.899547 0.895575 0.891656 0.887781 0.883923 0.880037 0.876058 0.871903 0.867471 0.862649 0.857314 0.851344 0.844628 0.837071 0.828605 0.819200 0.808867 0.797666 0.785704 0.773138 0.760164 0.747017 0.733955 0.721254 0.709187 0.698020 0.687996 0.679323 0.672170 0.666658 0.662859 0.660791 0.660427 0.661693 0.664478 0.668641 0.674018 0.680430 0.687693 0.695627 0.704055 0.712819 0.721772 0.730790 0.739768 0.748622 0.757287 0.765717 0.773884 0.781774 0.789385 0.796729 0.803824 0.810699 0.817387 0.823925 0.830354 0.836716 0.843055 0.849409 0.855816 0.862306 0.868900 0.875606 0.882420 0.889317 0.896253 0.903165 0.909967 0.916559 0.922827 0.928649 0.933905 0.938484 0.942292 0.945263 0.947360 0.948588 0.948988 0.948644 0.947677 0.946239 0.944505 0.942666 0.940918 0.939447 0.938426 0.937997 0.938270 0.939316 0.941161 0.943793 0.947156 0.951162 0.955694 0.960616 0.965780 0.971032 0.976222 0.981207 0.985850 0.990026 0.993620 0.996519 0.998618 0.999812 1.000000 0.999088 0.996994 0.993657 0.989047 0.983177 0.976118 0.967999 0.959020 0.949443 0.939591 0.929827 0.920539 0.912111 0.904895 0.899188 0.895201 0.893044 0.892714 0.894092 0.896951 0.900971 0.905765 0.910909 0.915969 0.920537 0.924256 0.926843 0.928101 0.927927 0.926309 0.923315 0.919078 0.913776 0.907612 0.900786 0.893485 0.885855 0.877995 0.869950 0.861702 0.853177 0.844250 0.834755 0.824497 0.813271 0.800872 0.787118 0.771863 0.755008 0.736517 0.716419 0.694814 0.671873 0.647829 0.622971 0.597632 0.572172 0.546965 0.522383 0.498779 0.476478 0.455765 0.436877 0.420000 0.405264 0.392749 0.382484 0.374450 0.368584 0.364786 0.362919 0.362815 0.364275 0.367077 0.370976 0.375711 0.381007 0.386584 0.392164 0.397479 0.402278 0.406336 0.409463 0.411511 0.412376 0.412005 0.410398 0.407603 0.403716 0.398873 0.393247 0.387033 0.380443 0.373692 0.366987 0.360519 0.354453 0.348921 0.344021 0.339814 0.336323 0.333546 0.331454 0.330005 0.329146 0.328826 0.328997 0.329617 0.330653 0.332072 0.333846 0.335936 0.338294 0.340857 0.343541 0.346246 0.348858 0.351253 0.353307 0.354907 0.355958 0.356393 0.356175 0.355306 0.353821 0.351783 0.349280 0.346407 0.343262 0.339933 0.336486 0.332961 0.329369 0.325693 0.321891 0.317906 0.313671 0.309127 0.304228 0.298952 0.293310 0.287351 0.281160 0.274862 0.268616 0.262612 0.257061 0.252188 0.248229 0.245417 0.243974 0.244109 0.246002 0.249799 0.255605 0.263472 0.273395 0.285306 0.299066 0.314468 0.331241 0.349048 0.367508 0.386199 0.404682 0.422518 0.439288 0.454610 0.468157 0.479673 0.488977 0.495966 0.500621 0.502990 0.503186 0.501366 0.497725 0.492473 0.485825 0.477988 0.469153 0.459488 0.449133 0.438204 0.426788 0.414954 0.402750 0.390217 0.377384 0.364287 0.350962 0.337462 0.323852 0.310223 0.296686 0.283378 0.270458 0.258107 0.246517 0.235886 0.226406 0.218251 0.211567 0.206459 0.202983 0.201137 0.200864 0.202049 0.204524 0.208079 0.212471 0.217440 0.222715 0.228034 0.233148 0.237831 0.241885 0.245141 0.247459 0.248728 0.248862 0.247798 0.245496 0.241938 0.237127 0.231092 0.223889 0.215602 0.206349 0.196278 0.185570 0.174434 0.163103 0.151826 0.140864 0.130473 0.120903 0.112382 0.105111 0.099254 0.094934 0.092227 0.091162 0.091723 0.093848 0.097439 0.102365 0.108472 0.115588 0.123536 0.132134 0.141207 0.150584 0.160103 0.169607 0.178943 0.187958 0.196495 0.204391 0.211475 0.217572 0.222511 0.226127 0.228277 0.228851 0.227787 0.225078 0.220788 0.215050 0.208071 0.200124 0.191537 0.182677 0.173930 0.165680 0.158283 0.152051 0.147231 0.143994 0.142424 0.142521 0.144198 0.147298 0.151597 0.156827 0.162690 0.168876 0.175078 0.181011 0.186421 0.191099 0.194883 0.197665 0.199394 0.200065 0.199721 0.198442 0.196335 0.193521 0.190130 0.186284 0.182088 0.177629 0.172964 0.168123 0.163105 0.157888 0.152429 0.146673 0.140563 0.134045 0.127074 0.119626 0.111697 0.103309 0.094510 0.085378 0.076014 0.066545 0.057114 0.047882 0.039020 0.030701 0.023096 0.016366 0.010656 0.006087 0.002754 0.000716 0.000000 0.000596 0.002459 0.005513 0.009652 0.014751 0.020664 0.027235 0.034301 0.041692 0.049241 0.056779 0.064141 0.071170 0.077716 0.083646 0.088846 0.093233 0.096758 0.099418 0.101259 0.102380 0.102932 0.103111 0.103151 0.103308 0.103848 0.105024 0.107061 0.110143 0.114399 0.119896 0.126636 0.134558 0.143543 0.153426 0.164003 0.175042 0.186296 0.197513 0.208442 0.218842 0.228489 0.237180 0.244740 0.251030 0.255949 0.259439 0.261493 0.262156 0.261527 0.259758 0.257047 0.253637 0.249803 0.245837 0.242039 0.238701 0.236089 0.234429 0.233898 0.234607 0.236601 0.239846 0.244237 0.249596 0.255684 0.262205 0.268826 0.275185 0.280918 0.285667 0.289106 0.290954 0.290988 0.289061 0.285102 0.279124 0.271214 0.261534 0.250298 0.237765 0.224217 0.209943 0.195223 0.180320 0.165465 0.150857 0.136655 0.122985 0.109938 0.097574 

0.086294 0.086703 0.087084 0.087422 0.087701 0.087904 0.088010 0.088001 0.087856 0.087555 0.087080 0.086418 0.085557 0.084489 0.083214 0.081735 0.080063 0.078215 0.076214 0.074093 0.071890 0.069652 0.067432 0.065290 0.063290 0.061498 0.059981 0.058800 0.058010 0.057656 0.057768 0.058362 0.059434 0.060965 0.062918 0.065241 0.067868 0.070728 0.073740 0.076828 0.079917 0.082942 0.085852 0.088614 0.091213 0.093660 0.095991 0.098267 0.100574 0.103023 0.105742 0.108877 0.112580 0.117006 0.122299 0.128586 0.135964 0.144493 0.154184 0.164994 0.176821 0.189505 0.202825 0.216508 0.230239 0.243670 0.256440 0.268185 0.278560 0.287252 0.294000 0.298604 0.300934 0.300942 0.298657 0.294188 0.287718 0.279492 0.269808 0.259002 0.247432 0.235462 0.223446 0.211716 0.200563 0.190236 0.180923 0.172758 0.165811 0.160092 0.155557 0.152111 0.149620 0.147916 0.146810 0.146102 0.145590 0.145078 0.144389 0.143365 0.141878 0.139830 0.137157 0.133828 0.129848 0.125248 0.120088 0.114453 0.108441 0.102164 0.095739 0.089283 0.082907 0.076711 0.070783 0.065193 0.059992 0.055216 0.050884 0.047002 0.043570 0.040579 0.038021 0.035889 0.034180 0.032894 0.032034 0.031603 0.031603 0.032028 0.032864 0.034086 0.035659 0.037534 0.039657 0.041968 0.044407 0.046918 0.049454 0.051980 0.054471 0.056916 0.059315 0.061672 0.063998 0.066300 0.068584 0.070846 0.073076 0.075252 0.077345 0.079318 0.081131 0.082742 0.084109 0.085195 0.085971 0.086416 0.086522 0.086293 0.085748 0.084922 0.083866 0.082644 0.081339 0.080042 0.078858 0.077894 0.077263 0.077074 0.077427 0.078409 0.080092 0.082523 0.085725 0.089691 0.094389 0.099757 0.105708 0.112133 0.118904 0.125883 0.132928 0.139897 0.146660 0.153101 0.159128 0.164673 0.169700 0.174200 0.178194 0.181728 0.184871 0.187707 0.190329 0.192835 0.195322 0.197880 0.200589 0.203517 0.206720 0.210244 0.214121 0.218381 0.223043 0.228126 0.233650 0.239633 0.246096 0.253061 0.260551 0.268588 0.277191 0.286374 0.296142 0.306492 0.317407 0.328856 0.340793 0.353158 0.365875 0.378853 0.391991 0.405179 0.418300 0.431234 0.443864 0.456075 0.467758 0.478819 0.489172 0.498748 0.507495 0.515379 0.522386 0.528523 0.533818 0.538323 0.542111 0.545277 0.547937 0.550224 0.552287 0.554284 0.556377 0.558730 0.561497 0.564820 0.568822 0.573599 0.579222 0.585729 0.593123 0.601379 0.610436 0.620209 0.630585 0.641435 0.652615 0.663975 0.675360 0.686624 0.697626 0.708243 0.718366 0.727909 0.736804 0.745006 0.752493 0.759257 0.765310 0.770674 0.775382 0.779471 0.782981 0.785947 0.788401 0.790365 0.791854 0.792871 0.793410 0.793459 0.792999 0.792013 0.790489 0.788423 0.785826 0.782731 0.779193 0.775292 0.771133 0.766844 0.762572 0.758476 0.754719 0.751461 0.748849 0.747008 0.746035 0.745992 0.746906 0.748762 0.751510 0.755067 0.759318 0.764131 0.769356 0.774842 0.780441 0.786014 0.791445 0.796641 0.801542 0.806118 0.810374 0.814350 0.818113 0.821757 0.825397 0.829156 0.833164 0.837545 0.842412 0.847857 0.853946 0.860715 0.868166 0.876269 0.884958 0.894139 0.903691 0.913473 0.923333 0.933111 0.942647 0.951788 0.960395 0.968344 0.975531 0.981873 0.987307 0.991792 0.995304 0.997837 0.999396 1.000000 0.999678 0.998467 0.996412 0.993564 0.989982 0.985732 0.980884 0.975516 0.969709 0.963545 0.957108 0.950477 0.943730 0.936933 0.930147 0.923422 0.916796 0.910301 0.903961 0.897792 0.891812 0.886038 0.880491 0.875198 0.870197 0.865530 0.861250 0.857412 0.854074 0.851286 0.849091 0.847511 0.846543 0.846154 0.846272 0.846788 0.847548 0.848361 0.849000 0.849208 0.848708 0.847213 0.844440 0.840118 0.834002 0.825887 0.815611 0.803070 0.788221 0.771083 0.751743 0.730352 0.707120 0.682315 0.656249 0.629275 0.601768 0.574122 0.546728 0.519968 0.494199 0.469740 0.446863 0.425786 0.406664 0.389588 0.374584 0.361616 0.350589 0.341360 0.333745 0.327528 0.322475 0.318340 0.314881 0.311861 0.309061 0.306280 0.303348 0.300117 0.296475 0.292335 0.287646 0.282381 0.276544 0.270163 0.263290 0.255994 0.248358 0.240478 0.232454 0.224390 0.216389 0.208547 0.200958 0.193708 0.186875 0.180535 0.174756 0.169604 0.165142 0.161431 0.158530 0.156496 0.155378 0.155219 0.156051 0.157891 0.160736 0.164564 0.169326 0.174945 0.181315 0.188302 0.195742 0.203449 0.211216 0.218823 0.226045 0.232664 0.238475 0.243296 0.246981 0.249420 0.250549 0.250348 0.248845 0.246107 0.242237 0.237367 0.231651 0.225255 0.218350 0.211108 0.203695 0.196269 0.188978 0.181957 0.175332 0.169212 0.163696 0.158865 0.154785 0.151506 0.149056 0.147446 0.146667 0.146696 0.147492 0.149009 0.151195 0.153996 0.157366 0.161267 0.165669 0.170554 0.175913 0.181742 0.188038 0.194794 0.201991 0.209598 0.217560 0.225802 0.234222 0.242696 0.251077 0.259200 0.266889 0.273959 0.280229 0.285522 0.289681 0.292571 0.294084 0.294151 0.292741 0.289866 0.285580 0.279983 0.273213 0.265443 0.256877 0.247737 0.238257 0.228673 0.219211 0.210078 0.201457 0.193493 0.186297 0.179937 0.174441 0.169799 0.165968 0.162875 0.160430 0.158527 0.157058 0.155918 0.155010 0.154251 0.153577 0.152946 0.152335 0.151743 0.151189 0.150707 0.150347 0.150167 0.150228 0.150592 0.151315 0.152439 0.153987 0.155962 0.158338 0.161061 0.164046 0.167184 0.170344 0.173379 0.176137 0.178473 0.180256 0.181382 0.181780 0.181420 0.180313 0.178510 0.176100 0.173196 0.169928 0.166431 0.162828 0.159223 0.155688 0.152259 0.148933 0.145669 0.142393 0.139007 0.135401 0.131463 0.127091 0.122204 0.116752 0.110715 0.104112 0.096993 0.089440 0.081556 0.073462 0.065284 0.057153 0.049192 0.041518 0.034238 0.027447 0.021232 0.015675 0.010849 0.006824 0.003669 0.001444 0.000206 0.000000 0.000858 0.002793 0.005797 0.009833 0.014840 0.020725 0.027368 0.034623 0.042323 0.050286 0.058320 0.066231 0.073831 0.080946 0.087421 0.093130 0.097972 0.101880 0.104820 0.106786 0.107803 0.107916 0.107190 0.105704 0.103543 0.100801 0.097571 0.093949 0.090033 0.085917 0.081702 0.077486 0.073369 0.069452 0.065828 0.062583 0.059790 0.057501 0.055746 0.054527 0.053818 0.053566 0.053695 0.054112 0.054715 0.055406 0.056098 0.056721 0.057237 0.057635 0.057938 0.058195 0.058481 0.058880 0.059485 0.060380 0.061636 0.063303 0.065402 0.067930 0.070856 0.074128 0.077676 0.081423 0.085289 0.089197 0.093083 0.096893 0.100590 0.104153 0.107572 0.110852 0.114000 0.117033 0.119962 0.122800 0.125554 0.128227 0.130813 0.133305 0.135691 0.137956 0.140086 0.142064 0.143877 0.145511 0.146952 0.148188 0.149205 0.149985 0.150511 0.150761 0.150715 0.150349 0.149644 0.148587 0.147171 0.145405 0.143311 0.140935 0.138344 0.135631 0.132916 0.130344 0.128084 0.126324 0.125264 0.125108 0.126057 0.128294 0.131976 0.137219 0.144090 0.152600 0.162692 0.174243 0.187062 0.200893 0.215424 0.230300 0.245134 0.259526 0.273081 0.285429 0.296243 0.305253 0.312263 0.317160 0.319918 0.320602 0.319357 0.316407 0.312036 0.306571 0.300364 0.293773 0.287134 0.280752 0.274877 0.269693 0.265314 0.261775 0.259037 0.256996 0.255489 0.254316 0.253249 0.252055 0.250512 0.248426 0.245645 0.242065 0.237644 0.232396 0.226392 0.219754 0.212644 0.205253 0.197785 0.190447 0.183433 0.176914 0.171029 0.165879 0.161523 0.157979 0.155229 0.153219 0.151871 0.151089 0.150766 0.150794 0.151071 0.151503 0.152013 0.152540 0.153039 0.153480 0.153848 0.154139 0.154356 0.154509 0.154607 0.154664 0.154692 0.154701 0.154700 0.154697 

0.000000 0.002103 0.004421 0.006957 0.009714 0.012685 0.015858 0.019216 0.022730 0.026366 0.030084 0.033838 0.037578 0.041255 0.044821 0.048234 0.051458 0.054466 0.057242 0.059779 0.062082 0.064163 0.066039 0.067737 0.069286 0.070714 0.072055 0.073340 0.074599 0.075863 0.077161 0.078521 0.079972 0.081543 0.083263 0.085163 0.087276 0.089635 0.092275 0.095232 0.098540 0.102236 0.106354 0.110925 0.115976 0.121533 0.127611 0.134219 0.141356 0.149008 0.157150 0.165741 0.174727 0.184041 0.193604 0.203325 0.213110 0.222860 0.232478 0.241875 0.250968 0.259690 0.267985 0.275815 0.283158 0.290005 0.296360 0.302236 0.307653 0.312633 0.317195 0.321356 0.325123 0.328492 0.331449 0.333965 0.335999 0.337498 0.338399 0.338634 0.338133 0.336828 0.334659 0.331580 0.327559 0.322589 0.316683 0.309882 0.302252 0.293883 0.284889 0.275399 0.265560 0.255528 0.245460 0.235513 0.225838 0.216572 0.207839 0.199744 0.192374 0.185797 0.180063 0.175204 0.171244 0.168194 0.166060 0.164846 0.164556 0.165195 0.166769 0.169284 0.172747 0.177158 0.182509 0.188779 0.195933 0.203912 0.212636 0.222003 0.231883 0.242127 0.252562 0.263004 0.273256 0.283119 0.292399 0.300909 0.308486 0.314985 0.320296 0.324338 0.327067 0.328473 0.328581 0.327444 0.325141 0.321771 0.317445 0.312279 0.306389 0.299884 0.292860 0.285399 0.277567 0.269412 0.260968 0.252260 0.243304 0.234116 0.224720 0.215147 0.205447 0.195686 0.185948 0.176337 0.166968 0.157969 0.149465 0.141581 0.134429 0.128102 0.122673 0.118189 0.114670 0.112114 0.110493 0.109760 0.109852 0.110695 0.112205 0.114292 0.116861 0.119819 0.123071 0.126526 0.130100 0.133715 0.137308 0.140830 0.144251 0.147560 0.150768 0.153909 0.157033 0.160207 0.163507 0.167015 0.170810 0.174964 0.179539 0.184577 0.190105 0.196127 0.202630 0.209585 0.216946 0.224654 0.232641 0.240832 0.249146 0.257497 0.265797 0.273957 0.281887 0.289504 0.296729 0.303494 0.309746 0.315450 0.320595 0.325192 0.329280 0.332920 0.336198 0.339214 0.342081 0.344918 0.347838 0.350946 0.354330 0.358055 0.362161 0.366663 0.371545 0.376766 0.382261 0.387946 0.393718 0.399466 0.405068 0.410401 0.415344 0.419780 0.423599 0.426705 0.429015 0.430464 0.431006 0.430621 0.429311 0.427108 0.424072 0.420296 0.415904 0.411054 0.405932 0.400754 0.395757 0.391196 0.387335 0.384435 0.382749 0.382503 0.383894 0.387072 0.392136 0.399128 0.408024 0.418739 0.431126 0.444981 0.460052 0.476048 0.492649 0.509520 0.526326 0.542739 0.558456 0.573206 0.586758 0.598927 0.609579 0.618634 0.626058 0.631870 0.636127 0.638930 0.640407 0.640716 0.640035 0.638559 0.636494 0.634055 0.631458 0.628924 0.626667 0.624896 0.623807 0.623580 0.624376 0.626329 0.629544 0.634095 0.640024 0.647334 0.656000 0.665961 0.677132 0.689403 0.702644 0.716715 0.731465 0.746741 0.762393 0.778270 0.794231 0.810141 0.825874 0.841311 0.856341 0.870863 0.884782 0.898014 0.910484 0.922130 0.932903 0.942770 0.951716 0.959743 0.966872 0.973138 0.978590 0.983289 0.987296 0.990675 0.993484 0.995767 0.997556 0.998865 0.999688 1.000000 0.999757 0.998901 0.997360 0.995057 0.991911 0.987842 0.982778 0.976659 0.969437 0.961086 0.951599 0.940993 0.929308 0.916612 0.902995 0.888574 0.873485 0.857890 0.841965 0.825902 0.809906 0.794186 0.778952 0.764410 0.750757 0.738172 0.726811 0.716806 0.708252 0.701211 0.695702 0.691705 0.689156 0.687952 0.687951 0.688976 0.690821 0.693260 0.696049 0.698941 0.701689 0.704058 0.705833 0.706825 0.706879 0.705878 0.703749 0.700461 0.696027 0.690503 0.683981 0.676589 0.668478 0.659820 0.650797 0.641594 0.632394 0.623364 0.614657 0.606400 0.598694 0.591608 0.585180 0.579416 0.574290 0.569745 0.565696 0.562035 0.558632 0.555337 0.551992 0.548425 0.544465 0.539942 0.534695 0.528577 0.521462 0.513253 0.503886 0.493334 0.481613 0.468786 0.454957 0.440272 0.424916 0.409103 0.393068 0.377055 0.361310 0.346061 0.331518 0.317854 0.305201 0.293650 0.283242 0.273974 0.265802 0.258648 0.252406 0.246954 0.242162 0.237898 0.234038 0.230474 0.227111 0.223876 0.220714 0.217589 0.214480 0.211378 0.208284 0.205204 0.202143 0.199105 0.196090 0.193091 0.190093 0.187074 0.184010 0.180871 0.177629 0.174262 0.170755 0.167111 0.163347 0.159503 0.155642 0.151845 0.148215 0.144870 0.141936 0.139542 0.137813 0.136858 0.136769 0.137611 0.139415 0.142183 0.145879 0.150437 0.155759 0.161722 0.168184 0.174991 0.181980 0.188993 0.195877 0.202491 0.208715 0.214446 0.219609 0.224149 0.228038 0.231270 0.233857 0.235831 0.237233 0.238115 0.238533 0.238540 0.238187 0.237517 0.236562 0.235344 0.233872 0.232144 0.230152 0.227882 0.225318 0.222452 0.219281 0.215820 0.212099 0.208168 0.204098 0.199981 0.195922 0.192039 0.188455 0.185292 0.182662 0.180660 0.179361 0.178814 0.179040 0.180029 0.181745 0.184128 0.187095 0.190548 0.194379 0.198471 0.202707 0.206975 0.211165 0.215177 0.218922 0.222323 0.225311 0.227832 0.229840 0.231298 0.232177 0.232451 0.232096 0.231090 0.229411 0.227039 0.223955 0.220144 0.215601 0.210333 0.204364 0.197743 0.190543 0.182870 0.174858 0.166671 0.158500 0.150558 0.143068 0.136260 0.130353 0.125549 0.122020 0.119896 0.119262 0.120146 0.122521 0.126304 0.131358 0.137503 0.144525 0.152187 0.160244 0.168453 0.176592 0.184467 0.191922 0.198844 0.205168 0.210870 0.215969 0.220516 0.224585 0.228265 0.231649 0.234823 0.237861 0.240820 0.243735 0.246617 0.249459 0.252238 0.254917 0.257455 0.259810 0.261947 0.263837 0.265467 0.266833 0.267945 0.268821 0.269486 0.269963 0.270271 0.270422 0.270412 0.270223 0.269825 0.269172 0.268209 0.266877 0.265120 0.262888 0.260142 0.256861 0.253041 0.248697 0.243862 0.238580 0.232907 0.226907 0.220644 0.214185 0.207596 0.200944 0.194297 0.187726 0.181312 0.175138 0.169300 0.163899 0.159038 0.154824 0.151353 0.148714 0.146975 0.146185 0.146369 0.147530 0.149648 0.152689 0.156606 0.161351 0.166873 0.173130 0.180086 0.187710 0.195976 0.204851 0.214291 0.224233 0.234581 0.245206 0.255938 0.266569 0.276854 0.286525 0.295298 0.302893 0.309047 0.313533 0.316175 0.316860 0.315549 0.312277 0.307155 0.300364 0.292145 0.282782 0.272593 0.261908 0.251052 0.240336 0.230040 0.220402 0.211615 0.203823 0.197119 0.191548 0.187112 0.183772 0.181459 0.180078 0.179513 0.179636 0.180310 0.181395 0.182753 0.184252 0.185769 0.187193 0.188425 0.189384 0.190004 0.190235 0.190045 0.189414 0.188342 0.186840 0.184934 0.182661 0.180075 0.177237 0.174224 0.171120 0.168019 0.165017 0.162214 0.159706 0.157582 0.155916 0.154765 0.154163 0.154122 0.154624 0.155629 0.157073 0.158876 0.160942 0.163175 0.165478 0.167764 0.169960 0.172011 0.173880 0.175549 0.177013 0.178277 0.179349 0.180233 0.180923 0.181401 0.181629 0.181558 0.181122 0.180249 0.178863 0.176896 0.174293 0.171016 0.167054 0.162422 0.157161 0.151339 0.145046 0.138390 0.131490 0.124474 0.117471 0.110607 0.104008 0.097791 0.092068 0.086941 0.082507 0.078848 0.076037 0.074129 0.073161 0.073145 0.074068 0.075886 0.078527 0.081887 0.085838 0.090228 0.094894 0.099666 0.104376 0.108870 0.113014 0.116700 0.119853 0.122430 0.124420 0.125843 0.126745 0.127191 0.127260 0.127037 0.126609 0.126056 0.125454 0.124862 0.124329 0.123890 0.123565 0.123364 0.123284 0.123315 0.123440 0.123640 0.123893 0.124177 0.124472 0.124762 0.125033 0.125274 0.125481 0.125648 0.125775 0.125862 0.125912 0.125927 0.125911 0.125866 0.125797 

0.151357 0.148031 0.144406 0.140514 0.136402 0.132144 0.127835 0.123596 0.119573 0.115934 0.112861 0.110541 0.109158 0.108871 0.109806 0.112036 0.115570 0.120345 0.126220 0.132979 0.140342 0.147974 0.155506 0.162561 0.168771 0.173807 0.177396 0.179340 0.179528 0.177940 0.174648 0.169808 0.163645 0.156435 0.148487 0.140121 0.131642 0.123332 0.115430 0.108125 0.101556 0.095812 0.090940 0.086957 0.083857 0.081627 0.080252 0.079724 0.080040 0.081205 0.083224 0.086091 0.089786 0.094256 0.099414 0.105131 0.111236 0.117520 0.123741 0.129642 0.134964 0.139460 0.142919 0.145174 0.146117 0.145709 0.143975 0.141007 0.136953 0.132006 0.126388 0.120335 0.114081 0.107847 0.101828 0.096184 0.091042 0.086493 0.082598 0.079389 0.076883 0.075083 0.073991 0.073610 0.073947 0.075020 0.076856 0.079485 0.082947 0.087277 0.092510 0.098672 0.105778 0.113827 0.122801 0.132662 0.143350 0.154783 0.166853 0.179428 0.192349 0.205433 0.218470 0.231232 0.243471 0.254930 0.265348 0.274474 0.282072 0.287941 0.291917 0.293890 0.293807 0.291679 0.287579 0.281647 0.274074 0.265103 0.255013 0.244108 0.232706 0.221125 0.209673 0.198635 0.188268 0.178793 0.170389 0.163191 0.157286 0.152717 0.149476 0.147513 0.146735 0.147014 0.148187 0.150072 0.152469 0.155172 0.157984 0.160722 0.163228 0.165385 0.167115 0.168392 0.169243 0.169745 0.170025 0.170254 0.170632 0.171380 0.172725 0.174882 0.178044 0.182360 0.187928 0.194784 0.202896 0.212164 0.222421 0.233446 0.244971 0.256702 0.268329 0.279547 0.290074 0.299659 0.308097 0.315232 0.320960 0.325227 0.328022 0.329368 0.329319 0.327943 0.325321 0.321538 0.316682 0.310842 0.304109 0.296582 0.288368 0.279588 0.270378 0.260891 0.251297 0.241777 0.232519 0.223711 0.215534 0.208152 0.201704 0.196297 0.192001 0.188845 0.186818 0.185869 0.185912 0.186833 0.188503 0.190779 0.193524 0.196613 0.199942 0.203436 0.207054 0.210793 0.214684 0.218792 0.223207 0.228037 0.233402 0.239418 0.246198 0.253834 0.262397 0.271931 0.282446 0.293926 0.306318 0.319544 0.333496 0.348044 0.363041 0.378325 0.393726 0.409075 0.424208 0.438975 0.453247 0.466927 0.479950 0.492296 0.503987 0.515095 0.525734 0.536062 0.546266 0.556557 0.567156 0.578274 0.590104 0.602799 0.616463 0.631137 0.646793 0.663333 0.680589 0.698332 0.716285 0.734135 0.751554 0.768214 0.783811 0.798078 0.810800 0.821824 0.831064 0.838506 0.844197 0.848243 0.850795 0.852033 0.852153 0.851348 0.849794 0.847636 0.844977 0.841872 0.838327 0.834303 0.829726 0.824497 0.818507 0.811663 0.803896 0.795186 0.785570 0.775155 0.764117 0.752699 0.741203 0.729972 0.719371 0.709766 0.701497 0.694862 0.690093 0.687344 0.686682 0.688086 0.691448 0.696586 0.703253 0.711163 0.720001 0.729448 0.739198 0.748975 0.758542 0.767712 0.776350 0.784370 0.791736 0.798445 0.804527 0.810025 0.814989 0.819468 0.823498 0.827099 0.830277 0.833020 0.835303 0.837095 0.838364 0.839087 0.839251 0.838866 0.837962 0.836600 0.834863 0.832863 0.830734 0.828625 0.826699 0.825120 0.824048 0.823631 0.823996 0.825237 0.827416 0.830551 0.834616 0.839537 0.845197 0.851436 0.858060 0.864851 0.871571 0.877979 0.883841 0.888939 0.893079 0.896104 0.897891 0.898362 0.897478 0.895241 0.891692 0.886906 0.880987 0.874067 0.866300 0.857858 0.848931 0.839721 0.830439 0.821306 0.812544 0.804378 0.797026 0.790699 0.785593 0.781884 0.779722 0.779230 0.780492 0.783559 0.788438 0.795097 0.803460 0.813412 0.824800 0.837434 0.851092 0.865529 0.880473 0.895639 0.910732 0.925452 0.939505 0.952607 0.964495 0.974933 0.983721 0.990702 0.995769 0.998868 1.000000 0.999220 0.996634 0.992391 0.986670 0.979671 0.971601 0.962655 0.953008 0.942804 0.932145 0.921092 0.909665 0.897850 0.885606 0.872881 0.859621 0.845789 0.831371 0.816389 0.800909 0.785037 0.768921 0.752745 0.736720 0.721072 0.706034 0.691827 0.678657 0.666698 0.656089 0.646927 0.639264 0.633108 0.628421 0.625128 0.623117 0.622245 0.622348 0.623242 0.624733 0.626619 0.628698 0.630769 0.632640 0.634124 0.635050 0.635258 0.634603 0.632960 0.630222 0.626304 0.621146 0.614715 0.607009 0.598057 0.587925 0.576711 0.564550 0.551611 0.538093 0.524218 0.510231 0.496385 0.482939 0.470143 0.458233 0.447420 0.437881 0.429751 0.423122 0.418034 0.414478 0.412395 0.411681 0.412191 0.413752 0.416165 0.419222 0.422710 0.426424 0.430172 0.433787 0.437123 0.440068 0.442538 0.444481 0.445873 0.446719 0.447046 0.446904 0.446359 0.445490 0.444385 0.443136 0.441835 0.440573 0.439428 0.438471 0.437753 0.437309 0.437152 0.437269 0.437624 0.438151 0.438758 0.439326 0.439710 0.439744 0.439242 0.438008 0.435841 0.432545 0.427935 0.421851 0.414166 0.404794 0.393697 0.380892 0.366453 0.350510 0.333249 0.314903 0.295746 0.276081 0.256230 0.236518 0.217265 0.198768 0.181298 0.165087 0.150323 0.137149 0.125660 0.115905 0.107889 0.101574 0.096885 0.093713 0.091914 0.091317 0.091727 0.092927 0.094687 0.096775 0.098959 0.101027 0.102794 0.104113 0.104891 0.105088 0.104733 0.103913 0.102778 0.101530 0.100410 0.099687 0.099641 0.100545 0.102655 0.106190 0.111328 0.118197 0.126870 0.137366 0.149652 0.163650 0.179239 0.196265 0.214546 0.233880 0.254048 0.274823 0.295968 0.317245 0.338413 0.359233 0.379467 0.398885 0.417261 0.434378 0.450032 0.464032 0.476201 0.486384 0.494445 0.500275 0.503794 0.504952 0.503734 0.500163 0.494301 0.486247 0.476138 0.464145 0.450469 0.435335 0.418987 0.401680 0.383673 0.365224 0.346584 0.327995 0.309686 0.291874 0.274759 0.258531 0.243362 0.229407 0.216806 0.205676 0.196109 0.188169 0.181887 0.177262 0.174255 0.172797 0.172788 0.174104 0.176604 0.180137 0.184551 0.189697 0.195433 0.201625 0.208148 0.214884 0.221712 0.228513 0.235159 0.241516 0.247445 0.252807 0.257467 0.261309 0.264243 0.266217 0.267224 0.267307 0.266561 0.265129 0.263192 0.260959 0.258653 0.256495 0.254688 0.253405 0.252783 0.252914 0.253843 0.255572 0.258065 0.261249 0.265027 0.269276 0.273857 0.278612 0.283368 0.287937 0.292112 0.295673 0.298384 0.300005 0.300297 0.299032 0.296012 0.291078 0.284127 0.275120 0.264098 0.251176 0.236551 0.220484 0.203296 0.185347 0.167017 0.148684 0.130709 0.113412 0.097063 0.081871 0.067981 0.055478 0.044391 0.034702 0.026362 0.019301 0.013441 0.008706 0.005035 0.002379 0.000706 0.000000 0.000253 0.001459 0.003607 0.006674 0.010617 0.015368 0.020834 0.026899 0.033422 0.040249 0.047218 0.054169 0.060951 0.067435 0.073519 0.079136 0.084259 0.088897 0.093101 0.096955 0.100572 0.104085 0.107636 0.111365 0.115405 0.119866 0.124830 0.130348 0.136432 0.143060 0.150175 0.157691 0.165502 0.173486 0.181515 0.189463 0.197214 0.204667 0.211740 0.218372 0.224529 0.230193 0.235371 0.240084 0.244365 0.248253 0.251789 0.255010 0.257945 0.260612 0.263015 0.265148 0.266991 0.268518 0.269702 0.270515 0.270941 0.270975 0.270630 0.269935 0.268939 0.267704 0.266298 0.264796 0.263262 0.261752 0.260299 0.258916 0.257591 0.256292 0.254968 0.253558 0.251999 0.250236 0.248230 0.245964 0.243448 0.240721 0.237852 0.234932 0.232068 0.229380 0.226982 0.224980 0.223460 0.222478 0.222054 0.222172 0.222768 0.223744 0.224958 0.226240 0.227393 0.228205 0.228461 0.227952 0.226488 0.223909 0.220097 0.214981 0.208545 0.200828 0.191927 0.181992 0.171212 0.159812 0.148034 0.136127 0.124328 0.112857 0.101901 0.091610 0.082096 0.073431 0.065650 0.058759 0.052734 0.047534 0.043103 0.039376 

0.149088 0.145823 0.142473 0.139046 0.135553 0.132003 0.128402 0.124754 0.121059 0.117313 0.113509 0.109639 0.105693 0.101671 0.097576 0.093428 0.089266 0.085149 0.081158 0.077397 0.073989 0.071072 0.068787 0.067274 0.066660 0.067049 0.068515 0.071097 0.074791 0.079552 0.085295 0.091896 0.099203 0.107043 0.115229 0.123569 0.131880 0.139992 0.147757 0.155054 0.161790 0.167906 0.173371 0.178184 0.182365 0.185955 0.189011 0.191595 0.193772 0.195608 0.197160 0.198480 0.199607 0.200573 0.201399 0.202099 0.202685 0.203167 0.203555 0.203865 0.204120 0.204349 0.204585 0.204870 0.205243 0.205744 0.206408 0.207259 0.208309 0.209552 0.210969 0.212521 0.214153 0.215796 0.217370 0.218786 0.219956 0.220794 0.221220 0.221172 0.220602 0.219484 0.217818 0.215628 0.212960 0.209885 0.206490 0.202876 0.199150 0.195417 0.191775 0.188304 0.185064 0.182087 0.179375 0.176899 0.174603 0.172401 0.170193 0.167862 0.165292 0.162374 0.159016 0.155150 0.150747 0.145811 0.140393 0.134581 0.128501 0.122311 0.116189 0.110327 0.104915 0.100135 0.096152 0.093103 0.091095 0.090203 0.090468 0.091901 0.094487 0.098185 0.102936 0.108667 0.115292 0.122712 0.130821 0.139500 0.148623 0.158050 0.167631 0.177207 0.186612 0.195677 0.204234 0.212124 0.219201 0.225339 0.230441 0.234439 0.237298 0.239019 0.239633 0.239204 0.237818 0.235580 0.232608 0.229024 0.224949 0.220498 0.215778 0.210885 0.205905 0.200915 0.195986 0.191187 0.186584 0.182245 0.178242 0.174646 0.171530 0.168968 0.167028 0.165770 0.165251 0.165514 0.166595 0.168522 0.171314 0.174986 0.179548 0.185009 0.191374 0.198645 0.206818 0.215881 0.225812 0.236575 0.248115 0.260361 0.273223 0.286592 0.300345 0.314347 0.328452 0.342512 0.356379 0.369912 0.382977 0.395453 0.407235 0.418236 0.428385 0.437632 0.445945 0.453312 0.459737 0.465238 0.469848 0.473611 0.476580 0.478815 0.480378 0.481336 0.481755 0.481700 0.481234 0.480417 0.479305 0.477952 0.476410 0.474730 0.472962 0.471159 0.469378 0.467680 0.466135 0.464819 0.463819 0.463227 0.463145 0.463677 0.464927 0.466994 0.469969 0.473927 0.478923 0.484986 0.492120 0.500297 0.509462 0.519531 0.530395 0.541924 0.553971 0.566377 0.578974 0.591593 0.604062 0.616213 0.627884 0.638920 0.649179 0.658533 0.666873 0.674112 0.680190 0.685078 0.688784 0.691352 0.692863 0.693438 0.693231 0.692428 0.691235 0.689874 0.688571 0.687546 0.687007 0.687136 0.688084 0.689969 0.692872 0.696833 0.701861 0.707933 0.715000 0.722997 0.731845 0.741460 0.751759 0.762660 0.774086 0.785964 0.798226 0.810803 0.823627 0.836626 0.849719 0.862821 0.875837 0.888668 0.901207 0.913348 0.924983 0.936012 0.946341 0.955886 0.964579 0.972363 0.979198 0.985059 0.989934 0.993827 0.996752 0.998732 0.999801 1.000000 0.999374 0.997973 0.995851 0.993064 0.989669 0.985722 0.981279 0.976393 0.971117 0.965497 0.959580 0.953407 0.947020 0.940462 0.933780 0.927025 0.920261 0.913564 0.907022 0.900744 0.894851 0.889479 0.884774 0.880884 0.877953 0.876111 0.875467 0.876097 0.878037 0.881281 0.885773 0.891410 0.898045 0.905493 0.913540 0.921953 0.930494 0.938930 0.947041 0.954636 0.961554 0.967669 0.972895 0.977182 0.980511 0.982896 0.984371 0.984990 0.984819 0.983932 0.982408 0.980328 0.977773 0.974828 0.971575 0.968098 0.964481 0.960809 0.957161 0.953614 0.950238 0.947090 0.944217 0.941647 0.939390 0.937438 0.935762 0.934316 0.933036 0.931846 0.930658 0.929378 0.927909 0.926154 0.924021 0.921422 0.918279 0.914523 0.910099 0.904961 0.899079 0.892437 0.885036 0.876890 0.868031 0.858510 0.848393 0.837759 0.826707 0.815343 0.803785 0.792155 0.780575 0.769166 0.758038 0.747288 0.736996 0.727219 0.717989 0.709309 0.701157 0.693478 0.686195 0.679203 0.672379 0.665583 0.658668 0.651485 0.643886 0.635737 0.626917 0.617330 0.606904 0.595594 0.583383 0.570284 0.556333 0.541587 0.526121 0.510020 0.493375 0.476277 0.458813 0.441062 0.423092 0.404961 0.386716 0.368399 0.350048 0.331703 0.313414 0.295243 0.277270 0.259600 0.242361 0.225703 0.209801 0.194843 0.181026 0.168548 0.157594 0.148330 0.140890 0.135369 0.131817 0.130235 0.130571 0.132725 0.136554 0.141873 0.148470 0.156108 0.164542 0.173522 0.182808 0.192173 0.201410 0.210342 0.218818 0.226723 0.233973 0.240515 0.246330 0.251423 0.255827 0.259595 0.262796 0.265515 0.267842 0.269874 0.271710 0.273443 0.275163 0.276948 0.278865 0.280962 0.283272 0.285806 0.288555 0.291486 0.294547 0.297667 0.300760 0.303727 0.306468 0.308881 0.310874 0.312366 0.313295 0.313621 0.313326 0.312417 0.310918 0.308875 0.306344 0.303390 0.300081 0.296482 0.292655 0.288653 0.284523 0.280302 0.276020 0.271704 0.267376 0.263059 0.258776 0.254549 0.250405 0.246368 0.242459 0.238699 0.235099 0.231665 0.228393 0.225269 0.222275 0.219382 0.216563 0.213788 0.211034 0.208283 0.205529 0.202776 0.200041 0.197352 0.194744 0.192260 0.189941 0.187829 0.185959 0.184358 0.183041 0.182016 0.181279 0.180819 0.180621 0.180671 0.180958 0.181477 0.182236 0.183255 0.184564 0.186208 0.188239 0.190715 0.193694 0.197228 0.201358 0.206109 0.211484 0.217460 0.223992 0.231007 0.238409 0.246085 0.253906 0.261741 0.269454 0.276920 0.284026 0.290678 0.296800 0.302343 0.307274 0.311583 0.315274 0.318358 0.320855 0.322782 0.324152 0.324974 0.325245 0.324956 0.324094 0.322643 0.320586 0.317918 0.314641 0.310775 0.306356 0.301442 0.296108 0.290447 0.284565 0.278578 0.272605 0.266760 0.261151 0.255871 0.250995 0.246575 0.242646 0.239216 0.236277 0.233799 0.231741 0.230048 0.228660 0.227509 0.226531 0.225659 0.224832 0.223997 0.223107 0.222128 0.221037 0.219828 0.218507 0.217098 0.215640 0.214183 0.212789 0.211528 0.210468 0.209677 0.209210 0.209113 0.209411 0.210112 0.211202 0.212654 0.214423 0.216458 0.218701 0.221100 0.223608 0.226190 0.228822 0.231492 0.234200 0.236949 0.239746 0.242593 0.245483 0.248397 0.251301 0.254144 0.256863 0.259383 0.261623 0.263499 0.264934 0.265856 0.266206 0.265943 0.265038 0.263479 0.261268 0.258416 0.254940 0.250864 0.246210 0.240998 0.235249 0.228979 0.222207 0.214955 0.207253 0.199141 0.190678 0.181938 0.173016 0.164027 0.155105 0.146394 0.138048 0.130219 0.123052 0.116675 0.111191 0.106677 0.103172 0.100684 0.099184 0.098615 0.098892 0.099913 0.101565 0.103727 0.106285 0.109131 0.112170 0.115323 0.118532 0.121754 0.124967 0.128165 0.131358 0.134566 0.137822 0.141164 0.144635 0.148276 0.152129 0.156230 0.160610 0.165289 0.170282 0.175593 0.181216 0.187139 0.193340 0.199791 0.206456 0.213292 0.220248 0.227263 0.234268 0.241180 0.247905 0.254335 0.260350 0.265819 0.270603 0.274557 0.277537 0.279404 0.280031 0.279309 0.277151 0.273498 0.268324 0.261635 0.253471 0.243910 0.233056 0.221047 0.208043 0.194223 0.179785 0.164932 0.149873 0.134815 0.119959 0.105494 0.091589 0.078398 0.066047 0.054639 0.044252 0.034937 0.026726 0.019633 0.013657 0.008787 0.005008 0.002299 0.000638 0.000000 0.000354 0.001661 0.003870 0.006912 0.010702 0.015137 0.020097 0.025448 0.031052 0.036771 0.042477 0.048063 0.053445 0.058573 0.063431 0.068038 0.072442 0.076721 0.080968 0.085285 0.089772 0.094520 0.099599 0.105053 0.110898 0.117117 0.123664 0.130464 0.137422 0.144427 0.151358 0.158093 0.164515 0.170519 0.176013 0.180928 0.185213 0.188844 0.191816 0.194146 0.195870 0.197036 0.197707 0.197951 0.197836 0.197435 0.196812 0.196029 0.195139 0.194188 0.193213 0.192244 0.191305 

0.098690 0.103313 0.108456 0.114139 0.120370 0.127141 0.134418 0.142142 0.150226 0.158549 0.166961 0.175284 0.183322 0.190867 0.197714 0.203672 0.208578 0.212309 0.214786 0.215980 0.215912 0.214646 0.212280 0.208934 0.204738 0.199822 0.194303 0.188277 0.181816 0.174968 0.167756 0.160184 0.152245 0.143926 0.135216 0.126115 0.116633 0.106806 0.096685 0.086352 0.075910 0.065488 0.055239 0.045335 0.035962 0.027314 0.019584 0.012954 0.007579 0.003585 0.001050 0.000000 0.000407 0.002184 0.005192 0.009245 0.014120 0.019572 0.025344 0.031181 0.036842 0.042111 0.046802 0.050770 0.053913 0.056177 0.057555 0.058094 0.057890 0.057085 0.055866 0.054457 0.053110 0.052091 0.051671 0.052107 0.053632 0.056441 0.060680 0.066441 0.073756 0.082599 0.092889 0.104499 0.117257 0.130963 0.145394 0.160313 0.175474 0.190631 0.205541 0.219967 0.233683 0.246477 0.258151 0.268529 0.277460 0.284820 0.290520 0.294505 0.296760 0.297311 0.296224 0.293603 0.289585 0.284335 0.278044 0.270912 0.263148 0.254958 0.246537 0.238065 0.229697 0.221565 0.213770 0.206388 0.199464 0.193026 0.187080 0.181622 0.176645 0.172142 0.168111 0.164567 0.161535 0.159057 0.157190 0.156000 0.155558 0.155935 0.157193 0.159378 0.162518 0.166613 0.171635 0.177527 0.184206 0.191569 0.199493 0.207851 0.216514 0.225361 0.234287 0.243206 0.252057 0.260796 0.269399 0.277852 0.286143 0.294252 0.302140 0.309741 0.316957 0.323653 0.329658 0.334773 0.338778 0.341449 0.342566 0.341940 0.339419 0.334912 0.328394 0.319918 0.309612 0.297685 0.284412 0.270126 0.255204 0.240043 0.225045 0.210596 0.197044 0.184689 0.173762 0.164420 0.156744 0.150732 0.146312 0.143346 0.141649 0.140996 0.141147 0.141860 0.142907 0.144088 0.145238 0.146238 0.147013 0.147536 0.147816 0.147901 0.147860 0.147783 0.147766 0.147904 0.148287 0.148992 0.150086 0.151615 0.153615 0.156109 0.159113 0.162635 0.166688 0.171286 0.176452 0.182219 0.188634 0.195756 0.203655 0.212409 0.222100 0.232808 0.244603 0.257536 0.271637 0.286901 0.303285 0.320707 0.339042 0.358123 0.377747 0.397683 0.417676 0.437459 0.456764 0.475329 0.492909 0.509285 0.524265 0.537693 0.549448 0.559448 0.567645 0.574032 0.578633 0.581510 0.582756 0.582498 0.580898 0.578147 0.574472 0.570127 0.565395 0.560581 0.556004 0.551985 0.548843 0.546875 0.546346 0.547479 0.550440 0.555335 0.562202 0.571016 0.581687 0.594071 0.607980 0.623192 0.639465 0.656548 0.674193 0.692157 0.710216 0.728159 0.745794 0.762944 0.779445 0.795144 0.809896 0.823566 0.836025 0.847158 0.856864 0.865061 0.871695 0.876737 0.880198 0.882121 0.882588 0.881717 0.879658 0.876586 0.872693 0.868180 0.863249 0.858090 0.852874 0.847748 0.842830 0.838207 0.833933 0.830037 0.826522 0.823370 0.820548 0.818011 0.815706 0.813566 0.811520 0.809483 0.807357 0.805032 0.802384 0.799279 0.795575 0.791132 0.785821 0.779534 0.772194 0.763767 0.754269 0.743773 0.732410 0.720367 0.707881 0.695227 0.682708 0.670635 0.659313 0.649026 0.640018 0.632485 0.626563 0.622322 0.619771 0.618856 0.619472 0.621470 0.624673 0.628890 0.633931 0.639619 0.645807 0.652383 0.659276 0.666468 0.673981 0.681883 0.690278 0.699296 0.709079 0.719774 0.731510 0.744393 0.758488 0.773807 0.790303 0.807863 0.826306 0.845387 0.864798 0.884186 0.903165 0.921330 0.938284 0.953656 0.967121 0.978424 0.987391 0.993944 0.998105 1.000000 0.999848 0.997951 0.994679 0.990445 0.985685 0.980830 0.976285 0.972404 0.969474 0.967697 0.967181 0.967938 0.969884 0.972843 0.976566 0.980743 0.985021 0.989033 0.992409 0.994808 0.995926 0.995515 0.993392 0.989437 0.983596 0.975872 0.966313 0.954996 0.942015 0.927465 0.911429 0.893968 0.875118 0.854887 0.833264 0.810227 0.785756 0.759848 0.732536 0.703901 0.674082 0.643291 0.611805 0.579970 0.548186 0.516893 0.486553 0.457626 0.430546 0.405702 0.383417 0.363935 0.347412 0.333909 0.323401 0.315776 0.310854 0.308395 0.308117 0.309708 0.312843 0.317196 0.322448 0.328295 0.334456 0.340675 0.346728 0.352416 0.357576 0.362075 0.365808 0.368704 0.370716 0.371825 0.372031 0.371358 0.369840 0.367523 0.364463 0.360715 0.356333 0.351369 0.345866 0.339862 0.333384 0.326451 0.319075 0.311266 0.303032 0.294382 0.285337 0.275927 0.266197 0.256211 0.246056 0.235834 0.225670 0.215700 0.206071 0.196929 0.188414 0.180645 0.173720 0.167698 0.162600 0.158405 0.155048 0.152423 0.150394 0.148802 0.147477 0.146251 0.144970 0.143508 0.141771 0.139711 0.137320 0.134635 0.131733 0.128719 0.125724 0.122887 0.120348 0.118237 0.116662 0.115706 0.115418 0.115812 0.116869 0.118537 0.120738 0.123376 0.126341 0.129519 0.132800 0.136085 0.139291 0.142355 0.145237 0.147914 0.150384 0.152653 0.154737 0.156649 0.158394 0.159964 0.161337 0.162469 0.163305 0.163777 0.163810 0.163336 0.162295 0.160647 0.158378 0.155498 0.152052 0.148108 0.143757 0.139108 0.134274 0.129371 0.124503 0.119764 0.115225 0.110938 0.106938 0.103237 0.099837 0.096728 0.093899 0.091339 0.089039 0.087002 0.085237 0.083766 0.082618 0.081833 0.081457 0.081542 0.082144 0.083319 0.085121 0.087601 0.090805 0.094766 0.099508 0.105036 0.111342 0.118395 0.126145 0.134523 0.143443 0.152804 0.162495 0.172399 0.182398 0.192377 0.202229 0.211856 0.221173 0.230102 0.238579 0.246547 0.253956 0.260762 0.266929 0.272426 0.277233 0.281343 0.284767 0.287535 0.289700 0.291339 0.292551 0.293454 0.294173 0.294840 0.295575 0.296483 0.297639 0.299080 0.300805 0.302767 0.304878 0.307012 0.309012 0.310704 0.311905 0.312435 0.312133 0.310860 0.308513 0.305031 0.300393 0.294623 0.287785 0.279979 0.271332 0.261995 0.252128 0.241898 0.231466 0.220988 0.210604 0.200440 0.190609 0.181205 0.172315 0.164014 0.156373 0.149456 0.143330 0.138054 0.133691 0.130294 0.127911 0.126579 0.126314 0.127116 0.128954 0.131768 0.135468 0.139927 0.144984 0.150451 0.156111 0.161730 0.167062 0.171863 0.175899 0.178959 0.180866 0.181486 0.180737 0.178596 0.175099 0.170344 0.164488 0.157741 0.150361 0.142639 0.134895 0.127458 0.120661 0.114823 0.110236 0.107155 0.105782 0.106262 0.108663 0.112982 0.119132 0.126942 0.136166 0.146485 0.157520 0.168850 0.180027 0.190599 0.200134 0.208242 0.214599 0.218963 0.221194 0.221260 0.219243 0.215340 0.209846 0.203144 0.195682 0.187945 0.180426 0.173599 0.167889 0.163649 0.161141 0.160525 0.161854 0.165080 0.170062 0.176587 0.184383 0.193148 0.202568 0.212334 0.222164 0.231807 0.241051 0.249726 0.257700 0.264875 0.271180 0.276564 0.280995 0.284449 0.286916 0.288393 0.288888 0.288421 0.287026 0.284747 0.281645 0.277789 0.273257 0.268133 0.262499 0.256437 0.250018 0.243306 0.236352 0.229193 0.221854 0.214347 0.206675 0.198837 0.190827 0.182642 0.174290 0.165790 0.157180 0.148518 0.139889 0.131403 0.123193 0.115412 0.108232 0.101830 0.096388 0.092080 0.089065 0.087482 0.087437 0.089004 0.092214 0.097056 0.103472 0.111354 0.120553 0.130875 0.142089 0.153937 0.166147 0.178439 0.190548 0.202233 0.213292 0.223576 0.232991 0.241506 0.249146 0.255987 0.262138 0.267728 0.272882 0.277709 0.282274 0.286595 0.290632 0.294285 0.297402 0.299794 0.301250 0.301558 0.300529 0.298011 0.293912 0.288201 0.280919 0.272171 0.262121 0.250973 0.238961 0.226325 0.213303 0.200109 0.186931 0.173920 0.161192 0.148827 0.136879 0.125378 0.114340 0.103771 0.093675 0.084054 0.074914 0.066260 0.058098 0.050435 0.043275 0.036617 0.030458 0.024788 0.019593 0.014856 0.010553 

0.228032 0.218672 0.208610 0.197869 0.186498 0.174571 0.162196 0.149513 0.136696 0.123948 0.111497 0.099587 0.088465 0.078369 0.069515 0.062082 0.056203 0.051955 0.049364 0.048396 0.048970 0.050968 0.054240 0.058621 0.063944 0.070048 0.076789 0.084047 0.091723 0.099749 0.108076 0.116671 0.125514 0.134579 0.143838 0.153241 0.162716 0.172165 0.181459 0.190445 0.198946 0.206770 0.213720 0.219603 0.224241 0.227477 0.229188 0.229286 0.227727 0.224506 0.219663 0.213276 0.205463 0.196375 0.186192 0.175121 0.163390 0.151244 0.138938 0.126732 0.114885 0.103647 0.093250 0.083903 0.075780 0.069017 0.063705 0.059887 0.057557 0.056663 0.057110 0.058766 0.061476 0.065063 0.069346 0.074147 0.079301 0.084665 0.090120 0.095580 0.100988 0.106318 0.111567 0.116756 0.121916 0.127086 0.132307 0.137609 0.143014 0.148527 0.154139 0.159826 0.165554 0.171278 0.176955 0.182543 0.188010 0.193339 0.198525 0.203584 0.208544 0.213442 0.218325 0.223235 0.228208 0.233263 0.238400 0.243596 0.248802 0.253944 0.258928 0.263643 0.267969 0.271783 0.274968 0.277418 0.279044 0.279780 0.279587 0.278452 0.276395 0.273458 0.269714 0.265257 0.260200 0.254667 0.248792 0.242711 0.236552 0.230436 0.224468 0.218736 0.213309 0.208235 0.203549 0.199268 0.195404 0.191963 0.188950 0.186376 0.184260 0.182628 0.181516 0.180966 0.181023 0.181734 0.183140 0.185273 0.188154 0.191785 0.196154 0.201225 0.206944 0.213240 0.220020 0.227178 0.234595 0.242138 0.249673 0.257058 0.264157 0.270839 0.276988 0.282502 0.287306 0.291350 0.294614 0.297109 0.298876 0.299981 0.300514 0.300577 0.300278 0.299726 0.299017 0.298232 0.297431 0.296653 0.295910 0.295198 0.294493 0.293765 0.292976 0.292097 0.291104 0.289989 0.288765 0.287459 0.286124 0.284824 0.283641 0.282661 0.281976 0.281670 0.281819 0.282482 0.283696 0.285475 0.287807 0.290657 0.293965 0.297653 0.301627 0.305789 0.310037 0.314277 0.318429 0.322430 0.326245 0.329863 0.333307 0.336629 0.339909 0.343252 0.346780 0.350632 0.354944 0.359853 0.365477 0.371916 0.379238 0.387478 0.396630 0.406653 0.417461 0.428934 0.440917 0.453226 0.465655 0.477978 0.489958 0.501356 0.511933 0.521456 0.529712 0.536506 0.541675 0.545091 0.546667 0.546362 0.544186 0.540201 0.534516 0.527290 0.518719 0.509034 0.498485 0.487332 0.475835 0.464240 0.452773 0.441627 0.430964 0.420910 0.411557 0.402967 0.395178 0.388212 0.382079 0.376789 0.372351 0.368784 0.366112 0.364372 0.363605 0.363861 0.365190 0.367643 0.371263 0.376089 0.382148 0.389452 0.398001 0.407780 0.418753 0.430872 0.444068 0.458256 0.473333 0.489181 0.505665 0.522639 0.539942 0.557407 0.574864 0.592139 0.609066 0.625484 0.641249 0.656237 0.670345 0.683500 0.695657 0.706807 0.716970 0.726200 0.734581 0.742219 0.749242 0.755792 0.762015 0.768059 0.774064 0.780157 0.786449 0.793032 0.799977 0.807336 0.815143 0.823417 0.832161 0.841372 0.851034 0.861122 0.871604 0.882433 0.893548 0.904869 0.916295 0.927702 0.938939 0.949835 0.960194 0.969806 0.978454 0.985915 0.991979 0.996452 0.999169 1.000000 0.998859 0.995710 0.990568 0.983500 0.974630 0.964125 0.952199 0.939103 0.925116 0.910536 0.895670 0.880825 0.866293 0.852347 0.839224 0.827122 0.816189 0.806521 0.798157 0.791077 0.785209 0.780432 0.776583 0.773468 0.770872 0.768574 0.766355 0.764015 0.761377 0.758303 0.754691 0.750486 0.745674 0.740284 0.734380 0.728056 0.721429 0.714628 0.707787 0.701038 0.694502 0.688284 0.682471 0.677126 0.672291 0.667985 0.664205 0.660930 0.658120 0.655721 0.653667 0.651880 0.650276 0.648764 0.647251 0.645643 0.643845 0.641768 0.639327 0.636443 0.633043 0.629060 0.624430 0.619092 0.612984 0.606043 0.598201 0.589389 0.579539 0.568583 0.556466 0.543146 0.528607 0.512863 0.495965 0.478004 0.459112 0.439460 0.419254 0.398725 0.378117 0.357681 0.337660 0.318281 0.299744 0.282220 0.265849 0.250738 0.236962 0.224571 0.213593 0.204037 0.195899 0.189160 0.183789 0.179743 0.176965 0.175383 0.174908 0.175437 0.176852 0.179023 0.181816 0.185096 0.188732 0.192608 0.196627 0.200715 0.204825 0.208937 0.213060 0.217223 0.221476 0.225879 0.230496 0.235387 0.240604 0.246183 0.252145 0.258488 0.265195 0.272233 0.279562 0.287134 0.294903 0.302828 0.310878 0.319034 0.327287 0.335638 0.344096 0.352671 0.361371 0.370200 0.379148 0.388196 0.397308 0.406432 0.415502 0.424438 0.433149 0.441533 0.449479 0.456870 0.463585 0.469500 0.474492 0.478440 0.481232 0.482766 0.482959 0.481747 0.479097 0.475004 0.469502 0.462661 0.454589 0.445433 0.435371 0.424612 0.413386 0.401939 0.390521 0.379383 0.368767 0.358898 0.349978 0.342183 0.335656 0.330508 0.326810 0.324596 0.323861 0.324557 0.326598 0.329859 0.334179 0.339362 0.345186 0.351407 0.357769 0.364012 0.369886 0.375158 0.379623 0.383117 0.385517 0.386756 0.386814 0.385725 0.383571 0.380471 0.376578 0.372065 0.367116 0.361914 0.356632 0.351424 0.346423 0.341732 0.337427 0.333554 0.330139 0.327182 0.324671 0.322583 0.320891 0.319571 0.318607 0.317991 0.317733 0.317861 0.318420 0.319475 0.321108 0.323412 0.326490 0.330444 0.335371 0.341349 0.348428 0.356624 0.365908 0.376199 0.387363 0.399214 0.411513 0.423982 0.436312 0.448178 0.459256 0.469239 0.477857 0.484888 0.490175 0.493630 0.495242 0.495074 0.493260 0.489991 0.485508 0.480079 0.473987 0.467508 0.460898 0.454375 0.448108 0.442210 0.436732 0.431664 0.426940 0.422440 0.418006 0.413451 0.408570 0.403155 0.397008 0.389948 0.381826 0.372528 0.361980 0.350154 0.337067 0.322782 0.307401 0.291068 0.273957 0.256273 0.238240 0.220098 0.202092 0.184471 0.167474 0.151328 0.136239 0.122390 0.109933 0.098987 0.089635 0.081924 0.075864 0.071431 0.068572 0.067204 0.067225 0.068516 0.070953 0.074405 0.078749 0.083870 0.089666 0.096053 0.102960 0.110337 0.118143 0.126348 0.134927 0.143850 0.153082 0.162572 0.172251 0.182031 0.191799 0.201421 0.210742 0.219589 0.227780 0.235122 0.241424 0.246501 0.250179 0.252302 0.252740 0.251391 0.248189 0.243108 0.236162 0.227415 0.216978 0.205009 0.191717 0.177356 0.162220 0.146640 0.130973 0.115594 0.100883 0.087213 0.074937 0.064375 0.055799 0.049428 0.045414 0.043837 0.044703 0.047944 0.053426 0.060947 0.070260 0.081073 0.093071 0.105929 0.119322 0.132940 0.146499 0.159745 0.172466 0.184487 0.195677 0.205943 0.215227 0.223503 0.230769 0.237045 0.242364 0.246772 0.250321 0.253067 0.255069 0.256388 0.257085 0.257222 0.256863 0.256070 0.254904 0.253423 0.251681 0.249724 0.247585 0.245291 0.242852 0.240268 0.237529 0.234616 0.231507 0.228185 0.224633 0.220849 0.216843 0.212636 0.208267 0.203783 0.199238 0.194690 0.190194 0.185800 0.181549 0.177474 0.173600 0.169947 0.166536 0.163390 0.160542 0.158036 0.155926 0.154278 0.153161 0.152644 0.152784 0.153618 0.155154 0.157359 0.160157 0.163421 0.166979 0.170615 0.174081 0.177111 0.179436 0.180800 0.180986 0.179826 0.177221 0.173148 0.167671 0.160934 0.153162 0.144641 0.135706 0.126718 0.118039 0.110008 0.102918 0.096995 0.092382 0.089132 0.087202 0.086459 0.086687 0.087608 0.088897 0.090208 0.091199 0.091553 0.091000 0.089338 0.086440 0.082265 0.076857 0.070344 0.062923 0.054853 0.046429 0.037970 0.029796 0.022207 0.015471 0.009803 0.005363 0.002242 0.000467 0.000000 0.000749 0.002573 0.005300 0.008734 0.012673 0.016919 0.021290 0.025626 0.029796 0.033698 0.037261 0.040443 0.043224 0.045605 0.047602 0.049242 0.050557 0.051584 0.052361 

0.036744 0.035485 0.034285 0.033170 0.032165 0.031305 0.030630 0.030190 0.030042 0.030255 0.030908 0.032092 0.033906 0.036453 0.039840 0.044171 0.049536 0.056008 0.063631 0.072416 0.082330 0.093294 0.105178 0.117804 0.130944 0.144334 0.157672 0.170640 0.182909 0.194155 0.204079 0.212414 0.218942 0.223504 0.226009 0.226440 0.224851 0.221371 0.216192 0.209564 0.201777 0.193151 0.184019 0.174710 0.165532 0.156761 0.148629 0.141314 0.134938 0.129566 0.125208 0.121825 0.119342 0.117656 0.116650 0.116203 0.116206 0.116565 0.117211 0.118100 0.119214 0.120558 0.122151 0.124021 0.126196 0.128697 0.131528 0.134675 0.138101 0.141749 0.145543 0.149391 0.153195 0.156857 0.160285 0.163401 0.166148 0.168488 0.170406 0.171910 0.173020 0.173771 0.174195 0.174323 0.174171 0.173738 0.173002 0.171924 0.170444 0.168494 0.166002 0.162903 0.159148 0.154713 0.149606 0.143867 0.137571 0.130828 0.123769 0.116542 0.109303 0.102202 0.095372 0.088925 0.082941 0.077467 0.072515 0.068068 0.064081 0.060490 0.057222 0.054199 0.051348 0.048606 0.045922 0.043262 0.040606 0.037948 0.035295 0.032662 0.030074 0.027563 0.025165 0.022928 0.020904 0.019153 0.017744 0.016748 0.016236 0.016277 0.016927 0.018224 0.020185 0.022799 0.026024 0.029789 0.033998 0.038532 0.043261 0.048051 0.052777 0.057326 0.061612 0.065577 0.069192 0.072462 0.075416 0.078106 0.080595 0.082951 0.085238 0.087505 0.089784 0.092082 0.094384 0.096651 0.098823 0.100829 0.102595 0.104046 0.105123 0.105788 0.106030 0.105873 0.105378 0.104644 0.103808 0.103037 0.102525 0.102484 0.103130 0.104678 0.107324 0.111238 0.116556 0.123364 0.131698 0.141542 0.152820 0.165404 0.179118 0.193743 0.209028 0.224702 0.240483 0.256093 0.271267 0.285767 0.299390 0.311976 0.323413 0.333641 0.342652 0.350487 0.357232 0.363013 0.367986 0.372327 0.376222 0.379860 0.383418 0.387056 0.390911 0.395086 0.399651 0.404639 0.410045 0.415831 0.421927 0.428235 0.434638 0.441006 0.447203 0.453093 0.458550 0.463464 0.467744 0.471327 0.474176 0.476282 0.477665 0.478370 0.478462 0.478023 0.477144 0.475923 0.474456 0.472835 0.471145 0.469460 0.467846 0.466360 0.465051 0.463963 0.463137 0.462615 0.462438 0.462650 0.463295 0.464419 0.466065 0.468274 0.471079 0.474504 0.478564 0.483260 0.488578 0.494494 0.500969 0.507957 0.515403 0.523250 0.531439 0.539914 0.548624 0.557522 0.566572 0.575742 0.585007 0.594345 0.603737 0.613164 0.622603 0.632028 0.641408 0.650704 0.659871 0.668860 0.677615 0.686080 0.694194 0.701903 0.709152 0.715898 0.722105 0.727750 0.732824 0.737333 0.741301 0.744768 0.747787 0.750430 0.752776 0.754914 0.756940 0.758949 0.761034 0.763282 0.765769 0.768559 0.771701 0.775227 0.779153 0.783481 0.788196 0.793273 0.798678 0.804372 0.810315 0.816466 0.822791 0.829262 0.835856 0.842562 0.849374 0.856291 0.863318 0.870459 0.877717 0.885091 0.892575 0.900151 0.907798 0.915481 0.923160 0.930788 0.938312 0.945673 0.952813 0.959672 0.966187 0.972301 0.977955 0.983090 0.987653 0.991587 0.994841 0.997360 0.999094 0.999990 1.000000 0.999075 0.997171 0.994247 0.990270 0.985217 0.979074 0.971845 0.963552 0.954237 0.943965 0.932827 0.920936 0.908430 0.895463 0.882203 0.868825 0.855503 0.842400 0.829662 0.817414 0.805748 0.794726 0.784380 0.774710 0.765692 0.757285 0.749437 0.742093 0.735202 0.728724 0.722632 0.716920 0.711594 0.706680 0.702211 0.698232 0.694787 0.691918 0.689661 0.688037 0.687057 0.686713 0.686980 0.687818 0.689171 0.690969 0.693129 0.695559 0.698155 0.700811 0.703414 0.705849 0.707999 0.709754 0.711004 0.711652 0.711612 0.710817 0.709219 0.706797 0.703559 0.699545 0.694832 0.689531 0.683788 0.677786 0.671733 0.665865 0.660432 0.655691 0.651894 0.649279 0.648053 0.648384 0.650386 0.654113 0.659551 0.666614 0.675148 0.684932 0.695690 0.707102 0.718821 0.730488 0.741752 0.752284 0.761799 0.770059 0.776891 0.782185 0.785897 0.788043 0.788695 0.787964 0.785993 0.782941 0.778972 0.774245 0.768902 0.763064 0.756828 0.750264 0.743420 0.736318 0.728967 0.721359 0.713481 0.705316 0.696847 0.688063 0.678964 0.669560 0.659876 0.649957 0.639862 0.629669 0.619473 0.609377 0.599497 0.589945 0.580833 0.572257 0.564297 0.557005 0.550407 0.544495 0.539233 0.534552 0.530361 0.526547 0.522989 0.519560 0.516141 0.512625 0.508927 0.504986 0.500774 0.496294 0.491580 0.486701 0.481746 0.476832 0.472087 0.467648 0.463651 0.460224 0.457476 0.455495 0.454337 0.454023 0.454537 0.455825 0.457799 0.460335 0.463289 0.466497 0.469786 0.472988 0.475942 0.478508 0.480569 0.482039 0.482861 0.483012 0.482497 0.481348 0.479618 0.477375 0.474699 0.471674 0.468386 0.464914 0.461333 0.457703 0.454073 0.450477 0.446933 0.443441 0.439989 0.436548 0.433081 0.429540 0.425874 0.422032 0.417967 0.413638 0.409019 0.404093 0.398860 0.393331 0.387527 0.381476 0.375206 0.368742 0.362098 0.355277 0.348260 0.341014 0.333487 0.325613 0.317314 0.308510 0.299125 0.289094 0.278370 0.266933 0.254797 0.242009 0.228659 0.214874 0.200821 0.186700 0.172739 0.159186 0.146297 0.134324 0.123505 0.114044 0.106105 0.099796 0.095162 0.092179 0.090753 0.090723 0.091866 0.093911 0.096552 0.099465 0.102324 0.104819 0.106672 0.107650 0.107574 0.106325 0.103850 0.100153 0.095299 0.089401 0.082615 0.075126 0.067142 0.058883 0.050568 0.042411 0.034613 0.027350 0.020776 0.015014 0.010152 0.006245 0.003310 0.001331 0.000255 0.000000 0.000455 0.001487 0.002950 0.004688 0.006550 0.008390 0.010085 0.011536 0.012675 0.013475 0.013943 0.014128 0.014110 0.013997 0.013916 0.014001 0.014381 0.015169 0.016448 0.018264 0.020622 0.023477 0.026743 0.030294 0.033978 0.037624 0.041063 0.044138 0.046720 0.048716 0.050078 0.050805 0.050941 0.050566 0.049790 0.048737 0.047531 0.046289 0.045104 0.044040 0.043130 0.042374 0.041743 0.041190 0.040656 0.040083 0.039422 0.038648 0.037759 0.036786 0.035789 0.034854 0.034089 0.033609 0.033533 0.033968 0.035001 0.036693 0.039071 0.042128 0.045827 0.050096 0.054842 0.059957 0.065319 0.070808 0.076305 0.081702 0.086905 0.091832 0.096420 0.100623 0.104408 0.107761 0.110680 0.113177 0.115276 0.117010 0.118424 0.119567 0.120493 0.121258 0.121914 0.122507 0.123074 0.123638 0.124207 0.124771 0.125302 0.125756 0.126072 0.126177 0.125992 0.125431 0.124413 0.122863 0.120722 0.117948 0.114524 0.110466 0.105817 0.100659 0.095108 0.089309 0.083439 0.077690 0.072268 0.067376 0.063203 0.059915 0.057633 0.056436 0.056343 0.057314 0.059252 0.062003 0.065370 0.069121 0.073003 0.076760 0.080145 0.082937 0.084952 0.086050 0.086146 0.085209 0.083265 0.080388 0.076703 0.072371 0.067580 0.062542 0.057476 0.052601 0.048127 0.044250 0.041138 0.038932 0.037741 0.037633 0.038640 0.040750 0.043914 0.048042 0.053006 0.058646 0.064776 0.071186 0.077654 0.083955 0.089868 0.095193 0.099754 0.103414 0.106079 0.107710 0.108319 0.107978 0.106807 0.104973 0.102681 0.100156 0.097636 0.095356 0.093528 0.092337 0.091921 0.092370 0.093719 0.095946 0.098978 0.102696 0.106944 0.111542 0.116293 0.121004 0.125492 0.129593 0.133174 0.136137 0.138419 0.139994 0.140871 0.141085 0.140695 0.139775 0.138405 0.136670 0.134646 0.132403 0.129994 0.127460 0.124824 0.122092 0.119258 0.116299 0.113185 0.109878 0.106338 0.102525 0.098406 0.093958 0.089167 0.084037 0.078585 0.072842 0.066853 0.060670 0.054352 0.047961 0.041559 0.035203 0.028944 0.022829 0.016894 0.011170 

0.000000 0.001096 0.002220 0.003367 0.004527 0.005692 0.006852 0.007998 0.009119 0.010207 0.011252 0.012248 0.013189 0.014072 0.014894 0.015656 0.016363 0.017019 0.017634 0.018218 0.018788 0.019362 0.019963 0.020617 0.021356 0.022213 0.023225 0.024428 0.025859 0.027554 0.029546 0.031861 0.034522 0.037546 0.040942 0.044714 0.048857 0.053362 0.058214 0.063394 0.068878 0.074639 0.080648 0.086873 0.093282 0.099841 0.106515 0.113270 0.120069 0.126875 0.133654 0.140368 0.146983 0.153463 0.159777 0.165893 0.171787 0.177435 0.182820 0.187931 0.192760 0.197308 0.201578 0.205579 0.209321 0.212818 0.216083 0.219130 0.221968 0.224608 0.227052 0.229303 0.231356 0.233205 0.234838 0.236242 0.237398 0.238287 0.238887 0.239174 0.239126 0.238718 0.237929 0.236742 0.235142 0.233123 0.230683 0.227835 0.224597 0.221004 0.217097 0.212933 0.208576 0.204099 0.199581 0.195102 0.190744 0.186582 0.182687 0.179118 0.175922 0.173137 0.170784 0.168873 0.167401 0.166358 0.165724 0.165476 0.165587 0.166032 0.166786 0.167828 0.169141 0.170713 0.172532 0.174592 0.176886 0.179407 0.182144 0.185084 0.188208 0.191490 0.194898 0.198388 0.201914 0.205417 0.208833 0.212091 0.215115 0.217828 0.220152 0.222013 0.223341 0.224081 0.224189 0.223639 0.222425 0.220566 0.218100 0.215090 0.211616 0.207779 0.203689 0.199466 0.195230 0.191098 0.187177 0.183559 0.180318 0.177507 0.175155 0.173268 0.171830 0.170807 0.170145 0.169781 0.169646 0.169665 0.169771 0.169903 0.170012 0.170064 0.170040 0.169939 0.169774 0.169570 0.169362 0.169189 0.169093 0.169109 0.169268 0.169588 0.170075 0.170717 0.171490 0.172351 0.173244 0.174099 0.174837 0.175370 0.175608 0.175458 0.174835 0.173657 0.171859 0.169388 0.166213 0.162323 0.157733 0.152483 0.146641 0.140297 0.133568 0.126590 0.119516 0.112511 0.105750 0.099406 0.093651 0.088648 0.084546 0.081475 0.079547 0.078848 0.079438 0.081353 0.084602 0.089170 0.095019 0.102088 0.110301 0.119566 0.129775 0.140814 0.152561 0.164889 0.177666 0.190763 0.204048 0.217393 0.230673 0.243768 0.256564 0.268956 0.280850 0.292162 0.302823 0.312782 0.322004 0.330474 0.338197 0.345196 0.351516 0.357219 0.362380 0.367089 0.371444 0.375547 0.379501 0.383407 0.387356 0.391429 0.395696 0.400208 0.405004 0.410105 0.415518 0.421238 0.427250 0.433532 0.440059 0.446805 0.453746 0.460863 0.468142 0.475577 0.483166 0.490917 0.498840 0.506949 0.515259 0.523788 0.532548 0.541552 0.550803 0.560305 0.570052 0.580034 0.590234 0.600633 0.611203 0.621916 0.632739 0.643636 0.654572 0.665507 0.676401 0.687215 0.697908 0.708439 0.718769 0.728859 0.738673 0.748180 0.757352 0.766167 0.774610 0.782673 0.790357 0.797670 0.804629 0.811257 0.817586 0.823652 0.829496 0.835165 0.840706 0.846169 0.851605 0.857062 0.862589 0.868229 0.874024 0.880006 0.886201 0.892627 0.899289 0.906183 0.913288 0.920574 0.927993 0.935484 0.942975 0.950382 0.957611 0.964562 0.971134 0.977226 0.982742 0.987595 0.991713 0.995037 0.997532 0.999182 0.999994 1.000000 0.999252 0.997826 0.995812 0.993319 0.990465 0.987372 0.984168 0.980974 0.977908 0.975072 0.972556 0.970431 0.968748 0.967537 0.966806 0.966540 0.966703 0.967241 0.968083 0.969144 0.970328 0.971534 0.972657 0.973596 0.974253 0.974542 0.974387 0.973729 0.972524 0.970747 0.968389 0.965460 0.961983 0.957995 0.953542 0.948678 0.943457 0.937932 0.932151 0.926154 0.919969 0.913607 0.907065 0.900322 0.893341 0.886067 0.878432 0.870355 0.861749 0.852522 0.842583 0.831846 0.820237 0.807698 0.794187 0.779689 0.764208 0.747780 0.730460 0.712331 0.693494 0.674071 0.654191 0.633997 0.613630 0.593231 0.572935 0.552867 0.533141 0.513858 0.495104 0.476953 0.459468 0.442697 0.426682 0.411452 0.397030 0.383429 0.370653 0.358697 0.347544 0.337168 0.327530 0.318579 0.310255 0.302488 0.295201 0.288313 0.281743 0.275412 0.269248 0.263190 0.257189 0.251212 0.245241 0.239275 0.233327 0.227426 0.221609 0.215923 0.210416 0.205141 0.200145 0.195473 0.191163 0.187241 0.183729 0.180636 0.177963 0.175701 0.173836 0.172344 0.171197 0.170360 0.169797 0.169468 0.169333 0.169349 0.169479 0.169684 0.169932 0.170193 0.170442 0.170663 0.170841 0.170970 0.171048 0.171077 0.171061 0.171009 0.170928 0.170825 0.170707 0.170576 0.170436 0.170283 0.170114 0.169925 0.169710 0.169467 0.169193 0.168892 0.168572 0.168245 0.167932 0.167658 0.167454 0.167354 0.167396 0.167618 0.168056 0.168742 0.169702 0.170952 0.172498 0.174335 0.176446 0.178799 0.181353 0.184055 0.186846 0.189662 0.192437 0.195107 0.197614 0.199906 0.201942 0.203694 0.205144 0.206286 0.207126 0.207678 0.207963 0.208006 0.207834 0.207472 0.206941 0.206257 0.205430 0.204461 0.203345 0.202074 0.200633 0.199008 0.197186 0.195160 0.192927 0.190498 0.187891 0.185139 0.182284 0.179381 0.176491 0.173684 0.171030 0.168601 0.166461 0.164671 0.163277 0.162318 0.161814 0.161774 0.162194 0.163056 0.164332 0.165986 0.167978 0.170261 0.172788 0.175512 0.178384 0.181358 0.184384 0.187411 0.190388 0.193256 0.195954 0.198418 0.200577 0.202363 0.203708 0.204550 0.204836 0.204528 0.203606 0.202072 0.199952 0.197297 0.194185 0.190718 0.187018 0.183225 0.179489 0.175965 0.172804 0.170150 0.168129 0.166844 0.166368 0.166744 0.167979 0.170042 0.172868 0.176359 0.180386 0.184797 0.189420 0.194071 0.198563 0.202707 0.206327 0.209257 0.211354 0.212499 0.212599 0.211595 0.209457 0.206191 0.201837 0.196464 0.190174 0.183094 0.175374 0.167182 0.158696 0.150102 0.141583 0.133316 0.125467 0.118181 0.111584 0.105775 0.100826 0.096780 0.093652 0.091432 0.090083 0.089547 0.089751 0.090605 0.092012 0.093871 0.096080 0.098542 0.101170 0.103885 0.106623 0.109335 0.111985 0.114555 0.117037 0.119437 0.121771 0.124060 0.126332 0.128616 0.130942 0.133336 0.135821 0.138416 0.141131 0.143973 0.146938 0.150019 0.153202 0.156465 0.159783 0.163128 0.166469 0.169773 0.173008 0.176144 0.179153 0.182011 0.184700 0.187202 0.189507 0.191607 0.193495 0.195164 0.196607 0.197812 0.198763 0.199442 0.199820 0.199868 0.199551 0.198832 0.197676 0.196048 0.193924 0.191285 0.188124 0.184450 0.180285 0.175669 0.170657 0.165319 0.159738 0.154007 0.148227 0.142501 0.136930 0.131611 0.126630 0.122059 0.117957 0.114363 0.111297 0.108760 0.106737 0.105197 0.104095 0.103376 0.102982 0.102848 0.102912 0.103116 0.103405 0.103734 0.104065 0.104369 0.104627 0.104828 0.104968 0.105051 0.105085 0.105086 0.105071 0.105062 0.105081 0.105152 0.105301 0.105549 0.105917 0.106420 0.107072 0.107875 0.108827 0.109916 0.111124 0.112421 0.113771 0.115132 0.116458 0.117701 0.118812 0.119749 0.120472 0.120953 0.121171 0.121116 0.120787 0.120194 0.119354 0.118289 0.117026 0.115596 0.114026 0.112349 0.110592 0.108784 0.106952 0.105125 0.103329 0.101594 0.099946 0.098415 0.097027 0.095809 0.094782 0.093966 0.093377 0.093026 0.092921 0.093065 0.093459 0.094103 0.094995 0.096133 0.097515 0.099137 0.100998 0.103095 0.105424 0.107978 0.110751 0.113731 0.116905 0.120253 0.123756 0.127386 0.131115 0.134912 0.138741 0.142568 0.146358 0.150075 0.153688 0.157169 0.160495 0.163649 0.166622 0.169410 0.172018 0.174456 0.176739 0.178888 0.180925 0.182874 0.184756 0.186595 0.188408 0.190212 0.192018 0.193838 0.195678 0.197541 0.199430 0.201345 0.203285 0.205247 0.207227 0.209219 0.211217 0.213214 0.215200 0.217166 0.219105 0.221007 0.222864 0.224670 0.226417 0.228101 0.229719 

0.062483 0.063382 0.064391 0.065517 0.066769 0.068153 0.069671 0.071320 0.073095 0.074979 0.076953 0.078988 0.081046 0.083085 0.085057 0.086910 0.088590 0.090048 0.091235 0.092112 0.092646 0.092813 0.092601 0.092007 0.091038 0.089710 0.088049 0.086085 0.083853 0.081396 0.078753 0.075971 0.073090 0.070153 0.067197 0.064258 0.061362 0.058534 0.055790 0.053138 0.050581 0.048116 0.045735 0.043425 0.041173 0.038964 0.036785 0.034626 0.032481 0.030348 0.028232 0.026144 0.024098 0.022117 0.020226 0.018455 0.016837 0.015409 0.014204 0.013260 0.012607 0.012276 0.012285 0.012649 0.013367 0.014428 0.015805 0.017456 0.019324 0.021340 0.023419 0.025470 0.027398 0.029107 0.030504 0.031509 0.032056 0.032096 0.031607 0.030586 0.029059 0.027074 0.024702 0.022031 0.019162 0.016204 0.013266 0.010453 0.007859 0.005564 0.003629 0.002094 0.000981 0.000289 0.000000 0.000083 0.000493 0.001181 0.002094 0.003180 0.004392 0.005689 0.007041 0.008424 0.009826 0.011243 0.012678 0.014138 0.015634 0.017178 0.018783 0.020456 0.022204 0.024029 0.025927 0.027892 0.029912 0.031974 0.034062 0.036160 0.038252 0.040321 0.042355 0.044343 0.046277 0.048151 0.049963 0.051713 0.053402 0.055033 0.056610 0.058138 0.059622 0.061068 0.062483 0.063875 0.065255 0.066634 0.068029 0.069457 0.070936 0.072490 0.074140 0.075908 0.077816 0.079885 0.082132 0.084571 0.087214 0.090068 0.093139 0.096429 0.099938 0.103666 0.107611 0.111773 0.116153 0.120754 0.125581 0.130645 0.135958 0.141538 0.147406 0.153583 0.160095 0.166967 0.174218 0.181868 0.189925 0.198393 0.207264 0.216518 0.226123 0.236038 0.246208 0.256569 0.267051 0.277578 0.288068 0.298443 0.308623 0.318532 0.328101 0.337266 0.345971 0.354169 0.361822 0.368902 0.375390 0.381276 0.386561 0.391256 0.395381 0.398967 0.402053 0.404688 0.406929 0.408839 0.410487 0.411945 0.413288 0.414589 0.415920 0.417348 0.418933 0.420728 0.422776 0.425110 0.427753 0.430717 0.434004 0.437609 0.441516 0.445706 0.450152 0.454827 0.459701 0.464745 0.469932 0.475239 0.480645 0.486137 0.491707 0.497348 0.503064 0.508857 0.514734 0.520703 0.526771 0.532942 0.539220 0.545602 0.552078 0.558637 0.565258 0.571917 0.578585 0.585230 0.591818 0.598314 0.604686 0.610903 0.616940 0.622777 0.628398 0.633798 0.638973 0.643929 0.648674 0.653222 0.657589 0.661791 0.665845 0.669767 0.673569 0.677261 0.680850 0.684339 0.687729 0.691018 0.694204 0.697285 0.700262 0.703137 0.705919 0.708620 0.711259 0.713861 0.716454 0.719070 0.721745 0.724513 0.727405 0.730451 0.733672 0.737082 0.740689 0.744489 0.748470 0.752616 0.756901 0.761297 0.765774 0.770305 0.774862 0.779424 0.783977 0.788511 0.793028 0.797533 0.802038 0.806560 0.811118 0.815734 0.820427 0.825212 0.830101 0.835099 0.840207 0.845418 0.850719 0.856092 0.861517 0.866971 0.872433 0.877880 0.883297 0.888669 0.893988 0.899251 0.904461 0.909623 0.914746 0.919841 0.924919 0.929988 0.935053 0.940115 0.945168 0.950200 0.955191 0.960115 0.964939 0.969624 0.974126 0.978402 0.982402 0.986083 0.989400 0.992314 0.994792 0.996809 0.998344 0.999387 0.999938 1.000000 0.999588 0.998719 0.997420 0.995718 0.993642 0.991225 0.988498 0.985491 0.982232 0.978749 0.975067 0.971208 0.967195 0.963050 0.958794 0.954452 0.950046 0.945603 0.941150 0.936714 0.932324 0.928008 0.923793 0.919699 0.915748 0.911950 0.908311 0.904830 0.901496 0.898286 0.895171 0.892109 0.889049 0.885930 0.882682 0.879229 0.875486 0.871366 0.866779 0.861638 0.855857 0.849357 0.842072 0.833945 0.824937 0.815025 0.804207 0.792498 0.779935 0.766574 0.752488 0.737764 0.722503 0.706816 0.690817 0.674627 0.658365 0.642148 0.626088 0.610294 0.594865 0.579893 0.565462 0.551648 0.538516 0.526124 0.514517 0.503733 0.493797 0.484721 0.476506 0.469141 0.462602 0.456851 0.451841 0.447515 0.443805 0.440639 0.437940 0.435632 0.433635 0.431874 0.430277 0.428779 0.427319 0.425844 0.424305 0.422664 0.420885 0.418942 0.416812 0.414479 0.411932 0.409163 0.406170 0.402952 0.399510 0.395850 0.391974 0.387886 0.383590 0.379087 0.374378 0.369466 0.364352 0.359039 0.353535 0.347851 0.342003 0.336016 0.329919 0.323748 0.317545 0.311355 0.305227 0.299207 0.293340 0.287665 0.282214 0.277010 0.272065 0.267381 0.262949 0.258751 0.254758 0.250939 0.247255 0.243666 0.240136 0.236631 0.233122 0.229590 0.226021 0.222416 0.218780 0.215129 0.211488 0.207884 0.204352 0.200927 0.197646 0.194543 0.191652 0.189004 0.186625 0.184540 0.182768 0.181327 0.180234 0.179500 0.179137 0.179154 0.179556 0.180343 0.181512 0.183052 0.184946 0.187166 0.189678 0.192439 0.195398 0.198497 0.201673 0.204863 0.207998 0.211015 0.213851 0.216447 0.218753 0.220720 0.222310 0.223491 0.224237 0.224533 0.224368 0.223745 0.222672 0.221168 0.219262 0.216992 0.214406 0.211560 0.208514 0.205335 0.202091 0.198849 0.195671 0.192616 0.189732 0.187059 0.184627 0.182452 0.180542 0.178895 0.177499 0.176335 0.175380 0.174605 0.173977 0.173463 0.173026 0.172630 0.172239 0.171815 0.171323 0.170729 0.169998 0.169100 0.168007 0.166693 0.165137 0.163323 0.161236 0.158871 0.156224 0.153299 0.150102 0.146646 0.142950 0.139037 0.134934 0.130672 0.126288 0.121818 0.117305 0.112790 0.108315 0.103922 0.099648 0.095531 0.091603 0.087890 0.084416 0.081198 0.078247 0.075573 0.073177 0.071058 0.069212 0.067629 0.066295 0.065195 0.064306 0.063604 0.063059 0.062639 0.062307 0.062028 0.061764 0.061481 0.061148 0.060740 0.060239 0.059637 0.058930 0.058126 0.057238 0.056286 0.055292 0.054278 0.053268 0.052280 0.051328 0.050421 0.049562 0.048746 0.047966 0.047210 0.046462 0.045709 0.044937 0.044135 0.043295 0.042412 0.041489 0.040528 0.039538 0.038528 0.037508 0.036490 0.035481 0.034489 0.033516 0.032562 0.031623 0.030694 0.029764 0.028826 0.027871 0.026892 0.025884 0.024850 0.023793 0.022726 0.021664 0.020627 0.019640 0.018728 0.017918 0.017234 0.016698 0.016324 0.016124 0.016098 0.016241 0.016542 0.016983 0.017541 0.018194 0.018917 0.019692 0.020503 0.021340 0.022204 0.023102 0.024048 0.025064 0.026177 0.027417 0.028814 0.030398 0.032193 0.034217 0.036481 0.038986 0.041725 0.044678 0.047817 0.051103 0.054489 0.057919 0.061329 0.064652 0.067815 0.070743 0.073362 0.075601 0.077394 0.078686 0.079434 0.079610 0.079204 0.078225 0.076705 0.074692 0.072254 0.069476 0.066452 0.063284 0.060075 0.056924 0.053923 0.051147 0.048656 0.046490 0.044667 0.043187 0.042027 0.041152 0.040512 0.040048 0.039700 0.039407 0.039113 0.038769 0.038338 0.037793 0.037122 0.036323 0.035403 0.034380 0.033277 0.032122 0.030942 0.029768 0.028624 0.027536 0.026522 0.025596 0.024767 0.024039 0.023410 0.022874 0.022419 0.022031 0.021692 0.021379 0.021072 0.020748 0.020387 0.019969 0.019483 0.018918 0.018273 0.017554 0.016773 0.015950 0.015112 0.014290 0.013523 0.012848 0.012303 0.011925 0.011746 0.011791 0.012075 0.012605 0.013376 0.014373 0.015568 0.016927 0.018407 0.019962 0.021542 0.023102 0.024602 0.026008 0.027299 0.028463 0.029503 0.030429 0.031264 0.032036 0.032774 0.033507 0.034258 0.035042 0.035861 0.036703 0.037545 0.038348 0.039065 0.039639 0.040014 0.040134 0.039949 0.039422 0.038530 0.037265 0.035642 0.033690 0.031459 0.029014 0.026432 0.023799 0.021206 0.018743 0.016495 0.014539 0.012936 0.011733 0.010959 0.010624 0.010719 0.011222 0.012096 0.013295 0.014767 0.016457 0.018313 0.020282 0.022320 0.024385 0.026445 0.028471 

0.051554 0.053377 0.055387 0.057590 0.059989 0.062581 0.065356 0.068293 0.071363 0.074521 0.077716 0.080881 0.083942 0.086820 0.089432 0.091702 0.093558 0.094946 0.095829 0.096189 0.096037 0.095403 0.094342 0.092928 0.091249 0.089403 0.087491 0.085613 0.083861 0.082314 0.081039 0.080084 0.079479 0.079238 0.079357 0.079820 0.080598 0.081655 0.082945 0.084423 0.086039 0.087745 0.089495 0.091247 0.092964 0.094615 0.096176 0.097628 0.098962 0.100169 0.101249 0.102202 0.103027 0.103724 0.104290 0.104716 0.104991 0.105102 0.105030 0.104760 0.104278 0.103575 0.102650 0.101514 0.100185 0.098695 0.097087 0.095409 0.093718 0.092071 0.090522 0.089121 0.087905 0.086901 0.086117 0.085547 0.085168 0.084940 0.084809 0.084713 0.084578 0.084329 0.083889 0.083184 0.082148 0.080723 0.078867 0.076552 0.073768 0.070523 0.066846 0.062784 0.058402 0.053778 0.049003 0.044175 0.039393 0.034754 0.030345 0.026244 0.022509 0.019181 0.016284 0.013822 0.011783 0.010142 0.008865 0.007914 0.007249 0.006831 0.006627 0.006608 0.006753 0.007043 0.007467 0.008013 0.008670 0.009426 0.010269 0.011180 0.012142 0.013131 0.014124 0.015094 0.016014 0.016856 0.017595 0.018202 0.018652 0.018923 0.018992 0.018843 0.018461 0.017842 0.016984 0.015899 0.014604 0.013129 0.011514 0.009806 0.008062 0.006342 0.004711 0.003233 0.001970 0.000978 0.000307 0.000000 0.000090 0.000601 0.001552 0.002954 0.004815 0.007140 0.009936 0.013206 0.016961 0.021210 0.025967 0.031244 0.037056 0.043414 0.050322 0.057778 0.065771 0.074276 0.083254 0.092651 0.102399 0.112414 0.122600 0.132850 0.143047 0.153072 0.162804 0.172122 0.180913 0.189070 0.196502 0.203129 0.208890 0.213741 0.217661 0.220648 0.222723 0.223931 0.224337 0.224027 0.223106 0.221696 0.219930 0.217948 0.215897 0.213921 0.212156 0.210728 0.209749 0.209308 0.209475 0.210296 0.211793 0.213966 0.216794 0.220239 0.224252 0.228773 0.233740 0.239092 0.244772 0.250733 0.256936 0.263354 0.269970 0.276778 0.283775 0.290963 0.298341 0.305907 0.313651 0.321551 0.329579 0.337696 0.345852 0.353993 0.362062 0.369998 0.377747 0.385259 0.392491 0.399410 0.405994 0.412229 0.418114 0.423652 0.428857 0.433747 0.438348 0.442691 0.446813 0.450760 0.454586 0.458354 0.462137 0.466019 0.470094 0.474464 0.479234 0.484513 0.490404 0.497001 0.504384 0.512609 0.521712 0.531694 0.542529 0.554157 0.566490 0.579413 0.592790 0.606471 0.620300 0.634122 0.647790 0.661175 0.674166 0.686679 0.698658 0.710071 0.720912 0.731195 0.740951 0.750221 0.759048 0.767476 0.775539 0.783262 0.790655 0.797713 0.804418 0.810736 0.816626 0.822040 0.826928 0.831243 0.834947 0.838011 0.840424 0.842191 0.843335 0.843902 0.843954 0.843574 0.842860 0.841925 0.840890 0.839886 0.839046 0.838501 0.838379 0.838798 0.839864 0.841667 0.844280 0.847751 0.852107 0.857350 0.863456 0.870376 0.878036 0.886339 0.895171 0.904399 0.913879 0.923458 0.932981 0.942294 0.951250 0.959714 0.967562 0.974690 0.981012 0.986463 0.991002 0.994607 0.997279 0.999039 0.999927 1.000000 0.999331 0.998007 0.996123 0.993786 0.991105 0.988194 0.985164 0.982125 0.979178 0.976417 0.973922 0.971759 0.969981 0.968620 0.967693 0.967199 0.967119 0.967420 0.968054 0.968963 0.970081 0.971338 0.972662 0.973986 0.975247 0.976394 0.977386 0.978198 0.978817 0.979249 0.979510 0.979629 0.979645 0.979602 0.979543 0.979513 0.979548 0.979675 0.979906 0.980242 0.980662 0.981135 0.981607 0.982015 0.982281 0.982318 0.982032 0.981330 0.980115 0.978299 0.975798 0.972541 0.968467 0.963528 0.957694 0.950944 0.943276 0.934697 0.925229 0.914903 0.903759 0.891846 0.879215 0.865925 0.852037 0.837612 0.822714 0.807405 0.791746 0.775798 0.759614 0.743247 0.726743 0.710142 0.693476 0.676770 0.660040 0.643292 0.626523 0.609720 0.592862 0.575921 0.558863 0.541653 0.524255 0.506638 0.488778 0.470665 0.452304 0.433720 0.414962 0.396104 0.377244 0.358508 0.340043 0.322015 0.304601 0.287987 0.272352 0.257866 0.244679 0.232912 0.222651 0.213945 0.206801 0.201184 0.197022 0.194206 0.192599 0.192046 0.192375 0.193409 0.194975 0.196908 0.199054 0.201277 0.203461 0.205509 0.207344 0.208905 0.210150 0.211046 0.211577 0.211732 0.211510 0.210913 0.209952 0.208641 0.206998 0.205049 0.202821 0.200351 0.197677 0.194844 0.191901 0.188900 0.185894 0.182937 0.180081 0.177379 0.174878 0.172620 0.170647 0.168993 0.167691 0.166768 0.166249 0.166154 0.166501 0.167302 0.168564 0.170287 0.172463 0.175073 0.178091 0.181477 0.185180 0.189138 0.193282 0.197532 0.201802 0.206003 0.210045 0.213838 0.217294 0.220332 0.222875 0.224857 0.226217 0.226908 0.226889 0.226130 0.224612 0.222325 0.219267 0.215444 0.210872 0.205575 0.199582 0.192933 0.185676 0.177865 0.169566 0.160851 0.151805 0.142517 0.133086 0.123619 0.114223 0.105012 0.096095 0.087579 0.079567 0.072147 0.065401 0.059392 0.054172 0.049774 0.046216 0.043500 0.041615 0.040537 0.040234 0.040662 0.041776 0.043522 0.045845 0.048689 0.051993 0.055696 0.059735 0.064045 0.068556 0.073200 0.077906 0.082604 0.087226 0.091711 0.096003 0.100057 0.103841 0.107335 0.110537 0.113458 0.116125 0.118575 0.120860 0.123034 0.125160 0.127295 0.129495 0.131806 0.134262 0.136885 0.139681 0.142637 0.145729 0.148916 0.152146 0.155359 0.158490 0.161471 0.164238 0.166728 0.168889 0.170676 0.172052 0.172992 0.173477 0.173498 0.173052 0.172139 0.170766 0.168940 0.166674 0.163983 0.160887 0.157408 0.153577 0.149431 0.145013 0.140375 0.135573 0.130668 0.125724 0.120802 0.115961 0.111249 0.106707 0.102360 0.098220 0.094284 0.090536 0.086947 0.083483 0.080102 0.076765 0.073435 0.070082 0.066688 0.063246 0.059762 0.056254 0.052750 0.049287 0.045908 0.042656 0.039576 0.036707 0.034083 0.031729 0.029660 0.027881 0.026386 0.025158 0.024170 0.023388 0.022772 0.022278 0.021861 0.021477 0.021089 0.020665 0.020181 0.019625 0.018996 0.018301 0.017558 0.016789 0.016022 0.015283 0.014599 0.013987 0.013459 0.013017 0.012655 0.012356 0.012100 0.011859 0.011607 0.011319 0.010975 0.010565 0.010086 0.009545 0.008961 0.008360 0.007775 0.007243 0.006801 0.006483 0.006318 0.006325 0.006512 0.006873 0.007392 0.008037 0.008769 0.009541 0.010301 0.011000 0.011593 0.012048 0.012345 0.012482 0.012476 0.012363 0.012196 0.012043 0.011982 0.012094 0.012461 0.013155 0.014236 0.015747 0.017712 0.020130 0.022983 0.026232 0.029822 0.033690 0.037765 0.041974 0.046248 0.050526 0.054755 0.058893 0.062907 0.066777 0.070487 0.074031 0.077404 0.080604 0.083628 0.086475 0.089140 0.091618 0.093903 0.095991 0.097877 0.099563 0.101050 0.102346 0.103462 0.104414 0.105221 0.105902 0.106481 0.106980 0.107422 0.107827 0.108215 0.108602 0.109004 0.109433 0.109899 0.110410 0.110969 0.111578 0.112233 0.112926 0.113646 0.114375 0.115093 0.115776 0.116400 0.116937 0.117364 0.117658 0.117800 0.117776 0.117576 0.117199 0.116644 0.115918 0.115032 0.113999 0.112833 0.111552 0.110173 0.108713 0.107190 0.105621 0.104022 0.102411 0.100805 0.099223 0.097687 0.096217 0.094839 0.093579 0.092465 0.091526 0.090792 0.090291 0.090051 0.090096 0.090446 0.091115 0.092112 0.093440 0.095093 0.097057 0.099314 0.101836 0.104592 0.107543 0.110650 0.113869 0.117158 0.120473 0.123775 0.127026 0.130192 0.133246 0.136162 0.138923 0.141514 0.143928 0.146159 0.148207 0.150076 0.151773 0.153306 0.154686 0.155925 0.157036 0.158032 0.158926 0.159729 0.160453 0.161109 0.161704 

0.146556 0.143316 0.139749 0.135825 0.131516 0.126796 0.121650 0.116066 0.110050 0.103618 0.096804 0.089661 0.082256 0.074677 0.067019 0.059391 0.051902 0.044662 0.037772 0.031321 0.025387 0.020026 0.015281 0.011177 0.007725 0.004927 0.002771 0.001245 0.000328 0.000000 0.000238 0.001017 0.002311 0.004090 0.006320 0.008960 0.011966 0.015282 0.018850 0.022604 0.026472 0.030380 0.034254 0.038019 0.041607 0.044952 0.048000 0.050703 0.053027 0.054950 0.056461 0.057563 0.058274 0.058621 0.058646 0.058399 0.057940 0.057337 0.056662 0.055991 0.055399 0.054961 0.054744 0.054807 0.055201 0.055960 0.057108 0.058650 0.060575 0.062856 0.065449 0.068298 0.071332 0.074471 0.077630 0.080719 0.083646 0.086327 0.088680 0.090636 0.092136 0.093136 0.093606 0.093531 0.092910 0.091755 0.090091 0.087952 0.085381 0.082426 0.079143 0.075590 0.071829 0.067927 0.063952 0.059977 0.056073 0.052316 0.048777 0.045527 0.042628 0.040136 0.038091 0.036523 0.035442 0.034844 0.034705 0.034988 0.035641 0.036604 0.037810 0.039191 0.040682 0.042221 0.043760 0.045258 0.046690 0.048043 0.049315 0.050518 0.051671 0.052801 0.053939 0.055117 0.056366 0.057712 0.059175 0.060763 0.062478 0.064307 0.066226 0.068198 0.070176 0.072107 0.073929 0.075580 0.076997 0.078126 0.078919 0.079346 0.079388 0.079050 0.078351 0.077331 0.076049 0.074574 0.072987 0.071375 0.069825 0.068420 0.067235 0.066334 0.065770 0.065581 0.065792 0.066421 0.067475 0.068958 0.070873 0.073223 0.076015 0.079259 0.082967 0.087154 0.091833 0.097014 0.102697 0.108873 0.115520 0.122599 0.130057 0.137825 0.145818 0.153941 0.162093 0.170164 0.178049 0.185645 0.192858 0.199606 0.205827 0.211474 0.216524 0.220974 0.224845 0.228180 0.231042 0.233512 0.235683 0.237659 0.239548 0.241455 0.243480 0.245709 0.248212 0.251035 0.254206 0.257724 0.261569 0.265698 0.270054 0.274567 0.279163 0.283769 0.288318 0.292757 0.297046 0.301165 0.305115 0.308914 0.312599 0.316220 0.319838 0.323517 0.327321 0.331307 0.335524 0.340004 0.344765 0.349801 0.355093 0.360598 0.366259 0.372004 0.377752 0.383411 0.388890 0.394097 0.398947 0.403363 0.407280 0.410648 0.413435 0.415626 0.417227 0.418261 0.418769 0.418808 0.418448 0.417770 0.416861 0.415809 0.414705 0.413629 0.412658 0.411853 0.411260 0.410912 0.410821 0.410982 0.411375 0.411962 0.412696 0.413519 0.414369 0.415182 0.415900 0.416474 0.416867 0.417057 0.417043 0.416844 0.416501 0.416074 0.415645 0.415309 0.415177 0.415366 0.415997 0.417190 0.419058 0.421703 0.425211 0.429651 0.435070 0.441493 0.448922 0.457336 0.466692 0.476929 0.487968 0.499714 0.512061 0.524897 0.538102 0.551558 0.565147 0.578760 0.592293 0.605660 0.618786 0.631616 0.644113 0.656259 0.668055 0.679518 0.690683 0.701593 0.712298 0.722851 0.733301 0.743689 0.754045 0.764382 0.774697 0.784965 0.795147 0.805184 0.815006 0.824532 0.833677 0.842360 0.850501 0.858037 0.864919 0.871118 0.876628 0.881466 0.885677 0.889324 0.892494 0.895287 0.897817 0.900204 0.902567 0.905022 0.907674 0.910612 0.913909 0.917617 0.921764 0.926360 0.931388 0.936814 0.942583 0.948623 0.954846 0.961150 0.967421 0.973532 0.979350 0.984732 0.989532 0.993602 0.996794 0.998970 1.000000 0.999771 0.998192 0.995194 0.990742 0.984830 0.977484 0.968765 0.958766 0.947606 0.935429 0.922394 0.908676 0.894450 0.879891 0.865161 0.850410 0.835765 0.821329 0.807177 0.793357 0.779888 0.766765 0.753959 0.741423 0.729099 0.716918 0.704810 0.692706 0.680541 0.668261 0.655819 0.643182 0.630328 0.617243 0.603927 0.590384 0.576629 0.562678 0.548555 0.534285 0.519895 0.505415 0.490873 0.476300 0.461723 0.447172 0.432674 0.418255 0.403941 0.389757 0.375726 0.361874 0.348224 0.334804 0.321640 0.308762 0.296203 0.284000 0.272190 0.260813 0.249914 0.239535 0.229717 0.220498 0.211912 0.203982 0.196723 0.190134 0.184202 0.178900 0.174186 0.170005 0.166292 0.162979 0.159994 0.157267 0.154740 0.152367 0.150118 0.147986 0.145984 0.144147 0.142534 0.141219 0.140292 0.139851 0.139996 0.140822 0.142413 0.144833 0.148121 0.152288 0.157310 0.163131 0.169660 0.176774 0.184327 0.192149 0.200060 0.207878 0.215421 0.222527 0.229050 0.234874 0.239914 0.244120 0.247472 0.249985 0.251697 0.252671 0.252980 0.252706 0.251931 0.250730 0.249168 0.247298 0.245157 0.242772 0.240158 0.237326 0.234289 0.231063 0.227675 0.224166 0.220595 0.217036 0.213578 0.210322 0.207375 0.204844 0.202829 0.201417 0.200673 0.200640 0.201332 0.202732 0.204798 0.207458 0.210621 0.214176 0.218003 0.221971 0.225953 0.229822 0.233459 0.236753 0.239606 0.241931 0.243650 0.244702 0.245032 0.244598 0.243369 0.241326 0.238461 0.234780 0.230305 0.225073 0.219142 0.212588 0.205508 0.198021 0.190263 0.182388 0.174562 0.166959 0.159753 0.153115 0.147202 0.142150 0.138070 0.135039 0.133098 0.132251 0.132460 0.133649 0.135707 0.138490 0.141832 0.145543 0.149426 0.153277 0.156895 0.160090 0.162687 0.164532 0.165498 0.165490 0.164445 0.162334 0.159165 0.154982 0.149860 0.143909 0.137261 0.130071 0.122512 0.114765 0.107011 0.099433 0.092200 0.085469 0.079377 0.074040 0.069548 0.065969 0.063346 0.061700 0.061032 0.061324 0.062544 0.064649 0.067585 0.071292 0.075704 0.080753 0.086365 0.092466 0.098977 0.105822 0.112918 0.120187 0.127546 0.134917 0.142220 0.149382 0.156332 0.163005 0.169343 0.175296 0.180821 0.185883 0.190459 0.194532 0.198096 0.201154 0.203720 0.205815 0.207469 0.208720 0.209610 0.210188 0.210501 0.210600 0.210531 0.210336 0.210052 0.209709 0.209330 0.208932 0.208524 0.208114 0.207704 0.207296 0.206892 0.206494 0.206107 0.205737 0.205390 0.205073 0.204792 0.204552 0.204355 0.204199 0.204082 0.203994 0.203927 0.203869 0.203804 0.203718 0.203592 0.203408 0.203145 0.202777 0.202279 0.201620 0.200769 0.199692 0.198357 0.196732 0.194794 0.192525 0.189920 0.186986 0.183747 0.180237 0.176507 0.172620 0.168644 0.164652 0.160715 0.156898 0.153250 0.149808 0.146586 0.143580 0.140764 0.138094 0.135515 0.132962 0.130367 0.127671 0.124824 0.121795 0.118574 0.115176 0.111637 0.108015 0.104384 0.100828 0.097432 0.094275 0.091425 0.088924 0.086792 0.085020 0.083566 0.082365 0.081325 0.080339 0.079293 0.078069 0.076561 0.074679 0.072355 0.069550 0.066253 0.062486 0.058294 0.053752 0.048948 0.043986 0.038975 0.034026 0.029242 0.024721 0.020542 0.016771 0.013457 0.010628 0.008297 0.006458 0.005093 0.004170 0.003651 0.003492 0.003651 0.004087 0.004768 0.005668 0.006776 0.008087 0.009609 0.011359 0.013357 0.015628 0.018197 0.021085 0.024308 0.027876 0.031788 0.036035 0.040599 0.045452 0.050558 0.055873 0.061345 0.066918 0.072529 0.078111 0.083592 0.088898 0.093953 0.098680 0.103002 0.106846 0.110144 0.112833 0.114863 0.116191 0.116790 0.116647 0.115765 0.114160 0.111866 0.108930 0.105413 0.101386 0.096929 0.092130 0.087080 0.081872 0.076599 0.071348 0.066201 0.061233 0.056504 0.052064 0.047950 0.044183 0.040770 0.037706 0.034973 0.032546 0.030394 0.028482 0.026778 0.025254 0.023889 0.022669 0.021594 0.020672 0.019927 0.019388 0.019097 0.019103 0.019460 0.020225 0.021457 0.023212 0.025542 0.028492 0.032097 0.036380 0.041351 0.047002 0.053308 0.060226 0.067697 0.075644 0.083976 0.092592 0.101382 0.110234 0.119035 0.127679 0.136069 0.144119 0.151759 0.158936 0.165614 0.171774 0.177411 0.182537 0.187171 0.191342 0.195085 0.198436 0.201435 0.204119 0.206523 0.208681 0.210622 0.212374 

0.142160 0.136594 0.130624 0.124253 0.117500 0.110400 0.103015 0.095432 0.087771 0.080182 0.072850 0.065989 0.059839 0.054652 0.050686 0.048188 0.047376 0.048432 0.051477 0.056570 0.063694 0.072755 0.083581 0.095928 0.109489 0.123907 0.138790 0.153726 0.168302 0.182124 0.194827 0.206095 0.215671 0.223361 0.229041 0.232656 0.234215 0.233784 0.231477 0.227443 0.221854 0.214894 0.206752 0.197609 0.187639 0.177003 0.165851 0.154325 0.142559 0.130686 0.118834 0.107136 0.095718 0.084705 0.074213 0.064342 0.055178 0.046779 0.039182 0.032396 0.026403 0.021166 0.016633 0.012741 0.009428 0.006641 0.004339 0.002504 0.001143 0.000289 0.000000 0.000356 0.001454 0.003397 0.006289 0.010221 0.015268 0.021475 0.028853 0.037378 0.046987 0.057581 0.069031 0.081183 0.093869 0.106912 0.120139 0.133386 0.146502 0.159354 0.171826 0.183817 0.195237 0.206001 0.216026 0.225224 0.233501 0.240761 0.246903 0.251834 0.255470 0.257756 0.258665 0.258216 0.256478 0.253573 0.249673 0.244999 0.239807 0.234379 0.229000 0.223948 0.219471 0.215776 0.213013 0.211265 0.210548 0.210807 0.211919 0.213706 0.215940 0.218361 0.220688 0.222637 0.223936 0.224339 0.223638 0.221677 0.218358 0.213651 0.207592 0.200288 0.191909 0.182683 0.172889 0.162836 0.152856 0.143285 0.134443 0.126623 0.120073 0.114984 0.111483 0.109627 0.109405 0.110736 0.113480 0.117448 0.122413 0.128123 0.134320 0.140746 0.147162 0.153353 0.159138 0.164372 0.168948 0.172796 0.175877 0.178177 0.179701 0.180467 0.180498 0.179817 0.178446 0.176405 0.173714 0.170395 0.166481 0.162015 0.157063 0.151714 0.146082 0.140312 0.134571 0.129048 0.123945 0.119472 0.115832 0.113216 0.111790 0.111690 0.113014 0.115820 0.120125 0.125907 0.133109 0.141650 0.151425 0.162320 0.174216 0.186991 0.200530 0.214719 0.229446 0.244597 0.260051 0.275672 0.291307 0.306782 0.321898 0.336436 0.350161 0.362830 0.374199 0.384041 0.392152 0.398370 0.402582 0.404735 0.404841 0.402984 0.399317 0.394055 0.387470 0.379879 0.371626 0.363069 0.354561 0.346435 0.338988 0.332471 0.327078 0.322949 0.320164 0.318752 0.318698 0.319952 0.322440 0.326075 0.330761 0.336401 0.342899 0.350158 0.358081 0.366559 0.375475 0.384694 0.394061 0.403401 0.412520 0.421209 0.429246 0.436412 0.442492 0.447288 0.450633 0.452394 0.452485 0.450873 0.447580 0.442693 0.436354 0.428764 0.420175 0.410879 0.401199 0.391479 0.382066 0.373304 0.365515 0.358995 0.354000 0.350743 0.349390 0.350051 0.352786 0.357600 0.364446 0.373226 0.383792 0.395951 0.409471 0.424082 0.439483 0.455354 0.471359 0.487156 0.502409 0.516793 0.530006 0.541778 0.551877 0.560118 0.566367 0.570546 0.572640 0.572690 0.570799 0.567125 0.561877 0.555305 0.547689 0.539333 0.530544 0.521628 0.512879 0.504567 0.496937 0.490206 0.484566 0.480185 0.477214 0.475793 0.476051 0.478112 0.482090 0.488093 0.496205 0.506491 0.518976 0.533648 0.550440 0.569236 0.589864 0.612103 0.635688 0.660322 0.685688 0.711462 0.737325 0.762979 0.788152 0.812606 0.836140 0.858588 0.879812 0.899699 0.918148 0.935061 0.950336 0.963857 0.975493 0.985094 0.992494 0.997521 1.000000 0.999772 0.996703 0.990697 0.981708 0.969752 0.954913 0.937345 0.917271 0.894985 0.870837 0.845228 0.818600 0.791418 0.764160 0.737304 0.711311 0.686621 0.663635 0.642709 0.624148 0.608197 0.595034 0.584775 0.577462 0.573071 0.571511 0.572629 0.576215 0.582015 0.589737 0.599067 0.609677 0.621243 0.633454 0.646022 0.658689 0.671236 0.683484 0.695295 0.706569 0.717245 0.727294 0.736720 0.745548 0.753829 0.761630 0.769033 0.776134 0.783032 0.789833 0.796636 0.803536 0.810612 0.817923 0.825503 0.833356 0.841451 0.849722 0.858066 0.866347 0.874398 0.882027 0.889026 0.895176 0.900263 0.904083 0.906454 0.907227 0.906297 0.903605 0.899150 0.892987 0.885230 0.876050 0.865666 0.854339 0.842360 0.830039 0.817690 0.805616 0.794097 0.783379 0.773662 0.765092 0.757759 0.751695 0.746873 0.743214 0.740594 0.738851 0.737798 0.737231 0.736943 0.736733 0.736416 0.735829 0.734836 0.733331 0.731236 0.728503 0.725101 0.721017 0.716245 0.710780 0.704613 0.697726 0.690093 0.681677 0.672439 0.662344 0.651370 0.639521 0.626833 0.613390 0.599323 0.584820 0.570122 0.555517 0.541328 0.527900 0.515577 0.504688 0.495521 0.488305 0.483195 0.480257 0.479465 0.480697 0.483743 0.488315 0.494060 0.500581 0.507459 0.514270 0.520609 0.526107 0.530445 0.533369 0.534692 0.534304 0.532167 0.528313 0.522840 0.515898 0.507686 0.498439 0.488415 0.477887 0.467132 0.456419 0.446003 0.436114 0.426945 0.418655 0.411352 0.405095 0.399892 0.395697 0.392414 0.389904 0.387992 0.386477 0.385146 0.383790 0.382211 0.380244 0.377762 0.374689 0.371003 0.366740 0.361990 0.356889 0.351611 0.346354 0.341323 0.336716 0.332707 0.329433 0.326982 0.325388 0.324628 0.324623 0.325243 0.326315 0.327636 0.328984 0.330130 0.330850 0.330934 0.330197 0.328486 0.325679 0.321699 0.316506 0.310103 0.302533 0.293880 0.284263 0.273835 0.262777 0.251291 0.239592 0.227904 0.216449 0.205440 0.195075 0.185532 0.176968 0.169511 0.163267 0.158315 0.154714 0.152500 0.151689 0.152276 0.154233 0.157509 0.162021 0.167656 0.174265 0.181664 0.189634 0.197928 0.206277 0.214400 0.222022 0.228881 0.234749 0.239443 0.242837 0.244868 0.245542 0.244935 0.243184 0.240482 0.237064 0.233192 0.229141 0.225183 0.221568 0.218513 0.216192 0.214721 0.214163 0.214516 0.215722 0.217671 0.220205 0.223134 0.226242 0.229302 0.232085 0.234377 0.235983 0.236737 0.236513 0.235224 0.232826 0.229322 0.224754 0.219206 0.212795 0.205666 0.197982 0.189922 0.181665 0.173390 0.165262 0.157432 0.150029 0.143157 0.136894 0.131293 0.126380 0.122157 0.118602 0.115671 0.113302 0.111411 0.109900 0.108658 0.107560 0.106478 0.105286 0.103861 0.102099 0.099921 0.097281 0.094174 0.090642 0.086777 0.082720 0.078656 0.074807 0.071417 0.068740 0.067019 0.066473 0.067281 0.069565 0.073383 0.078724 0.085506 0.093583 0.102753 0.112771 0.123364 0.134247 0.145144 0.155795 0.165979 0.175514 0.184270 0.192171 0.199189 0.205343 0.210689 0.215313 0.219314 0.222797 0.225858 0.228576 0.231001 0.233153 0.235015 0.236535 0.237630 0.238191 0.238089 0.237190 0.235360 0.232478 0.228443 0.223184 0.216665 0.208887 0.199891 0.189756 0.178597 0.166564 0.153832 0.140605 0.127102 0.113562 0.100232 0.087369 0.075230 0.064073 0.054145 0.045680 0.038890 0.033956 0.031026 0.030202 0.031536 0.035031 0.040634 0.048241 0.057701 0.068821 0.081375 0.095116 0.109779 0.125098 0.140810 0.156661 0.172408 0.187827 0.202705 0.216844 0.230059 0.242171 0.253014 0.262430 0.270274 0.276421 0.280765 0.283236 0.283799 0.282462 0.279286 0.274381 0.267911 0.260087 0.251165 0.241432 0.231203 0.220799 0.210539 0.200728 0.191639 0.183505 0.176511 0.170782 0.166384 0.163320 0.161533 0.160907 0.161276 0.162435 0.164146 0.166153 0.168195 0.170018 0.171391 0.172115 0.172038 0.171060 0.169141 0.166305 0.162640 0.158290 0.153454 0.148369 0.143305 0.138542 0.134361 0.131026 0.128767 0.127773 0.128170 0.130024 0.133328 0.138004 0.143905 0.150819 0.158480 0.166579 0.174780 0.182733 0.190093 0.196533 0.201762 0.205536 0.207666 0.208027 0.206563 0.203283 0.198265 0.191644 0.183613 0.174407 0.164300 0.153585 0.142570 0.131560 0.120847 0.110693 0.101327 0.092929 0.085629 0.079502 0.074572 0.070816 0.068168 0.066534 0.065799 0.065834 0.066509 0.067698 0.069284 0.071161 0.073240 0.075443 

0.065479 0.065285 0.065109 0.064978 0.064925 0.064994 0.065235 0.065704 0.066468 0.067592 0.069147 0.071198 0.073803 0.077008 0.080840 0.085309 0.090398 0.096069 0.102257 0.108878 0.115829 0.122992 0.130242 0.137448 0.144482 0.151218 0.157543 0.163355 0.168566 0.173105 0.176918 0.179969 0.182238 0.183723 0.184436 0.184408 0.183681 0.182314 0.180381 0.177966 0.175172 0.172108 0.168899 0.165676 0.162577 0.159739 0.157296 0.155370 0.154068 0.153469 0.153624 0.154545 0.156205 0.158535 0.161425 0.164726 0.168259 0.171825 0.175209 0.178198 0.180589 0.182202 0.182885 0.182523 0.181045 0.178417 0.174649 0.169786 0.163903 0.157100 0.149494 0.141213 0.132388 0.123152 0.113629 0.103940 0.094196 0.084499 0.074942 0.065610 0.056585 0.047941 0.039753 0.032096 0.025047 0.018686 0.013099 0.008376 0.004611 0.001898 0.000332 0.000000 0.000980 0.003333 0.007098 0.012286 0.018878 0.026817 0.036010 0.046325 0.057593 0.069613 0.082155 0.094971 0.107801 0.120384 0.132468 0.143820 0.154235 0.163545 0.171623 0.178388 0.183805 0.187886 0.190682 0.192284 0.192809 0.192399 0.191209 0.189398 0.187121 0.184523 0.181732 0.178850 0.175955 0.173094 0.170285 0.167519 0.164764 0.161965 0.159060 0.155979 0.152654 0.149028 0.145060 0.140730 0.136044 0.131036 0.125768 0.120327 0.114825 0.109394 0.104179 0.099332 0.095009 0.091361 0.088530 0.086641 0.085803 0.086104 0.087607 0.090353 0.094358 0.099615 0.106097 0.113755 0.122523 0.132317 0.143038 0.154572 0.166795 0.179570 0.192753 0.206195 0.219743 0.233245 0.246553 0.259526 0.272036 0.283967 0.295224 0.305730 0.315430 0.324293 0.332311 0.339498 0.345886 0.351528 0.356487 0.360838 0.364657 0.368024 0.371009 0.373675 0.376075 0.378245 0.380209 0.381979 0.383557 0.384939 0.386119 0.387094 0.387865 0.388442 0.388847 0.389109 0.389267 0.389368 0.389460 0.389594 0.389816 0.390166 0.390678 0.391373 0.392266 0.393362 0.394657 0.396143 0.397809 0.399642 0.401627 0.403750 0.406001 0.408365 0.410828 0.413373 0.415980 0.418620 0.421260 0.423858 0.426368 0.428740 0.430922 0.432869 0.434542 0.435912 0.436969 0.437717 0.438182 0.438404 0.438440 0.438355 0.438223 0.438113 0.438093 0.438217 0.438530 0.439057 0.439813 0.440798 0.442001 0.443407 0.444996 0.446751 0.448659 0.450715 0.452919 0.455283 0.457823 0.460566 0.463541 0.466783 0.470332 0.474227 0.478509 0.483216 0.488386 0.494051 0.500237 0.506962 0.514234 0.522051 0.530396 0.539241 0.548544 0.558252 0.568300 0.578615 0.589118 0.599725 0.610350 0.620912 0.631329 0.641527 0.651438 0.661003 0.670173 0.678907 0.687177 0.694967 0.702273 0.709100 0.715468 0.721407 0.726957 0.732165 0.737088 0.741782 0.746308 0.750725 0.755089 0.759448 0.763847 0.768323 0.772905 0.777620 0.782491 0.787538 0.792785 0.798258 0.803987 0.810004 0.816345 0.823046 0.830140 0.837653 0.845601 0.853984 0.862784 0.871965 0.881466 0.891211 0.901099 0.911018 0.920839 0.930428 0.939645 0.948351 0.956410 0.963697 0.970097 0.975510 0.979852 0.983061 0.985093 0.985930 0.985576 0.984061 0.981437 0.977783 0.973199 0.967804 0.961735 0.955142 0.948184 0.941025 0.933830 0.926760 0.919970 0.913605 0.907800 0.902674 0.898332 0.894866 0.892349 0.890839 0.890375 0.890980 0.892657 0.895391 0.899145 0.903862 0.909464 0.915851 0.922902 0.930476 0.938415 0.946546 0.954687 0.962649 0.970244 0.977289 0.983613 0.989065 0.993516 0.996864 0.999038 1.000000 0.999743 0.998288 0.995684 0.991999 0.987314 0.981717 0.975298 0.968137 0.960303 0.951850 0.942810 0.933198 0.923007 0.912217 0.900796 0.888702 0.875896 0.862339 0.848002 0.832871 0.816946 0.800248 0.782815 0.764706 0.745994 0.726772 0.707139 0.687205 0.667083 0.646886 0.626726 0.606708 0.586931 0.567484 0.548451 0.529905 0.511914 0.494537 0.477832 0.461849 0.446634 0.432230 0.418670 0.405984 0.394191 0.383300 0.373310 0.364209 0.355976 0.348581 0.341992 0.336174 0.331095 0.326729 0.323060 0.320082 0.317800 0.316231 0.315399 0.315332 0.316060 0.317607 0.319989 0.323209 0.327253 0.332093 0.337679 0.343948 0.350823 0.358216 0.366030 0.374170 0.382539 0.391043 0.399600 0.408134 0.416580 0.424883 0.433001 0.440899 0.448552 0.455940 0.463047 0.469861 0.476367 0.482552 0.488396 0.493879 0.498972 0.503644 0.507859 0.511580 0.514765 0.517376 0.519375 0.520729 0.521411 0.521397 0.520675 0.519238 0.517090 0.514243 0.510721 0.506556 0.501794 0.496492 0.490722 0.484566 0.478122 0.471498 0.464813 0.458194 0.451771 0.445676 0.440033 0.434958 0.430553 0.426899 0.424053 0.422047 0.420882 0.420527 0.420921 0.421975 0.423572 0.425571 0.427816 0.430137 0.432361 0.434318 0.435846 0.436799 0.437056 0.436519 0.435124 0.432837 0.429660 0.425624 0.420791 0.415248 0.409102 0.402476 0.395505 0.388327 0.381082 0.373905 0.366926 0.360269 0.354046 0.348364 0.343319 0.339001 0.335493 0.332872 0.331206 0.330557 0.330973 0.332492 0.335131 0.338890 0.343743 0.349641 0.356506 0.364236 0.372704 0.381762 0.391248 0.400991 0.410818 0.420561 0.430065 0.439195 0.447837 0.455908 0.463349 0.470134 0.476262 0.481757 0.486662 0.491035 0.494943 0.498455 0.501639 0.504555 0.507253 0.509767 0.512117 0.514302 0.516308 0.518100 0.519632 0.520841 0.521654 0.521990 0.521762 0.520878 0.519249 0.516786 0.513408 0.509047 0.503646 0.497169 0.489601 0.480956 0.471273 0.460626 0.449116 0.436877 0.424070 0.410880 0.397510 0.384173 0.371086 0.358457 0.346481 0.335328 0.325135 0.316004 0.307991 0.301108 0.295325 0.290569 0.286729 0.283665 0.281218 0.279212 0.277471 0.275820 0.274099 0.272164 0.269895 0.267194 0.263991 0.260239 0.255915 0.251014 0.245549 0.239548 0.233046 0.226090 0.218729 0.211018 0.203013 0.194772 0.186353 0.177812 0.169207 0.160589 0.152010 0.143517 0.135153 0.126956 0.118960 0.111196 0.103689 0.096466 0.089552 0.082972 0.076757 0.070938 0.065552 0.060641 0.056247 0.052412 0.049175 0.046569 0.044614 0.043316 0.042665 0.042632 0.043168 0.044210 0.045679 0.047488 0.049545 0.051762 0.054058 0.056365 0.058631 0.060822 0.062920 0.064928 0.066856 0.068728 0.070568 0.072400 0.074243 0.076106 0.077988 0.079877 0.081752 0.083587 0.085352 0.087019 0.088568 0.089990 0.091292 0.092496 0.093644 0.094798 0.096032 0.097435 0.099099 0.101119 0.103581 0.106553 0.110080 0.114178 0.118820 0.123942 0.129433 0.135140 0.140873 0.146408 0.151503 0.155910 0.159385 0.161708 0.162698 0.162222 0.160209 0.156651 0.151611 0.145216 0.137648 0.129136 0.119941 0.110335 0.100593 0.090968 0.081688 0.072936 0.064853 0.057531 0.051017 0.045320 0.040416 0.036261 0.032800 0.029979 0.027750 0.026082 0.024963 0.024402 0.024428 0.025086 0.026429 0.028515 0.031394 0.035103 0.039653 0.045032 0.051190 0.058046 0.065485 0.073363 0.081512 0.089751 0.097895 0.105763 0.113190 0.120036 0.126192 0.131585 0.136180 0.139977 0.143012 0.145348 0.147066 0.148260 0.149026 0.149453 0.149618 0.149580 0.149373 0.149015 0.148500 0.147809 0.146915 0.145790 0.144414 0.142781 0.140909 0.138839 0.136643 0.134417 0.132281 0.130369 0.128819 0.127762 0.127312 0.127552 0.128524 0.130226 0.132604 0.135554 0.138928 0.142542 0.146185 0.149633 0.152667 0.155080 0.156693 0.157365 0.156999 0.155547 0.153008 0.149430 0.144902 0.139550 0.133529 0.127016 0.120203 0.113286 0.106461 0.099917 0.093826 0.088342 0.083591 0.079672 0.076651 0.074560 0.073401 0.073145 0.073738 0.075109 0.077168 0.079821 0.082968 0.086512 0.090360 0.094427 0.098637 

0.091249 0.090564 0.089884 0.089226 0.088609 0.088062 0.087614 0.087304 0.087175 0.087271 0.087643 0.088340 0.089410 0.090893 0.092823 0.095221 0.098092 0.101426 0.105193 0.109348 0.113829 0.118558 0.123450 0.128412 0.133353 0.138186 0.142836 0.147241 0.151362 0.155178 0.158692 0.161926 0.164920 0.167723 0.170390 0.172975 0.175519 0.178053 0.180587 0.183114 0.185609 0.188032 0.190338 0.192482 0.194425 0.196145 0.197639 0.198927 0.200051 0.201075 0.202075 0.203134 0.204333 0.205739 0.207401 0.209339 0.211538 0.213953 0.216502 0.219073 0.221533 0.223727 0.225496 0.226679 0.227127 0.226708 0.225312 0.222863 0.219315 0.214661 0.208929 0.202185 0.194529 0.186091 0.177029 0.167521 0.157758 0.147940 0.138261 0.128903 0.120031 0.111777 0.104239 0.097476 0.091502 0.086293 0.081786 0.077888 0.074481 0.071439 0.068632 0.065936 0.063246 0.060477 0.057570 0.054492 0.051234 0.047809 0.044245 0.040582 0.036865 0.033141 0.029456 0.025852 0.022368 0.019036 0.015890 0.012957 0.010266 0.007841 0.005709 0.003890 0.002406 0.001270 0.000490 0.000069 0.000000 0.000269 0.000854 0.001730 0.002867 0.004233 0.005800 0.007542 0.009444 0.011496 0.013699 0.016066 0.018615 0.021375 0.024375 0.027647 0.031222 0.035123 0.039370 0.043972 0.048930 0.054242 0.059896 0.065881 0.072183 0.078790 0.085691 0.092876 0.100338 0.108064 0.116042 0.124251 0.132662 0.141237 0.149928 0.158678 0.167423 0.176095 0.184626 0.192951 0.201010 0.208751 0.216130 0.223113 0.229671 0.235779 0.241413 0.246547 0.251152 0.255192 0.258625 0.261406 0.263491 0.264841 0.265426 0.265233 0.264272 0.262576 0.260206 0.257249 0.253816 0.250038 0.246054 0.242011 0.238047 0.234289 0.230841 0.227784 0.225172 0.223029 0.221355 0.220130 0.219317 0.218871 0.218744 0.218890 0.219270 0.219852 0.220610 0.221525 0.222579 0.223754 0.225027 0.226366 0.227731 0.229071 0.230328 0.231441 0.232349 0.232996 0.233340 0.233355 0.233034 0.232396 0.231483 0.230362 0.229120 0.227861 0.226702 0.225764 0.225172 0.225042 0.225483 0.226589 0.228435 0.231078 0.234554 0.238875 0.244035 0.250003 0.256732 0.264156 0.272193 0.280750 0.289724 0.299007 0.308490 0.318065 0.327633 0.337105 0.346405 0.355476 0.364278 0.372791 0.381015 0.388964 0.396673 0.404183 0.411547 0.418821 0.426061 0.433321 0.440646 0.448075 0.455636 0.463346 0.471216 0.479245 0.487429 0.495763 0.504238 0.512851 0.521605 0.530508 0.539579 0.548850 0.558359 0.568158 0.578308 0.588877 0.599939 0.611570 0.623845 0.636834 0.650595 0.665173 0.680591 0.696851 0.713927 0.731763 0.750275 0.769347 0.788837 0.808577 0.828377 0.848034 0.867333 0.886052 0.903972 0.920879 0.936568 0.950850 0.963553 0.974525 0.983640 0.990798 0.995930 0.998998 1.000000 0.998974 0.995995 0.991183 0.984697 0.976736 0.967536 0.957365 0.946513 0.935286 0.923997 0.912949 0.902432 0.892707 0.884000 0.876490 0.870311 0.865541 0.862211 0.860297 0.859735 0.860417 0.862205 0.864939 0.868437 0.872515 0.876980 0.881649 0.886344 0.890901 0.895173 0.899028 0.902356 0.905065 0.907084 0.908362 0.908868 0.908588 0.907523 0.905694 0.903131 0.899878 0.895990 0.891530 0.886572 0.881194 0.875483 0.869534 0.863446 0.857322 0.851269 0.845393 0.839796 0.834574 0.829811 0.825574 0.821914 0.818857 0.816408 0.814545 0.813225 0.812383 0.811936 0.811785 0.811825 0.811941 0.812019 0.811947 0.811620 0.810940 0.809823 0.808200 0.806017 0.803242 0.799859 0.795876 0.791322 0.786249 0.780729 0.774851 0.768724 0.762470 0.756221 0.750114 0.744288 0.738876 0.734002 0.729774 0.726277 0.723572 0.721687 0.720617 0.720320 0.720717 0.721693 0.723100 0.724760 0.726474 0.728027 0.729197 0.729766 0.729528 0.728297 0.725918 0.722269 0.717273 0.710893 0.703140 0.694068 0.683771 0.672380 0.660053 0.646973 0.633332 0.619329 0.605159 0.591007 0.577040 0.563406 0.550227 0.537601 0.525601 0.514280 0.503668 0.493782 0.484629 0.476206 0.468507 0.461528 0.455261 0.449701 0.444844 0.440685 0.437212 0.434410 0.432253 0.430704 0.429712 0.429213 0.429126 0.429361 0.429818 0.430393 0.430979 0.431478 0.431800 0.431870 0.431634 0.431057 0.430128 0.428858 0.427280 0.425442 0.423408 0.421246 0.419032 0.416838 0.414731 0.412767 0.410990 0.409429 0.408097 0.406992 0.406094 0.405370 0.404774 0.404244 0.403710 0.403094 0.402310 0.401268 0.399877 0.398049 0.395701 0.392758 0.389161 0.384866 0.379851 0.374115 0.367684 0.360610 0.352971 0.344868 0.336426 0.327783 0.319094 0.310513 0.302197 0.294292 0.286929 0.280218 0.274241 0.269051 0.264669 0.261082 0.258249 0.256100 0.254542 0.253464 0.252743 0.252249 0.251852 0.251425 0.250852 0.250026 0.248857 0.247272 0.245215 0.242652 0.239565 0.235958 0.231856 0.227300 0.222352 0.217093 0.211615 0.206028 0.200448 0.195000 0.189808 0.184994 0.180668 0.176927 0.173846 0.171476 0.169843 0.168939 0.168728 0.169145 0.170101 0.171482 0.173164 0.175009 0.176880 0.178648 0.180192 0.181415 0.182242 0.182627 0.182554 0.182035 0.181111 0.179848 0.178331 0.176657 0.174931 0.173256 0.171730 0.170436 0.169440 0.168787 0.168502 0.168586 0.169017 0.169761 0.170768 0.171981 0.173344 0.174801 0.176311 0.177843 0.179384 0.180936 0.182521 0.184171 0.185931 0.187846 0.189963 0.192318 0.194933 0.197811 0.200934 0.204259 0.207717 0.211221 0.214663 0.217925 0.220879 0.223399 0.225365 0.226667 0.227214 0.226934 0.225780 0.223728 0.220779 0.216957 0.212312 0.206911 0.200841 0.194206 0.187122 0.179719 0.172134 0.164510 0.156991 0.149720 0.142831 0.136450 0.130683 0.125618 0.121321 0.117828 0.115151 0.113274 0.112155 0.111734 0.111929 0.112646 0.113783 0.115233 0.116888 0.118641 0.120392 0.122042 0.123502 0.124686 0.125516 0.125919 0.125830 0.125194 0.123966 0.122111 0.119610 0.116458 0.112667 0.108264 0.103293 0.097811 0.091887 0.085600 0.079037 0.072286 0.065439 0.058584 0.051811 0.045202 0.038835 0.032785 0.027117 0.021895 0.017170 0.012989 0.009389 0.006398 0.004033 0.002301 0.001198 0.000711 0.000814 0.001477 0.002658 0.004314 0.006393 0.008843 0.011606 0.014624 0.017840 0.021193 0.024623 0.028072 0.031485 0.034808 0.037995 0.041007 0.043814 0.046401 0.048764 0.050918 0.052893 0.054735 0.056506 0.058278 0.060130 0.062144 0.064396 0.066952 0.069860 0.073145 0.076805 0.080809 0.085098 0.089585 0.094160 0.098701 0.103077 0.107158 0.110829 0.113989 0.116568 0.118526 0.119854 0.120579 0.120754 0.120460 0.119792 0.118853 0.117747 0.116566 0.115389 0.114271 0.113243 0.112314 0.111464 0.110659 0.109848 0.108972 0.107975 0.106802 0.105413 0.103783 0.101908 0.099801 0.097500 0.095059 0.092548 0.090050 0.087655 0.085456 0.083544 0.082004 0.080910 0.080324 0.080290 0.080834 0.081961 0.083657 0.085885 0.088588 0.091692 0.095106 0.098729 0.102451 0.106163 0.109761 0.113150 0.116253 0.119011 0.121389 0.123376 0.124984 0.126241 0.127194 0.127897 0.128407 0.128778 0.129055 0.129271 0.129447 0.129587 0.129686 0.129726 0.129692 0.129567 0.129344 0.129028 0.128641 0.128225 0.127837 0.127555 0.127466 0.127665 0.128246 0.129297 0.130893 0.133090 0.135920 0.139392 0.143488 0.148170 0.153381 0.159053 0.165111 0.171483 0.178106 0.184926 0.191912 0.199048 0.206337 0.213799 0.221464 0.229367 0.237541 0.246013 0.254789 0.263859 0.273186 0.282706 0.292331 0.301952 0.311443 0.320671 0.329502 0.337812 0.345491 0.352456 0.358646 0.364032 0.368608 0.372396 0.375437 0.377787 0.379513 0.380687 0.381384 0.381675 0.381629 

0.091596 0.091366 0.091094 0.090763 0.090348 0.089823 0.089154 0.088304 0.087232 0.085897 0.084257 0.082274 0.079919 0.077170 0.074020 0.070476 0.066560 0.062312 0.057782 0.053035 0.048144 0.043185 0.038235 0.033370 0.028659 0.024165 0.019943 0.016039 0.012493 0.009337 0.006597 0.004301 0.002469 0.001125 0.000294 0.000000 0.000270 0.001132 0.002610 0.004728 0.007501 0.010940 0.015042 0.019792 0.025164 0.031113 0.037583 0.044503 0.051789 0.059352 0.067093 0.074913 0.082711 0.090395 0.097877 0.105083 0.111951 0.118437 0.124515 0.130177 0.135434 0.140315 0.144865 0.149139 0.153202 0.157121 0.160963 0.164783 0.168628 0.172525 0.176485 0.180494 0.184521 0.188511 0.192397 0.196097 0.199520 0.202576 0.205173 0.207232 0.208680 0.209464 0.209545 0.208904 0.207540 0.205471 0.202732 0.199374 0.195459 0.191064 0.186273 0.181177 0.175875 0.170466 0.165055 0.159744 0.154635 0.149827 0.145413 0.141481 0.138110 0.135366 0.133306 0.131973 0.131393 0.131578 0.132521 0.134201 0.136577 0.139594 0.143182 0.147258 0.151726 0.156482 0.161416 0.166411 0.171351 0.176122 0.180615 0.184726 0.188366 0.191454 0.193930 0.195748 0.196880 0.197320 0.197080 0.196189 0.194695 0.192661 0.190162 0.187285 0.184121 0.180768 0.177323 0.173881 0.170532 0.167357 0.164430 0.161812 0.159551 0.157683 0.156232 0.155209 0.154612 0.154431 0.154646 0.155232 0.156160 0.157398 0.158913 0.160676 0.162661 0.164845 0.167213 0.169758 0.172477 0.175378 0.178475 0.181786 0.185336 0.189150 0.193254 0.197672 0.202422 0.207512 0.212942 0.218699 0.224757 0.231078 0.237613 0.244302 0.251078 0.257872 0.264613 0.271233 0.277669 0.283867 0.289781 0.295374 0.300619 0.305496 0.309990 0.314091 0.317789 0.321078 0.323947 0.326385 0.328381 0.329921 0.330998 0.331604 0.331742 0.331423 0.330670 0.329520 0.328023 0.326245 0.324266 0.322175 0.320073 0.318063 0.316248 0.314730 0.313598 0.312933 0.312797 0.313232 0.314261 0.315885 0.318083 0.320815 0.324023 0.327638 0.331579 0.335763 0.340106 0.344529 0.348964 0.353357 0.357669 0.361882 0.365996 0.370032 0.374031 0.378049 0.382156 0.386428 0.390949 0.395799 0.401051 0.406769 0.412999 0.419768 0.427082 0.434926 0.443262 0.452034 0.461169 0.470584 0.480187 0.489888 0.499597 0.509233 0.518728 0.528025 0.537086 0.545887 0.554417 0.562683 0.570697 0.578482 0.586065 0.593474 0.600736 0.607876 0.614911 0.621852 0.628704 0.635462 0.642115 0.648646 0.655030 0.661240 0.667244 0.673010 0.678508 0.683709 0.688590 0.693131 0.697321 0.701155 0.704638 0.707780 0.710602 0.713131 0.715402 0.717455 0.719340 0.721111 0.722828 0.724554 0.726357 0.728308 0.730475 0.732925 0.735719 0.738908 0.742532 0.746616 0.751168 0.756177 0.761615 0.767434 0.773570 0.779943 0.786466 0.793042 0.799574 0.805966 0.812128 0.817980 0.823454 0.828499 0.833078 0.837173 0.840785 0.843931 0.846644 0.848973 0.850978 0.852729 0.854301 0.855774 0.857226 0.858732 0.860360 0.862167 0.864198 0.866485 0.869045 0.871881 0.874981 0.878322 0.881872 0.885590 0.889431 0.893350 0.897302 0.901248 0.905152 0.908988 0.912736 0.916385 0.919930 0.923372 0.926717 0.929973 0.933149 0.936253 0.939292 0.942271 0.945192 0.948057 0.950868 0.953624 0.956328 0.958986 0.961606 0.964197 0.966772 0.969344 0.971924 0.974523 0.977144 0.979782 0.982426 0.985053 0.987632 0.990118 0.992462 0.994604 0.996480 0.998025 0.999170 0.999849 1.000000 0.999562 0.998482 0.996711 0.994204 0.990922 0.986829 0.981893 0.976087 0.969385 0.961763 0.953204 0.943692 0.933218 0.921780 0.909384 0.896045 0.881793 0.866669 0.850734 0.834065 0.816761 0.798940 0.780744 0.762333 0.743886 0.725600 0.707681 0.690341 0.673792 0.658235 0.643859 0.630826 0.619268 0.609281 0.600919 0.594193 0.589069 0.585470 0.583279 0.582347 0.582497 0.583532 0.585245 0.587427 0.589872 0.592389 0.594800 0.596954 0.598720 0.599994 0.600695 0.600766 0.600170 0.598888 0.596916 0.594260 0.590936 0.586966 0.582379 0.577208 0.571489 0.565265 0.558584 0.551498 0.544069 0.536362 0.528449 0.520409 0.512320 0.504263 0.496316 0.488553 0.481036 0.473817 0.466935 0.460408 0.454241 0.448418 0.442908 0.437665 0.432629 0.427735 0.422911 0.418088 0.413198 0.408181 0.402990 0.397584 0.391940 0.386043 0.379890 0.373488 0.366851 0.359996 0.352944 0.345718 0.338340 0.330832 0.323216 0.315511 0.307740 0.299925 0.292089 0.284258 0.276460 0.268723 0.261079 0.253557 0.246188 0.239002 0.232027 0.225290 0.218819 0.212640 0.206781 0.201273 0.196149 0.191444 0.187199 0.183453 0.180250 0.177631 0.175632 0.174284 0.173609 0.173616 0.174300 0.175642 0.177605 0.180137 0.183173 0.186632 0.190423 0.194449 0.198607 0.202792 0.206905 0.210849 0.214538 0.217898 0.220867 0.223401 0.225474 0.227077 0.228218 0.228924 0.229237 0.229214 0.228924 0.228442 0.227851 0.227236 0.226676 0.226251 0.226027 0.226061 0.226393 0.227050 0.228038 0.229347 0.230947 0.232793 0.234825 0.236973 0.239159 0.241302 0.243323 0.245149 0.246719 0.247984 0.248912 0.249487 0.249715 0.249616 0.249228 0.248600 0.247791 0.246868 0.245899 0.244953 0.244095 0.243383 0.242870 0.242599 0.242602 0.242906 0.243527 0.244471 0.245739 0.247324 0.249212 0.251386 0.253821 0.256487 0.259351 0.262374 0.265513 0.268719 0.271943 0.275130 0.278226 0.281174 0.283924 0.286428 0.288644 0.290540 0.292095 0.293298 0.294153 0.294674 0.294885 0.294821 0.294521 0.294027 0.293380 0.292618 0.291771 0.290857 0.289884 0.288846 0.287723 0.286485 0.285089 0.283485 0.281620 0.279440 0.276894 0.273940 0.270544 0.266686 0.262363 0.257585 0.252379 0.246786 0.240862 0.234672 0.228289 0.221792 0.215261 0.208776 0.202414 0.196245 0.190332 0.184731 0.179486 0.174631 0.170192 0.166184 0.162616 0.159491 0.156806 0.154556 0.152738 0.151349 0.150387 0.149857 0.149763 0.150114 0.150918 0.152181 0.153905 0.156086 0.158708 0.161746 0.165161 0.168902 0.172902 0.177087 0.181372 0.185665 0.189873 0.193903 0.197667 0.201084 0.204083 0.206610 0.208620 0.210088 0.211004 0.211371 0.211212 0.210558 0.209456 0.207959 0.206131 0.204038 0.201748 0.199329 0.196843 0.194351 0.191900 0.189531 0.187273 0.185144 0.183151 0.181292 0.179555 0.177923 0.176374 0.174886 0.173438 0.172010 0.170588 0.169165 0.167740 0.166318 0.164912 0.163537 0.162216 0.160968 0.159818 0.158784 0.157881 0.157120 0.156501 0.156019 0.155659 0.155395 0.155195 0.155020 0.154822 0.154552 0.154157 0.153585 0.152786 0.151717 0.150342 0.148636 0.146584 0.144188 0.141461 0.138434 0.135148 0.131658 0.128031 0.124339 0.120657 0.117063 0.113630 0.110424 0.107506 0.104921 0.102705 0.100882 0.099463 0.098450 0.097835 0.097603 0.097735 0.098206 0.098992 0.100064 0.101395 0.102955 0.104712 0.106634 0.108686 0.110830 0.113026 0.115233 0.117408 0.119511 0.121501 0.123343 0.125007 0.126471 0.127721 0.128751 0.129564 0.130169 0.130581 0.130819 0.130901 0.130844 0.130661 0.130359 0.129938 0.129389 0.128700 0.127851 0.126823 0.125594 0.124148 0.122474 0.120569 0.118443 0.116114 0.113615 0.110986 0.108277 0.105545 0.102850 0.100251 0.097806 0.095569 0.093585 0.091891 0.090517 0.089483 0.088802 0.088480 0.088519 0.088916 0.089670 0.090775 0.092230 0.094035 0.096189 0.098695 0.101556 0.104773 0.108344 0.112265 0.116523 0.121099 0.125965 0.131083 0.136404 0.141874 0.147429 0.153002 0.158526 0.163935 0.169168 0.174173 0.178907 0.183337 0.187443 0.191214 0.194649 0.197755 0.200543 0.203032 0.205241 

0.162580 0.159295 0.155784 0.152051 0.148102 0.143951 0.139620 0.135136 0.130533 0.125852 0.121135 0.116424 0.111762 0.107180 0.102704 0.098345 0.094101 0.089955 0.085883 0.081849 0.077820 0.073765 0.069665 0.065516 0.061338 0.057168 0.053067 0.049112 0.045392 0.041999 0.039022 0.036535 0.034595 0.033229 0.032439 0.032196 0.032442 0.033095 0.034059 0.035223 0.036477 0.037714 0.038842 0.039785 0.040489 0.040926 0.041096 0.041022 0.040751 0.040353 0.039911 0.039521 0.039282 0.039295 0.039653 0.040436 0.041710 0.043520 0.045890 0.048817 0.052277 0.056223 0.060585 0.065274 0.070186 0.075202 0.080196 0.085033 0.089576 0.093690 0.097245 0.100121 0.102209 0.103422 0.103694 0.102985 0.101290 0.098633 0.095078 0.090726 0.085711 0.080203 0.074396 0.068510 0.062770 0.057409 0.052645 0.048677 0.045671 0.043753 0.042997 0.043425 0.045006 0.047653 0.051235 0.055585 0.060505 0.065789 0.071226 0.076620 0.081797 0.086615 0.090971 0.094799 0.098075 0.100809 0.103040 0.104829 0.106250 0.107379 0.108286 0.109030 0.109648 0.110157 0.110548 0.110792 0.110837 0.110618 0.110062 0.109095 0.107649 0.105673 0.103132 0.100016 0.096340 0.092146 0.087496 0.082474 0.077175 0.071701 0.066155 0.060632 0.055219 0.049983 0.044977 0.040233 0.035766 0.031577 0.027652 0.023976 0.020526 0.017285 0.014245 0.011406 0.008783 0.006404 0.004313 0.002562 0.001216 0.000340 0.000000 0.000255 0.001150 0.002717 0.004963 0.007874 0.011411 0.015514 0.020099 0.025070 0.030318 0.035730 0.041197 0.046622 0.051925 0.057049 0.061965 0.066676 0.071217 0.075651 0.080069 0.084583 0.089317 0.094399 0.099953 0.106087 0.112887 0.120409 0.128670 0.137654 0.147300 0.157513 0.168165 0.179099 0.190141 0.201105 0.211801 0.222047 0.231676 0.240537 0.248512 0.255508 0.261467 0.266366 0.270211 0.273042 0.274921 0.275934 0.276179 0.275764 0.274801 0.273397 0.271653 0.269662 0.267503 0.265246 0.262952 0.260672 0.258456 0.256352 0.254412 0.252690 0.251246 0.250143 0.249450 0.249228 0.249537 0.250422 0.251912 0.254014 0.256710 0.259955 0.263678 0.267784 0.272162 0.276686 0.281228 0.285666 0.289889 0.293809 0.297366 0.300529 0.303305 0.305732 0.307881 0.309848 0.311752 0.313726 0.315908 0.318439 0.321449 0.325055 0.329355 0.334423 0.340310 0.347036 0.354597 0.362958 0.372062 0.381827 0.392153 0.402920 0.413998 0.425245 0.436515 0.447659 0.458533 0.469002 0.478944 0.488256 0.496859 0.504705 0.511779 0.518104 0.523745 0.528807 0.533432 0.537802 0.542124 0.546629 0.551556 0.557144 0.563618 0.571175 0.579977 0.590137 0.601715 0.614712 0.629070 0.644677 0.661368 0.678935 0.697143 0.715734 0.734442 0.753008 0.771187 0.788757 0.805528 0.821341 0.836077 0.849646 0.861992 0.873084 0.882911 0.891476 0.898791 0.904873 0.909734 0.913386 0.915837 0.917090 0.917145 0.916002 0.913666 0.910145 0.905459 0.899639 0.892730 0.884794 0.875909 0.866169 0.855684 0.844578 0.832990 0.821066 0.808962 0.796837 0.784852 0.773169 0.761941 0.751318 0.741436 0.732420 0.724378 0.717404 0.711573 0.706943 0.703554 0.701431 0.700580 0.700997 0.702660 0.705535 0.709575 0.714721 0.720900 0.728026 0.735999 0.744707 0.754023 0.763812 0.773928 0.784222 0.794541 0.804740 0.814682 0.824246 0.833334 0.841873 0.849822 0.857173 0.863952 0.870216 0.876051 0.881569 0.886895 0.892164 0.897507 0.903046 0.908883 0.915093 0.921714 0.928747 0.936153 0.943850 0.951720 0.959610 0.967341 0.974713 0.981516 0.987541 0.992581 0.996447 0.998968 1.000000 0.999423 0.997147 0.993106 0.987259 0.979585 0.970081 0.958757 0.945637 0.930754 0.914156 0.895904 0.876076 0.854770 0.832107 0.808235 0.783325 0.757573 0.731199 0.704434 0.677520 0.650694 0.624185 0.598199 0.572914 0.548469 0.524962 0.502449 0.480939 0.460407 0.440790 0.422003 0.403945 0.386513 0.369607 0.353145 0.337069 0.321355 0.306014 0.291097 0.276695 0.262938 0.249990 0.238042 0.227309 0.218014 0.210386 0.204641 0.200979 0.199571 0.200548 0.203997 0.209951 0.218390 0.229237 0.242362 0.257584 0.274681 0.293398 0.313457 0.334572 0.356454 0.378831 0.401448 0.424084 0.446550 0.468695 0.490404 0.511599 0.532229 0.552266 0.571698 0.590519 0.608724 0.626301 0.643226 0.659463 0.674959 0.689648 0.703454 0.716297 0.728097 0.738782 0.748295 0.756598 0.763677 0.769547 0.774250 0.777858 0.780466 0.782193 0.783176 0.783562 0.783502 0.783148 0.782645 0.782124 0.781703 0.781478 0.781525 0.781900 0.782636 0.783750 0.785241 0.787097 0.789299 0.791824 0.794645 0.797742 0.801098 0.804699 0.808539 0.812616 0.816926 0.821471 0.826244 0.831234 0.836422 0.841776 0.847254 0.852800 0.858344 0.863805 0.869091 0.874100 0.878727 0.882860 0.886390 0.889208 0.891213 0.892311 0.892422 0.891477 0.889424 0.886228 0.881871 0.876352 0.869686 0.861905 0.853053 0.843185 0.832368 0.820674 0.808179 0.794963 0.781106 0.766684 0.751772 0.736435 0.720731 0.704706 0.688394 0.671812 0.654965 0.637838 0.620407 0.602632 0.584471 0.565875 0.546802 0.527222 0.507117 0.486496 0.465392 0.443867 0.422012 0.399949 0.377821 0.355793 0.334042 0.312751 0.292101 0.272265 0.253399 0.235641 0.219101 0.203868 0.189999 0.177528 0.166463 0.156791 0.148479 0.141480 0.135733 0.131167 0.127705 0.125261 0.123748 0.123072 0.123137 0.123847 0.125100 0.126795 0.128830 0.131104 0.133516 0.135972 0.138380 0.140658 0.142731 0.144539 0.146032 0.147177 0.147955 0.148367 0.148427 0.148172 0.147650 0.146928 0.146084 0.145205 0.144386 0.143722 0.143301 0.143204 0.143495 0.144215 0.145380 0.146975 0.148955 0.151244 0.153734 0.156294 0.158774 0.161011 0.162839 0.164097 0.164638 0.164335 0.163091 0.160841 0.157557 0.153249 0.147967 0.141796 0.134858 0.127300 0.119296 0.111035 0.102718 0.094548 0.086720 0.079419 0.072808 0.067023 0.062166 0.058303 0.055460 0.053620 0.052729 0.052696 0.053398 0.054685 0.056390 0.058336 0.060343 0.062238 0.063863 0.065078 0.065771 0.065856 0.065281 0.064027 0.062105 0.059557 0.056450 0.052875 0.048942 0.044772 0.040495 0.036242 0.032140 0.028308 0.024851 0.021856 0.019390 0.017498 0.016203 0.015503 0.015380 0.015794 0.016695 0.018022 0.019710 0.021695 0.023915 0.026314 0.028845 0.031470 0.034160 0.036889 0.039640 0.042391 0.045124 0.047810 0.050420 0.052913 0.055246 0.057371 0.059240 0.060810 0.062045 0.062924 0.063440 0.063608 0.063459 0.063048 0.062442 0.061725 0.060988 0.060324 0.059824 0.059568 0.059625 0.060042 0.060846 0.062040 0.063604 0.065495 0.067650 0.069988 0.072418 0.074844 0.077168 0.079300 0.081160 0.082686 0.083834 0.084582 0.084928 0.084890 0.084502 0.083811 0.082867 0.081726 0.080439 0.079048 0.077590 0.076087 0.074556 0.073002 0.071427 0.069827 0.068204 0.066561 0.064910 0.063273 0.061680 0.060173 0.058803 0.057630 0.056719 0.056134 0.055939 0.056190 0.056935 0.058204 0.060009 0.062342 0.065171 0.068445 0.072089 0.076012 0.080114 0.084284 0.088414 0.092405 0.096165 0.099623 0.102725 0.105436 0.107740 0.109631 0.111115 0.112198 0.112887 0.113181 0.113071 0.112539 0.111560 0.110109 0.108163 0.105712 0.102763 0.099348 0.095528 0.091397 0.087081 0.082732 0.078527 0.074658 0.071318 0.068696 0.066966 0.066272 0.066726 0.068399 0.071315 0.075456 0.080753 0.087098 0.094342 0.102300 0.110762 0.119499 0.128268 0.136826 0.144940 0.152392 0.158995 0.164597 0.169091 0.172414 0.174553 0.175538 0.175440 0.174359 0.172421 0.169761 0.166521 0.162839 0.158843 0.154647 0.150352 0.146040 0.141778 

0.080516 0.079494 0.078479 0.077475 0.076486 0.075514 0.074556 0.073606 0.072651 0.071675 0.070657 0.069570 0.068387 0.067082 0.065633 0.064027 0.062261 0.060346 0.058308 0.056189 0.054043 0.051937 0.049939 0.048120 0.046544 0.045266 0.044322 0.043733 0.043495 0.043588 0.043971 0.044589 0.045374 0.046254 0.047155 0.048006 0.048744 0.049319 0.049693 0.049844 0.049764 0.049461 0.048954 0.048273 0.047453 0.046535 0.045559 0.044563 0.043580 0.042634 0.041741 0.040908 0.040132 0.039401 0.038697 0.037996 0.037272 0.036499 0.035652 0.034710 0.033658 0.032486 0.031191 0.029774 0.028241 0.026602 0.024868 0.023054 0.021176 0.019249 0.017290 0.015317 0.013348 0.011406 0.009512 0.007694 0.005981 0.004405 0.003003 0.001815 0.000887 0.000265 0.000000 0.000141 0.000739 0.001837 0.003472 0.005672 0.008447 0.011791 0.015676 0.020054 0.024853 0.029981 0.035326 0.040766 0.046166 0.051394 0.056320 0.060825 0.064810 0.068197 0.070935 0.073000 0.074399 0.075163 0.075347 0.075027 0.074291 0.073231 0.071944 0.070519 0.069031 0.067544 0.066099 0.064719 0.063407 0.062149 0.060917 0.059672 0.058371 0.056972 0.055437 0.053740 0.051864 0.049812 0.047600 0.045261 0.042842 0.040404 0.038015 0.035750 0.033687 0.031902 0.030466 0.029443 0.028887 0.028840 0.029333 0.030384 0.032000 0.034175 0.036896 0.040141 0.043885 0.048096 0.052743 0.057795 0.063225 0.069005 0.075116 0.081540 0.088267 0.095288 0.102597 0.110188 0.118054 0.126183 0.134558 0.143153 0.151932 0.160846 0.169837 0.178836 0.187762 0.196529 0.205045 0.213216 0.220952 0.228167 0.234787 0.240749 0.246008 0.250536 0.254323 0.257380 0.259738 0.261443 0.262560 0.263165 0.263344 0.263190 0.262799 0.262267 0.261687 0.261147 0.260725 0.260490 0.260502 0.260805 0.261432 0.262402 0.263724 0.265389 0.267383 0.269676 0.272234 0.275015 0.277974 0.281066 0.284247 0.287481 0.290739 0.294002 0.297266 0.300537 0.303834 0.307187 0.310635 0.314220 0.317982 0.321961 0.326185 0.330669 0.335415 0.340407 0.345612 0.350980 0.356450 0.361949 0.367401 0.372724 0.377844 0.382687 0.387191 0.391304 0.394984 0.398200 0.400932 0.403167 0.404904 0.406146 0.406904 0.407195 0.407042 0.406477 0.405537 0.404271 0.402737 0.401000 0.399141 0.397245 0.395410 0.393741 0.392347 0.391342 0.390842 0.390958 0.391800 0.393466 0.396046 0.399614 0.404227 0.409923 0.416716 0.424600 0.433543 0.443490 0.454367 0.466077 0.478512 0.491548 0.505060 0.518916 0.532993 0.547171 0.561346 0.575427 0.589342 0.603036 0.616470 0.629622 0.642483 0.655052 0.667334 0.679336 0.691061 0.702506 0.713663 0.724511 0.735024 0.745167 0.754900 0.764183 0.772982 0.781266 0.789021 0.796246 0.802961 0.809203 0.815031 0.820524 0.825776 0.830892 0.835986 0.841175 0.846570 0.852272 0.858368 0.864923 0.871979 0.879548 0.887617 0.896139 0.905044 0.914234 0.923592 0.932982 0.942262 0.951280 0.959889 0.967945 0.975316 0.981883 0.987545 0.992218 0.995838 0.998357 0.999748 1.000000 0.999119 0.997128 0.994064 0.989980 0.984946 0.979047 0.972385 0.965077 0.957254 0.949060 0.940647 0.932169 0.923782 0.915634 0.907859 0.900572 0.893864 0.887801 0.882415 0.877711 0.873664 0.870227 0.867329 0.864888 0.862814 0.861014 0.859404 0.857908 0.856467 0.855037 0.853593 0.852130 0.850657 0.849199 0.847790 0.846472 0.845288 0.844285 0.843505 0.842982 0.842749 0.842828 0.843234 0.843974 0.845050 0.846457 0.848182 0.850209 0.852511 0.855057 0.857802 0.860693 0.863663 0.866628 0.869494 0.872149 0.874471 0.876326 0.877578 0.878089 0.877727 0.876373 0.873925 0.870307 0.865470 0.859395 0.852098 0.843626 0.834058 0.823497 0.812070 0.799917 0.787191 0.774044 0.760624 0.747073 0.733514 0.720056 0.706786 0.693770 0.681054 0.668664 0.656609 0.644882 0.633466 0.622335 0.611457 0.600799 0.590328 0.580014 0.569835 0.559773 0.549820 0.539978 0.530257 0.520675 0.511261 0.502048 0.493075 0.484384 0.476016 0.468013 0.460413 0.453247 0.446545 0.440326 0.434605 0.429393 0.424692 0.420505 0.416831 0.413668 0.411014 0.408871 0.407242 0.406129 0.405540 0.405478 0.405949 0.406952 0.408483 0.410530 0.413073 0.416082 0.419519 0.423334 0.427470 0.431860 0.436433 0.441112 0.445820 0.450478 0.455009 0.459341 0.463405 0.467140 0.470490 0.473407 0.475850 0.477783 0.479177 0.480005 0.480248 0.479886 0.478902 0.477283 0.475015 0.472087 0.468493 0.464228 0.459296 0.453707 0.447482 0.440655 0.433271 0.425391 0.417090 0.408459 0.399603 0.390638 0.381691 0.372897 0.364394 0.356324 0.348825 0.342029 0.336061 0.331033 0.327043 0.324172 0.322482 0.322012 0.322779 0.324776 0.327967 0.332295 0.337674 0.343995 0.351127 0.358918 0.367202 0.375800 0.384528 0.393199 0.401633 0.409658 0.417119 0.423881 0.429833 0.434893 0.439009 0.442159 0.444353 0.445631 0.446059 0.445727 0.444744 0.443233 0.441325 0.439150 0.436839 0.434507 0.432257 0.430172 0.428310 0.426703 0.425360 0.424260 0.423363 0.422606 0.421913 0.421198 0.420374 0.419355 0.418067 0.416450 0.414465 0.412094 0.409345 0.406250 0.402867 0.399271 0.395558 0.391836 0.388222 0.384835 0.381794 0.379212 0.377189 0.375813 0.375155 0.375265 0.376173 0.377885 0.380385 0.383636 0.387576 0.392125 0.397183 0.402634 0.408347 0.414182 0.419991 0.425621 0.430918 0.435732 0.439918 0.443342 0.445879 0.447422 0.447882 0.447188 0.445289 0.442158 0.437791 0.432204 0.425438 0.417554 0.408632 0.398774 0.388096 0.376732 0.364827 0.352539 0.340032 0.327473 0.315032 0.302871 0.291146 0.279995 0.269538 0.259871 0.251062 0.243147 0.236134 0.229996 0.224683 0.220117 0.216205 0.212844 0.209925 0.207346 0.205017 0.202862 0.200829 0.198888 0.197031 0.195270 0.193634 0.192160 0.190889 0.189856 0.189087 0.188591 0.188356 0.188351 0.188522 0.188795 0.189086 0.189298 0.189338 0.189115 0.188551 0.187587 0.186182 0.184323 0.182015 0.179290 0.176194 0.172791 0.169154 0.165358 0.161480 0.157590 0.153753 0.150019 0.146428 0.143004 0.139759 0.136689 0.133777 0.130992 0.128292 0.125621 0.122913 0.120093 0.117080 0.113789 0.110133 0.106033 0.101420 0.096241 0.090466 0.084094 0.077155 0.069716 0.061878 0.053781 0.045592 0.037505 0.029731 0.022487 0.015986 0.010425 0.005976 0.002776 0.000920 0.000457 0.001385 0.003658 0.007184 0.011833 0.017445 0.023837 0.030812 0.038171 0.045713 0.053249 0.060605 0.067621 0.074162 0.080109 0.085370 0.089869 0.093552 0.096386 0.098354 0.099459 0.099720 0.099174 0.097874 0.095888 0.093299 0.090199 0.086693 0.082889 0.078899 0.074834 0.070800 0.066899 0.063218 0.059836 0.056815 0.054204 0.052034 0.050318 0.049051 0.048211 0.047759 0.047641 0.047788 0.048126 0.048572 0.049047 0.049476 0.049796 0.049959 0.049937 0.049724 0.049333 0.048797 0.048168 0.047506 0.046879 0.046355 0.045997 0.045861 0.045989 0.046409 0.047136 0.048171 0.049500 0.051103 0.052948 0.054999 0.057211 0.059537 0.061925 0.064320 0.066660 0.068883 0.070926 0.072723 0.074216 0.075350 0.076081 0.076381 0.076236 0.075654 0.074661 0.073302 0.071641 0.069754 0.067728 0.065653 0.063617 0.061701 0.059974 0.058487 0.057276 0.056353 0.055709 0.055317 0.055134 0.055099 0.055144 0.055195 0.055175 0.055011 0.054636 0.053994 0.053039 0.051742 0.050089 0.048084 0.045746 0.043111 0.040229 0.037165 0.033993 0.030798 0.027668 0.024693 0.021961 0.019552 0.017534 0.015962 0.014870 0.014277 0.014178 0.014554 0.015366 0.016567 0.018100 0.019904 0.021916 0.024077 0.026333 0.028635 0.030943 0.033221 

0.208210 0.206718 0.205078 0.203278 0.201303 0.199141 0.196780 0.194211 0.191430 0.188436 0.185236 0.181844 0.178285 0.174590 0.170800 0.166966 0.163141 0.159384 0.155751 0.152294 0.149058 0.146073 0.143357 0.140910 0.138716 0.136741 0.134938 0.133252 0.131620 0.129979 0.128273 0.126454 0.124490 0.122362 0.120073 0.117640 0.115099 0.112494 0.109879 0.107310 0.104840 0.102514 0.100365 0.098408 0.096646 0.095058 0.093611 0.092253 0.090923 0.089551 0.088065 0.086393 0.084472 0.082247 0.079677 0.076736 0.073417 0.069728 0.065691 0.061347 0.056742 0.051936 0.046991 0.041976 0.036959 0.032009 0.027195 0.022583 0.018239 0.014227 0.010608 0.007442 0.004781 0.002673 0.001157 0.000260 0.000000 0.000380 0.001390 0.003013 0.005218 0.007971 0.011238 0.014983 0.019178 0.023800 0.028836 0.034276 0.040119 0.046360 0.052990 0.059992 0.067332 0.074960 0.082802 0.090765 0.098739 0.106597 0.114208 0.121439 0.128171 0.134301 0.139754 0.144488 0.148497 0.151816 0.154514 0.156692 0.158478 0.160012 0.161441 0.162909 0.164541 0.166443 0.168688 0.171315 0.174327 0.177694 0.181351 0.185207 0.189150 0.193056 0.196795 0.200237 0.203261 0.205764 0.207656 0.208872 0.209370 0.209128 0.208150 0.206453 0.204074 0.201060 0.197469 0.193364 0.188811 0.183881 0.178647 0.173185 0.167574 0.161898 0.156247 0.150712 0.145390 0.140377 0.135766 0.131643 0.128084 0.125150 0.122882 0.121306 0.120422 0.120214 0.120649 0.121677 0.123242 0.125278 0.127720 0.130501 0.133560 0.136837 0.140275 0.143822 0.147422 0.151019 0.154550 0.157950 0.161147 0.164063 0.166623 0.168752 0.170387 0.171476 0.171992 0.171929 0.171310 0.170189 0.168647 0.166792 0.164751 0.162666 0.160682 0.158944 0.157585 0.156719 0.156440 0.156814 0.157880 0.159650 0.162111 0.165233 0.168968 0.173260 0.178049 0.183274 0.188882 0.194823 0.201058 0.207556 0.214291 0.221246 0.228402 0.235743 0.243246 0.250888 0.258634 0.266447 0.274280 0.282084 0.289805 0.297390 0.304790 0.311957 0.318857 0.325461 0.331753 0.337729 0.343394 0.348765 0.353865 0.358725 0.363378 0.367855 0.372187 0.376399 0.380506 0.384516 0.388426 0.392219 0.395868 0.399337 0.402576 0.405532 0.408142 0.410346 0.412081 0.413289 0.413922 0.413943 0.413332 0.412086 0.410226 0.407794 0.404859 0.401510 0.397864 0.394053 0.390227 0.386547 0.383179 0.380289 0.378036 0.376569 0.376017 0.376491 0.378076 0.380832 0.384790 0.389958 0.396316 0.403819 0.412405 0.421991 0.432480 0.443764 0.455729 0.468257 0.481231 0.494536 0.508067 0.521729 0.535441 0.549137 0.562767 0.576298 0.589714 0.603015 0.616213 0.629330 0.642395 0.655437 0.668486 0.681566 0.694689 0.707858 0.721061 0.734269 0.747442 0.760521 0.773440 0.786121 0.798485 0.810450 0.821940 0.832890 0.843246 0.852975 0.862061 0.870511 0.878354 0.885640 0.892435 0.898819 0.904884 0.910722 0.916422 0.922067 0.927722 0.933436 0.939233 0.945114 0.951054 0.957006 0.962901 0.968655 0.974174 0.979358 0.984112 0.988346 0.991985 0.994972 0.997271 0.998867 0.999767 1.000000 0.999610 0.998656 0.997205 0.995326 0.993089 0.990557 0.987783 0.984807 0.981658 0.978350 0.974883 0.971250 0.967436 0.963422 0.959191 0.954731 0.950039 0.945122 0.939999 0.934701 0.929270 0.923759 0.918223 0.912723 0.907314 0.902048 0.896968 0.892104 0.887474 0.883083 0.878922 0.874972 0.871205 0.867587 0.864080 0.860648 0.857255 0.853873 0.850479 0.847062 0.843617 0.840150 0.836675 0.833213 0.829791 0.826436 0.823172 0.820019 0.816987 0.814070 0.811247 0.808477 0.805697 0.802824 0.799755 0.796372 0.792541 0.788125 0.782980 0.776971 0.769969 0.761864 0.752563 0.742000 0.730136 0.716961 0.702494 0.686787 0.669921 0.652005 0.633175 0.613589 0.593429 0.572890 0.552181 0.531516 0.511112 0.491178 0.471913 0.453500 0.436099 0.419843 0.404839 0.391166 0.378872 0.367986 0.358512 0.350440 0.343750 0.338416 0.334409 0.331703 0.330272 0.330089 0.331127 0.333351 0.336717 0.341165 0.346619 0.352979 0.360125 0.367916 0.376194 0.384788 0.393523 0.402224 0.410727 0.418884 0.426568 0.433684 0.440165 0.445976 0.451116 0.455611 0.459512 0.462892 0.465838 0.468447 0.470818 0.473053 0.475247 0.477487 0.479850 0.482400 0.485186 0.488240 0.491578 0.495194 0.499066 0.503148 0.507374 0.511656 0.515888 0.519946 0.523692 0.526978 0.529652 0.531565 0.532577 0.532560 0.531410 0.529044 0.525412 0.520489 0.514286 0.506840 0.498219 0.488512 0.477830 0.466303 0.454069 0.441275 0.428073 0.414614 0.401045 0.387506 0.374129 0.361035 0.348332 0.336113 0.324458 0.313433 0.303089 0.293465 0.284587 0.276468 0.269111 0.262506 0.256634 0.251462 0.246945 0.243025 0.239631 0.236678 0.234069 0.231697 0.229447 0.227203 0.224847 0.222267 0.219363 0.216048 0.212258 0.207947 0.203095 0.197703 0.191798 0.185422 0.178635 0.171507 0.164113 0.156530 0.148829 0.141075 0.133325 0.125625 0.118011 0.110512 0.103154 0.095963 0.088969 0.082210 0.075735 0.069608 0.063903 0.058710 0.054126 0.050253 0.047195 0.045045 0.043884 0.043773 0.044748 0.046814 0.049948 0.054094 0.059166 0.065054 0.071625 0.078731 0.086215 0.093916 0.101678 0.109352 0.116804 0.123917 0.130591 0.136750 0.142337 0.147319 0.151681 0.155430 0.158587 0.161190 0.163290 0.164948 0.166229 0.167207 0.167954 0.168543 0.169043 0.169520 0.170032 0.170632 0.171365 0.172268 0.173371 0.174700 0.176270 0.178094 0.180177 0.182519 0.185113 0.187943 0.190989 0.194217 0.197587 0.201043 0.204520 0.207939 0.211208 0.214224 0.216876 0.219044 0.220610 0.221458 0.221481 0.220590 0.218719 0.215829 0.211915 0.207007 0.201173 0.194512 0.187157 0.179265 0.171010 0.162575 0.154147 0.145902 0.138003 0.130589 0.123777 0.117649 0.112261 0.107636 0.103767 0.100625 0.098154 0.096283 0.094929 0.094000 0.093405 0.093053 0.092864 0.092768 0.092712 0.092658 0.092588 0.092501 0.092414 0.092355 0.092367 0.092494 0.092786 0.093287 0.094034 0.095051 0.096344 0.097905 0.099702 0.101689 0.103800 0.105958 0.108079 0.110076 0.111864 0.113368 0.114528 0.115302 0.115668 0.115625 0.115192 0.114409 0.113329 0.112015 0.110538 0.108970 0.107382 0.105839 0.104400 0.103117 0.102034 0.101190 0.100616 0.100344 0.100400 0.100809 0.101593 0.102772 0.104358 0.106354 0.108749 0.111517 0.114610 0.117959 0.121470 0.125028 0.128497 0.131727 0.134559 0.136836 0.138410 0.139153 0.138964 0.137781 0.135581 0.132388 0.128270 0.123340 0.117746 0.111668 0.105304 0.098863 0.092553 0.086568 0.081084 0.076249 0.072177 0.068946 0.066599 0.065145 0.064560 0.064794 0.065776 0.067416 0.069617 0.072273 0.075280 0.078533 0.081938 0.085405 0.088858 0.092231 0.095469 0.098528 0.101375 0.103986 0.106340 0.108424 0.110225 0.111731 0.112930 0.113807 0.114346 0.114530 0.114343 0.113774 0.112816 0.111471 0.109752 0.107687 0.105316 0.102696 0.099899 0.097011 0.094126 0.091349 0.088787 0.086548 0.084731 0.083427 0.082711 0.082638 0.083238 0.084517 0.086449 0.088981 0.092028 0.095478 0.099192 0.103012 0.106762 0.110256 0.113308 0.115736 0.117371 0.118069 0.117714 0.116225 0.113566 0.109742 0.104808 0.098859 0.092035 0.084510 0.076483 0.068171 0.059796 0.051573 0.043702 0.036358 0.029680 0.023776 0.018714 0.014526 0.011219 0.008772 0.007152 0.006319 0.006234 0.006863 0.008180 0.010171 0.012827 0.016142 0.020108 0.024709 0.029912 0.035669 0.041910 0.048549 0.055483 0.062599 0.069782 0.076916 0.083899 0.090638 0.097059 0.103106 0.108741 0.113941 0.118701 0.123026 0.126931 

0.092488 0.089619 0.086565 0.083334 0.079940 0.076400 0.072740 0.068992 0.065195 0.061391 0.057627 0.053954 0.050422 0.047078 0.043969 0.041135 0.038611 0.036425 0.034600 0.033152 0.032094 0.031432 0.031166 0.031294 0.031803 0.032674 0.033878 0.035376 0.037116 0.039035 0.041059 0.043105 0.045084 0.046903 0.048472 0.049704 0.050523 0.050866 0.050687 0.049954 0.048660 0.046812 0.044438 0.041582 0.038306 0.034682 0.030798 0.026748 0.022635 0.018570 0.014662 0.011022 0.007757 0.004964 0.002731 0.001128 0.000208 0.000000 0.000511 0.001723 0.003595 0.006066 0.009057 0.012475 0.016219 0.020182 0.024260 0.028353 0.032368 0.036221 0.039841 0.043169 0.046154 0.048757 0.050950 0.052708 0.054015 0.054861 0.055239 0.055147 0.054589 0.053574 0.052118 0.050245 0.047989 0.045393 0.042512 0.039413 0.036173 0.032883 0.029643 0.026562 0.023758 0.021352 0.019468 0.018228 0.017747 0.018129 0.019463 0.021815 0.025229 0.029718 0.035262 0.041809 0.049271 0.057529 0.066433 0.075806 0.085454 0.095166 0.104725 0.113916 0.122532 0.130382 0.137297 0.143137 0.147796 0.151207 0.153338 0.154204 0.153857 0.152389 0.149925 0.146621 0.142657 0.138225 0.133528 0.128766 0.124130 0.119796 0.115914 0.112611 0.109978 0.108080 0.106948 0.106585 0.106972 0.108069 0.109823 0.112172 0.115052 0.118398 0.122149 0.126253 0.130660 0.135327 0.140215 0.145285 0.150500 0.155816 0.161187 0.166561 0.171880 0.177083 0.182108 0.186896 0.191392 0.195553 0.199348 0.202763 0.205800 0.208482 0.210848 0.212952 0.214861 0.216650 0.218397 0.220180 0.222068 0.224123 0.226389 0.228898 0.231660 0.234671 0.237906 0.241328 0.244887 0.248526 0.252183 0.255799 0.259318 0.262693 0.265889 0.268887 0.271680 0.274280 0.276712 0.279013 0.281232 0.283426 0.285653 0.287974 0.290448 0.293127 0.296054 0.299263 0.302776 0.306598 0.310722 0.315127 0.319776 0.324617 0.329591 0.334625 0.339639 0.344551 0.349276 0.353731 0.357842 0.361541 0.364776 0.367510 0.369723 0.371415 0.372608 0.373342 0.373678 0.373693 0.373480 0.373142 0.372789 0.372536 0.372494 0.372772 0.373466 0.374659 0.376419 0.378795 0.381817 0.385493 0.389817 0.394761 0.400286 0.406340 0.412863 0.419793 0.427065 0.434620 0.442402 0.450365 0.458469 0.466687 0.474999 0.483393 0.491863 0.500408 0.509027 0.517721 0.526488 0.535322 0.544217 0.553159 0.562133 0.571123 0.580108 0.589069 0.597985 0.606834 0.615595 0.624244 0.632755 0.641098 0.649236 0.657131 0.664734 0.671994 0.678854 0.685258 0.691146 0.696466 0.701167 0.705213 0.708575 0.711241 0.713211 0.714503 0.715150 0.715199 0.714712 0.713761 0.712431 0.710813 0.709004 0.707106 0.705223 0.703458 0.701912 0.700681 0.699856 0.699519 0.699742 0.700587 0.702101 0.704320 0.707263 0.710938 0.715337 0.720440 0.726214 0.732618 0.739601 0.747110 0.755086 0.763471 0.772211 0.781254 0.790555 0.800076 0.809788 0.819665 0.829691 0.839851 0.850134 0.860525 0.871008 0.881559 0.892142 0.902713 0.913214 0.923572 0.933703 0.943508 0.952880 0.961704 0.969864 0.977241 0.983726 0.989221 0.993644 0.996933 0.999053 1.000000 0.999797 0.998502 0.996202 0.993013 0.989077 0.984552 0.979615 0.974443 0.969215 0.964102 0.959257 0.954810 0.950867 0.947498 0.944742 0.942602 0.941049 0.940020 0.939426 0.939155 0.939078 0.939053 0.938934 0.938577 0.937843 0.936604 0.934750 0.932189 0.928850 0.924686 0.919676 0.913821 0.907145 0.899693 0.891526 0.882722 0.873365 0.863543 0.853343 0.842842 0.832104 0.821171 0.810063 0.798773 0.787266 0.775480 0.763329 0.750712 0.737513 0.723617 0.708914 0.693308 0.676726 0.659128 0.640503 0.620882 0.600328 0.578939 0.556841 0.534185 0.511133 0.487854 0.464516 0.441278 0.418282 0.395653 0.373490 0.351873 0.330855 0.310474 0.290749 0.271690 0.253299 0.235576 0.218525 0.202155 0.186483 0.171536 0.157352 0.143975 0.131459 0.119862 0.109242 0.099656 0.091155 0.083782 0.077569 0.072532 0.068674 0.065980 0.064419 0.063946 0.064498 0.066003 0.068373 0.071516 0.075330 0.079707 0.084538 0.089712 0.095115 0.100638 0.106171 0.111610 0.116857 0.121819 0.126415 0.130571 0.134230 0.137345 0.139888 0.141843 0.143214 0.144020 0.144297 0.144094 0.143474 0.142512 0.141287 0.139886 0.138398 0.136908 0.135500 0.134249 0.133222 0.132477 0.132055 0.131990 0.132297 0.132981 0.134030 0.135422 0.137122 0.139087 0.141263 0.143594 0.146023 0.148492 0.150951 0.153357 0.155678 0.157896 0.160005 0.162014 0.163945 0.165828 0.167703 0.169610 0.171591 0.173684 0.175919 0.178317 0.180886 0.183625 0.186516 0.189535 0.192645 0.195800 0.198951 0.202045 0.205027 0.207846 0.210452 0.212803 0.214863 0.216605 0.218013 0.219081 0.219813 0.220226 0.220347 0.220215 0.219878 0.219393 0.218821 0.218232 0.217694 0.217277 0.217045 0.217057 0.217364 0.218005 0.219009 0.220389 0.222147 0.224272 0.226741 0.229523 0.232581 0.235874 0.239359 0.242998 0.246756 0.250609 0.254539 0.258541 0.262619 0.266788 0.271071 0.275497 0.280097 0.284902 0.289938 0.295224 0.300768 0.306564 0.312590 0.318810 0.325170 0.331603 0.338032 0.344366 0.350513 0.356377 0.361863 0.366883 0.371355 0.375209 0.378386 0.380841 0.382543 0.383472 0.383625 0.383009 0.381641 0.379551 0.376775 0.373358 0.369350 0.364807 0.359788 0.354353 0.348562 0.342477 0.336152 0.329641 0.322989 0.316235 0.309410 0.302538 0.295633 0.288702 0.281747 0.274765 0.267749 0.260693 0.253592 0.246443 0.239252 0.232026 0.224781 0.217540 0.210330 0.203184 0.196135 0.189219 0.182471 0.175922 0.169599 0.163525 0.157714 0.152176 0.146910 0.141915 0.137180 0.132691 0.128432 0.124387 0.120537 0.116868 0.113366 0.110024 0.106839 0.103811 0.100949 0.098265 0.095775 0.093500 0.091462 0.089683 0.088187 0.086992 0.086116 0.085569 0.085358 0.085481 0.085930 0.086688 0.087730 0.089022 0.090521 0.092174 0.093922 0.095693 0.097412 0.098997 0.100362 0.101423 0.102097 0.102311 0.102003 0.101122 0.099641 0.097549 0.094859 0.091603 0.087838 0.083636 0.079086 0.074289 0.069355 0.064394 0.059518 0.054832 0.050433 0.046407 0.042824 0.039739 0.037188 0.035190 0.033744 0.032830 0.032413 0.032438 0.032840 0.033539 0.034451 0.035484 0.036549 0.037560 0.038440 0.039124 0.039564 0.039727 0.039601 0.039193 0.038527 0.037645 0.036597 0.035447 0.034260 0.033102 0.032038 0.031121 0.030398 0.029903 0.029653 0.029655 0.029901 0.030370 0.031030 0.031844 0.032767 0.033753 0.034758 0.035740 0.036668 0.037517 0.038275 0.038941 0.039527 0.040057 0.040562 0.041084 0.041668 0.042363 0.043219 0.044280 0.045588 0.047178 0.049076 0.051300 0.053857 0.056744 0.059951 0.063456 0.067229 0.071233 0.075425 0.079758 0.084182 0.088645 0.093095 0.097484 0.101766 0.105895 0.109834 0.113545 0.116995 0.120152 0.122987 0.125475 0.127593 0.129321 0.130646 0.131563 0.132077 0.132202 0.131969 0.131416 0.130598 0.129580 0.128432 0.127233 0.126061 0.124991 0.124091 0.123418 0.123017 0.122916 0.123129 0.123652 0.124466 0.125540 0.126831 0.128287 0.129852 0.131467 0.133074 0.134616 0.136043 0.137309 0.138380 0.139227 0.139836 0.140200 0.140324 0.140226 0.139930 0.139474 0.138899 0.138255 0.137595 0.136975 0.136448 0.136065 0.135875 0.135916 0.136221 0.136812 0.137701 0.138892 0.140375 0.142135 0.144146 0.146376 0.148786 0.151336 0.153978 0.156666 0.159354 0.161997 0.164552 0.166982 0.169255 0.171344 0.173230 0.174902 0.176353 0.177585 0.178606 0.179427 0.180064 0.180533 0.180855 0.181047 0.181129 0.181118 0.181030 

0.092242 0.091543 0.090763 0.089895 0.088933 0.087868 0.086694 0.085406 0.083998 0.082469 0.080820 0.079056 0.077187 0.075230 0.073211 0.071161 0.069121 0.067141 0.065277 0.063591 0.062149 0.061016 0.060259 0.059937 0.060101 0.060793 0.062043 0.063866 0.066264 0.069227 0.072731 0.076745 0.081232 0.086152 0.091462 0.097126 0.103108 0.109381 0.115918 0.122696 0.129695 0.136887 0.144244 0.151726 0.159284 0.166859 0.174379 0.181767 0.188939 0.195809 0.202294 0.208320 0.213824 0.218755 0.223080 0.226783 0.229860 0.232325 0.234199 0.235513 0.236298 0.236589 0.236418 0.235814 0.234803 0.233407 0.231649 0.229550 0.227134 0.224429 0.221469 0.218290 0.214934 0.211446 0.207868 0.204240 0.200598 0.196965 0.193356 0.189774 0.186213 0.182656 0.179084 0.175475 0.171814 0.168093 0.164317 0.160506 0.156695 0.152936 0.149291 0.145829 0.142620 0.139731 0.137217 0.135113 0.133437 0.132180 0.131311 0.130772 0.130487 0.130365 0.130302 0.130193 0.129934 0.129427 0.128590 0.127360 0.125692 0.123568 0.120993 0.117999 0.114643 0.111004 0.107186 0.103308 0.099506 0.095925 0.092715 0.090029 0.088012 0.086799 0.086511 0.087247 0.089082 0.092063 0.096210 0.101509 0.107920 0.115370 0.123761 0.132970 0.142853 0.153250 0.163989 0.174891 0.185776 0.196468 0.206798 0.216609 0.225763 0.234137 0.241627 0.248151 0.253645 0.258063 0.261374 0.263567 0.264643 0.264617 0.263521 0.261401 0.258319 0.254357 0.249612 0.244196 0.238241 0.231889 0.225290 0.218599 0.211972 0.205555 0.199487 0.193885 0.188851 0.184462 0.180769 0.177801 0.175560 0.174029 0.173172 0.172936 0.173259 0.174077 0.175320 0.176926 0.178841 0.181022 0.183438 0.186073 0.188923 0.191993 0.195295 0.198842 0.202639 0.206687 0.210967 0.215445 0.220067 0.224759 0.229429 0.233973 0.238278 0.242228 0.245714 0.248637 0.250915 0.252492 0.253332 0.253430 0.252806 0.251507 0.249599 0.247172 0.244329 0.241183 0.237857 0.234477 0.231170 0.228063 0.225276 0.222927 0.221123 0.219961 0.219526 0.219888 0.221101 0.223201 0.226202 0.230105 0.234888 0.240516 0.246939 0.254102 0.261938 0.270385 0.279377 0.288856 0.298769 0.309069 0.319715 0.330674 0.341914 0.353405 0.365118 0.377022 0.389084 0.401268 0.413538 0.425856 0.438187 0.450500 0.462767 0.474972 0.487104 0.499162 0.511153 0.523089 0.534986 0.546859 0.558719 0.570572 0.582410 0.594214 0.605951 0.617572 0.629016 0.640214 0.651090 0.661569 0.671580 0.681065 0.689982 0.698307 0.706041 0.713207 0.719851 0.726041 0.731859 0.737397 0.742754 0.748027 0.753306 0.758669 0.764179 0.769880 0.775793 0.781921 0.788244 0.794723 0.801301 0.807906 0.814453 0.820847 0.826986 0.832765 0.838079 0.842824 0.846907 0.850239 0.852747 0.854374 0.855080 0.854844 0.853669 0.851579 0.848625 0.844877 0.840431 0.835406 0.829939 0.824187 0.818319 0.812520 0.806976 0.801879 0.797414 0.793758 0.791071 0.789495 0.789140 0.790092 0.792398 0.796073 0.801091 0.807394 0.814887 0.823444 0.832915 0.843124 0.853885 0.864998 0.876265 0.887492 0.898496 0.909113 0.919199 0.928639 0.937349 0.945274 0.952389 0.958701 0.964242 0.969066 0.973243 0.976855 0.979990 0.982734 0.985167 0.987359 0.989366 0.991227 0.992962 0.994575 0.996051 0.997361 0.998463 0.999307 0.999838 1.000000 0.999739 0.999009 0.997773 0.996006 0.993695 0.990842 0.987460 0.983576 0.979221 0.974437 0.969267 0.963755 0.957945 0.951876 0.945584 0.939102 0.932457 0.925674 0.918777 0.911790 0.904737 0.897646 0.890548 0.883476 0.876467 0.869563 0.862803 0.856231 0.849885 0.843804 0.838019 0.832553 0.827425 0.822641 0.818198 0.814083 0.810274 0.806738 0.803437 0.800324 0.797351 0.794466 0.791618 0.788758 0.785841 0.782829 0.779688 0.776395 0.772933 0.769293 0.765475 0.761486 0.757340 0.753057 0.748662 0.744182 0.739651 0.735102 0.730573 0.726103 0.721731 0.717499 0.713453 0.709638 0.706103 0.702902 0.700089 0.697721 0.695855 0.694550 0.693859 0.693831 0.694507 0.695917 0.698079 0.700993 0.704643 0.708993 0.713988 0.719553 0.725590 0.731984 0.738601 0.745291 0.751888 0.758221 0.764111 0.769380 0.773861 0.777398 0.779862 0.781149 0.781196 0.779978 0.777516 0.773873 0.769157 0.763511 0.757107 0.750136 0.742795 0.735280 0.727764 0.720399 0.713295 0.706524 0.700111 0.694038 0.688249 0.682652 0.677132 0.671562 0.665808 0.659745 0.653265 0.646280 0.638733 0.630595 0.621873 0.612599 0.602835 0.592664 0.582187 0.571513 0.560759 0.550040 0.539470 0.529149 0.519171 0.509616 0.500550 0.492029 0.484096 0.476788 0.470133 0.464156 0.458880 0.454328 0.450523 0.447488 0.445242 0.443803 0.443179 0.443370 0.444361 0.446123 0.448610 0.451763 0.455506 0.459754 0.464414 0.469390 0.474588 0.479915 0.485286 0.490621 0.495845 0.500885 0.505673 0.510136 0.514202 0.517792 0.520828 0.523231 0.524926 0.525848 0.525945 0.525187 0.523569 0.521112 0.517870 0.513924 0.509386 0.504386 0.499075 0.493610 0.488154 0.482862 0.477876 0.473321 0.469302 0.465897 0.463160 0.461119 0.459783 0.459142 0.459168 0.459826 0.461072 0.462860 0.465141 0.467869 0.470998 0.474481 0.478275 0.482333 0.486608 0.491044 0.495585 0.500163 0.504709 0.509142 0.513382 0.517340 0.520932 0.524071 0.526679 0.528681 0.530014 0.530625 0.530473 0.529527 0.527769 0.525191 0.521789 0.517569 0.512536 0.506698 0.500061 0.492627 0.484397 0.475369 0.465539 0.454907 0.443476 0.431260 0.418284 0.404591 0.390243 0.375323 0.359936 0.344205 0.328274 0.312296 0.296433 0.280846 0.265691 0.251111 0.237231 0.224155 0.211963 0.200709 0.190424 0.181117 0.172778 0.165382 0.158893 0.153268 0.148459 0.144416 0.141090 0.138433 0.136400 0.134948 0.134041 0.133646 0.133734 0.134285 0.135281 0.136710 0.138566 0.140842 0.143535 0.146634 0.150127 0.153991 0.158192 0.162681 0.167398 0.172267 0.177199 0.182097 0.186856 0.191369 0.195534 0.199254 0.202443 0.205030 0.206961 0.208199 0.208727 0.208545 0.207669 0.206133 0.203981 0.201274 0.198079 0.194475 0.190548 0.186391 0.182102 0.177780 0.173528 0.169445 0.165628 0.162164 0.159133 0.156602 0.154625 0.153240 0.152470 0.152322 0.152790 0.153851 0.155470 0.157603 0.160193 0.163176 0.166477 0.170017 0.173704 0.177443 0.181128 0.184650 0.187891 0.190733 0.193054 0.194740 0.195681 0.195782 0.194969 0.193190 0.190423 0.186679 0.182005 0.176486 0.170240 0.163421 0.156206 0.148797 0.141402 0.134234 0.127496 0.121369 0.116008 0.111529 0.108004 0.105459 0.103871 0.103170 0.103244 0.103947 0.105104 0.106525 0.108010 0.109365 0.110407 0.110973 0.110927 0.110165 0.108615 0.106245 0.103053 0.099073 0.094367 0.089024 0.083153 0.076877 0.070332 0.063652 0.056972 0.050417 0.044100 0.038114 0.032532 0.027405 0.022762 0.018609 0.014936 0.011720 0.008931 0.006538 0.004514 0.002846 0.001535 0.000597 0.000070 0.000000 0.000445 0.001461 0.003098 0.005386 0.008331 0.011907 0.016051 0.020670 0.025637 0.030806 0.036020 0.041122 0.045972 0.050458 0.054507 0.058092 0.061233 0.064003 0.066516 0.068923 0.071399 0.074129 0.077295 0.081061 0.085565 0.090903 0.097131 0.104255 0.112234 0.120986 0.130389 0.140294 0.150529 0.160912 0.171255 0.181374 0.191094 0.200251 0.208696 0.216293 0.222925 0.228490 0.232903 0.236098 0.238031 0.238679 0.238052 0.236187 0.233158 0.229073 0.224076 0.218343 0.212073 0.205487 0.198810 0.192264 0.186054 0.180360 0.175324 0.171049 0.167591 0.164966 0.163150 0.162088 0.161700 0.161892 0.162564 0.163613 0.164945 0.166474 0.168124 0.169834 0.171554
[truncated: 57,481,004 more chars]
