# Supplementary material for: Distinct dynamics of neuronal activity during concurrent motor planning and execution
Source: Nat Commun. 2021 Sep 10;12:5390. doi: 10.1038/s41467-021-25558-8 (PMC8433382; doi:10.1038/s41467-021-25558-8)
Supplement: Supplementary file 5 — Source Data [file 41467_2021_25558_MOESM5_ESM.zip › Source Data/Figure2/Figure2C.txt]

groupedAnalysis_6groups_analysis_lagduration_noScatter_v17.m
----------------------------------------------------------------------
**********************************************************************
----------------------------------------------------------------------
Modulation duration for locomotor task: Rows: Animals. Columns: Average bin time.
#Rows: 6.000000
#Cols: 6.000000

Column values: 
0.019953 0.059763 0.119244 0.237922 0.474717 1.316228 

Rows: 
0.468846 0.464096 0.534948 0.662708 1.011750 0.776000 

0.478242 0.467283 0.512400 0.696404 0.815930 0.892821 

0.536143 0.556526 0.620750 0.755052 0.919683 0.790000 

0.545821 0.523058 0.607224 0.766552 0.937228 0.976053 

0.436654 0.457891 0.524900 0.693171 0.841579 0.879079 

0.460200 0.477339 0.493612 0.665584 0.989375 0.859697 


----------------------------------------------------------------------
**********************************************************************
----------------------------------------------------------------------
Modulation duration for joystick task: Rows: Animals. Columns: Average bin time.
#Rows: 6.000000
#Cols: 6.000000

Column values: 
0.019953 0.059763 0.119244 0.237922 0.474717 1.316228 

Rows: 
0.346792 0.397368 0.448529 0.624091 0.760000 0.602632 

NaN NaN NaN NaN NaN 1.000000 

0.435385 0.380233 0.458684 0.701831 0.880238 0.739167 

0.317023 0.322153 0.377116 0.494889 0.697126 0.837500 

0.326690 0.330991 0.394773 0.577677 0.641515 0.690685 

0.401333 0.372885 0.436180 0.505909 0.598750 0.674000 
