# Supplementary material for: Distinct dynamics of neuronal activity during concurrent motor planning and execution
Source: Nat Commun. 2021 Sep 10;12:5390. doi: 10.1038/s41467-021-25558-8 (PMC8433382; doi:10.1038/s41467-021-25558-8)
Supplement: Supplementary file 5 — Source Data [file 41467_2021_25558_MOESM5_ESM.zip › Source Data/Figure2/Figure2D.txt]

groupedAnalysis_6groups_analysis_temporalTuning_areas_v10.m
----------------------------------------------------------------------
**********************************************************************
----------------------------------------------------------------------
Locomotion S1 modulation duration: Columns: Bootstraped data.
#Rows: 1.000000
#Cols: 1000.000000

Column values: 
 

Rows: 
0.496105 0.529888 0.517169 0.512824 0.522847 0.531326 0.508225 0.517453 0.495146 0.519791 0.518367 0.523311 0.525963 0.527596 0.512555 0.502247 0.518113 0.505813 0.508674 0.533559 0.555417 0.542593 0.507805 0.502682 0.539971 0.514487 0.532180 0.502292 0.513184 0.525828 0.506008 0.517199 0.540330 0.509423 0.504614 0.512495 0.521274 0.502996 0.502322 0.532405 0.522128 0.512120 0.524974 0.516090 0.503820 0.514053 0.519176 0.507011 0.507656 0.510637 0.500000 0.502262 0.514727 0.501977 0.510712 0.505094 0.519566 0.527386 0.518218 0.508300 0.539941 0.494696 0.498202 0.513963 0.512734 0.499670 0.483056 0.516435 0.490217 0.498247 0.490756 0.523836 0.528615 0.502202 0.532135 0.538473 0.519895 0.516105 0.512944 0.515850 0.515191 0.508120 0.499580 0.521049 0.554353 0.531311 0.524210 0.505034 0.509543 0.506787 0.539177 0.524285 0.497049 0.510547 0.504554 0.519656 0.519925 0.510652 0.502292 0.505633 0.498352 0.507431 0.515446 0.494442 0.527192 0.502352 0.520255 0.507790 0.511146 0.518307 0.514982 0.500884 0.498232 0.519251 0.497348 0.517858 0.514577 0.524150 0.499086 0.512270 0.491895 0.519356 0.510922 0.500959 0.512480 0.523985 0.524225 0.505094 0.514922 0.483865 0.514427 0.478426 0.524615 0.500854 0.502712 0.516270 0.512599 0.519955 0.516075 0.513588 0.503206 0.508390 0.510053 0.491820 0.509408 0.495610 0.501528 0.496359 0.523506 0.515686 0.520240 0.490996 0.503655 0.516270 0.523985 0.517049 0.493033 0.492105 0.515806 0.504120 0.525349 0.524045 0.540510 0.497543 0.492329 0.488764 0.495595 0.520165 0.510817 0.506981 0.515356 0.506532 0.531566 0.505199 0.510757 0.508465 0.500734 0.509993 0.508060 0.498712 0.498277 0.506112 0.511041 0.494831 0.517259 0.532405 0.480104 0.503985 0.503071 0.516360 0.478067 0.505693 0.507116 0.520435 0.500944 0.523491 0.507850 0.501903 0.510053 0.499565 0.528720 0.510502 0.513184 0.521738 0.500419 0.505798 0.498442 0.502577 0.533199 0.506172 0.525154 0.501753 0.515776 0.521648 0.510996 0.534128 0.508779 0.513513 0.494816 0.482322 0.515191 0.510053 0.507566 0.513423 0.497573 0.514098 0.513558 0.508255 0.507700 0.520000 0.509513 0.509199 0.497633 0.505828 0.543402 0.511326 0.512000 0.525064 0.518352 0.505813 0.508330 0.510622 0.504015 0.484194 0.504494 0.513334 0.525888 0.524854 0.526427 0.527192 0.512854 0.537514 0.514682 0.512390 0.552181 0.508974 0.484179 0.522862 0.536765 0.495326 0.506052 0.520255 0.531117 0.504914 0.518442 0.509438 0.511970 0.525678 0.505528 0.531416 0.499266 0.516779 0.517334 0.502217 0.514023 0.515850 0.545709 0.502082 0.508285 0.522877 0.512839 0.500674 0.523731 0.493857 0.516525 0.502981 0.506112 0.537709 0.524285 0.537109 0.511566 0.525618 0.493753 0.503056 0.533259 0.523926 0.509678 0.503386 0.502966 0.490801 0.508569 0.524465 0.506742 0.527117 0.513648 0.507371 0.524420 0.530458 0.489917 0.543072 0.515416 0.518038 0.504869 0.523506 0.522547 0.497738 0.514397 0.493153 0.512030 0.514023 0.525738 0.528525 0.528405 0.489528 0.498217 0.520465 0.519895 0.517453 0.520450 0.533694 0.511311 0.536330 0.521514 0.520480 0.514098 0.506427 0.510996 0.496914 0.513858 0.486472 0.499251 0.515806 0.497123 0.520450 0.520884 0.513498 0.508150 0.520645 0.502277 0.486232 0.526952 0.506487 0.540900 0.527416 0.499266 0.516060 0.542503 0.503491 0.492794 0.505363 0.522637 0.516240 0.510083 0.507641 0.505363 0.513049 0.515895 0.527926 0.551387 0.505888 0.513214 0.523791 0.519551 0.537034 0.500539 0.529783 0.548301 0.527192 0.526532 0.500824 0.522008 0.511790 0.496584 0.501633 0.509109 0.516240 0.508614 0.494666 0.509858 0.525903 0.529559 0.538712 0.529649 0.514262 0.520270 0.522487 0.529064 0.514697 0.508809 0.525229 0.512195 0.517409 0.487400 0.510172 0.527746 0.533454 0.495281 0.497543 0.493827 0.507626 0.516809 0.510966 0.491400 0.496045 0.495910 0.519626 0.498697 0.518772 0.522442 0.498412 0.522173 0.516030 0.511805 0.520615 0.475805 0.512060 0.495760 0.529274 0.509498 0.518667 0.523401 0.517334 0.524660 0.507161 0.530308 0.495386 0.528240 0.542593 0.521828 0.524615 0.509438 0.526967 0.515176 0.514427 0.513378 0.529649 0.501543 0.536690 0.540450 0.533604 0.502861 0.530128 0.503131 0.519551 0.529484 0.487176 0.506772 0.502232 0.523431 0.520195 0.533843 0.512540 0.533064 0.538188 0.514277 0.534742 0.509139 0.503850 0.522278 0.517424 0.505184 0.510532 0.520030 0.525424 0.497528 0.517588 0.544660 0.526562 0.505738 0.513498 0.489258 0.512405 0.492045 0.510577 0.514847 0.469273 0.487535 0.504974 0.526952 0.527266 0.504210 0.518877 0.501813 0.505393 0.508315 0.501408 0.515835 0.520450 0.509109 0.523776 0.501378 0.483700 0.495880 0.512540 0.524585 0.533364 0.528465 0.515041 0.496240 0.532825 0.524330 0.530697 0.496914 0.535027 0.511940 0.505933 0.514877 0.500000 0.497977 0.504405 0.528660 0.502127 0.488434 0.511865 0.510217 0.514277 0.526368 0.521843 0.527072 0.503131 0.505258 0.518472 0.516779 0.529933 0.528615 0.509064 0.511131 0.500404 0.525783 0.515776 0.518982 0.530787 0.516045 0.505124 0.507715 0.485288 0.509873 0.518382 0.496569 0.498951 0.496479 0.516000 0.500674 0.497528 0.516090 0.503850 0.510142 0.529589 0.508554 0.531851 0.499760 0.514487 0.512435 0.529858 0.523102 0.519266 0.487325 0.518098 0.521049 0.525379 0.501693 0.501183 0.514847 0.503326 0.505318 0.536795 0.509573 0.508345 0.521858 0.510352 0.520165 0.495640 0.503026 0.504300 0.506067 0.514712 0.519731 0.507790 0.533364 0.521364 0.492389 0.505468 0.517169 0.509918 0.536121 0.518637 0.513513 0.528615 0.498382 0.507745 0.504090 0.499745 0.501873 0.509004 0.513319 0.514098 0.500494 0.524225 0.494547 0.505543 0.509948 0.527851 0.523806 0.490472 0.511281 0.502127 0.496959 0.551477 0.523117 0.495700 0.522517 0.482816 0.500974 0.521484 0.503581 0.511026 0.533619 0.546368 0.534607 0.536975 0.508015 0.518487 0.493813 0.511146 0.540315 0.511940 0.518367 0.525364 0.512525 0.509333 0.507940 0.471909 0.501438 0.529484 0.499940 0.529229 0.501408 0.515686 0.502067 0.518907 0.525948 0.498786 0.513543 0.514083 0.514652 0.506067 0.498562 0.512045 0.529663 0.508494 0.501124 0.508060 0.507536 0.507551 0.537424 0.501948 0.498157 0.504015 0.476793 0.510382 0.495446 0.523386 0.531971 0.482651 0.516704 0.499895 0.502846 0.534817 0.519806 0.495341 0.507611 0.528360 0.502277 0.500539 0.522742 0.490831 0.515761 0.519985 0.490726 0.515641 0.518068 0.511656 0.530667 0.530682 0.528360 0.489693 0.507626 0.526308 0.521214 0.527851 0.481887 0.507191 0.526368 0.509618 0.518952 0.544675 0.505019 0.510667 0.530038 0.505184 0.521573 0.530487 0.517828 0.511626 0.516330 0.500554 0.506142 0.528735 0.508569 0.503461 0.508734 0.504360 0.522697 0.512090 0.515071 0.470411 0.531237 0.526502 0.517034 0.514128 0.514607 0.525244 0.503446 0.515041 0.525618 0.500914 0.511101 0.503296 0.499565 0.525828 0.487715 0.505528 0.504390 0.520120 0.499281 0.498322 0.537709 0.507581 0.529903 0.516180 0.498831 0.516764 0.501858 0.540615 0.518128 0.541679 0.506817 0.495655 0.529424 0.501843 0.545349 0.518592 0.523851 0.513109 0.528690 0.502352 0.516015 0.515521 0.509019 0.523087 0.507026 0.512510 0.503700 0.509303 0.531431 0.512704 0.521289 0.525349 0.523221 0.524525 0.515925 0.530383 0.496719 0.507596 0.521648 0.501543 0.498427 0.529139 0.523716 0.524315 0.522293 0.511011 0.495266 0.511071 0.505573 0.520375 0.511521 0.516015 0.523506 0.506847 0.502846 0.498966 0.509333 0.528570 0.509483 0.520510 0.515056 0.508764 0.531446 0.503056 0.516809 0.508285 0.524525 0.523311 0.533109 0.505783 0.530682 0.523161 0.474142 0.497513 0.517723 0.505573 0.503461 0.495416 0.498532 0.521723 0.504090 0.507026 0.538937 0.509963 0.526757 0.530907 0.523416 0.529499 0.511701 0.536405 0.513034 0.518472 0.490067 0.492449 0.537304 0.513858 0.501813 0.509693 0.510307 0.486052 0.513378 0.501543 0.499730 0.486981 0.509543 0.520225 0.513828 0.495251 0.535147 0.517229 0.506682 0.512974 0.511206 0.519266 0.480823 0.505019 0.512210 0.507371 0.490696 0.497498 0.523371 0.540435 0.516390 0.512914 0.502846 0.493138 0.493872 0.500270 0.518427 0.509124 0.501618 0.515970 0.494951 0.507685 0.512180 0.514802 0.501318 0.522742 0.541334 0.538143 0.513663 0.505049 0.479715 0.510637 0.499700 0.542503 0.520959 0.509019 0.505948 0.513753 0.507401 0.524510 0.522832 0.522337 0.524600 0.505768 0.526682 0.506577 0.519671 0.528780 0.523356 0.528600 0.513918 0.518547 0.519716 0.521543 0.524794 0.503281 0.499341 0.487655 0.511296 0.502981 0.506622 0.495266 0.516090 0.544046 0.505378 0.515176 0.511386 0.495236 0.517948 0.492539 0.514712 0.508330 0.518173 0.495086 0.533109 0.498816 0.521424 0.510592 0.500225 0.502921 0.526457 0.512555 0.504554 0.510023 0.503880 0.516105 0.511011 0.501034 0.520105 0.505318 0.517483 0.508944 0.503850 0.507041 0.495775 0.519131 0.496434 0.505318 0.493198 0.523296 0.501843 0.507356 0.540375 0.489198 0.519191 0.506517 0.491056 0.507101 0.512959 0.510367 0.491820 0.526098 0.522083 0.495011 0.529544 0.529349 0.505513 0.532989 0.496120 0.504899 0.537888 0.534293 0.508719 0.515446 0.518907 0.489992 0.509333 0.528810 0.508270 0.523821 0.497093 0.506502 0.521738 0.508974 0.506562 0.511086 0.521379 0.509828 0.487281 0.531401 0.525049 0.485722 


----------------------------------------------------------------------
**********************************************************************
----------------------------------------------------------------------
Locomotion M1 modulation duration: Columns: Bootstraped data.
#Rows: 1.000000
#Cols: 1000.000000

Column values: 
 

Rows: 
0.558566 0.564257 0.555596 0.546244 0.550499 0.556266 0.554916 0.564171 0.559808 0.562000 0.573555 0.562432 0.557119 0.547907 0.574743 0.525683 0.541136 0.569991 0.561190 0.554570 0.532443 0.550596 0.550899 0.571428 0.549462 0.564235 0.545553 0.565704 0.566136 0.543912 0.563209 0.568631 0.548188 0.549549 0.541752 0.561266 0.550316 0.575164 0.542853 0.551687 0.534160 0.531104 0.549711 0.548361 0.556147 0.549873 0.555002 0.541352 0.561179 0.556374 0.552810 0.569408 0.565402 0.545521 0.549873 0.556363 0.585812 0.553804 0.581028 0.546719 0.553447 0.558987 0.551201 0.565369 0.543080 0.541957 0.568706 0.562119 0.550801 0.552529 0.572032 0.550326 0.537627 0.561050 0.561341 0.547108 0.547173 0.559786 0.565240 0.554678 0.544365 0.557421 0.553404 0.570067 0.539128 0.551223 0.560866 0.574689 0.580207 0.539916 0.569322 0.543264 0.552141 0.551633 0.542508 0.541385 0.561525 0.573825 0.555758 0.546471 0.546104 0.560521 0.549506 0.579829 0.569441 0.573145 0.556568 0.538599 0.576244 0.547367 0.555078 0.563814 0.594570 0.559743 0.566201 0.550262 0.545888 0.573296 0.560672 0.561989 0.572983 0.535953 0.566590 0.547303 0.567410 0.554840 0.544095 0.542637 0.540942 0.554160 0.550931 0.568209 0.553825 0.549063 0.555272 0.559883 0.572551 0.533221 0.530121 0.567453 0.556017 0.572723 0.560002 0.557756 0.568404 0.562454 0.562713 0.548231 0.557670 0.554981 0.541752 0.557788 0.542637 0.554149 0.556125 0.566104 0.546633 0.566849 0.560261 0.559214 0.558577 0.552853 0.557032 0.576600 0.556806 0.568209 0.545262 0.556881 0.555899 0.550369 0.542519 0.555413 0.543048 0.572907 0.541190 0.560186 0.527033 0.585380 0.585445 0.548782 0.550618 0.576978 0.560024 0.593155 0.551449 0.543976 0.567648 0.553642 0.584246 0.548825 0.564073 0.566449 0.535111 0.571233 0.532087 0.563652 0.555175 0.546320 0.557756 0.537432 0.556816 0.580509 0.568220 0.544765 0.557896 0.540100 0.561741 0.568015 0.552821 0.568425 0.554365 0.560845 0.558523 0.570164 0.563134 0.542357 0.551331 0.564160 0.566179 0.547616 0.552141 0.573112 0.558069 0.581827 0.529506 0.539106 0.580661 0.571309 0.570747 0.543858 0.564689 0.543923 0.538458 0.539268 0.565132 0.570682 0.550618 0.552130 0.553264 0.566125 0.559419 0.583296 0.544365 0.570564 0.571525 0.556579 0.558112 0.555683 0.549376 0.563587 0.583436 0.552756 0.564538 0.571255 0.575596 0.551471 0.561935 0.540564 0.574376 0.556266 0.551363 0.573361 0.552994 0.566136 0.543793 0.549322 0.546795 0.560121 0.541687 0.550143 0.550899 0.548113 0.569916 0.555423 0.597723 0.569991 0.564570 0.551136 0.572983 0.558577 0.568253 0.561557 0.556428 0.575067 0.556093 0.560704 0.523188 0.554009 0.541914 0.558415 0.579635 0.565186 0.549473 0.565466 0.558739 0.558264 0.566190 0.571805 0.574926 0.567453 0.548577 0.558318 0.564019 0.557140 0.572648 0.552400 0.561622 0.540478 0.558415 0.543285 0.582054 0.561546 0.553717 0.552465 0.555402 0.556255 0.538588 0.548566 0.537098 0.548328 0.553868 0.540488 0.546039 0.562065 0.532800 0.550780 0.564603 0.558372 0.556147 0.561320 0.555153 0.563263 0.558026 0.547670 0.538555 0.556363 0.545866 0.571525 0.560380 0.567529 0.567583 0.545218 0.545164 0.563404 0.532692 0.571697 0.548987 0.579538 0.555801 0.570823 0.557788 0.551871 0.546601 0.536352 0.538577 0.552238 0.558199 0.562032 0.556903 0.549614 0.570952 0.525489 0.554624 0.564203 0.588123 0.547173 0.566050 0.550024 0.572540 0.571795 0.557281 0.550553 0.552400 0.562022 0.535381 0.547000 0.575661 0.572605 0.560996 0.546341 0.534765 0.529679 0.550521 0.551881 0.532303 0.551309 0.549106 0.554020 0.562162 0.552616 0.554646 0.575164 0.540251 0.532940 0.559484 0.546892 0.554052 0.558069 0.563857 0.557691 0.555845 0.562853 0.537778 0.569495 0.545564 0.535478 0.560467 0.555780 0.564171 0.559235 0.571913 0.561028 0.552087 0.558847 0.574084 0.564948 0.541471 0.561514 0.590801 0.563091 0.562886 0.571287 0.557907 0.584278 0.550218 0.553123 0.556104 0.564883 0.563004 0.545434 0.515694 0.551439 0.571201 0.551514 0.558123 0.523599 0.574095 0.544668 0.572065 0.557648 0.573479 0.557842 0.582075 0.558328 0.567497 0.536720 0.550391 0.539020 0.565790 0.565391 0.568825 0.556881 0.544624 0.544776 0.553976 0.574397 0.548771 0.564289 0.555650 0.555899 0.551471 0.542151 0.546514 0.531774 0.561114 0.571266 0.557173 0.560715 0.569473 0.559721 0.544149 0.545704 0.568296 0.582874 0.571978 0.565564 0.544236 0.590369 0.532789 0.570412 0.545780 0.584289 0.549560 0.542929 0.556277 0.544203 0.546082 0.557756 0.570348 0.548534 0.544916 0.558112 0.558987 0.544916 0.550683 0.548015 0.543426 0.570888 0.556752 0.556784 0.539603 0.572367 0.577950 0.570488 0.564095 0.552324 0.556503 0.545121 0.569279 0.549516 0.563415 0.543383 0.563879 0.548426 0.564430 0.542648 0.570272 0.543080 0.542961 0.560553 0.563102 0.571050 0.536234 0.588825 0.559451 0.532000 0.571406 0.560845 0.542821 0.558825 0.574181 0.545834 0.554970 0.552799 0.541212 0.568209 0.565045 0.551017 0.542691 0.530942 0.555845 0.550704 0.565888 0.537411 0.547594 0.562205 0.584570 0.537789 0.551017 0.561460 0.546827 0.553966 0.565736 0.540748 0.558706 0.568382 0.566212 0.542000 0.551169 0.542529 0.555229 0.559851 0.561849 0.549495 0.566266 0.558220 0.564246 0.557162 0.571428 0.566212 0.556687 0.560791 0.561870 0.550618 0.589840 0.552119 0.578587 0.556277 0.558210 0.541223 0.587777 0.581967 0.578112 0.549560 0.569635 0.582799 0.550963 0.552173 0.563609 0.569916 0.560801 0.546072 0.546763 0.550369 0.568058 0.571730 0.564149 0.547756 0.565585 0.532076 0.536288 0.532508 0.572648 0.565272 0.578771 0.560639 0.565110 0.525564 0.566773 0.554657 0.548717 0.554138 0.568479 0.552508 0.554495 0.562950 0.556784 0.564711 0.557162 0.552411 0.543696 0.554689 0.574548 0.564570 0.557745 0.551719 0.577583 0.545888 0.539894 0.556331 0.558231 0.544160 0.575348 0.544981 0.552324 0.532054 0.536428 0.555499 0.539668 0.551190 0.568479 0.544948 0.545823 0.545013 0.556795 0.556914 0.546687 0.562130 0.550693 0.542173 0.592842 0.546503 0.548966 0.548588 0.562000 0.539549 0.548922 0.557767 0.550326 0.555737 0.555056 0.550920 0.559927 0.560553 0.557043 0.569419 0.544743 0.571935 0.564214 0.544246 0.540910 0.573425 0.552594 0.582529 0.572637 0.573112 0.528426 0.548285 0.559419 0.552033 0.552659 0.545985 0.563523 0.571784 0.551244 0.564927 0.543113 0.574581 0.532422 0.567022 0.572043 0.556244 0.552475 0.569775 0.559441 0.560369 0.565888 0.563771 0.570445 0.545802 0.554560 0.572594 0.556277 0.551071 0.558231 0.558393 0.564009 0.541190 0.537648 0.534452 0.563425 0.542637 0.534355 0.546395 0.536579 0.560477 0.565898 0.565294 0.542745 0.546039 0.572000 0.543469 0.577453 0.550953 0.553123 0.565974 0.546395 0.550585 0.549030 0.549473 0.561773 0.546125 0.567788 0.530532 0.568307 0.543156 0.562324 0.535758 0.559624 0.554171 0.578738 0.547864 0.552594 0.549732 0.562270 0.556503 0.544581 0.567011 0.531655 0.556201 0.569710 0.558469 0.562907 0.536968 0.554549 0.545391 0.560974 0.555888 0.561838 0.536050 0.562378 0.546460 0.550002 0.571104 0.546536 0.555121 0.549797 0.566654 0.548145 0.558220 0.558447 0.559257 0.563177 0.553523 0.547205 0.557454 0.585855 0.525305 0.539905 0.529733 0.537314 0.571730 0.540488 0.572032 0.578922 0.539959 0.541180 0.552702 0.560639 0.576633 0.559743 0.548426 0.550477 0.562562 0.551871 0.556914 0.577680 0.545478 0.538123 0.550208 0.558156 0.576028 0.549419 0.579689 0.561773 0.584386 0.575672 0.559063 0.569257 0.561374 0.538653 0.554203 0.573253 0.552788 0.542519 0.557022 0.555575 0.544128 0.546709 0.547411 0.531525 0.553793 0.544938 0.576211 0.554689 0.557983 0.567313 0.596406 0.552324 0.550650 0.555326 0.536968 0.555834 0.546871 0.553706 0.545218 0.541050 0.562389 0.530607 0.582410 0.569203 0.547745 0.555953 0.554765 0.561644 0.583684 0.563587 0.559667 0.566104 0.552000 0.570607 0.565143 0.536547 0.575078 0.544236 0.550920 0.551795 0.568490 0.547529 0.553231 0.552087 0.560024 0.571730 0.574116 0.549560 0.556611 0.566438 0.567713 0.567432 0.549786 0.562896 0.545467 0.562259 0.544527 0.549614 0.536028 0.563739 0.551784 0.553814 0.561611 0.546989 0.571913 0.563922 0.539225 0.545175 0.567032 0.551568 0.547000 0.530813 0.580520 0.545791 0.547205 0.583706 0.539074 0.565143 0.533577 0.578771 0.561374 0.547432 0.549333 0.568868 0.563123 0.564538 0.558264 0.566730 0.542130 0.547443 0.554030 0.545424 0.563512 0.573069 0.532584 0.553814 0.569732 0.584602 0.571104 0.548933 0.550164 0.567119 0.551719 0.560445 0.553415 0.545694 0.560305 0.549408 0.549419 0.542670 0.557464 0.557572 0.563631 0.558123 0.544506 0.550186 0.556190 0.551817 0.573587 0.552799 0.559516 0.570704 0.527465 0.570348 0.540164 0.565326 0.562486 0.552626 0.546925 0.556935 0.574343 0.566935 0.565531 0.568047 0.567993 0.564225 0.559743 0.556978 0.552173 0.563868 0.562583 0.589883 0.552972 0.541190 0.540143 0.568620 0.530694 0.573242 0.558253 0.542367 0.555834 0.547529 0.543210 0.555855 0.550888 0.540715 0.544182 0.564192 0.541730 0.555153 0.562389 0.556557 0.565488 0.550953 0.543059 0.539517 0.570693 0.557637 0.579170 0.558220 0.552421 0.576103 0.558004 0.560305 0.559635 0.541028 0.567777 0.562670 0.552335 0.539992 0.537605 0.542724 0.542670 


----------------------------------------------------------------------
**********************************************************************
----------------------------------------------------------------------
Locomotion M2 modulation duration: Columns: Bootstraped data.
#Rows: 1.000000
#Cols: 1000.000000

Column values: 
 

Rows: 
0.677009 0.656762 0.683529 0.664255 0.704107 0.687198 0.657845 0.681673 0.672080 0.670002 0.665670 0.674666 0.643677 0.709169 0.705367 0.684878 0.670289 0.687906 0.636516 0.688569 0.679573 0.653093 0.699002 0.691685 0.690514 0.660188 0.679308 0.686336 0.651900 0.700173 0.706075 0.680280 0.707025 0.659547 0.674135 0.700350 0.691951 0.728465 0.656431 0.662178 0.664123 0.679462 0.677650 0.684170 0.670223 0.671859 0.703400 0.645843 0.679418 0.645269 0.702538 0.655370 0.661293 0.680125 0.679042 0.678313 0.639036 0.671218 0.651038 0.670908 0.656939 0.666841 0.697565 0.672964 0.670886 0.702074 0.678556 0.626547 0.709611 0.657094 0.720088 0.682247 0.695111 0.670842 0.675395 0.691685 0.702870 0.687353 0.701101 0.627365 0.656718 0.685939 0.671903 0.686071 0.678578 0.701300 0.676633 0.714142 0.739495 0.700681 0.668919 0.679926 0.679551 0.633200 0.646086 0.701146 0.636936 0.650065 0.684745 0.674003 0.697830 0.702383 0.640826 0.696636 0.695907 0.672014 0.673097 0.667836 0.717148 0.695200 0.659525 0.680125 0.666576 0.668455 0.719049 0.668521 0.667129 0.640715 0.663084 0.705721 0.677849 0.693564 0.727581 0.678711 0.661824 0.662929 0.677805 0.675859 0.639743 0.670599 0.652519 0.662487 0.679153 0.695907 0.684082 0.700947 0.661117 0.692901 0.657514 0.682336 0.625199 0.664985 0.648717 0.662310 0.662421 0.710694 0.676058 0.651104 0.664742 0.611384 0.680125 0.686447 0.711026 0.632228 0.678910 0.648076 0.642174 0.668278 0.700328 0.710429 0.667659 0.636383 0.692348 0.651679 0.680280 0.696592 0.698670 0.684789 0.646462 0.661890 0.654994 0.695377 0.686314 0.671726 0.693078 0.647634 0.697233 0.669936 0.650662 0.678180 0.650507 0.631719 0.655812 0.693785 0.636693 0.649623 0.690160 0.710186 0.692901 0.631896 0.666377 0.657757 0.635366 0.666510 0.682358 0.678092 0.671063 0.664985 0.678379 0.641622 0.684082 0.675329 0.660763 0.691464 0.701985 0.695686 0.688900 0.674268 0.671019 0.685386 0.682933 0.678202 0.688878 0.641113 0.681407 0.663128 0.696217 0.676456 0.657669 0.675484 0.722077 0.680987 0.655945 0.697941 0.645224 0.674401 0.665117 0.702582 0.702074 0.700527 0.678689 0.676434 0.674821 0.678225 0.725547 0.653160 0.657249 0.669273 0.684259 0.671969 0.676744 0.681429 0.634991 0.726299 0.667062 0.688060 0.721503 0.708307 0.660122 0.672212 0.676103 0.672831 0.660785 0.701101 0.653624 0.671417 0.658199 0.676500 0.623188 0.679617 0.658133 0.653137 0.674356 0.674202 0.649512 0.680788 0.693255 0.637820 0.645048 0.663968 0.701190 0.688547 0.680280 0.720596 0.682115 0.667571 0.702626 0.716949 0.677849 0.691553 0.680987 0.664322 0.680214 0.659348 0.711490 0.690558 0.703290 0.647125 0.676722 0.683883 0.670820 0.667482 0.695399 0.650198 0.674732 0.654640 0.678490 0.647943 0.683176 0.657558 0.681916 0.669472 0.670930 0.658663 0.636869 0.685099 0.700239 0.694183 0.676523 0.689276 0.725017 0.648894 0.710075 0.692813 0.688436 0.645667 0.715468 0.691420 0.671240 0.688525 0.661713 0.702626 0.677871 0.704085 0.691796 0.664476 0.678534 0.709036 0.698162 0.668101 0.693188 0.661139 0.651767 0.683662 0.691641 0.697012 0.703599 0.675196 0.700438 0.654707 0.671837 0.699399 0.716065 0.675285 0.650419 0.682535 0.687088 0.643478 0.703975 0.609462 0.666200 0.687950 0.681253 0.635632 0.698095 0.664985 0.684436 0.662620 0.690558 0.688016 0.653403 0.687640 0.646374 0.724464 0.650507 0.645490 0.670665 0.682800 0.694050 0.680921 0.663813 0.680369 0.674732 0.704019 0.668190 0.665670 0.696040 0.694492 0.660299 0.696239 0.680523 0.656254 0.648429 0.635057 0.682358 0.676036 0.715247 0.643235 0.669781 0.663460 0.670511 0.700527 0.694691 0.671660 0.669472 0.697874 0.694846 0.670975 0.680545 0.661072 0.665626 0.674290 0.672323 0.648871 0.703422 0.656608 0.702825 0.717966 0.675285 0.680302 0.679529 0.657646 0.679949 0.681032 0.671328 0.669870 0.669383 0.699731 0.672942 0.655900 0.677937 0.666289 0.654132 0.663106 0.659967 0.678158 0.607671 0.666598 0.680258 0.645755 0.669781 0.649844 0.690868 0.649866 0.648076 0.665029 0.691464 0.648341 0.665979 0.696062 0.681142 0.700902 0.696084 0.690381 0.639301 0.659857 0.732046 0.678711 0.701720 0.665780 0.693210 0.683352 0.675815 0.697034 0.693365 0.664078 0.704527 0.657315 0.690801 0.700726 0.697189 0.695200 0.657182 0.682999 0.678622 0.679308 0.683795 0.696062 0.685496 0.674158 0.695863 0.670643 0.707202 0.683242 0.679308 0.710230 0.702626 0.672522 0.633311 0.680081 0.685718 0.657271 0.618038 0.661912 0.704417 0.662399 0.722387 0.686580 0.659989 0.657602 0.683551 0.719690 0.701212 0.691663 0.668919 0.668654 0.640782 0.689873 0.723735 0.688392 0.652054 0.661382 0.631432 0.736312 0.672456 0.700438 0.641379 0.700173 0.662288 0.704019 0.675351 0.680833 0.678202 0.652651 0.657050 0.682667 0.685894 0.647965 0.707776 0.630703 0.693409 0.667394 0.652430 0.644429 0.652519 0.659614 0.701499 0.728797 0.679816 0.674158 0.642373 0.675440 0.660652 0.703290 0.674069 0.681717 0.640539 0.638284 0.668256 0.686999 0.657227 0.698471 0.683220 0.677561 0.672809 0.682844 0.625155 0.694890 0.683596 0.666488 0.694117 0.705655 0.715358 0.662553 0.701146 0.682844 0.700748 0.689674 0.664543 0.697322 0.654022 0.687331 0.700991 0.673097 0.642086 0.684347 0.707754 0.658287 0.669339 0.697565 0.686226 0.676920 0.700792 0.667527 0.695642 0.684369 0.663283 0.681540 0.684590 0.647921 0.692216 0.689033 0.651679 0.679440 0.676987 0.643434 0.714231 0.708174 0.710760 0.689630 0.711910 0.663747 0.667328 0.712308 0.686513 0.705743 0.649093 0.700460 0.677672 0.678998 0.652143 0.707887 0.697079 0.682800 0.634195 0.685673 0.694006 0.655989 0.647744 0.665648 0.694736 0.657271 0.672500 0.665051 0.675992 0.690028 0.716419 0.686469 0.680656 0.688259 0.689431 0.668897 0.661912 0.669693 0.682247 0.614435 0.651833 0.680037 0.694249 0.702516 0.655679 0.681805 0.655967 0.705036 0.695200 0.681872 0.711733 0.618656 0.698051 0.711534 0.653137 0.686690 0.657249 0.670289 0.670312 0.702693 0.683905 0.656121 0.674644 0.678180 0.668079 0.689807 0.702273 0.673627 0.706517 0.650706 0.632206 0.700792 0.676324 0.674356 0.672478 0.677937 0.694470 0.655281 0.692835 0.663659 0.642882 0.652983 0.678556 0.636162 0.663946 0.656718 0.677031 0.692569 0.653557 0.670201 0.705168 0.702494 0.653491 0.661426 0.652872 0.670113 0.706583 0.653513 0.639345 0.669803 0.684436 0.673804 0.667062 0.688768 0.679440 0.681142 0.629399 0.670665 0.692127 0.661890 0.685209 0.646661 0.672411 0.665073 0.641356 0.701985 0.609439 0.676125 0.685275 0.658177 0.681562 0.701300 0.660498 0.673583 0.686093 0.648849 0.645180 0.699024 0.671174 0.666090 0.668322 0.635101 0.707644 0.689365 0.690227 0.685320 0.731515 0.688436 0.659393 0.695509 0.678357 0.675926 0.713722 0.675528 0.676456 0.672433 0.649601 0.698559 0.679949 0.642351 0.671284 0.682623 0.655613 0.701676 0.698228 0.629310 0.674113 0.692172 0.694161 0.709280 0.696592 0.667947 0.692304 0.699974 0.652784 0.706450 0.696172 0.706627 0.704726 0.693785 0.675152 0.690845 0.693586 0.679882 0.689541 0.630371 0.661515 0.654773 0.670046 0.658354 0.653734 0.672500 0.701057 0.674356 0.668212 0.675417 0.697034 0.656011 0.645180 0.663305 0.707953 0.688149 0.695332 0.705677 0.660896 0.642439 0.653005 0.676257 0.676434 0.641821 0.646109 0.675661 0.682955 0.714562 0.667814 0.675506 0.694338 0.693166 0.688503 0.734543 0.663460 0.675793 0.693277 0.650772 0.687884 0.669516 0.710628 0.666775 0.667195 0.660387 0.690249 0.675661 0.653602 0.676633 0.686204 0.676324 0.686027 0.638483 0.686955 0.629863 0.692105 0.671483 0.675108 0.667814 0.647523 0.636427 0.694316 0.635963 0.670334 0.697454 0.673119 0.695045 0.673008 0.683109 0.652342 0.685762 0.679882 0.672323 0.688304 0.668101 0.646263 0.693343 0.716353 0.688193 0.658265 0.698515 0.708174 0.644473 0.700924 0.699532 0.694890 0.669030 0.693807 0.681960 0.668985 0.705986 0.685894 0.677451 0.706340 0.676279 0.688591 0.674600 0.673141 0.664719 0.676191 0.698228 0.642108 0.669273 0.646131 0.677296 0.707357 0.670422 0.661669 0.671041 0.680612 0.674776 0.651435 0.689917 0.696990 0.719381 0.714209 0.652430 0.683352 0.692813 0.650883 0.685253 0.671859 0.667991 0.684281 0.707202 0.657249 0.664056 0.694073 0.697631 0.703555 0.632073 0.685143 0.664498 0.684458 0.663106 0.667947 0.697101 0.701322 0.683949 0.688127 0.686646 0.673472 0.640163 0.653646 0.680523 0.659592 0.697277 0.665051 0.634394 0.684303 0.630526 0.670245 0.677517 0.653668 0.688458 0.653137 0.670997 0.650485 0.640738 0.689365 0.711269 0.657691 0.686491 0.653557 0.726896 0.701985 0.650397 0.678247 0.665780 0.637157 0.633178 0.672920 0.681452 0.676279 0.666311 0.662465 0.714142 0.675462 0.638461 0.678136 0.640494 0.668809 0.707975 0.705146 0.685209 0.684966 0.684723 0.734742 0.673251 0.642196 0.712153 0.679639 0.688083 0.682866 0.645092 0.687685 0.693807 0.697587 0.679153 0.672898 0.715026 0.684347 0.652430 0.677517 0.691906 0.672655 0.688746 0.665891 0.695929 0.648562 0.696194 0.675793 0.693476 0.650352 0.659967 0.661227 0.672500 0.724553 0.645888 0.671085 0.646661 0.657713 0.719403 0.661758 0.677915 0.651546 0.675793 0.689829 0.619739 0.658022 0.707025 0.670930 0.679064 0.664366 0.707445 0.675793 0.724752 0.680369 0.664034 


----------------------------------------------------------------------
**********************************************************************
----------------------------------------------------------------------
Joystick S1 modulation duration: Columns: Bootstraped data.
#Rows: 1.000000
#Cols: 1000.000000

Column values: 
 

Rows: 
0.351534 0.364525 0.371163 0.370247 0.361428 0.403089 0.355927 0.360859 0.359152 0.346697 0.378339 0.377327 0.363134 0.368919 0.361902 0.373566 0.372776 0.361838 0.403311 0.362660 0.370531 0.371195 0.368571 0.364683 0.405049 0.367876 0.407388 0.397811 0.381721 0.375115 0.398380 0.349890 0.371258 0.368540 0.358298 0.384376 0.371954 0.385925 0.365474 0.343979 0.357571 0.372870 0.389908 0.377517 0.358836 0.398759 0.362882 0.372365 0.374546 0.366643 0.377485 0.365316 0.351723 0.353588 0.359784 0.366137 0.380235 0.383460 0.372681 0.380899 0.370974 0.402520 0.362850 0.375336 0.399391 0.357571 0.353904 0.367876 0.367307 0.363040 0.389307 0.351407 0.349447 0.347646 0.381437 0.355769 0.380899 0.398000 0.364905 0.371385 0.391710 0.332915 0.388644 0.377138 0.346065 0.352798 0.393037 0.399012 0.362249 0.365600 0.376474 0.368635 0.382227 0.367149 0.373028 0.343252 0.362724 0.397115 0.379066 0.340502 0.343979 0.355358 0.377643 0.387885 0.364652 0.378434 0.394776 0.377643 0.381342 0.372776 0.380393 0.346634 0.380109 0.368319 0.369393 0.371701 0.367813 0.373503 0.380773 0.362629 0.367181 0.359910 0.365695 0.378402 0.362629 0.367623 0.372617 0.351249 0.384850 0.388675 0.361649 0.374767 0.411529 0.370025 0.362218 0.394555 0.386178 0.380868 0.342588 0.353019 0.389687 0.367149 0.369235 0.378908 0.380710 0.378402 0.381563 0.368571 0.377074 0.393132 0.395408 0.361206 0.363387 0.380868 0.404196 0.364494 0.388739 0.366043 0.364747 0.363609 0.400213 0.376031 0.371732 0.354505 0.375399 0.422561 0.386526 0.374799 0.397653 0.379825 0.389434 0.365094 0.353335 0.394397 0.350680 0.390351 0.382258 0.364178 0.372175 0.365442 0.355769 0.366169 0.370721 0.354347 0.367591 0.360226 0.367339 0.349827 0.365316 0.350807 0.362565 0.382069 0.396673 0.384408 0.400308 0.380678 0.378876 0.382227 0.381531 0.381152 0.351059 0.375715 0.381121 0.379793 0.357571 0.352419 0.377485 0.357856 0.391583 0.368319 0.342620 0.367402 0.375304 0.390572 0.393512 0.378244 0.373376 0.351344 0.394333 0.368319 0.386810 0.329407 0.378086 0.373850 0.398790 0.383934 0.356781 0.373945 0.390698 0.380267 0.369867 0.373692 0.365158 0.363798 0.372934 0.372428 0.358583 0.376695 0.376727 0.384850 0.356654 0.374356 0.365695 0.367813 0.385578 0.354789 0.371132 0.377138 0.389371 0.357255 0.366390 0.387727 0.355074 0.360985 0.364589 0.371163 0.343789 0.378623 0.393859 0.355801 0.394333 0.377485 0.352482 0.372807 0.344453 0.370784 0.363198 0.370342 0.365347 0.383871 0.374388 0.341387 0.375368 0.362724 0.355011 0.369109 0.371796 0.378560 0.380267 0.361080 0.374609 0.354884 0.351218 0.366106 0.362376 0.377580 0.370025 0.377043 0.365410 0.370658 0.378276 0.376253 0.369488 0.380899 0.372301 0.380962 0.381626 0.381342 0.387000 0.351976 0.342620 0.369709 0.357476 0.378718 0.364810 0.356054 0.382764 0.353746 0.391773 0.379382 0.329407 0.390193 0.346634 0.350649 0.385419 0.391299 0.361143 0.379698 0.373376 0.380204 0.383871 0.383049 0.400023 0.375873 0.385578 0.410391 0.378655 0.351692 0.358203 0.365948 0.372902 0.370721 0.357034 0.384503 0.362313 0.384534 0.341039 0.373692 0.350301 0.397558 0.376095 0.349131 0.358614 0.359373 0.353430 0.342145 0.368129 0.379761 0.358867 0.363893 0.390445 0.380994 0.378118 0.360985 0.377422 0.383713 0.373471 0.383776 0.377896 0.368603 0.398538 0.346982 0.367528 0.357887 0.358488 0.385578 0.366706 0.404196 0.380014 0.353399 0.381373 0.369678 0.336740 0.339048 0.409917 0.354537 0.368445 0.366706 0.379540 0.373439 0.374261 0.371954 0.378244 0.370689 0.390604 0.372301 0.388138 0.365537 0.352166 0.393954 0.346729 0.358583 0.396040 0.363703 0.368287 0.376347 0.367402 0.346160 0.373471 0.361396 0.378434 0.355327 0.380235 0.360321 0.367497 0.373566 0.356054 0.383049 0.431475 0.379698 0.364778 0.379540 0.376916 0.379477 0.366295 0.366137 0.369267 0.381911 0.370436 0.362755 0.386494 0.372301 0.387095 0.362818 0.376758 0.365885 0.379256 0.377138 0.395882 0.368160 0.343821 0.347804 0.361428 0.404607 0.375115 0.354220 0.386083 0.370025 0.345559 0.366422 0.368540 0.394365 0.375368 0.376031 0.389118 0.375557 0.374925 0.355169 0.368034 0.360448 0.366232 0.382543 0.333358 0.372048 0.352197 0.365568 0.387727 0.358267 0.370089 0.352893 0.370911 0.383744 0.358330 0.354379 0.379666 0.359278 0.374672 0.378465 0.365063 0.365916 0.386399 0.341008 0.370689 0.339332 0.347962 0.377738 0.376822 0.354758 0.368635 0.362155 0.371890 0.385230 0.403848 0.363862 0.377011 0.366485 0.389466 0.371258 0.371796 0.369583 0.365758 0.343410 0.375462 0.372396 0.369077 0.375873 0.378244 0.362313 0.379983 0.358393 0.364209 0.385167 0.350206 0.354948 0.376253 0.373092 0.371764 0.376379 0.383270 0.384819 0.401699 0.375747 0.344706 0.365695 0.366675 0.391109 0.363672 0.370152 0.374040 0.399265 0.375810 0.361838 0.382448 0.366738 0.363830 0.354631 0.373313 0.360827 0.394713 0.341355 0.352514 0.393069 0.387727 0.367275 0.377612 0.328553 0.380488 0.397210 0.389055 0.358203 0.368160 0.379730 0.369678 0.367781 0.377612 0.362281 0.408115 0.360005 0.387190 0.370057 0.363514 0.361586 0.344074 0.363735 0.366864 0.392500 0.357982 0.356907 0.400213 0.326404 0.376031 0.396325 0.377485 0.374577 0.399486 0.367244 0.388391 0.366801 0.387632 0.393670 0.381279 0.360795 0.368982 0.362724 0.352419 0.402931 0.351123 0.394081 0.355896 0.362945 0.377043 0.371448 0.355200 0.346255 0.335697 0.357666 0.332915 0.361364 0.362218 0.377517 0.400750 0.353683 0.376948 0.365663 0.367718 0.390287 0.385799 0.379698 0.379034 0.366106 0.370373 0.360827 0.398759 0.359752 0.377928 0.340818 0.383776 0.373092 0.362471 0.339743 0.347077 0.363956 0.382069 0.370879 0.366422 0.365885 0.349289 0.394365 0.380868 0.366706 0.400181 0.381342 0.350838 0.383902 0.357381 0.391014 0.363830 0.404449 0.377011 0.363830 0.391299 0.349858 0.358583 0.390698 0.352229 0.386874 0.345654 0.352261 0.361017 0.358899 0.356907 0.368477 0.352166 0.360732 0.401130 0.359784 0.377991 0.385167 0.373882 0.401161 0.363514 0.349890 0.386589 0.358899 0.388296 0.359815 0.362186 0.369298 0.380457 0.373566 0.358962 0.362471 0.366359 0.355769 0.380773 0.362692 0.363545 0.364178 0.354884 0.364114 0.375273 0.388043 0.372712 0.362787 0.367623 0.358583 0.356433 0.361838 0.348720 0.369994 0.357350 0.346381 0.361111 0.357097 0.350996 0.360005 0.378276 0.370879 0.393670 0.374008 0.387506 0.376411 0.366390 0.374388 0.378149 0.339490 0.368034 0.381721 0.391141 0.352197 0.369741 0.364209 0.379983 0.349732 0.366991 0.343031 0.358551 0.363925 0.364557 0.367623 0.367750 0.363324 0.357856 0.363862 0.360037 0.391109 0.347614 0.374514 0.385988 0.407104 0.383965 0.368603 0.378497 0.349827 0.374166 0.377549 0.381911 0.362976 0.352071 0.388011 0.359942 0.363103 0.369014 0.354853 0.361775 0.355011 0.356054 0.408337 0.374893 0.369077 0.363862 0.375873 0.366738 0.364209 0.386779 0.397400 0.359594 0.388011 0.369709 0.363134 0.352387 0.379919 0.357413 0.363356 0.349985 0.372523 0.394175 0.377738 0.385419 0.376790 0.362060 0.380646 0.383396 0.410328 0.385325 0.363198 0.344137 0.353999 0.386178 0.370879 0.350364 0.369678 0.378687 0.394365 0.377422 0.351028 0.388422 0.354379 0.362787 0.359341 0.352735 0.372839 0.370847 0.394397 0.389181 0.381690 0.398190 0.369741 0.372207 0.386431 0.348689 0.375494 0.358014 0.383112 0.389813 0.346697 0.382100 0.395819 0.385988 0.397779 0.354695 0.328743 0.368034 0.366043 0.356686 0.382132 0.385767 0.346065 0.351344 0.382164 0.370342 0.365726 0.404133 0.377011 0.354252 0.360258 0.351407 0.369362 0.371100 0.360479 0.393986 0.328553 0.392879 0.357950 0.346729 0.353683 0.381121 0.370658 0.388486 0.387095 0.374704 0.356623 0.357603 0.352988 0.373408 0.355738 0.348057 0.356244 0.383965 0.369425 0.374008 0.360416 0.393638 0.363134 0.350522 0.373313 0.372207 0.353873 0.371416 0.379888 0.362597 0.370405 0.380267 0.387537 0.364399 0.381848 0.386052 0.356433 0.385451 0.365695 0.364715 0.381531 0.371448 0.386968 0.370500 0.356623 0.357318 0.354505 0.366864 0.358551 0.356812 0.369425 0.363735 0.362787 0.395724 0.362945 0.379414 0.364272 0.379793 0.359689 0.341102 0.383681 0.362945 0.396357 0.380615 0.371669 0.390129 0.389244 0.379256 0.387063 0.383586 0.337783 0.376284 0.389971 0.363735 0.392658 0.333231 0.364494 0.359752 0.417061 0.361586 0.361933 0.362313 0.351312 0.351534 0.386968 0.381974 0.382417 0.378181 0.360764 0.337151 0.370310 0.368255 0.381468 0.379445 0.365537 0.371827 0.363830 0.334338 0.384566 0.367275 0.353778 0.403406 0.385862 0.374925 0.399960 0.363609 0.358235 0.394460 0.401825 0.384471 0.361238 0.367876 0.349827 0.350617 0.364905 0.390477 0.338257 0.374704 0.387348 0.388075 0.380141 0.355896 0.371985 0.364778 0.368160 0.352008 0.370721 0.366264 0.370057 0.370942 0.347993 0.390920 0.374609 0.379856 0.353620 0.355295 0.372902 0.351154 0.392879 0.376790 0.327004 0.376822 0.353810 0.365632 0.371132 0.377169 0.347361 0.359752 0.389624 0.401319 0.387601 0.359468 0.327668 0.345749 0.382417 0.375778 0.376031 0.373819 0.396673 0.386779 0.371511 0.333864 0.371606 0.404638 0.395598 0.355264 0.398032 0.371796 0.349131 0.372112 0.380141 0.397716 0.385483 0.357192 0.376537 0.373408 0.375431 0.361491 0.370310 


----------------------------------------------------------------------
**********************************************************************
----------------------------------------------------------------------
Joystick M1 modulation duration: Columns: Bootstraped data.
#Rows: 1.000000
#Cols: 1000.000000

Column values: 
 

Rows: 
0.444531 0.453602 0.463690 0.483605 0.457721 0.468486 0.472996 0.455896 0.424017 0.449666 0.460406 0.476463 0.472136 0.451700 0.448806 0.446721 0.451986 0.452638 0.436373 0.440674 0.438197 0.457356 0.453550 0.432854 0.474404 0.459207 0.438223 0.456157 0.458764 0.452638 0.466010 0.461840 0.435121 0.461892 0.484570 0.445157 0.479330 0.450110 0.449145 0.446512 0.467313 0.448702 0.442655 0.447216 0.453107 0.492051 0.461136 0.446643 0.494344 0.463195 0.446669 0.475707 0.455818 0.469242 0.441716 0.441377 0.476802 0.459598 0.451543 0.446356 0.445887 0.442602 0.433036 0.422114 0.498333 0.450553 0.440465 0.451413 0.459207 0.467105 0.462778 0.453993 0.424981 0.458477 0.458894 0.445157 0.431550 0.449458 0.448337 0.462700 0.454593 0.473074 0.454932 0.468773 0.481077 0.455114 0.438666 0.427275 0.440413 0.440413 0.447894 0.494553 0.477193 0.465228 0.445235 0.464159 0.465958 0.446252 0.465306 0.446226 0.419195 0.456626 0.452482 0.462439 0.494657 0.479513 0.442993 0.462048 0.478287 0.456392 0.423417 0.463065 0.446695 0.444740 0.439579 0.435147 0.467131 0.461501 0.490330 0.442941 0.475551 0.456548 0.476984 0.445157 0.461918 0.449171 0.448233 0.465645 0.452091 0.483553 0.432932 0.448624 0.450787 0.478027 0.457304 0.462752 0.458972 0.455975 0.439422 0.445861 0.442785 0.472449 0.455271 0.462830 0.496873 0.438223 0.499792 0.471719 0.451648 0.481207 0.453107 0.454671 0.442733 0.447764 0.480034 0.476254 0.428891 0.457617 0.469894 0.451882 0.448858 0.444766 0.455818 0.459389 0.421593 0.449328 0.438666 0.449745 0.452560 0.463508 0.452664 0.450005 0.467001 0.453863 0.461318 0.436399 0.469034 0.433010 0.472579 0.444714 0.412235 0.468069 0.450683 0.446956 0.419351 0.446538 0.458112 0.466114 0.472084 0.439892 0.462022 0.447425 0.440309 0.436737 0.430742 0.482458 0.475055 0.455975 0.470728 0.473934 0.477036 0.447425 0.473205 0.434496 0.494318 0.462934 0.444583 0.439005 0.486029 0.449093 0.444792 0.471067 0.449614 0.467418 0.428214 0.446330 0.460067 0.490278 0.439162 0.470911 0.473257 0.444505 0.472110 0.461840 0.474508 0.464316 0.460719 0.458764 0.429152 0.444375 0.473987 0.421932 0.453811 0.475316 0.444740 0.471223 0.472944 0.462126 0.430143 0.464264 0.459624 0.443228 0.441429 0.460302 0.489314 0.443619 0.472084 0.418908 0.450553 0.437076 0.451934 0.433453 0.458894 0.453811 0.452664 0.471667 0.473960 0.436138 0.462204 0.471354 0.475759 0.435304 0.485769 0.476776 0.440647 0.444245 0.468460 0.442107 0.471250 0.427666 0.452195 0.458268 0.445861 0.449927 0.444636 0.489314 0.468799 0.440491 0.461005 0.423522 0.480790 0.412782 0.452195 0.465046 0.469946 0.474873 0.464446 0.464264 0.437493 0.462413 0.480842 0.455531 0.451621 0.463690 0.447503 0.487958 0.434027 0.451517 0.476046 0.451100 0.510819 0.504536 0.445339 0.449458 0.461136 0.430247 0.428188 0.452847 0.473335 0.443958 0.457982 0.470963 0.435486 0.456131 0.463768 0.461709 0.482719 0.438979 0.455062 0.461605 0.476437 0.431263 0.457982 0.463847 0.488584 0.455844 0.443541 0.465098 0.466818 0.473569 0.495544 0.454515 0.449745 0.460015 0.445235 0.477505 0.456965 0.456079 0.449041 0.444531 0.411661 0.444166 0.475420 0.478861 0.428865 0.444922 0.433948 0.441247 0.425164 0.461761 0.468695 0.481494 0.425346 0.474690 0.447425 0.438380 0.446929 0.482380 0.437780 0.450892 0.433662 0.496378 0.467001 0.450996 0.442707 0.448285 0.472162 0.452664 0.437233 0.467209 0.470337 0.441038 0.448520 0.459311 0.478600 0.463482 0.450162 0.461866 0.425555 0.456704 0.451074 0.424564 0.459337 0.474847 0.481233 0.472814 0.433870 0.480399 0.467444 0.452247 0.445313 0.444844 0.448493 0.453602 0.439787 0.451752 0.457356 0.434782 0.470859 0.435278 0.443124 0.460197 0.424877 0.451543 0.471458 0.441586 0.443801 0.427692 0.432306 0.465489 0.470181 0.470911 0.434183 0.462231 0.467991 0.444583 0.448233 0.466140 0.447581 0.470520 0.448259 0.481572 0.446121 0.453941 0.474586 0.455166 0.472840 0.451752 0.475160 0.463247 0.459728 0.471197 0.454463 0.420159 0.484309 0.447555 0.455349 0.471145 0.484830 0.496899 0.463039 0.446669 0.455662 0.493615 0.459624 0.464212 0.454567 0.446486 0.490382 0.453967 0.477636 0.444557 0.459989 0.475186 0.456730 0.445053 0.449302 0.481311 0.440647 0.437181 0.453472 0.462361 0.463273 0.493302 0.441925 0.462595 0.451517 0.469008 0.428005 0.435512 0.450136 0.480972 0.427536 0.444505 0.472553 0.472032 0.467965 0.476541 0.450735 0.461058 0.444140 0.456027 0.473152 0.459311 0.440934 0.466479 0.442368 0.448181 0.437415 0.451387 0.452794 0.445235 0.477271 0.440361 0.478548 0.436998 0.441403 0.483084 0.488375 0.446252 0.446825 0.435799 0.440700 0.459415 0.484309 0.451283 0.432410 0.450918 0.456392 0.452977 0.478991 0.450318 0.469764 0.448989 0.453472 0.463456 0.437676 0.432645 0.457825 0.461344 0.460145 0.447216 0.498541 0.481103 0.433896 0.487619 0.466558 0.441508 0.432593 0.461996 0.486525 0.465671 0.485951 0.450240 0.470233 0.454332 0.438145 0.441325 0.451074 0.431889 0.496925 0.485247 0.460562 0.440830 0.442159 0.443828 0.452169 0.463482 0.466245 0.437155 0.491790 0.462126 0.452039 0.471458 0.459702 0.458842 0.446825 0.451543 0.490226 0.446877 0.439918 0.426285 0.464655 0.460667 0.440934 0.490695 0.455193 0.463143 0.429465 0.450422 0.438067 0.437989 0.426832 0.458451 0.434809 0.484517 0.449510 0.447451 0.442394 0.455531 0.462074 0.459858 0.467105 0.455975 0.438380 0.444245 0.458268 0.459885 0.457930 0.467704 0.465958 0.480868 0.442342 0.491269 0.454202 0.421801 0.494188 0.487228 0.447320 0.438797 0.455948 0.449067 0.460328 0.450344 0.469659 0.476228 0.470233 0.444531 0.435043 0.466922 0.468226 0.457591 0.454619 0.437832 0.450422 0.479408 0.450214 0.449275 0.437702 0.459520 0.457930 0.447685 0.455870 0.450501 0.414581 0.462622 0.438093 0.479200 0.446538 0.452482 0.467235 0.454645 0.470050 0.454332 0.418178 0.470441 0.440387 0.450448 0.441482 0.444766 0.454802 0.454567 0.422323 0.453681 0.474742 0.500731 0.470050 0.466636 0.452299 0.459650 0.486837 0.451257 0.474977 0.514833 0.435147 0.458451 0.471067 0.500705 0.464368 0.417944 0.446356 0.440726 0.460693 0.471823 0.421645 0.434053 0.457956 0.480738 0.478261 0.459572 0.475655 0.439735 0.449249 0.442316 0.451439 0.461318 0.475055 0.462830 0.423652 0.453550 0.447060 0.479096 0.455584 0.489496 0.474899 0.448572 0.460015 0.446356 0.448233 0.466610 0.470650 0.465515 0.463508 0.472918 0.471328 0.412365 0.434418 0.462465 0.413669 0.483709 0.451674 0.473205 0.447816 0.488558 0.454671 0.511288 0.467809 0.453316 0.432124 0.466271 0.470806 0.464133 0.447268 0.474534 0.452273 0.454749 0.470754 0.497316 0.459937 0.472370 0.438275 0.467392 0.475394 0.481494 0.445522 0.478835 0.472579 0.465984 0.422531 0.457252 0.452899 0.452221 0.436946 0.465489 0.470207 0.474065 0.438849 0.437050 0.449953 0.465437 0.475212 0.449745 0.442681 0.469321 0.478705 0.458425 0.463951 0.442993 0.455140 0.463534 0.456131 0.448754 0.449953 0.446721 0.444166 0.443358 0.438328 0.452873 0.439370 0.467027 0.445183 0.478861 0.471693 0.459337 0.446747 0.428344 0.473491 0.469998 0.446408 0.471041 0.471171 0.431290 0.453707 0.472527 0.452873 0.487254 0.455036 0.461657 0.449953 0.493745 0.463195 0.432671 0.448858 0.473987 0.446356 0.453342 0.444219 0.436112 0.408820 0.456991 0.434105 0.439136 0.443019 0.475316 0.459024 0.499792 0.423600 0.459363 0.465280 0.440778 0.432463 0.436216 0.440361 0.416093 0.463690 0.435460 0.416692 0.477766 0.430455 0.478574 0.451856 0.434027 0.476593 0.455740 0.421176 0.433818 0.451074 0.455896 0.456053 0.444948 0.475238 0.441403 0.470415 0.479669 0.447529 0.451700 0.488323 0.450266 0.502190 0.463560 0.486342 0.455479 0.462934 0.467913 0.475629 0.445131 0.464603 0.451439 0.450396 0.470989 0.466114 0.459598 0.459363 0.474456 0.462595 0.444948 0.451752 0.458738 0.468982 0.440700 0.464863 0.457669 0.480633 0.454958 0.441586 0.432749 0.436008 0.456600 0.463273 0.464655 0.451752 0.466010 0.443463 0.434809 0.471484 0.425190 0.441351 0.449588 0.463221 0.512513 0.502190 0.446617 0.431889 0.434652 0.440934 0.474795 0.430012 0.451934 0.471354 0.479669 0.458321 0.432880 0.441482 0.474351 0.479825 0.449771 0.469868 0.432801 0.463638 0.467001 0.487254 0.431290 0.461110 0.462882 0.470780 0.456470 0.457721 0.498176 0.444219 0.453863 0.477975 0.470468 0.440595 0.444610 0.470363 0.468200 0.472214 0.473178 0.436711 0.477010 0.471588 0.475055 0.425685 0.461605 0.466245 0.438666 0.481624 0.470676 0.465437 0.457512 0.459181 0.443593 0.434027 0.476228 0.454411 0.427953 0.423730 0.459520 0.466271 0.457930 0.438927 0.409003 0.416275 0.425998 0.449693 0.476489 0.447555 0.446121 0.452351 0.454280 0.426598 0.427275 0.457930 0.461240 0.451517 0.457956 0.455088 0.449432 0.449979 0.504119 0.460536 0.449406 0.464029 0.463195 0.482224 0.449953 0.467287 0.465072 0.437050 0.442628 0.464133 0.418439 0.437181 0.423026 0.452325 0.463873 0.460588 0.449119 0.424747 0.428996 0.445991 0.440830 0.445027 0.461944 0.434496 0.457825 0.439605 0.480920 0.453629 0.480920 0.435095 0.442576 0.475681 0.473178 0.464733 0.468721 0.458242 0.485716 0.441508 0.467105 0.466610 0.482927 0.466896 0.486342 0.437780 0.445079 0.485247 0.418804 0.454515 0.429673 


----------------------------------------------------------------------
**********************************************************************
----------------------------------------------------------------------
Joystick M2 modulation duration: Columns: Bootstraped data.
#Rows: 1.000000
#Cols: 1000.000000

Column values: 
 

Rows: 
0.516453 0.516767 0.541551 0.552706 0.532174 0.533394 0.541621 0.489472 0.502928 0.520915 0.514013 0.547268 0.536880 0.542109 0.494771 0.531686 0.557133 0.470963 0.538065 0.510632 0.528235 0.509586 0.560444 0.546152 0.507320 0.549603 0.505542 0.502091 0.543259 0.549185 0.553159 0.536427 0.549638 0.557516 0.543120 0.513176 0.531337 0.487032 0.493899 0.525690 0.526283 0.530013 0.568008 0.493725 0.546222 0.540784 0.534928 0.540889 0.559782 0.570449 0.535730 0.537438 0.556296 0.470161 0.569228 0.535555 0.523669 0.495817 0.516732 0.554867 0.504183 0.539947 0.498501 0.546048 0.459773 0.519939 0.524017 0.553682 0.525342 0.514082 0.517499 0.568113 0.519311 0.527642 0.586344 0.541899 0.513699 0.544584 0.548976 0.556679 0.517777 0.582265 0.567381 0.503311 0.514431 0.512165 0.549812 0.503869 0.503311 0.505019 0.496584 0.525028 0.520706 0.510457 0.507947 0.482640 0.518196 0.522867 0.537194 0.521542 0.563965 0.541133 0.510109 0.546466 0.467024 0.522449 0.522414 0.515337 0.495503 0.448514 0.499651 0.505159 0.536845 0.539111 0.572261 0.526701 0.571146 0.496479 0.507843 0.507425 0.523215 0.488183 0.533429 0.556122 0.495398 0.555529 0.537507 0.536775 0.491390 0.532035 0.488740 0.528374 0.576165 0.541202 0.511050 0.519416 0.508226 0.546815 0.482222 0.510457 0.543712 0.551172 0.526806 0.538204 0.538797 0.546501 0.549429 0.489647 0.556610 0.554588 0.533394 0.535974 0.551799 0.513734 0.561211 0.534405 0.513908 0.516209 0.535730 0.536845 0.491738 0.513838 0.509690 0.497037 0.539669 0.523669 0.528026 0.517847 0.522274 0.540889 0.520636 0.482048 0.453777 0.495364 0.535381 0.543224 0.486021 0.559608 0.505089 0.512374 0.510771 0.568148 0.496967 0.520183 0.515059 0.565952 0.533289 0.550998 0.513490 0.536880 0.546466 0.501882 0.530361 0.534231 0.589272 0.518579 0.533603 0.524819 0.501324 0.523738 0.516488 0.550998 0.529037 0.513385 0.534091 0.517080 0.510945 0.576479 0.505856 0.529002 0.516627 0.550998 0.502196 0.510527 0.556366 0.569960 0.556714 0.553716 0.527224 0.513281 0.512514 0.472427 0.514187 0.553786 0.528096 0.509481 0.518405 0.553333 0.515895 0.502544 0.463154 0.513664 0.521019 0.529664 0.560270 0.484801 0.542353 0.489542 0.507111 0.538937 0.582858 0.509865 0.571425 0.499756 0.513385 0.553263 0.523913 0.491529 0.487451 0.523215 0.524784 0.584218 0.542806 0.512514 0.469220 0.505995 0.502544 0.542841 0.521228 0.547442 0.517011 0.468976 0.536810 0.568392 0.550405 0.558004 0.518475 0.517115 0.521054 0.518719 0.539878 0.527747 0.530466 0.529629 0.520984 0.552392 0.534021 0.554414 0.508261 0.553647 0.589098 0.546640 0.499930 0.550196 0.535834 0.502510 0.526213 0.556610 0.515756 0.532313 0.549289 0.532976 0.544061 0.533812 0.538867 0.500174 0.525237 0.536671 0.578780 0.550475 0.512026 0.539808 0.542806 0.490274 0.577978 0.511433 0.557307 0.535660 0.477655 0.539425 0.517882 0.509830 0.553960 0.503764 0.501603 0.499093 0.533324 0.534440 0.554797 0.546989 0.522030 0.553891 0.511642 0.534754 0.493865 0.547860 0.522867 0.481769 0.511573 0.516767 0.531024 0.532069 0.507669 0.509830 0.523773 0.496235 0.537124 0.500592 0.542388 0.554030 0.556610 0.451825 0.514849 0.553054 0.593106 0.537542 0.563093 0.543817 0.513455 0.513141 0.547721 0.547337 0.563198 0.515860 0.535102 0.540122 0.562187 0.523703 0.518719 0.551207 0.505228 0.498710 0.487416 0.540714 0.548244 0.515163 0.503869 0.551381 0.549499 0.561106 0.535207 0.507808 0.540087 0.543852 0.485917 0.521124 0.571146 0.543956 0.475703 0.559747 0.546117 0.489856 0.505821 0.487172 0.539808 0.573969 0.527886 0.535660 0.546884 0.546361 0.505124 0.538762 0.526074 0.529978 0.522379 0.507669 0.492157 0.512897 0.489368 0.520252 0.543573 0.505333 0.560096 0.543050 0.505194 0.467407 0.619947 0.541899 0.584427 0.553368 0.526876 0.542213 0.521194 0.579059 0.512967 0.565499 0.552566 0.569751 0.505926 0.520043 0.524017 0.545594 0.561838 0.467442 0.532523 0.535904 0.479189 0.546187 0.532104 0.534161 0.517812 0.480723 0.517220 0.561943 0.505577 0.553856 0.542422 0.525272 0.504950 0.457333 0.513141 0.516279 0.495398 0.525202 0.517011 0.510109 0.520880 0.513002 0.553856 0.514710 0.543642 0.525586 0.544549 0.574213 0.537856 0.481560 0.508052 0.503346 0.559085 0.479294 0.548069 0.502126 0.545350 0.513106 0.543398 0.478388 0.502510 0.516418 0.499268 0.566719 0.513838 0.499860 0.490274 0.554414 0.513176 0.530640 0.529560 0.513246 0.532244 0.572017 0.525481 0.506274 0.506658 0.467791 0.519346 0.566161 0.568322 0.524226 0.496688 0.518440 0.540087 0.529455 0.536950 0.539111 0.560897 0.547233 0.531024 0.525655 0.518440 0.518928 0.537682 0.533255 0.509167 0.493028 0.492854 0.514048 0.524784 0.501777 0.506518 0.555529 0.511817 0.556401 0.556017 0.541342 0.565847 0.534788 0.517394 0.537194 0.529141 0.539669 0.544479 0.522449 0.550126 0.537751 0.544793 0.500767 0.517220 0.537716 0.524261 0.529002 0.523494 0.537228 0.541481 0.570065 0.537124 0.532104 0.537960 0.556157 0.532418 0.503451 0.562571 0.510980 0.501011 0.498257 0.583346 0.567555 0.534335 0.525621 0.527712 0.509969 0.512828 0.529072 0.558004 0.509899 0.564209 0.525621 0.578571 0.495364 0.534405 0.518788 0.519416 0.558004 0.528200 0.571982 0.550614 0.520880 0.547407 0.551311 0.515930 0.515686 0.520671 0.519242 0.501638 0.562082 0.524784 0.535799 0.555425 0.479294 0.502754 0.493028 0.486614 0.503869 0.554379 0.520113 0.515303 0.515024 0.547233 0.501568 0.510876 0.532906 0.538623 0.522414 0.492122 0.535276 0.529629 0.537960 0.537194 0.544479 0.511085 0.504915 0.511608 0.475250 0.554518 0.529769 0.555808 0.534405 0.494736 0.526422 0.511573 0.546082 0.531303 0.530815 0.502614 0.514710 0.529072 0.561525 0.472915 0.515059 0.587703 0.479503 0.518614 0.517220 0.506483 0.494771 0.552810 0.511886 0.505716 0.550614 0.530675 0.546466 0.550091 0.520252 0.483512 0.554902 0.514849 0.506693 0.524366 0.516732 0.566649 0.522588 0.490832 0.518300 0.552043 0.559154 0.553124 0.525899 0.486998 0.490588 0.495503 0.504915 0.556087 0.558562 0.518370 0.524784 0.554797 0.517673 0.522344 0.513037 0.543224 0.497769 0.510980 0.576200 0.520008 0.507599 0.555041 0.540923 0.492226 0.573690 0.515512 0.495294 0.512897 0.508157 0.518963 0.482117 0.538100 0.547616 0.506937 0.527154 0.504357 0.528967 0.566056 0.525725 0.487695 0.549011 0.503834 0.513316 0.549045 0.526213 0.549324 0.552531 0.544897 0.525586 0.530849 0.504775 0.542283 0.517847 0.537124 0.536252 0.549812 0.538344 0.524261 0.531721 0.525028 0.509865 0.514361 0.513072 0.529141 0.545246 0.547791 0.523564 0.544584 0.546082 0.544897 0.506971 0.528758 0.494039 0.505228 0.530292 0.501638 0.479154 0.516174 0.544409 0.541865 0.502579 0.502719 0.527956 0.527886 0.566370 0.564523 0.560828 0.531965 0.551660 0.532453 0.530396 0.518649 0.560758 0.526527 0.527852 0.537577 0.495259 0.523564 0.469255 0.541899 0.533533 0.557865 0.508366 0.514013 0.526666 0.543398 0.541446 0.576374 0.485045 0.510562 0.502266 0.493934 0.520636 0.563477 0.506274 0.534754 0.543608 0.483860 0.496270 0.517011 0.505194 0.525655 0.540958 0.553647 0.506344 0.574422 0.541237 0.519032 0.516313 0.546954 0.501359 0.511154 0.546954 0.536357 0.556923 0.539390 0.527852 0.507913 0.522309 0.510597 0.548871 0.474309 0.491878 0.509481 0.489438 0.533359 0.501743 0.568252 0.515372 0.545002 0.536706 0.476993 0.518300 0.513490 0.490658 0.509690 0.567520 0.512828 0.495294 0.560897 0.551346 0.508575 0.572749 0.513804 0.490379 0.500767 0.533917 0.533255 0.530954 0.572122 0.513176 0.551834 0.556435 0.506483 0.480723 0.553716 0.532767 0.487311 0.554449 0.546466 0.497838 0.524191 0.542283 0.524052 0.501115 0.502091 0.579512 0.493028 0.494353 0.517568 0.546187 0.539843 0.509481 0.606074 0.540157 0.539390 0.529420 0.512165 0.515930 0.524714 0.539634 0.468627 0.511956 0.598928 0.476993 0.526388 0.544688 0.546815 0.532453 0.539669 0.507390 0.519555 0.484453 0.521124 0.507285 0.496897 0.535486 0.481525 0.553821 0.498292 0.572854 0.501812 0.506762 0.543398 0.501359 0.516627 0.500557 0.544305 0.553019 0.515965 0.544026 0.494144 0.552810 0.588052 0.563860 0.559468 0.577664 0.592758 0.502475 0.518405 0.528653 0.534370 0.509830 0.541133 0.496932 0.523878 0.499024 0.527085 0.565533 0.510422 0.568775 0.523459 0.509690 0.506414 0.472845 0.548523 0.505159 0.492261 0.497002 0.517708 0.533150 0.500104 0.530745 0.526248 0.512200 0.494353 0.552462 0.590945 0.530849 0.491215 0.530815 0.532592 0.447921 0.528130 0.527085 0.527782 0.520078 0.525028 0.513490 0.554135 0.522867 0.568427 0.526527 0.556157 0.537194 0.508401 0.491703 0.571982 0.531651 0.534335 0.515303 0.549150 0.563024 0.507390 0.545838 0.507494 0.509028 0.513525 0.497420 0.506623 0.590736 0.524226 0.559956 0.527677 0.526248 0.474205 0.524087 0.522414 0.519520 0.524679 0.538170 0.581638 0.570797 0.480061 0.495189 0.498989 0.566161 0.558039 0.558178 0.486335 0.548139 0.484035 0.543886 0.528932 0.553786 0.505577 0.493342 0.529594 0.500279 0.470998 0.527433 0.482605 0.499268 0.545455 0.519207 0.549882 0.508052 0.519799 0.557063 0.517220 0.542388 0.524296 0.516801 0.508540 0.512549 0.557377 0.516941 0.540017 0.564732 0.516000 0.572331 0.555529 0.538309 0.499581 0.479294 0.542562 0.549708 


----------------------------------------------------------------------
**********************************************************************
----------------------------------------------------------------------
Locomotor task modulation duration: Rows: areas S1, M1, and M2. Columns: 50 ms bins.
#Rows: 3.000000
#Cols: 40.000000

Column values: 
0.000000 0.050000 0.100000 0.150000 0.200000 0.250000 0.300000 0.350000 0.400000 0.450000 0.500000 0.550000 0.600000 0.650000 0.700000 0.750000 0.800000 0.850000 0.900000 0.950000 1.000000 1.050000 1.100000 1.150000 1.200000 1.250000 1.300000 1.350000 1.400000 1.450000 1.500000 1.550000 1.600000 1.650000 1.700000 1.750000 1.800000 1.850000 1.900000 1.950000 2.000000 

Rows: 
0.000000 0.000000 0.000000 0.000000 17.000000 105.000000 235.000000 217.000000 275.000000 213.000000 147.000000 159.000000 67.000000 89.000000 43.000000 40.000000 36.000000 18.000000 17.000000 10.000000 20.000000 8.000000 5.000000 11.000000 7.000000 6.000000 5.000000 1.000000 2.000000 2.000000 4.000000 5.000000 1.000000 0.000000 0.000000 0.000000 0.000000 0.000000 0.000000 0.000000 

0.000000 0.000000 0.000000 0.000000 2.000000 89.000000 244.000000 275.000000 375.000000 298.000000 207.000000 217.000000 120.000000 134.000000 85.000000 76.000000 78.000000 35.000000 48.000000 33.000000 14.000000 23.000000 20.000000 10.000000 13.000000 10.000000 7.000000 5.000000 11.000000 8.000000 2.000000 2.000000 3.000000 0.000000 0.000000 1.000000 2.000000 0.000000 1.000000 0.000000 

0.000000 0.000000 0.000000 0.000000 2.000000 16.000000 72.000000 85.000000 110.000000 92.000000 103.000000 116.000000 68.000000 73.000000 49.000000 67.000000 52.000000 40.000000 51.000000 21.000000 33.000000 29.000000 25.000000 26.000000 13.000000 14.000000 8.000000 7.000000 4.000000 6.000000 3.000000 4.000000 2.000000 0.000000 4.000000 0.000000 0.000000 0.000000 1.000000 0.000000 


----------------------------------------------------------------------
**********************************************************************
----------------------------------------------------------------------
Joystick task modulation duration: Rows: areas S1, M1, and M2. Columns: 50 ms bins.
#Rows: 3.000000
#Cols: 40.000000

Column values: 
0.000000 0.050000 0.100000 0.150000 0.200000 0.250000 0.300000 0.350000 0.400000 0.450000 0.500000 0.550000 0.600000 0.650000 0.700000 0.750000 0.800000 0.850000 0.900000 0.950000 1.000000 1.050000 1.100000 1.150000 1.200000 1.250000 1.300000 1.350000 1.400000 1.450000 1.500000 1.550000 1.600000 1.650000 1.700000 1.750000 1.800000 1.850000 1.900000 1.950000 2.000000 

Rows: 
0.000000 0.000000 0.000000 8.000000 115.000000 283.000000 110.000000 82.000000 64.000000 54.000000 27.000000 15.000000 15.000000 20.000000 8.000000 7.000000 9.000000 2.000000 5.000000 1.000000 0.000000 2.000000 3.000000 1.000000 0.000000 1.000000 1.000000 1.000000 0.000000 1.000000 1.000000 1.000000 0.000000 0.000000 0.000000 0.000000 0.000000 0.000000 0.000000 0.000000 

0.000000 0.000000 0.000000 3.000000 31.000000 182.000000 175.000000 125.000000 124.000000 88.000000 74.000000 48.000000 22.000000 39.000000 11.000000 18.000000 13.000000 6.000000 6.000000 10.000000 10.000000 7.000000 4.000000 3.000000 1.000000 5.000000 3.000000 1.000000 2.000000 1.000000 0.000000 2.000000 1.000000 0.000000 0.000000 0.000000 0.000000 0.000000 0.000000 0.000000 

0.000000 0.000000 0.000000 0.000000 8.000000 116.000000 95.000000 86.000000 72.000000 74.000000 51.000000 58.000000 25.000000 31.000000 18.000000 15.000000 19.000000 11.000000 16.000000 6.000000 14.000000 6.000000 9.000000 7.000000 5.000000 6.000000 1.000000 3.000000 1.000000 0.000000 1.000000 0.000000 0.000000 1.000000 1.000000 1.000000 0.000000 1.000000 0.000000 0.000000 
