# Supplementary material for: Distinct dynamics of neuronal activity during concurrent motor planning and execution
Source: Nat Commun. 2021 Sep 10;12:5390. doi: 10.1038/s41467-021-25558-8 (PMC8433382; doi:10.1038/s41467-021-25558-8)
Supplement: Supplementary file 5 — Source Data [file 41467_2021_25558_MOESM5_ESM.zip › Source Data/Figure3/Figure3C.txt]

StabilityDecorrGradientPerAnimal_v5.m
----------------------------------------------------------------------
**********************************************************************
----------------------------------------------------------------------
Locomotor Velocities: Rows: Animals. Columns: 10 ms bins.
#Rows: 6.000000
#Cols: 1001.000000

Column values: 
-500.000000 -499.000000 -498.000000 -497.000000 -496.000000 -495.000000 -494.000000 -493.000000 -492.000000 -491.000000 -490.000000 -489.000000 -488.000000 -487.000000 -486.000000 -485.000000 -484.000000 -483.000000 -482.000000 -481.000000 -480.000000 -479.000000 -478.000000 -477.000000 -476.000000 -475.000000 -474.000000 -473.000000 -472.000000 -471.000000 -470.000000 -469.000000 -468.000000 -467.000000 -466.000000 -465.000000 -464.000000 -463.000000 -462.000000 -461.000000 -460.000000 -459.000000 -458.000000 -457.000000 -456.000000 -455.000000 -454.000000 -453.000000 -452.000000 -451.000000 -450.000000 -449.000000 -448.000000 -447.000000 -446.000000 -445.000000 -444.000000 -443.000000 -442.000000 -441.000000 -440.000000 -439.000000 -438.000000 -437.000000 -436.000000 -435.000000 -434.000000 -433.000000 -432.000000 -431.000000 -430.000000 -429.000000 -428.000000 -427.000000 -426.000000 -425.000000 -424.000000 -423.000000 -422.000000 -421.000000 -420.000000 -419.000000 -418.000000 -417.000000 -416.000000 -415.000000 -414.000000 -413.000000 -412.000000 -411.000000 -410.000000 -409.000000 -408.000000 -407.000000 -406.000000 -405.000000 -404.000000 -403.000000 -402.000000 -401.000000 -400.000000 -399.000000 -398.000000 -397.000000 -396.000000 -395.000000 -394.000000 -393.000000 -392.000000 -391.000000 -390.000000 -389.000000 -388.000000 -387.000000 -386.000000 -385.000000 -384.000000 -383.000000 -382.000000 -381.000000 -380.000000 -379.000000 -378.000000 -377.000000 -376.000000 -375.000000 -374.000000 -373.000000 -372.000000 -371.000000 -370.000000 -369.000000 -368.000000 -367.000000 -366.000000 -365.000000 -364.000000 -363.000000 -362.000000 -361.000000 -360.000000 -359.000000 -358.000000 -357.000000 -356.000000 -355.000000 -354.000000 -353.000000 -352.000000 -351.000000 -350.000000 -349.000000 -348.000000 -347.000000 -346.000000 -345.000000 -344.000000 -343.000000 -342.000000 -341.000000 -340.000000 -339.000000 -338.000000 -337.000000 -336.000000 -335.000000 -334.000000 -333.000000 -332.000000 -331.000000 -330.000000 -329.000000 -328.000000 -327.000000 -326.000000 -325.000000 -324.000000 -323.000000 -322.000000 -321.000000 -320.000000 -319.000000 -318.000000 -317.000000 -316.000000 -315.000000 -314.000000 -313.000000 -312.000000 -311.000000 -310.000000 -309.000000 -308.000000 -307.000000 -306.000000 -305.000000 -304.000000 -303.000000 -302.000000 -301.000000 -300.000000 -299.000000 -298.000000 -297.000000 -296.000000 -295.000000 -294.000000 -293.000000 -292.000000 -291.000000 -290.000000 -289.000000 -288.000000 -287.000000 -286.000000 -285.000000 -284.000000 -283.000000 -282.000000 -281.000000 -280.000000 -279.000000 -278.000000 -277.000000 -276.000000 -275.000000 -274.000000 -273.000000 -272.000000 -271.000000 -270.000000 -269.000000 -268.000000 -267.000000 -266.000000 -265.000000 -264.000000 -263.000000 -262.000000 -261.000000 -260.000000 -259.000000 -258.000000 -257.000000 -256.000000 -255.000000 -254.000000 -253.000000 -252.000000 -251.000000 -250.000000 -249.000000 -248.000000 -247.000000 -246.000000 -245.000000 -244.000000 -243.000000 -242.000000 -241.000000 -240.000000 -239.000000 -238.000000 -237.000000 -236.000000 -235.000000 -234.000000 -233.000000 -232.000000 -231.000000 -230.000000 -229.000000 -228.000000 -227.000000 -226.000000 -225.000000 -224.000000 -223.000000 -222.000000 -221.000000 -220.000000 -219.000000 -218.000000 -217.000000 -216.000000 -215.000000 -214.000000 -213.000000 -212.000000 -211.000000 -210.000000 -209.000000 -208.000000 -207.000000 -206.000000 -205.000000 -204.000000 -203.000000 -202.000000 -201.000000 -200.000000 -199.000000 -198.000000 -197.000000 -196.000000 -195.000000 -194.000000 -193.000000 -192.000000 -191.000000 -190.000000 -189.000000 -188.000000 -187.000000 -186.000000 -185.000000 -184.000000 -183.000000 -182.000000 -181.000000 -180.000000 -179.000000 -178.000000 -177.000000 -176.000000 -175.000000 -174.000000 -173.000000 -172.000000 -171.000000 -170.000000 -169.000000 -168.000000 -167.000000 -166.000000 -165.000000 -164.000000 -163.000000 -162.000000 -161.000000 -160.000000 -159.000000 -158.000000 -157.000000 -156.000000 -155.000000 -154.000000 -153.000000 -152.000000 -151.000000 -150.000000 -149.000000 -148.000000 -147.000000 -146.000000 -145.000000 -144.000000 -143.000000 -142.000000 -141.000000 -140.000000 -139.000000 -138.000000 -137.000000 -136.000000 -135.000000 -134.000000 -133.000000 -132.000000 -131.000000 -130.000000 -129.000000 -128.000000 -127.000000 -126.000000 -125.000000 -124.000000 -123.000000 -122.000000 -121.000000 -120.000000 -119.000000 -118.000000 -117.000000 -116.000000 -115.000000 -114.000000 -113.000000 -112.000000 -111.000000 -110.000000 -109.000000 -108.000000 -107.000000 -106.000000 -105.000000 -104.000000 -103.000000 -102.000000 -101.000000 -100.000000 -99.000000 -98.000000 -97.000000 -96.000000 -95.000000 -94.000000 -93.000000 -92.000000 -91.000000 -90.000000 -89.000000 -88.000000 -87.000000 -86.000000 -85.000000 -84.000000 -83.000000 -82.000000 -81.000000 -80.000000 -79.000000 -78.000000 -77.000000 -76.000000 -75.000000 -74.000000 -73.000000 -72.000000 -71.000000 -70.000000 -69.000000 -68.000000 -67.000000 -66.000000 -65.000000 -64.000000 -63.000000 -62.000000 -61.000000 -60.000000 -59.000000 -58.000000 -57.000000 -56.000000 -55.000000 -54.000000 -53.000000 -52.000000 -51.000000 -50.000000 -49.000000 -48.000000 -47.000000 -46.000000 -45.000000 -44.000000 -43.000000 -42.000000 -41.000000 -40.000000 -39.000000 -38.000000 -37.000000 -36.000000 -35.000000 -34.000000 -33.000000 -32.000000 -31.000000 -30.000000 -29.000000 -28.000000 -27.000000 -26.000000 -25.000000 -24.000000 -23.000000 -22.000000 -21.000000 -20.000000 -19.000000 -18.000000 -17.000000 -16.000000 -15.000000 -14.000000 -13.000000 -12.000000 -11.000000 -10.000000 -9.000000 -8.000000 -7.000000 -6.000000 -5.000000 -4.000000 -3.000000 -2.000000 -1.000000 0.000000 1.000000 2.000000 3.000000 4.000000 5.000000 6.000000 7.000000 8.000000 9.000000 10.000000 11.000000 12.000000 13.000000 14.000000 15.000000 16.000000 17.000000 18.000000 19.000000 20.000000 21.000000 22.000000 23.000000 24.000000 25.000000 26.000000 27.000000 28.000000 29.000000 30.000000 31.000000 32.000000 33.000000 34.000000 35.000000 36.000000 37.000000 38.000000 39.000000 40.000000 41.000000 42.000000 43.000000 44.000000 45.000000 46.000000 47.000000 48.000000 49.000000 50.000000 51.000000 52.000000 53.000000 54.000000 55.000000 56.000000 57.000000 58.000000 59.000000 60.000000 61.000000 62.000000 63.000000 64.000000 65.000000 66.000000 67.000000 68.000000 69.000000 70.000000 71.000000 72.000000 73.000000 74.000000 75.000000 76.000000 77.000000 78.000000 79.000000 80.000000 81.000000 82.000000 83.000000 84.000000 85.000000 86.000000 87.000000 88.000000 89.000000 90.000000 91.000000 92.000000 93.000000 94.000000 95.000000 96.000000 97.000000 98.000000 99.000000 100.000000 101.000000 102.000000 103.000000 104.000000 105.000000 106.000000 107.000000 108.000000 109.000000 110.000000 111.000000 112.000000 113.000000 114.000000 115.000000 116.000000 117.000000 118.000000 119.000000 120.000000 121.000000 122.000000 123.000000 124.000000 125.000000 126.000000 127.000000 128.000000 129.000000 130.000000 131.000000 132.000000 133.000000 134.000000 135.000000 136.000000 137.000000 138.000000 139.000000 140.000000 141.000000 142.000000 143.000000 144.000000 145.000000 146.000000 147.000000 148.000000 149.000000 150.000000 151.000000 152.000000 153.000000 154.000000 155.000000 156.000000 157.000000 158.000000 159.000000 160.000000 161.000000 162.000000 163.000000 164.000000 165.000000 166.000000 167.000000 168.000000 169.000000 170.000000 171.000000 172.000000 173.000000 174.000000 175.000000 176.000000 177.000000 178.000000 179.000000 180.000000 181.000000 182.000000 183.000000 184.000000 185.000000 186.000000 187.000000 188.000000 189.000000 190.000000 191.000000 192.000000 193.000000 194.000000 195.000000 196.000000 197.000000 198.000000 199.000000 200.000000 201.000000 202.000000 203.000000 204.000000 205.000000 206.000000 207.000000 208.000000 209.000000 210.000000 211.000000 212.000000 213.000000 214.000000 215.000000 216.000000 217.000000 218.000000 219.000000 220.000000 221.000000 222.000000 223.000000 224.000000 225.000000 226.000000 227.000000 228.000000 229.000000 230.000000 231.000000 232.000000 233.000000 234.000000 235.000000 236.000000 237.000000 238.000000 239.000000 240.000000 241.000000 242.000000 243.000000 244.000000 245.000000 246.000000 247.000000 248.000000 249.000000 250.000000 251.000000 252.000000 253.000000 254.000000 255.000000 256.000000 257.000000 258.000000 259.000000 260.000000 261.000000 262.000000 263.000000 264.000000 265.000000 266.000000 267.000000 268.000000 269.000000 270.000000 271.000000 272.000000 273.000000 274.000000 275.000000 276.000000 277.000000 278.000000 279.000000 280.000000 281.000000 282.000000 283.000000 284.000000 285.000000 286.000000 287.000000 288.000000 289.000000 290.000000 291.000000 292.000000 293.000000 294.000000 295.000000 296.000000 297.000000 298.000000 299.000000 300.000000 301.000000 302.000000 303.000000 304.000000 305.000000 306.000000 307.000000 308.000000 309.000000 310.000000 311.000000 312.000000 313.000000 314.000000 315.000000 316.000000 317.000000 318.000000 319.000000 320.000000 321.000000 322.000000 323.000000 324.000000 325.000000 326.000000 327.000000 328.000000 329.000000 330.000000 331.000000 332.000000 333.000000 334.000000 335.000000 336.000000 337.000000 338.000000 339.000000 340.000000 341.000000 342.000000 343.000000 344.000000 345.000000 346.000000 347.000000 348.000000 349.000000 350.000000 351.000000 352.000000 353.000000 354.000000 355.000000 356.000000 357.000000 358.000000 359.000000 360.000000 361.000000 362.000000 363.000000 364.000000 365.000000 366.000000 367.000000 368.000000 369.000000 370.000000 371.000000 372.000000 373.000000 374.000000 375.000000 376.000000 377.000000 378.000000 379.000000 380.000000 381.000000 382.000000 383.000000 384.000000 385.000000 386.000000 387.000000 388.000000 389.000000 390.000000 391.000000 392.000000 393.000000 394.000000 395.000000 396.000000 397.000000 398.000000 399.000000 400.000000 401.000000 402.000000 403.000000 404.000000 405.000000 406.000000 407.000000 408.000000 409.000000 410.000000 411.000000 412.000000 413.000000 414.000000 415.000000 416.000000 417.000000 418.000000 419.000000 420.000000 421.000000 422.000000 423.000000 424.000000 425.000000 426.000000 427.000000 428.000000 429.000000 430.000000 431.000000 432.000000 433.000000 434.000000 435.000000 436.000000 437.000000 438.000000 439.000000 440.000000 441.000000 442.000000 443.000000 444.000000 445.000000 446.000000 447.000000 448.000000 449.000000 450.000000 451.000000 452.000000 453.000000 454.000000 455.000000 456.000000 457.000000 458.000000 459.000000 460.000000 461.000000 462.000000 463.000000 464.000000 465.000000 466.000000 467.000000 468.000000 469.000000 470.000000 471.000000 472.000000 473.000000 474.000000 475.000000 476.000000 477.000000 478.000000 479.000000 480.000000 481.000000 482.000000 483.000000 484.000000 485.000000 486.000000 487.000000 488.000000 489.000000 490.000000 491.000000 492.000000 493.000000 494.000000 495.000000 496.000000 497.000000 498.000000 499.000000 500.000000 

Rows: 
0.034320 0.034290 0.034257 0.034221 0.034185 0.034148 0.034114 0.034083 0.034058 0.034042 0.034037 0.034044 0.034066 0.034104 0.034158 0.034229 0.034314 0.034412 0.034519 0.034631 0.034742 0.034848 0.034943 0.035022 0.035079 0.035112 0.035118 0.035095 0.035045 0.034969 0.034871 0.034754 0.034625 0.034488 0.034350 0.034215 0.034089 0.033975 0.033878 0.033798 0.033738 0.033700 0.033682 0.033685 0.033707 0.033746 0.033802 0.033871 0.033951 0.034038 0.034132 0.034229 0.034327 0.034426 0.034524 0.034621 0.034718 0.034815 0.034914 0.035016 0.035121 0.035231 0.035344 0.035461 0.035581 0.035701 0.035820 0.035936 0.036046 0.036148 0.036240 0.036322 0.036393 0.036453 0.036503 0.036544 0.036577 0.036604 0.036627 0.036648 0.036667 0.036686 0.036705 0.036724 0.036744 0.036764 0.036785 0.036805 0.036825 0.036845 0.036865 0.036884 0.036902 0.036919 0.036935 0.036947 0.036957 0.036962 0.036963 0.036958 0.036949 0.036934 0.036916 0.036895 0.036872 0.036849 0.036829 0.036812 0.036801 0.036797 0.036800 0.036812 0.036831 0.036857 0.036888 0.036922 0.036958 0.036993 0.037025 0.037052 0.037074 0.037089 0.037097 0.037099 0.037095 0.037088 0.037079 0.037070 0.037064 0.037061 0.037064 0.037073 0.037091 0.037117 0.037151 0.037193 0.037244 0.037301 0.037365 0.037435 0.037509 0.037587 0.037668 0.037751 0.037836 0.037922 0.038008 0.038093 0.038178 0.038261 0.038341 0.038418 0.038489 0.038553 0.038608 0.038652 0.038683 0.038700 0.038700 0.038684 0.038650 0.038601 0.038537 0.038462 0.038378 0.038290 0.038204 0.038122 0.038052 0.037996 0.037958 0.037942 0.037948 0.037976 0.038026 0.038095 0.038179 0.038274 0.038375 0.038475 0.038570 0.038655 0.038726 0.038778 0.038811 0.038821 0.038810 0.038779 0.038728 0.038662 0.038582 0.038493 0.038396 0.038297 0.038198 0.038101 0.038008 0.037922 0.037844 0.037774 0.037713 0.037660 0.037616 0.037580 0.037551 0.037529 0.037512 0.037499 0.037490 0.037482 0.037475 0.037466 0.037455 0.037439 0.037416 0.037386 0.037347 0.037298 0.037238 0.037168 0.037087 0.036998 0.036900 0.036796 0.036687 0.036576 0.036465 0.036355 0.036248 0.036145 0.036048 0.035956 0.035871 0.035792 0.035718 0.035648 0.035581 0.035515 0.035449 0.035379 0.035303 0.035220 0.035128 0.035024 0.034907 0.034777 0.034633 0.034474 0.034303 0.034119 0.033925 0.033722 0.033511 0.033295 0.033075 0.032854 0.032633 0.032414 0.032196 0.031981 0.031768 0.031556 0.031344 0.031131 0.030914 0.030691 0.030461 0.030221 0.029970 0.029709 0.029436 0.029152 0.028859 0.028559 0.028253 0.027944 0.027635 0.027328 0.027025 0.026727 0.026436 0.026152 0.025876 0.025609 0.025349 0.025095 0.024848 0.024605 0.024366 0.024130 0.023895 0.023660 0.023425 0.023189 0.022951 0.022711 0.022468 0.022223 0.021975 0.021726 0.021475 0.021222 0.020969 0.020716 0.020464 0.020212 0.019962 0.019715 0.019471 0.019231 0.018997 0.018768 0.018546 0.018332 0.018127 0.017931 0.017744 0.017567 0.017400 0.017241 0.017091 0.016949 0.016813 0.016682 0.016556 0.016434 0.016314 0.016196 0.016079 0.015962 0.015846 0.015729 0.015612 0.015495 0.015378 0.015261 0.015145 0.015030 0.014916 0.014805 0.014695 0.014589 0.014485 0.014386 0.014290 0.014198 0.014110 0.014026 0.013945 0.013868 0.013793 0.013719 0.013647 0.013575 0.013501 0.013426 0.013347 0.013265 0.013177 0.013085 0.012986 0.012881 0.012770 0.012654 0.012534 0.012410 0.012283 0.012156 0.012030 0.011907 0.011787 0.011673 0.011566 0.011467 0.011376 0.011294 0.011221 0.011157 0.011102 0.011055 0.011015 0.010983 0.010957 0.010936 0.010920 0.010907 0.010897 0.010890 0.010884 0.010878 0.010873 0.010868 0.010862 0.010855 0.010847 0.010839 0.010830 0.010822 0.010813 0.010804 0.010796 0.010789 0.010783 0.010778 0.010774 0.010772 0.010771 0.010771 0.010772 0.010774 0.010777 0.010782 0.010787 0.010794 0.010803 0.010812 0.010824 0.010836 0.010850 0.010865 0.010881 0.010897 0.010914 0.010931 0.010948 0.010964 0.010979 0.010992 0.011005 0.011016 0.011026 0.011035 0.011043 0.011051 0.011059 0.011067 0.011076 0.011086 0.011098 0.011112 0.011128 0.011147 0.011169 0.011195 0.011224 0.011258 0.011297 0.011340 0.011390 0.011445 0.011507 0.011576 0.011652 0.011736 0.011827 0.011926 0.012032 0.012145 0.012264 0.012389 0.012519 0.012653 0.012790 0.012930 0.013070 0.013210 0.013350 0.013488 0.013625 0.013760 0.013893 0.014026 0.014159 0.014292 0.014429 0.014569 0.014715 0.014868 0.015028 0.015199 0.015379 0.015570 0.015772 0.015985 0.016209 0.016443 0.016688 0.016943 0.017207 0.017481 0.017763 0.018054 0.018354 0.018663 0.018980 0.019306 0.019640 0.019982 0.020332 0.020691 0.021058 0.021434 0.021818 0.022211 0.022613 0.023024 0.023446 0.023877 0.024318 0.024770 0.025233 0.025706 0.026190 0.026684 0.027188 0.027703 0.028227 0.028762 0.029307 0.029861 0.030425 0.030999 0.031582 0.032176 0.032780 0.033395 0.034022 0.034660 0.035312 0.035977 0.036656 0.037347 0.038051 0.038764 0.039483 0.040205 0.040923 0.041634 0.042331 0.043009 0.043665 0.044296 0.044901 0.045483 0.046045 0.046592 0.047132 0.047674 0.048226 0.048798 0.049396 0.050028 0.050697 0.051405 0.052150 0.052931 0.053740 0.054569 0.055411 0.056254 0.057091 0.057910 0.058706 0.059471 0.060203 0.060898 0.061558 0.062183 0.062778 0.063344 0.063887 0.064410 0.064915 0.065404 0.065878 0.066336 0.066777 0.067198 0.067597 0.067973 0.068323 0.068646 0.068943 0.069214 0.069460 0.069683 0.069884 0.070065 0.070227 0.070373 0.070504 0.070621 0.070725 0.070820 0.070906 0.070986 0.071063 0.071138 0.071214 0.071293 0.071374 0.071458 0.071543 0.071627 0.071705 0.071773 0.071827 0.071860 0.071869 0.071849 0.071797 0.071710 0.071587 0.071431 0.071243 0.071026 0.070786 0.070528 0.070257 0.069981 0.069703 0.069429 0.069162 0.068906 0.068660 0.068426 0.068203 0.067989 0.067783 0.067584 0.067388 0.067195 0.067003 0.066810 0.066615 0.066415 0.066207 0.065989 0.065757 0.065504 0.065228 0.064923 0.064586 0.064213 0.063802 0.063355 0.062872 0.062358 0.061818 0.061258 0.060685 0.060106 0.059529 0.058960 0.058403 0.057863 0.057343 0.056844 0.056365 0.055906 0.055466 0.055042 0.054633 0.054236 0.053851 0.053474 0.053107 0.052747 0.052396 0.052053 0.051720 0.051396 0.051082 0.050779 0.050487 0.050206 0.049936 0.049677 0.049426 0.049185 0.048951 0.048725 0.048505 0.048293 0.048086 0.047887 0.047695 0.047511 0.047334 0.047165 0.047004 0.046849 0.046700 0.046555 0.046411 0.046267 0.046120 0.045969 0.045812 0.045647 0.045474 0.045292 0.045102 0.044904 0.044700 0.044490 0.044277 0.044061 0.043845 0.043630 0.043418 0.043210 0.043008 0.042812 0.042624 0.042445 0.042276 0.042117 0.041969 0.041833 0.041709 0.041598 0.041500 0.041414 0.041339 0.041275 0.041219 0.041169 0.041123 0.041076 0.041026 0.040970 0.040902 0.040822 0.040726 0.040612 0.040481 0.040332 0.040167 0.039986 0.039794 0.039593 0.039387 0.039181 0.038977 0.038781 0.038596 0.038426 0.038274 0.038142 0.038031 0.037943 0.037876 0.037832 0.037808 0.037802 0.037812 0.037836 0.037870 0.037912 0.037959 0.038007 0.038056 0.038102 0.038144 0.038181 0.038210 0.038231 0.038242 0.038245 0.038238 0.038221 0.038195 0.038162 0.038121 0.038076 0.038027 0.037977 0.037927 0.037878 0.037833 0.037790 0.037751 0.037714 0.037679 0.037642 0.037603 0.037560 0.037509 0.037450 0.037380 0.037300 0.037211 0.037112 0.037006 0.036896 0.036785 0.036676 0.036573 0.036480 0.036399 0.036333 0.036285 0.036254 0.036241 0.036246 0.036269 0.036307 0.036359 0.036421 0.036492 0.036568 0.036646 0.036722 0.036794 0.036858 0.036911 0.036951 0.036974 0.036981 0.036969 0.036939 0.036893 0.036831 0.036757 0.036673 0.036583 0.036490 0.036397 0.036307 0.036223 0.036146 0.036078 0.036018 0.035969 0.035929 0.035899 0.035878 0.035867 0.035864 0.035870 0.035886 0.035910 0.035942 0.035982 0.036028 0.036081 0.036138 0.036197 0.036257 0.036316 0.036371 0.036422 0.036467 0.036505 0.036536 0.036560 0.036576 0.036587 0.036592 0.036593 0.036592 0.036590 0.036587 0.036584 0.036583 0.036583 0.036584 0.036587 0.036591 0.036597 0.036605 0.036614 0.036626 0.036640 0.036658 0.036680 0.036708 0.036741 0.036781 0.036828 0.036882 0.036943 0.037010 0.037081 0.037154 0.037229 0.037303 0.037373 0.037439 0.037498 0.037549 0.037592 0.037628 0.037655 0.037676 0.037691 0.037702 0.037709 0.037713 0.037714 0.037713 0.037707 0.037695 0.037676 0.037647 0.037605 0.037549 0.037478 0.037389 0.037283 0.037161 0.037023 0.036873 0.036714 0.036548 0.036378 0.036210 0.036045 0.035887 0.035738 0.035599 0.035472 0.035357 0.035254 0.035163 0.035082 0.035012 0.034952 0.034900 0.034855 0.034818 0.034787 0.034763 0.034745 0.034734 0.034730 0.034735 0.034749 0.034773 0.034809 0.034857 0.034918 0.034992 0.035077 0.035173 0.035277 0.035388 0.035501 0.035615 0.035726 0.035831 0.035926 0.036011 0.036084 0.036144 0.036192 0.036229 0.036256 0.036276 0.036291 0.036303 0.036313 0.036323 0.036334 0.036346 0.036360 0.036374 0.036389 0.036405 0.036421 0.036439 0.036459 0.036482 0.036509 0.036542 0.036583 0.036631 0.036687 0.036751 0.036822 0.036897 0.036975 0.037052 0.037125 0.037190 0.037245 0.037287 0.037315 0.037326 0.037321 0.037302 0.037268 0.037222 0.037166 0.037103 0.037035 0.036963 0.036891 0.036820 0.036751 

0.031975 0.032009 0.032045 0.032083 0.032124 0.032169 0.032218 0.032272 0.032331 0.032397 0.032469 0.032548 0.032635 0.032730 0.032832 0.032942 0.033057 0.033178 0.033301 0.033425 0.033547 0.033663 0.033770 0.033865 0.033945 0.034008 0.034051 0.034075 0.034080 0.034068 0.034040 0.034000 0.033952 0.033899 0.033845 0.033791 0.033741 0.033696 0.033655 0.033618 0.033586 0.033555 0.033525 0.033494 0.033462 0.033427 0.033388 0.033346 0.033300 0.033252 0.033200 0.033146 0.033090 0.033032 0.032972 0.032910 0.032845 0.032777 0.032706 0.032631 0.032554 0.032474 0.032394 0.032313 0.032234 0.032160 0.032092 0.032033 0.031987 0.031954 0.031938 0.031938 0.031955 0.031989 0.032038 0.032099 0.032170 0.032248 0.032327 0.032404 0.032476 0.032540 0.032593 0.032635 0.032664 0.032682 0.032691 0.032693 0.032692 0.032690 0.032691 0.032699 0.032715 0.032742 0.032778 0.032825 0.032880 0.032941 0.033006 0.033070 0.033132 0.033187 0.033234 0.033270 0.033294 0.033307 0.033308 0.033300 0.033283 0.033260 0.033234 0.033207 0.033182 0.033161 0.033146 0.033139 0.033141 0.033150 0.033168 0.033191 0.033219 0.033248 0.033277 0.033303 0.033322 0.033334 0.033338 0.033332 0.033316 0.033292 0.033260 0.033221 0.033177 0.033129 0.033078 0.033026 0.032974 0.032924 0.032876 0.032831 0.032792 0.032760 0.032736 0.032721 0.032718 0.032726 0.032747 0.032779 0.032823 0.032876 0.032936 0.033003 0.033072 0.033142 0.033211 0.033277 0.033341 0.033400 0.033458 0.033514 0.033570 0.033629 0.033692 0.033762 0.033839 0.033923 0.034015 0.034112 0.034212 0.034311 0.034407 0.034495 0.034570 0.034631 0.034672 0.034694 0.034694 0.034673 0.034631 0.034571 0.034494 0.034406 0.034308 0.034205 0.034101 0.033999 0.033904 0.033817 0.033743 0.033682 0.033635 0.033605 0.033589 0.033588 0.033600 0.033624 0.033655 0.033693 0.033734 0.033775 0.033813 0.033846 0.033872 0.033889 0.033894 0.033887 0.033867 0.033833 0.033786 0.033725 0.033650 0.033564 0.033466 0.033357 0.033240 0.033115 0.032985 0.032849 0.032710 0.032567 0.032423 0.032277 0.032130 0.031981 0.031831 0.031680 0.031529 0.031376 0.031224 0.031072 0.030923 0.030776 0.030634 0.030498 0.030369 0.030248 0.030135 0.030030 0.029932 0.029842 0.029757 0.029676 0.029597 0.029518 0.029436 0.029350 0.029259 0.029160 0.029053 0.028938 0.028814 0.028681 0.028541 0.028392 0.028236 0.028074 0.027907 0.027735 0.027560 0.027382 0.027203 0.027025 0.026848 0.026673 0.026501 0.026333 0.026168 0.026007 0.025848 0.025691 0.025533 0.025372 0.025208 0.025037 0.024858 0.024671 0.024474 0.024267 0.024052 0.023828 0.023598 0.023363 0.023125 0.022886 0.022648 0.022413 0.022181 0.021953 0.021730 0.021511 0.021297 0.021087 0.020880 0.020675 0.020472 0.020268 0.020065 0.019860 0.019653 0.019444 0.019231 0.019015 0.018794 0.018568 0.018338 0.018103 0.017864 0.017622 0.017378 0.017132 0.016888 0.016647 0.016410 0.016181 0.015961 0.015751 0.015554 0.015370 0.015201 0.015045 0.014904 0.014777 0.014662 0.014558 0.014465 0.014380 0.014302 0.014229 0.014160 0.014093 0.014028 0.013964 0.013899 0.013834 0.013768 0.013701 0.013635 0.013568 0.013501 0.013435 0.013369 0.013305 0.013240 0.013176 0.013112 0.013046 0.012979 0.012910 0.012837 0.012761 0.012681 0.012596 0.012508 0.012415 0.012318 0.012218 0.012116 0.012012 0.011908 0.011804 0.011700 0.011599 0.011499 0.011402 0.011308 0.011217 0.011131 0.011048 0.010970 0.010897 0.010829 0.010766 0.010708 0.010657 0.010611 0.010571 0.010537 0.010509 0.010486 0.010469 0.010456 0.010448 0.010443 0.010441 0.010442 0.010443 0.010445 0.010447 0.010448 0.010447 0.010445 0.010440 0.010433 0.010424 0.010414 0.010401 0.010388 0.010375 0.010361 0.010348 0.010335 0.010323 0.010313 0.010303 0.010294 0.010286 0.010279 0.010273 0.010269 0.010265 0.010264 0.010267 0.010272 0.010283 0.010299 0.010321 0.010350 0.010385 0.010427 0.010475 0.010529 0.010587 0.010649 0.010713 0.010779 0.010845 0.010911 0.010976 0.011040 0.011103 0.011165 0.011226 0.011288 0.011350 0.011413 0.011478 0.011545 0.011613 0.011683 0.011754 0.011825 0.011896 0.011966 0.012034 0.012100 0.012162 0.012221 0.012276 0.012329 0.012378 0.012424 0.012468 0.012510 0.012552 0.012593 0.012635 0.012678 0.012722 0.012768 0.012816 0.012867 0.012922 0.012981 0.013044 0.013112 0.013187 0.013268 0.013357 0.013455 0.013562 0.013679 0.013807 0.013946 0.014096 0.014258 0.014429 0.014611 0.014801 0.014999 0.015205 0.015416 0.015633 0.015854 0.016079 0.016307 0.016538 0.016773 0.017011 0.017252 0.017497 0.017745 0.017997 0.018253 0.018511 0.018772 0.019034 0.019299 0.019564 0.019829 0.020095 0.020361 0.020628 0.020896 0.021166 0.021440 0.021718 0.022003 0.022295 0.022596 0.022907 0.023229 0.023562 0.023907 0.024263 0.024630 0.025006 0.025391 0.025783 0.026181 0.026582 0.026987 0.027395 0.027804 0.028215 0.028629 0.029047 0.029470 0.029901 0.030343 0.030796 0.031264 0.031748 0.032248 0.032765 0.033298 0.033846 0.034406 0.034977 0.035554 0.036137 0.036721 0.037306 0.037888 0.038468 0.039043 0.039614 0.040180 0.040740 0.041295 0.041845 0.042388 0.042925 0.043456 0.043982 0.044503 0.045020 0.045534 0.046047 0.046561 0.047076 0.047595 0.048117 0.048643 0.049173 0.049705 0.050238 0.050769 0.051295 0.051815 0.052325 0.052824 0.053311 0.053784 0.054244 0.054691 0.055127 0.055553 0.055972 0.056385 0.056793 0.057199 0.057602 0.058004 0.058405 0.058803 0.059197 0.059586 0.059969 0.060344 0.060708 0.061062 0.061403 0.061731 0.062046 0.062347 0.062635 0.062909 0.063169 0.063415 0.063647 0.063864 0.064066 0.064251 0.064419 0.064569 0.064699 0.064811 0.064905 0.064982 0.065043 0.065091 0.065128 0.065158 0.065182 0.065203 0.065222 0.065239 0.065253 0.065261 0.065260 0.065245 0.065212 0.065155 0.065071 0.064955 0.064805 0.064619 0.064399 0.064148 0.063868 0.063566 0.063249 0.062925 0.062601 0.062286 0.061985 0.061705 0.061450 0.061221 0.061018 0.060837 0.060673 0.060519 0.060367 0.060206 0.060027 0.059823 0.059584 0.059308 0.058990 0.058632 0.058235 0.057806 0.057352 0.056883 0.056408 0.055938 0.055484 0.055054 0.054656 0.054297 0.053980 0.053706 0.053475 0.053283 0.053126 0.052996 0.052885 0.052786 0.052689 0.052587 0.052475 0.052346 0.052199 0.052032 0.051846 0.051644 0.051429 0.051207 0.050979 0.050751 0.050525 0.050303 0.050084 0.049868 0.049652 0.049434 0.049209 0.048973 0.048724 0.048458 0.048173 0.047869 0.047546 0.047206 0.046852 0.046490 0.046123 0.045759 0.045402 0.045058 0.044732 0.044427 0.044145 0.043887 0.043652 0.043438 0.043243 0.043062 0.042891 0.042727 0.042566 0.042405 0.042243 0.042079 0.041913 0.041746 0.041580 0.041416 0.041257 0.041104 0.040959 0.040823 0.040696 0.040577 0.040467 0.040363 0.040264 0.040168 0.040073 0.039975 0.039874 0.039765 0.039648 0.039519 0.039377 0.039219 0.039044 0.038852 0.038644 0.038419 0.038181 0.037932 0.037677 0.037420 0.037167 0.036921 0.036690 0.036477 0.036286 0.036122 0.035986 0.035879 0.035801 0.035753 0.035732 0.035736 0.035761 0.035806 0.035866 0.035938 0.036019 0.036106 0.036197 0.036289 0.036381 0.036470 0.036555 0.036634 0.036706 0.036768 0.036819 0.036858 0.036884 0.036896 0.036894 0.036879 0.036852 0.036816 0.036774 0.036728 0.036683 0.036640 0.036603 0.036575 0.036555 0.036545 0.036544 0.036552 0.036566 0.036585 0.036607 0.036629 0.036650 0.036667 0.036679 0.036685 0.036682 0.036669 0.036646 0.036610 0.036561 0.036498 0.036420 0.036327 0.036219 0.036097 0.035962 0.035816 0.035662 0.035501 0.035336 0.035169 0.035002 0.034837 0.034675 0.034517 0.034363 0.034215 0.034072 0.033936 0.033809 0.033693 0.033590 0.033504 0.033439 0.033396 0.033379 0.033390 0.033429 0.033497 0.033590 0.033705 0.033838 0.033983 0.034133 0.034282 0.034422 0.034549 0.034656 0.034741 0.034800 0.034832 0.034838 0.034819 0.034778 0.034717 0.034640 0.034552 0.034456 0.034356 0.034256 0.034159 0.034068 0.033986 0.033914 0.033855 0.033810 0.033780 0.033766 0.033770 0.033790 0.033825 0.033874 0.033935 0.034003 0.034076 0.034147 0.034214 0.034272 0.034318 0.034349 0.034364 0.034364 0.034348 0.034321 0.034284 0.034241 0.034196 0.034151 0.034110 0.034075 0.034046 0.034023 0.034005 0.033992 0.033981 0.033970 0.033957 0.033941 0.033921 0.033896 0.033867 0.033834 0.033799 0.033764 0.033733 0.033707 0.033691 0.033688 0.033699 0.033728 0.033775 0.033842 0.033928 0.034031 0.034149 0.034277 0.034411 0.034545 0.034674 0.034793 0.034895 0.034976 0.035034 0.035067 0.035074 0.035057 0.035019 0.034964 0.034896 0.034822 0.034746 0.034675 0.034613 0.034563 0.034529 0.034510 0.034509 0.034523 0.034550 0.034588 0.034633 0.034683 0.034733 0.034781 0.034824 0.034861 0.034888 0.034906 0.034913 0.034911 0.034899 0.034878 0.034851 0.034819 0.034785 0.034750 0.034716 0.034685 0.034658 0.034636 0.034618 0.034605 0.034594 0.034585 0.034575 0.034563 0.034548 0.034530 0.034508 0.034483 0.034458 0.034435 0.034418 0.034409 0.034413 0.034432 0.034470 0.034529 0.034610 0.034715 0.034842 0.034990 0.035157 0.035340 0.035534 0.035735 0.035936 0.036134 0.036322 0.036495 0.036649 0.036780 0.036885 0.036962 0.037011 0.037033 0.037029 0.037002 0.036955 0.036891 0.036813 0.036725 0.036630 0.036532 0.036431 0.036331 0.036233 0.036138 0.036047 

0.035139 0.035091 0.035040 0.034986 0.034931 0.034875 0.034820 0.034768 0.034722 0.034682 0.034653 0.034637 0.034636 0.034653 0.034690 0.034749 0.034830 0.034934 0.035059 0.035204 0.035364 0.035537 0.035715 0.035894 0.036065 0.036223 0.036360 0.036472 0.036553 0.036600 0.036614 0.036594 0.036544 0.036469 0.036374 0.036265 0.036150 0.036034 0.035921 0.035817 0.035723 0.035640 0.035567 0.035504 0.035448 0.035396 0.035346 0.035295 0.035242 0.035185 0.035125 0.035061 0.034996 0.034931 0.034868 0.034810 0.034759 0.034717 0.034685 0.034665 0.034656 0.034658 0.034670 0.034689 0.034713 0.034740 0.034767 0.034791 0.034810 0.034821 0.034823 0.034813 0.034791 0.034758 0.034712 0.034655 0.034588 0.034514 0.034435 0.034354 0.034273 0.034195 0.034123 0.034060 0.034005 0.033962 0.033930 0.033911 0.033903 0.033907 0.033923 0.033950 0.033989 0.034039 0.034100 0.034172 0.034255 0.034347 0.034448 0.034555 0.034668 0.034783 0.034900 0.035016 0.035130 0.035241 0.035347 0.035449 0.035546 0.035640 0.035732 0.035821 0.035908 0.035994 0.036079 0.036162 0.036241 0.036316 0.036382 0.036439 0.036484 0.036514 0.036527 0.036522 0.036499 0.036457 0.036397 0.036320 0.036228 0.036124 0.036010 0.035889 0.035764 0.035639 0.035516 0.035399 0.035288 0.035187 0.035098 0.035021 0.034958 0.034909 0.034874 0.034853 0.034846 0.034851 0.034868 0.034895 0.034931 0.034974 0.035022 0.035074 0.035129 0.035186 0.035243 0.035302 0.035361 0.035422 0.035484 0.035550 0.035619 0.035692 0.035771 0.035856 0.035946 0.036041 0.036142 0.036246 0.036354 0.036465 0.036578 0.036691 0.036805 0.036920 0.037034 0.037147 0.037260 0.037372 0.037483 0.037592 0.037697 0.037799 0.037896 0.037987 0.038072 0.038150 0.038222 0.038287 0.038347 0.038403 0.038455 0.038503 0.038549 0.038590 0.038625 0.038652 0.038667 0.038667 0.038647 0.038604 0.038535 0.038438 0.038310 0.038153 0.037968 0.037756 0.037521 0.037267 0.036996 0.036715 0.036426 0.036134 0.035844 0.035560 0.035285 0.035025 0.034782 0.034560 0.034361 0.034188 0.034042 0.033921 0.033826 0.033752 0.033697 0.033656 0.033624 0.033596 0.033567 0.033534 0.033491 0.033436 0.033367 0.033284 0.033185 0.033071 0.032944 0.032803 0.032651 0.032488 0.032316 0.032136 0.031947 0.031753 0.031553 0.031350 0.031144 0.030939 0.030737 0.030540 0.030352 0.030175 0.030011 0.029861 0.029727 0.029609 0.029504 0.029411 0.029326 0.029246 0.029167 0.029084 0.028994 0.028894 0.028779 0.028650 0.028504 0.028342 0.028163 0.027971 0.027765 0.027549 0.027323 0.027090 0.026851 0.026607 0.026358 0.026104 0.025844 0.025578 0.025304 0.025023 0.024734 0.024436 0.024132 0.023821 0.023506 0.023189 0.022873 0.022560 0.022254 0.021958 0.021673 0.021401 0.021144 0.020902 0.020674 0.020462 0.020262 0.020075 0.019898 0.019731 0.019571 0.019418 0.019271 0.019128 0.018991 0.018858 0.018729 0.018604 0.018484 0.018368 0.018256 0.018148 0.018044 0.017943 0.017845 0.017749 0.017655 0.017562 0.017471 0.017380 0.017290 0.017200 0.017110 0.017020 0.016929 0.016837 0.016745 0.016651 0.016555 0.016458 0.016359 0.016258 0.016157 0.016054 0.015950 0.015847 0.015744 0.015640 0.015538 0.015435 0.015333 0.015231 0.015129 0.015027 0.014924 0.014821 0.014718 0.014615 0.014512 0.014410 0.014310 0.014212 0.014117 0.014024 0.013935 0.013849 0.013766 0.013687 0.013610 0.013536 0.013465 0.013397 0.013332 0.013269 0.013209 0.013152 0.013097 0.013046 0.012996 0.012950 0.012905 0.012862 0.012821 0.012781 0.012743 0.012706 0.012670 0.012636 0.012604 0.012575 0.012549 0.012527 0.012510 0.012496 0.012488 0.012484 0.012485 0.012491 0.012500 0.012512 0.012526 0.012540 0.012555 0.012568 0.012579 0.012586 0.012588 0.012585 0.012576 0.012561 0.012541 0.012514 0.012483 0.012448 0.012410 0.012370 0.012330 0.012290 0.012252 0.012217 0.012185 0.012158 0.012136 0.012118 0.012107 0.012101 0.012101 0.012107 0.012120 0.012140 0.012166 0.012201 0.012243 0.012295 0.012356 0.012426 0.012505 0.012593 0.012690 0.012793 0.012903 0.013017 0.013134 0.013253 0.013372 0.013490 0.013606 0.013720 0.013831 0.013939 0.014045 0.014148 0.014249 0.014348 0.014446 0.014542 0.014638 0.014731 0.014823 0.014913 0.015000 0.015083 0.015163 0.015237 0.015305 0.015367 0.015422 0.015469 0.015508 0.015540 0.015564 0.015582 0.015594 0.015603 0.015611 0.015619 0.015630 0.015646 0.015670 0.015703 0.015748 0.015806 0.015879 0.015967 0.016070 0.016190 0.016326 0.016477 0.016644 0.016825 0.017020 0.017227 0.017446 0.017676 0.017916 0.018164 0.018419 0.018681 0.018949 0.019220 0.019495 0.019772 0.020050 0.020330 0.020611 0.020893 0.021176 0.021461 0.021748 0.022038 0.022333 0.022632 0.022937 0.023250 0.023571 0.023900 0.024239 0.024588 0.024947 0.025317 0.025698 0.026089 0.026490 0.026901 0.027321 0.027749 0.028185 0.028626 0.029072 0.029522 0.029974 0.030426 0.030879 0.031330 0.031780 0.032228 0.032674 0.033121 0.033568 0.034019 0.034475 0.034941 0.035420 0.035916 0.036432 0.036973 0.037542 0.038141 0.038773 0.039438 0.040136 0.040866 0.041623 0.042404 0.043204 0.044016 0.044834 0.045651 0.046462 0.047260 0.048041 0.048800 0.049536 0.050247 0.050930 0.051586 0.052214 0.052814 0.053387 0.053934 0.054455 0.054951 0.055424 0.055876 0.056310 0.056729 0.057137 0.057538 0.057937 0.058338 0.058744 0.059160 0.059590 0.060035 0.060500 0.060986 0.061496 0.062030 0.062589 0.063173 0.063781 0.064409 0.065055 0.065712 0.066374 0.067034 0.067682 0.068313 0.068917 0.069491 0.070030 0.070533 0.071001 0.071438 0.071851 0.072245 0.072630 0.073013 0.073401 0.073798 0.074208 0.074631 0.075064 0.075505 0.075946 0.076382 0.076804 0.077205 0.077578 0.077920 0.078225 0.078492 0.078721 0.078913 0.079071 0.079200 0.079304 0.079388 0.079457 0.079515 0.079565 0.079609 0.079646 0.079674 0.079690 0.079688 0.079662 0.079604 0.079507 0.079362 0.079163 0.078903 0.078577 0.078183 0.077718 0.077185 0.076585 0.075925 0.075211 0.074451 0.073655 0.072834 0.071998 0.071159 0.070328 0.069515 0.068730 0.067980 0.067273 0.066612 0.066001 0.065440 0.064928 0.064462 0.064038 0.063651 0.063294 0.062962 0.062649 0.062348 0.062057 0.061770 0.061486 0.061202 0.060918 0.060633 0.060349 0.060066 0.059785 0.059507 0.059235 0.058970 0.058711 0.058460 0.058218 0.057982 0.057753 0.057529 0.057308 0.057087 0.056864 0.056636 0.056401 0.056156 0.055900 0.055630 0.055347 0.055049 0.054738 0.054413 0.054078 0.053734 0.053384 0.053030 0.052677 0.052329 0.051989 0.051661 0.051349 0.051056 0.050787 0.050541 0.050321 0.050126 0.049956 0.049807 0.049677 0.049562 0.049456 0.049355 0.049253 0.049146 0.049030 0.048900 0.048755 0.048594 0.048415 0.048220 0.048011 0.047791 0.047564 0.047334 0.047105 0.046881 0.046665 0.046460 0.046267 0.046087 0.045920 0.045764 0.045619 0.045481 0.045349 0.045221 0.045096 0.044971 0.044847 0.044722 0.044597 0.044474 0.044352 0.044234 0.044122 0.044018 0.043923 0.043841 0.043772 0.043716 0.043675 0.043645 0.043625 0.043612 0.043601 0.043587 0.043565 0.043530 0.043478 0.043405 0.043310 0.043190 0.043048 0.042886 0.042707 0.042517 0.042322 0.042128 0.041943 0.041772 0.041623 0.041499 0.041404 0.041338 0.041303 0.041295 0.041311 0.041346 0.041392 0.041443 0.041492 0.041534 0.041563 0.041575 0.041569 0.041545 0.041505 0.041452 0.041391 0.041327 0.041264 0.041208 0.041163 0.041133 0.041118 0.041119 0.041136 0.041166 0.041206 0.041253 0.041301 0.041348 0.041387 0.041416 0.041430 0.041426 0.041401 0.041354 0.041283 0.041189 0.041071 0.040930 0.040771 0.040594 0.040405 0.040208 0.040009 0.039811 0.039621 0.039444 0.039284 0.039145 0.039029 0.038938 0.038870 0.038825 0.038799 0.038789 0.038789 0.038795 0.038800 0.038798 0.038786 0.038760 0.038715 0.038652 0.038571 0.038475 0.038365 0.038249 0.038130 0.038017 0.037914 0.037828 0.037764 0.037727 0.037718 0.037740 0.037792 0.037872 0.037976 0.038100 0.038239 0.038384 0.038531 0.038672 0.038801 0.038912 0.039003 0.039070 0.039113 0.039133 0.039132 0.039114 0.039084 0.039047 0.039007 0.038971 0.038940 0.038918 0.038906 0.038905 0.038912 0.038926 0.038945 0.038965 0.038982 0.038995 0.038999 0.038994 0.038976 0.038946 0.038903 0.038847 0.038781 0.038706 0.038623 0.038536 0.038446 0.038356 0.038269 0.038186 0.038110 0.038044 0.037991 0.037953 0.037935 0.037941 0.037974 0.038038 0.038138 0.038275 0.038450 0.038665 0.038917 0.039202 0.039513 0.039845 0.040186 0.040526 0.040854 0.041157 0.041425 0.041647 0.041814 0.041919 0.041959 0.041932 0.041840 0.041689 0.041485 0.041241 0.040966 0.040674 0.040378 0.040090 0.039822 0.039582 0.039378 0.039214 0.039093 0.039013 0.038973 0.038970 0.038998 0.039054 0.039130 0.039223 0.039325 0.039434 0.039544 0.039652 0.039755 0.039851 0.039937 0.040014 0.040079 0.040134 0.040178 0.040212 0.040236 0.040251 0.040258 0.040256 0.040245 0.040227 0.040198 0.040160 0.040112 0.040053 0.039983 0.039902 0.039814 0.039718 0.039619 0.039520 0.039424 0.039335 0.039258 0.039194 0.039147 0.039119 0.039110 0.039119 0.039146 0.039189 0.039244 0.039309 0.039381 0.039457 0.039533 0.039606 0.039674 0.039735 0.039788 0.039830 0.039861 0.039881 0.039889 0.039887 0.039873 0.039849 0.039815 0.039772 0.039720 0.039660 0.039594 0.039521 0.039442 0.039359 0.039272 

0.035731 0.035710 0.035691 0.035676 0.035664 0.035656 0.035650 0.035648 0.035647 0.035648 0.035649 0.035648 0.035644 0.035635 0.035621 0.035600 0.035571 0.035533 0.035487 0.035433 0.035370 0.035300 0.035222 0.035138 0.035047 0.034951 0.034850 0.034743 0.034633 0.034519 0.034403 0.034287 0.034171 0.034057 0.033947 0.033843 0.033744 0.033653 0.033569 0.033492 0.033422 0.033359 0.033301 0.033248 0.033198 0.033152 0.033109 0.033069 0.033030 0.032993 0.032957 0.032921 0.032885 0.032848 0.032809 0.032767 0.032722 0.032674 0.032621 0.032564 0.032504 0.032443 0.032380 0.032319 0.032261 0.032207 0.032160 0.032121 0.032091 0.032071 0.032062 0.032064 0.032076 0.032097 0.032127 0.032165 0.032209 0.032257 0.032308 0.032360 0.032413 0.032463 0.032511 0.032555 0.032594 0.032628 0.032656 0.032679 0.032698 0.032712 0.032723 0.032731 0.032738 0.032743 0.032748 0.032752 0.032756 0.032760 0.032762 0.032764 0.032763 0.032761 0.032755 0.032745 0.032732 0.032714 0.032692 0.032665 0.032633 0.032598 0.032560 0.032520 0.032481 0.032443 0.032410 0.032383 0.032365 0.032358 0.032365 0.032386 0.032423 0.032476 0.032545 0.032627 0.032722 0.032826 0.032935 0.033046 0.033154 0.033254 0.033344 0.033421 0.033481 0.033523 0.033547 0.033552 0.033541 0.033514 0.033476 0.033427 0.033372 0.033313 0.033255 0.033198 0.033146 0.033100 0.033063 0.033034 0.033015 0.033007 0.033009 0.033022 0.033045 0.033079 0.033122 0.033174 0.033233 0.033298 0.033366 0.033434 0.033499 0.033557 0.033606 0.033641 0.033659 0.033658 0.033637 0.033593 0.033527 0.033441 0.033336 0.033215 0.033083 0.032942 0.032799 0.032657 0.032521 0.032395 0.032283 0.032187 0.032110 0.032051 0.032013 0.031993 0.031991 0.032005 0.032032 0.032070 0.032116 0.032166 0.032217 0.032267 0.032311 0.032348 0.032377 0.032395 0.032401 0.032397 0.032383 0.032359 0.032328 0.032290 0.032246 0.032199 0.032148 0.032093 0.032035 0.031973 0.031905 0.031831 0.031750 0.031662 0.031567 0.031465 0.031358 0.031248 0.031135 0.031024 0.030914 0.030809 0.030709 0.030615 0.030528 0.030447 0.030371 0.030299 0.030230 0.030161 0.030091 0.030019 0.029942 0.029859 0.029769 0.029668 0.029557 0.029433 0.029294 0.029139 0.028966 0.028775 0.028564 0.028333 0.028083 0.027816 0.027533 0.027237 0.026933 0.026623 0.026313 0.026008 0.025710 0.025424 0.025153 0.024900 0.024665 0.024450 0.024254 0.024076 0.023914 0.023768 0.023635 0.023512 0.023400 0.023295 0.023198 0.023106 0.023020 0.022938 0.022859 0.022782 0.022705 0.022627 0.022545 0.022456 0.022357 0.022247 0.022123 0.021984 0.021829 0.021659 0.021473 0.021274 0.021064 0.020845 0.020622 0.020397 0.020173 0.019951 0.019735 0.019525 0.019323 0.019128 0.018939 0.018758 0.018581 0.018409 0.018239 0.018072 0.017906 0.017739 0.017572 0.017403 0.017233 0.017060 0.016886 0.016710 0.016533 0.016354 0.016175 0.015996 0.015818 0.015642 0.015469 0.015299 0.015133 0.014973 0.014819 0.014670 0.014529 0.014394 0.014266 0.014145 0.014031 0.013922 0.013819 0.013721 0.013627 0.013537 0.013451 0.013368 0.013287 0.013210 0.013135 0.013063 0.012993 0.012926 0.012862 0.012800 0.012742 0.012686 0.012632 0.012581 0.012532 0.012484 0.012438 0.012392 0.012346 0.012299 0.012251 0.012200 0.012147 0.012089 0.012027 0.011960 0.011887 0.011809 0.011725 0.011635 0.011540 0.011441 0.011338 0.011232 0.011124 0.011015 0.010907 0.010801 0.010697 0.010597 0.010502 0.010412 0.010328 0.010250 0.010180 0.010117 0.010061 0.010013 0.009973 0.009939 0.009913 0.009894 0.009881 0.009874 0.009872 0.009875 0.009882 0.009893 0.009906 0.009922 0.009940 0.009958 0.009978 0.009998 0.010018 0.010038 0.010057 0.010076 0.010095 0.010113 0.010130 0.010147 0.010164 0.010179 0.010193 0.010206 0.010217 0.010225 0.010230 0.010232 0.010231 0.010226 0.010218 0.010206 0.010192 0.010175 0.010156 0.010136 0.010115 0.010095 0.010075 0.010056 0.010040 0.010026 0.010014 0.010006 0.010001 0.010001 0.010004 0.010012 0.010025 0.010041 0.010063 0.010088 0.010117 0.010150 0.010185 0.010224 0.010265 0.010308 0.010354 0.010402 0.010452 0.010506 0.010564 0.010626 0.010693 0.010766 0.010846 0.010932 0.011026 0.011126 0.011233 0.011345 0.011461 0.011581 0.011702 0.011824 0.011945 0.012063 0.012178 0.012289 0.012395 0.012497 0.012593 0.012685 0.012774 0.012859 0.012942 0.013024 0.013105 0.013186 0.013269 0.013353 0.013440 0.013531 0.013625 0.013723 0.013827 0.013937 0.014053 0.014175 0.014305 0.014443 0.014589 0.014743 0.014906 0.015079 0.015260 0.015452 0.015654 0.015865 0.016087 0.016320 0.016562 0.016814 0.017076 0.017345 0.017622 0.017906 0.018195 0.018488 0.018784 0.019084 0.019386 0.019691 0.019998 0.020309 0.020624 0.020945 0.021271 0.021605 0.021946 0.022294 0.022652 0.023017 0.023390 0.023770 0.024158 0.024551 0.024950 0.025355 0.025764 0.026178 0.026597 0.027020 0.027447 0.027879 0.028315 0.028757 0.029204 0.029658 0.030120 0.030590 0.031071 0.031563 0.032068 0.032587 0.033121 0.033672 0.034239 0.034822 0.035421 0.036037 0.036668 0.037315 0.037976 0.038651 0.039340 0.040041 0.040753 0.041475 0.042202 0.042933 0.043663 0.044387 0.045102 0.045801 0.046481 0.047138 0.047771 0.048379 0.048963 0.049525 0.050069 0.050601 0.051125 0.051647 0.052172 0.052702 0.053239 0.053784 0.054335 0.054888 0.055438 0.055981 0.056509 0.057017 0.057499 0.057953 0.058374 0.058761 0.059114 0.059435 0.059725 0.059988 0.060229 0.060451 0.060660 0.060860 0.061056 0.061255 0.061461 0.061678 0.061911 0.062165 0.062442 0.062745 0.063073 0.063427 0.063804 0.064199 0.064608 0.065022 0.065435 0.065838 0.066222 0.066579 0.066904 0.067190 0.067434 0.067634 0.067789 0.067903 0.067977 0.068019 0.068033 0.068029 0.068013 0.067994 0.067982 0.067983 0.068004 0.068052 0.068129 0.068238 0.068378 0.068545 0.068735 0.068939 0.069150 0.069356 0.069546 0.069708 0.069830 0.069902 0.069914 0.069858 0.069729 0.069524 0.069243 0.068890 0.068470 0.067992 0.067467 0.066907 0.066326 0.065738 0.065157 0.064594 0.064063 0.063571 0.063126 0.062734 0.062397 0.062115 0.061886 0.061706 0.061568 0.061465 0.061387 0.061324 0.061266 0.061203 0.061123 0.061020 0.060886 0.060714 0.060502 0.060247 0.059949 0.059609 0.059228 0.058811 0.058361 0.057883 0.057381 0.056863 0.056332 0.055796 0.055259 0.054727 0.054205 0.053698 0.053210 0.052744 0.052303 0.051890 0.051505 0.051149 0.050824 0.050527 0.050260 0.050019 0.049803 0.049610 0.049436 0.049279 0.049134 0.048998 0.048867 0.048736 0.048603 0.048464 0.048316 0.048159 0.047990 0.047811 0.047623 0.047427 0.047226 0.047023 0.046821 0.046625 0.046435 0.046256 0.046087 0.045930 0.045785 0.045649 0.045523 0.045403 0.045288 0.045176 0.045065 0.044955 0.044844 0.044734 0.044623 0.044514 0.044407 0.044303 0.044203 0.044108 0.044018 0.043933 0.043853 0.043778 0.043707 0.043640 0.043576 0.043515 0.043457 0.043403 0.043351 0.043303 0.043259 0.043218 0.043181 0.043148 0.043117 0.043090 0.043064 0.043039 0.043013 0.042986 0.042957 0.042925 0.042890 0.042850 0.042807 0.042759 0.042707 0.042651 0.042590 0.042525 0.042455 0.042380 0.042300 0.042213 0.042121 0.042023 0.041921 0.041815 0.041708 0.041601 0.041496 0.041396 0.041301 0.041213 0.041133 0.041061 0.040996 0.040936 0.040881 0.040829 0.040778 0.040729 0.040681 0.040635 0.040593 0.040557 0.040530 0.040514 0.040512 0.040527 0.040558 0.040607 0.040673 0.040754 0.040846 0.040948 0.041054 0.041161 0.041264 0.041361 0.041448 0.041522 0.041584 0.041631 0.041665 0.041686 0.041695 0.041693 0.041681 0.041661 0.041632 0.041595 0.041550 0.041496 0.041434 0.041363 0.041282 0.041193 0.041097 0.040994 0.040886 0.040777 0.040668 0.040564 0.040466 0.040379 0.040303 0.040242 0.040197 0.040168 0.040155 0.040159 0.040177 0.040207 0.040246 0.040291 0.040339 0.040386 0.040429 0.040464 0.040490 0.040504 0.040504 0.040491 0.040464 0.040425 0.040374 0.040314 0.040246 0.040171 0.040092 0.040010 0.039926 0.039842 0.039757 0.039673 0.039588 0.039505 0.039422 0.039340 0.039258 0.039177 0.039097 0.039018 0.038943 0.038870 0.038801 0.038736 0.038677 0.038624 0.038577 0.038536 0.038503 0.038476 0.038456 0.038444 0.038439 0.038441 0.038450 0.038466 0.038488 0.038515 0.038545 0.038577 0.038607 0.038634 0.038656 0.038671 0.038676 0.038672 0.038658 0.038636 0.038607 0.038574 0.038541 0.038511 0.038487 0.038473 0.038472 0.038485 0.038514 0.038557 0.038614 0.038681 0.038756 0.038835 0.038914 0.038989 0.039058 0.039118 0.039167 0.039205 0.039230 0.039243 0.039243 0.039232 0.039207 0.039170 0.039117 0.039049 0.038963 0.038859 0.038735 0.038592 0.038430 0.038252 0.038062 0.037864 0.037664 0.037467 0.037279 0.037108 0.036956 0.036830 0.036731 0.036661 0.036618 0.036603 0.036610 0.036635 0.036674 0.036721 0.036770 0.036816 0.036856 0.036885 0.036902 0.036906 0.036895 0.036872 0.036837 0.036792 0.036738 0.036676 0.036609 0.036536 0.036459 0.036379 0.036297 0.036213 0.036130 0.036048 0.035969 0.035895 0.035827 0.035768 0.035719 0.035680 0.035653 0.035637 0.035632 0.035639 0.035655 0.035678 0.035708 0.035742 0.035779 0.035815 0.035848 0.035878 0.035903 0.035921 0.035932 0.035935 0.035930 0.035918 0.035900 0.035876 0.035847 0.035816 0.035782 0.035746 0.035711 0.035675 0.035641 0.035608 0.035577 

0.038582 0.038552 0.038524 0.038499 0.038476 0.038458 0.038445 0.038436 0.038433 0.038435 0.038443 0.038457 0.038476 0.038500 0.038528 0.038559 0.038593 0.038629 0.038665 0.038701 0.038737 0.038772 0.038805 0.038838 0.038870 0.038902 0.038934 0.038966 0.038999 0.039032 0.039065 0.039098 0.039129 0.039158 0.039184 0.039206 0.039224 0.039237 0.039245 0.039249 0.039250 0.039249 0.039247 0.039244 0.039242 0.039241 0.039242 0.039243 0.039245 0.039245 0.039244 0.039239 0.039230 0.039215 0.039195 0.039170 0.039141 0.039111 0.039081 0.039055 0.039037 0.039030 0.039036 0.039057 0.039094 0.039147 0.039213 0.039291 0.039375 0.039461 0.039544 0.039617 0.039677 0.039719 0.039739 0.039737 0.039712 0.039665 0.039599 0.039518 0.039426 0.039328 0.039229 0.039134 0.039048 0.038974 0.038914 0.038870 0.038842 0.038831 0.038835 0.038852 0.038882 0.038920 0.038967 0.039019 0.039076 0.039135 0.039196 0.039258 0.039321 0.039385 0.039449 0.039514 0.039580 0.039648 0.039717 0.039788 0.039861 0.039935 0.040009 0.040083 0.040154 0.040223 0.040286 0.040344 0.040395 0.040438 0.040474 0.040503 0.040526 0.040543 0.040557 0.040568 0.040577 0.040584 0.040589 0.040592 0.040591 0.040584 0.040570 0.040549 0.040519 0.040480 0.040435 0.040386 0.040336 0.040289 0.040249 0.040222 0.040210 0.040218 0.040248 0.040300 0.040374 0.040469 0.040581 0.040708 0.040844 0.040985 0.041128 0.041269 0.041405 0.041534 0.041657 0.041772 0.041882 0.041987 0.042092 0.042196 0.042304 0.042416 0.042534 0.042658 0.042789 0.042925 0.043065 0.043206 0.043346 0.043482 0.043612 0.043732 0.043840 0.043933 0.044011 0.044070 0.044111 0.044132 0.044135 0.044118 0.044082 0.044029 0.043959 0.043874 0.043773 0.043658 0.043531 0.043390 0.043237 0.043073 0.042898 0.042711 0.042515 0.042309 0.042096 0.041877 0.041654 0.041430 0.041208 0.040990 0.040781 0.040582 0.040397 0.040229 0.040078 0.039945 0.039831 0.039736 0.039657 0.039593 0.039541 0.039497 0.039458 0.039422 0.039384 0.039342 0.039295 0.039241 0.039178 0.039108 0.039032 0.038949 0.038864 0.038776 0.038689 0.038604 0.038523 0.038447 0.038376 0.038312 0.038253 0.038198 0.038147 0.038097 0.038046 0.037993 0.037935 0.037870 0.037795 0.037709 0.037610 0.037496 0.037367 0.037220 0.037056 0.036874 0.036674 0.036457 0.036224 0.035976 0.035713 0.035440 0.035158 0.034869 0.034576 0.034283 0.033991 0.033702 0.033418 0.033139 0.032865 0.032597 0.032331 0.032068 0.031804 0.031537 0.031266 0.030989 0.030704 0.030411 0.030110 0.029800 0.029482 0.029158 0.028829 0.028497 0.028164 0.027833 0.027504 0.027181 0.026865 0.026557 0.026260 0.025975 0.025702 0.025443 0.025197 0.024966 0.024748 0.024543 0.024350 0.024168 0.023995 0.023831 0.023672 0.023518 0.023366 0.023215 0.023064 0.022911 0.022756 0.022599 0.022438 0.022275 0.022109 0.021940 0.021770 0.021598 0.021426 0.021253 0.021080 0.020907 0.020735 0.020565 0.020395 0.020226 0.020058 0.019889 0.019719 0.019547 0.019372 0.019192 0.019008 0.018817 0.018621 0.018419 0.018211 0.018000 0.017786 0.017572 0.017360 0.017152 0.016950 0.016756 0.016572 0.016399 0.016237 0.016086 0.015948 0.015822 0.015706 0.015601 0.015505 0.015419 0.015339 0.015267 0.015201 0.015141 0.015084 0.015032 0.014983 0.014936 0.014892 0.014849 0.014808 0.014768 0.014728 0.014688 0.014648 0.014606 0.014561 0.014513 0.014460 0.014401 0.014335 0.014261 0.014180 0.014090 0.013993 0.013890 0.013781 0.013668 0.013553 0.013436 0.013321 0.013208 0.013098 0.012993 0.012894 0.012801 0.012714 0.012634 0.012561 0.012496 0.012438 0.012388 0.012345 0.012311 0.012283 0.012263 0.012250 0.012242 0.012239 0.012240 0.012244 0.012249 0.012256 0.012263 0.012269 0.012274 0.012277 0.012279 0.012278 0.012276 0.012272 0.012266 0.012260 0.012252 0.012244 0.012236 0.012229 0.012222 0.012217 0.012213 0.012212 0.012213 0.012217 0.012223 0.012233 0.012246 0.012263 0.012284 0.012308 0.012335 0.012367 0.012401 0.012439 0.012480 0.012523 0.012568 0.012615 0.012664 0.012713 0.012763 0.012814 0.012865 0.012917 0.012969 0.013021 0.013074 0.013127 0.013180 0.013233 0.013286 0.013339 0.013392 0.013445 0.013498 0.013552 0.013607 0.013664 0.013724 0.013788 0.013856 0.013929 0.014009 0.014095 0.014189 0.014290 0.014399 0.014516 0.014642 0.014775 0.014917 0.015066 0.015223 0.015387 0.015558 0.015734 0.015916 0.016102 0.016292 0.016485 0.016681 0.016879 0.017079 0.017282 0.017487 0.017696 0.017910 0.018130 0.018357 0.018591 0.018833 0.019085 0.019347 0.019617 0.019898 0.020187 0.020486 0.020793 0.021108 0.021432 0.021764 0.022105 0.022454 0.022812 0.023180 0.023560 0.023950 0.024354 0.024770 0.025202 0.025648 0.026109 0.026586 0.027078 0.027583 0.028101 0.028628 0.029162 0.029697 0.030231 0.030758 0.031274 0.031774 0.032254 0.032713 0.033148 0.033559 0.033948 0.034317 0.034671 0.035015 0.035354 0.035696 0.036048 0.036414 0.036800 0.037212 0.037652 0.038124 0.038628 0.039165 0.039734 0.040333 0.040961 0.041615 0.042293 0.042990 0.043706 0.044435 0.045177 0.045927 0.046683 0.047442 0.048203 0.048963 0.049719 0.050471 0.051217 0.051955 0.052684 0.053405 0.054116 0.054819 0.055512 0.056195 0.056869 0.057534 0.058187 0.058828 0.059455 0.060066 0.060659 0.061231 0.061781 0.062305 0.062802 0.063272 0.063715 0.064132 0.064525 0.064897 0.065252 0.065596 0.065934 0.066272 0.066615 0.066968 0.067336 0.067723 0.068132 0.068562 0.069015 0.069487 0.069977 0.070480 0.070991 0.071504 0.072011 0.072507 0.072985 0.073438 0.073860 0.074249 0.074600 0.074911 0.075184 0.075418 0.075618 0.075787 0.075930 0.076053 0.076161 0.076261 0.076357 0.076453 0.076552 0.076654 0.076760 0.076869 0.076976 0.077079 0.077172 0.077252 0.077312 0.077349 0.077359 0.077338 0.077286 0.077204 0.077091 0.076951 0.076789 0.076608 0.076415 0.076215 0.076013 0.075812 0.075617 0.075426 0.075242 0.075061 0.074881 0.074696 0.074503 0.074296 0.074068 0.073816 0.073534 0.073219 0.072866 0.072476 0.072046 0.071577 0.071070 0.070531 0.069962 0.069371 0.068765 0.068153 0.067544 0.066948 0.066375 0.065832 0.065326 0.064862 0.064441 0.064065 0.063730 0.063431 0.063162 0.062916 0.062683 0.062455 0.062224 0.061982 0.061724 0.061445 0.061144 0.060819 0.060472 0.060106 0.059727 0.059339 0.058950 0.058568 0.058198 0.057848 0.057524 0.057228 0.056965 0.056733 0.056532 0.056358 0.056205 0.056067 0.055937 0.055805 0.055664 0.055507 0.055327 0.055120 0.054883 0.054616 0.054318 0.053994 0.053647 0.053282 0.052906 0.052525 0.052144 0.051769 0.051404 0.051052 0.050717 0.050398 0.050095 0.049806 0.049531 0.049265 0.049007 0.048753 0.048502 0.048252 0.048001 0.047750 0.047499 0.047249 0.047002 0.046759 0.046521 0.046290 0.046065 0.045847 0.045636 0.045428 0.045224 0.045021 0.044817 0.044609 0.044396 0.044176 0.043949 0.043714 0.043472 0.043224 0.042974 0.042723 0.042477 0.042239 0.042015 0.041808 0.041624 0.041466 0.041336 0.041237 0.041170 0.041133 0.041126 0.041145 0.041187 0.041249 0.041326 0.041413 0.041507 0.041603 0.041699 0.041790 0.041876 0.041953 0.042023 0.042083 0.042134 0.042176 0.042210 0.042237 0.042256 0.042268 0.042274 0.042273 0.042265 0.042251 0.042230 0.042203 0.042170 0.042133 0.042091 0.042048 0.042005 0.041963 0.041924 0.041891 0.041865 0.041847 0.041838 0.041840 0.041853 0.041877 0.041914 0.041963 0.042026 0.042101 0.042191 0.042294 0.042410 0.042539 0.042680 0.042831 0.042989 0.043153 0.043318 0.043481 0.043638 0.043785 0.043916 0.044029 0.044118 0.044179 0.044211 0.044210 0.044175 0.044106 0.044004 0.043872 0.043714 0.043534 0.043338 0.043132 0.042922 0.042715 0.042514 0.042324 0.042147 0.041985 0.041838 0.041706 0.041587 0.041479 0.041381 0.041292 0.041210 0.041135 0.041068 0.041008 0.040956 0.040913 0.040879 0.040854 0.040838 0.040829 0.040828 0.040832 0.040839 0.040850 0.040863 0.040876 0.040888 0.040900 0.040910 0.040917 0.040921 0.040921 0.040917 0.040908 0.040893 0.040871 0.040844 0.040810 0.040770 0.040724 0.040675 0.040623 0.040571 0.040519 0.040471 0.040428 0.040391 0.040362 0.040341 0.040329 0.040324 0.040327 0.040337 0.040352 0.040372 0.040395 0.040421 0.040448 0.040477 0.040507 0.040537 0.040567 0.040595 0.040621 0.040643 0.040658 0.040667 0.040665 0.040654 0.040630 0.040595 0.040547 0.040489 0.040421 0.040346 0.040268 0.040189 0.040113 0.040044 0.039985 0.039941 0.039912 0.039901 0.039910 0.039937 0.039982 0.040045 0.040122 0.040211 0.040311 0.040417 0.040529 0.040643 0.040758 0.040874 0.040991 0.041106 0.041221 0.041336 0.041448 0.041558 0.041664 0.041762 0.041851 0.041926 0.041984 0.042023 0.042038 0.042029 0.041995 0.041936 0.041853 0.041749 0.041627 0.041491 0.041345 0.041194 0.041040 0.040888 0.040740 0.040599 0.040468 0.040348 0.040240 0.040146 0.040068 0.040005 0.039958 0.039926 0.039908 0.039904 0.039911 0.039927 0.039951 0.039980 0.040014 0.040051 0.040093 0.040140 0.040194 0.040257 0.040332 0.040421 0.040527 0.040651 0.040791 0.040948 0.041119 0.041298 0.041482 0.041665 0.041839 0.041998 0.042138 0.042253 0.042339 0.042396 0.042423 0.042421 0.042394 0.042346 0.042282 0.042207 0.042129 0.042051 0.041978 0.041914 0.041861 0.041821 0.041795 0.041782 0.041781 0.041791 0.041810 0.041836 0.041868 0.041904 0.041943 0.041982 

0.037932 0.037989 0.038053 0.038126 0.038206 0.038295 0.038393 0.038499 0.038613 0.038735 0.038863 0.038996 0.039132 0.039271 0.039409 0.039546 0.039678 0.039804 0.039920 0.040026 0.040117 0.040192 0.040249 0.040285 0.040299 0.040291 0.040260 0.040208 0.040136 0.040048 0.039947 0.039839 0.039728 0.039620 0.039521 0.039438 0.039374 0.039334 0.039323 0.039344 0.039398 0.039488 0.039613 0.039774 0.039968 0.040195 0.040450 0.040730 0.041030 0.041343 0.041662 0.041979 0.042285 0.042571 0.042828 0.043047 0.043223 0.043349 0.043424 0.043448 0.043422 0.043352 0.043245 0.043111 0.042959 0.042799 0.042642 0.042497 0.042371 0.042270 0.042196 0.042152 0.042136 0.042144 0.042173 0.042217 0.042270 0.042325 0.042379 0.042425 0.042461 0.042484 0.042493 0.042489 0.042474 0.042449 0.042419 0.042386 0.042357 0.042333 0.042321 0.042322 0.042340 0.042376 0.042432 0.042505 0.042593 0.042694 0.042802 0.042911 0.043017 0.043111 0.043189 0.043246 0.043278 0.043283 0.043259 0.043208 0.043131 0.043031 0.042912 0.042778 0.042633 0.042482 0.042329 0.042177 0.042029 0.041889 0.041757 0.041636 0.041527 0.041430 0.041346 0.041274 0.041215 0.041167 0.041129 0.041102 0.041083 0.041072 0.041070 0.041074 0.041087 0.041107 0.041136 0.041173 0.041220 0.041277 0.041343 0.041419 0.041505 0.041599 0.041700 0.041809 0.041924 0.042044 0.042168 0.042295 0.042426 0.042559 0.042695 0.042832 0.042972 0.043113 0.043255 0.043398 0.043541 0.043684 0.043823 0.043959 0.044088 0.044207 0.044313 0.044402 0.044471 0.044516 0.044534 0.044521 0.044476 0.044399 0.044290 0.044151 0.043984 0.043794 0.043587 0.043366 0.043138 0.042909 0.042683 0.042467 0.042264 0.042077 0.041911 0.041766 0.041643 0.041543 0.041466 0.041411 0.041375 0.041358 0.041358 0.041373 0.041400 0.041438 0.041484 0.041537 0.041594 0.041652 0.041709 0.041762 0.041809 0.041845 0.041869 0.041879 0.041873 0.041849 0.041808 0.041750 0.041676 0.041587 0.041486 0.041373 0.041253 0.041125 0.040993 0.040856 0.040717 0.040577 0.040435 0.040294 0.040152 0.040012 0.039874 0.039738 0.039604 0.039474 0.039346 0.039220 0.039096 0.038971 0.038846 0.038717 0.038583 0.038442 0.038293 0.038133 0.037962 0.037778 0.037582 0.037375 0.037157 0.036931 0.036700 0.036465 0.036230 0.035998 0.035772 0.035555 0.035349 0.035155 0.034975 0.034807 0.034652 0.034507 0.034370 0.034237 0.034104 0.033968 0.033823 0.033665 0.033490 0.033295 0.033078 0.032837 0.032572 0.032283 0.031974 0.031646 0.031304 0.030952 0.030596 0.030240 0.029890 0.029550 0.029224 0.028915 0.028625 0.028355 0.028106 0.027877 0.027667 0.027474 0.027296 0.027129 0.026972 0.026821 0.026674 0.026527 0.026378 0.026224 0.026062 0.025890 0.025707 0.025511 0.025302 0.025080 0.024846 0.024602 0.024348 0.024089 0.023827 0.023565 0.023306 0.023052 0.022805 0.022568 0.022339 0.022121 0.021911 0.021708 0.021512 0.021320 0.021132 0.020945 0.020759 0.020572 0.020384 0.020195 0.020005 0.019815 0.019624 0.019434 0.019245 0.019057 0.018871 0.018689 0.018510 0.018335 0.018166 0.018002 0.017844 0.017693 0.017549 0.017412 0.017282 0.017157 0.017038 0.016922 0.016810 0.016699 0.016588 0.016476 0.016362 0.016246 0.016127 0.016006 0.015883 0.015760 0.015638 0.015518 0.015402 0.015292 0.015188 0.015090 0.015001 0.014918 0.014842 0.014772 0.014706 0.014644 0.014583 0.014523 0.014463 0.014400 0.014335 0.014267 0.014196 0.014122 0.014046 0.013968 0.013888 0.013807 0.013727 0.013647 0.013567 0.013490 0.013413 0.013339 0.013266 0.013196 0.013128 0.013063 0.013000 0.012940 0.012883 0.012829 0.012779 0.012732 0.012689 0.012649 0.012613 0.012580 0.012551 0.012525 0.012502 0.012483 0.012466 0.012453 0.012442 0.012434 0.012429 0.012427 0.012427 0.012429 0.012433 0.012439 0.012447 0.012455 0.012464 0.012473 0.012483 0.012493 0.012504 0.012515 0.012528 0.012543 0.012559 0.012578 0.012599 0.012623 0.012649 0.012678 0.012709 0.012742 0.012776 0.012812 0.012850 0.012889 0.012930 0.012972 0.013017 0.013064 0.013113 0.013166 0.013221 0.013279 0.013340 0.013403 0.013468 0.013536 0.013604 0.013674 0.013745 0.013817 0.013890 0.013965 0.014042 0.014120 0.014202 0.014286 0.014374 0.014466 0.014562 0.014662 0.014765 0.014873 0.014985 0.015100 0.015218 0.015340 0.015464 0.015592 0.015723 0.015858 0.015995 0.016137 0.016282 0.016431 0.016584 0.016742 0.016904 0.017072 0.017245 0.017425 0.017611 0.017804 0.018007 0.018219 0.018442 0.018677 0.018926 0.019190 0.019469 0.019764 0.020076 0.020403 0.020746 0.021103 0.021473 0.021855 0.022245 0.022644 0.023048 0.023457 0.023870 0.024286 0.024704 0.025124 0.025546 0.025969 0.026393 0.026818 0.027243 0.027668 0.028093 0.028516 0.028937 0.029357 0.029775 0.030193 0.030610 0.031029 0.031449 0.031874 0.032303 0.032739 0.033181 0.033632 0.034090 0.034556 0.035029 0.035510 0.035995 0.036487 0.036982 0.037483 0.037989 0.038502 0.039024 0.039557 0.040105 0.040671 0.041256 0.041864 0.042495 0.043148 0.043823 0.044516 0.045222 0.045937 0.046654 0.047368 0.048073 0.048764 0.049437 0.050089 0.050719 0.051327 0.051914 0.052482 0.053031 0.053566 0.054088 0.054599 0.055100 0.055593 0.056077 0.056554 0.057022 0.057482 0.057935 0.058380 0.058820 0.059255 0.059688 0.060121 0.060557 0.060999 0.061449 0.061909 0.062381 0.062866 0.063365 0.063876 0.064399 0.064932 0.065473 0.066020 0.066570 0.067119 0.067664 0.068201 0.068727 0.069239 0.069732 0.070203 0.070647 0.071062 0.071444 0.071789 0.072096 0.072364 0.072592 0.072781 0.072935 0.073059 0.073158 0.073241 0.073318 0.073399 0.073495 0.073616 0.073773 0.073975 0.074226 0.074530 0.074888 0.075296 0.075748 0.076235 0.076746 0.077267 0.077785 0.078286 0.078757 0.079185 0.079562 0.079880 0.080134 0.080322 0.080443 0.080499 0.080493 0.080429 0.080311 0.080141 0.079925 0.079665 0.079364 0.079026 0.078654 0.078251 0.077824 0.077376 0.076914 0.076445 0.075977 0.075515 0.075066 0.074635 0.074225 0.073839 0.073477 0.073137 0.072818 0.072516 0.072228 0.071949 0.071678 0.071412 0.071148 0.070888 0.070631 0.070379 0.070134 0.069897 0.069671 0.069458 0.069258 0.069071 0.068897 0.068734 0.068578 0.068428 0.068277 0.068123 0.067960 0.067784 0.067593 0.067382 0.067150 0.066895 0.066617 0.066319 0.066000 0.065666 0.065318 0.064961 0.064599 0.064236 0.063876 0.063521 0.063174 0.062838 0.062514 0.062202 0.061903 0.061617 0.061342 0.061077 0.060820 0.060570 0.060324 0.060078 0.059831 0.059579 0.059320 0.059051 0.058770 0.058474 0.058164 0.057839 0.057497 0.057140 0.056768 0.056383 0.055985 0.055578 0.055161 0.054739 0.054312 0.053884 0.053457 0.053034 0.052617 0.052208 0.051810 0.051426 0.051057 0.050704 0.050370 0.050056 0.049761 0.049488 0.049237 0.049008 0.048803 0.048620 0.048461 0.048326 0.048215 0.048126 0.048059 0.048012 0.047984 0.047972 0.047973 0.047986 0.048006 0.048032 0.048061 0.048090 0.048117 0.048140 0.048159 0.048172 0.048179 0.048179 0.048174 0.048163 0.048147 0.048128 0.048105 0.048081 0.048057 0.048032 0.048007 0.047983 0.047960 0.047938 0.047915 0.047891 0.047866 0.047837 0.047804 0.047766 0.047721 0.047668 0.047606 0.047535 0.047455 0.047365 0.047269 0.047166 0.047061 0.046954 0.046850 0.046751 0.046660 0.046581 0.046515 0.046464 0.046429 0.046410 0.046408 0.046421 0.046448 0.046488 0.046538 0.046598 0.046664 0.046735 0.046808 0.046882 0.046954 0.047022 0.047083 0.047136 0.047178 0.047205 0.047217 0.047212 0.047186 0.047139 0.047070 0.046978 0.046865 0.046730 0.046577 0.046407 0.046225 0.046036 0.045843 0.045654 0.045473 0.045306 0.045158 0.045033 0.044934 0.044862 0.044818 0.044801 0.044806 0.044831 0.044870 0.044918 0.044969 0.045018 0.045059 0.045091 0.045110 0.045117 0.045111 0.045097 0.045076 0.045052 0.045029 0.045009 0.044996 0.044991 0.044994 0.045003 0.045018 0.045036 0.045054 0.045071 0.045083 0.045091 0.045093 0.045091 0.045086 0.045082 0.045080 0.045084 0.045099 0.045127 0.045171 0.045233 0.045314 0.045414 0.045532 0.045666 0.045812 0.045967 0.046128 0.046290 0.046449 0.046601 0.046744 0.046874 0.046989 0.047088 0.047169 0.047233 0.047279 0.047309 0.047325 0.047329 0.047327 0.047322 0.047319 0.047323 0.047338 0.047370 0.047420 0.047489 0.047578 0.047683 0.047800 0.047923 0.048046 0.048161 0.048261 0.048340 0.048391 0.048410 0.048395 0.048346 0.048263 0.048149 0.048009 0.047849 0.047674 0.047491 0.047308 0.047131 0.046967 0.046820 0.046697 0.046599 0.046530 0.046490 0.046479 0.046494 0.046534 0.046593 0.046668 0.046751 0.046838 0.046923 0.047000 0.047064 0.047111 0.047138 0.047144 0.047130 0.047096 0.047046 0.046983 0.046912 0.046837 0.046764 0.046697 0.046640 0.046596 0.046567 0.046555 0.046558 0.046576 0.046607 0.046647 0.046694 0.046744 0.046794 0.046839 0.046878 0.046908 0.046927 0.046936 0.046933 0.046921 0.046900 0.046872 0.046839 0.046803 0.046767 0.046732 0.046701 0.046674 0.046655 0.046643 0.046640 0.046646 0.046660 0.046683 0.046711 0.046742 0.046772 0.046797 0.046812 0.046812 0.046793 0.046752 0.046685 0.046593 0.046476 0.046337 0.046181 0.046014 0.045842 0.045674 0.045516 0.045376 0.045257 0.045163 0.045098 0.045060 0.045048 0.045059 0.045091 0.045138 0.045197 0.045263 0.045332 0.045402 0.045471 0.045536 0.045596 0.045651 0.045701 0.045745 
