# Supplementary material for: Distinct dynamics of neuronal activity during concurrent motor planning and execution
Source: Nat Commun. 2021 Sep 10;12:5390. doi: 10.1038/s41467-021-25558-8 (PMC8433382; doi:10.1038/s41467-021-25558-8)
Supplement: Supplementary file 5 — Source Data [file 41467_2021_25558_MOESM5_ESM.zip › Source Data/Figure3/Figure3D.txt]

StabilityDecorrGradientPerAnimal_v5.m
----------------------------------------------------------------------
**********************************************************************
----------------------------------------------------------------------
Joystick Velocities: Rows: Animals. Columns: 10 ms bins.
#Rows: 5.000000
#Cols: 1001.000000

Column values: 
-500.000000 -499.000000 -498.000000 -497.000000 -496.000000 -495.000000 -494.000000 -493.000000 -492.000000 -491.000000 -490.000000 -489.000000 -488.000000 -487.000000 -486.000000 -485.000000 -484.000000 -483.000000 -482.000000 -481.000000 -480.000000 -479.000000 -478.000000 -477.000000 -476.000000 -475.000000 -474.000000 -473.000000 -472.000000 -471.000000 -470.000000 -469.000000 -468.000000 -467.000000 -466.000000 -465.000000 -464.000000 -463.000000 -462.000000 -461.000000 -460.000000 -459.000000 -458.000000 -457.000000 -456.000000 -455.000000 -454.000000 -453.000000 -452.000000 -451.000000 -450.000000 -449.000000 -448.000000 -447.000000 -446.000000 -445.000000 -444.000000 -443.000000 -442.000000 -441.000000 -440.000000 -439.000000 -438.000000 -437.000000 -436.000000 -435.000000 -434.000000 -433.000000 -432.000000 -431.000000 -430.000000 -429.000000 -428.000000 -427.000000 -426.000000 -425.000000 -424.000000 -423.000000 -422.000000 -421.000000 -420.000000 -419.000000 -418.000000 -417.000000 -416.000000 -415.000000 -414.000000 -413.000000 -412.000000 -411.000000 -410.000000 -409.000000 -408.000000 -407.000000 -406.000000 -405.000000 -404.000000 -403.000000 -402.000000 -401.000000 -400.000000 -399.000000 -398.000000 -397.000000 -396.000000 -395.000000 -394.000000 -393.000000 -392.000000 -391.000000 -390.000000 -389.000000 -388.000000 -387.000000 -386.000000 -385.000000 -384.000000 -383.000000 -382.000000 -381.000000 -380.000000 -379.000000 -378.000000 -377.000000 -376.000000 -375.000000 -374.000000 -373.000000 -372.000000 -371.000000 -370.000000 -369.000000 -368.000000 -367.000000 -366.000000 -365.000000 -364.000000 -363.000000 -362.000000 -361.000000 -360.000000 -359.000000 -358.000000 -357.000000 -356.000000 -355.000000 -354.000000 -353.000000 -352.000000 -351.000000 -350.000000 -349.000000 -348.000000 -347.000000 -346.000000 -345.000000 -344.000000 -343.000000 -342.000000 -341.000000 -340.000000 -339.000000 -338.000000 -337.000000 -336.000000 -335.000000 -334.000000 -333.000000 -332.000000 -331.000000 -330.000000 -329.000000 -328.000000 -327.000000 -326.000000 -325.000000 -324.000000 -323.000000 -322.000000 -321.000000 -320.000000 -319.000000 -318.000000 -317.000000 -316.000000 -315.000000 -314.000000 -313.000000 -312.000000 -311.000000 -310.000000 -309.000000 -308.000000 -307.000000 -306.000000 -305.000000 -304.000000 -303.000000 -302.000000 -301.000000 -300.000000 -299.000000 -298.000000 -297.000000 -296.000000 -295.000000 -294.000000 -293.000000 -292.000000 -291.000000 -290.000000 -289.000000 -288.000000 -287.000000 -286.000000 -285.000000 -284.000000 -283.000000 -282.000000 -281.000000 -280.000000 -279.000000 -278.000000 -277.000000 -276.000000 -275.000000 -274.000000 -273.000000 -272.000000 -271.000000 -270.000000 -269.000000 -268.000000 -267.000000 -266.000000 -265.000000 -264.000000 -263.000000 -262.000000 -261.000000 -260.000000 -259.000000 -258.000000 -257.000000 -256.000000 -255.000000 -254.000000 -253.000000 -252.000000 -251.000000 -250.000000 -249.000000 -248.000000 -247.000000 -246.000000 -245.000000 -244.000000 -243.000000 -242.000000 -241.000000 -240.000000 -239.000000 -238.000000 -237.000000 -236.000000 -235.000000 -234.000000 -233.000000 -232.000000 -231.000000 -230.000000 -229.000000 -228.000000 -227.000000 -226.000000 -225.000000 -224.000000 -223.000000 -222.000000 -221.000000 -220.000000 -219.000000 -218.000000 -217.000000 -216.000000 -215.000000 -214.000000 -213.000000 -212.000000 -211.000000 -210.000000 -209.000000 -208.000000 -207.000000 -206.000000 -205.000000 -204.000000 -203.000000 -202.000000 -201.000000 -200.000000 -199.000000 -198.000000 -197.000000 -196.000000 -195.000000 -194.000000 -193.000000 -192.000000 -191.000000 -190.000000 -189.000000 -188.000000 -187.000000 -186.000000 -185.000000 -184.000000 -183.000000 -182.000000 -181.000000 -180.000000 -179.000000 -178.000000 -177.000000 -176.000000 -175.000000 -174.000000 -173.000000 -172.000000 -171.000000 -170.000000 -169.000000 -168.000000 -167.000000 -166.000000 -165.000000 -164.000000 -163.000000 -162.000000 -161.000000 -160.000000 -159.000000 -158.000000 -157.000000 -156.000000 -155.000000 -154.000000 -153.000000 -152.000000 -151.000000 -150.000000 -149.000000 -148.000000 -147.000000 -146.000000 -145.000000 -144.000000 -143.000000 -142.000000 -141.000000 -140.000000 -139.000000 -138.000000 -137.000000 -136.000000 -135.000000 -134.000000 -133.000000 -132.000000 -131.000000 -130.000000 -129.000000 -128.000000 -127.000000 -126.000000 -125.000000 -124.000000 -123.000000 -122.000000 -121.000000 -120.000000 -119.000000 -118.000000 -117.000000 -116.000000 -115.000000 -114.000000 -113.000000 -112.000000 -111.000000 -110.000000 -109.000000 -108.000000 -107.000000 -106.000000 -105.000000 -104.000000 -103.000000 -102.000000 -101.000000 -100.000000 -99.000000 -98.000000 -97.000000 -96.000000 -95.000000 -94.000000 -93.000000 -92.000000 -91.000000 -90.000000 -89.000000 -88.000000 -87.000000 -86.000000 -85.000000 -84.000000 -83.000000 -82.000000 -81.000000 -80.000000 -79.000000 -78.000000 -77.000000 -76.000000 -75.000000 -74.000000 -73.000000 -72.000000 -71.000000 -70.000000 -69.000000 -68.000000 -67.000000 -66.000000 -65.000000 -64.000000 -63.000000 -62.000000 -61.000000 -60.000000 -59.000000 -58.000000 -57.000000 -56.000000 -55.000000 -54.000000 -53.000000 -52.000000 -51.000000 -50.000000 -49.000000 -48.000000 -47.000000 -46.000000 -45.000000 -44.000000 -43.000000 -42.000000 -41.000000 -40.000000 -39.000000 -38.000000 -37.000000 -36.000000 -35.000000 -34.000000 -33.000000 -32.000000 -31.000000 -30.000000 -29.000000 -28.000000 -27.000000 -26.000000 -25.000000 -24.000000 -23.000000 -22.000000 -21.000000 -20.000000 -19.000000 -18.000000 -17.000000 -16.000000 -15.000000 -14.000000 -13.000000 -12.000000 -11.000000 -10.000000 -9.000000 -8.000000 -7.000000 -6.000000 -5.000000 -4.000000 -3.000000 -2.000000 -1.000000 0.000000 1.000000 2.000000 3.000000 4.000000 5.000000 6.000000 7.000000 8.000000 9.000000 10.000000 11.000000 12.000000 13.000000 14.000000 15.000000 16.000000 17.000000 18.000000 19.000000 20.000000 21.000000 22.000000 23.000000 24.000000 25.000000 26.000000 27.000000 28.000000 29.000000 30.000000 31.000000 32.000000 33.000000 34.000000 35.000000 36.000000 37.000000 38.000000 39.000000 40.000000 41.000000 42.000000 43.000000 44.000000 45.000000 46.000000 47.000000 48.000000 49.000000 50.000000 51.000000 52.000000 53.000000 54.000000 55.000000 56.000000 57.000000 58.000000 59.000000 60.000000 61.000000 62.000000 63.000000 64.000000 65.000000 66.000000 67.000000 68.000000 69.000000 70.000000 71.000000 72.000000 73.000000 74.000000 75.000000 76.000000 77.000000 78.000000 79.000000 80.000000 81.000000 82.000000 83.000000 84.000000 85.000000 86.000000 87.000000 88.000000 89.000000 90.000000 91.000000 92.000000 93.000000 94.000000 95.000000 96.000000 97.000000 98.000000 99.000000 100.000000 101.000000 102.000000 103.000000 104.000000 105.000000 106.000000 107.000000 108.000000 109.000000 110.000000 111.000000 112.000000 113.000000 114.000000 115.000000 116.000000 117.000000 118.000000 119.000000 120.000000 121.000000 122.000000 123.000000 124.000000 125.000000 126.000000 127.000000 128.000000 129.000000 130.000000 131.000000 132.000000 133.000000 134.000000 135.000000 136.000000 137.000000 138.000000 139.000000 140.000000 141.000000 142.000000 143.000000 144.000000 145.000000 146.000000 147.000000 148.000000 149.000000 150.000000 151.000000 152.000000 153.000000 154.000000 155.000000 156.000000 157.000000 158.000000 159.000000 160.000000 161.000000 162.000000 163.000000 164.000000 165.000000 166.000000 167.000000 168.000000 169.000000 170.000000 171.000000 172.000000 173.000000 174.000000 175.000000 176.000000 177.000000 178.000000 179.000000 180.000000 181.000000 182.000000 183.000000 184.000000 185.000000 186.000000 187.000000 188.000000 189.000000 190.000000 191.000000 192.000000 193.000000 194.000000 195.000000 196.000000 197.000000 198.000000 199.000000 200.000000 201.000000 202.000000 203.000000 204.000000 205.000000 206.000000 207.000000 208.000000 209.000000 210.000000 211.000000 212.000000 213.000000 214.000000 215.000000 216.000000 217.000000 218.000000 219.000000 220.000000 221.000000 222.000000 223.000000 224.000000 225.000000 226.000000 227.000000 228.000000 229.000000 230.000000 231.000000 232.000000 233.000000 234.000000 235.000000 236.000000 237.000000 238.000000 239.000000 240.000000 241.000000 242.000000 243.000000 244.000000 245.000000 246.000000 247.000000 248.000000 249.000000 250.000000 251.000000 252.000000 253.000000 254.000000 255.000000 256.000000 257.000000 258.000000 259.000000 260.000000 261.000000 262.000000 263.000000 264.000000 265.000000 266.000000 267.000000 268.000000 269.000000 270.000000 271.000000 272.000000 273.000000 274.000000 275.000000 276.000000 277.000000 278.000000 279.000000 280.000000 281.000000 282.000000 283.000000 284.000000 285.000000 286.000000 287.000000 288.000000 289.000000 290.000000 291.000000 292.000000 293.000000 294.000000 295.000000 296.000000 297.000000 298.000000 299.000000 300.000000 301.000000 302.000000 303.000000 304.000000 305.000000 306.000000 307.000000 308.000000 309.000000 310.000000 311.000000 312.000000 313.000000 314.000000 315.000000 316.000000 317.000000 318.000000 319.000000 320.000000 321.000000 322.000000 323.000000 324.000000 325.000000 326.000000 327.000000 328.000000 329.000000 330.000000 331.000000 332.000000 333.000000 334.000000 335.000000 336.000000 337.000000 338.000000 339.000000 340.000000 341.000000 342.000000 343.000000 344.000000 345.000000 346.000000 347.000000 348.000000 349.000000 350.000000 351.000000 352.000000 353.000000 354.000000 355.000000 356.000000 357.000000 358.000000 359.000000 360.000000 361.000000 362.000000 363.000000 364.000000 365.000000 366.000000 367.000000 368.000000 369.000000 370.000000 371.000000 372.000000 373.000000 374.000000 375.000000 376.000000 377.000000 378.000000 379.000000 380.000000 381.000000 382.000000 383.000000 384.000000 385.000000 386.000000 387.000000 388.000000 389.000000 390.000000 391.000000 392.000000 393.000000 394.000000 395.000000 396.000000 397.000000 398.000000 399.000000 400.000000 401.000000 402.000000 403.000000 404.000000 405.000000 406.000000 407.000000 408.000000 409.000000 410.000000 411.000000 412.000000 413.000000 414.000000 415.000000 416.000000 417.000000 418.000000 419.000000 420.000000 421.000000 422.000000 423.000000 424.000000 425.000000 426.000000 427.000000 428.000000 429.000000 430.000000 431.000000 432.000000 433.000000 434.000000 435.000000 436.000000 437.000000 438.000000 439.000000 440.000000 441.000000 442.000000 443.000000 444.000000 445.000000 446.000000 447.000000 448.000000 449.000000 450.000000 451.000000 452.000000 453.000000 454.000000 455.000000 456.000000 457.000000 458.000000 459.000000 460.000000 461.000000 462.000000 463.000000 464.000000 465.000000 466.000000 467.000000 468.000000 469.000000 470.000000 471.000000 472.000000 473.000000 474.000000 475.000000 476.000000 477.000000 478.000000 479.000000 480.000000 481.000000 482.000000 483.000000 484.000000 485.000000 486.000000 487.000000 488.000000 489.000000 490.000000 491.000000 492.000000 493.000000 494.000000 495.000000 496.000000 497.000000 498.000000 499.000000 500.000000 

Rows: 
0.013405 0.013366 0.013330 0.013297 0.013268 0.013243 0.013225 0.013213 0.013210 0.013215 0.013229 0.013254 0.013290 0.013337 0.013395 0.013464 0.013544 0.013634 0.013732 0.013835 0.013943 0.014053 0.014161 0.014265 0.014362 0.014448 0.014521 0.014580 0.014622 0.014647 0.014656 0.014648 0.014627 0.014595 0.014556 0.014512 0.014468 0.014428 0.014394 0.014369 0.014353 0.014348 0.014350 0.014359 0.014371 0.014383 0.014389 0.014387 0.014372 0.014341 0.014293 0.014227 0.014143 0.014043 0.013929 0.013805 0.013676 0.013545 0.013416 0.013293 0.013179 0.013077 0.012987 0.012911 0.012846 0.012793 0.012748 0.012709 0.012674 0.012638 0.012599 0.012554 0.012501 0.012439 0.012367 0.012286 0.012197 0.012104 0.012008 0.011915 0.011827 0.011748 0.011681 0.011629 0.011592 0.011573 0.011569 0.011580 0.011603 0.011638 0.011680 0.011729 0.011781 0.011837 0.011894 0.011952 0.012011 0.012071 0.012131 0.012193 0.012256 0.012319 0.012382 0.012444 0.012502 0.012556 0.012604 0.012643 0.012672 0.012691 0.012697 0.012690 0.012669 0.012636 0.012590 0.012532 0.012464 0.012388 0.012307 0.012222 0.012137 0.012054 0.011976 0.011907 0.011847 0.011800 0.011765 0.011745 0.011737 0.011742 0.011759 0.011784 0.011816 0.011852 0.011890 0.011927 0.011961 0.011990 0.012013 0.012027 0.012031 0.012026 0.012010 0.011982 0.011942 0.011890 0.011827 0.011751 0.011664 0.011566 0.011457 0.011340 0.011215 0.011084 0.010950 0.010815 0.010682 0.010554 0.010433 0.010324 0.010228 0.010149 0.010088 0.010047 0.010027 0.010027 0.010047 0.010085 0.010138 0.010204 0.010279 0.010360 0.010444 0.010528 0.010609 0.010686 0.010758 0.010824 0.010885 0.010939 0.010989 0.011034 0.011076 0.011115 0.011151 0.011186 0.011220 0.011253 0.011286 0.011321 0.011358 0.011399 0.011446 0.011502 0.011567 0.011644 0.011736 0.011841 0.011962 0.012098 0.012247 0.012408 0.012577 0.012751 0.012927 0.013100 0.013267 0.013424 0.013568 0.013697 0.013808 0.013901 0.013973 0.014025 0.014055 0.014063 0.014049 0.014013 0.013956 0.013877 0.013779 0.013662 0.013529 0.013383 0.013227 0.013064 0.012898 0.012733 0.012574 0.012422 0.012282 0.012155 0.012043 0.011946 0.011866 0.011801 0.011750 0.011713 0.011688 0.011672 0.011664 0.011661 0.011662 0.011664 0.011665 0.011664 0.011658 0.011645 0.011624 0.011595 0.011556 0.011507 0.011449 0.011384 0.011311 0.011234 0.011154 0.011074 0.010994 0.010918 0.010845 0.010778 0.010716 0.010660 0.010608 0.010562 0.010519 0.010478 0.010438 0.010398 0.010356 0.010310 0.010260 0.010204 0.010141 0.010071 0.009992 0.009905 0.009810 0.009706 0.009595 0.009477 0.009353 0.009224 0.009092 0.008959 0.008826 0.008696 0.008570 0.008452 0.008342 0.008243 0.008155 0.008079 0.008016 0.007964 0.007921 0.007887 0.007858 0.007832 0.007805 0.007775 0.007740 0.007696 0.007642 0.007578 0.007502 0.007415 0.007318 0.007211 0.007096 0.006975 0.006851 0.006724 0.006598 0.006473 0.006351 0.006234 0.006120 0.006012 0.005908 0.005809 0.005714 0.005623 0.005537 0.005455 0.005376 0.005303 0.005234 0.005171 0.005113 0.005060 0.005012 0.004969 0.004929 0.004892 0.004856 0.004821 0.004785 0.004747 0.004708 0.004666 0.004623 0.004579 0.004535 0.004491 0.004449 0.004409 0.004373 0.004340 0.004312 0.004288 0.004268 0.004252 0.004240 0.004232 0.004226 0.004222 0.004219 0.004218 0.004217 0.004215 0.004213 0.004210 0.004206 0.004199 0.004190 0.004178 0.004163 0.004144 0.004122 0.004097 0.004068 0.004036 0.004001 0.003964 0.003924 0.003884 0.003842 0.003800 0.003757 0.003714 0.003671 0.003628 0.003585 0.003542 0.003500 0.003458 0.003417 0.003377 0.003338 0.003300 0.003264 0.003229 0.003196 0.003165 0.003135 0.003108 0.003082 0.003058 0.003036 0.003015 0.002996 0.002978 0.002962 0.002946 0.002931 0.002917 0.002902 0.002888 0.002873 0.002858 0.002841 0.002823 0.002804 0.002784 0.002762 0.002739 0.002715 0.002691 0.002667 0.002644 0.002624 0.002606 0.002593 0.002585 0.002582 0.002586 0.002596 0.002614 0.002638 0.002668 0.002705 0.002746 0.002791 0.002839 0.002889 0.002940 0.002993 0.003045 0.003096 0.003146 0.003195 0.003242 0.003287 0.003329 0.003368 0.003404 0.003437 0.003467 0.003492 0.003514 0.003533 0.003548 0.003560 0.003568 0.003575 0.003579 0.003582 0.003584 0.003586 0.003587 0.003589 0.003592 0.003595 0.003600 0.003606 0.003613 0.003622 0.003634 0.003647 0.003662 0.003680 0.003700 0.003723 0.003749 0.003778 0.003811 0.003848 0.003889 0.003935 0.003986 0.004043 0.004105 0.004172 0.004245 0.004323 0.004404 0.004489 0.004576 0.004664 0.004752 0.004840 0.004927 0.005013 0.005097 0.005179 0.005260 0.005341 0.005422 0.005505 0.005589 0.005677 0.005768 0.005864 0.005964 0.006070 0.006181 0.006296 0.006415 0.006539 0.006666 0.006797 0.006933 0.007073 0.007221 0.007377 0.007543 0.007723 0.007919 0.008133 0.008367 0.008623 0.008901 0.009202 0.009524 0.009865 0.010225 0.010599 0.010986 0.011382 0.011784 0.012189 0.012596 0.013001 0.013404 0.013801 0.014192 0.014576 0.014951 0.015315 0.015668 0.016007 0.016330 0.016637 0.016925 0.017194 0.017444 0.017674 0.017887 0.018086 0.018275 0.018460 0.018646 0.018842 0.019054 0.019289 0.019553 0.019851 0.020186 0.020558 0.020966 0.021408 0.021877 0.022368 0.022872 0.023382 0.023888 0.024383 0.024860 0.025313 0.025737 0.026129 0.026489 0.026817 0.027117 0.027392 0.027647 0.027888 0.028121 0.028351 0.028584 0.028822 0.029069 0.029324 0.029587 0.029856 0.030127 0.030397 0.030660 0.030912 0.031148 0.031364 0.031557 0.031724 0.031863 0.031972 0.032050 0.032096 0.032111 0.032093 0.032043 0.031963 0.031853 0.031715 0.031551 0.031365 0.031160 0.030939 0.030707 0.030467 0.030224 0.029979 0.029736 0.029497 0.029263 0.029035 0.028812 0.028594 0.028380 0.028168 0.027959 0.027750 0.027541 0.027333 0.027125 0.026920 0.026718 0.026522 0.026335 0.026159 0.025996 0.025850 0.025720 0.025608 0.025514 0.025435 0.025370 0.025316 0.025269 0.025225 0.025179 0.025128 0.025066 0.024990 0.024898 0.024785 0.024650 0.024493 0.024313 0.024110 0.023886 0.023643 0.023383 0.023109 0.022823 0.022529 0.022230 0.021928 0.021625 0.021323 0.021024 0.020730 0.020440 0.020158 0.019883 0.019617 0.019363 0.019121 0.018894 0.018683 0.018489 0.018311 0.018151 0.018005 0.017871 0.017745 0.017624 0.017501 0.017373 0.017236 0.017086 0.016920 0.016739 0.016542 0.016331 0.016109 0.015880 0.015649 0.015420 0.015197 0.014986 0.014788 0.014607 0.014445 0.014301 0.014176 0.014069 0.013976 0.013897 0.013829 0.013768 0.013712 0.013658 0.013604 0.013548 0.013488 0.013424 0.013356 0.013282 0.013204 0.013122 0.013037 0.012951 0.012862 0.012774 0.012686 0.012600 0.012515 0.012433 0.012353 0.012277 0.012205 0.012137 0.012076 0.012022 0.011976 0.011939 0.011914 0.011902 0.011902 0.011916 0.011944 0.011984 0.012036 0.012096 0.012163 0.012232 0.012301 0.012364 0.012420 0.012463 0.012491 0.012503 0.012495 0.012468 0.012421 0.012356 0.012274 0.012177 0.012068 0.011950 0.011827 0.011700 0.011574 0.011450 0.011331 0.011218 0.011113 0.011016 0.010929 0.010852 0.010784 0.010728 0.010683 0.010649 0.010628 0.010621 0.010627 0.010648 0.010684 0.010736 0.010804 0.010887 0.010985 0.011095 0.011217 0.011348 0.011483 0.011621 0.011755 0.011883 0.012001 0.012103 0.012187 0.012251 0.012292 0.012311 0.012308 0.012286 0.012248 0.012197 0.012138 0.012077 0.012017 0.011963 0.011918 0.011886 0.011866 0.011861 0.011869 0.011890 0.011921 0.011961 0.012008 0.012059 0.012114 0.012170 0.012228 0.012286 0.012346 0.012406 0.012468 0.012532 0.012598 0.012667 0.012739 0.012814 0.012890 0.012968 0.013045 0.013121 0.013195 0.013264 0.013329 0.013387 0.013437 0.013479 0.013512 0.013535 0.013550 0.013556 0.013555 0.013548 0.013537 0.013523 0.013508 0.013496 0.013487 0.013485 0.013490 0.013505 0.013530 0.013567 0.013616 0.013676 0.013747 0.013828 0.013916 0.014009 0.014105 0.014200 0.014291 0.014375 0.014449 0.014510 0.014558 0.014590 0.014608 0.014611 0.014600 0.014578 0.014546 0.014506 0.014461 0.014411 0.014358 0.014301 0.014242 0.014178 0.014108 0.014031 0.013946 0.013851 0.013745 0.013628 0.013501 0.013363 0.013218 0.013068 0.012916 0.012765 0.012619 0.012483 0.012358 0.012249 0.012158 0.012088 0.012039 0.012012 0.012007 0.012023 0.012059 0.012113 0.012183 0.012265 0.012359 0.012460 0.012566 0.012676 0.012787 0.012896 0.013002 0.013103 0.013198 0.013284 0.013361 0.013427 0.013481 0.013520 0.013545 0.013553 0.013543 0.013515 0.013468 0.013402 0.013318 0.013216 0.013098 0.012966 0.012823 0.012672 0.012516 0.012357 0.012200 0.012048 0.011902 0.011766 0.011641 0.011529 0.011431 0.011348 0.011281 0.011228 0.011191 0.011169 0.011162 0.011170 0.011192 0.011228 0.011277 0.011340 0.011417 0.011506 0.011610 0.011726 0.011856 0.011998 0.012153 0.012318 0.012492 0.012673 0.012859 0.013046 0.013232 0.013413 0.013586 0.013749 0.013897 0.014029 0.014143 0.014236 0.014308 0.014356 0.014380 0.014380 0.014355 0.014305 0.014230 0.014131 0.014008 0.013863 0.013698 0.013516 0.013319 0.013111 0.012895 0.012677 0.012461 0.012250 0.012050 0.011862 0.011692 0.011540 0.011409 0.011300 0.011213 0.011147 0.011101 0.011073 0.011061 0.011062 0.011075 0.011095 0.011122 0.011153 0.011186 0.011219 0.011251 0.011282 0.011310 

0.002921 0.002911 0.002900 0.002887 0.002873 0.002856 0.002838 0.002817 0.002794 0.002770 0.002743 0.002715 0.002686 0.002656 0.002626 0.002596 0.002567 0.002539 0.002513 0.002489 0.002467 0.002449 0.002434 0.002423 0.002417 0.002418 0.002426 0.002442 0.002467 0.002503 0.002549 0.002605 0.002672 0.002746 0.002828 0.002915 0.003005 0.003095 0.003182 0.003264 0.003339 0.003405 0.003461 0.003506 0.003539 0.003561 0.003573 0.003575 0.003568 0.003554 0.003533 0.003506 0.003475 0.003440 0.003402 0.003362 0.003321 0.003278 0.003236 0.003194 0.003154 0.003115 0.003079 0.003045 0.003015 0.002989 0.002965 0.002945 0.002927 0.002911 0.002897 0.002883 0.002869 0.002854 0.002838 0.002820 0.002800 0.002778 0.002756 0.002733 0.002710 0.002688 0.002667 0.002648 0.002632 0.002617 0.002604 0.002593 0.002582 0.002572 0.002561 0.002550 0.002538 0.002526 0.002515 0.002505 0.002498 0.002494 0.002495 0.002502 0.002515 0.002535 0.002561 0.002592 0.002628 0.002668 0.002708 0.002748 0.002785 0.002817 0.002843 0.002860 0.002867 0.002864 0.002851 0.002828 0.002795 0.002755 0.002708 0.002657 0.002603 0.002549 0.002495 0.002446 0.002400 0.002360 0.002327 0.002300 0.002280 0.002267 0.002259 0.002257 0.002258 0.002263 0.002270 0.002277 0.002283 0.002289 0.002292 0.002292 0.002290 0.002284 0.002277 0.002268 0.002258 0.002248 0.002239 0.002232 0.002228 0.002226 0.002228 0.002233 0.002241 0.002252 0.002264 0.002277 0.002291 0.002304 0.002316 0.002327 0.002337 0.002347 0.002356 0.002366 0.002378 0.002392 0.002409 0.002429 0.002454 0.002482 0.002513 0.002547 0.002583 0.002618 0.002651 0.002681 0.002706 0.002725 0.002738 0.002743 0.002741 0.002733 0.002719 0.002702 0.002682 0.002661 0.002641 0.002624 0.002609 0.002598 0.002591 0.002586 0.002584 0.002582 0.002581 0.002579 0.002574 0.002566 0.002556 0.002542 0.002527 0.002510 0.002493 0.002478 0.002465 0.002456 0.002451 0.002450 0.002454 0.002462 0.002473 0.002487 0.002502 0.002519 0.002536 0.002552 0.002569 0.002584 0.002599 0.002614 0.002629 0.002643 0.002658 0.002672 0.002686 0.002700 0.002712 0.002722 0.002729 0.002732 0.002731 0.002724 0.002711 0.002692 0.002668 0.002638 0.002604 0.002566 0.002526 0.002485 0.002445 0.002407 0.002371 0.002338 0.002309 0.002283 0.002261 0.002241 0.002222 0.002205 0.002186 0.002167 0.002145 0.002120 0.002092 0.002062 0.002029 0.001994 0.001958 0.001924 0.001891 0.001861 0.001836 0.001815 0.001801 0.001792 0.001790 0.001793 0.001800 0.001811 0.001825 0.001840 0.001856 0.001870 0.001883 0.001894 0.001902 0.001907 0.001909 0.001908 0.001904 0.001898 0.001889 0.001878 0.001865 0.001849 0.001832 0.001812 0.001789 0.001765 0.001738 0.001710 0.001681 0.001651 0.001621 0.001592 0.001563 0.001537 0.001512 0.001490 0.001470 0.001453 0.001437 0.001423 0.001410 0.001397 0.001384 0.001371 0.001356 0.001340 0.001324 0.001306 0.001287 0.001268 0.001249 0.001231 0.001214 0.001198 0.001183 0.001171 0.001160 0.001151 0.001143 0.001137 0.001132 0.001128 0.001125 0.001122 0.001120 0.001118 0.001115 0.001111 0.001107 0.001100 0.001092 0.001081 0.001067 0.001050 0.001031 0.001008 0.000983 0.000956 0.000927 0.000898 0.000869 0.000841 0.000815 0.000791 0.000770 0.000752 0.000737 0.000726 0.000718 0.000712 0.000709 0.000707 0.000706 0.000706 0.000706 0.000706 0.000704 0.000703 0.000700 0.000696 0.000691 0.000685 0.000679 0.000673 0.000667 0.000661 0.000656 0.000652 0.000649 0.000647 0.000647 0.000647 0.000649 0.000652 0.000656 0.000660 0.000665 0.000670 0.000674 0.000678 0.000681 0.000683 0.000685 0.000686 0.000686 0.000686 0.000686 0.000686 0.000686 0.000686 0.000685 0.000685 0.000684 0.000683 0.000681 0.000677 0.000672 0.000666 0.000658 0.000648 0.000637 0.000624 0.000610 0.000595 0.000579 0.000563 0.000547 0.000532 0.000517 0.000504 0.000492 0.000482 0.000473 0.000467 0.000462 0.000460 0.000460 0.000463 0.000468 0.000475 0.000485 0.000497 0.000511 0.000528 0.000545 0.000564 0.000584 0.000603 0.000623 0.000641 0.000658 0.000672 0.000685 0.000694 0.000701 0.000706 0.000707 0.000707 0.000704 0.000699 0.000693 0.000686 0.000679 0.000671 0.000663 0.000655 0.000648 0.000641 0.000635 0.000630 0.000626 0.000624 0.000622 0.000623 0.000626 0.000630 0.000636 0.000645 0.000655 0.000667 0.000681 0.000696 0.000712 0.000730 0.000748 0.000766 0.000786 0.000805 0.000824 0.000844 0.000863 0.000881 0.000899 0.000916 0.000933 0.000950 0.000966 0.000983 0.001000 0.001019 0.001039 0.001062 0.001087 0.001114 0.001144 0.001176 0.001209 0.001244 0.001279 0.001314 0.001348 0.001381 0.001412 0.001441 0.001467 0.001492 0.001514 0.001535 0.001554 0.001573 0.001590 0.001607 0.001624 0.001641 0.001659 0.001676 0.001695 0.001715 0.001736 0.001759 0.001785 0.001812 0.001843 0.001876 0.001913 0.001953 0.001996 0.002042 0.002091 0.002143 0.002196 0.002252 0.002310 0.002369 0.002429 0.002491 0.002553 0.002616 0.002680 0.002745 0.002809 0.002874 0.002939 0.003003 0.003066 0.003126 0.003184 0.003239 0.003289 0.003334 0.003375 0.003409 0.003439 0.003463 0.003482 0.003499 0.003514 0.003528 0.003544 0.003564 0.003590 0.003623 0.003665 0.003717 0.003780 0.003852 0.003935 0.004025 0.004123 0.004224 0.004327 0.004430 0.004530 0.004626 0.004715 0.004798 0.004874 0.004943 0.005006 0.005065 0.005122 0.005178 0.005236 0.005298 0.005364 0.005437 0.005517 0.005605 0.005699 0.005799 0.005903 0.006010 0.006118 0.006224 0.006326 0.006424 0.006514 0.006596 0.006670 0.006736 0.006795 0.006847 0.006894 0.006937 0.006978 0.007019 0.007061 0.007103 0.007147 0.007193 0.007240 0.007287 0.007333 0.007379 0.007422 0.007461 0.007497 0.007529 0.007556 0.007578 0.007596 0.007609 0.007617 0.007621 0.007621 0.007617 0.007609 0.007596 0.007580 0.007559 0.007535 0.007507 0.007476 0.007442 0.007406 0.007369 0.007332 0.007295 0.007258 0.007223 0.007189 0.007156 0.007124 0.007092 0.007060 0.007025 0.006988 0.006948 0.006904 0.006856 0.006803 0.006747 0.006689 0.006629 0.006569 0.006511 0.006455 0.006404 0.006359 0.006321 0.006289 0.006266 0.006249 0.006239 0.006234 0.006233 0.006234 0.006236 0.006236 0.006233 0.006225 0.006211 0.006190 0.006161 0.006123 0.006077 0.006024 0.005963 0.005896 0.005825 0.005751 0.005674 0.005597 0.005521 0.005447 0.005375 0.005307 0.005243 0.005183 0.005128 0.005075 0.005027 0.004982 0.004939 0.004899 0.004860 0.004824 0.004789 0.004756 0.004724 0.004693 0.004664 0.004635 0.004607 0.004579 0.004551 0.004522 0.004492 0.004462 0.004431 0.004401 0.004372 0.004346 0.004325 0.004309 0.004300 0.004299 0.004308 0.004325 0.004352 0.004387 0.004428 0.004475 0.004526 0.004578 0.004631 0.004682 0.004731 0.004776 0.004816 0.004852 0.004882 0.004907 0.004926 0.004940 0.004949 0.004953 0.004952 0.004946 0.004937 0.004924 0.004908 0.004889 0.004867 0.004841 0.004812 0.004779 0.004741 0.004698 0.004648 0.004590 0.004525 0.004451 0.004370 0.004280 0.004184 0.004082 0.003976 0.003868 0.003761 0.003656 0.003556 0.003463 0.003379 0.003305 0.003244 0.003194 0.003158 0.003134 0.003122 0.003122 0.003132 0.003151 0.003177 0.003209 0.003246 0.003286 0.003328 0.003370 0.003413 0.003455 0.003495 0.003533 0.003569 0.003601 0.003629 0.003654 0.003675 0.003693 0.003707 0.003718 0.003726 0.003732 0.003737 0.003742 0.003745 0.003749 0.003752 0.003755 0.003758 0.003760 0.003760 0.003759 0.003755 0.003748 0.003737 0.003724 0.003708 0.003690 0.003670 0.003649 0.003628 0.003609 0.003590 0.003574 0.003559 0.003547 0.003536 0.003525 0.003515 0.003503 0.003490 0.003475 0.003456 0.003434 0.003408 0.003380 0.003349 0.003316 0.003282 0.003249 0.003217 0.003188 0.003162 0.003139 0.003122 0.003109 0.003101 0.003097 0.003097 0.003101 0.003107 0.003115 0.003124 0.003133 0.003143 0.003152 0.003161 0.003170 0.003177 0.003185 0.003193 0.003201 0.003209 0.003219 0.003229 0.003241 0.003255 0.003272 0.003290 0.003311 0.003334 0.003360 0.003388 0.003417 0.003448 0.003479 0.003510 0.003540 0.003567 0.003591 0.003610 0.003625 0.003633 0.003634 0.003629 0.003616 0.003597 0.003572 0.003542 0.003507 0.003469 0.003429 0.003387 0.003344 0.003302 0.003262 0.003223 0.003186 0.003153 0.003123 0.003096 0.003073 0.003055 0.003040 0.003029 0.003023 0.003020 0.003020 0.003023 0.003028 0.003034 0.003041 0.003049 0.003056 0.003061 0.003064 0.003065 0.003063 0.003058 0.003050 0.003038 0.003023 0.003006 0.002987 0.002967 0.002948 0.002931 0.002916 0.002906 0.002901 0.002901 0.002907 0.002919 0.002936 0.002958 0.002983 0.003010 0.003038 0.003063 0.003087 0.003106 0.003120 0.003129 0.003133 0.003132 0.003126 0.003118 0.003107 0.003094 0.003082 0.003070 0.003058 0.003047 0.003035 0.003024 0.003012 0.002997 0.002980 0.002960 0.002937 0.002910 0.002881 0.002849 0.002816 0.002782 0.002750 0.002719 0.002693 0.002672 0.002656 0.002646 0.002643 0.002646 0.002656 0.002670 0.002689 0.002712 0.002736 0.002762 0.002787 0.002812 0.002837 0.002860 0.002883 0.002905 0.002928 0.002951 0.002977 0.003004 0.003035 0.003068 0.003103 0.003140 0.003179 0.003217 0.003253 0.003285 0.003313 0.003334 0.003347 0.003350 0.003345 0.003330 0.003305 0.003272 0.003232 0.003186 0.003135 0.003081 0.003025 0.002969 0.002913 0.002859 0.002808 0.002759 0.002714 

0.005084 0.005061 0.005040 0.005021 0.005005 0.004990 0.004979 0.004970 0.004964 0.004961 0.004960 0.004962 0.004966 0.004972 0.004981 0.004991 0.005005 0.005020 0.005038 0.005057 0.005079 0.005101 0.005123 0.005145 0.005166 0.005184 0.005200 0.005213 0.005223 0.005231 0.005238 0.005244 0.005252 0.005262 0.005277 0.005295 0.005320 0.005350 0.005385 0.005425 0.005467 0.005511 0.005554 0.005594 0.005628 0.005656 0.005675 0.005683 0.005680 0.005665 0.005639 0.005602 0.005555 0.005499 0.005437 0.005370 0.005300 0.005230 0.005162 0.005096 0.005035 0.004980 0.004932 0.004889 0.004854 0.004824 0.004801 0.004783 0.004771 0.004763 0.004759 0.004759 0.004763 0.004770 0.004780 0.004794 0.004812 0.004832 0.004856 0.004883 0.004913 0.004948 0.004986 0.005029 0.005076 0.005129 0.005187 0.005250 0.005320 0.005394 0.005473 0.005555 0.005639 0.005724 0.005806 0.005883 0.005953 0.006014 0.006063 0.006098 0.006120 0.006127 0.006120 0.006100 0.006070 0.006030 0.005985 0.005937 0.005889 0.005844 0.005804 0.005770 0.005745 0.005728 0.005720 0.005719 0.005725 0.005736 0.005751 0.005767 0.005784 0.005799 0.005812 0.005822 0.005828 0.005831 0.005830 0.005825 0.005819 0.005810 0.005800 0.005789 0.005778 0.005768 0.005758 0.005749 0.005740 0.005732 0.005722 0.005711 0.005697 0.005679 0.005656 0.005628 0.005593 0.005551 0.005503 0.005449 0.005392 0.005332 0.005272 0.005215 0.005162 0.005117 0.005082 0.005059 0.005049 0.005053 0.005073 0.005107 0.005155 0.005216 0.005288 0.005369 0.005456 0.005549 0.005643 0.005738 0.005831 0.005921 0.006005 0.006082 0.006152 0.006213 0.006265 0.006307 0.006338 0.006360 0.006370 0.006370 0.006359 0.006337 0.006304 0.006260 0.006205 0.006140 0.006065 0.005980 0.005888 0.005788 0.005683 0.005574 0.005463 0.005353 0.005246 0.005144 0.005049 0.004963 0.004887 0.004822 0.004768 0.004726 0.004695 0.004673 0.004660 0.004652 0.004649 0.004647 0.004646 0.004642 0.004634 0.004622 0.004603 0.004578 0.004546 0.004509 0.004468 0.004423 0.004377 0.004332 0.004289 0.004250 0.004218 0.004192 0.004176 0.004169 0.004172 0.004186 0.004210 0.004244 0.004287 0.004340 0.004400 0.004467 0.004539 0.004616 0.004695 0.004776 0.004857 0.004935 0.005010 0.005081 0.005145 0.005201 0.005249 0.005287 0.005314 0.005330 0.005334 0.005326 0.005306 0.005275 0.005234 0.005183 0.005125 0.005060 0.004990 0.004917 0.004842 0.004767 0.004693 0.004621 0.004551 0.004485 0.004421 0.004360 0.004302 0.004247 0.004193 0.004142 0.004091 0.004042 0.003994 0.003947 0.003901 0.003855 0.003810 0.003765 0.003721 0.003677 0.003634 0.003591 0.003549 0.003508 0.003467 0.003428 0.003390 0.003352 0.003316 0.003281 0.003247 0.003214 0.003182 0.003151 0.003121 0.003092 0.003064 0.003038 0.003014 0.002992 0.002973 0.002957 0.002946 0.002938 0.002935 0.002937 0.002943 0.002954 0.002968 0.002986 0.003005 0.003026 0.003047 0.003067 0.003084 0.003098 0.003106 0.003109 0.003105 0.003094 0.003076 0.003052 0.003020 0.002984 0.002942 0.002897 0.002849 0.002801 0.002752 0.002705 0.002660 0.002618 0.002580 0.002545 0.002514 0.002486 0.002461 0.002438 0.002418 0.002399 0.002381 0.002363 0.002346 0.002329 0.002312 0.002296 0.002280 0.002265 0.002251 0.002238 0.002226 0.002215 0.002205 0.002195 0.002185 0.002174 0.002162 0.002149 0.002134 0.002117 0.002098 0.002077 0.002054 0.002030 0.002004 0.001978 0.001951 0.001924 0.001898 0.001873 0.001848 0.001826 0.001804 0.001784 0.001766 0.001749 0.001734 0.001720 0.001706 0.001693 0.001681 0.001668 0.001655 0.001642 0.001628 0.001614 0.001598 0.001582 0.001564 0.001546 0.001527 0.001508 0.001488 0.001467 0.001447 0.001426 0.001406 0.001386 0.001367 0.001350 0.001334 0.001321 0.001310 0.001301 0.001296 0.001294 0.001295 0.001300 0.001308 0.001318 0.001332 0.001347 0.001365 0.001384 0.001404 0.001425 0.001446 0.001467 0.001487 0.001507 0.001525 0.001541 0.001555 0.001567 0.001577 0.001583 0.001587 0.001588 0.001586 0.001581 0.001573 0.001563 0.001551 0.001537 0.001522 0.001507 0.001492 0.001478 0.001465 0.001454 0.001445 0.001439 0.001436 0.001436 0.001439 0.001445 0.001455 0.001467 0.001482 0.001499 0.001518 0.001539 0.001562 0.001586 0.001611 0.001638 0.001665 0.001694 0.001724 0.001754 0.001784 0.001815 0.001846 0.001876 0.001904 0.001931 0.001956 0.001978 0.001998 0.002015 0.002029 0.002040 0.002049 0.002057 0.002063 0.002067 0.002072 0.002076 0.002081 0.002087 0.002095 0.002105 0.002119 0.002137 0.002159 0.002186 0.002218 0.002256 0.002300 0.002349 0.002402 0.002460 0.002521 0.002583 0.002647 0.002712 0.002776 0.002839 0.002901 0.002962 0.003021 0.003081 0.003140 0.003199 0.003259 0.003319 0.003379 0.003440 0.003499 0.003557 0.003613 0.003665 0.003714 0.003759 0.003799 0.003836 0.003870 0.003902 0.003934 0.003967 0.004003 0.004043 0.004090 0.004143 0.004204 0.004275 0.004354 0.004443 0.004541 0.004648 0.004763 0.004887 0.005019 0.005157 0.005301 0.005450 0.005604 0.005760 0.005919 0.006078 0.006237 0.006394 0.006549 0.006702 0.006851 0.006996 0.007138 0.007276 0.007412 0.007545 0.007676 0.007807 0.007938 0.008069 0.008201 0.008334 0.008468 0.008603 0.008738 0.008874 0.009010 0.009146 0.009281 0.009415 0.009550 0.009685 0.009820 0.009956 0.010094 0.010235 0.010379 0.010528 0.010680 0.010838 0.011001 0.011169 0.011342 0.011519 0.011698 0.011878 0.012058 0.012235 0.012407 0.012573 0.012730 0.012877 0.013013 0.013138 0.013252 0.013355 0.013449 0.013534 0.013612 0.013685 0.013751 0.013813 0.013870 0.013922 0.013968 0.014007 0.014038 0.014061 0.014075 0.014082 0.014082 0.014077 0.014069 0.014060 0.014055 0.014054 0.014061 0.014076 0.014101 0.014136 0.014178 0.014227 0.014279 0.014332 0.014382 0.014426 0.014462 0.014486 0.014498 0.014495 0.014477 0.014443 0.014394 0.014328 0.014247 0.014150 0.014039 0.013913 0.013775 0.013626 0.013468 0.013303 0.013133 0.012962 0.012792 0.012626 0.012465 0.012311 0.012165 0.012025 0.011892 0.011764 0.011639 0.011516 0.011392 0.011267 0.011139 0.011010 0.010879 0.010748 0.010619 0.010494 0.010374 0.010261 0.010156 0.010059 0.009970 0.009887 0.009810 0.009735 0.009660 0.009583 0.009502 0.009415 0.009322 0.009221 0.009113 0.008999 0.008879 0.008756 0.008630 0.008503 0.008378 0.008256 0.008139 0.008028 0.007925 0.007832 0.007749 0.007678 0.007618 0.007569 0.007530 0.007500 0.007477 0.007459 0.007443 0.007426 0.007407 0.007384 0.007354 0.007318 0.007275 0.007225 0.007170 0.007111 0.007050 0.006988 0.006926 0.006866 0.006809 0.006754 0.006703 0.006655 0.006609 0.006566 0.006524 0.006484 0.006445 0.006407 0.006370 0.006334 0.006298 0.006264 0.006229 0.006194 0.006158 0.006121 0.006081 0.006038 0.005991 0.005940 0.005884 0.005825 0.005761 0.005694 0.005625 0.005555 0.005486 0.005417 0.005351 0.005289 0.005231 0.005178 0.005132 0.005091 0.005058 0.005031 0.005009 0.004994 0.004983 0.004976 0.004971 0.004967 0.004963 0.004959 0.004952 0.004943 0.004931 0.004918 0.004902 0.004887 0.004871 0.004858 0.004848 0.004843 0.004843 0.004850 0.004865 0.004889 0.004921 0.004962 0.005012 0.005069 0.005135 0.005206 0.005283 0.005363 0.005444 0.005525 0.005603 0.005676 0.005742 0.005799 0.005847 0.005883 0.005908 0.005921 0.005924 0.005916 0.005900 0.005875 0.005844 0.005807 0.005766 0.005722 0.005676 0.005629 0.005581 0.005534 0.005489 0.005446 0.005407 0.005370 0.005338 0.005311 0.005289 0.005271 0.005259 0.005252 0.005249 0.005252 0.005258 0.005269 0.005283 0.005302 0.005323 0.005349 0.005377 0.005409 0.005443 0.005482 0.005523 0.005568 0.005615 0.005665 0.005717 0.005770 0.005823 0.005875 0.005923 0.005966 0.006003 0.006033 0.006055 0.006067 0.006071 0.006066 0.006054 0.006037 0.006016 0.005994 0.005973 0.005955 0.005943 0.005938 0.005942 0.005956 0.005981 0.006016 0.006060 0.006113 0.006172 0.006236 0.006302 0.006366 0.006427 0.006482 0.006528 0.006563 0.006587 0.006598 0.006598 0.006586 0.006565 0.006536 0.006501 0.006465 0.006428 0.006394 0.006365 0.006342 0.006326 0.006319 0.006318 0.006324 0.006335 0.006348 0.006362 0.006372 0.006378 0.006377 0.006366 0.006346 0.006314 0.006273 0.006222 0.006163 0.006098 0.006030 0.005961 0.005894 0.005831 0.005774 0.005725 0.005684 0.005653 0.005630 0.005616 0.005610 0.005609 0.005614 0.005622 0.005632 0.005643 0.005654 0.005664 0.005673 0.005679 0.005683 0.005685 0.005685 0.005684 0.005682 0.005680 0.005678 0.005677 0.005676 0.005675 0.005675 0.005676 0.005676 0.005676 0.005677 0.005679 0.005683 0.005690 0.005702 0.005720 0.005747 0.005783 0.005830 0.005887 0.005954 0.006030 0.006112 0.006197 0.006283 0.006366 0.006442 0.006507 0.006559 0.006595 0.006615 0.006617 0.006602 0.006570 0.006525 0.006467 0.006399 0.006325 0.006246 0.006165 0.006083 0.006002 0.005924 0.005849 0.005777 0.005710 0.005647 0.005589 0.005537 0.005490 0.005450 0.005418 0.005392 0.005375 0.005367 0.005366 0.005374 0.005389 0.005411 0.005439 0.005471 0.005505 0.005540 0.005574 0.005605 0.005632 0.005654 0.005669 0.005677 0.005677 0.005671 0.005659 0.005642 0.005621 0.005600 0.005580 0.005563 0.005550 0.005544 0.005546 0.005556 0.005573 0.005598 0.005630 0.005667 0.005708 0.005751 0.005795 0.005838 0.005880 0.005919 0.005955 0.005987 0.006015 

0.004809 0.004835 0.004856 0.004870 0.004877 0.004876 0.004865 0.004845 0.004814 0.004773 0.004722 0.004661 0.004591 0.004513 0.004430 0.004343 0.004254 0.004164 0.004077 0.003992 0.003912 0.003838 0.003770 0.003710 0.003658 0.003614 0.003577 0.003548 0.003527 0.003512 0.003502 0.003498 0.003497 0.003499 0.003503 0.003507 0.003511 0.003513 0.003514 0.003512 0.003508 0.003500 0.003490 0.003478 0.003464 0.003448 0.003432 0.003417 0.003403 0.003392 0.003383 0.003378 0.003377 0.003379 0.003385 0.003394 0.003406 0.003420 0.003434 0.003449 0.003462 0.003474 0.003485 0.003493 0.003499 0.003503 0.003505 0.003506 0.003506 0.003506 0.003506 0.003507 0.003507 0.003509 0.003510 0.003512 0.003514 0.003515 0.003517 0.003519 0.003522 0.003525 0.003530 0.003537 0.003547 0.003560 0.003578 0.003599 0.003626 0.003657 0.003691 0.003728 0.003768 0.003808 0.003846 0.003883 0.003915 0.003942 0.003964 0.003979 0.003989 0.003992 0.003992 0.003988 0.003984 0.003980 0.003978 0.003981 0.003989 0.004002 0.004022 0.004047 0.004076 0.004109 0.004143 0.004177 0.004209 0.004238 0.004263 0.004282 0.004297 0.004308 0.004316 0.004322 0.004327 0.004335 0.004345 0.004360 0.004381 0.004408 0.004443 0.004486 0.004536 0.004595 0.004661 0.004735 0.004817 0.004907 0.005005 0.005110 0.005223 0.005343 0.005469 0.005600 0.005734 0.005869 0.006002 0.006131 0.006252 0.006362 0.006457 0.006536 0.006594 0.006629 0.006641 0.006629 0.006593 0.006533 0.006452 0.006352 0.006235 0.006106 0.005968 0.005825 0.005681 0.005539 0.005403 0.005276 0.005161 0.005061 0.004975 0.004906 0.004854 0.004817 0.004796 0.004787 0.004790 0.004801 0.004818 0.004838 0.004858 0.004876 0.004890 0.004897 0.004897 0.004890 0.004875 0.004853 0.004825 0.004793 0.004760 0.004726 0.004693 0.004663 0.004637 0.004615 0.004598 0.004584 0.004574 0.004567 0.004562 0.004559 0.004556 0.004554 0.004553 0.004551 0.004550 0.004550 0.004549 0.004547 0.004543 0.004536 0.004526 0.004510 0.004489 0.004461 0.004426 0.004385 0.004338 0.004288 0.004237 0.004187 0.004141 0.004102 0.004073 0.004056 0.004054 0.004067 0.004096 0.004140 0.004197 0.004264 0.004337 0.004413 0.004487 0.004553 0.004607 0.004646 0.004665 0.004664 0.004641 0.004597 0.004533 0.004454 0.004361 0.004261 0.004156 0.004052 0.003952 0.003859 0.003776 0.003704 0.003643 0.003592 0.003552 0.003520 0.003493 0.003471 0.003451 0.003431 0.003410 0.003387 0.003362 0.003333 0.003302 0.003268 0.003232 0.003194 0.003156 0.003118 0.003080 0.003043 0.003007 0.002972 0.002939 0.002908 0.002878 0.002848 0.002820 0.002792 0.002765 0.002737 0.002709 0.002681 0.002651 0.002620 0.002586 0.002551 0.002513 0.002473 0.002431 0.002386 0.002340 0.002292 0.002244 0.002196 0.002148 0.002102 0.002058 0.002017 0.001978 0.001943 0.001911 0.001882 0.001856 0.001832 0.001811 0.001790 0.001771 0.001753 0.001736 0.001720 0.001705 0.001692 0.001679 0.001669 0.001660 0.001653 0.001649 0.001645 0.001643 0.001642 0.001642 0.001641 0.001640 0.001638 0.001634 0.001628 0.001619 0.001608 0.001594 0.001577 0.001558 0.001536 0.001513 0.001488 0.001463 0.001437 0.001413 0.001389 0.001367 0.001347 0.001329 0.001313 0.001298 0.001286 0.001274 0.001263 0.001252 0.001241 0.001229 0.001216 0.001201 0.001185 0.001167 0.001149 0.001130 0.001111 0.001093 0.001076 0.001062 0.001050 0.001041 0.001036 0.001035 0.001038 0.001045 0.001056 0.001071 0.001088 0.001106 0.001124 0.001142 0.001156 0.001167 0.001173 0.001172 0.001165 0.001152 0.001131 0.001105 0.001074 0.001040 0.001005 0.000969 0.000936 0.000906 0.000881 0.000862 0.000850 0.000844 0.000846 0.000853 0.000865 0.000882 0.000902 0.000922 0.000943 0.000962 0.000978 0.000990 0.000998 0.001001 0.000999 0.000993 0.000982 0.000969 0.000953 0.000935 0.000917 0.000899 0.000882 0.000866 0.000851 0.000838 0.000826 0.000816 0.000807 0.000799 0.000792 0.000786 0.000781 0.000777 0.000773 0.000770 0.000768 0.000766 0.000765 0.000764 0.000765 0.000765 0.000766 0.000767 0.000768 0.000769 0.000770 0.000771 0.000771 0.000770 0.000769 0.000768 0.000766 0.000763 0.000759 0.000756 0.000752 0.000748 0.000746 0.000743 0.000742 0.000743 0.000745 0.000748 0.000753 0.000758 0.000765 0.000771 0.000778 0.000784 0.000789 0.000792 0.000794 0.000794 0.000792 0.000789 0.000784 0.000779 0.000773 0.000767 0.000762 0.000759 0.000757 0.000757 0.000760 0.000765 0.000772 0.000782 0.000795 0.000809 0.000825 0.000843 0.000863 0.000884 0.000906 0.000929 0.000954 0.000981 0.001011 0.001043 0.001078 0.001117 0.001159 0.001206 0.001256 0.001310 0.001366 0.001424 0.001482 0.001540 0.001596 0.001650 0.001699 0.001743 0.001781 0.001814 0.001841 0.001863 0.001881 0.001894 0.001905 0.001913 0.001920 0.001927 0.001935 0.001944 0.001956 0.001969 0.001986 0.002007 0.002030 0.002058 0.002090 0.002127 0.002167 0.002212 0.002262 0.002317 0.002377 0.002442 0.002512 0.002589 0.002672 0.002761 0.002856 0.002958 0.003067 0.003182 0.003302 0.003429 0.003562 0.003699 0.003842 0.003989 0.004142 0.004299 0.004461 0.004629 0.004801 0.004979 0.005162 0.005351 0.005545 0.005745 0.005949 0.006159 0.006373 0.006591 0.006813 0.007037 0.007264 0.007491 0.007718 0.007943 0.008166 0.008385 0.008599 0.008808 0.009010 0.009206 0.009396 0.009580 0.009758 0.009930 0.010097 0.010259 0.010415 0.010565 0.010710 0.010847 0.010976 0.011098 0.011210 0.011313 0.011407 0.011492 0.011568 0.011636 0.011696 0.011751 0.011800 0.011846 0.011889 0.011930 0.011970 0.012009 0.012048 0.012086 0.012123 0.012158 0.012192 0.012222 0.012248 0.012268 0.012282 0.012290 0.012289 0.012280 0.012263 0.012237 0.012203 0.012160 0.012109 0.012050 0.011984 0.011910 0.011830 0.011743 0.011649 0.011551 0.011448 0.011342 0.011235 0.011127 0.011021 0.010919 0.010822 0.010732 0.010651 0.010578 0.010515 0.010462 0.010419 0.010385 0.010360 0.010342 0.010332 0.010327 0.010327 0.010331 0.010338 0.010347 0.010356 0.010365 0.010371 0.010373 0.010368 0.010356 0.010333 0.010297 0.010247 0.010181 0.010098 0.009998 0.009880 0.009745 0.009594 0.009429 0.009253 0.009067 0.008875 0.008679 0.008483 0.008288 0.008098 0.007913 0.007736 0.007568 0.007409 0.007260 0.007123 0.006997 0.006882 0.006779 0.006689 0.006611 0.006545 0.006492 0.006451 0.006421 0.006402 0.006391 0.006388 0.006390 0.006395 0.006402 0.006407 0.006411 0.006410 0.006404 0.006392 0.006374 0.006350 0.006321 0.006287 0.006250 0.006211 0.006171 0.006130 0.006091 0.006052 0.006015 0.005978 0.005941 0.005903 0.005863 0.005819 0.005770 0.005715 0.005654 0.005586 0.005511 0.005431 0.005345 0.005256 0.005164 0.005071 0.004980 0.004891 0.004806 0.004728 0.004656 0.004593 0.004539 0.004495 0.004461 0.004438 0.004424 0.004421 0.004426 0.004439 0.004460 0.004487 0.004518 0.004553 0.004589 0.004626 0.004663 0.004697 0.004727 0.004753 0.004773 0.004786 0.004792 0.004790 0.004780 0.004762 0.004737 0.004706 0.004671 0.004631 0.004590 0.004548 0.004508 0.004470 0.004436 0.004406 0.004382 0.004362 0.004346 0.004333 0.004323 0.004314 0.004305 0.004294 0.004280 0.004263 0.004240 0.004211 0.004177 0.004137 0.004091 0.004039 0.003982 0.003922 0.003857 0.003791 0.003724 0.003657 0.003591 0.003528 0.003469 0.003414 0.003365 0.003323 0.003287 0.003258 0.003235 0.003218 0.003206 0.003198 0.003192 0.003189 0.003186 0.003182 0.003176 0.003169 0.003159 0.003146 0.003132 0.003116 0.003100 0.003085 0.003071 0.003061 0.003054 0.003051 0.003054 0.003062 0.003075 0.003093 0.003116 0.003143 0.003173 0.003206 0.003241 0.003276 0.003312 0.003348 0.003383 0.003416 0.003448 0.003477 0.003504 0.003527 0.003546 0.003561 0.003571 0.003576 0.003576 0.003572 0.003564 0.003553 0.003539 0.003523 0.003508 0.003493 0.003481 0.003471 0.003464 0.003461 0.003462 0.003467 0.003475 0.003486 0.003498 0.003512 0.003525 0.003538 0.003549 0.003557 0.003562 0.003563 0.003561 0.003555 0.003547 0.003536 0.003524 0.003512 0.003500 0.003492 0.003487 0.003486 0.003491 0.003502 0.003519 0.003541 0.003567 0.003598 0.003631 0.003666 0.003701 0.003736 0.003768 0.003797 0.003823 0.003845 0.003862 0.003875 0.003883 0.003887 0.003887 0.003882 0.003874 0.003863 0.003849 0.003833 0.003816 0.003798 0.003779 0.003759 0.003740 0.003722 0.003705 0.003689 0.003675 0.003662 0.003651 0.003642 0.003635 0.003630 0.003627 0.003624 0.003623 0.003622 0.003620 0.003616 0.003611 0.003603 0.003591 0.003576 0.003558 0.003537 0.003515 0.003491 0.003469 0.003450 0.003436 0.003428 0.003430 0.003442 0.003466 0.003503 0.003554 0.003619 0.003697 0.003786 0.003886 0.003993 0.004105 0.004218 0.004329 0.004435 0.004531 0.004616 0.004685 0.004738 0.004773 0.004790 0.004789 0.004772 0.004742 0.004701 0.004654 0.004603 0.004554 0.004509 0.004471 0.004442 0.004424 0.004417 0.004420 0.004433 0.004452 0.004476 0.004502 0.004527 0.004549 0.004567 0.004579 0.004585 0.004584 0.004577 0.004565 0.004548 0.004528 0.004506 0.004482 0.004458 0.004433 0.004409 0.004384 0.004360 0.004335 0.004311 0.004285 0.004259 0.004232 0.004204 0.004173 0.004141 0.004106 0.004068 0.004027 0.003983 0.003936 0.003887 0.003835 0.003782 0.003729 0.003676 0.003624 0.003574 0.003526 0.003482 0.003440 0.003402 0.003368 0.003337 0.003308 0.003283 0.003260 

0.002363 0.002387 0.002414 0.002443 0.002475 0.002509 0.002547 0.002587 0.002630 0.002675 0.002723 0.002772 0.002823 0.002874 0.002924 0.002973 0.003020 0.003063 0.003101 0.003133 0.003158 0.003175 0.003184 0.003183 0.003172 0.003152 0.003123 0.003086 0.003041 0.002989 0.002933 0.002872 0.002809 0.002745 0.002682 0.002622 0.002565 0.002512 0.002464 0.002423 0.002388 0.002358 0.002335 0.002317 0.002304 0.002295 0.002289 0.002286 0.002285 0.002285 0.002285 0.002285 0.002284 0.002281 0.002276 0.002269 0.002259 0.002247 0.002232 0.002216 0.002198 0.002179 0.002160 0.002142 0.002127 0.002114 0.002105 0.002100 0.002101 0.002106 0.002115 0.002129 0.002146 0.002166 0.002187 0.002208 0.002228 0.002246 0.002261 0.002273 0.002281 0.002287 0.002290 0.002290 0.002290 0.002291 0.002292 0.002297 0.002304 0.002316 0.002332 0.002354 0.002379 0.002409 0.002443 0.002480 0.002518 0.002558 0.002599 0.002639 0.002677 0.002714 0.002749 0.002781 0.002810 0.002835 0.002855 0.002870 0.002881 0.002885 0.002885 0.002878 0.002867 0.002852 0.002832 0.002811 0.002787 0.002764 0.002741 0.002719 0.002699 0.002682 0.002668 0.002657 0.002649 0.002643 0.002639 0.002637 0.002637 0.002638 0.002640 0.002642 0.002645 0.002648 0.002651 0.002654 0.002655 0.002656 0.002656 0.002655 0.002652 0.002648 0.002643 0.002638 0.002633 0.002628 0.002626 0.002626 0.002630 0.002638 0.002650 0.002668 0.002691 0.002719 0.002752 0.002789 0.002829 0.002871 0.002914 0.002957 0.002997 0.003034 0.003066 0.003091 0.003109 0.003118 0.003117 0.003106 0.003085 0.003054 0.003015 0.002967 0.002914 0.002856 0.002795 0.002733 0.002672 0.002614 0.002560 0.002511 0.002468 0.002432 0.002402 0.002379 0.002362 0.002351 0.002344 0.002342 0.002343 0.002346 0.002352 0.002358 0.002364 0.002370 0.002376 0.002381 0.002385 0.002388 0.002391 0.002392 0.002394 0.002395 0.002397 0.002399 0.002402 0.002407 0.002414 0.002423 0.002435 0.002450 0.002469 0.002493 0.002521 0.002554 0.002593 0.002636 0.002685 0.002737 0.002793 0.002852 0.002912 0.002972 0.003031 0.003088 0.003141 0.003189 0.003232 0.003268 0.003298 0.003322 0.003339 0.003350 0.003356 0.003356 0.003352 0.003344 0.003332 0.003316 0.003298 0.003276 0.003251 0.003223 0.003192 0.003158 0.003121 0.003081 0.003039 0.002996 0.002952 0.002907 0.002862 0.002818 0.002774 0.002731 0.002689 0.002646 0.002603 0.002560 0.002516 0.002471 0.002425 0.002377 0.002329 0.002280 0.002231 0.002182 0.002135 0.002089 0.002045 0.002004 0.001966 0.001930 0.001898 0.001868 0.001841 0.001816 0.001794 0.001773 0.001754 0.001735 0.001717 0.001699 0.001680 0.001661 0.001640 0.001618 0.001594 0.001568 0.001541 0.001511 0.001479 0.001446 0.001410 0.001374 0.001336 0.001297 0.001259 0.001220 0.001182 0.001144 0.001109 0.001075 0.001043 0.001014 0.000988 0.000964 0.000942 0.000923 0.000906 0.000891 0.000878 0.000866 0.000855 0.000846 0.000838 0.000830 0.000824 0.000819 0.000816 0.000814 0.000814 0.000815 0.000818 0.000821 0.000825 0.000830 0.000834 0.000836 0.000837 0.000837 0.000833 0.000827 0.000818 0.000807 0.000793 0.000777 0.000760 0.000742 0.000724 0.000707 0.000689 0.000673 0.000659 0.000645 0.000634 0.000623 0.000615 0.000607 0.000601 0.000595 0.000591 0.000587 0.000583 0.000580 0.000577 0.000573 0.000568 0.000562 0.000556 0.000548 0.000539 0.000528 0.000517 0.000505 0.000493 0.000480 0.000468 0.000457 0.000446 0.000436 0.000428 0.000421 0.000414 0.000409 0.000405 0.000402 0.000400 0.000398 0.000397 0.000397 0.000397 0.000398 0.000400 0.000402 0.000404 0.000407 0.000411 0.000414 0.000418 0.000423 0.000427 0.000431 0.000435 0.000438 0.000442 0.000445 0.000448 0.000450 0.000452 0.000454 0.000455 0.000456 0.000457 0.000457 0.000457 0.000456 0.000455 0.000454 0.000452 0.000450 0.000447 0.000443 0.000439 0.000434 0.000429 0.000423 0.000417 0.000411 0.000405 0.000399 0.000393 0.000388 0.000384 0.000380 0.000378 0.000377 0.000377 0.000378 0.000380 0.000384 0.000388 0.000394 0.000400 0.000407 0.000414 0.000421 0.000428 0.000435 0.000441 0.000446 0.000450 0.000453 0.000454 0.000455 0.000454 0.000452 0.000450 0.000446 0.000442 0.000438 0.000434 0.000430 0.000426 0.000423 0.000421 0.000419 0.000418 0.000418 0.000418 0.000419 0.000421 0.000423 0.000426 0.000429 0.000433 0.000437 0.000442 0.000447 0.000453 0.000459 0.000466 0.000473 0.000480 0.000487 0.000494 0.000501 0.000508 0.000515 0.000522 0.000528 0.000535 0.000541 0.000546 0.000552 0.000558 0.000564 0.000569 0.000575 0.000582 0.000589 0.000597 0.000606 0.000616 0.000627 0.000640 0.000654 0.000669 0.000687 0.000705 0.000725 0.000747 0.000769 0.000793 0.000818 0.000844 0.000871 0.000898 0.000926 0.000954 0.000983 0.001012 0.001041 0.001071 0.001101 0.001130 0.001160 0.001190 0.001220 0.001250 0.001281 0.001312 0.001344 0.001378 0.001412 0.001449 0.001488 0.001530 0.001576 0.001624 0.001676 0.001732 0.001791 0.001854 0.001920 0.001989 0.002060 0.002132 0.002204 0.002277 0.002348 0.002418 0.002486 0.002552 0.002615 0.002677 0.002737 0.002796 0.002857 0.002919 0.002984 0.003054 0.003129 0.003211 0.003301 0.003400 0.003508 0.003624 0.003749 0.003883 0.004023 0.004168 0.004318 0.004470 0.004622 0.004772 0.004919 0.005061 0.005196 0.005323 0.005442 0.005553 0.005654 0.005748 0.005833 0.005911 0.005983 0.006049 0.006111 0.006168 0.006222 0.006273 0.006321 0.006368 0.006413 0.006456 0.006498 0.006537 0.006574 0.006608 0.006637 0.006661 0.006678 0.006689 0.006691 0.006685 0.006671 0.006649 0.006620 0.006586 0.006549 0.006510 0.006472 0.006436 0.006405 0.006379 0.006359 0.006347 0.006342 0.006342 0.006348 0.006357 0.006367 0.006375 0.006381 0.006380 0.006373 0.006355 0.006328 0.006289 0.006239 0.006178 0.006108 0.006030 0.005945 0.005858 0.005770 0.005684 0.005603 0.005529 0.005464 0.005411 0.005369 0.005338 0.005320 0.005312 0.005314 0.005323 0.005336 0.005353 0.005370 0.005384 0.005395 0.005401 0.005399 0.005390 0.005373 0.005348 0.005315 0.005274 0.005226 0.005172 0.005113 0.005049 0.004981 0.004909 0.004836 0.004760 0.004684 0.004607 0.004530 0.004454 0.004378 0.004305 0.004233 0.004164 0.004096 0.004031 0.003969 0.003909 0.003852 0.003798 0.003746 0.003697 0.003650 0.003606 0.003564 0.003524 0.003486 0.003451 0.003418 0.003387 0.003358 0.003332 0.003309 0.003288 0.003270 0.003255 0.003242 0.003231 0.003221 0.003212 0.003203 0.003193 0.003182 0.003167 0.003149 0.003127 0.003100 0.003068 0.003032 0.002991 0.002946 0.002899 0.002849 0.002797 0.002745 0.002694 0.002643 0.002594 0.002547 0.002502 0.002459 0.002419 0.002380 0.002343 0.002308 0.002274 0.002243 0.002213 0.002186 0.002160 0.002137 0.002116 0.002098 0.002082 0.002068 0.002056 0.002046 0.002038 0.002031 0.002025 0.002021 0.002017 0.002014 0.002012 0.002010 0.002008 0.002006 0.002004 0.002001 0.001997 0.001992 0.001984 0.001974 0.001962 0.001946 0.001928 0.001907 0.001884 0.001859 0.001833 0.001807 0.001782 0.001758 0.001736 0.001717 0.001701 0.001689 0.001681 0.001676 0.001676 0.001678 0.001683 0.001691 0.001700 0.001711 0.001723 0.001737 0.001750 0.001765 0.001781 0.001797 0.001814 0.001833 0.001852 0.001872 0.001893 0.001915 0.001937 0.001959 0.001981 0.002002 0.002023 0.002042 0.002061 0.002078 0.002093 0.002107 0.002119 0.002129 0.002138 0.002145 0.002150 0.002154 0.002156 0.002157 0.002156 0.002155 0.002153 0.002150 0.002147 0.002145 0.002143 0.002141 0.002140 0.002139 0.002139 0.002139 0.002139 0.002139 0.002138 0.002136 0.002133 0.002130 0.002125 0.002120 0.002115 0.002110 0.002105 0.002101 0.002097 0.002093 0.002089 0.002085 0.002080 0.002075 0.002069 0.002063 0.002055 0.002047 0.002038 0.002029 0.002021 0.002012 0.002005 0.001999 0.001993 0.001990 0.001987 0.001985 0.001985 0.001985 0.001985 0.001986 0.001986 0.001986 0.001984 0.001982 0.001979 0.001974 0.001968 0.001960 0.001951 0.001941 0.001929 0.001916 0.001901 0.001885 0.001868 0.001850 0.001833 0.001816 0.001800 0.001786 0.001775 0.001768 0.001764 0.001764 0.001769 0.001778 0.001792 0.001808 0.001828 0.001850 0.001873 0.001897 0.001920 0.001943 0.001965 0.001984 0.002001 0.002016 0.002027 0.002035 0.002040 0.002041 0.002039 0.002034 0.002026 0.002017 0.002006 0.001994 0.001982 0.001972 0.001964 0.001958 0.001954 0.001954 0.001957 0.001963 0.001971 0.001982 0.001994 0.002008 0.002022 0.002037 0.002051 0.002065 0.002079 0.002091 0.002102 0.002111 0.002119 0.002124 0.002126 0.002126 0.002123 0.002119 0.002112 0.002104 0.002095 0.002085 0.002074 0.002064 0.002054 0.002044 0.002035 0.002025 0.002016 0.002006 0.001996 0.001986 0.001975 0.001964 0.001954 0.001945 0.001938 0.001933 0.001933 0.001936 0.001945 0.001960 0.001980 0.002005 0.002036 0.002071 0.002109 0.002150 0.002191 0.002230 0.002268 0.002301 0.002328 0.002350 0.002364 0.002370 0.002370 0.002362 0.002348 0.002329 0.002306 0.002280 0.002252 0.002223 0.002195 0.002169 0.002145 0.002124 0.002106 0.002092 0.002081 0.002075 0.002073 0.002076 0.002083 0.002095 0.002112 0.002133 0.002160 0.002191 0.002225 0.002263 0.002304 0.002345 0.002388 0.002429 0.002468 0.002505 0.002538 0.002566 0.002590 0.002608 0.002622 0.002631 0.002636 0.002637 0.002634 0.002629 0.002621 0.002611 0.002600 
