# Supplementary material for: Distinct dynamics of neuronal activity during concurrent motor planning and execution
Source: Nat Commun. 2021 Sep 10;12:5390. doi: 10.1038/s41467-021-25558-8 (PMC8433382; doi:10.1038/s41467-021-25558-8)
Supplement: Supplementary file 5 — Source Data [file 41467_2021_25558_MOESM5_ESM.zip › Source Data/Figure3/Figure3E.txt]

groupedAnalysis_fullCorrelation_HighRes_analyse_v4.m
----------------------------------------------------------------------
**********************************************************************
----------------------------------------------------------------------
Locomotor lagged correlation matrix: Rows: Time points (10ms bins). Columns: Time points (10ms bins).
#Rows: 1001.000000
#Cols: 1001.000000

Column values: 
-500.000000 -499.000000 -498.000000 -497.000000 -496.000000 -495.000000 -494.000000 -493.000000 -492.000000 -491.000000 -490.000000 -489.000000 -488.000000 -487.000000 -486.000000 -485.000000 -484.000000 -483.000000 -482.000000 -481.000000 -480.000000 -479.000000 -478.000000 -477.000000 -476.000000 -475.000000 -474.000000 -473.000000 -472.000000 -471.000000 -470.000000 -469.000000 -468.000000 -467.000000 -466.000000 -465.000000 -464.000000 -463.000000 -462.000000 -461.000000 -460.000000 -459.000000 -458.000000 -457.000000 -456.000000 -455.000000 -454.000000 -453.000000 -452.000000 -451.000000 -450.000000 -449.000000 -448.000000 -447.000000 -446.000000 -445.000000 -444.000000 -443.000000 -442.000000 -441.000000 -440.000000 -439.000000 -438.000000 -437.000000 -436.000000 -435.000000 -434.000000 -433.000000 -432.000000 -431.000000 -430.000000 -429.000000 -428.000000 -427.000000 -426.000000 -425.000000 -424.000000 -423.000000 -422.000000 -421.000000 -420.000000 -419.000000 -418.000000 -417.000000 -416.000000 -415.000000 -414.000000 -413.000000 -412.000000 -411.000000 -410.000000 -409.000000 -408.000000 -407.000000 -406.000000 -405.000000 -404.000000 -403.000000 -402.000000 -401.000000 -400.000000 -399.000000 -398.000000 -397.000000 -396.000000 -395.000000 -394.000000 -393.000000 -392.000000 -391.000000 -390.000000 -389.000000 -388.000000 -387.000000 -386.000000 -385.000000 -384.000000 -383.000000 -382.000000 -381.000000 -380.000000 -379.000000 -378.000000 -377.000000 -376.000000 -375.000000 -374.000000 -373.000000 -372.000000 -371.000000 -370.000000 -369.000000 -368.000000 -367.000000 -366.000000 -365.000000 -364.000000 -363.000000 -362.000000 -361.000000 -360.000000 -359.000000 -358.000000 -357.000000 -356.000000 -355.000000 -354.000000 -353.000000 -352.000000 -351.000000 -350.000000 -349.000000 -348.000000 -347.000000 -346.000000 -345.000000 -344.000000 -343.000000 -342.000000 -341.000000 -340.000000 -339.000000 -338.000000 -337.000000 -336.000000 -335.000000 -334.000000 -333.000000 -332.000000 -331.000000 -330.000000 -329.000000 -328.000000 -327.000000 -326.000000 -325.000000 -324.000000 -323.000000 -322.000000 -321.000000 -320.000000 -319.000000 -318.000000 -317.000000 -316.000000 -315.000000 -314.000000 -313.000000 -312.000000 -311.000000 -310.000000 -309.000000 -308.000000 -307.000000 -306.000000 -305.000000 -304.000000 -303.000000 -302.000000 -301.000000 -300.000000 -299.000000 -298.000000 -297.000000 -296.000000 -295.000000 -294.000000 -293.000000 -292.000000 -291.000000 -290.000000 -289.000000 -288.000000 -287.000000 -286.000000 -285.000000 -284.000000 -283.000000 -282.000000 -281.000000 -280.000000 -279.000000 -278.000000 -277.000000 -276.000000 -275.000000 -274.000000 -273.000000 -272.000000 -271.000000 -270.000000 -269.000000 -268.000000 -267.000000 -266.000000 -265.000000 -264.000000 -263.000000 -262.000000 -261.000000 -260.000000 -259.000000 -258.000000 -257.000000 -256.000000 -255.000000 -254.000000 -253.000000 -252.000000 -251.000000 -250.000000 -249.000000 -248.000000 -247.000000 -246.000000 -245.000000 -244.000000 -243.000000 -242.000000 -241.000000 -240.000000 -239.000000 -238.000000 -237.000000 -236.000000 -235.000000 -234.000000 -233.000000 -232.000000 -231.000000 -230.000000 -229.000000 -228.000000 -227.000000 -226.000000 -225.000000 -224.000000 -223.000000 -222.000000 -221.000000 -220.000000 -219.000000 -218.000000 -217.000000 -216.000000 -215.000000 -214.000000 -213.000000 -212.000000 -211.000000 -210.000000 -209.000000 -208.000000 -207.000000 -206.000000 -205.000000 -204.000000 -203.000000 -202.000000 -201.000000 -200.000000 -199.000000 -198.000000 -197.000000 -196.000000 -195.000000 -194.000000 -193.000000 -192.000000 -191.000000 -190.000000 -189.000000 -188.000000 -187.000000 -186.000000 -185.000000 -184.000000 -183.000000 -182.000000 -181.000000 -180.000000 -179.000000 -178.000000 -177.000000 -176.000000 -175.000000 -174.000000 -173.000000 -172.000000 -171.000000 -170.000000 -169.000000 -168.000000 -167.000000 -166.000000 -165.000000 -164.000000 -163.000000 -162.000000 -161.000000 -160.000000 -159.000000 -158.000000 -157.000000 -156.000000 -155.000000 -154.000000 -153.000000 -152.000000 -151.000000 -150.000000 -149.000000 -148.000000 -147.000000 -146.000000 -145.000000 -144.000000 -143.000000 -142.000000 -141.000000 -140.000000 -139.000000 -138.000000 -137.000000 -136.000000 -135.000000 -134.000000 -133.000000 -132.000000 -131.000000 -130.000000 -129.000000 -128.000000 -127.000000 -126.000000 -125.000000 -124.000000 -123.000000 -122.000000 -121.000000 -120.000000 -119.000000 -118.000000 -117.000000 -116.000000 -115.000000 -114.000000 -113.000000 -112.000000 -111.000000 -110.000000 -109.000000 -108.000000 -107.000000 -106.000000 -105.000000 -104.000000 -103.000000 -102.000000 -101.000000 -100.000000 -99.000000 -98.000000 -97.000000 -96.000000 -95.000000 -94.000000 -93.000000 -92.000000 -91.000000 -90.000000 -89.000000 -88.000000 -87.000000 -86.000000 -85.000000 -84.000000 -83.000000 -82.000000 -81.000000 -80.000000 -79.000000 -78.000000 -77.000000 -76.000000 -75.000000 -74.000000 -73.000000 -72.000000 -71.000000 -70.000000 -69.000000 -68.000000 -67.000000 -66.000000 -65.000000 -64.000000 -63.000000 -62.000000 -61.000000 -60.000000 -59.000000 -58.000000 -57.000000 -56.000000 -55.000000 -54.000000 -53.000000 -52.000000 -51.000000 -50.000000 -49.000000 -48.000000 -47.000000 -46.000000 -45.000000 -44.000000 -43.000000 -42.000000 -41.000000 -40.000000 -39.000000 -38.000000 -37.000000 -36.000000 -35.000000 -34.000000 -33.000000 -32.000000 -31.000000 -30.000000 -29.000000 -28.000000 -27.000000 -26.000000 -25.000000 -24.000000 -23.000000 -22.000000 -21.000000 -20.000000 -19.000000 -18.000000 -17.000000 -16.000000 -15.000000 -14.000000 -13.000000 -12.000000 -11.000000 -10.000000 -9.000000 -8.000000 -7.000000 -6.000000 -5.000000 -4.000000 -3.000000 -2.000000 -1.000000 0.000000 1.000000 2.000000 3.000000 4.000000 5.000000 6.000000 7.000000 8.000000 9.000000 10.000000 11.000000 12.000000 13.000000 14.000000 15.000000 16.000000 17.000000 18.000000 19.000000 20.000000 21.000000 22.000000 23.000000 24.000000 25.000000 26.000000 27.000000 28.000000 29.000000 30.000000 31.000000 32.000000 33.000000 34.000000 35.000000 36.000000 37.000000 38.000000 39.000000 40.000000 41.000000 42.000000 43.000000 44.000000 45.000000 46.000000 47.000000 48.000000 49.000000 50.000000 51.000000 52.000000 53.000000 54.000000 55.000000 56.000000 57.000000 58.000000 59.000000 60.000000 61.000000 62.000000 63.000000 64.000000 65.000000 66.000000 67.000000 68.000000 69.000000 70.000000 71.000000 72.000000 73.000000 74.000000 75.000000 76.000000 77.000000 78.000000 79.000000 80.000000 81.000000 82.000000 83.000000 84.000000 85.000000 86.000000 87.000000 88.000000 89.000000 90.000000 91.000000 92.000000 93.000000 94.000000 95.000000 96.000000 97.000000 98.000000 99.000000 100.000000 101.000000 102.000000 103.000000 104.000000 105.000000 106.000000 107.000000 108.000000 109.000000 110.000000 111.000000 112.000000 113.000000 114.000000 115.000000 116.000000 117.000000 118.000000 119.000000 120.000000 121.000000 122.000000 123.000000 124.000000 125.000000 126.000000 127.000000 128.000000 129.000000 130.000000 131.000000 132.000000 133.000000 134.000000 135.000000 136.000000 137.000000 138.000000 139.000000 140.000000 141.000000 142.000000 143.000000 144.000000 145.000000 146.000000 147.000000 148.000000 149.000000 150.000000 151.000000 152.000000 153.000000 154.000000 155.000000 156.000000 157.000000 158.000000 159.000000 160.000000 161.000000 162.000000 163.000000 164.000000 165.000000 166.000000 167.000000 168.000000 169.000000 170.000000 171.000000 172.000000 173.000000 174.000000 175.000000 176.000000 177.000000 178.000000 179.000000 180.000000 181.000000 182.000000 183.000000 184.000000 185.000000 186.000000 187.000000 188.000000 189.000000 190.000000 191.000000 192.000000 193.000000 194.000000 195.000000 196.000000 197.000000 198.000000 199.000000 200.000000 201.000000 202.000000 203.000000 204.000000 205.000000 206.000000 207.000000 208.000000 209.000000 210.000000 211.000000 212.000000 213.000000 214.000000 215.000000 216.000000 217.000000 218.000000 219.000000 220.000000 221.000000 222.000000 223.000000 224.000000 225.000000 226.000000 227.000000 228.000000 229.000000 230.000000 231.000000 232.000000 233.000000 234.000000 235.000000 236.000000 237.000000 238.000000 239.000000 240.000000 241.000000 242.000000 243.000000 244.000000 245.000000 246.000000 247.000000 248.000000 249.000000 250.000000 251.000000 252.000000 253.000000 254.000000 255.000000 256.000000 257.000000 258.000000 259.000000 260.000000 261.000000 262.000000 263.000000 264.000000 265.000000 266.000000 267.000000 268.000000 269.000000 270.000000 271.000000 272.000000 273.000000 274.000000 275.000000 276.000000 277.000000 278.000000 279.000000 280.000000 281.000000 282.000000 283.000000 284.000000 285.000000 286.000000 287.000000 288.000000 289.000000 290.000000 291.000000 292.000000 293.000000 294.000000 295.000000 296.000000 297.000000 298.000000 299.000000 300.000000 301.000000 302.000000 303.000000 304.000000 305.000000 306.000000 307.000000 308.000000 309.000000 310.000000 311.000000 312.000000 313.000000 314.000000 315.000000 316.000000 317.000000 318.000000 319.000000 320.000000 321.000000 322.000000 323.000000 324.000000 325.000000 326.000000 327.000000 328.000000 329.000000 330.000000 331.000000 332.000000 333.000000 334.000000 335.000000 336.000000 337.000000 338.000000 339.000000 340.000000 341.000000 342.000000 343.000000 344.000000 345.000000 346.000000 347.000000 348.000000 349.000000 350.000000 351.000000 352.000000 353.000000 354.000000 355.000000 356.000000 357.000000 358.000000 359.000000 360.000000 361.000000 362.000000 363.000000 364.000000 365.000000 366.000000 367.000000 368.000000 369.000000 370.000000 371.000000 372.000000 373.000000 374.000000 375.000000 376.000000 377.000000 378.000000 379.000000 380.000000 381.000000 382.000000 383.000000 384.000000 385.000000 386.000000 387.000000 388.000000 389.000000 390.000000 391.000000 392.000000 393.000000 394.000000 395.000000 396.000000 397.000000 398.000000 399.000000 400.000000 401.000000 402.000000 403.000000 404.000000 405.000000 406.000000 407.000000 408.000000 409.000000 410.000000 411.000000 412.000000 413.000000 414.000000 415.000000 416.000000 417.000000 418.000000 419.000000 420.000000 421.000000 422.000000 423.000000 424.000000 425.000000 426.000000 427.000000 428.000000 429.000000 430.000000 431.000000 432.000000 433.000000 434.000000 435.000000 436.000000 437.000000 438.000000 439.000000 440.000000 441.000000 442.000000 443.000000 444.000000 445.000000 446.000000 447.000000 448.000000 449.000000 450.000000 451.000000 452.000000 453.000000 454.000000 455.000000 456.000000 457.000000 458.000000 459.000000 460.000000 461.000000 462.000000 463.000000 464.000000 465.000000 466.000000 467.000000 468.000000 469.000000 470.000000 471.000000 472.000000 473.000000 474.000000 475.000000 476.000000 477.000000 478.000000 479.000000 480.000000 481.000000 482.000000 483.000000 484.000000 485.000000 486.000000 487.000000 488.000000 489.000000 490.000000 491.000000 492.000000 493.000000 494.000000 495.000000 496.000000 497.000000 498.000000 499.000000 500.000000 

Rows: 
0.044894 0.044590 0.044191 0.043683 0.043060 0.042325 0.041493 0.040589 0.039649 0.038711 0.037805 0.036953 0.036163 0.035425 0.034724 0.034034 0.033336 0.032614 0.031867 0.031107 0.030355 0.029636 0.028977 0.028392 0.027889 0.027460 0.027087 0.026746 0.026413 0.026073 0.025719 0.025353 0.024986 0.024626 0.024281 0.023953 0.023641 0.023338 0.023039 0.022739 0.022438 0.022136 0.021840 0.021555 0.021285 0.021029 0.020782 0.020536 0.020279 0.020006 0.019713 0.019404 0.019083 0.018758 0.018434 0.018115 0.017805 0.017505 0.017215 0.016936 0.016668 0.016413 0.016175 0.015957 0.015762 0.015588 0.015434 0.015292 0.015158 0.015025 0.014892 0.014759 0.014631 0.014515 0.014419 0.014346 0.014297 0.014271 0.014262 0.014269 0.014290 0.014327 0.014379 0.014441 0.014508 0.014565 0.014603 0.014612 0.014593 0.014548 0.014489 0.014423 0.014359 0.014298 0.014237 0.014172 0.014092 0.013993 0.013870 0.013727 0.013570 0.013411 0.013262 0.013131 0.013021 0.012925 0.012837 0.012747 0.012653 0.012557 0.012466 0.012389 0.012332 0.012298 0.012283 0.012280 0.012283 0.012286 0.012287 0.012287 0.012283 0.012276 0.012263 0.012240 0.012201 0.012141 0.012058 0.011954 0.011839 0.011725 0.011627 0.011559 0.011523 0.011518 0.011532 0.011552 0.011562 0.011551 0.011509 0.011437 0.011336 0.011215 0.011084 0.010951 0.010828 0.010723 0.010644 0.010597 0.010585 0.010606 0.010654 0.010717 0.010786 0.010852 0.010913 0.010969 0.011026 0.011087 0.011155 0.011225 0.011292 0.011347 0.011381 0.011384 0.011355 0.011293 0.011209 0.011116 0.011036 0.010988 0.010985 0.011031 0.011114 0.011213 0.011297 0.011338 0.011316 0.011225 0.011079 0.010900 0.010718 0.010557 0.010432 0.010346 0.010295 0.010271 0.010268 0.010281 0.010303 0.010328 0.010342 0.010335 0.010294 0.010215 0.010101 0.009961 0.009814 0.009675 0.009559 0.009474 0.009418 0.009383 0.009355 0.009321 0.009269 0.009194 0.009098 0.008987 0.008874 0.008771 0.008691 0.008646 0.008643 0.008683 0.008762 0.008870 0.008994 0.009120 0.009234 0.009327 0.009393 0.009429 0.009436 0.009416 0.009374 0.009315 0.009245 0.009174 0.009109 0.009061 0.009035 0.009035 0.009060 0.009100 0.009142 0.009170 0.009172 0.009143 0.009087 0.009014 0.008941 0.008876 0.008824 0.008780 0.008732 0.008669 0.008586 0.008486 0.008379 0.008282 0.008205 0.008154 0.008127 0.008115 0.008107 0.008095 0.008077 0.008054 0.008031 0.008011 0.007999 0.007998 0.008006 0.008022 0.008043 0.008062 0.008071 0.008061 0.008025 0.007960 0.007871 0.007769 0.007669 0.007586 0.007534 0.007521 0.007550 0.007618 0.007721 0.007851 0.007996 0.008147 0.008292 0.008420 0.008523 0.008598 0.008645 0.008669 0.008675 0.008669 0.008657 0.008640 0.008618 0.008590 0.008553 0.008500 0.008429 0.008337 0.008228 0.008109 0.007992 0.007892 0.007819 0.007780 0.007775 0.007802 0.007857 0.007934 0.008028 0.008133 0.008240 0.008339 0.008423 0.008488 0.008537 0.008574 0.008607 0.008636 0.008654 0.008653 0.008621 0.008551 0.008449 0.008328 0.008209 0.008116 0.008067 0.008069 0.008121 0.008208 0.008313 0.008414 0.008495 0.008546 0.008566 0.008561 0.008542 0.008520 0.008502 0.008491 0.008485 0.008480 0.008470 0.008452 0.008426 0.008393 0.008359 0.008326 0.008297 0.008272 0.008247 0.008218 0.008181 0.008136 0.008086 0.008037 0.007996 0.007971 0.007968 0.007991 0.008039 0.008111 0.008206 0.008320 0.008449 0.008583 0.008708 0.008807 0.008859 0.008853 0.008786 0.008669 0.008527 0.008386 0.008272 0.008198 0.008170 0.008180 0.008216 0.008265 0.008313 0.008352 0.008374 0.008377 0.008358 0.008316 0.008250 0.008162 0.008056 0.007939 0.007822 0.007716 0.007630 0.007569 0.007530 0.007509 0.007494 0.007472 0.007430 0.007361 0.007265 0.007147 0.007023 0.006908 0.006816 0.006756 0.006730 0.006732 0.006754 0.006787 0.006828 0.006877 0.006937 0.007010 0.007097 0.007191 0.007281 0.007354 0.007396 0.007401 0.007368 0.007305 0.007227 0.007149 0.007084 0.007040 0.007014 0.007001 0.006992 0.006980 0.006964 0.006945 0.006924 0.006900 0.006870 0.006827 0.006765 0.006685 0.006592 0.006500 0.006423 0.006376 0.006367 0.006395 0.006453 0.006524 0.006595 0.006652 0.006690 0.006708 0.006708 0.006694 0.006669 0.006632 0.006588 0.006540 0.006494 0.006458 0.006434 0.006425 0.006426 0.006433 0.006439 0.006440 0.006431 0.006411 0.006384 0.006355 0.006334 0.006333 0.006360 0.006419 0.006506 0.006612 0.006719 0.006808 0.006862 0.006866 0.006817 0.006720 0.006592 0.006457 0.006337 0.006249 0.006196 0.006173 0.006165 0.006156 0.006136 0.006103 0.006061 0.006020 0.005987 0.005965 0.005953 0.005947 0.005946 0.005946 0.005952 0.005965 0.005987 0.006018 0.006054 0.006092 0.006128 0.006156 0.006176 0.006187 0.006191 0.006191 0.006191 0.006194 0.006200 0.006205 0.006202 0.006181 0.006134 0.006056 0.005947 0.005819 0.005687 0.005573 0.005495 0.005466 0.005489 0.005560 0.005668 0.005798 0.005934 0.006062 0.006173 0.006266 0.006346 0.006422 0.006502 0.006590 0.006682 0.006766 0.006828 0.006854 0.006834 0.006767 0.006663 0.006540 0.006418 0.006314 0.006237 0.006187 0.006154 0.006127 0.006098 0.006062 0.006023 0.005988 0.005960 0.005940 0.005920 0.005886 0.005825 0.005725 0.005586 0.005419 0.005242 0.005077 0.004943 0.004847 0.004790 0.004764 0.004756 0.004751 0.004735 0.004696 0.004627 0.004524 0.004390 0.004237 0.004079 0.003934 0.003816 0.003734 0.003691 0.003682 0.003698 0.003727 0.003753 0.003764 0.003754 0.003725 0.003684 0.003644 0.003616 0.003607 0.003618 0.003640 0.003662 0.003675 0.003671 0.003651 0.003616 0.003574 0.003528 0.003483 0.003437 0.003389 0.003335 0.003274 0.003206 0.003134 0.003064 0.003001 0.002951 0.002916 0.002903 0.002912 0.002946 0.003002 0.003073 0.003148 0.003214 0.003258 0.003274 0.003264 0.003233 0.003194 0.003157 0.003132 0.003123 0.003133 0.003162 0.003207 0.003265 0.003326 0.003380 0.003412 0.003409 0.003362 0.003270 0.003144 0.003002 0.002866 0.002752 0.002671 0.002622 0.002601 0.002600 0.002611 0.002629 0.002651 0.002669 0.002674 0.002656 0.002605 0.002521 0.002409 0.002284 0.002162 0.002059 0.001987 0.001948 0.001941 0.001958 0.001991 0.002033 0.002081 0.002136 0.002199 0.002270 0.002346 0.002418 0.002476 0.002511 0.002517 0.002495 0.002451 0.002395 0.002336 0.002285 0.002248 0.002227 0.002221 0.002223 0.002227 0.002226 0.002218 0.002205 0.002192 0.002184 0.002182 0.002183 0.002181 0.002167 0.002137 0.002087 0.002020 0.001940 0.001857 0.001778 0.001715 0.001677 0.001671 0.001701 0.001765 0.001854 0.001957 0.002060 0.002149 0.002213 0.002251 0.002263 0.002259 0.002250 0.002245 0.002251 0.002269 0.002291 0.002305 0.002297 0.002257 0.002184 0.002087 0.001986 0.001900 0.001848 0.001839 0.001868 0.001925 0.001995 0.002062 0.002116 0.002149 0.002157 0.002139 0.002095 0.002031 0.001955 0.001880 0.001821 0.001793 0.001806 0.001866 0.001972 0.002114 0.002280 0.002451 0.002604 0.002720 0.002780 0.002776 0.002707 0.002580 0.002412 0.002221 0.002029 0.001856 0.001720 0.001636 0.001611 0.001648 0.001739 0.001872 0.002029 0.002192 0.002346 0.002477 0.002580 0.002655 0.002708 0.002747 0.002782 0.002822 0.002869 0.002920 0.002968 0.003004 0.003020 0.003010 0.002974 0.002916 0.002839 0.002749 0.002649 0.002544 0.002442 0.002350 0.002283 0.002253 0.002267 0.002326 0.002419 0.002533 0.002649 0.002753 0.002840 0.002909 0.002966 0.003017 0.003066 0.003112 0.003154 0.003189 0.003218 0.003244 0.003272 0.003306 0.003348 0.003395 0.003441 0.003480 0.003505 0.003512 0.003502 0.003477 0.003443 0.003405 0.003365 0.003325 0.003280 0.003227 0.003167 0.003102 0.003038 0.002981 0.002938 0.002907 0.002885 0.002869 0.002852 0.002835 0.002822 0.002821 0.002839 0.002883 0.002954 0.003049 0.003160 0.003278 0.003395 0.003499 0.003581 0.003631 0.003643 0.003615 0.003551 0.003463 0.003366 0.003278 0.003214 0.003181 0.003177 0.003195 0.003218 0.003235 0.003233 0.003209 0.003166 0.003108 0.003046 0.002993 0.002959 0.002954 0.002985 0.003046 0.003129 0.003219 0.003303 0.003369 0.003411 0.003430 0.003428 0.003412 0.003392 0.003381 0.003390 0.003432 0.003512 0.003627 0.003768 0.003914 0.004046 0.004145 0.004196 0.004198 0.004157 0.004086 0.003999 0.003910 0.003826 0.003750 0.003681 0.003617 0.003556 0.003492 0.003421 0.003338 0.003242 0.003133 0.003017 0.002907 0.002816 0.002757 0.002739 0.002765 0.002830 0.002927 0.003040 0.003157 0.003266 0.003355 0.003418 0.003450 0.003448 0.003412 0.003347 0.003258 0.003155 0.003049 0.002949 0.002866 0.002805 0.002772 0.002763 0.002776 0.002801 0.002829 0.002852 0.002861 0.002854 0.002828 0.002787 0.002735 0.002682 0.002633 0.002597 0.002573 0.002558 0.002543 0.002518 0.002473 0.002404 0.002316 0.002215 0.002114 0.002024 0.001956 0.001920 0.001921 0.001960 0.002034 0.002136 0.002252 0.002371 0.002479 0.002566 0.002626 0.002655 0.002655 0.002628 0.002577 0.002506 0.002422 0.002332 0.002242 0.002154 0.002069 0.001986 0.001904 0.001826 0.001759 0.001711 0.001692 0.001710 0.001769 0.001869 0.002005 0.002164 0.002330 0.002482 0.002603 0.002680 0.002710 0.002700 0.002668 0.002632 0.002606 0.002602 0.002622 0.002663 0.002718 0.002779 0.002838 0.002888 0.002922 0.002936 0.002928 0.002898 0.002853 0.002800 0.002748 0.002705 0.002675 0.002660 

0.044651 0.044430 0.044123 0.043714 0.043192 0.042552 0.041802 0.040962 0.040064 0.039144 0.038237 0.037370 0.036555 0.035792 0.035065 0.034355 0.033641 0.032910 0.032157 0.031394 0.030638 0.029914 0.029245 0.028647 0.028125 0.027674 0.027278 0.026915 0.026562 0.026205 0.025838 0.025463 0.025090 0.024728 0.024383 0.024057 0.023746 0.023444 0.023146 0.022847 0.022545 0.022243 0.021946 0.021661 0.021390 0.021133 0.020886 0.020638 0.020382 0.020108 0.019815 0.019505 0.019183 0.018856 0.018528 0.018205 0.017889 0.017581 0.017284 0.016999 0.016727 0.016472 0.016237 0.016026 0.015839 0.015675 0.015529 0.015395 0.015266 0.015137 0.015004 0.014869 0.014737 0.014616 0.014514 0.014435 0.014381 0.014349 0.014335 0.014337 0.014353 0.014382 0.014426 0.014481 0.014539 0.014590 0.014623 0.014630 0.014609 0.014565 0.014506 0.014442 0.014378 0.014316 0.014255 0.014187 0.014106 0.014005 0.013882 0.013740 0.013586 0.013433 0.013291 0.013167 0.013062 0.012972 0.012887 0.012799 0.012706 0.012609 0.012518 0.012440 0.012382 0.012346 0.012327 0.012318 0.012315 0.012311 0.012307 0.012301 0.012294 0.012286 0.012274 0.012253 0.012216 0.012159 0.012078 0.011976 0.011861 0.011748 0.011652 0.011586 0.011553 0.011552 0.011572 0.011597 0.011613 0.011607 0.011569 0.011498 0.011397 0.011273 0.011137 0.011002 0.010878 0.010775 0.010699 0.010657 0.010649 0.010673 0.010720 0.010780 0.010842 0.010900 0.010951 0.011001 0.011053 0.011112 0.011181 0.011254 0.011326 0.011386 0.011423 0.011429 0.011399 0.011334 0.011244 0.011145 0.011058 0.011003 0.010995 0.011036 0.011118 0.011217 0.011304 0.011350 0.011335 0.011253 0.011115 0.010945 0.010770 0.010615 0.010495 0.010412 0.010362 0.010339 0.010336 0.010348 0.010368 0.010389 0.010399 0.010385 0.010337 0.010250 0.010127 0.009980 0.009824 0.009678 0.009556 0.009466 0.009408 0.009375 0.009353 0.009328 0.009290 0.009229 0.009148 0.009050 0.008946 0.008850 0.008774 0.008731 0.008728 0.008767 0.008842 0.008945 0.009060 0.009174 0.009273 0.009349 0.009398 0.009419 0.009413 0.009385 0.009339 0.009278 0.009209 0.009138 0.009073 0.009021 0.008990 0.008984 0.009002 0.009037 0.009078 0.009109 0.009118 0.009097 0.009050 0.008985 0.008914 0.008848 0.008791 0.008739 0.008683 0.008613 0.008526 0.008424 0.008319 0.008224 0.008151 0.008104 0.008081 0.008072 0.008068 0.008061 0.008048 0.008032 0.008016 0.008005 0.008004 0.008013 0.008032 0.008058 0.008087 0.008113 0.008127 0.008121 0.008087 0.008024 0.007937 0.007837 0.007739 0.007658 0.007605 0.007588 0.007610 0.007667 0.007755 0.007867 0.007994 0.008127 0.008256 0.008374 0.008473 0.008549 0.008602 0.008636 0.008654 0.008662 0.008663 0.008659 0.008650 0.008632 0.008604 0.008559 0.008492 0.008403 0.008293 0.008172 0.008051 0.007946 0.007866 0.007820 0.007808 0.007828 0.007875 0.007944 0.008031 0.008129 0.008232 0.008330 0.008415 0.008485 0.008539 0.008581 0.008617 0.008647 0.008664 0.008660 0.008625 0.008554 0.008451 0.008330 0.008213 0.008121 0.008072 0.008074 0.008123 0.008209 0.008311 0.008409 0.008488 0.008536 0.008552 0.008542 0.008516 0.008486 0.008461 0.008445 0.008436 0.008431 0.008426 0.008416 0.008400 0.008379 0.008357 0.008335 0.008315 0.008297 0.008277 0.008250 0.008215 0.008171 0.008121 0.008073 0.008033 0.008010 0.008010 0.008034 0.008083 0.008155 0.008248 0.008358 0.008482 0.008610 0.008729 0.008823 0.008873 0.008868 0.008804 0.008694 0.008558 0.008424 0.008313 0.008242 0.008213 0.008222 0.008254 0.008298 0.008339 0.008369 0.008381 0.008373 0.008344 0.008294 0.008223 0.008133 0.008029 0.007918 0.007809 0.007712 0.007633 0.007576 0.007540 0.007519 0.007502 0.007478 0.007435 0.007365 0.007267 0.007151 0.007028 0.006916 0.006829 0.006774 0.006752 0.006758 0.006781 0.006814 0.006850 0.006891 0.006940 0.007002 0.007080 0.007168 0.007258 0.007335 0.007386 0.007401 0.007379 0.007326 0.007255 0.007183 0.007123 0.007082 0.007059 0.007047 0.007036 0.007021 0.006999 0.006971 0.006939 0.006905 0.006865 0.006813 0.006744 0.006658 0.006562 0.006469 0.006395 0.006352 0.006350 0.006385 0.006449 0.006525 0.006597 0.006654 0.006690 0.006705 0.006702 0.006685 0.006657 0.006620 0.006577 0.006530 0.006485 0.006447 0.006421 0.006407 0.006404 0.006408 0.006415 0.006420 0.006419 0.006411 0.006397 0.006381 0.006371 0.006375 0.006403 0.006458 0.006538 0.006634 0.006731 0.006813 0.006862 0.006865 0.006816 0.006721 0.006596 0.006462 0.006342 0.006252 0.006197 0.006171 0.006160 0.006151 0.006131 0.006101 0.006063 0.006027 0.006001 0.005986 0.005981 0.005982 0.005984 0.005986 0.005989 0.005997 0.006012 0.006036 0.006066 0.006101 0.006135 0.006166 0.006190 0.006207 0.006217 0.006223 0.006229 0.006235 0.006243 0.006247 0.006241 0.006215 0.006163 0.006078 0.005964 0.005831 0.005696 0.005581 0.005502 0.005471 0.005493 0.005562 0.005668 0.005795 0.005929 0.006056 0.006167 0.006263 0.006348 0.006431 0.006519 0.006615 0.006713 0.006802 0.006867 0.006892 0.006870 0.006800 0.006694 0.006570 0.006448 0.006345 0.006268 0.006216 0.006180 0.006146 0.006108 0.006060 0.006008 0.005956 0.005912 0.005877 0.005842 0.005798 0.005729 0.005628 0.005494 0.005338 0.005179 0.005034 0.004920 0.004843 0.004800 0.004782 0.004776 0.004769 0.004749 0.004705 0.004631 0.004526 0.004395 0.004247 0.004096 0.003958 0.003845 0.003767 0.003725 0.003716 0.003731 0.003757 0.003781 0.003791 0.003780 0.003750 0.003708 0.003667 0.003639 0.003630 0.003642 0.003665 0.003689 0.003704 0.003702 0.003682 0.003647 0.003603 0.003553 0.003503 0.003452 0.003400 0.003345 0.003286 0.003222 0.003158 0.003095 0.003040 0.002995 0.002966 0.002956 0.002967 0.003002 0.003059 0.003129 0.003203 0.003267 0.003308 0.003321 0.003306 0.003270 0.003226 0.003183 0.003151 0.003136 0.003141 0.003166 0.003207 0.003261 0.003319 0.003371 0.003403 0.003401 0.003357 0.003271 0.003154 0.003022 0.002894 0.002786 0.002707 0.002658 0.002633 0.002624 0.002627 0.002637 0.002651 0.002662 0.002661 0.002637 0.002584 0.002498 0.002387 0.002264 0.002145 0.002045 0.001975 0.001938 0.001932 0.001950 0.001984 0.002026 0.002076 0.002133 0.002198 0.002272 0.002350 0.002426 0.002488 0.002527 0.002540 0.002524 0.002487 0.002435 0.002379 0.002327 0.002285 0.002258 0.002244 0.002239 0.002236 0.002230 0.002220 0.002205 0.002190 0.002179 0.002172 0.002166 0.002154 0.002129 0.002088 0.002029 0.001958 0.001880 0.001804 0.001738 0.001690 0.001667 0.001675 0.001714 0.001783 0.001875 0.001978 0.002079 0.002165 0.002226 0.002260 0.002268 0.002258 0.002241 0.002230 0.002230 0.002243 0.002262 0.002275 0.002267 0.002229 0.002157 0.002062 0.001961 0.001875 0.001823 0.001812 0.001840 0.001896 0.001966 0.002034 0.002090 0.002125 0.002136 0.002120 0.002079 0.002019 0.001948 0.001878 0.001825 0.001801 0.001816 0.001876 0.001979 0.002117 0.002277 0.002443 0.002593 0.002707 0.002768 0.002765 0.002697 0.002571 0.002402 0.002209 0.002013 0.001834 0.001692 0.001601 0.001572 0.001605 0.001695 0.001830 0.001990 0.002157 0.002314 0.002448 0.002552 0.002628 0.002680 0.002720 0.002756 0.002798 0.002847 0.002901 0.002951 0.002989 0.003007 0.003001 0.002970 0.002918 0.002849 0.002765 0.002672 0.002572 0.002472 0.002382 0.002314 0.002280 0.002287 0.002335 0.002413 0.002509 0.002605 0.002690 0.002759 0.002814 0.002863 0.002911 0.002962 0.003014 0.003065 0.003111 0.003152 0.003191 0.003232 0.003278 0.003330 0.003385 0.003439 0.003482 0.003510 0.003519 0.003509 0.003483 0.003448 0.003410 0.003372 0.003333 0.003291 0.003242 0.003184 0.003119 0.003053 0.002992 0.002940 0.002898 0.002865 0.002837 0.002811 0.002787 0.002770 0.002767 0.002787 0.002834 0.002908 0.003004 0.003117 0.003235 0.003351 0.003455 0.003537 0.003590 0.003606 0.003585 0.003530 0.003452 0.003365 0.003285 0.003226 0.003195 0.003190 0.003201 0.003215 0.003220 0.003207 0.003173 0.003121 0.003060 0.002999 0.002950 0.002923 0.002929 0.002968 0.003038 0.003128 0.003223 0.003310 0.003380 0.003428 0.003452 0.003455 0.003444 0.003426 0.003412 0.003414 0.003444 0.003508 0.003605 0.003726 0.003854 0.003972 0.004061 0.004110 0.004115 0.004083 0.004022 0.003945 0.003864 0.003784 0.003709 0.003639 0.003574 0.003511 0.003447 0.003377 0.003296 0.003201 0.003093 0.002978 0.002868 0.002777 0.002719 0.002701 0.002728 0.002794 0.002890 0.003002 0.003118 0.003225 0.003314 0.003379 0.003413 0.003416 0.003387 0.003331 0.003253 0.003161 0.003065 0.002973 0.002892 0.002829 0.002786 0.002765 0.002762 0.002773 0.002790 0.002807 0.002815 0.002809 0.002788 0.002751 0.002702 0.002649 0.002600 0.002559 0.002530 0.002511 0.002492 0.002465 0.002420 0.002356 0.002274 0.002182 0.002091 0.002010 0.001949 0.001916 0.001917 0.001952 0.002022 0.002118 0.002229 0.002344 0.002450 0.002536 0.002594 0.002624 0.002623 0.002596 0.002545 0.002476 0.002396 0.002312 0.002230 0.002151 0.002073 0.001994 0.001913 0.001829 0.001752 0.001690 0.001656 0.001657 0.001700 0.001785 0.001907 0.002054 0.002211 0.002358 0.002480 0.002562 0.002604 0.002610 0.002594 0.002572 0.002559 0.002564 0.002591 0.002638 0.002699 0.002768 0.002835 0.002891 0.002931 0.002949 0.002943 0.002915 0.002870 0.002818 0.002767 0.002725 0.002697 0.002685 

0.044302 0.044176 0.043976 0.043684 0.043282 0.042760 0.042116 0.041363 0.040525 0.039639 0.038741 0.037862 0.037024 0.036231 0.035476 0.034740 0.034007 0.033263 0.032504 0.031737 0.030979 0.030250 0.029572 0.028958 0.028417 0.027942 0.027519 0.027130 0.026753 0.026375 0.025990 0.025603 0.025221 0.024854 0.024507 0.024180 0.023869 0.023568 0.023270 0.022970 0.022668 0.022365 0.022068 0.021780 0.021508 0.021249 0.020999 0.020749 0.020490 0.020216 0.019923 0.019613 0.019291 0.018962 0.018632 0.018305 0.017983 0.017668 0.017364 0.017072 0.016796 0.016540 0.016308 0.016102 0.015924 0.015769 0.015633 0.015508 0.015385 0.015259 0.015127 0.014990 0.014854 0.014726 0.014615 0.014528 0.014466 0.014428 0.014408 0.014403 0.014412 0.014434 0.014469 0.014514 0.014563 0.014606 0.014634 0.014637 0.014616 0.014573 0.014516 0.014454 0.014391 0.014330 0.014267 0.014198 0.014114 0.014011 0.013887 0.013746 0.013596 0.013447 0.013311 0.013193 0.013094 0.013007 0.012924 0.012837 0.012744 0.012648 0.012556 0.012478 0.012419 0.012380 0.012358 0.012344 0.012335 0.012325 0.012315 0.012305 0.012297 0.012289 0.012280 0.012263 0.012231 0.012178 0.012100 0.011999 0.011886 0.011773 0.011678 0.011614 0.011584 0.011587 0.011611 0.011641 0.011662 0.011660 0.011625 0.011555 0.011453 0.011327 0.011190 0.011053 0.010930 0.010828 0.010757 0.010720 0.010717 0.010744 0.010791 0.010847 0.010904 0.010955 0.011001 0.011045 0.011094 0.011152 0.011220 0.011296 0.011370 0.011433 0.011472 0.011479 0.011449 0.011382 0.011288 0.011184 0.011092 0.011031 0.011018 0.011055 0.011134 0.011232 0.011321 0.011371 0.011361 0.011286 0.011156 0.010993 0.010826 0.010677 0.010561 0.010481 0.010434 0.010412 0.010409 0.010419 0.010437 0.010453 0.010456 0.010435 0.010379 0.010284 0.010154 0.010000 0.009839 0.009686 0.009559 0.009465 0.009405 0.009374 0.009357 0.009343 0.009316 0.009271 0.009203 0.009119 0.009026 0.008937 0.008867 0.008826 0.008823 0.008859 0.008929 0.009024 0.009128 0.009227 0.009310 0.009368 0.009400 0.009406 0.009389 0.009353 0.009303 0.009241 0.009173 0.009103 0.009037 0.008983 0.008947 0.008934 0.008947 0.008979 0.009020 0.009055 0.009072 0.009063 0.009026 0.008970 0.008904 0.008838 0.008776 0.008716 0.008651 0.008573 0.008480 0.008375 0.008268 0.008174 0.008102 0.008058 0.008037 0.008032 0.008032 0.008030 0.008024 0.008015 0.008007 0.008007 0.008016 0.008036 0.008066 0.008103 0.008141 0.008175 0.008195 0.008192 0.008162 0.008102 0.008019 0.007922 0.007827 0.007748 0.007696 0.007676 0.007691 0.007737 0.007810 0.007903 0.008009 0.008123 0.008236 0.008341 0.008434 0.008510 0.008569 0.008611 0.008642 0.008663 0.008677 0.008687 0.008689 0.008683 0.008663 0.008625 0.008562 0.008474 0.008364 0.008239 0.008115 0.008004 0.007918 0.007866 0.007847 0.007860 0.007899 0.007960 0.008039 0.008131 0.008229 0.008324 0.008410 0.008483 0.008541 0.008588 0.008627 0.008657 0.008673 0.008666 0.008628 0.008555 0.008453 0.008335 0.008220 0.008130 0.008082 0.008083 0.008131 0.008213 0.008312 0.008408 0.008483 0.008527 0.008538 0.008522 0.008489 0.008451 0.008419 0.008397 0.008386 0.008382 0.008382 0.008381 0.008376 0.008368 0.008357 0.008345 0.008334 0.008321 0.008304 0.008280 0.008245 0.008202 0.008153 0.008106 0.008068 0.008049 0.008051 0.008078 0.008129 0.008201 0.008292 0.008398 0.008516 0.008638 0.008751 0.008840 0.008889 0.008885 0.008827 0.008724 0.008595 0.008467 0.008361 0.008292 0.008262 0.008268 0.008296 0.008334 0.008367 0.008388 0.008389 0.008370 0.008330 0.008271 0.008195 0.008105 0.008005 0.007902 0.007803 0.007715 0.007644 0.007593 0.007559 0.007538 0.007519 0.007492 0.007445 0.007372 0.007274 0.007157 0.007037 0.006929 0.006846 0.006795 0.006778 0.006786 0.006810 0.006840 0.006869 0.006900 0.006938 0.006988 0.007056 0.007139 0.007229 0.007312 0.007374 0.007402 0.007392 0.007350 0.007288 0.007222 0.007166 0.007127 0.007105 0.007093 0.007082 0.007063 0.007034 0.006998 0.006957 0.006912 0.006861 0.006799 0.006721 0.006629 0.006530 0.006436 0.006365 0.006328 0.006333 0.006375 0.006445 0.006525 0.006599 0.006656 0.006690 0.006701 0.006694 0.006674 0.006645 0.006608 0.006566 0.006520 0.006475 0.006436 0.006405 0.006385 0.006376 0.006377 0.006384 0.006393 0.006402 0.006407 0.006407 0.006405 0.006407 0.006419 0.006448 0.006500 0.006572 0.006659 0.006748 0.006823 0.006869 0.006871 0.006824 0.006733 0.006611 0.006479 0.006359 0.006267 0.006209 0.006180 0.006166 0.006155 0.006135 0.006105 0.006070 0.006039 0.006017 0.006007 0.006008 0.006014 0.006020 0.006024 0.006026 0.006031 0.006040 0.006057 0.006081 0.006111 0.006143 0.006175 0.006202 0.006224 0.006239 0.006251 0.006260 0.006270 0.006278 0.006281 0.006272 0.006242 0.006184 0.006093 0.005975 0.005839 0.005703 0.005586 0.005507 0.005476 0.005497 0.005564 0.005667 0.005792 0.005923 0.006048 0.006160 0.006258 0.006347 0.006436 0.006531 0.006634 0.006739 0.006833 0.006900 0.006926 0.006903 0.006833 0.006726 0.006602 0.006481 0.006380 0.006304 0.006251 0.006211 0.006172 0.006124 0.006065 0.005997 0.005929 0.005867 0.005812 0.005760 0.005702 0.005624 0.005519 0.005390 0.005245 0.005103 0.004980 0.004888 0.004831 0.004804 0.004796 0.004795 0.004788 0.004764 0.004716 0.004639 0.004535 0.004406 0.004264 0.004121 0.003990 0.003884 0.003809 0.003768 0.003757 0.003770 0.003793 0.003814 0.003821 0.003807 0.003774 0.003730 0.003689 0.003661 0.003653 0.003666 0.003692 0.003719 0.003737 0.003738 0.003720 0.003686 0.003640 0.003588 0.003533 0.003478 0.003423 0.003366 0.003308 0.003249 0.003190 0.003135 0.003086 0.003047 0.003022 0.003013 0.003026 0.003062 0.003118 0.003188 0.003261 0.003322 0.003361 0.003371 0.003352 0.003312 0.003262 0.003214 0.003176 0.003155 0.003154 0.003173 0.003210 0.003260 0.003315 0.003365 0.003397 0.003397 0.003359 0.003281 0.003174 0.003053 0.002935 0.002835 0.002759 0.002708 0.002676 0.002659 0.002651 0.002651 0.002655 0.002657 0.002649 0.002621 0.002565 0.002480 0.002370 0.002250 0.002134 0.002038 0.001970 0.001935 0.001929 0.001947 0.001979 0.002022 0.002071 0.002129 0.002196 0.002273 0.002354 0.002433 0.002500 0.002546 0.002565 0.002558 0.002528 0.002482 0.002428 0.002375 0.002330 0.002295 0.002272 0.002258 0.002247 0.002236 0.002221 0.002205 0.002190 0.002177 0.002168 0.002156 0.002137 0.002103 0.002052 0.001986 0.001911 0.001835 0.001767 0.001712 0.001678 0.001668 0.001687 0.001734 0.001806 0.001898 0.001999 0.002097 0.002180 0.002239 0.002268 0.002272 0.002256 0.002234 0.002216 0.002210 0.002219 0.002235 0.002247 0.002240 0.002202 0.002132 0.002038 0.001937 0.001850 0.001796 0.001782 0.001808 0.001861 0.001930 0.001999 0.002057 0.002095 0.002109 0.002096 0.002058 0.002000 0.001933 0.001868 0.001818 0.001798 0.001814 0.001873 0.001972 0.002105 0.002260 0.002421 0.002568 0.002682 0.002744 0.002743 0.002677 0.002553 0.002384 0.002190 0.001991 0.001808 0.001661 0.001564 0.001530 0.001560 0.001649 0.001784 0.001947 0.002117 0.002277 0.002414 0.002520 0.002596 0.002649 0.002689 0.002728 0.002772 0.002824 0.002881 0.002933 0.002972 0.002991 0.002988 0.002961 0.002914 0.002851 0.002774 0.002686 0.002591 0.002494 0.002406 0.002339 0.002302 0.002304 0.002342 0.002406 0.002484 0.002560 0.002626 0.002677 0.002719 0.002759 0.002804 0.002855 0.002911 0.002969 0.003025 0.003078 0.003129 0.003182 0.003240 0.003303 0.003367 0.003428 0.003477 0.003509 0.003519 0.003509 0.003482 0.003447 0.003408 0.003371 0.003335 0.003297 0.003252 0.003198 0.003134 0.003067 0.003000 0.002940 0.002888 0.002843 0.002803 0.002767 0.002735 0.002714 0.002710 0.002730 0.002778 0.002854 0.002953 0.003067 0.003186 0.003301 0.003404 0.003487 0.003542 0.003563 0.003549 0.003503 0.003434 0.003358 0.003287 0.003234 0.003206 0.003198 0.003203 0.003208 0.003203 0.003179 0.003135 0.003077 0.003013 0.002953 0.002908 0.002889 0.002903 0.002951 0.003028 0.003122 0.003221 0.003311 0.003384 0.003436 0.003466 0.003475 0.003467 0.003450 0.003434 0.003430 0.003448 0.003497 0.003576 0.003677 0.003788 0.003892 0.003973 0.004020 0.004031 0.004008 0.003959 0.003894 0.003821 0.003746 0.003671 0.003600 0.003532 0.003467 0.003403 0.003335 0.003257 0.003165 0.003060 0.002947 0.002839 0.002750 0.002692 0.002675 0.002702 0.002767 0.002861 0.002971 0.003085 0.003191 0.003280 0.003345 0.003383 0.003392 0.003372 0.003327 0.003261 0.003182 0.003097 0.003012 0.002935 0.002869 0.002818 0.002783 0.002765 0.002762 0.002768 0.002777 0.002783 0.002779 0.002760 0.002727 0.002680 0.002626 0.002572 0.002526 0.002490 0.002464 0.002441 0.002411 0.002368 0.002309 0.002236 0.002155 0.002075 0.002004 0.001951 0.001923 0.001923 0.001956 0.002019 0.002108 0.002213 0.002322 0.002423 0.002505 0.002563 0.002592 0.002591 0.002564 0.002514 0.002448 0.002373 0.002296 0.002223 0.002154 0.002085 0.002012 0.001932 0.001845 0.001757 0.001681 0.001629 0.001611 0.001635 0.001702 0.001807 0.001940 0.002086 0.002227 0.002349 0.002438 0.002492 0.002514 0.002514 0.002507 0.002506 0.002519 0.002553 0.002605 0.002673 0.002748 0.002822 0.002886 0.002931 0.002954 0.002950 0.002924 0.002881 0.002831 0.002782 0.002743 0.002717 0.002706 

0.043831 0.043808 0.043726 0.043566 0.043305 0.042923 0.042411 0.041770 0.041017 0.040184 0.039309 0.038430 0.037573 0.036751 0.035963 0.035199 0.034442 0.033682 0.032914 0.032143 0.031383 0.030650 0.029963 0.029335 0.028771 0.028270 0.027818 0.027398 0.026993 0.026589 0.026183 0.025779 0.025384 0.025009 0.024657 0.024328 0.024016 0.023714 0.023415 0.023114 0.022810 0.022506 0.022207 0.021917 0.021640 0.021376 0.021121 0.020866 0.020604 0.020327 0.020034 0.019724 0.019403 0.019075 0.018744 0.018414 0.018088 0.017767 0.017455 0.017156 0.016875 0.016617 0.016386 0.016185 0.016015 0.015870 0.015744 0.015627 0.015512 0.015391 0.015260 0.015120 0.014978 0.014842 0.014722 0.014625 0.014553 0.014506 0.014478 0.014466 0.014467 0.014480 0.014505 0.014539 0.014579 0.014613 0.014635 0.014636 0.014615 0.014574 0.014520 0.014460 0.014400 0.014340 0.014277 0.014205 0.014118 0.014013 0.013887 0.013746 0.013599 0.013455 0.013324 0.013211 0.013114 0.013029 0.012946 0.012858 0.012764 0.012668 0.012577 0.012499 0.012440 0.012400 0.012374 0.012356 0.012340 0.012325 0.012311 0.012299 0.012291 0.012287 0.012283 0.012272 0.012247 0.012199 0.012125 0.012027 0.011914 0.011802 0.011708 0.011644 0.011617 0.011622 0.011649 0.011683 0.011707 0.011708 0.011675 0.011605 0.011502 0.011375 0.011237 0.011101 0.010980 0.010882 0.010815 0.010784 0.010785 0.010815 0.010862 0.010917 0.010970 0.011018 0.011060 0.011102 0.011149 0.011206 0.011274 0.011349 0.011424 0.011487 0.011527 0.011534 0.011503 0.011435 0.011339 0.011233 0.011138 0.011074 0.011057 0.011090 0.011165 0.011261 0.011349 0.011400 0.011394 0.011324 0.011201 0.011045 0.010883 0.010740 0.010629 0.010553 0.010509 0.010488 0.010485 0.010493 0.010507 0.010517 0.010513 0.010483 0.010420 0.010318 0.010183 0.010025 0.009859 0.009704 0.009572 0.009476 0.009415 0.009385 0.009374 0.009367 0.009353 0.009321 0.009267 0.009195 0.009113 0.009033 0.008968 0.008930 0.008926 0.008958 0.009021 0.009105 0.009196 0.009279 0.009344 0.009384 0.009399 0.009390 0.009363 0.009321 0.009268 0.009207 0.009140 0.009072 0.009006 0.008949 0.008909 0.008891 0.008899 0.008929 0.008972 0.009014 0.009042 0.009045 0.009022 0.008976 0.008916 0.008851 0.008785 0.008717 0.008642 0.008555 0.008453 0.008342 0.008232 0.008136 0.008063 0.008018 0.007999 0.007997 0.008001 0.008006 0.008007 0.008006 0.008009 0.008019 0.008039 0.008071 0.008112 0.008159 0.008207 0.008248 0.008274 0.008276 0.008250 0.008195 0.008116 0.008025 0.007934 0.007859 0.007808 0.007787 0.007795 0.007831 0.007889 0.007963 0.008050 0.008143 0.008238 0.008331 0.008417 0.008492 0.008554 0.008604 0.008645 0.008679 0.008706 0.008728 0.008742 0.008746 0.008735 0.008702 0.008642 0.008554 0.008442 0.008313 0.008183 0.008066 0.007975 0.007916 0.007891 0.007898 0.007931 0.007985 0.008057 0.008141 0.008233 0.008325 0.008410 0.008485 0.008547 0.008598 0.008638 0.008668 0.008682 0.008672 0.008632 0.008558 0.008456 0.008340 0.008228 0.008141 0.008094 0.008095 0.008141 0.008221 0.008317 0.008409 0.008480 0.008520 0.008526 0.008503 0.008463 0.008418 0.008380 0.008353 0.008341 0.008340 0.008346 0.008355 0.008362 0.008365 0.008365 0.008362 0.008357 0.008348 0.008333 0.008309 0.008274 0.008230 0.008181 0.008135 0.008101 0.008085 0.008092 0.008123 0.008177 0.008250 0.008338 0.008441 0.008552 0.008668 0.008775 0.008861 0.008909 0.008908 0.008856 0.008760 0.008640 0.008519 0.008417 0.008349 0.008319 0.008321 0.008344 0.008375 0.008400 0.008411 0.008402 0.008371 0.008320 0.008253 0.008173 0.008083 0.007989 0.007895 0.007808 0.007731 0.007669 0.007623 0.007592 0.007569 0.007547 0.007515 0.007463 0.007386 0.007286 0.007170 0.007052 0.006948 0.006870 0.006824 0.006809 0.006819 0.006841 0.006865 0.006887 0.006907 0.006932 0.006970 0.007029 0.007107 0.007199 0.007289 0.007362 0.007404 0.007408 0.007379 0.007325 0.007265 0.007212 0.007175 0.007153 0.007140 0.007127 0.007105 0.007071 0.007028 0.006977 0.006922 0.006860 0.006787 0.006700 0.006601 0.006498 0.006405 0.006337 0.006306 0.006317 0.006367 0.006442 0.006526 0.006601 0.006656 0.006687 0.006696 0.006686 0.006664 0.006634 0.006598 0.006556 0.006512 0.006466 0.006423 0.006387 0.006360 0.006345 0.006341 0.006347 0.006361 0.006378 0.006395 0.006411 0.006424 0.006438 0.006459 0.006491 0.006540 0.006606 0.006685 0.006766 0.006837 0.006880 0.006885 0.006842 0.006756 0.006639 0.006510 0.006392 0.006299 0.006237 0.006204 0.006186 0.006171 0.006150 0.006119 0.006085 0.006055 0.006035 0.006029 0.006033 0.006042 0.006052 0.006058 0.006061 0.006064 0.006070 0.006081 0.006099 0.006124 0.006152 0.006183 0.006211 0.006235 0.006255 0.006270 0.006283 0.006294 0.006302 0.006304 0.006291 0.006257 0.006194 0.006099 0.005977 0.005839 0.005702 0.005587 0.005509 0.005478 0.005498 0.005564 0.005664 0.005786 0.005913 0.006036 0.006147 0.006246 0.006338 0.006432 0.006533 0.006643 0.006754 0.006853 0.006924 0.006953 0.006931 0.006861 0.006756 0.006635 0.006517 0.006418 0.006343 0.006290 0.006247 0.006202 0.006145 0.006074 0.005991 0.005905 0.005822 0.005747 0.005676 0.005600 0.005511 0.005402 0.005276 0.005143 0.005019 0.004917 0.004848 0.004812 0.004802 0.004806 0.004811 0.004805 0.004781 0.004731 0.004653 0.004549 0.004425 0.004289 0.004154 0.004031 0.003931 0.003859 0.003819 0.003807 0.003815 0.003834 0.003849 0.003851 0.003833 0.003797 0.003751 0.003708 0.003680 0.003673 0.003688 0.003717 0.003748 0.003770 0.003775 0.003761 0.003729 0.003683 0.003629 0.003571 0.003512 0.003454 0.003396 0.003339 0.003283 0.003230 0.003181 0.003138 0.003104 0.003082 0.003075 0.003089 0.003124 0.003179 0.003248 0.003320 0.003380 0.003416 0.003423 0.003401 0.003358 0.003303 0.003250 0.003206 0.003179 0.003171 0.003184 0.003215 0.003261 0.003313 0.003362 0.003394 0.003398 0.003367 0.003300 0.003205 0.003097 0.002991 0.002898 0.002825 0.002771 0.002733 0.002704 0.002684 0.002671 0.002663 0.002656 0.002641 0.002608 0.002551 0.002466 0.002359 0.002243 0.002132 0.002039 0.001974 0.001939 0.001933 0.001948 0.001979 0.002019 0.002068 0.002126 0.002194 0.002272 0.002357 0.002440 0.002512 0.002565 0.002592 0.002594 0.002572 0.002532 0.002482 0.002428 0.002378 0.002336 0.002303 0.002279 0.002259 0.002241 0.002223 0.002205 0.002191 0.002179 0.002169 0.002156 0.002131 0.002091 0.002033 0.001961 0.001884 0.001810 0.001747 0.001703 0.001680 0.001682 0.001708 0.001760 0.001834 0.001924 0.002022 0.002116 0.002196 0.002251 0.002277 0.002275 0.002254 0.002226 0.002202 0.002191 0.002196 0.002210 0.002221 0.002214 0.002177 0.002108 0.002014 0.001913 0.001825 0.001768 0.001750 0.001770 0.001821 0.001887 0.001957 0.002017 0.002059 0.002076 0.002066 0.002030 0.001974 0.001908 0.001845 0.001798 0.001779 0.001796 0.001852 0.001947 0.002075 0.002225 0.002382 0.002527 0.002640 0.002704 0.002706 0.002643 0.002522 0.002355 0.002161 0.001961 0.001775 0.001624 0.001523 0.001485 0.001512 0.001600 0.001735 0.001899 0.002072 0.002235 0.002373 0.002481 0.002558 0.002612 0.002654 0.002695 0.002742 0.002797 0.002856 0.002909 0.002949 0.002969 0.002966 0.002942 0.002899 0.002841 0.002770 0.002687 0.002596 0.002504 0.002419 0.002353 0.002316 0.002313 0.002342 0.002394 0.002456 0.002514 0.002560 0.002596 0.002625 0.002656 0.002695 0.002745 0.002805 0.002868 0.002931 0.002994 0.003056 0.003120 0.003189 0.003262 0.003336 0.003404 0.003459 0.003494 0.003506 0.003496 0.003469 0.003433 0.003395 0.003360 0.003328 0.003295 0.003255 0.003205 0.003144 0.003076 0.003004 0.002936 0.002873 0.002817 0.002766 0.002719 0.002681 0.002654 0.002648 0.002668 0.002718 0.002795 0.002896 0.003010 0.003129 0.003245 0.003348 0.003431 0.003487 0.003512 0.003504 0.003466 0.003408 0.003342 0.003280 0.003234 0.003208 0.003199 0.003199 0.003196 0.003181 0.003148 0.003097 0.003034 0.002968 0.002910 0.002870 0.002857 0.002878 0.002932 0.003012 0.003109 0.003210 0.003302 0.003378 0.003433 0.003468 0.003483 0.003479 0.003464 0.003445 0.003434 0.003441 0.003475 0.003537 0.003621 0.003716 0.003807 0.003881 0.003929 0.003945 0.003933 0.003898 0.003845 0.003782 0.003712 0.003639 0.003566 0.003495 0.003428 0.003363 0.003297 0.003223 0.003136 0.003036 0.002928 0.002824 0.002737 0.002681 0.002664 0.002690 0.002753 0.002844 0.002951 0.003062 0.003165 0.003254 0.003321 0.003364 0.003380 0.003369 0.003336 0.003283 0.003218 0.003145 0.003069 0.002995 0.002926 0.002866 0.002819 0.002786 0.002769 0.002764 0.002767 0.002770 0.002767 0.002750 0.002718 0.002670 0.002613 0.002553 0.002498 0.002454 0.002419 0.002390 0.002358 0.002318 0.002265 0.002202 0.002134 0.002067 0.002009 0.001966 0.001942 0.001943 0.001972 0.002029 0.002109 0.002205 0.002305 0.002400 0.002478 0.002534 0.002562 0.002562 0.002536 0.002489 0.002426 0.002357 0.002288 0.002224 0.002166 0.002107 0.002041 0.001963 0.001872 0.001775 0.001684 0.001612 0.001573 0.001575 0.001620 0.001706 0.001822 0.001955 0.002090 0.002211 0.002308 0.002374 0.002412 0.002430 0.002437 0.002448 0.002469 0.002508 0.002566 0.002638 0.002720 0.002800 0.002870 0.002922 0.002948 0.002949 0.002925 0.002886 0.002838 0.002793 0.002756 0.002732 0.002723 

0.043227 0.043310 0.043354 0.043336 0.043230 0.043010 0.042653 0.042150 0.041510 0.040756 0.039927 0.039063 0.038197 0.037352 0.036533 0.035736 0.034953 0.034173 0.033393 0.032616 0.031853 0.031117 0.030421 0.029778 0.029193 0.028663 0.028179 0.027725 0.027287 0.026854 0.026423 0.025998 0.025588 0.025201 0.024841 0.024507 0.024192 0.023887 0.023585 0.023282 0.022976 0.022670 0.022366 0.022071 0.021788 0.021516 0.021252 0.020990 0.020721 0.020441 0.020147 0.019839 0.019520 0.019194 0.018864 0.018533 0.018203 0.017877 0.017558 0.017252 0.016965 0.016703 0.016472 0.016275 0.016112 0.015976 0.015860 0.015753 0.015645 0.015529 0.015399 0.015258 0.015109 0.014964 0.014833 0.014723 0.014640 0.014582 0.014546 0.014525 0.014518 0.014521 0.014535 0.014559 0.014588 0.014614 0.014630 0.014628 0.014607 0.014569 0.014519 0.014464 0.014407 0.014349 0.014286 0.014212 0.014122 0.014013 0.013886 0.013745 0.013600 0.013459 0.013331 0.013220 0.013124 0.013038 0.012952 0.012861 0.012766 0.012669 0.012579 0.012503 0.012445 0.012404 0.012375 0.012353 0.012333 0.012314 0.012297 0.012285 0.012280 0.012281 0.012284 0.012281 0.012264 0.012224 0.012155 0.012060 0.011949 0.011838 0.011744 0.011680 0.011652 0.011658 0.011687 0.011722 0.011748 0.011749 0.011716 0.011645 0.011542 0.011415 0.011277 0.011143 0.011025 0.010931 0.010870 0.010843 0.010849 0.010881 0.010930 0.010985 0.011037 0.011084 0.011127 0.011169 0.011216 0.011273 0.011339 0.011412 0.011484 0.011544 0.011583 0.011589 0.011559 0.011492 0.011397 0.011292 0.011197 0.011132 0.011113 0.011142 0.011213 0.011304 0.011388 0.011437 0.011431 0.011365 0.011246 0.011095 0.010940 0.010802 0.010696 0.010624 0.010583 0.010564 0.010561 0.010567 0.010575 0.010578 0.010566 0.010529 0.010459 0.010353 0.010216 0.010056 0.009890 0.009733 0.009601 0.009503 0.009442 0.009413 0.009406 0.009407 0.009402 0.009382 0.009341 0.009281 0.009209 0.009137 0.009078 0.009041 0.009035 0.009062 0.009116 0.009186 0.009261 0.009326 0.009372 0.009395 0.009395 0.009374 0.009339 0.009293 0.009239 0.009179 0.009114 0.009047 0.008981 0.008923 0.008880 0.008859 0.008865 0.008896 0.008943 0.008993 0.009033 0.009050 0.009040 0.009006 0.008954 0.008890 0.008821 0.008745 0.008661 0.008563 0.008452 0.008333 0.008217 0.008114 0.008037 0.007990 0.007970 0.007970 0.007979 0.007991 0.008001 0.008011 0.008025 0.008046 0.008078 0.008121 0.008173 0.008230 0.008286 0.008335 0.008366 0.008373 0.008351 0.008301 0.008228 0.008143 0.008060 0.007990 0.007942 0.007920 0.007925 0.007951 0.007996 0.008053 0.008120 0.008194 0.008273 0.008353 0.008430 0.008502 0.008566 0.008623 0.008672 0.008716 0.008756 0.008789 0.008814 0.008827 0.008822 0.008793 0.008734 0.008644 0.008528 0.008394 0.008258 0.008134 0.008037 0.007972 0.007942 0.007944 0.007972 0.008020 0.008085 0.008163 0.008249 0.008336 0.008420 0.008496 0.008560 0.008613 0.008655 0.008685 0.008696 0.008683 0.008639 0.008563 0.008462 0.008347 0.008238 0.008153 0.008107 0.008108 0.008154 0.008232 0.008325 0.008414 0.008482 0.008517 0.008518 0.008490 0.008444 0.008393 0.008350 0.008321 0.008309 0.008312 0.008327 0.008346 0.008364 0.008379 0.008389 0.008392 0.008391 0.008383 0.008367 0.008341 0.008303 0.008257 0.008208 0.008163 0.008131 0.008119 0.008132 0.008168 0.008224 0.008298 0.008385 0.008484 0.008590 0.008700 0.008803 0.008886 0.008935 0.008939 0.008894 0.008808 0.008697 0.008582 0.008485 0.008417 0.008385 0.008383 0.008400 0.008424 0.008441 0.008442 0.008423 0.008381 0.008321 0.008247 0.008163 0.008075 0.007988 0.007904 0.007828 0.007763 0.007711 0.007670 0.007640 0.007615 0.007588 0.007550 0.007492 0.007410 0.007307 0.007192 0.007077 0.006977 0.006903 0.006861 0.006848 0.006856 0.006874 0.006892 0.006904 0.006913 0.006925 0.006953 0.007003 0.007078 0.007171 0.007269 0.007354 0.007410 0.007429 0.007412 0.007367 0.007313 0.007262 0.007225 0.007202 0.007188 0.007172 0.007148 0.007110 0.007061 0.007002 0.006937 0.006864 0.006781 0.006685 0.006579 0.006473 0.006379 0.006314 0.006289 0.006307 0.006363 0.006442 0.006527 0.006602 0.006656 0.006684 0.006690 0.006678 0.006655 0.006625 0.006590 0.006550 0.006506 0.006458 0.006412 0.006369 0.006335 0.006312 0.006303 0.006307 0.006323 0.006347 0.006376 0.006405 0.006433 0.006460 0.006489 0.006525 0.006573 0.006635 0.006708 0.006784 0.006852 0.006896 0.006905 0.006869 0.006790 0.006680 0.006556 0.006440 0.006347 0.006283 0.006245 0.006222 0.006203 0.006177 0.006145 0.006109 0.006077 0.006057 0.006050 0.006055 0.006066 0.006078 0.006087 0.006092 0.006095 0.006099 0.006106 0.006119 0.006138 0.006162 0.006189 0.006217 0.006241 0.006262 0.006280 0.006294 0.006305 0.006313 0.006312 0.006296 0.006257 0.006189 0.006091 0.005967 0.005828 0.005693 0.005579 0.005503 0.005474 0.005494 0.005558 0.005654 0.005771 0.005895 0.006014 0.006123 0.006222 0.006317 0.006415 0.006522 0.006637 0.006754 0.006858 0.006934 0.006966 0.006948 0.006882 0.006780 0.006663 0.006550 0.006455 0.006383 0.006329 0.006284 0.006233 0.006168 0.006084 0.005987 0.005883 0.005781 0.005684 0.005592 0.005499 0.005397 0.005283 0.005159 0.005037 0.004930 0.004849 0.004802 0.004786 0.004793 0.004810 0.004823 0.004822 0.004799 0.004749 0.004673 0.004572 0.004452 0.004323 0.004195 0.004079 0.003984 0.003916 0.003875 0.003861 0.003864 0.003877 0.003886 0.003882 0.003859 0.003818 0.003769 0.003724 0.003695 0.003689 0.003706 0.003737 0.003773 0.003800 0.003810 0.003800 0.003770 0.003726 0.003671 0.003612 0.003550 0.003490 0.003431 0.003376 0.003324 0.003276 0.003232 0.003195 0.003164 0.003144 0.003139 0.003152 0.003186 0.003241 0.003308 0.003378 0.003436 0.003470 0.003475 0.003450 0.003404 0.003346 0.003289 0.003240 0.003206 0.003192 0.003197 0.003223 0.003263 0.003313 0.003360 0.003394 0.003403 0.003380 0.003325 0.003245 0.003152 0.003058 0.002975 0.002905 0.002848 0.002800 0.002760 0.002725 0.002698 0.002677 0.002658 0.002635 0.002598 0.002539 0.002456 0.002354 0.002243 0.002137 0.002049 0.001986 0.001951 0.001943 0.001955 0.001982 0.002020 0.002067 0.002124 0.002192 0.002271 0.002358 0.002445 0.002522 0.002582 0.002618 0.002629 0.002615 0.002581 0.002534 0.002480 0.002426 0.002376 0.002333 0.002298 0.002270 0.002245 0.002223 0.002206 0.002193 0.002185 0.002177 0.002165 0.002139 0.002094 0.002032 0.001956 0.001877 0.001806 0.001749 0.001713 0.001699 0.001708 0.001739 0.001793 0.001865 0.001952 0.002046 0.002136 0.002211 0.002263 0.002284 0.002278 0.002252 0.002217 0.002187 0.002172 0.002173 0.002184 0.002194 0.002187 0.002151 0.002083 0.001989 0.001888 0.001798 0.001736 0.001713 0.001728 0.001773 0.001837 0.001906 0.001969 0.002014 0.002035 0.002027 0.001993 0.001937 0.001871 0.001807 0.001761 0.001741 0.001757 0.001811 0.001902 0.002025 0.002170 0.002323 0.002466 0.002580 0.002646 0.002652 0.002594 0.002476 0.002312 0.002119 0.001919 0.001732 0.001579 0.001477 0.001436 0.001461 0.001548 0.001682 0.001847 0.002021 0.002186 0.002326 0.002435 0.002514 0.002569 0.002612 0.002655 0.002705 0.002763 0.002823 0.002877 0.002916 0.002935 0.002932 0.002909 0.002869 0.002814 0.002747 0.002670 0.002584 0.002496 0.002415 0.002352 0.002315 0.002309 0.002331 0.002373 0.002420 0.002462 0.002493 0.002514 0.002531 0.002553 0.002588 0.002636 0.002696 0.002762 0.002831 0.002900 0.002970 0.003044 0.003122 0.003204 0.003286 0.003362 0.003422 0.003461 0.003475 0.003465 0.003438 0.003402 0.003365 0.003334 0.003307 0.003280 0.003247 0.003203 0.003146 0.003077 0.003001 0.002924 0.002852 0.002784 0.002723 0.002668 0.002622 0.002592 0.002583 0.002602 0.002653 0.002732 0.002833 0.002948 0.003068 0.003183 0.003286 0.003369 0.003426 0.003454 0.003450 0.003420 0.003371 0.003314 0.003262 0.003222 0.003200 0.003190 0.003186 0.003176 0.003154 0.003113 0.003057 0.002992 0.002926 0.002871 0.002835 0.002828 0.002852 0.002909 0.002990 0.003087 0.003186 0.003278 0.003356 0.003416 0.003456 0.003476 0.003477 0.003462 0.003441 0.003424 0.003422 0.003443 0.003489 0.003558 0.003638 0.003718 0.003787 0.003835 0.003860 0.003860 0.003840 0.003802 0.003749 0.003686 0.003615 0.003539 0.003465 0.003394 0.003329 0.003264 0.003195 0.003115 0.003022 0.002922 0.002823 0.002740 0.002686 0.002670 0.002694 0.002754 0.002841 0.002943 0.003049 0.003150 0.003238 0.003308 0.003356 0.003380 0.003381 0.003360 0.003322 0.003269 0.003208 0.003140 0.003069 0.002997 0.002929 0.002870 0.002824 0.002794 0.002779 0.002777 0.002778 0.002774 0.002759 0.002726 0.002675 0.002611 0.002542 0.002477 0.002421 0.002377 0.002342 0.002308 0.002271 0.002226 0.002175 0.002122 0.002070 0.002025 0.001992 0.001974 0.001976 0.002002 0.002051 0.002122 0.002207 0.002298 0.002385 0.002458 0.002510 0.002538 0.002539 0.002516 0.002472 0.002414 0.002351 0.002290 0.002236 0.002188 0.002139 0.002079 0.002003 0.001909 0.001803 0.001697 0.001605 0.001543 0.001520 0.001541 0.001605 0.001703 0.001823 0.001950 0.002071 0.002174 0.002253 0.002308 0.002342 0.002364 0.002386 0.002415 0.002459 0.002521 0.002598 0.002685 0.002771 0.002847 0.002903 0.002934 0.002938 0.002918 0.002883 0.002839 0.002798 0.002764 0.002743 0.002736 

0.042493 0.042678 0.042846 0.042973 0.043030 0.042983 0.042802 0.042463 0.041964 0.041320 0.040565 0.039740 0.038884 0.038026 0.037181 0.036354 0.035541 0.034738 0.033942 0.033157 0.032389 0.031649 0.030945 0.030288 0.029680 0.029122 0.028603 0.028114 0.027640 0.027175 0.026715 0.026266 0.025837 0.025436 0.025066 0.024724 0.024402 0.024092 0.023786 0.023478 0.023168 0.022856 0.022548 0.022245 0.021953 0.021670 0.021394 0.021120 0.020842 0.020557 0.020261 0.019954 0.019639 0.019317 0.018990 0.018660 0.018329 0.017998 0.017674 0.017360 0.017066 0.016799 0.016567 0.016372 0.016213 0.016085 0.015977 0.015879 0.015779 0.015669 0.015542 0.015399 0.015245 0.015090 0.014947 0.014824 0.014729 0.014659 0.014613 0.014583 0.014566 0.014560 0.014564 0.014577 0.014596 0.014614 0.014624 0.014621 0.014601 0.014566 0.014521 0.014471 0.014418 0.014362 0.014299 0.014224 0.014131 0.014019 0.013890 0.013749 0.013604 0.013465 0.013339 0.013227 0.013129 0.013037 0.012946 0.012851 0.012753 0.012657 0.012569 0.012495 0.012438 0.012397 0.012366 0.012340 0.012317 0.012295 0.012278 0.012268 0.012267 0.012274 0.012285 0.012293 0.012285 0.012253 0.012192 0.012102 0.011994 0.011884 0.011789 0.011724 0.011694 0.011698 0.011725 0.011759 0.011783 0.011782 0.011746 0.011674 0.011570 0.011443 0.011307 0.011176 0.011062 0.010973 0.010917 0.010895 0.010905 0.010939 0.010989 0.011046 0.011100 0.011150 0.011195 0.011240 0.011289 0.011345 0.011409 0.011477 0.011544 0.011600 0.011635 0.011641 0.011612 0.011548 0.011459 0.011359 0.011268 0.011205 0.011185 0.011211 0.011275 0.011358 0.011434 0.011478 0.011470 0.011403 0.011288 0.011143 0.010994 0.010862 0.010761 0.010693 0.010654 0.010637 0.010632 0.010635 0.010638 0.010634 0.010615 0.010571 0.010497 0.010390 0.010253 0.010096 0.009933 0.009779 0.009648 0.009550 0.009489 0.009461 0.009457 0.009463 0.009466 0.009455 0.009425 0.009375 0.009314 0.009249 0.009194 0.009158 0.009149 0.009167 0.009208 0.009263 0.009319 0.009365 0.009394 0.009401 0.009389 0.009360 0.009319 0.009271 0.009218 0.009159 0.009097 0.009031 0.008966 0.008907 0.008863 0.008842 0.008848 0.008882 0.008936 0.008996 0.009048 0.009079 0.009084 0.009061 0.009017 0.008956 0.008885 0.008803 0.008710 0.008602 0.008481 0.008352 0.008226 0.008114 0.008029 0.007976 0.007954 0.007955 0.007970 0.007991 0.008012 0.008034 0.008060 0.008093 0.008137 0.008190 0.008252 0.008317 0.008380 0.008434 0.008470 0.008482 0.008465 0.008420 0.008354 0.008277 0.008201 0.008138 0.008095 0.008075 0.008077 0.008097 0.008131 0.008173 0.008224 0.008281 0.008344 0.008412 0.008481 0.008549 0.008613 0.008673 0.008729 0.008782 0.008831 0.008874 0.008908 0.008928 0.008928 0.008899 0.008839 0.008745 0.008622 0.008481 0.008337 0.008207 0.008103 0.008034 0.008000 0.007998 0.008022 0.008067 0.008127 0.008199 0.008279 0.008363 0.008444 0.008519 0.008585 0.008640 0.008683 0.008710 0.008718 0.008701 0.008653 0.008575 0.008472 0.008358 0.008250 0.008166 0.008121 0.008123 0.008167 0.008244 0.008335 0.008422 0.008487 0.008520 0.008517 0.008486 0.008436 0.008382 0.008336 0.008307 0.008298 0.008308 0.008332 0.008363 0.008393 0.008418 0.008435 0.008442 0.008441 0.008431 0.008411 0.008380 0.008337 0.008287 0.008234 0.008189 0.008159 0.008151 0.008168 0.008208 0.008269 0.008344 0.008430 0.008525 0.008628 0.008733 0.008834 0.008918 0.008970 0.008981 0.008945 0.008869 0.008767 0.008659 0.008564 0.008497 0.008461 0.008454 0.008466 0.008483 0.008493 0.008485 0.008457 0.008406 0.008338 0.008259 0.008174 0.008089 0.008008 0.007934 0.007870 0.007815 0.007770 0.007733 0.007703 0.007675 0.007642 0.007596 0.007532 0.007445 0.007339 0.007224 0.007112 0.007016 0.006947 0.006908 0.006895 0.006900 0.006912 0.006921 0.006923 0.006921 0.006922 0.006940 0.006983 0.007056 0.007151 0.007256 0.007352 0.007422 0.007455 0.007449 0.007413 0.007363 0.007314 0.007276 0.007251 0.007235 0.007219 0.007192 0.007152 0.007099 0.007034 0.006960 0.006878 0.006784 0.006680 0.006567 0.006458 0.006364 0.006302 0.006281 0.006305 0.006364 0.006445 0.006530 0.006604 0.006655 0.006681 0.006684 0.006671 0.006648 0.006619 0.006586 0.006547 0.006503 0.006454 0.006403 0.006354 0.006311 0.006280 0.006265 0.006265 0.006281 0.006310 0.006347 0.006388 0.006428 0.006466 0.006503 0.006544 0.006593 0.006652 0.006722 0.006796 0.006865 0.006913 0.006928 0.006901 0.006832 0.006731 0.006615 0.006503 0.006410 0.006345 0.006302 0.006275 0.006250 0.006219 0.006182 0.006141 0.006106 0.006081 0.006071 0.006073 0.006083 0.006096 0.006108 0.006116 0.006121 0.006125 0.006131 0.006140 0.006154 0.006173 0.006196 0.006220 0.006243 0.006263 0.006280 0.006293 0.006303 0.006307 0.006303 0.006283 0.006240 0.006169 0.006068 0.005942 0.005804 0.005671 0.005560 0.005487 0.005460 0.005479 0.005540 0.005633 0.005744 0.005862 0.005976 0.006083 0.006182 0.006278 0.006380 0.006491 0.006611 0.006734 0.006843 0.006924 0.006961 0.006948 0.006888 0.006794 0.006684 0.006577 0.006487 0.006418 0.006364 0.006315 0.006259 0.006185 0.006092 0.005982 0.005862 0.005741 0.005625 0.005515 0.005405 0.005290 0.005171 0.005049 0.004936 0.004844 0.004782 0.004754 0.004757 0.004779 0.004808 0.004831 0.004836 0.004818 0.004771 0.004698 0.004600 0.004485 0.004361 0.004239 0.004129 0.004039 0.003973 0.003932 0.003915 0.003915 0.003921 0.003924 0.003913 0.003883 0.003837 0.003784 0.003736 0.003705 0.003699 0.003717 0.003751 0.003790 0.003822 0.003837 0.003831 0.003805 0.003763 0.003709 0.003649 0.003587 0.003526 0.003468 0.003414 0.003366 0.003322 0.003284 0.003251 0.003224 0.003205 0.003200 0.003213 0.003246 0.003300 0.003366 0.003434 0.003489 0.003521 0.003523 0.003496 0.003448 0.003388 0.003327 0.003274 0.003235 0.003214 0.003212 0.003231 0.003266 0.003312 0.003358 0.003394 0.003409 0.003395 0.003353 0.003289 0.003212 0.003133 0.003060 0.002993 0.002933 0.002877 0.002823 0.002773 0.002730 0.002694 0.002664 0.002632 0.002590 0.002530 0.002449 0.002352 0.002247 0.002148 0.002064 0.002004 0.001969 0.001958 0.001966 0.001988 0.002022 0.002066 0.002122 0.002190 0.002269 0.002357 0.002447 0.002529 0.002595 0.002639 0.002657 0.002651 0.002623 0.002579 0.002524 0.002465 0.002408 0.002357 0.002312 0.002275 0.002245 0.002221 0.002204 0.002195 0.002193 0.002191 0.002182 0.002157 0.002112 0.002048 0.001971 0.001892 0.001822 0.001770 0.001740 0.001732 0.001745 0.001778 0.001830 0.001899 0.001981 0.002070 0.002155 0.002227 0.002274 0.002291 0.002279 0.002246 0.002205 0.002170 0.002149 0.002147 0.002156 0.002164 0.002157 0.002121 0.002054 0.001961 0.001859 0.001767 0.001701 0.001672 0.001680 0.001719 0.001779 0.001848 0.001912 0.001961 0.001985 0.001979 0.001945 0.001888 0.001820 0.001755 0.001706 0.001685 0.001698 0.001749 0.001836 0.001954 0.002095 0.002245 0.002388 0.002503 0.002572 0.002582 0.002528 0.002414 0.002253 0.002063 0.001864 0.001678 0.001526 0.001423 0.001382 0.001407 0.001492 0.001626 0.001790 0.001965 0.002130 0.002272 0.002383 0.002462 0.002518 0.002563 0.002608 0.002660 0.002720 0.002781 0.002835 0.002872 0.002889 0.002884 0.002860 0.002820 0.002768 0.002705 0.002631 0.002550 0.002467 0.002390 0.002330 0.002294 0.002287 0.002304 0.002338 0.002374 0.002404 0.002423 0.002432 0.002439 0.002454 0.002484 0.002529 0.002587 0.002654 0.002724 0.002797 0.002873 0.002953 0.003039 0.003128 0.003217 0.003298 0.003363 0.003405 0.003420 0.003412 0.003386 0.003352 0.003318 0.003291 0.003270 0.003251 0.003227 0.003189 0.003136 0.003067 0.002988 0.002905 0.002823 0.002745 0.002674 0.002612 0.002561 0.002526 0.002516 0.002535 0.002586 0.002665 0.002768 0.002884 0.003005 0.003120 0.003222 0.003305 0.003361 0.003390 0.003389 0.003364 0.003323 0.003275 0.003231 0.003198 0.003179 0.003169 0.003162 0.003147 0.003119 0.003075 0.003017 0.002952 0.002890 0.002838 0.002806 0.002801 0.002827 0.002881 0.002960 0.003052 0.003148 0.003239 0.003318 0.003381 0.003427 0.003452 0.003457 0.003445 0.003422 0.003400 0.003389 0.003398 0.003431 0.003486 0.003554 0.003625 0.003690 0.003741 0.003775 0.003789 0.003784 0.003761 0.003721 0.003665 0.003596 0.003519 0.003441 0.003367 0.003299 0.003237 0.003173 0.003101 0.003018 0.002927 0.002837 0.002759 0.002708 0.002691 0.002712 0.002767 0.002848 0.002945 0.003047 0.003145 0.003233 0.003306 0.003360 0.003394 0.003406 0.003398 0.003372 0.003332 0.003281 0.003219 0.003150 0.003075 0.003000 0.002930 0.002873 0.002833 0.002812 0.002805 0.002804 0.002800 0.002784 0.002749 0.002693 0.002621 0.002540 0.002462 0.002393 0.002339 0.002297 0.002263 0.002230 0.002195 0.002157 0.002119 0.002082 0.002051 0.002028 0.002017 0.002021 0.002043 0.002086 0.002147 0.002221 0.002302 0.002379 0.002446 0.002495 0.002523 0.002526 0.002506 0.002467 0.002415 0.002359 0.002306 0.002260 0.002221 0.002179 0.002124 0.002050 0.001952 0.001837 0.001716 0.001605 0.001519 0.001471 0.001467 0.001508 0.001586 0.001691 0.001811 0.001931 0.002041 0.002133 0.002204 0.002255 0.002292 0.002324 0.002360 0.002410 0.002476 0.002557 0.002648 0.002739 0.002819 0.002878 0.002913 0.002920 0.002905 0.002874 0.002836 0.002799 0.002770 0.002752 0.002746 

0.041645 0.041922 0.042203 0.042467 0.042683 0.042813 0.042818 0.042662 0.042331 0.041828 0.041180 0.040426 0.039607 0.038757 0.037900 0.037049 0.036207 0.035378 0.034563 0.033765 0.032989 0.032241 0.031528 0.030856 0.030227 0.029640 0.029088 0.028562 0.028052 0.027552 0.027062 0.026588 0.026137 0.025719 0.025335 0.024981 0.024649 0.024330 0.024016 0.023701 0.023384 0.023067 0.022751 0.022439 0.022135 0.021838 0.021547 0.021259 0.020970 0.020677 0.020379 0.020074 0.019762 0.019445 0.019122 0.018795 0.018464 0.018131 0.017801 0.017481 0.017180 0.016908 0.016671 0.016475 0.016318 0.016194 0.016093 0.016002 0.015910 0.015806 0.015683 0.015540 0.015382 0.015220 0.015066 0.014931 0.014823 0.014742 0.014684 0.014645 0.014618 0.014602 0.014596 0.014600 0.014609 0.014621 0.014627 0.014622 0.014604 0.014573 0.014533 0.014488 0.014439 0.014386 0.014324 0.014247 0.014153 0.014038 0.013908 0.013766 0.013622 0.013483 0.013355 0.013240 0.013135 0.013036 0.012938 0.012838 0.012737 0.012640 0.012554 0.012483 0.012429 0.012387 0.012355 0.012327 0.012302 0.012279 0.012262 0.012255 0.012258 0.012273 0.012292 0.012309 0.012312 0.012290 0.012237 0.012154 0.012050 0.011942 0.011847 0.011779 0.011745 0.011744 0.011766 0.011794 0.011813 0.011807 0.011768 0.011692 0.011586 0.011459 0.011325 0.011198 0.011089 0.011006 0.010955 0.010936 0.010949 0.010985 0.011038 0.011096 0.011155 0.011209 0.011260 0.011310 0.011361 0.011416 0.011476 0.011538 0.011598 0.011648 0.011679 0.011684 0.011658 0.011600 0.011520 0.011429 0.011346 0.011288 0.011268 0.011290 0.011346 0.011418 0.011483 0.011518 0.011504 0.011437 0.011324 0.011185 0.011042 0.010916 0.010820 0.010756 0.010719 0.010701 0.010695 0.010694 0.010692 0.010682 0.010657 0.010609 0.010534 0.010428 0.010296 0.010146 0.009990 0.009841 0.009714 0.009618 0.009558 0.009531 0.009529 0.009538 0.009546 0.009541 0.009519 0.009478 0.009424 0.009366 0.009314 0.009277 0.009262 0.009270 0.009296 0.009332 0.009369 0.009397 0.009410 0.009405 0.009384 0.009350 0.009308 0.009260 0.009208 0.009151 0.009090 0.009026 0.008961 0.008903 0.008859 0.008839 0.008849 0.008889 0.008951 0.009022 0.009087 0.009131 0.009149 0.009138 0.009101 0.009045 0.008973 0.008888 0.008788 0.008672 0.008541 0.008401 0.008263 0.008140 0.008044 0.007983 0.007956 0.007958 0.007979 0.008009 0.008042 0.008078 0.008118 0.008164 0.008218 0.008281 0.008350 0.008422 0.008489 0.008546 0.008585 0.008599 0.008586 0.008547 0.008489 0.008420 0.008354 0.008299 0.008262 0.008246 0.008248 0.008264 0.008289 0.008321 0.008359 0.008403 0.008454 0.008511 0.008572 0.008635 0.008698 0.008759 0.008818 0.008876 0.008932 0.008983 0.009024 0.009048 0.009049 0.009019 0.008953 0.008852 0.008721 0.008572 0.008420 0.008283 0.008174 0.008100 0.008064 0.008061 0.008084 0.008126 0.008183 0.008251 0.008327 0.008406 0.008485 0.008559 0.008626 0.008681 0.008724 0.008749 0.008754 0.008731 0.008678 0.008595 0.008490 0.008374 0.008265 0.008182 0.008137 0.008138 0.008181 0.008256 0.008346 0.008431 0.008495 0.008527 0.008524 0.008491 0.008441 0.008387 0.008342 0.008316 0.008313 0.008333 0.008368 0.008411 0.008452 0.008486 0.008508 0.008517 0.008513 0.008497 0.008469 0.008429 0.008378 0.008321 0.008263 0.008215 0.008184 0.008178 0.008199 0.008243 0.008306 0.008383 0.008469 0.008562 0.008663 0.008767 0.008868 0.008956 0.009015 0.009035 0.009010 0.008944 0.008851 0.008748 0.008656 0.008587 0.008548 0.008536 0.008542 0.008553 0.008556 0.008543 0.008508 0.008451 0.008378 0.008296 0.008211 0.008129 0.008055 0.007989 0.007933 0.007885 0.007845 0.007810 0.007778 0.007745 0.007705 0.007652 0.007580 0.007488 0.007380 0.007265 0.007156 0.007065 0.007000 0.006963 0.006948 0.006949 0.006953 0.006953 0.006946 0.006934 0.006928 0.006938 0.006977 0.007047 0.007145 0.007256 0.007361 0.007441 0.007484 0.007488 0.007459 0.007413 0.007365 0.007326 0.007301 0.007284 0.007266 0.007240 0.007199 0.007143 0.007074 0.006993 0.006902 0.006800 0.006687 0.006570 0.006457 0.006364 0.006304 0.006286 0.006312 0.006373 0.006453 0.006536 0.006606 0.006654 0.006677 0.006680 0.006668 0.006646 0.006619 0.006587 0.006550 0.006506 0.006455 0.006399 0.006343 0.006293 0.006254 0.006231 0.006226 0.006240 0.006270 0.006311 0.006359 0.006407 0.006453 0.006498 0.006543 0.006593 0.006653 0.006723 0.006798 0.006870 0.006925 0.006948 0.006932 0.006875 0.006786 0.006680 0.006575 0.006486 0.006420 0.006375 0.006342 0.006310 0.006273 0.006229 0.006182 0.006139 0.006107 0.006090 0.006086 0.006094 0.006107 0.006121 0.006133 0.006143 0.006149 0.006155 0.006162 0.006172 0.006186 0.006203 0.006223 0.006242 0.006258 0.006272 0.006282 0.006288 0.006288 0.006279 0.006254 0.006208 0.006133 0.006030 0.005904 0.005767 0.005636 0.005528 0.005458 0.005431 0.005450 0.005507 0.005594 0.005699 0.005810 0.005919 0.006022 0.006120 0.006218 0.006323 0.006438 0.006564 0.006690 0.006805 0.006891 0.006934 0.006928 0.006876 0.006791 0.006690 0.006592 0.006509 0.006442 0.006388 0.006336 0.006275 0.006195 0.006093 0.005972 0.005840 0.005706 0.005574 0.005448 0.005324 0.005200 0.005076 0.004956 0.004851 0.004770 0.004723 0.004710 0.004727 0.004762 0.004802 0.004835 0.004848 0.004836 0.004796 0.004727 0.004633 0.004521 0.004401 0.004282 0.004175 0.004088 0.004023 0.003984 0.003965 0.003962 0.003965 0.003962 0.003945 0.003910 0.003858 0.003800 0.003747 0.003714 0.003705 0.003722 0.003757 0.003799 0.003834 0.003853 0.003851 0.003829 0.003789 0.003737 0.003678 0.003616 0.003556 0.003499 0.003448 0.003403 0.003365 0.003331 0.003302 0.003278 0.003261 0.003256 0.003269 0.003302 0.003354 0.003418 0.003484 0.003537 0.003565 0.003565 0.003536 0.003486 0.003425 0.003362 0.003306 0.003262 0.003235 0.003226 0.003237 0.003266 0.003308 0.003353 0.003391 0.003411 0.003408 0.003380 0.003333 0.003273 0.003209 0.003146 0.003083 0.003021 0.002955 0.002888 0.002823 0.002765 0.002715 0.002673 0.002632 0.002584 0.002522 0.002443 0.002351 0.002253 0.002161 0.002082 0.002024 0.001989 0.001975 0.001979 0.001997 0.002027 0.002068 0.002121 0.002187 0.002266 0.002355 0.002445 0.002530 0.002600 0.002649 0.002673 0.002672 0.002648 0.002606 0.002551 0.002489 0.002426 0.002367 0.002315 0.002271 0.002237 0.002212 0.002199 0.002196 0.002201 0.002206 0.002203 0.002183 0.002140 0.002076 0.002000 0.001922 0.001856 0.001808 0.001782 0.001777 0.001790 0.001821 0.001868 0.001932 0.002008 0.002092 0.002173 0.002240 0.002282 0.002293 0.002275 0.002236 0.002188 0.002147 0.002121 0.002115 0.002122 0.002129 0.002120 0.002084 0.002018 0.001927 0.001825 0.001731 0.001661 0.001625 0.001625 0.001658 0.001714 0.001781 0.001847 0.001898 0.001925 0.001921 0.001886 0.001827 0.001756 0.001688 0.001637 0.001613 0.001624 0.001671 0.001754 0.001869 0.002006 0.002154 0.002296 0.002413 0.002485 0.002499 0.002449 0.002339 0.002181 0.001993 0.001796 0.001613 0.001462 0.001362 0.001322 0.001348 0.001433 0.001566 0.001730 0.001904 0.002069 0.002212 0.002323 0.002404 0.002461 0.002507 0.002554 0.002607 0.002668 0.002729 0.002781 0.002816 0.002829 0.002821 0.002795 0.002754 0.002703 0.002642 0.002572 0.002495 0.002417 0.002344 0.002287 0.002252 0.002244 0.002258 0.002286 0.002315 0.002337 0.002348 0.002350 0.002351 0.002361 0.002385 0.002426 0.002482 0.002546 0.002616 0.002690 0.002769 0.002852 0.002942 0.003036 0.003129 0.003214 0.003282 0.003327 0.003345 0.003338 0.003314 0.003283 0.003255 0.003233 0.003220 0.003209 0.003192 0.003162 0.003114 0.003046 0.002965 0.002876 0.002786 0.002701 0.002623 0.002554 0.002498 0.002462 0.002450 0.002469 0.002520 0.002601 0.002705 0.002823 0.002944 0.003060 0.003162 0.003243 0.003299 0.003327 0.003328 0.003306 0.003270 0.003228 0.003191 0.003163 0.003147 0.003138 0.003129 0.003111 0.003080 0.003034 0.002978 0.002917 0.002859 0.002812 0.002784 0.002779 0.002801 0.002850 0.002920 0.003005 0.003095 0.003183 0.003262 0.003330 0.003381 0.003412 0.003422 0.003412 0.003388 0.003361 0.003343 0.003342 0.003364 0.003407 0.003465 0.003529 0.003592 0.003648 0.003690 0.003718 0.003730 0.003723 0.003696 0.003649 0.003583 0.003505 0.003423 0.003345 0.003276 0.003215 0.003156 0.003094 0.003022 0.002942 0.002861 0.002790 0.002741 0.002723 0.002740 0.002790 0.002865 0.002956 0.003053 0.003150 0.003239 0.003316 0.003377 0.003420 0.003442 0.003446 0.003431 0.003400 0.003356 0.003298 0.003230 0.003152 0.003071 0.002994 0.002929 0.002882 0.002856 0.002846 0.002844 0.002839 0.002821 0.002782 0.002719 0.002636 0.002543 0.002450 0.002368 0.002304 0.002257 0.002223 0.002196 0.002172 0.002149 0.002125 0.002104 0.002086 0.002072 0.002067 0.002072 0.002093 0.002130 0.002182 0.002247 0.002317 0.002385 0.002445 0.002491 0.002519 0.002525 0.002510 0.002476 0.002430 0.002380 0.002334 0.002295 0.002261 0.002223 0.002171 0.002096 0.001994 0.001870 0.001736 0.001607 0.001500 0.001428 0.001400 0.001417 0.001476 0.001567 0.001678 0.001798 0.001916 0.002020 0.002107 0.002174 0.002225 0.002267 0.002311 0.002365 0.002435 0.002521 0.002615 0.002709 0.002792 0.002854 0.002890 0.002900 0.002889 0.002863 0.002830 0.002799 0.002774 0.002759 0.002755 

0.040717 0.041066 0.041442 0.041824 0.042184 0.042481 0.042669 0.042706 0.042562 0.042230 0.041724 0.041078 0.040330 0.039518 0.038670 0.037808 0.036945 0.036090 0.035251 0.034434 0.033644 0.032885 0.032161 0.031473 0.030823 0.030209 0.029626 0.029065 0.028520 0.027986 0.027465 0.026964 0.026491 0.026052 0.025650 0.025280 0.024934 0.024602 0.024275 0.023950 0.023624 0.023298 0.022973 0.022652 0.022336 0.022024 0.021717 0.021413 0.021110 0.020808 0.020505 0.020200 0.019892 0.019580 0.019262 0.018938 0.018608 0.018274 0.017941 0.017616 0.017308 0.017029 0.016786 0.016585 0.016426 0.016302 0.016203 0.016118 0.016032 0.015935 0.015818 0.015678 0.015520 0.015354 0.015193 0.015048 0.014928 0.014836 0.014767 0.014717 0.014681 0.014656 0.014641 0.014636 0.014639 0.014646 0.014649 0.014645 0.014628 0.014601 0.014565 0.014524 0.014479 0.014427 0.014365 0.014288 0.014192 0.014077 0.013946 0.013805 0.013662 0.013522 0.013391 0.013270 0.013157 0.013048 0.012941 0.012834 0.012730 0.012634 0.012550 0.012482 0.012430 0.012390 0.012357 0.012328 0.012301 0.012277 0.012261 0.012255 0.012263 0.012282 0.012308 0.012333 0.012345 0.012334 0.012291 0.012218 0.012121 0.012016 0.011920 0.011848 0.011808 0.011798 0.011810 0.011829 0.011839 0.011827 0.011781 0.011702 0.011594 0.011467 0.011336 0.011213 0.011108 0.011030 0.010983 0.010967 0.010982 0.011020 0.011074 0.011135 0.011198 0.011258 0.011315 0.011369 0.011423 0.011478 0.011533 0.011588 0.011640 0.011683 0.011710 0.011715 0.011693 0.011645 0.011575 0.011497 0.011424 0.011374 0.011356 0.011373 0.011419 0.011478 0.011529 0.011553 0.011532 0.011463 0.011354 0.011220 0.011084 0.010965 0.010873 0.010811 0.010775 0.010756 0.010747 0.010742 0.010736 0.010721 0.010693 0.010644 0.010570 0.010470 0.010346 0.010206 0.010059 0.009920 0.009799 0.009706 0.009648 0.009621 0.009619 0.009629 0.009640 0.009639 0.009622 0.009587 0.009539 0.009486 0.009435 0.009396 0.009373 0.009367 0.009376 0.009394 0.009412 0.009423 0.009423 0.009409 0.009384 0.009349 0.009308 0.009262 0.009212 0.009157 0.009096 0.009031 0.008966 0.008908 0.008866 0.008850 0.008866 0.008914 0.008985 0.009067 0.009143 0.009199 0.009228 0.009226 0.009197 0.009146 0.009077 0.008992 0.008889 0.008768 0.008629 0.008479 0.008328 0.008192 0.008083 0.008012 0.007981 0.007983 0.008009 0.008049 0.008096 0.008146 0.008200 0.008259 0.008324 0.008395 0.008469 0.008543 0.008611 0.008668 0.008707 0.008723 0.008713 0.008679 0.008628 0.008568 0.008511 0.008465 0.008436 0.008425 0.008429 0.008443 0.008463 0.008488 0.008517 0.008552 0.008595 0.008644 0.008699 0.008757 0.008816 0.008875 0.008934 0.008995 0.009054 0.009109 0.009153 0.009179 0.009178 0.009144 0.009071 0.008961 0.008821 0.008663 0.008504 0.008360 0.008247 0.008171 0.008134 0.008131 0.008155 0.008198 0.008254 0.008319 0.008391 0.008467 0.008543 0.008616 0.008682 0.008737 0.008779 0.008802 0.008803 0.008775 0.008716 0.008628 0.008517 0.008398 0.008287 0.008202 0.008156 0.008154 0.008196 0.008269 0.008357 0.008441 0.008504 0.008537 0.008536 0.008506 0.008458 0.008408 0.008368 0.008349 0.008355 0.008386 0.008434 0.008490 0.008542 0.008584 0.008608 0.008615 0.008605 0.008580 0.008541 0.008490 0.008428 0.008361 0.008296 0.008242 0.008209 0.008202 0.008224 0.008270 0.008334 0.008412 0.008498 0.008591 0.008692 0.008799 0.008905 0.008999 0.009069 0.009100 0.009087 0.009032 0.008946 0.008848 0.008756 0.008685 0.008641 0.008624 0.008625 0.008632 0.008632 0.008616 0.008578 0.008519 0.008444 0.008362 0.008278 0.008200 0.008130 0.008069 0.008016 0.007971 0.007931 0.007894 0.007858 0.007819 0.007771 0.007710 0.007632 0.007535 0.007425 0.007311 0.007205 0.007118 0.007056 0.007020 0.007004 0.006999 0.006997 0.006989 0.006974 0.006956 0.006944 0.006951 0.006987 0.007057 0.007156 0.007270 0.007380 0.007467 0.007518 0.007527 0.007504 0.007460 0.007414 0.007375 0.007349 0.007332 0.007316 0.007292 0.007252 0.007196 0.007124 0.007038 0.006940 0.006830 0.006711 0.006588 0.006473 0.006380 0.006321 0.006305 0.006330 0.006389 0.006465 0.006543 0.006608 0.006653 0.006675 0.006678 0.006668 0.006649 0.006624 0.006595 0.006558 0.006514 0.006461 0.006402 0.006341 0.006284 0.006238 0.006207 0.006196 0.006204 0.006231 0.006272 0.006321 0.006373 0.006424 0.006472 0.006521 0.006574 0.006636 0.006708 0.006786 0.006864 0.006926 0.006960 0.006957 0.006914 0.006838 0.006744 0.006649 0.006567 0.006503 0.006457 0.006419 0.006382 0.006337 0.006284 0.006228 0.006175 0.006133 0.006107 0.006096 0.006099 0.006111 0.006127 0.006144 0.006159 0.006171 0.006179 0.006186 0.006194 0.006203 0.006215 0.006228 0.006241 0.006252 0.006260 0.006264 0.006264 0.006258 0.006244 0.006214 0.006163 0.006086 0.005982 0.005855 0.005719 0.005590 0.005484 0.005414 0.005388 0.005404 0.005456 0.005536 0.005633 0.005736 0.005839 0.005939 0.006037 0.006137 0.006245 0.006365 0.006494 0.006625 0.006744 0.006834 0.006882 0.006884 0.006842 0.006768 0.006680 0.006592 0.006515 0.006453 0.006399 0.006344 0.006278 0.006192 0.006085 0.005958 0.005819 0.005676 0.005535 0.005398 0.005265 0.005135 0.005008 0.004890 0.004790 0.004717 0.004679 0.004676 0.004702 0.004746 0.004795 0.004836 0.004858 0.004854 0.004820 0.004756 0.004665 0.004554 0.004435 0.004316 0.004210 0.004123 0.004061 0.004023 0.004007 0.004005 0.004007 0.004002 0.003982 0.003942 0.003885 0.003821 0.003764 0.003725 0.003713 0.003727 0.003760 0.003801 0.003838 0.003859 0.003859 0.003839 0.003801 0.003750 0.003692 0.003632 0.003573 0.003519 0.003471 0.003431 0.003397 0.003368 0.003343 0.003321 0.003307 0.003303 0.003316 0.003349 0.003401 0.003464 0.003527 0.003576 0.003602 0.003598 0.003567 0.003516 0.003455 0.003392 0.003334 0.003286 0.003253 0.003236 0.003240 0.003262 0.003298 0.003342 0.003382 0.003408 0.003415 0.003402 0.003370 0.003327 0.003278 0.003225 0.003167 0.003102 0.003029 0.002951 0.002873 0.002801 0.002738 0.002684 0.002634 0.002580 0.002516 0.002438 0.002350 0.002259 0.002172 0.002099 0.002044 0.002009 0.001993 0.001993 0.002007 0.002033 0.002071 0.002122 0.002186 0.002264 0.002350 0.002440 0.002524 0.002595 0.002645 0.002671 0.002673 0.002651 0.002609 0.002553 0.002489 0.002422 0.002358 0.002301 0.002253 0.002217 0.002195 0.002187 0.002192 0.002205 0.002219 0.002224 0.002208 0.002169 0.002109 0.002036 0.001962 0.001900 0.001856 0.001832 0.001827 0.001838 0.001863 0.001904 0.001961 0.002031 0.002109 0.002186 0.002248 0.002284 0.002290 0.002264 0.002217 0.002163 0.002116 0.002086 0.002076 0.002080 0.002085 0.002076 0.002040 0.001975 0.001885 0.001784 0.001688 0.001614 0.001571 0.001564 0.001590 0.001641 0.001706 0.001773 0.001826 0.001856 0.001853 0.001818 0.001758 0.001685 0.001614 0.001560 0.001534 0.001542 0.001586 0.001665 0.001776 0.001911 0.002058 0.002200 0.002318 0.002394 0.002411 0.002364 0.002256 0.002100 0.001915 0.001720 0.001539 0.001392 0.001294 0.001257 0.001284 0.001370 0.001503 0.001666 0.001839 0.002005 0.002148 0.002260 0.002342 0.002400 0.002447 0.002493 0.002547 0.002607 0.002667 0.002717 0.002749 0.002758 0.002746 0.002716 0.002674 0.002623 0.002564 0.002497 0.002424 0.002349 0.002280 0.002224 0.002190 0.002181 0.002193 0.002217 0.002243 0.002262 0.002270 0.002269 0.002268 0.002274 0.002295 0.002332 0.002383 0.002444 0.002511 0.002584 0.002661 0.002746 0.002838 0.002934 0.003029 0.003117 0.003187 0.003234 0.003254 0.003250 0.003230 0.003204 0.003180 0.003165 0.003159 0.003156 0.003148 0.003125 0.003082 0.003017 0.002935 0.002843 0.002748 0.002656 0.002572 0.002499 0.002440 0.002402 0.002390 0.002409 0.002461 0.002543 0.002649 0.002769 0.002893 0.003010 0.003112 0.003192 0.003247 0.003273 0.003273 0.003253 0.003220 0.003182 0.003150 0.003126 0.003112 0.003103 0.003092 0.003073 0.003040 0.002996 0.002943 0.002888 0.002837 0.002796 0.002769 0.002762 0.002778 0.002816 0.002875 0.002948 0.003030 0.003113 0.003192 0.003263 0.003320 0.003358 0.003373 0.003365 0.003341 0.003311 0.003286 0.003277 0.003290 0.003323 0.003374 0.003434 0.003496 0.003556 0.003609 0.003650 0.003678 0.003686 0.003672 0.003633 0.003572 0.003493 0.003408 0.003327 0.003256 0.003197 0.003144 0.003091 0.003031 0.002963 0.002892 0.002827 0.002780 0.002761 0.002773 0.002817 0.002885 0.002971 0.003065 0.003161 0.003253 0.003335 0.003403 0.003454 0.003485 0.003497 0.003490 0.003465 0.003424 0.003368 0.003298 0.003218 0.003133 0.003052 0.002983 0.002933 0.002904 0.002892 0.002889 0.002883 0.002862 0.002818 0.002747 0.002653 0.002546 0.002440 0.002346 0.002274 0.002223 0.002192 0.002173 0.002161 0.002151 0.002142 0.002133 0.002125 0.002119 0.002118 0.002125 0.002144 0.002178 0.002224 0.002281 0.002342 0.002403 0.002457 0.002500 0.002527 0.002536 0.002525 0.002496 0.002456 0.002412 0.002371 0.002336 0.002303 0.002265 0.002212 0.002133 0.002027 0.001895 0.001751 0.001608 0.001483 0.001392 0.001342 0.001339 0.001379 0.001456 0.001560 0.001680 0.001804 0.001921 0.002023 0.002105 0.002169 0.002223 0.002274 0.002334 0.002408 0.002497 0.002594 0.002690 0.002773 0.002835 0.002872 0.002884 0.002876 0.002854 0.002827 0.002801 0.002780 0.002769 0.002766 

0.039749 0.040147 0.040591 0.041065 0.041542 0.041984 0.042342 0.042567 0.042620 0.042480 0.042149 0.041649 0.041012 0.040274 0.039465 0.038613 0.037740 0.036864 0.036001 0.035160 0.034350 0.033574 0.032833 0.032128 0.031458 0.030819 0.030206 0.029614 0.029037 0.028472 0.027922 0.027394 0.026896 0.026434 0.026011 0.025620 0.025254 0.024903 0.024559 0.024219 0.023881 0.023545 0.023212 0.022882 0.022554 0.022229 0.021906 0.021585 0.021268 0.020955 0.020646 0.020339 0.020033 0.019725 0.019412 0.019092 0.018765 0.018431 0.018096 0.017766 0.017453 0.017166 0.016914 0.016705 0.016538 0.016409 0.016308 0.016225 0.016144 0.016054 0.015945 0.015813 0.015660 0.015496 0.015332 0.015181 0.015053 0.014950 0.014871 0.014810 0.014764 0.014730 0.014708 0.014697 0.014696 0.014700 0.014703 0.014699 0.014685 0.014660 0.014627 0.014587 0.014543 0.014492 0.014429 0.014352 0.014256 0.014141 0.014012 0.013873 0.013730 0.013589 0.013454 0.013326 0.013203 0.013084 0.012967 0.012854 0.012748 0.012652 0.012571 0.012507 0.012457 0.012419 0.012386 0.012355 0.012327 0.012302 0.012285 0.012279 0.012286 0.012307 0.012336 0.012367 0.012387 0.012386 0.012355 0.012293 0.012205 0.012106 0.012010 0.011933 0.011884 0.011863 0.011862 0.011868 0.011867 0.011845 0.011792 0.011709 0.011598 0.011472 0.011344 0.011224 0.011124 0.011050 0.011006 0.010992 0.011008 0.011046 0.011101 0.011165 0.011231 0.011295 0.011357 0.011416 0.011471 0.011524 0.011575 0.011623 0.011667 0.011704 0.011729 0.011735 0.011718 0.011679 0.011622 0.011557 0.011497 0.011454 0.011438 0.011451 0.011487 0.011532 0.011569 0.011580 0.011552 0.011483 0.011377 0.011250 0.011122 0.011008 0.010920 0.010860 0.010822 0.010801 0.010789 0.010780 0.010771 0.010755 0.010726 0.010679 0.010610 0.010517 0.010404 0.010275 0.010141 0.010011 0.009898 0.009811 0.009754 0.009728 0.009725 0.009735 0.009745 0.009746 0.009732 0.009701 0.009657 0.009606 0.009555 0.009511 0.009478 0.009459 0.009450 0.009449 0.009450 0.009447 0.009438 0.009420 0.009394 0.009362 0.009325 0.009282 0.009233 0.009177 0.009115 0.009047 0.008980 0.008922 0.008882 0.008871 0.008894 0.008950 0.009030 0.009120 0.009205 0.009270 0.009308 0.009314 0.009293 0.009249 0.009186 0.009104 0.009003 0.008881 0.008738 0.008579 0.008418 0.008268 0.008147 0.008066 0.008029 0.008031 0.008062 0.008113 0.008173 0.008238 0.008306 0.008377 0.008451 0.008527 0.008604 0.008677 0.008742 0.008796 0.008832 0.008846 0.008838 0.008808 0.008764 0.008713 0.008666 0.008629 0.008607 0.008601 0.008608 0.008622 0.008641 0.008662 0.008687 0.008718 0.008755 0.008800 0.008850 0.008903 0.008957 0.009011 0.009068 0.009126 0.009186 0.009241 0.009286 0.009310 0.009305 0.009264 0.009183 0.009064 0.008914 0.008748 0.008583 0.008436 0.008321 0.008245 0.008210 0.008209 0.008235 0.008279 0.008335 0.008399 0.008468 0.008541 0.008614 0.008685 0.008750 0.008805 0.008845 0.008866 0.008862 0.008829 0.008764 0.008670 0.008555 0.008432 0.008318 0.008229 0.008180 0.008175 0.008212 0.008282 0.008366 0.008448 0.008512 0.008546 0.008549 0.008524 0.008483 0.008440 0.008409 0.008400 0.008418 0.008462 0.008524 0.008593 0.008656 0.008704 0.008730 0.008733 0.008714 0.008678 0.008626 0.008561 0.008486 0.008407 0.008332 0.008271 0.008233 0.008223 0.008242 0.008288 0.008352 0.008429 0.008515 0.008610 0.008714 0.008826 0.008940 0.009045 0.009127 0.009172 0.009171 0.009126 0.009048 0.008952 0.008859 0.008785 0.008737 0.008716 0.008714 0.008718 0.008718 0.008701 0.008664 0.008606 0.008534 0.008454 0.008373 0.008297 0.008228 0.008168 0.008114 0.008065 0.008020 0.007977 0.007934 0.007887 0.007832 0.007764 0.007680 0.007579 0.007467 0.007354 0.007251 0.007167 0.007108 0.007072 0.007054 0.007046 0.007038 0.007025 0.007006 0.006985 0.006973 0.006979 0.007016 0.007086 0.007186 0.007301 0.007412 0.007501 0.007553 0.007565 0.007543 0.007502 0.007457 0.007419 0.007395 0.007381 0.007368 0.007348 0.007312 0.007257 0.007184 0.007095 0.006991 0.006875 0.006750 0.006624 0.006507 0.006412 0.006352 0.006334 0.006357 0.006410 0.006480 0.006552 0.006611 0.006653 0.006675 0.006680 0.006672 0.006657 0.006635 0.006608 0.006573 0.006528 0.006474 0.006412 0.006348 0.006286 0.006234 0.006196 0.006177 0.006178 0.006199 0.006235 0.006282 0.006333 0.006384 0.006433 0.006483 0.006537 0.006601 0.006676 0.006759 0.006843 0.006914 0.006959 0.006969 0.006940 0.006881 0.006802 0.006720 0.006646 0.006587 0.006542 0.006501 0.006458 0.006406 0.006344 0.006277 0.006213 0.006160 0.006122 0.006103 0.006100 0.006111 0.006129 0.006152 0.006173 0.006192 0.006205 0.006215 0.006222 0.006228 0.006234 0.006241 0.006246 0.006250 0.006250 0.006246 0.006238 0.006225 0.006204 0.006170 0.006115 0.006036 0.005930 0.005803 0.005666 0.005537 0.005430 0.005359 0.005330 0.005341 0.005387 0.005460 0.005548 0.005644 0.005741 0.005839 0.005937 0.006039 0.006152 0.006276 0.006409 0.006543 0.006664 0.006757 0.006811 0.006820 0.006788 0.006727 0.006651 0.006575 0.006507 0.006449 0.006395 0.006338 0.006268 0.006179 0.006069 0.005941 0.005800 0.005654 0.005510 0.005370 0.005234 0.005102 0.004975 0.004858 0.004761 0.004693 0.004658 0.004658 0.004687 0.004735 0.004790 0.004837 0.004867 0.004871 0.004843 0.004782 0.004692 0.004580 0.004457 0.004335 0.004226 0.004140 0.004080 0.004048 0.004038 0.004042 0.004049 0.004047 0.004027 0.003985 0.003925 0.003856 0.003792 0.003747 0.003729 0.003738 0.003767 0.003805 0.003839 0.003859 0.003859 0.003838 0.003799 0.003749 0.003691 0.003632 0.003575 0.003524 0.003481 0.003445 0.003416 0.003391 0.003370 0.003351 0.003339 0.003337 0.003353 0.003387 0.003439 0.003501 0.003561 0.003607 0.003629 0.003622 0.003590 0.003540 0.003479 0.003417 0.003358 0.003306 0.003266 0.003242 0.003237 0.003252 0.003284 0.003325 0.003367 0.003399 0.003416 0.003415 0.003398 0.003370 0.003333 0.003288 0.003234 0.003169 0.003091 0.003005 0.002917 0.002834 0.002760 0.002697 0.002639 0.002580 0.002512 0.002435 0.002350 0.002263 0.002181 0.002113 0.002061 0.002028 0.002011 0.002010 0.002021 0.002044 0.002079 0.002128 0.002189 0.002263 0.002346 0.002431 0.002511 0.002577 0.002625 0.002649 0.002649 0.002626 0.002584 0.002527 0.002461 0.002393 0.002326 0.002267 0.002220 0.002186 0.002168 0.002166 0.002180 0.002202 0.002224 0.002235 0.002226 0.002193 0.002138 0.002070 0.002002 0.001945 0.001905 0.001882 0.001875 0.001881 0.001900 0.001934 0.001983 0.002046 0.002119 0.002191 0.002248 0.002279 0.002277 0.002244 0.002190 0.002129 0.002077 0.002043 0.002031 0.002033 0.002036 0.002025 0.001990 0.001925 0.001837 0.001736 0.001639 0.001561 0.001512 0.001497 0.001516 0.001562 0.001625 0.001692 0.001748 0.001779 0.001778 0.001745 0.001685 0.001611 0.001540 0.001484 0.001456 0.001462 0.001504 0.001580 0.001689 0.001821 0.001967 0.002109 0.002228 0.002305 0.002325 0.002280 0.002175 0.002020 0.001835 0.001642 0.001463 0.001318 0.001224 0.001190 0.001219 0.001306 0.001439 0.001602 0.001776 0.001941 0.002085 0.002198 0.002281 0.002339 0.002386 0.002432 0.002484 0.002543 0.002600 0.002647 0.002675 0.002680 0.002664 0.002632 0.002588 0.002536 0.002479 0.002415 0.002345 0.002272 0.002204 0.002148 0.002113 0.002102 0.002113 0.002136 0.002163 0.002182 0.002192 0.002193 0.002193 0.002199 0.002218 0.002251 0.002296 0.002352 0.002415 0.002484 0.002560 0.002643 0.002735 0.002831 0.002928 0.003016 0.003088 0.003137 0.003159 0.003159 0.003143 0.003122 0.003104 0.003096 0.003097 0.003101 0.003100 0.003084 0.003047 0.002986 0.002905 0.002811 0.002713 0.002617 0.002530 0.002453 0.002393 0.002353 0.002340 0.002360 0.002413 0.002498 0.002607 0.002730 0.002857 0.002977 0.003080 0.003161 0.003214 0.003239 0.003237 0.003217 0.003184 0.003149 0.003119 0.003097 0.003084 0.003075 0.003062 0.003041 0.003009 0.002967 0.002920 0.002872 0.002828 0.002791 0.002765 0.002754 0.002759 0.002784 0.002827 0.002887 0.002958 0.003035 0.003114 0.003188 0.003251 0.003295 0.003315 0.003310 0.003286 0.003253 0.003224 0.003209 0.003214 0.003241 0.003286 0.003343 0.003407 0.003472 0.003533 0.003588 0.003629 0.003651 0.003649 0.003618 0.003561 0.003484 0.003397 0.003313 0.003242 0.003184 0.003137 0.003093 0.003043 0.002986 0.002924 0.002865 0.002820 0.002798 0.002805 0.002842 0.002905 0.002987 0.003081 0.003178 0.003274 0.003361 0.003436 0.003493 0.003530 0.003546 0.003541 0.003517 0.003476 0.003419 0.003348 0.003266 0.003180 0.003098 0.003028 0.002978 0.002949 0.002937 0.002933 0.002925 0.002900 0.002849 0.002769 0.002665 0.002546 0.002429 0.002326 0.002249 0.002199 0.002173 0.002164 0.002163 0.002164 0.002166 0.002166 0.002164 0.002163 0.002164 0.002173 0.002192 0.002223 0.002267 0.002318 0.002374 0.002429 0.002479 0.002519 0.002546 0.002556 0.002548 0.002525 0.002490 0.002450 0.002411 0.002375 0.002341 0.002299 0.002241 0.002157 0.002045 0.001909 0.001757 0.001606 0.001470 0.001364 0.001298 0.001277 0.001302 0.001367 0.001465 0.001585 0.001715 0.001842 0.001958 0.002055 0.002132 0.002196 0.002256 0.002322 0.002400 0.002492 0.002591 0.002687 0.002769 0.002830 0.002866 0.002878 0.002871 0.002853 0.002831 0.002809 0.002794 0.002785 0.002785 

0.038783 0.039207 0.039690 0.040224 0.040785 0.041340 0.041842 0.042239 0.042484 0.042546 0.042413 0.042093 0.041607 0.040983 0.040249 0.039437 0.038574 0.037688 0.036803 0.035936 0.035100 0.034300 0.033538 0.032812 0.032121 0.031459 0.030821 0.030202 0.029597 0.029005 0.028427 0.027873 0.027349 0.026863 0.026414 0.025997 0.025605 0.025230 0.024864 0.024506 0.024153 0.023807 0.023465 0.023128 0.022792 0.022455 0.022118 0.021783 0.021451 0.021126 0.020808 0.020498 0.020192 0.019886 0.019576 0.019260 0.018935 0.018603 0.018267 0.017935 0.017616 0.017321 0.017059 0.016837 0.016658 0.016519 0.016411 0.016326 0.016248 0.016165 0.016067 0.015946 0.015804 0.015647 0.015487 0.015336 0.015202 0.015091 0.015002 0.014930 0.014874 0.014832 0.014803 0.014788 0.014785 0.014790 0.014795 0.014794 0.014782 0.014758 0.014725 0.014684 0.014637 0.014583 0.014518 0.014439 0.014344 0.014232 0.014106 0.013970 0.013830 0.013689 0.013550 0.013415 0.013283 0.013154 0.013029 0.012910 0.012801 0.012706 0.012628 0.012568 0.012522 0.012485 0.012452 0.012421 0.012391 0.012363 0.012342 0.012331 0.012334 0.012351 0.012379 0.012411 0.012437 0.012446 0.012427 0.012379 0.012303 0.012211 0.012117 0.012036 0.011976 0.011940 0.011923 0.011914 0.011900 0.011867 0.011808 0.011720 0.011608 0.011483 0.011356 0.011240 0.011143 0.011072 0.011031 0.011018 0.011034 0.011072 0.011126 0.011190 0.011257 0.011325 0.011389 0.011450 0.011506 0.011557 0.011603 0.011646 0.011684 0.011717 0.011739 0.011746 0.011735 0.011705 0.011660 0.011607 0.011558 0.011523 0.011510 0.011519 0.011545 0.011577 0.011600 0.011601 0.011568 0.011499 0.011398 0.011279 0.011158 0.011050 0.010965 0.010903 0.010863 0.010838 0.010823 0.010812 0.010802 0.010786 0.010760 0.010717 0.010655 0.010571 0.010469 0.010353 0.010231 0.010113 0.010008 0.009927 0.009873 0.009848 0.009843 0.009851 0.009860 0.009860 0.009847 0.009818 0.009776 0.009725 0.009672 0.009622 0.009579 0.009545 0.009519 0.009501 0.009487 0.009475 0.009460 0.009442 0.009420 0.009393 0.009360 0.009321 0.009272 0.009214 0.009147 0.009075 0.009004 0.008943 0.008905 0.008897 0.008926 0.008989 0.009076 0.009172 0.009263 0.009333 0.009376 0.009389 0.009376 0.009340 0.009286 0.009212 0.009118 0.008999 0.008856 0.008694 0.008524 0.008364 0.008233 0.008143 0.008100 0.008102 0.008139 0.008198 0.008271 0.008349 0.008430 0.008512 0.008593 0.008673 0.008749 0.008817 0.008876 0.008923 0.008953 0.008964 0.008956 0.008929 0.008891 0.008847 0.008808 0.008779 0.008765 0.008764 0.008774 0.008790 0.008809 0.008829 0.008853 0.008883 0.008920 0.008963 0.009010 0.009058 0.009105 0.009154 0.009204 0.009258 0.009313 0.009366 0.009407 0.009427 0.009416 0.009367 0.009277 0.009149 0.008993 0.008821 0.008653 0.008506 0.008392 0.008320 0.008289 0.008292 0.008321 0.008367 0.008423 0.008484 0.008550 0.008619 0.008689 0.008758 0.008821 0.008874 0.008913 0.008931 0.008924 0.008887 0.008818 0.008720 0.008601 0.008474 0.008357 0.008265 0.008211 0.008201 0.008232 0.008295 0.008374 0.008452 0.008514 0.008550 0.008557 0.008540 0.008508 0.008475 0.008454 0.008457 0.008489 0.008547 0.008624 0.008707 0.008781 0.008834 0.008860 0.008858 0.008830 0.008780 0.008714 0.008635 0.008547 0.008456 0.008371 0.008302 0.008256 0.008241 0.008256 0.008297 0.008359 0.008434 0.008521 0.008618 0.008726 0.008846 0.008971 0.009089 0.009185 0.009244 0.009256 0.009220 0.009147 0.009053 0.008958 0.008880 0.008828 0.008803 0.008799 0.008805 0.008806 0.008793 0.008760 0.008708 0.008640 0.008564 0.008487 0.008412 0.008342 0.008277 0.008216 0.008159 0.008104 0.008051 0.007999 0.007943 0.007881 0.007806 0.007717 0.007613 0.007500 0.007386 0.007285 0.007203 0.007145 0.007110 0.007091 0.007080 0.007070 0.007056 0.007037 0.007019 0.007009 0.007020 0.007060 0.007133 0.007233 0.007346 0.007455 0.007540 0.007589 0.007599 0.007577 0.007536 0.007492 0.007458 0.007437 0.007428 0.007422 0.007407 0.007376 0.007325 0.007253 0.007162 0.007055 0.006934 0.006805 0.006674 0.006554 0.006456 0.006394 0.006371 0.006388 0.006434 0.006496 0.006560 0.006614 0.006654 0.006676 0.006684 0.006680 0.006669 0.006650 0.006624 0.006590 0.006545 0.006491 0.006428 0.006362 0.006298 0.006242 0.006199 0.006174 0.006168 0.006180 0.006209 0.006249 0.006295 0.006342 0.006389 0.006438 0.006492 0.006556 0.006634 0.006721 0.006810 0.006889 0.006944 0.006967 0.006953 0.006910 0.006847 0.006780 0.006717 0.006666 0.006622 0.006581 0.006533 0.006474 0.006403 0.006325 0.006250 0.006184 0.006136 0.006108 0.006100 0.006109 0.006130 0.006158 0.006188 0.006215 0.006235 0.006249 0.006257 0.006261 0.006262 0.006262 0.006260 0.006254 0.006246 0.006233 0.006217 0.006196 0.006169 0.006129 0.006072 0.005990 0.005883 0.005754 0.005615 0.005483 0.005373 0.005298 0.005263 0.005268 0.005307 0.005371 0.005451 0.005540 0.005633 0.005729 0.005828 0.005935 0.006052 0.006181 0.006318 0.006454 0.006576 0.006671 0.006728 0.006744 0.006722 0.006673 0.006611 0.006547 0.006488 0.006434 0.006382 0.006324 0.006252 0.006162 0.006052 0.005926 0.005788 0.005646 0.005504 0.005366 0.005233 0.005103 0.004978 0.004865 0.004769 0.004701 0.004665 0.004662 0.004689 0.004736 0.004792 0.004843 0.004877 0.004886 0.004861 0.004801 0.004709 0.004592 0.004463 0.004335 0.004222 0.004135 0.004080 0.004056 0.004057 0.004073 0.004091 0.004098 0.004083 0.004044 0.003982 0.003909 0.003840 0.003788 0.003762 0.003763 0.003786 0.003818 0.003847 0.003862 0.003857 0.003833 0.003791 0.003738 0.003679 0.003620 0.003564 0.003516 0.003476 0.003445 0.003419 0.003398 0.003380 0.003364 0.003355 0.003358 0.003377 0.003415 0.003469 0.003530 0.003588 0.003630 0.003648 0.003640 0.003607 0.003558 0.003500 0.003439 0.003379 0.003324 0.003278 0.003246 0.003232 0.003240 0.003266 0.003306 0.003349 0.003386 0.003411 0.003421 0.003415 0.003398 0.003370 0.003332 0.003281 0.003215 0.003135 0.003045 0.002951 0.002862 0.002782 0.002712 0.002649 0.002585 0.002515 0.002437 0.002353 0.002269 0.002191 0.002126 0.002078 0.002047 0.002032 0.002031 0.002042 0.002065 0.002098 0.002143 0.002201 0.002269 0.002344 0.002421 0.002492 0.002550 0.002590 0.002607 0.002601 0.002575 0.002531 0.002473 0.002407 0.002339 0.002274 0.002217 0.002172 0.002142 0.002130 0.002137 0.002158 0.002188 0.002217 0.002234 0.002230 0.002202 0.002154 0.002094 0.002034 0.001983 0.001946 0.001924 0.001914 0.001915 0.001927 0.001952 0.001994 0.002051 0.002119 0.002186 0.002238 0.002262 0.002254 0.002214 0.002154 0.002089 0.002033 0.001998 0.001984 0.001984 0.001986 0.001975 0.001939 0.001875 0.001787 0.001686 0.001587 0.001504 0.001449 0.001427 0.001439 0.001480 0.001541 0.001608 0.001665 0.001700 0.001702 0.001671 0.001614 0.001543 0.001473 0.001419 0.001391 0.001395 0.001436 0.001510 0.001617 0.001747 0.001891 0.002033 0.002153 0.002230 0.002251 0.002208 0.002103 0.001949 0.001765 0.001572 0.001394 0.001250 0.001157 0.001125 0.001156 0.001245 0.001380 0.001543 0.001718 0.001885 0.002029 0.002144 0.002227 0.002285 0.002331 0.002375 0.002424 0.002479 0.002533 0.002577 0.002601 0.002603 0.002583 0.002549 0.002504 0.002453 0.002398 0.002336 0.002269 0.002197 0.002128 0.002071 0.002033 0.002019 0.002028 0.002052 0.002081 0.002106 0.002121 0.002128 0.002132 0.002140 0.002157 0.002186 0.002226 0.002276 0.002333 0.002398 0.002471 0.002553 0.002643 0.002739 0.002836 0.002925 0.002998 0.003049 0.003075 0.003078 0.003067 0.003050 0.003038 0.003034 0.003041 0.003051 0.003057 0.003048 0.003016 0.002960 0.002882 0.002789 0.002690 0.002593 0.002503 0.002425 0.002362 0.002321 0.002307 0.002327 0.002382 0.002469 0.002582 0.002709 0.002840 0.002964 0.003071 0.003153 0.003206 0.003230 0.003228 0.003206 0.003173 0.003138 0.003109 0.003088 0.003075 0.003064 0.003050 0.003028 0.002996 0.002956 0.002914 0.002872 0.002835 0.002802 0.002775 0.002756 0.002749 0.002758 0.002784 0.002828 0.002887 0.002958 0.003036 0.003113 0.003181 0.003231 0.003255 0.003252 0.003229 0.003194 0.003161 0.003142 0.003143 0.003166 0.003208 0.003265 0.003331 0.003402 0.003472 0.003536 0.003589 0.003622 0.003628 0.003605 0.003552 0.003476 0.003390 0.003306 0.003234 0.003179 0.003137 0.003100 0.003060 0.003012 0.002957 0.002901 0.002856 0.002830 0.002832 0.002864 0.002922 0.003003 0.003097 0.003198 0.003299 0.003392 0.003471 0.003532 0.003571 0.003586 0.003580 0.003553 0.003508 0.003448 0.003375 0.003293 0.003209 0.003129 0.003062 0.003014 0.002987 0.002975 0.002970 0.002958 0.002928 0.002870 0.002782 0.002668 0.002541 0.002416 0.002310 0.002232 0.002186 0.002168 0.002168 0.002177 0.002188 0.002196 0.002200 0.002200 0.002199 0.002200 0.002209 0.002228 0.002260 0.002303 0.002354 0.002408 0.002460 0.002507 0.002545 0.002571 0.002581 0.002576 0.002555 0.002523 0.002485 0.002446 0.002408 0.002368 0.002319 0.002254 0.002164 0.002048 0.001909 0.001756 0.001602 0.001461 0.001348 0.001271 0.001238 0.001251 0.001307 0.001399 0.001519 0.001653 0.001790 0.001917 0.002027 0.002117 0.002191 0.002260 0.002332 0.002415 0.002509 0.002609 0.002704 0.002783 0.002841 0.002874 0.002885 0.002879 0.002864 0.002846 0.002829 0.002818 0.002814 0.002816 

0.037854 0.038282 0.038779 0.039341 0.039953 0.040585 0.041196 0.041736 0.042157 0.042417 0.042492 0.042376 0.042074 0.041602 0.040983 0.040244 0.039419 0.038542 0.037645 0.036754 0.035890 0.035061 0.034272 0.033522 0.032808 0.032124 0.031464 0.030822 0.030194 0.029577 0.028975 0.028396 0.027847 0.027333 0.026855 0.026409 0.025986 0.025581 0.025189 0.024807 0.024438 0.024080 0.023731 0.023388 0.023047 0.022703 0.022356 0.022008 0.021664 0.021326 0.020999 0.020681 0.020372 0.020066 0.019758 0.019444 0.019122 0.018792 0.018457 0.018123 0.017800 0.017497 0.017223 0.016987 0.016792 0.016638 0.016520 0.016428 0.016351 0.016275 0.016189 0.016083 0.015956 0.015812 0.015661 0.015513 0.015378 0.015260 0.015161 0.015080 0.015013 0.014963 0.014929 0.014913 0.014911 0.014918 0.014927 0.014930 0.014920 0.014897 0.014861 0.014815 0.014762 0.014702 0.014632 0.014551 0.014456 0.014347 0.014225 0.014095 0.013958 0.013818 0.013678 0.013537 0.013396 0.013259 0.013126 0.013002 0.012892 0.012799 0.012724 0.012668 0.012625 0.012591 0.012560 0.012528 0.012495 0.012462 0.012433 0.012413 0.012406 0.012413 0.012435 0.012465 0.012494 0.012511 0.012506 0.012472 0.012410 0.012328 0.012238 0.012153 0.012083 0.012032 0.011998 0.011973 0.011944 0.011900 0.011834 0.011742 0.011630 0.011506 0.011382 0.011268 0.011174 0.011105 0.011065 0.011053 0.011068 0.011104 0.011157 0.011219 0.011285 0.011353 0.011418 0.011478 0.011533 0.011581 0.011624 0.011663 0.011698 0.011728 0.011749 0.011757 0.011750 0.011726 0.011689 0.011646 0.011607 0.011579 0.011568 0.011574 0.011593 0.011615 0.011628 0.011621 0.011585 0.011518 0.011423 0.011311 0.011197 0.011094 0.011009 0.010946 0.010902 0.010873 0.010855 0.010844 0.010834 0.010821 0.010799 0.010763 0.010707 0.010633 0.010542 0.010438 0.010328 0.010220 0.010125 0.010050 0.010000 0.009976 0.009970 0.009976 0.009982 0.009980 0.009965 0.009936 0.009894 0.009843 0.009786 0.009729 0.009674 0.009626 0.009585 0.009553 0.009528 0.009509 0.009494 0.009479 0.009464 0.009443 0.009416 0.009379 0.009329 0.009267 0.009193 0.009113 0.009036 0.008971 0.008932 0.008927 0.008959 0.009025 0.009115 0.009213 0.009305 0.009377 0.009423 0.009441 0.009435 0.009409 0.009366 0.009305 0.009221 0.009111 0.008973 0.008811 0.008638 0.008472 0.008334 0.008238 0.008192 0.008194 0.008235 0.008302 0.008385 0.008474 0.008565 0.008655 0.008742 0.008822 0.008894 0.008956 0.009006 0.009043 0.009065 0.009071 0.009061 0.009036 0.009001 0.008963 0.008931 0.008909 0.008900 0.008905 0.008918 0.008936 0.008956 0.008978 0.009003 0.009034 0.009072 0.009115 0.009160 0.009204 0.009245 0.009286 0.009328 0.009374 0.009423 0.009470 0.009505 0.009518 0.009500 0.009443 0.009346 0.009212 0.009051 0.008878 0.008712 0.008568 0.008460 0.008395 0.008370 0.008378 0.008410 0.008456 0.008510 0.008568 0.008629 0.008693 0.008759 0.008823 0.008883 0.008934 0.008971 0.008987 0.008978 0.008939 0.008868 0.008769 0.008649 0.008521 0.008402 0.008307 0.008248 0.008232 0.008255 0.008309 0.008378 0.008449 0.008508 0.008544 0.008556 0.008546 0.008524 0.008501 0.008493 0.008509 0.008554 0.008627 0.008719 0.008814 0.008898 0.008956 0.008982 0.008974 0.008936 0.008875 0.008795 0.008702 0.008603 0.008502 0.008408 0.008330 0.008278 0.008256 0.008265 0.008300 0.008357 0.008430 0.008515 0.008614 0.008728 0.008856 0.008992 0.009124 0.009235 0.009308 0.009332 0.009304 0.009234 0.009140 0.009042 0.008960 0.008904 0.008878 0.008875 0.008883 0.008890 0.008883 0.008858 0.008812 0.008752 0.008681 0.008607 0.008532 0.008458 0.008386 0.008315 0.008245 0.008177 0.008111 0.008047 0.007982 0.007912 0.007832 0.007739 0.007632 0.007517 0.007403 0.007301 0.007219 0.007162 0.007126 0.007107 0.007096 0.007087 0.007075 0.007060 0.007049 0.007048 0.007067 0.007115 0.007192 0.007293 0.007403 0.007506 0.007583 0.007625 0.007628 0.007602 0.007561 0.007518 0.007488 0.007473 0.007471 0.007473 0.007466 0.007442 0.007397 0.007328 0.007237 0.007129 0.007005 0.006871 0.006735 0.006610 0.006508 0.006439 0.006410 0.006418 0.006455 0.006508 0.006565 0.006615 0.006653 0.006677 0.006689 0.006689 0.006681 0.006664 0.006639 0.006605 0.006561 0.006507 0.006446 0.006381 0.006317 0.006261 0.006216 0.006186 0.006174 0.006180 0.006201 0.006233 0.006272 0.006312 0.006354 0.006398 0.006448 0.006511 0.006588 0.006677 0.006769 0.006854 0.006919 0.006953 0.006954 0.006926 0.006879 0.006825 0.006775 0.006731 0.006692 0.006651 0.006601 0.006536 0.006457 0.006369 0.006283 0.006207 0.006148 0.006112 0.006099 0.006107 0.006131 0.006166 0.006205 0.006241 0.006270 0.006290 0.006300 0.006303 0.006300 0.006293 0.006282 0.006268 0.006250 0.006229 0.006204 0.006177 0.006144 0.006101 0.006041 0.005957 0.005847 0.005716 0.005573 0.005436 0.005319 0.005237 0.005195 0.005193 0.005224 0.005280 0.005354 0.005438 0.005528 0.005624 0.005726 0.005837 0.005959 0.006091 0.006231 0.006367 0.006489 0.006585 0.006644 0.006666 0.006653 0.006616 0.006566 0.006514 0.006465 0.006417 0.006368 0.006309 0.006237 0.006148 0.006041 0.005920 0.005789 0.005654 0.005520 0.005390 0.005263 0.005139 0.005020 0.004909 0.004814 0.004742 0.004701 0.004692 0.004712 0.004753 0.004805 0.004855 0.004890 0.004900 0.004875 0.004813 0.004716 0.004591 0.004453 0.004317 0.004199 0.004112 0.004062 0.004050 0.004067 0.004101 0.004136 0.004158 0.004154 0.004120 0.004060 0.003985 0.003911 0.003853 0.003819 0.003811 0.003825 0.003848 0.003868 0.003876 0.003864 0.003832 0.003784 0.003726 0.003663 0.003602 0.003546 0.003498 0.003460 0.003431 0.003408 0.003390 0.003374 0.003362 0.003357 0.003365 0.003390 0.003432 0.003489 0.003551 0.003607 0.003646 0.003662 0.003653 0.003622 0.003576 0.003522 0.003463 0.003402 0.003344 0.003291 0.003251 0.003229 0.003229 0.003251 0.003289 0.003334 0.003377 0.003408 0.003425 0.003426 0.003414 0.003391 0.003355 0.003305 0.003240 0.003160 0.003069 0.002975 0.002885 0.002804 0.002732 0.002667 0.002600 0.002529 0.002450 0.002366 0.002282 0.002207 0.002145 0.002100 0.002073 0.002062 0.002064 0.002077 0.002100 0.002132 0.002174 0.002226 0.002285 0.002350 0.002414 0.002472 0.002517 0.002544 0.002551 0.002537 0.002504 0.002457 0.002399 0.002334 0.002269 0.002207 0.002155 0.002115 0.002092 0.002088 0.002101 0.002129 0.002164 0.002197 0.002217 0.002217 0.002194 0.002153 0.002101 0.002049 0.002005 0.001973 0.001952 0.001940 0.001935 0.001940 0.001957 0.001992 0.002044 0.002107 0.002169 0.002216 0.002235 0.002221 0.002177 0.002114 0.002047 0.001991 0.001956 0.001943 0.001943 0.001945 0.001933 0.001897 0.001832 0.001743 0.001640 0.001537 0.001448 0.001385 0.001355 0.001361 0.001399 0.001458 0.001525 0.001585 0.001623 0.001629 0.001604 0.001552 0.001486 0.001421 0.001370 0.001345 0.001350 0.001390 0.001464 0.001569 0.001698 0.001841 0.001981 0.002099 0.002176 0.002197 0.002154 0.002050 0.001897 0.001713 0.001520 0.001341 0.001197 0.001104 0.001072 0.001104 0.001194 0.001330 0.001496 0.001673 0.001842 0.001988 0.002104 0.002187 0.002244 0.002287 0.002327 0.002372 0.002422 0.002471 0.002510 0.002531 0.002531 0.002510 0.002475 0.002432 0.002383 0.002331 0.002272 0.002207 0.002135 0.002064 0.002002 0.001959 0.001942 0.001949 0.001975 0.002009 0.002042 0.002066 0.002082 0.002092 0.002102 0.002118 0.002143 0.002178 0.002221 0.002272 0.002332 0.002401 0.002481 0.002570 0.002666 0.002763 0.002854 0.002929 0.002982 0.003011 0.003018 0.003010 0.002997 0.002988 0.002989 0.002999 0.003014 0.003025 0.003021 0.002996 0.002946 0.002873 0.002784 0.002687 0.002590 0.002499 0.002418 0.002353 0.002309 0.002294 0.002313 0.002369 0.002458 0.002575 0.002707 0.002844 0.002973 0.003084 0.003170 0.003226 0.003250 0.003248 0.003225 0.003192 0.003157 0.003127 0.003105 0.003091 0.003079 0.003063 0.003040 0.003008 0.002970 0.002931 0.002894 0.002861 0.002829 0.002799 0.002772 0.002752 0.002744 0.002752 0.002780 0.002827 0.002891 0.002967 0.003046 0.003118 0.003173 0.003201 0.003200 0.003176 0.003140 0.003105 0.003084 0.003083 0.003104 0.003147 0.003206 0.003277 0.003354 0.003431 0.003503 0.003563 0.003603 0.003615 0.003596 0.003547 0.003473 0.003389 0.003306 0.003237 0.003185 0.003147 0.003116 0.003083 0.003041 0.002989 0.002935 0.002888 0.002858 0.002855 0.002881 0.002937 0.003017 0.003114 0.003220 0.003326 0.003424 0.003506 0.003568 0.003604 0.003616 0.003603 0.003570 0.003520 0.003456 0.003382 0.003301 0.003220 0.003146 0.003084 0.003041 0.003016 0.003004 0.002996 0.002980 0.002943 0.002878 0.002782 0.002662 0.002529 0.002402 0.002297 0.002224 0.002186 0.002177 0.002186 0.002203 0.002219 0.002229 0.002231 0.002228 0.002222 0.002220 0.002227 0.002246 0.002280 0.002326 0.002380 0.002436 0.002490 0.002536 0.002573 0.002597 0.002607 0.002601 0.002581 0.002550 0.002512 0.002470 0.002427 0.002380 0.002323 0.002250 0.002154 0.002036 0.001899 0.001750 0.001600 0.001462 0.001347 0.001266 0.001226 0.001231 0.001280 0.001367 0.001486 0.001623 0.001766 0.001903 0.002023 0.002123 0.002208 0.002285 0.002364 0.002452 0.002548 0.002647 0.002739 0.002815 0.002868 0.002898 0.002907 0.002902 0.002889 0.002875 0.002864 0.002858 0.002858 0.002865 

0.036985 0.037400 0.037890 0.038454 0.039084 0.039758 0.040441 0.041091 0.041658 0.042098 0.042377 0.042474 0.042378 0.042090 0.041621 0.040994 0.040240 0.039397 0.038506 0.037602 0.036711 0.035853 0.035034 0.034256 0.033517 0.032811 0.032131 0.031469 0.030820 0.030182 0.029559 0.028956 0.028382 0.027840 0.027332 0.026852 0.026396 0.025957 0.025534 0.025127 0.024738 0.024367 0.024010 0.023663 0.023319 0.022971 0.022618 0.022261 0.021905 0.021556 0.021218 0.020892 0.020577 0.020268 0.019960 0.019647 0.019327 0.019000 0.018667 0.018333 0.018007 0.017696 0.017411 0.017160 0.016947 0.016776 0.016644 0.016544 0.016464 0.016393 0.016317 0.016227 0.016117 0.015989 0.015850 0.015710 0.015576 0.015454 0.015347 0.015255 0.015179 0.015122 0.015084 0.015067 0.015068 0.015080 0.015094 0.015101 0.015094 0.015069 0.015029 0.014976 0.014914 0.014844 0.014767 0.014682 0.014586 0.014480 0.014364 0.014239 0.014108 0.013971 0.013829 0.013685 0.013538 0.013393 0.013253 0.013125 0.013013 0.012921 0.012850 0.012798 0.012760 0.012730 0.012701 0.012669 0.012632 0.012591 0.012551 0.012517 0.012495 0.012489 0.012501 0.012525 0.012556 0.012580 0.012587 0.012569 0.012522 0.012452 0.012368 0.012282 0.012204 0.012139 0.012089 0.012046 0.012003 0.011949 0.011876 0.011781 0.011669 0.011546 0.011424 0.011313 0.011221 0.011153 0.011114 0.011102 0.011115 0.011149 0.011198 0.011257 0.011322 0.011387 0.011450 0.011509 0.011562 0.011608 0.011648 0.011685 0.011718 0.011746 0.011766 0.011774 0.011767 0.011746 0.011713 0.011677 0.011644 0.011621 0.011613 0.011619 0.011634 0.011651 0.011658 0.011647 0.011610 0.011545 0.011455 0.011350 0.011241 0.011141 0.011056 0.010990 0.010942 0.010910 0.010890 0.010879 0.010872 0.010864 0.010847 0.010816 0.010768 0.010702 0.010620 0.010526 0.010427 0.010330 0.010244 0.010176 0.010131 0.010108 0.010102 0.010105 0.010108 0.010102 0.010085 0.010054 0.010009 0.009955 0.009893 0.009828 0.009763 0.009701 0.009647 0.009603 0.009571 0.009549 0.009536 0.009529 0.009521 0.009509 0.009487 0.009452 0.009400 0.009332 0.009250 0.009161 0.009075 0.009005 0.008962 0.008955 0.008987 0.009053 0.009142 0.009238 0.009327 0.009397 0.009443 0.009465 0.009466 0.009450 0.009420 0.009373 0.009304 0.009206 0.009077 0.008920 0.008749 0.008583 0.008442 0.008343 0.008296 0.008299 0.008343 0.008416 0.008506 0.008603 0.008702 0.008797 0.008885 0.008964 0.009030 0.009083 0.009122 0.009148 0.009162 0.009162 0.009148 0.009123 0.009090 0.009056 0.009028 0.009011 0.009007 0.009016 0.009032 0.009053 0.009075 0.009099 0.009127 0.009161 0.009201 0.009244 0.009288 0.009327 0.009362 0.009394 0.009428 0.009465 0.009506 0.009545 0.009572 0.009578 0.009552 0.009488 0.009385 0.009248 0.009087 0.008917 0.008756 0.008621 0.008523 0.008467 0.008450 0.008463 0.008497 0.008542 0.008591 0.008642 0.008695 0.008752 0.008811 0.008870 0.008925 0.008973 0.009007 0.009022 0.009012 0.008974 0.008904 0.008807 0.008690 0.008564 0.008446 0.008351 0.008289 0.008266 0.008279 0.008320 0.008378 0.008439 0.008491 0.008525 0.008540 0.008536 0.008522 0.008510 0.008513 0.008541 0.008600 0.008687 0.008791 0.008898 0.008990 0.009053 0.009079 0.009066 0.009019 0.008947 0.008855 0.008752 0.008643 0.008535 0.008435 0.008352 0.008295 0.008266 0.008269 0.008298 0.008349 0.008417 0.008500 0.008600 0.008718 0.008853 0.009000 0.009145 0.009270 0.009355 0.009389 0.009367 0.009300 0.009205 0.009104 0.009018 0.008959 0.008932 0.008932 0.008945 0.008959 0.008960 0.008943 0.008907 0.008853 0.008789 0.008717 0.008642 0.008563 0.008482 0.008399 0.008316 0.008233 0.008153 0.008077 0.008002 0.007925 0.007841 0.007744 0.007635 0.007517 0.007401 0.007296 0.007213 0.007153 0.007117 0.007097 0.007087 0.007081 0.007075 0.007069 0.007068 0.007079 0.007111 0.007170 0.007255 0.007358 0.007466 0.007561 0.007628 0.007659 0.007653 0.007621 0.007576 0.007534 0.007507 0.007498 0.007504 0.007515 0.007517 0.007503 0.007465 0.007402 0.007315 0.007206 0.007080 0.006942 0.006801 0.006669 0.006559 0.006481 0.006443 0.006441 0.006468 0.006513 0.006564 0.006611 0.006649 0.006675 0.006690 0.006693 0.006687 0.006671 0.006647 0.006613 0.006570 0.006518 0.006459 0.006398 0.006338 0.006284 0.006240 0.006211 0.006196 0.006197 0.006212 0.006238 0.006269 0.006302 0.006335 0.006372 0.006416 0.006474 0.006547 0.006634 0.006728 0.006817 0.006888 0.006931 0.006944 0.006929 0.006896 0.006855 0.006815 0.006779 0.006745 0.006706 0.006655 0.006586 0.006502 0.006407 0.006311 0.006225 0.006157 0.006114 0.006097 0.006105 0.006133 0.006176 0.006224 0.006271 0.006309 0.006336 0.006349 0.006351 0.006344 0.006331 0.006312 0.006290 0.006263 0.006234 0.006204 0.006171 0.006135 0.006089 0.006027 0.005941 0.005828 0.005693 0.005545 0.005400 0.005277 0.005187 0.005137 0.005126 0.005150 0.005201 0.005270 0.005351 0.005441 0.005537 0.005642 0.005756 0.005882 0.006018 0.006159 0.006295 0.006416 0.006511 0.006572 0.006598 0.006593 0.006567 0.006530 0.006489 0.006448 0.006407 0.006361 0.006305 0.006234 0.006147 0.006044 0.005930 0.005807 0.005683 0.005560 0.005440 0.005324 0.005208 0.005095 0.004987 0.004891 0.004815 0.004766 0.004746 0.004755 0.004787 0.004832 0.004876 0.004908 0.004914 0.004885 0.004817 0.004712 0.004578 0.004429 0.004285 0.004162 0.004076 0.004034 0.004035 0.004071 0.004127 0.004184 0.004225 0.004236 0.004212 0.004157 0.004082 0.004005 0.003940 0.003899 0.003883 0.003887 0.003900 0.003910 0.003907 0.003885 0.003844 0.003787 0.003721 0.003652 0.003586 0.003527 0.003477 0.003438 0.003409 0.003387 0.003369 0.003355 0.003346 0.003346 0.003361 0.003392 0.003441 0.003501 0.003564 0.003618 0.003656 0.003670 0.003663 0.003636 0.003595 0.003546 0.003490 0.003430 0.003368 0.003309 0.003260 0.003231 0.003226 0.003245 0.003283 0.003331 0.003377 0.003413 0.003433 0.003436 0.003424 0.003399 0.003361 0.003311 0.003246 0.003167 0.003080 0.002991 0.002905 0.002828 0.002760 0.002696 0.002630 0.002558 0.002479 0.002394 0.002309 0.002234 0.002173 0.002132 0.002109 0.002104 0.002111 0.002129 0.002155 0.002187 0.002225 0.002268 0.002316 0.002367 0.002415 0.002456 0.002484 0.002496 0.002489 0.002464 0.002424 0.002373 0.002314 0.002252 0.002191 0.002136 0.002091 0.002059 0.002044 0.002046 0.002065 0.002097 0.002133 0.002166 0.002186 0.002187 0.002168 0.002132 0.002088 0.002045 0.002008 0.001981 0.001961 0.001947 0.001938 0.001937 0.001948 0.001977 0.002023 0.002081 0.002139 0.002182 0.002198 0.002181 0.002136 0.002073 0.002009 0.001957 0.001925 0.001915 0.001917 0.001919 0.001906 0.001869 0.001803 0.001711 0.001603 0.001493 0.001397 0.001326 0.001289 0.001289 0.001323 0.001382 0.001451 0.001513 0.001555 0.001567 0.001548 0.001504 0.001445 0.001388 0.001343 0.001322 0.001331 0.001373 0.001447 0.001551 0.001679 0.001819 0.001957 0.002073 0.002148 0.002167 0.002124 0.002022 0.001870 0.001687 0.001495 0.001316 0.001170 0.001074 0.001041 0.001072 0.001163 0.001300 0.001468 0.001647 0.001818 0.001967 0.002083 0.002166 0.002221 0.002259 0.002293 0.002331 0.002374 0.002418 0.002452 0.002470 0.002469 0.002449 0.002417 0.002377 0.002333 0.002285 0.002231 0.002167 0.002095 0.002020 0.001953 0.001904 0.001881 0.001886 0.001915 0.001955 0.001997 0.002033 0.002059 0.002076 0.002090 0.002105 0.002125 0.002153 0.002189 0.002233 0.002288 0.002354 0.002431 0.002520 0.002617 0.002715 0.002807 0.002885 0.002941 0.002973 0.002984 0.002979 0.002968 0.002961 0.002963 0.002975 0.002992 0.003008 0.003010 0.002991 0.002948 0.002881 0.002798 0.002705 0.002609 0.002518 0.002435 0.002366 0.002319 0.002301 0.002318 0.002373 0.002464 0.002583 0.002720 0.002862 0.002997 0.003114 0.003205 0.003265 0.003293 0.003292 0.003270 0.003237 0.003202 0.003172 0.003150 0.003135 0.003122 0.003105 0.003080 0.003047 0.003010 0.002973 0.002938 0.002905 0.002872 0.002836 0.002800 0.002766 0.002742 0.002733 0.002746 0.002781 0.002838 0.002912 0.002993 0.003069 0.003127 0.003157 0.003157 0.003133 0.003096 0.003060 0.003038 0.003038 0.003062 0.003108 0.003173 0.003250 0.003334 0.003417 0.003495 0.003558 0.003600 0.003614 0.003597 0.003549 0.003478 0.003396 0.003317 0.003252 0.003204 0.003170 0.003143 0.003113 0.003074 0.003024 0.002968 0.002917 0.002883 0.002874 0.002896 0.002950 0.003031 0.003131 0.003242 0.003352 0.003453 0.003536 0.003595 0.003627 0.003631 0.003611 0.003570 0.003514 0.003446 0.003372 0.003295 0.003220 0.003152 0.003097 0.003058 0.003035 0.003022 0.003010 0.002988 0.002944 0.002872 0.002769 0.002644 0.002511 0.002386 0.002287 0.002222 0.002195 0.002196 0.002214 0.002236 0.002253 0.002260 0.002255 0.002243 0.002228 0.002219 0.002222 0.002240 0.002277 0.002328 0.002388 0.002451 0.002509 0.002559 0.002597 0.002620 0.002628 0.002621 0.002599 0.002566 0.002526 0.002481 0.002432 0.002377 0.002312 0.002232 0.002133 0.002017 0.001885 0.001745 0.001605 0.001474 0.001365 0.001285 0.001243 0.001243 0.001287 0.001370 0.001485 0.001623 0.001768 0.001910 0.002038 0.002147 0.002241 0.002327 0.002413 0.002505 0.002602 0.002700 0.002788 0.002858 0.002906 0.002932 0.002940 0.002936 0.002927 0.002918 0.002913 0.002913 0.002920 0.002931 

0.036182 0.036575 0.037043 0.037591 0.038214 0.038899 0.039620 0.040341 0.041019 0.041610 0.042074 0.042377 0.042493 0.042409 0.042121 0.041639 0.040992 0.040217 0.039358 0.038458 0.037553 0.036669 0.035821 0.035014 0.034249 0.033519 0.032817 0.032136 0.031468 0.030812 0.030169 0.029545 0.028946 0.028378 0.027839 0.027327 0.026836 0.026362 0.025906 0.025471 0.025059 0.024672 0.024306 0.023954 0.023607 0.023257 0.022901 0.022538 0.022173 0.021813 0.021463 0.021128 0.020805 0.020492 0.020182 0.019870 0.019552 0.019228 0.018897 0.018564 0.018236 0.017920 0.017624 0.017358 0.017129 0.016941 0.016793 0.016682 0.016598 0.016528 0.016460 0.016382 0.016287 0.016175 0.016049 0.015917 0.015786 0.015662 0.015548 0.015448 0.015364 0.015301 0.015261 0.015244 0.015249 0.015266 0.015286 0.015297 0.015291 0.015265 0.015219 0.015157 0.015084 0.015004 0.014918 0.014826 0.014729 0.014624 0.014513 0.014394 0.014269 0.014135 0.013995 0.013847 0.013694 0.013542 0.013395 0.013262 0.013147 0.013055 0.012987 0.012940 0.012908 0.012883 0.012858 0.012826 0.012784 0.012735 0.012681 0.012631 0.012592 0.012571 0.012571 0.012589 0.012619 0.012649 0.012668 0.012664 0.012634 0.012577 0.012501 0.012417 0.012334 0.012259 0.012194 0.012137 0.012080 0.012015 0.011934 0.011837 0.011723 0.011602 0.011481 0.011372 0.011281 0.011215 0.011176 0.011163 0.011174 0.011206 0.011252 0.011308 0.011369 0.011431 0.011492 0.011549 0.011599 0.011644 0.011683 0.011718 0.011750 0.011776 0.011794 0.011799 0.011790 0.011767 0.011735 0.011700 0.011671 0.011653 0.011649 0.011657 0.011673 0.011688 0.011694 0.011682 0.011646 0.011583 0.011497 0.011396 0.011290 0.011190 0.011105 0.011036 0.010986 0.010952 0.010932 0.010922 0.010918 0.010914 0.010901 0.010875 0.010833 0.010773 0.010698 0.010613 0.010523 0.010436 0.010359 0.010300 0.010261 0.010241 0.010235 0.010235 0.010234 0.010224 0.010202 0.010166 0.010118 0.010058 0.009990 0.009916 0.009839 0.009766 0.009701 0.009648 0.009611 0.009590 0.009582 0.009583 0.009585 0.009581 0.009564 0.009531 0.009477 0.009402 0.009311 0.009212 0.009117 0.009039 0.008991 0.008981 0.009010 0.009072 0.009155 0.009246 0.009328 0.009394 0.009438 0.009462 0.009469 0.009464 0.009447 0.009415 0.009361 0.009277 0.009159 0.009012 0.008847 0.008685 0.008546 0.008449 0.008403 0.008407 0.008454 0.008530 0.008624 0.008726 0.008828 0.008925 0.009013 0.009087 0.009146 0.009190 0.009218 0.009234 0.009238 0.009232 0.009215 0.009188 0.009156 0.009123 0.009097 0.009083 0.009083 0.009095 0.009114 0.009138 0.009163 0.009190 0.009221 0.009258 0.009299 0.009342 0.009382 0.009417 0.009445 0.009470 0.009495 0.009525 0.009558 0.009589 0.009608 0.009606 0.009573 0.009503 0.009397 0.009259 0.009101 0.008939 0.008788 0.008665 0.008579 0.008534 0.008525 0.008542 0.008575 0.008615 0.008656 0.008697 0.008739 0.008785 0.008836 0.008888 0.008938 0.008981 0.009013 0.009027 0.009018 0.008982 0.008917 0.008826 0.008715 0.008596 0.008483 0.008390 0.008326 0.008297 0.008299 0.008327 0.008370 0.008418 0.008460 0.008490 0.008505 0.008505 0.008498 0.008494 0.008507 0.008545 0.008615 0.008714 0.008830 0.008947 0.009045 0.009111 0.009136 0.009118 0.009065 0.008983 0.008884 0.008773 0.008659 0.008547 0.008445 0.008361 0.008301 0.008269 0.008266 0.008289 0.008333 0.008395 0.008474 0.008573 0.008693 0.008834 0.008990 0.009145 0.009280 0.009376 0.009418 0.009402 0.009336 0.009240 0.009135 0.009045 0.008985 0.008958 0.008961 0.008981 0.009002 0.009013 0.009005 0.008977 0.008931 0.008872 0.008804 0.008729 0.008647 0.008558 0.008464 0.008367 0.008271 0.008178 0.008090 0.008006 0.007922 0.007833 0.007733 0.007621 0.007501 0.007381 0.007272 0.007183 0.007120 0.007081 0.007060 0.007052 0.007050 0.007051 0.007056 0.007068 0.007096 0.007144 0.007217 0.007313 0.007421 0.007527 0.007615 0.007672 0.007690 0.007672 0.007630 0.007580 0.007537 0.007512 0.007508 0.007521 0.007540 0.007553 0.007549 0.007521 0.007466 0.007385 0.007280 0.007154 0.007012 0.006865 0.006724 0.006604 0.006515 0.006464 0.006451 0.006469 0.006507 0.006554 0.006599 0.006637 0.006665 0.006681 0.006686 0.006680 0.006664 0.006639 0.006606 0.006564 0.006516 0.006462 0.006406 0.006353 0.006305 0.006267 0.006241 0.006229 0.006229 0.006242 0.006262 0.006287 0.006312 0.006338 0.006366 0.006401 0.006450 0.006517 0.006599 0.006691 0.006781 0.006855 0.006905 0.006926 0.006921 0.006897 0.006866 0.006834 0.006805 0.006776 0.006740 0.006690 0.006621 0.006533 0.006432 0.006330 0.006235 0.006160 0.006111 0.006091 0.006100 0.006133 0.006184 0.006244 0.006302 0.006351 0.006384 0.006401 0.006402 0.006391 0.006370 0.006344 0.006314 0.006281 0.006246 0.006212 0.006177 0.006139 0.006092 0.006028 0.005941 0.005825 0.005685 0.005532 0.005381 0.005249 0.005152 0.005095 0.005079 0.005099 0.005146 0.005213 0.005293 0.005383 0.005480 0.005587 0.005704 0.005831 0.005968 0.006108 0.006244 0.006363 0.006457 0.006520 0.006551 0.006553 0.006536 0.006509 0.006478 0.006446 0.006411 0.006369 0.006315 0.006247 0.006163 0.006066 0.005959 0.005846 0.005733 0.005622 0.005515 0.005410 0.005305 0.005198 0.005093 0.004996 0.004913 0.004854 0.004822 0.004818 0.004837 0.004871 0.004906 0.004930 0.004928 0.004892 0.004815 0.004700 0.004556 0.004399 0.004247 0.004120 0.004036 0.004001 0.004017 0.004073 0.004152 0.004234 0.004297 0.004325 0.004314 0.004265 0.004193 0.004115 0.004046 0.003998 0.003973 0.003968 0.003971 0.003970 0.003956 0.003923 0.003872 0.003805 0.003730 0.003652 0.003579 0.003514 0.003460 0.003417 0.003384 0.003359 0.003340 0.003326 0.003320 0.003325 0.003346 0.003385 0.003439 0.003503 0.003567 0.003621 0.003658 0.003674 0.003670 0.003649 0.003616 0.003573 0.003521 0.003461 0.003396 0.003332 0.003277 0.003242 0.003233 0.003252 0.003292 0.003343 0.003393 0.003431 0.003451 0.003451 0.003434 0.003402 0.003358 0.003303 0.003238 0.003163 0.003082 0.003001 0.002925 0.002857 0.002796 0.002738 0.002676 0.002606 0.002527 0.002440 0.002354 0.002276 0.002216 0.002177 0.002159 0.002161 0.002177 0.002201 0.002231 0.002262 0.002295 0.002329 0.002363 0.002397 0.002426 0.002448 0.002457 0.002452 0.002430 0.002394 0.002346 0.002291 0.002232 0.002173 0.002119 0.002072 0.002037 0.002014 0.002007 0.002015 0.002037 0.002068 0.002102 0.002131 0.002147 0.002146 0.002127 0.002095 0.002058 0.002021 0.001991 0.001968 0.001951 0.001937 0.001925 0.001919 0.001925 0.001948 0.001989 0.002043 0.002097 0.002137 0.002152 0.002136 0.002094 0.002037 0.001980 0.001935 0.001910 0.001904 0.001909 0.001912 0.001900 0.001861 0.001792 0.001695 0.001581 0.001463 0.001357 0.001277 0.001233 0.001229 0.001262 0.001320 0.001391 0.001456 0.001502 0.001520 0.001508 0.001472 0.001423 0.001374 0.001337 0.001323 0.001338 0.001383 0.001459 0.001564 0.001690 0.001829 0.001964 0.002076 0.002149 0.002167 0.002124 0.002023 0.001874 0.001694 0.001504 0.001324 0.001176 0.001078 0.001041 0.001070 0.001159 0.001297 0.001466 0.001646 0.001818 0.001967 0.002083 0.002163 0.002214 0.002247 0.002273 0.002303 0.002338 0.002374 0.002404 0.002420 0.002419 0.002402 0.002375 0.002342 0.002305 0.002264 0.002214 0.002153 0.002079 0.002000 0.001926 0.001870 0.001843 0.001846 0.001877 0.001924 0.001977 0.002024 0.002061 0.002085 0.002102 0.002116 0.002131 0.002152 0.002179 0.002216 0.002265 0.002327 0.002403 0.002492 0.002590 0.002690 0.002785 0.002866 0.002925 0.002961 0.002974 0.002971 0.002961 0.002954 0.002955 0.002967 0.002986 0.003004 0.003011 0.002999 0.002963 0.002903 0.002826 0.002737 0.002644 0.002552 0.002467 0.002395 0.002343 0.002321 0.002335 0.002389 0.002480 0.002600 0.002740 0.002886 0.003027 0.003150 0.003247 0.003312 0.003344 0.003347 0.003328 0.003297 0.003264 0.003235 0.003214 0.003199 0.003185 0.003167 0.003142 0.003109 0.003072 0.003034 0.002998 0.002962 0.002924 0.002882 0.002835 0.002788 0.002749 0.002725 0.002724 0.002750 0.002801 0.002874 0.002956 0.003034 0.003094 0.003126 0.003126 0.003101 0.003063 0.003028 0.003008 0.003011 0.003041 0.003094 0.003167 0.003253 0.003343 0.003432 0.003512 0.003575 0.003615 0.003627 0.003607 0.003559 0.003489 0.003411 0.003337 0.003276 0.003232 0.003203 0.003178 0.003150 0.003111 0.003060 0.003001 0.002945 0.002905 0.002891 0.002909 0.002962 0.003043 0.003146 0.003260 0.003373 0.003475 0.003556 0.003610 0.003635 0.003631 0.003602 0.003553 0.003492 0.003423 0.003351 0.003279 0.003210 0.003149 0.003101 0.003066 0.003044 0.003029 0.003012 0.002983 0.002931 0.002850 0.002743 0.002616 0.002484 0.002366 0.002276 0.002223 0.002207 0.002218 0.002243 0.002267 0.002281 0.002280 0.002264 0.002239 0.002212 0.002192 0.002188 0.002205 0.002244 0.002302 0.002371 0.002444 0.002511 0.002568 0.002609 0.002633 0.002640 0.002630 0.002606 0.002570 0.002526 0.002476 0.002421 0.002360 0.002289 0.002205 0.002107 0.001996 0.001874 0.001746 0.001620 0.001501 0.001401 0.001326 0.001286 0.001284 0.001324 0.001402 0.001513 0.001647 0.001792 0.001934 0.002066 0.002181 0.002283 0.002377 0.002469 0.002565 0.002662 0.002756 0.002840 0.002905 0.002948 0.002972 0.002980 0.002979 0.002975 0.002973 0.002975 0.002982 0.002996 0.003014 

0.035437 0.035804 0.036244 0.036763 0.037363 0.038037 0.038767 0.039525 0.040278 0.040983 0.041599 0.042086 0.042406 0.042531 0.042441 0.042135 0.041629 0.040957 0.040163 0.039294 0.038395 0.037498 0.036627 0.035793 0.035000 0.034245 0.033520 0.032817 0.032130 0.031455 0.030794 0.030151 0.029532 0.028939 0.028373 0.027830 0.027306 0.026799 0.026310 0.025844 0.025407 0.025001 0.024621 0.024261 0.023911 0.023559 0.023200 0.022832 0.022461 0.022091 0.021731 0.021385 0.021054 0.020735 0.020422 0.020111 0.019795 0.019474 0.019146 0.018815 0.018486 0.018165 0.017861 0.017583 0.017340 0.017136 0.016974 0.016852 0.016760 0.016687 0.016621 0.016549 0.016464 0.016363 0.016248 0.016124 0.015996 0.015871 0.015753 0.015647 0.015558 0.015491 0.015449 0.015434 0.015441 0.015463 0.015488 0.015503 0.015499 0.015470 0.015419 0.015348 0.015264 0.015172 0.015076 0.014978 0.014877 0.014773 0.014664 0.014551 0.014430 0.014300 0.014159 0.014009 0.013850 0.013689 0.013535 0.013394 0.013275 0.013182 0.013115 0.013073 0.013047 0.013028 0.013007 0.012976 0.012931 0.012873 0.012806 0.012740 0.012685 0.012649 0.012637 0.012649 0.012678 0.012714 0.012743 0.012753 0.012737 0.012695 0.012630 0.012552 0.012468 0.012387 0.012312 0.012242 0.012172 0.012096 0.012007 0.011904 0.011788 0.011666 0.011546 0.011437 0.011348 0.011283 0.011243 0.011230 0.011240 0.011269 0.011312 0.011365 0.011424 0.011484 0.011543 0.011598 0.011647 0.011691 0.011729 0.011764 0.011794 0.011818 0.011832 0.011832 0.011816 0.011788 0.011752 0.011717 0.011689 0.011676 0.011677 0.011691 0.011711 0.011730 0.011737 0.011726 0.011690 0.011628 0.011543 0.011443 0.011338 0.011238 0.011151 0.011081 0.011030 0.010996 0.010977 0.010970 0.010969 0.010968 0.010959 0.010936 0.010896 0.010840 0.010769 0.010690 0.010608 0.010531 0.010464 0.010413 0.010381 0.010365 0.010360 0.010359 0.010353 0.010337 0.010309 0.010267 0.010212 0.010146 0.010069 0.009986 0.009899 0.009816 0.009741 0.009683 0.009644 0.009625 0.009624 0.009633 0.009644 0.009649 0.009638 0.009606 0.009549 0.009469 0.009369 0.009261 0.009156 0.009070 0.009016 0.009000 0.009024 0.009080 0.009156 0.009237 0.009312 0.009371 0.009412 0.009437 0.009449 0.009453 0.009448 0.009429 0.009390 0.009320 0.009216 0.009080 0.008925 0.008770 0.008637 0.008544 0.008500 0.008506 0.008554 0.008632 0.008728 0.008831 0.008934 0.009030 0.009115 0.009183 0.009234 0.009268 0.009287 0.009294 0.009291 0.009279 0.009258 0.009230 0.009196 0.009164 0.009138 0.009126 0.009128 0.009143 0.009166 0.009193 0.009222 0.009253 0.009286 0.009324 0.009364 0.009404 0.009440 0.009469 0.009490 0.009508 0.009528 0.009551 0.009578 0.009603 0.009615 0.009607 0.009568 0.009494 0.009387 0.009251 0.009099 0.008946 0.008808 0.008698 0.008626 0.008591 0.008589 0.008608 0.008637 0.008668 0.008697 0.008724 0.008753 0.008786 0.008826 0.008870 0.008914 0.008954 0.008983 0.008996 0.008990 0.008958 0.008900 0.008817 0.008716 0.008607 0.008502 0.008414 0.008351 0.008317 0.008310 0.008324 0.008351 0.008384 0.008415 0.008438 0.008449 0.008450 0.008447 0.008449 0.008469 0.008517 0.008596 0.008704 0.008829 0.008953 0.009056 0.009123 0.009146 0.009124 0.009065 0.008977 0.008872 0.008759 0.008643 0.008532 0.008432 0.008350 0.008291 0.008258 0.008252 0.008269 0.008307 0.008363 0.008437 0.008532 0.008651 0.008794 0.008955 0.009117 0.009260 0.009364 0.009413 0.009401 0.009337 0.009239 0.009131 0.009038 0.008976 0.008950 0.008957 0.008983 0.009013 0.009032 0.009033 0.009013 0.008975 0.008922 0.008857 0.008783 0.008699 0.008605 0.008504 0.008397 0.008290 0.008185 0.008087 0.007995 0.007906 0.007812 0.007709 0.007594 0.007470 0.007344 0.007229 0.007135 0.007066 0.007022 0.007000 0.006993 0.006996 0.007004 0.007020 0.007047 0.007092 0.007159 0.007249 0.007358 0.007474 0.007581 0.007664 0.007710 0.007715 0.007684 0.007632 0.007573 0.007526 0.007500 0.007498 0.007516 0.007542 0.007564 0.007571 0.007555 0.007511 0.007439 0.007340 0.007215 0.007072 0.006918 0.006768 0.006635 0.006533 0.006470 0.006447 0.006456 0.006489 0.006532 0.006577 0.006615 0.006642 0.006657 0.006660 0.006652 0.006635 0.006610 0.006578 0.006539 0.006495 0.006448 0.006400 0.006356 0.006318 0.006289 0.006271 0.006264 0.006267 0.006280 0.006299 0.006320 0.006339 0.006357 0.006375 0.006400 0.006439 0.006496 0.006571 0.006659 0.006746 0.006822 0.006874 0.006900 0.006899 0.006881 0.006855 0.006828 0.006803 0.006779 0.006747 0.006700 0.006633 0.006545 0.006442 0.006335 0.006235 0.006154 0.006100 0.006078 0.006089 0.006128 0.006188 0.006259 0.006329 0.006388 0.006429 0.006448 0.006448 0.006431 0.006404 0.006370 0.006333 0.006296 0.006259 0.006223 0.006188 0.006150 0.006104 0.006040 0.005951 0.005833 0.005690 0.005532 0.005376 0.005240 0.005137 0.005077 0.005058 0.005076 0.005122 0.005189 0.005270 0.005360 0.005458 0.005565 0.005681 0.005808 0.005943 0.006082 0.006215 0.006333 0.006427 0.006492 0.006527 0.006537 0.006528 0.006509 0.006486 0.006461 0.006431 0.006393 0.006343 0.006278 0.006198 0.006106 0.006006 0.005903 0.005800 0.005702 0.005608 0.005515 0.005420 0.005320 0.005218 0.005117 0.005027 0.004956 0.004910 0.004892 0.004898 0.004918 0.004942 0.004954 0.004942 0.004896 0.004810 0.004686 0.004533 0.004368 0.004210 0.004082 0.003999 0.003972 0.004001 0.004076 0.004178 0.004283 0.004367 0.004414 0.004416 0.004376 0.004307 0.004228 0.004157 0.004103 0.004072 0.004058 0.004052 0.004041 0.004017 0.003974 0.003913 0.003837 0.003752 0.003667 0.003585 0.003512 0.003451 0.003401 0.003361 0.003330 0.003307 0.003291 0.003286 0.003295 0.003322 0.003367 0.003427 0.003494 0.003559 0.003614 0.003651 0.003670 0.003671 0.003659 0.003635 0.003600 0.003553 0.003495 0.003428 0.003360 0.003302 0.003264 0.003254 0.003273 0.003317 0.003372 0.003426 0.003465 0.003482 0.003475 0.003447 0.003404 0.003351 0.003290 0.003224 0.003153 0.003080 0.003010 0.002946 0.002890 0.002840 0.002790 0.002735 0.002669 0.002590 0.002502 0.002413 0.002332 0.002270 0.002233 0.002221 0.002231 0.002256 0.002288 0.002322 0.002354 0.002381 0.002403 0.002423 0.002438 0.002448 0.002450 0.002441 0.002419 0.002383 0.002335 0.002280 0.002221 0.002163 0.002109 0.002063 0.002026 0.002001 0.001988 0.001987 0.001999 0.002022 0.002049 0.002077 0.002098 0.002106 0.002099 0.002077 0.002046 0.002011 0.001980 0.001956 0.001938 0.001923 0.001910 0.001897 0.001888 0.001889 0.001907 0.001942 0.001991 0.002041 0.002079 0.002096 0.002085 0.002051 0.002004 0.001958 0.001924 0.001908 0.001909 0.001918 0.001923 0.001910 0.001870 0.001798 0.001695 0.001573 0.001446 0.001331 0.001244 0.001194 0.001187 0.001219 0.001279 0.001351 0.001420 0.001469 0.001491 0.001486 0.001457 0.001417 0.001377 0.001350 0.001344 0.001366 0.001416 0.001497 0.001603 0.001730 0.001867 0.002000 0.002109 0.002178 0.002194 0.002151 0.002053 0.001908 0.001733 0.001546 0.001369 0.001220 0.001120 0.001079 0.001103 0.001189 0.001324 0.001490 0.001669 0.001840 0.001987 0.002100 0.002176 0.002221 0.002246 0.002263 0.002283 0.002309 0.002338 0.002363 0.002377 0.002378 0.002367 0.002347 0.002323 0.002296 0.002263 0.002219 0.002159 0.002084 0.002000 0.001919 0.001856 0.001823 0.001825 0.001858 0.001914 0.001977 0.002036 0.002083 0.002115 0.002134 0.002146 0.002155 0.002167 0.002185 0.002214 0.002257 0.002316 0.002391 0.002480 0.002579 0.002682 0.002779 0.002863 0.002927 0.002966 0.002982 0.002980 0.002970 0.002961 0.002960 0.002970 0.002989 0.003009 0.003019 0.003011 0.002981 0.002929 0.002858 0.002774 0.002683 0.002591 0.002503 0.002426 0.002369 0.002343 0.002353 0.002405 0.002494 0.002615 0.002756 0.002905 0.003049 0.003178 0.003281 0.003351 0.003389 0.003397 0.003383 0.003355 0.003325 0.003299 0.003280 0.003267 0.003254 0.003238 0.003213 0.003180 0.003141 0.003102 0.003062 0.003022 0.002977 0.002926 0.002868 0.002809 0.002757 0.002721 0.002709 0.002727 0.002775 0.002846 0.002930 0.003011 0.003072 0.003104 0.003103 0.003077 0.003040 0.003006 0.002990 0.003000 0.003038 0.003102 0.003186 0.003281 0.003379 0.003471 0.003551 0.003610 0.003644 0.003649 0.003624 0.003573 0.003504 0.003428 0.003359 0.003303 0.003264 0.003238 0.003216 0.003188 0.003148 0.003094 0.003031 0.002970 0.002924 0.002904 0.002919 0.002970 0.003051 0.003155 0.003270 0.003382 0.003482 0.003558 0.003606 0.003622 0.003610 0.003574 0.003520 0.003457 0.003390 0.003322 0.003256 0.003195 0.003142 0.003098 0.003066 0.003044 0.003025 0.003001 0.002963 0.002902 0.002814 0.002701 0.002574 0.002447 0.002337 0.002259 0.002218 0.002213 0.002233 0.002261 0.002285 0.002292 0.002281 0.002251 0.002211 0.002169 0.002137 0.002124 0.002138 0.002179 0.002243 0.002323 0.002408 0.002488 0.002555 0.002603 0.002631 0.002637 0.002625 0.002598 0.002558 0.002510 0.002457 0.002398 0.002332 0.002259 0.002175 0.002082 0.001979 0.001870 0.001757 0.001646 0.001542 0.001453 0.001386 0.001349 0.001348 0.001385 0.001458 0.001562 0.001690 0.001828 0.001967 0.002098 0.002217 0.002324 0.002424 0.002522 0.002620 0.002717 0.002808 0.002885 0.002946 0.002986 0.003010 0.003021 0.003025 0.003029 0.003034 0.003045 0.003060 0.003080 0.003105 

0.034730 0.035072 0.035483 0.035971 0.036540 0.037189 0.037906 0.038674 0.039466 0.040247 0.040977 0.041615 0.042116 0.042439 0.042553 0.042440 0.042105 0.041571 0.040878 0.040074 0.039207 0.038318 0.037438 0.036585 0.035767 0.034985 0.034233 0.033507 0.032798 0.032103 0.031424 0.030765 0.030128 0.029516 0.028928 0.028360 0.027808 0.027270 0.026750 0.026255 0.025790 0.025360 0.024962 0.024589 0.024230 0.023873 0.023511 0.023140 0.022762 0.022385 0.022015 0.021659 0.021320 0.020995 0.020680 0.020368 0.020055 0.019737 0.019412 0.019083 0.018753 0.018429 0.018119 0.017832 0.017577 0.017362 0.017188 0.017053 0.016951 0.016870 0.016799 0.016726 0.016643 0.016547 0.016438 0.016319 0.016195 0.016070 0.015951 0.015842 0.015750 0.015681 0.015639 0.015625 0.015636 0.015662 0.015690 0.015707 0.015704 0.015673 0.015617 0.015538 0.015444 0.015341 0.015236 0.015130 0.015024 0.014918 0.014810 0.014699 0.014581 0.014452 0.014311 0.014156 0.013990 0.013820 0.013654 0.013504 0.013377 0.013281 0.013215 0.013176 0.013156 0.013143 0.013128 0.013099 0.013051 0.012985 0.012907 0.012828 0.012760 0.012713 0.012693 0.012701 0.012730 0.012770 0.012807 0.012828 0.012826 0.012797 0.012746 0.012677 0.012598 0.012517 0.012436 0.012357 0.012275 0.012187 0.012088 0.011975 0.011853 0.011727 0.011606 0.011498 0.011409 0.011344 0.011305 0.011291 0.011299 0.011327 0.011368 0.011420 0.011478 0.011537 0.011596 0.011650 0.011700 0.011743 0.011782 0.011816 0.011844 0.011864 0.011872 0.011865 0.011841 0.011805 0.011764 0.011725 0.011699 0.011689 0.011697 0.011719 0.011747 0.011771 0.011783 0.011773 0.011737 0.011673 0.011586 0.011483 0.011375 0.011274 0.011186 0.011117 0.011067 0.011036 0.011020 0.011017 0.011019 0.011020 0.011012 0.010989 0.010949 0.010894 0.010825 0.010750 0.010675 0.010605 0.010548 0.010507 0.010483 0.010472 0.010470 0.010467 0.010456 0.010434 0.010398 0.010349 0.010286 0.010211 0.010126 0.010033 0.009937 0.009844 0.009763 0.009700 0.009661 0.009647 0.009652 0.009671 0.009691 0.009703 0.009698 0.009667 0.009608 0.009522 0.009415 0.009297 0.009184 0.009091 0.009030 0.009009 0.009027 0.009076 0.009144 0.009217 0.009284 0.009336 0.009373 0.009398 0.009414 0.009424 0.009429 0.009422 0.009394 0.009337 0.009244 0.009120 0.008976 0.008830 0.008704 0.008617 0.008576 0.008585 0.008634 0.008712 0.008808 0.008912 0.009013 0.009106 0.009185 0.009247 0.009289 0.009314 0.009325 0.009325 0.009317 0.009301 0.009278 0.009248 0.009213 0.009180 0.009154 0.009142 0.009146 0.009163 0.009190 0.009222 0.009255 0.009288 0.009323 0.009360 0.009397 0.009432 0.009460 0.009482 0.009497 0.009510 0.009526 0.009546 0.009570 0.009591 0.009600 0.009587 0.009545 0.009469 0.009361 0.009229 0.009084 0.008942 0.008816 0.008720 0.008660 0.008634 0.008635 0.008653 0.008674 0.008693 0.008706 0.008716 0.008730 0.008750 0.008779 0.008815 0.008854 0.008889 0.008917 0.008932 0.008928 0.008903 0.008853 0.008780 0.008690 0.008592 0.008497 0.008416 0.008356 0.008319 0.008303 0.008304 0.008317 0.008334 0.008352 0.008366 0.008372 0.008372 0.008370 0.008377 0.008403 0.008457 0.008544 0.008660 0.008790 0.008918 0.009022 0.009089 0.009108 0.009083 0.009019 0.008928 0.008820 0.008706 0.008593 0.008487 0.008393 0.008316 0.008261 0.008230 0.008222 0.008235 0.008267 0.008316 0.008383 0.008472 0.008587 0.008729 0.008890 0.009056 0.009205 0.009315 0.009369 0.009361 0.009298 0.009199 0.009089 0.008993 0.008930 0.008905 0.008916 0.008949 0.008987 0.009015 0.009024 0.009011 0.008979 0.008931 0.008871 0.008800 0.008716 0.008621 0.008516 0.008403 0.008287 0.008175 0.008069 0.007970 0.007875 0.007778 0.007672 0.007554 0.007425 0.007295 0.007173 0.007071 0.006996 0.006948 0.006923 0.006916 0.006922 0.006937 0.006963 0.007004 0.007066 0.007152 0.007261 0.007385 0.007511 0.007622 0.007701 0.007739 0.007732 0.007689 0.007624 0.007556 0.007501 0.007470 0.007467 0.007486 0.007517 0.007547 0.007565 0.007560 0.007529 0.007468 0.007377 0.007257 0.007112 0.006953 0.006793 0.006649 0.006534 0.006459 0.006426 0.006429 0.006457 0.006499 0.006542 0.006579 0.006603 0.006614 0.006612 0.006600 0.006580 0.006554 0.006524 0.006490 0.006453 0.006414 0.006377 0.006343 0.006317 0.006299 0.006291 0.006292 0.006301 0.006317 0.006337 0.006355 0.006370 0.006381 0.006391 0.006406 0.006434 0.006480 0.006546 0.006626 0.006710 0.006783 0.006835 0.006861 0.006861 0.006844 0.006819 0.006793 0.006771 0.006750 0.006723 0.006681 0.006618 0.006533 0.006431 0.006322 0.006219 0.006134 0.006077 0.006054 0.006068 0.006114 0.006184 0.006266 0.006348 0.006416 0.006463 0.006484 0.006481 0.006458 0.006423 0.006383 0.006341 0.006301 0.006265 0.006231 0.006198 0.006161 0.006115 0.006052 0.005962 0.005843 0.005699 0.005539 0.005382 0.005245 0.005142 0.005082 0.005064 0.005083 0.005131 0.005200 0.005282 0.005373 0.005470 0.005574 0.005687 0.005810 0.005941 0.006075 0.006206 0.006323 0.006418 0.006487 0.006528 0.006544 0.006542 0.006530 0.006512 0.006492 0.006466 0.006431 0.006383 0.006322 0.006246 0.006159 0.006066 0.005971 0.005879 0.005792 0.005710 0.005629 0.005544 0.005450 0.005349 0.005244 0.005145 0.005062 0.005002 0.004969 0.004961 0.004968 0.004978 0.004978 0.004955 0.004898 0.004802 0.004671 0.004512 0.004343 0.004183 0.004053 0.003973 0.003952 0.003992 0.004082 0.004203 0.004327 0.004431 0.004495 0.004508 0.004476 0.004412 0.004333 0.004259 0.004202 0.004166 0.004145 0.004131 0.004113 0.004081 0.004030 0.003961 0.003877 0.003785 0.003692 0.003602 0.003521 0.003450 0.003391 0.003342 0.003303 0.003272 0.003252 0.003246 0.003257 0.003288 0.003337 0.003401 0.003471 0.003537 0.003593 0.003632 0.003656 0.003665 0.003662 0.003648 0.003621 0.003581 0.003526 0.003460 0.003391 0.003331 0.003292 0.003283 0.003306 0.003354 0.003414 0.003470 0.003509 0.003521 0.003505 0.003466 0.003410 0.003346 0.003278 0.003210 0.003142 0.003078 0.003019 0.002968 0.002925 0.002886 0.002847 0.002800 0.002738 0.002661 0.002572 0.002479 0.002395 0.002331 0.002295 0.002287 0.002305 0.002340 0.002380 0.002419 0.002450 0.002471 0.002483 0.002487 0.002485 0.002477 0.002461 0.002435 0.002398 0.002350 0.002293 0.002231 0.002170 0.002114 0.002067 0.002029 0.002003 0.001988 0.001984 0.001990 0.002004 0.002023 0.002044 0.002062 0.002071 0.002068 0.002051 0.002022 0.001988 0.001953 0.001925 0.001905 0.001892 0.001881 0.001870 0.001857 0.001846 0.001843 0.001855 0.001884 0.001926 0.001971 0.002009 0.002028 0.002025 0.002003 0.001970 0.001938 0.001918 0.001912 0.001920 0.001934 0.001941 0.001930 0.001889 0.001813 0.001707 0.001578 0.001443 0.001321 0.001227 0.001174 0.001166 0.001199 0.001261 0.001335 0.001406 0.001458 0.001483 0.001481 0.001458 0.001425 0.001394 0.001376 0.001379 0.001409 0.001467 0.001553 0.001664 0.001793 0.001930 0.002060 0.002167 0.002233 0.002247 0.002204 0.002108 0.001968 0.001799 0.001619 0.001446 0.001299 0.001196 0.001152 0.001170 0.001249 0.001377 0.001538 0.001710 0.001875 0.002017 0.002124 0.002194 0.002232 0.002249 0.002257 0.002267 0.002283 0.002304 0.002325 0.002339 0.002343 0.002338 0.002328 0.002314 0.002298 0.002273 0.002234 0.002176 0.002098 0.002008 0.001920 0.001850 0.001813 0.001814 0.001851 0.001914 0.001987 0.002057 0.002114 0.002152 0.002173 0.002182 0.002185 0.002189 0.002199 0.002220 0.002258 0.002313 0.002386 0.002475 0.002575 0.002680 0.002780 0.002867 0.002934 0.002976 0.002994 0.002993 0.002982 0.002971 0.002968 0.002976 0.002993 0.003012 0.003023 0.003018 0.002992 0.002944 0.002877 0.002797 0.002707 0.002614 0.002523 0.002442 0.002382 0.002351 0.002358 0.002406 0.002494 0.002613 0.002755 0.002905 0.003052 0.003185 0.003292 0.003368 0.003410 0.003423 0.003414 0.003392 0.003367 0.003346 0.003331 0.003321 0.003312 0.003297 0.003274 0.003242 0.003203 0.003161 0.003117 0.003070 0.003017 0.002956 0.002888 0.002818 0.002754 0.002709 0.002689 0.002703 0.002749 0.002822 0.002908 0.002990 0.003053 0.003085 0.003084 0.003058 0.003021 0.002991 0.002982 0.003001 0.003050 0.003126 0.003221 0.003326 0.003431 0.003525 0.003602 0.003655 0.003680 0.003675 0.003642 0.003585 0.003514 0.003439 0.003373 0.003322 0.003288 0.003265 0.003245 0.003218 0.003177 0.003120 0.003053 0.002987 0.002935 0.002911 0.002922 0.002970 0.003050 0.003152 0.003265 0.003374 0.003468 0.003537 0.003576 0.003585 0.003565 0.003525 0.003470 0.003410 0.003347 0.003287 0.003229 0.003177 0.003130 0.003090 0.003059 0.003034 0.003010 0.002978 0.002930 0.002859 0.002763 0.002645 0.002518 0.002395 0.002294 0.002227 0.002199 0.002203 0.002229 0.002258 0.002278 0.002278 0.002254 0.002210 0.002153 0.002096 0.002051 0.002030 0.002039 0.002081 0.002152 0.002243 0.002342 0.002436 0.002516 0.002574 0.002608 0.002616 0.002603 0.002573 0.002531 0.002480 0.002424 0.002363 0.002297 0.002225 0.002146 0.002060 0.001968 0.001873 0.001776 0.001681 0.001592 0.001516 0.001458 0.001427 0.001427 0.001461 0.001529 0.001626 0.001743 0.001872 0.002004 0.002131 0.002248 0.002358 0.002462 0.002563 0.002662 0.002758 0.002845 0.002918 0.002975 0.003015 0.003041 0.003058 0.003070 0.003083 0.003098 0.003116 0.003139 0.003165 0.003195 

0.034038 0.034359 0.034745 0.035204 0.035741 0.036359 0.037052 0.037810 0.038612 0.039433 0.040238 0.040988 0.041635 0.042134 0.042440 0.042526 0.042380 0.042014 0.041458 0.040756 0.039956 0.039104 0.038236 0.037376 0.036541 0.035734 0.034956 0.034202 0.033467 0.032751 0.032054 0.031378 0.030727 0.030102 0.029498 0.028912 0.028339 0.027777 0.027230 0.026706 0.026213 0.025756 0.025334 0.024942 0.024568 0.024202 0.023834 0.023458 0.023075 0.022690 0.022312 0.021947 0.021600 0.021269 0.020952 0.020640 0.020329 0.020014 0.019692 0.019363 0.019033 0.018706 0.018392 0.018099 0.017838 0.017614 0.017430 0.017283 0.017169 0.017075 0.016992 0.016909 0.016820 0.016721 0.016612 0.016496 0.016375 0.016253 0.016134 0.016026 0.015934 0.015866 0.015825 0.015813 0.015826 0.015854 0.015884 0.015903 0.015899 0.015866 0.015806 0.015721 0.015619 0.015507 0.015393 0.015278 0.015166 0.015056 0.014945 0.014833 0.014714 0.014584 0.014439 0.014277 0.014102 0.013920 0.013743 0.013580 0.013444 0.013342 0.013274 0.013236 0.013221 0.013215 0.013204 0.013178 0.013129 0.013059 0.012974 0.012887 0.012810 0.012757 0.012734 0.012740 0.012771 0.012813 0.012855 0.012885 0.012894 0.012879 0.012841 0.012785 0.012716 0.012639 0.012557 0.012471 0.012379 0.012278 0.012166 0.012041 0.011909 0.011776 0.011651 0.011541 0.011452 0.011387 0.011348 0.011334 0.011342 0.011368 0.011410 0.011462 0.011520 0.011581 0.011640 0.011696 0.011746 0.011790 0.011829 0.011862 0.011888 0.011903 0.011905 0.011889 0.011857 0.011812 0.011764 0.011723 0.011697 0.011692 0.011708 0.011739 0.011776 0.011808 0.011823 0.011814 0.011775 0.011706 0.011613 0.011505 0.011393 0.011289 0.011202 0.011135 0.011089 0.011063 0.011053 0.011054 0.011059 0.011061 0.011052 0.011027 0.010985 0.010927 0.010859 0.010786 0.010715 0.010653 0.010604 0.010572 0.010556 0.010552 0.010552 0.010548 0.010534 0.010506 0.010463 0.010405 0.010333 0.010250 0.010155 0.010054 0.009950 0.009851 0.009765 0.009701 0.009663 0.009654 0.009667 0.009694 0.009723 0.009741 0.009739 0.009709 0.009648 0.009557 0.009442 0.009317 0.009197 0.009097 0.009031 0.009005 0.009018 0.009061 0.009123 0.009188 0.009248 0.009294 0.009328 0.009351 0.009369 0.009385 0.009396 0.009398 0.009379 0.009331 0.009249 0.009134 0.008999 0.008862 0.008744 0.008661 0.008625 0.008635 0.008685 0.008764 0.008861 0.008963 0.009062 0.009150 0.009223 0.009277 0.009311 0.009328 0.009332 0.009327 0.009316 0.009299 0.009275 0.009244 0.009209 0.009174 0.009148 0.009136 0.009141 0.009162 0.009193 0.009229 0.009266 0.009302 0.009336 0.009370 0.009400 0.009427 0.009446 0.009459 0.009468 0.009478 0.009492 0.009513 0.009538 0.009560 0.009568 0.009554 0.009509 0.009432 0.009326 0.009198 0.009061 0.008928 0.008814 0.008729 0.008678 0.008657 0.008659 0.008670 0.008681 0.008684 0.008679 0.008672 0.008669 0.008677 0.008696 0.008725 0.008759 0.008793 0.008821 0.008838 0.008839 0.008821 0.008779 0.008716 0.008637 0.008550 0.008465 0.008392 0.008336 0.008297 0.008274 0.008264 0.008262 0.008265 0.008270 0.008274 0.008274 0.008272 0.008271 0.008281 0.008312 0.008373 0.008466 0.008587 0.008722 0.008850 0.008953 0.009015 0.009030 0.009000 0.008933 0.008840 0.008733 0.008622 0.008515 0.008416 0.008329 0.008260 0.008211 0.008182 0.008174 0.008184 0.008210 0.008250 0.008309 0.008390 0.008499 0.008636 0.008794 0.008960 0.009112 0.009226 0.009284 0.009280 0.009219 0.009120 0.009009 0.008912 0.008847 0.008825 0.008840 0.008879 0.008925 0.008962 0.008978 0.008972 0.008946 0.008903 0.008847 0.008779 0.008698 0.008604 0.008497 0.008381 0.008262 0.008144 0.008033 0.007929 0.007830 0.007729 0.007621 0.007500 0.007368 0.007233 0.007106 0.006999 0.006918 0.006865 0.006837 0.006830 0.006837 0.006857 0.006892 0.006945 0.007022 0.007125 0.007251 0.007391 0.007529 0.007645 0.007725 0.007757 0.007741 0.007687 0.007610 0.007531 0.007467 0.007428 0.007420 0.007437 0.007469 0.007504 0.007530 0.007536 0.007517 0.007468 0.007387 0.007272 0.007128 0.006965 0.006797 0.006641 0.006516 0.006431 0.006390 0.006389 0.006415 0.006456 0.006497 0.006529 0.006548 0.006551 0.006542 0.006523 0.006499 0.006473 0.006446 0.006418 0.006389 0.006360 0.006334 0.006313 0.006299 0.006293 0.006296 0.006306 0.006322 0.006342 0.006363 0.006381 0.006393 0.006399 0.006401 0.006407 0.006424 0.006460 0.006516 0.006588 0.006665 0.006733 0.006782 0.006805 0.006802 0.006782 0.006755 0.006728 0.006707 0.006688 0.006665 0.006629 0.006573 0.006493 0.006395 0.006287 0.006183 0.006097 0.006039 0.006018 0.006035 0.006087 0.006166 0.006259 0.006351 0.006427 0.006478 0.006499 0.006492 0.006464 0.006422 0.006376 0.006331 0.006291 0.006256 0.006225 0.006195 0.006161 0.006117 0.006053 0.005964 0.005846 0.005703 0.005547 0.005393 0.005260 0.005162 0.005106 0.005092 0.005116 0.005168 0.005240 0.005323 0.005413 0.005508 0.005608 0.005715 0.005831 0.005956 0.006085 0.006212 0.006328 0.006426 0.006499 0.006545 0.006568 0.006572 0.006565 0.006551 0.006533 0.006509 0.006476 0.006430 0.006371 0.006299 0.006217 0.006130 0.006043 0.005960 0.005884 0.005813 0.005742 0.005665 0.005576 0.005475 0.005365 0.005257 0.005161 0.005087 0.005040 0.005017 0.005011 0.005010 0.004998 0.004964 0.004897 0.004795 0.004659 0.004498 0.004328 0.004168 0.004039 0.003961 0.003945 0.003992 0.004093 0.004226 0.004366 0.004484 0.004560 0.004583 0.004557 0.004496 0.004417 0.004342 0.004281 0.004240 0.004215 0.004196 0.004173 0.004136 0.004081 0.004007 0.003919 0.003822 0.003723 0.003626 0.003537 0.003457 0.003388 0.003328 0.003278 0.003238 0.003212 0.003202 0.003212 0.003244 0.003295 0.003361 0.003432 0.003499 0.003556 0.003600 0.003629 0.003647 0.003654 0.003650 0.003634 0.003601 0.003551 0.003488 0.003421 0.003362 0.003324 0.003318 0.003344 0.003395 0.003459 0.003517 0.003555 0.003562 0.003538 0.003487 0.003420 0.003345 0.003270 0.003199 0.003135 0.003078 0.003029 0.002988 0.002956 0.002928 0.002898 0.002858 0.002802 0.002726 0.002636 0.002541 0.002453 0.002387 0.002351 0.002348 0.002373 0.002416 0.002464 0.002507 0.002538 0.002554 0.002556 0.002547 0.002530 0.002506 0.002476 0.002437 0.002389 0.002331 0.002267 0.002202 0.002141 0.002089 0.002048 0.002020 0.002004 0.001999 0.002002 0.002011 0.002024 0.002038 0.002049 0.002054 0.002049 0.002032 0.002002 0.001964 0.001923 0.001887 0.001861 0.001844 0.001836 0.001831 0.001823 0.001812 0.001799 0.001791 0.001795 0.001815 0.001849 0.001888 0.001924 0.001947 0.001953 0.001944 0.001927 0.001911 0.001905 0.001911 0.001927 0.001945 0.001956 0.001946 0.001905 0.001828 0.001719 0.001587 0.001448 0.001322 0.001226 0.001173 0.001167 0.001202 0.001266 0.001343 0.001414 0.001466 0.001492 0.001491 0.001471 0.001443 0.001418 0.001408 0.001420 0.001459 0.001527 0.001621 0.001737 0.001871 0.002009 0.002138 0.002242 0.002305 0.002317 0.002273 0.002180 0.002045 0.001884 0.001711 0.001544 0.001401 0.001298 0.001250 0.001261 0.001332 0.001449 0.001599 0.001760 0.001915 0.002047 0.002146 0.002208 0.002239 0.002248 0.002247 0.002248 0.002255 0.002269 0.002285 0.002299 0.002307 0.002310 0.002310 0.002307 0.002300 0.002283 0.002248 0.002188 0.002107 0.002011 0.001916 0.001840 0.001799 0.001800 0.001841 0.001911 0.001994 0.002074 0.002139 0.002183 0.002206 0.002212 0.002210 0.002206 0.002209 0.002224 0.002256 0.002308 0.002379 0.002468 0.002568 0.002674 0.002775 0.002865 0.002935 0.002979 0.002999 0.002999 0.002988 0.002975 0.002969 0.002974 0.002987 0.003003 0.003011 0.003006 0.002980 0.002934 0.002869 0.002789 0.002699 0.002604 0.002510 0.002426 0.002362 0.002328 0.002332 0.002378 0.002465 0.002584 0.002725 0.002877 0.003026 0.003160 0.003270 0.003349 0.003395 0.003412 0.003408 0.003392 0.003374 0.003358 0.003349 0.003345 0.003341 0.003330 0.003311 0.003280 0.003241 0.003197 0.003148 0.003094 0.003032 0.002961 0.002883 0.002803 0.002731 0.002678 0.002654 0.002666 0.002713 0.002788 0.002877 0.002962 0.003027 0.003060 0.003060 0.003036 0.003003 0.002980 0.002979 0.003008 0.003070 0.003159 0.003266 0.003380 0.003489 0.003584 0.003655 0.003699 0.003712 0.003694 0.003650 0.003585 0.003510 0.003435 0.003371 0.003324 0.003294 0.003275 0.003257 0.003231 0.003189 0.003131 0.003061 0.002991 0.002935 0.002906 0.002913 0.002958 0.003034 0.003133 0.003240 0.003343 0.003428 0.003488 0.003519 0.003520 0.003496 0.003454 0.003403 0.003350 0.003297 0.003247 0.003200 0.003156 0.003114 0.003077 0.003045 0.003016 0.002984 0.002943 0.002884 0.002803 0.002698 0.002575 0.002446 0.002328 0.002234 0.002177 0.002157 0.002168 0.002197 0.002226 0.002240 0.002230 0.002195 0.002137 0.002066 0.001996 0.001939 0.001909 0.001913 0.001956 0.002032 0.002133 0.002246 0.002356 0.002450 0.002521 0.002563 0.002576 0.002564 0.002532 0.002488 0.002436 0.002379 0.002320 0.002257 0.002190 0.002118 0.002042 0.001963 0.001882 0.001801 0.001722 0.001647 0.001583 0.001535 0.001511 0.001514 0.001547 0.001609 0.001697 0.001803 0.001920 0.002041 0.002159 0.002273 0.002381 0.002486 0.002588 0.002688 0.002781 0.002865 0.002935 0.002990 0.003032 0.003064 0.003089 0.003112 0.003134 0.003158 0.003184 0.003212 0.003241 0.003272 

0.033338 0.033643 0.034010 0.034445 0.034955 0.035544 0.036209 0.036945 0.037739 0.038571 0.039415 0.040236 0.040991 0.041631 0.042108 0.042384 0.042433 0.042255 0.041866 0.041301 0.040606 0.039825 0.038997 0.038154 0.037314 0.036490 0.035687 0.034904 0.034141 0.033400 0.032682 0.031990 0.031327 0.030692 0.030080 0.029484 0.028898 0.028319 0.027751 0.027202 0.026680 0.026192 0.025741 0.025324 0.024930 0.024549 0.024170 0.023787 0.023398 0.023006 0.022620 0.022248 0.021893 0.021557 0.021237 0.020926 0.020617 0.020303 0.019982 0.019654 0.019322 0.018993 0.018676 0.018380 0.018114 0.017884 0.017691 0.017534 0.017405 0.017295 0.017194 0.017095 0.016992 0.016884 0.016771 0.016655 0.016536 0.016417 0.016302 0.016197 0.016108 0.016042 0.016004 0.015995 0.016010 0.016039 0.016069 0.016087 0.016082 0.016048 0.015984 0.015895 0.015787 0.015668 0.015545 0.015423 0.015302 0.015184 0.015067 0.014949 0.014824 0.014688 0.014537 0.014367 0.014181 0.013987 0.013796 0.013621 0.013474 0.013364 0.013292 0.013255 0.013242 0.013240 0.013233 0.013210 0.013162 0.013090 0.013003 0.012913 0.012835 0.012781 0.012758 0.012766 0.012798 0.012842 0.012887 0.012921 0.012938 0.012934 0.012910 0.012868 0.012812 0.012744 0.012665 0.012577 0.012476 0.012362 0.012233 0.012093 0.011947 0.011804 0.011671 0.011558 0.011468 0.011403 0.011365 0.011351 0.011359 0.011386 0.011428 0.011481 0.011541 0.011604 0.011665 0.011723 0.011774 0.011819 0.011858 0.011890 0.011913 0.011925 0.011920 0.011898 0.011858 0.011806 0.011753 0.011709 0.011684 0.011684 0.011707 0.011748 0.011794 0.011833 0.011851 0.011840 0.011796 0.011719 0.011617 0.011500 0.011383 0.011277 0.011191 0.011128 0.011089 0.011071 0.011068 0.011075 0.011083 0.011085 0.011074 0.011045 0.010998 0.010937 0.010866 0.010793 0.010725 0.010668 0.010627 0.010603 0.010594 0.010596 0.010599 0.010595 0.010579 0.010546 0.010497 0.010432 0.010352 0.010261 0.010159 0.010051 0.009941 0.009838 0.009750 0.009687 0.009654 0.009650 0.009670 0.009705 0.009741 0.009765 0.009766 0.009735 0.009671 0.009574 0.009453 0.009321 0.009194 0.009089 0.009018 0.008988 0.008997 0.009036 0.009093 0.009154 0.009208 0.009250 0.009281 0.009303 0.009323 0.009342 0.009359 0.009366 0.009353 0.009311 0.009235 0.009127 0.008999 0.008868 0.008755 0.008677 0.008644 0.008656 0.008708 0.008788 0.008885 0.008986 0.009083 0.009167 0.009233 0.009278 0.009304 0.009314 0.009312 0.009304 0.009292 0.009275 0.009252 0.009222 0.009186 0.009151 0.009125 0.009113 0.009119 0.009143 0.009178 0.009218 0.009259 0.009296 0.009329 0.009357 0.009379 0.009394 0.009403 0.009407 0.009411 0.009418 0.009433 0.009457 0.009486 0.009511 0.009523 0.009510 0.009466 0.009391 0.009286 0.009162 0.009031 0.008906 0.008801 0.008723 0.008677 0.008657 0.008654 0.008656 0.008653 0.008640 0.008618 0.008593 0.008576 0.008572 0.008583 0.008608 0.008640 0.008674 0.008705 0.008726 0.008732 0.008720 0.008687 0.008633 0.008562 0.008485 0.008409 0.008342 0.008289 0.008249 0.008220 0.008199 0.008184 0.008175 0.008168 0.008163 0.008158 0.008154 0.008154 0.008168 0.008205 0.008273 0.008373 0.008499 0.008634 0.008761 0.008859 0.008916 0.008925 0.008889 0.008819 0.008726 0.008622 0.008517 0.008417 0.008326 0.008249 0.008187 0.008143 0.008117 0.008108 0.008114 0.008134 0.008167 0.008216 0.008288 0.008387 0.008516 0.008669 0.008832 0.008984 0.009101 0.009163 0.009163 0.009105 0.009007 0.008895 0.008797 0.008734 0.008714 0.008734 0.008781 0.008835 0.008879 0.008903 0.008903 0.008880 0.008841 0.008789 0.008724 0.008646 0.008553 0.008447 0.008330 0.008208 0.008088 0.007973 0.007866 0.007765 0.007663 0.007553 0.007431 0.007298 0.007161 0.007031 0.006921 0.006837 0.006782 0.006753 0.006745 0.006753 0.006776 0.006815 0.006876 0.006965 0.007082 0.007223 0.007377 0.007526 0.007650 0.007733 0.007764 0.007743 0.007681 0.007595 0.007505 0.007430 0.007382 0.007365 0.007376 0.007406 0.007443 0.007473 0.007488 0.007479 0.007440 0.007367 0.007258 0.007116 0.006951 0.006777 0.006614 0.006480 0.006389 0.006344 0.006341 0.006367 0.006406 0.006445 0.006471 0.006481 0.006474 0.006454 0.006427 0.006398 0.006371 0.006348 0.006326 0.006307 0.006289 0.006275 0.006266 0.006264 0.006270 0.006283 0.006302 0.006324 0.006348 0.006370 0.006388 0.006398 0.006400 0.006396 0.006394 0.006402 0.006428 0.006475 0.006538 0.006607 0.006669 0.006711 0.006728 0.006721 0.006696 0.006664 0.006634 0.006611 0.006594 0.006576 0.006546 0.006497 0.006424 0.006331 0.006228 0.006127 0.006042 0.005986 0.005967 0.005989 0.006048 0.006135 0.006236 0.006334 0.006416 0.006468 0.006488 0.006476 0.006442 0.006395 0.006345 0.006299 0.006260 0.006228 0.006201 0.006174 0.006142 0.006098 0.006035 0.005947 0.005833 0.005696 0.005547 0.005402 0.005278 0.005188 0.005141 0.005135 0.005165 0.005222 0.005297 0.005381 0.005470 0.005561 0.005655 0.005755 0.005864 0.005981 0.006105 0.006228 0.006344 0.006443 0.006521 0.006574 0.006602 0.006612 0.006607 0.006595 0.006577 0.006552 0.006519 0.006475 0.006417 0.006348 0.006270 0.006188 0.006108 0.006033 0.005966 0.005905 0.005844 0.005774 0.005688 0.005585 0.005469 0.005351 0.005242 0.005155 0.005095 0.005061 0.005044 0.005032 0.005010 0.004968 0.004895 0.004789 0.004652 0.004492 0.004324 0.004167 0.004041 0.003965 0.003951 0.004003 0.004109 0.004250 0.004398 0.004525 0.004608 0.004637 0.004614 0.004553 0.004474 0.004396 0.004332 0.004288 0.004260 0.004238 0.004213 0.004175 0.004119 0.004045 0.003955 0.003856 0.003754 0.003653 0.003557 0.003469 0.003389 0.003318 0.003257 0.003207 0.003172 0.003156 0.003162 0.003192 0.003242 0.003307 0.003378 0.003446 0.003506 0.003554 0.003591 0.003617 0.003635 0.003641 0.003634 0.003610 0.003567 0.003510 0.003447 0.003391 0.003356 0.003351 0.003379 0.003433 0.003497 0.003556 0.003592 0.003596 0.003565 0.003507 0.003431 0.003348 0.003268 0.003195 0.003132 0.003079 0.003036 0.003003 0.002978 0.002957 0.002933 0.002898 0.002846 0.002773 0.002683 0.002586 0.002497 0.002429 0.002394 0.002394 0.002424 0.002473 0.002527 0.002573 0.002604 0.002615 0.002610 0.002591 0.002563 0.002529 0.002489 0.002442 0.002387 0.002324 0.002257 0.002191 0.002132 0.002085 0.002051 0.002032 0.002025 0.002027 0.002034 0.002043 0.002052 0.002058 0.002057 0.002048 0.002027 0.001994 0.001951 0.001902 0.001855 0.001816 0.001790 0.001779 0.001776 0.001777 0.001774 0.001765 0.001750 0.001736 0.001731 0.001739 0.001761 0.001792 0.001824 0.001850 0.001864 0.001868 0.001867 0.001868 0.001875 0.001892 0.001916 0.001940 0.001954 0.001947 0.001907 0.001832 0.001723 0.001591 0.001453 0.001328 0.001235 0.001185 0.001183 0.001223 0.001291 0.001369 0.001440 0.001491 0.001515 0.001513 0.001493 0.001466 0.001446 0.001442 0.001462 0.001510 0.001587 0.001689 0.001814 0.001952 0.002094 0.002223 0.002326 0.002386 0.002394 0.002350 0.002257 0.002127 0.001973 0.001809 0.001649 0.001511 0.001410 0.001358 0.001363 0.001422 0.001527 0.001661 0.001808 0.001948 0.002067 0.002155 0.002208 0.002231 0.002233 0.002226 0.002219 0.002219 0.002227 0.002239 0.002253 0.002266 0.002276 0.002286 0.002294 0.002295 0.002282 0.002248 0.002185 0.002098 0.001995 0.001894 0.001814 0.001770 0.001772 0.001817 0.001893 0.001984 0.002072 0.002144 0.002193 0.002218 0.002224 0.002219 0.002211 0.002208 0.002218 0.002246 0.002294 0.002363 0.002449 0.002548 0.002653 0.002756 0.002847 0.002918 0.002965 0.002987 0.002988 0.002977 0.002963 0.002955 0.002955 0.002963 0.002972 0.002975 0.002964 0.002935 0.002886 0.002819 0.002737 0.002645 0.002547 0.002450 0.002362 0.002295 0.002260 0.002263 0.002310 0.002396 0.002516 0.002659 0.002813 0.002964 0.003100 0.003211 0.003291 0.003338 0.003358 0.003357 0.003346 0.003334 0.003326 0.003325 0.003328 0.003330 0.003325 0.003310 0.003282 0.003243 0.003196 0.003143 0.003082 0.003012 0.002932 0.002845 0.002757 0.002679 0.002622 0.002597 0.002609 0.002659 0.002738 0.002830 0.002919 0.002986 0.003021 0.003025 0.003006 0.002980 0.002966 0.002976 0.003019 0.003094 0.003195 0.003313 0.003433 0.003545 0.003637 0.003701 0.003733 0.003732 0.003700 0.003642 0.003568 0.003486 0.003410 0.003347 0.003303 0.003276 0.003261 0.003247 0.003222 0.003181 0.003122 0.003051 0.002979 0.002920 0.002888 0.002891 0.002931 0.003003 0.003095 0.003195 0.003288 0.003363 0.003413 0.003434 0.003429 0.003404 0.003365 0.003322 0.003280 0.003241 0.003205 0.003170 0.003135 0.003098 0.003062 0.003026 0.002991 0.002950 0.002899 0.002829 0.002737 0.002623 0.002494 0.002363 0.002246 0.002157 0.002105 0.002091 0.002106 0.002135 0.002160 0.002169 0.002150 0.002105 0.002036 0.001954 0.001873 0.001808 0.001771 0.001771 0.001813 0.001894 0.002003 0.002128 0.002252 0.002362 0.002445 0.002497 0.002516 0.002507 0.002476 0.002432 0.002380 0.002325 0.002269 0.002212 0.002152 0.002090 0.002025 0.001959 0.001893 0.001826 0.001761 0.001701 0.001649 0.001612 0.001594 0.001601 0.001635 0.001693 0.001772 0.001866 0.001970 0.002077 0.002185 0.002291 0.002396 0.002499 0.002601 0.002698 0.002789 0.002870 0.002939 0.002996 0.003042 0.003082 0.003117 0.003150 0.003181 0.003212 0.003242 0.003272 0.003301 0.003330 

0.032615 0.032911 0.033264 0.033684 0.034174 0.034740 0.035380 0.036090 0.036864 0.037687 0.038540 0.039397 0.040219 0.040963 0.041579 0.042023 0.042261 0.042277 0.042075 0.041679 0.041124 0.040452 0.039700 0.038901 0.038079 0.037252 0.036430 0.035620 0.034828 0.034058 0.033317 0.032607 0.031933 0.031291 0.030675 0.030076 0.029484 0.028896 0.028313 0.027741 0.027192 0.026673 0.026189 0.025740 0.025321 0.024920 0.024526 0.024133 0.023735 0.023336 0.022943 0.022562 0.022201 0.021860 0.021537 0.021225 0.020916 0.020603 0.020282 0.019953 0.019619 0.019287 0.018967 0.018668 0.018398 0.018164 0.017964 0.017796 0.017652 0.017523 0.017401 0.017281 0.017161 0.017041 0.016921 0.016802 0.016684 0.016569 0.016460 0.016359 0.016275 0.016213 0.016179 0.016172 0.016188 0.016218 0.016247 0.016264 0.016257 0.016221 0.016155 0.016063 0.015950 0.015826 0.015695 0.015563 0.015432 0.015303 0.015176 0.015046 0.014911 0.014766 0.014604 0.014423 0.014227 0.014021 0.013818 0.013632 0.013475 0.013357 0.013281 0.013242 0.013229 0.013229 0.013225 0.013203 0.013156 0.013086 0.013000 0.012912 0.012837 0.012787 0.012769 0.012780 0.012813 0.012857 0.012901 0.012936 0.012957 0.012961 0.012950 0.012923 0.012881 0.012825 0.012753 0.012664 0.012557 0.012430 0.012285 0.012127 0.011964 0.011806 0.011665 0.011546 0.011454 0.011390 0.011353 0.011340 0.011349 0.011377 0.011420 0.011476 0.011538 0.011602 0.011665 0.011724 0.011776 0.011821 0.011859 0.011890 0.011912 0.011922 0.011914 0.011887 0.011843 0.011788 0.011731 0.011685 0.011661 0.011665 0.011696 0.011745 0.011800 0.011844 0.011864 0.011849 0.011796 0.011709 0.011595 0.011468 0.011344 0.011235 0.011151 0.011094 0.011063 0.011055 0.011061 0.011074 0.011086 0.011088 0.011075 0.011041 0.010989 0.010923 0.010848 0.010773 0.010705 0.010651 0.010615 0.010596 0.010594 0.010600 0.010607 0.010605 0.010589 0.010555 0.010502 0.010432 0.010347 0.010249 0.010143 0.010030 0.009918 0.009814 0.009728 0.009669 0.009640 0.009643 0.009670 0.009712 0.009754 0.009782 0.009784 0.009753 0.009685 0.009583 0.009455 0.009315 0.009182 0.009070 0.008995 0.008962 0.008968 0.009005 0.009059 0.009117 0.009168 0.009208 0.009237 0.009260 0.009281 0.009303 0.009324 0.009334 0.009325 0.009286 0.009212 0.009107 0.008982 0.008855 0.008745 0.008669 0.008637 0.008652 0.008706 0.008788 0.008887 0.008988 0.009083 0.009163 0.009222 0.009260 0.009277 0.009280 0.009274 0.009263 0.009251 0.009236 0.009214 0.009186 0.009151 0.009116 0.009089 0.009077 0.009085 0.009111 0.009150 0.009194 0.009237 0.009275 0.009305 0.009325 0.009338 0.009342 0.009340 0.009335 0.009333 0.009338 0.009355 0.009384 0.009418 0.009450 0.009467 0.009458 0.009419 0.009346 0.009244 0.009123 0.008996 0.008877 0.008776 0.008702 0.008656 0.008633 0.008622 0.008613 0.008596 0.008567 0.008529 0.008490 0.008461 0.008448 0.008454 0.008477 0.008509 0.008546 0.008581 0.008607 0.008620 0.008614 0.008588 0.008540 0.008477 0.008406 0.008335 0.008272 0.008220 0.008177 0.008141 0.008110 0.008084 0.008064 0.008048 0.008037 0.008029 0.008024 0.008028 0.008049 0.008093 0.008169 0.008276 0.008406 0.008542 0.008665 0.008757 0.008805 0.008807 0.008766 0.008693 0.008601 0.008501 0.008403 0.008312 0.008230 0.008161 0.008105 0.008065 0.008039 0.008028 0.008030 0.008043 0.008067 0.008107 0.008168 0.008256 0.008376 0.008521 0.008680 0.008830 0.008948 0.009014 0.009017 0.008962 0.008866 0.008755 0.008659 0.008597 0.008582 0.008609 0.008664 0.008727 0.008780 0.008810 0.008813 0.008793 0.008756 0.008704 0.008640 0.008562 0.008470 0.008363 0.008246 0.008123 0.008001 0.007886 0.007778 0.007677 0.007575 0.007466 0.007345 0.007214 0.007079 0.006951 0.006842 0.006760 0.006706 0.006678 0.006671 0.006679 0.006702 0.006744 0.006809 0.006903 0.007029 0.007181 0.007346 0.007506 0.007639 0.007727 0.007761 0.007741 0.007676 0.007583 0.007485 0.007400 0.007341 0.007315 0.007318 0.007343 0.007376 0.007407 0.007425 0.007421 0.007389 0.007322 0.007218 0.007079 0.006914 0.006738 0.006571 0.006433 0.006339 0.006294 0.006291 0.006318 0.006357 0.006392 0.006411 0.006410 0.006391 0.006359 0.006322 0.006288 0.006260 0.006239 0.006224 0.006214 0.006207 0.006204 0.006207 0.006217 0.006233 0.006255 0.006281 0.006307 0.006333 0.006356 0.006372 0.006380 0.006378 0.006370 0.006362 0.006363 0.006381 0.006419 0.006474 0.006534 0.006589 0.006624 0.006634 0.006620 0.006588 0.006551 0.006517 0.006493 0.006477 0.006461 0.006437 0.006395 0.006330 0.006245 0.006147 0.006052 0.005971 0.005920 0.005905 0.005932 0.005996 0.006088 0.006193 0.006294 0.006376 0.006428 0.006444 0.006428 0.006389 0.006339 0.006288 0.006243 0.006207 0.006178 0.006154 0.006128 0.006097 0.006053 0.005992 0.005908 0.005799 0.005672 0.005534 0.005402 0.005291 0.005214 0.005178 0.005181 0.005218 0.005280 0.005358 0.005443 0.005530 0.005618 0.005707 0.005800 0.005902 0.006013 0.006130 0.006250 0.006365 0.006466 0.006548 0.006605 0.006639 0.006652 0.006649 0.006636 0.006616 0.006589 0.006554 0.006509 0.006453 0.006386 0.006312 0.006234 0.006158 0.006090 0.006031 0.005978 0.005925 0.005860 0.005777 0.005671 0.005549 0.005420 0.005300 0.005202 0.005131 0.005088 0.005063 0.005043 0.005015 0.004967 0.004891 0.004785 0.004650 0.004494 0.004332 0.004179 0.004057 0.003984 0.003972 0.004025 0.004133 0.004276 0.004427 0.004556 0.004641 0.004672 0.004649 0.004586 0.004504 0.004423 0.004355 0.004308 0.004278 0.004256 0.004232 0.004196 0.004143 0.004071 0.003984 0.003886 0.003783 0.003679 0.003579 0.003484 0.003395 0.003313 0.003241 0.003180 0.003135 0.003112 0.003112 0.003137 0.003184 0.003246 0.003316 0.003384 0.003447 0.003500 0.003544 0.003578 0.003605 0.003621 0.003623 0.003608 0.003574 0.003525 0.003469 0.003418 0.003385 0.003381 0.003408 0.003459 0.003523 0.003580 0.003614 0.003616 0.003583 0.003521 0.003442 0.003355 0.003272 0.003198 0.003135 0.003083 0.003041 0.003010 0.002987 0.002968 0.002945 0.002913 0.002862 0.002792 0.002704 0.002608 0.002518 0.002451 0.002417 0.002419 0.002452 0.002505 0.002562 0.002610 0.002640 0.002649 0.002639 0.002614 0.002580 0.002541 0.002496 0.002445 0.002387 0.002324 0.002257 0.002194 0.002139 0.002098 0.002072 0.002060 0.002060 0.002066 0.002073 0.002078 0.002079 0.002073 0.002059 0.002034 0.001998 0.001950 0.001894 0.001836 0.001783 0.001743 0.001720 0.001713 0.001718 0.001726 0.001729 0.001721 0.001704 0.001682 0.001665 0.001659 0.001666 0.001686 0.001712 0.001738 0.001759 0.001775 0.001788 0.001803 0.001824 0.001851 0.001883 0.001912 0.001930 0.001925 0.001889 0.001817 0.001711 0.001584 0.001451 0.001332 0.001247 0.001205 0.001210 0.001256 0.001328 0.001408 0.001479 0.001527 0.001548 0.001543 0.001521 0.001494 0.001474 0.001474 0.001501 0.001556 0.001641 0.001753 0.001885 0.002029 0.002174 0.002306 0.002407 0.002465 0.002470 0.002423 0.002331 0.002204 0.002055 0.001898 0.001747 0.001614 0.001515 0.001460 0.001458 0.001506 0.001596 0.001714 0.001842 0.001965 0.002069 0.002144 0.002188 0.002205 0.002201 0.002189 0.002177 0.002172 0.002176 0.002187 0.002201 0.002218 0.002235 0.002253 0.002268 0.002275 0.002264 0.002227 0.002160 0.002065 0.001955 0.001848 0.001765 0.001720 0.001723 0.001771 0.001852 0.001949 0.002043 0.002121 0.002175 0.002203 0.002211 0.002206 0.002196 0.002192 0.002198 0.002222 0.002266 0.002331 0.002413 0.002509 0.002612 0.002714 0.002806 0.002879 0.002928 0.002952 0.002955 0.002945 0.002931 0.002920 0.002915 0.002916 0.002916 0.002909 0.002888 0.002851 0.002795 0.002722 0.002635 0.002539 0.002437 0.002336 0.002246 0.002178 0.002142 0.002146 0.002195 0.002284 0.002408 0.002555 0.002712 0.002866 0.003005 0.003116 0.003195 0.003242 0.003261 0.003261 0.003254 0.003248 0.003248 0.003255 0.003267 0.003277 0.003280 0.003269 0.003244 0.003206 0.003157 0.003098 0.003031 0.002955 0.002868 0.002774 0.002681 0.002599 0.002540 0.002515 0.002530 0.002583 0.002665 0.002762 0.002854 0.002925 0.002965 0.002975 0.002965 0.002950 0.002949 0.002973 0.003030 0.003118 0.003230 0.003356 0.003481 0.003592 0.003679 0.003734 0.003753 0.003737 0.003689 0.003618 0.003533 0.003444 0.003364 0.003301 0.003260 0.003237 0.003226 0.003214 0.003193 0.003153 0.003095 0.003024 0.002951 0.002891 0.002857 0.002857 0.002892 0.002957 0.003042 0.003132 0.003214 0.003278 0.003318 0.003331 0.003322 0.003298 0.003266 0.003234 0.003207 0.003185 0.003165 0.003143 0.003116 0.003083 0.003046 0.003006 0.002963 0.002913 0.002851 0.002771 0.002668 0.002545 0.002409 0.002274 0.002156 0.002068 0.002019 0.002006 0.002021 0.002048 0.002069 0.002071 0.002045 0.001992 0.001916 0.001828 0.001742 0.001671 0.001629 0.001627 0.001668 0.001751 0.001866 0.002000 0.002136 0.002258 0.002354 0.002416 0.002443 0.002438 0.002409 0.002366 0.002316 0.002264 0.002214 0.002163 0.002112 0.002061 0.002007 0.001954 0.001900 0.001847 0.001795 0.001748 0.001709 0.001682 0.001673 0.001686 0.001721 0.001777 0.001849 0.001932 0.002023 0.002116 0.002211 0.002308 0.002406 0.002506 0.002605 0.002701 0.002789 0.002869 0.002938 0.002998 0.003051 0.003099 0.003144 0.003186 0.003224 0.003258 0.003288 0.003315 0.003339 0.003362 

0.031868 0.032158 0.032505 0.032915 0.033394 0.033943 0.034564 0.035252 0.036001 0.036803 0.037645 0.038508 0.039364 0.040173 0.040891 0.041473 0.041879 0.042084 0.042077 0.041871 0.041488 0.040960 0.040320 0.039600 0.038825 0.038016 0.037191 0.036362 0.035542 0.034743 0.033974 0.033244 0.032556 0.031907 0.031289 0.030690 0.030098 0.029506 0.028912 0.028323 0.027748 0.027198 0.026680 0.026197 0.025747 0.025321 0.024908 0.024501 0.024093 0.023685 0.023282 0.022893 0.022525 0.022178 0.021852 0.021538 0.021227 0.020913 0.020590 0.020258 0.019920 0.019585 0.019261 0.018959 0.018686 0.018446 0.018239 0.018060 0.017900 0.017752 0.017609 0.017469 0.017331 0.017197 0.017069 0.016947 0.016830 0.016719 0.016614 0.016519 0.016439 0.016382 0.016352 0.016348 0.016366 0.016395 0.016424 0.016438 0.016429 0.016391 0.016323 0.016228 0.016112 0.015982 0.015844 0.015702 0.015559 0.015416 0.015273 0.015129 0.014979 0.014819 0.014645 0.014453 0.014246 0.014032 0.013820 0.013626 0.013463 0.013340 0.013259 0.013216 0.013202 0.013200 0.013195 0.013173 0.013127 0.013059 0.012976 0.012894 0.012826 0.012784 0.012771 0.012786 0.012818 0.012860 0.012899 0.012931 0.012952 0.012961 0.012959 0.012946 0.012919 0.012877 0.012815 0.012729 0.012618 0.012480 0.012319 0.012143 0.011961 0.011788 0.011635 0.011510 0.011416 0.011353 0.011317 0.011306 0.011317 0.011347 0.011392 0.011449 0.011512 0.011578 0.011641 0.011699 0.011750 0.011794 0.011832 0.011863 0.011885 0.011895 0.011889 0.011863 0.011819 0.011763 0.011705 0.011659 0.011636 0.011643 0.011679 0.011736 0.011797 0.011845 0.011864 0.011843 0.011780 0.011679 0.011552 0.011414 0.011282 0.011170 0.011087 0.011036 0.011015 0.011017 0.011033 0.011053 0.011069 0.011072 0.011057 0.011020 0.010963 0.010890 0.010811 0.010732 0.010662 0.010608 0.010573 0.010557 0.010558 0.010568 0.010579 0.010581 0.010568 0.010535 0.010483 0.010411 0.010324 0.010224 0.010115 0.010002 0.009891 0.009790 0.009709 0.009655 0.009633 0.009642 0.009676 0.009724 0.009771 0.009802 0.009806 0.009773 0.009702 0.009594 0.009459 0.009311 0.009170 0.009052 0.008971 0.008933 0.008936 0.008972 0.009025 0.009082 0.009133 0.009171 0.009200 0.009224 0.009248 0.009273 0.009297 0.009310 0.009303 0.009264 0.009190 0.009084 0.008958 0.008830 0.008720 0.008645 0.008615 0.008631 0.008688 0.008774 0.008874 0.008977 0.009071 0.009146 0.009200 0.009230 0.009241 0.009237 0.009226 0.009214 0.009202 0.009188 0.009168 0.009141 0.009107 0.009072 0.009045 0.009034 0.009042 0.009070 0.009111 0.009158 0.009203 0.009240 0.009266 0.009280 0.009283 0.009277 0.009265 0.009252 0.009245 0.009249 0.009267 0.009300 0.009341 0.009379 0.009403 0.009401 0.009366 0.009297 0.009200 0.009082 0.008958 0.008840 0.008740 0.008665 0.008615 0.008586 0.008567 0.008547 0.008518 0.008476 0.008426 0.008377 0.008340 0.008322 0.008325 0.008348 0.008383 0.008423 0.008463 0.008495 0.008514 0.008515 0.008494 0.008452 0.008392 0.008324 0.008256 0.008193 0.008138 0.008089 0.008045 0.008004 0.007968 0.007938 0.007915 0.007900 0.007891 0.007890 0.007901 0.007931 0.007986 0.008072 0.008186 0.008320 0.008455 0.008574 0.008658 0.008698 0.008692 0.008645 0.008571 0.008480 0.008386 0.008294 0.008211 0.008136 0.008073 0.008021 0.007981 0.007955 0.007940 0.007937 0.007943 0.007959 0.007989 0.008040 0.008118 0.008226 0.008363 0.008516 0.008663 0.008781 0.008849 0.008855 0.008803 0.008710 0.008602 0.008508 0.008451 0.008442 0.008478 0.008543 0.008615 0.008675 0.008710 0.008716 0.008696 0.008656 0.008601 0.008533 0.008453 0.008358 0.008249 0.008130 0.008007 0.007885 0.007769 0.007663 0.007563 0.007464 0.007359 0.007243 0.007116 0.006988 0.006867 0.006766 0.006691 0.006644 0.006620 0.006615 0.006624 0.006646 0.006686 0.006750 0.006846 0.006975 0.007132 0.007304 0.007471 0.007613 0.007711 0.007753 0.007738 0.007676 0.007582 0.007479 0.007386 0.007319 0.007282 0.007276 0.007292 0.007319 0.007345 0.007360 0.007356 0.007325 0.007260 0.007160 0.007023 0.006860 0.006685 0.006519 0.006382 0.006290 0.006247 0.006248 0.006277 0.006317 0.006348 0.006359 0.006347 0.006314 0.006270 0.006223 0.006182 0.006151 0.006132 0.006122 0.006119 0.006121 0.006129 0.006142 0.006162 0.006188 0.006217 0.006248 0.006277 0.006304 0.006325 0.006338 0.006342 0.006337 0.006325 0.006313 0.006309 0.006321 0.006352 0.006399 0.006452 0.006499 0.006527 0.006530 0.006508 0.006471 0.006428 0.006390 0.006364 0.006348 0.006335 0.006315 0.006278 0.006220 0.006143 0.006053 0.005964 0.005890 0.005844 0.005835 0.005866 0.005932 0.006026 0.006130 0.006230 0.006308 0.006355 0.006366 0.006347 0.006307 0.006256 0.006207 0.006165 0.006132 0.006106 0.006083 0.006059 0.006027 0.005985 0.005926 0.005847 0.005748 0.005633 0.005510 0.005393 0.005297 0.005234 0.005209 0.005222 0.005265 0.005332 0.005411 0.005496 0.005582 0.005667 0.005753 0.005843 0.005940 0.006046 0.006160 0.006276 0.006389 0.006491 0.006575 0.006635 0.006672 0.006687 0.006683 0.006668 0.006644 0.006613 0.006575 0.006529 0.006473 0.006408 0.006335 0.006261 0.006189 0.006126 0.006073 0.006027 0.005979 0.005918 0.005836 0.005728 0.005599 0.005462 0.005334 0.005227 0.005149 0.005100 0.005069 0.005046 0.005014 0.004964 0.004888 0.004784 0.004654 0.004505 0.004349 0.004203 0.004086 0.004016 0.004006 0.004060 0.004167 0.004309 0.004457 0.004585 0.004668 0.004695 0.004669 0.004602 0.004515 0.004429 0.004357 0.004306 0.004275 0.004254 0.004233 0.004203 0.004155 0.004089 0.004007 0.003912 0.003811 0.003707 0.003604 0.003504 0.003407 0.003316 0.003233 0.003163 0.003109 0.003076 0.003069 0.003088 0.003129 0.003187 0.003255 0.003324 0.003388 0.003445 0.003494 0.003536 0.003569 0.003594 0.003605 0.003599 0.003576 0.003537 0.003489 0.003443 0.003412 0.003407 0.003429 0.003475 0.003533 0.003586 0.003619 0.003621 0.003590 0.003530 0.003452 0.003367 0.003284 0.003209 0.003144 0.003089 0.003045 0.003010 0.002983 0.002960 0.002935 0.002900 0.002851 0.002782 0.002697 0.002604 0.002518 0.002453 0.002420 0.002424 0.002458 0.002511 0.002569 0.002617 0.002646 0.002654 0.002642 0.002616 0.002581 0.002540 0.002495 0.002445 0.002389 0.002328 0.002265 0.002207 0.002158 0.002124 0.002105 0.002100 0.002103 0.002108 0.002111 0.002108 0.002097 0.002076 0.002047 0.002007 0.001956 0.001897 0.001831 0.001767 0.001711 0.001672 0.001654 0.001654 0.001667 0.001682 0.001689 0.001683 0.001661 0.001631 0.001600 0.001578 0.001569 0.001575 0.001592 0.001616 0.001641 0.001666 0.001692 0.001720 0.001752 0.001789 0.001828 0.001863 0.001884 0.001883 0.001850 0.001783 0.001683 0.001563 0.001440 0.001332 0.001257 0.001227 0.001242 0.001295 0.001372 0.001454 0.001524 0.001570 0.001587 0.001578 0.001553 0.001524 0.001504 0.001506 0.001536 0.001597 0.001689 0.001807 0.001945 0.002096 0.002245 0.002378 0.002479 0.002534 0.002536 0.002487 0.002393 0.002267 0.002123 0.001972 0.001826 0.001698 0.001600 0.001544 0.001535 0.001572 0.001647 0.001748 0.001859 0.001963 0.002051 0.002113 0.002148 0.002158 0.002151 0.002136 0.002123 0.002116 0.002118 0.002129 0.002145 0.002165 0.002188 0.002211 0.002231 0.002240 0.002227 0.002186 0.002112 0.002010 0.001894 0.001783 0.001696 0.001651 0.001654 0.001703 0.001786 0.001886 0.001985 0.002067 0.002126 0.002159 0.002171 0.002170 0.002163 0.002159 0.002164 0.002184 0.002223 0.002281 0.002357 0.002448 0.002548 0.002649 0.002741 0.002815 0.002866 0.002892 0.002898 0.002890 0.002876 0.002863 0.002853 0.002845 0.002833 0.002813 0.002780 0.002730 0.002664 0.002583 0.002489 0.002386 0.002279 0.002175 0.002083 0.002014 0.001978 0.001985 0.002038 0.002132 0.002262 0.002416 0.002580 0.002740 0.002881 0.002994 0.003071 0.003115 0.003131 0.003131 0.003126 0.003124 0.003132 0.003149 0.003170 0.003189 0.003199 0.003195 0.003173 0.003135 0.003083 0.003021 0.002949 0.002867 0.002775 0.002678 0.002582 0.002498 0.002440 0.002416 0.002433 0.002489 0.002575 0.002675 0.002771 0.002847 0.002894 0.002913 0.002915 0.002914 0.002927 0.002967 0.003039 0.003139 0.003262 0.003393 0.003520 0.003629 0.003709 0.003754 0.003760 0.003729 0.003667 0.003582 0.003485 0.003389 0.003306 0.003243 0.003204 0.003185 0.003177 0.003168 0.003149 0.003111 0.003054 0.002984 0.002913 0.002853 0.002818 0.002815 0.002845 0.002904 0.002979 0.003059 0.003130 0.003183 0.003214 0.003221 0.003211 0.003190 0.003168 0.003150 0.003139 0.003135 0.003131 0.003122 0.003104 0.003074 0.003035 0.002989 0.002938 0.002878 0.002807 0.002716 0.002604 0.002473 0.002330 0.002189 0.002068 0.001979 0.001928 0.001914 0.001926 0.001949 0.001964 0.001960 0.001930 0.001873 0.001794 0.001704 0.001616 0.001544 0.001500 0.001496 0.001536 0.001619 0.001736 0.001875 0.002019 0.002151 0.002257 0.002329 0.002363 0.002363 0.002338 0.002297 0.002249 0.002202 0.002156 0.002113 0.002072 0.002029 0.001987 0.001944 0.001902 0.001861 0.001822 0.001788 0.001761 0.001745 0.001746 0.001766 0.001804 0.001860 0.001927 0.002001 0.002079 0.002159 0.002241 0.002327 0.002417 0.002512 0.002608 0.002701 0.002789 0.002869 0.002941 0.003005 0.003065 0.003121 0.003174 0.003222 0.003263 0.003296 0.003321 0.003341 0.003356 0.003369 

0.031107 0.031394 0.031737 0.032144 0.032617 0.033158 0.033765 0.034435 0.035161 0.035937 0.036756 0.037606 0.038466 0.039306 0.040090 0.040776 0.041321 0.041696 0.041880 0.041872 0.041681 0.041329 0.040839 0.040235 0.039541 0.038779 0.037971 0.037137 0.036297 0.035470 0.034673 0.033918 0.033211 0.032552 0.031930 0.031331 0.030740 0.030146 0.029546 0.028943 0.028345 0.027765 0.027213 0.026695 0.026212 0.025757 0.025322 0.024897 0.024475 0.024056 0.023643 0.023245 0.022867 0.022514 0.022181 0.021863 0.021549 0.021232 0.020905 0.020569 0.020226 0.019885 0.019557 0.019250 0.018971 0.018725 0.018510 0.018318 0.018143 0.017978 0.017816 0.017658 0.017505 0.017359 0.017224 0.017099 0.016983 0.016874 0.016772 0.016682 0.016607 0.016554 0.016528 0.016527 0.016546 0.016576 0.016603 0.016615 0.016603 0.016563 0.016492 0.016395 0.016276 0.016141 0.015995 0.015842 0.015685 0.015526 0.015365 0.015202 0.015034 0.014857 0.014669 0.014467 0.014253 0.014033 0.013819 0.013622 0.013457 0.013331 0.013247 0.013201 0.013181 0.013175 0.013165 0.013140 0.013093 0.013026 0.012948 0.012872 0.012813 0.012779 0.012773 0.012789 0.012820 0.012856 0.012887 0.012912 0.012928 0.012938 0.012942 0.012940 0.012928 0.012900 0.012850 0.012771 0.012660 0.012514 0.012339 0.012145 0.011946 0.011758 0.011593 0.011462 0.011365 0.011303 0.011270 0.011261 0.011275 0.011307 0.011353 0.011411 0.011474 0.011538 0.011599 0.011654 0.011703 0.011745 0.011782 0.011814 0.011840 0.011855 0.011854 0.011834 0.011794 0.011741 0.011685 0.011639 0.011616 0.011625 0.011665 0.011726 0.011791 0.011841 0.011858 0.011830 0.011755 0.011640 0.011498 0.011348 0.011207 0.011092 0.011010 0.010965 0.010953 0.010964 0.010989 0.011017 0.011038 0.011043 0.011027 0.010987 0.010927 0.010850 0.010765 0.010681 0.010606 0.010548 0.010510 0.010493 0.010495 0.010508 0.010523 0.010531 0.010524 0.010497 0.010449 0.010380 0.010294 0.010196 0.010089 0.009979 0.009872 0.009777 0.009702 0.009655 0.009639 0.009655 0.009695 0.009748 0.009800 0.009834 0.009839 0.009805 0.009730 0.009617 0.009475 0.009319 0.009169 0.009042 0.008954 0.008910 0.008911 0.008944 0.008997 0.009054 0.009105 0.009145 0.009175 0.009201 0.009228 0.009257 0.009284 0.009299 0.009292 0.009252 0.009175 0.009065 0.008936 0.008804 0.008692 0.008616 0.008586 0.008604 0.008663 0.008752 0.008856 0.008960 0.009053 0.009125 0.009174 0.009198 0.009201 0.009192 0.009178 0.009164 0.009151 0.009138 0.009120 0.009094 0.009060 0.009025 0.008997 0.008984 0.008992 0.009020 0.009063 0.009112 0.009158 0.009194 0.009217 0.009226 0.009222 0.009208 0.009188 0.009170 0.009158 0.009160 0.009179 0.009214 0.009259 0.009303 0.009333 0.009338 0.009310 0.009246 0.009153 0.009038 0.008915 0.008796 0.008694 0.008615 0.008559 0.008523 0.008496 0.008468 0.008430 0.008381 0.008325 0.008271 0.008230 0.008211 0.008214 0.008238 0.008276 0.008320 0.008365 0.008403 0.008429 0.008435 0.008419 0.008379 0.008322 0.008254 0.008184 0.008117 0.008056 0.007999 0.007944 0.007892 0.007844 0.007805 0.007777 0.007760 0.007754 0.007760 0.007781 0.007823 0.007891 0.007988 0.008111 0.008248 0.008383 0.008497 0.008574 0.008606 0.008593 0.008542 0.008465 0.008377 0.008286 0.008200 0.008122 0.008052 0.007991 0.007940 0.007899 0.007870 0.007851 0.007843 0.007844 0.007853 0.007875 0.007916 0.007983 0.008081 0.008209 0.008355 0.008499 0.008616 0.008685 0.008693 0.008644 0.008554 0.008450 0.008361 0.008310 0.008310 0.008356 0.008431 0.008513 0.008579 0.008617 0.008622 0.008598 0.008551 0.008488 0.008413 0.008325 0.008224 0.008110 0.007988 0.007863 0.007742 0.007628 0.007525 0.007429 0.007335 0.007235 0.007127 0.007010 0.006893 0.006785 0.006697 0.006635 0.006598 0.006582 0.006581 0.006590 0.006611 0.006647 0.006707 0.006798 0.006924 0.007080 0.007255 0.007428 0.007579 0.007688 0.007743 0.007739 0.007685 0.007596 0.007493 0.007397 0.007322 0.007277 0.007260 0.007265 0.007282 0.007298 0.007305 0.007294 0.007259 0.007193 0.007092 0.006958 0.006798 0.006628 0.006466 0.006335 0.006248 0.006212 0.006218 0.006252 0.006292 0.006320 0.006324 0.006302 0.006257 0.006201 0.006144 0.006095 0.006060 0.006040 0.006032 0.006033 0.006042 0.006057 0.006079 0.006107 0.006140 0.006176 0.006211 0.006242 0.006267 0.006286 0.006295 0.006295 0.006285 0.006269 0.006254 0.006247 0.006255 0.006282 0.006323 0.006370 0.006410 0.006431 0.006427 0.006400 0.006357 0.006310 0.006269 0.006241 0.006224 0.006212 0.006194 0.006162 0.006110 0.006038 0.005955 0.005874 0.005807 0.005768 0.005763 0.005796 0.005862 0.005951 0.006050 0.006142 0.006212 0.006252 0.006259 0.006237 0.006197 0.006150 0.006105 0.006068 0.006039 0.006016 0.005994 0.005970 0.005939 0.005899 0.005845 0.005775 0.005688 0.005587 0.005479 0.005379 0.005298 0.005247 0.005232 0.005251 0.005299 0.005367 0.005447 0.005532 0.005617 0.005702 0.005788 0.005877 0.005973 0.006078 0.006189 0.006304 0.006415 0.006515 0.006599 0.006660 0.006697 0.006711 0.006706 0.006686 0.006657 0.006621 0.006580 0.006531 0.006475 0.006410 0.006340 0.006268 0.006199 0.006139 0.006090 0.006048 0.006004 0.005945 0.005863 0.005752 0.005620 0.005478 0.005344 0.005233 0.005152 0.005101 0.005069 0.005044 0.005013 0.004964 0.004890 0.004790 0.004665 0.004523 0.004375 0.004236 0.004126 0.004061 0.004054 0.004108 0.004214 0.004353 0.004497 0.004619 0.004696 0.004717 0.004685 0.004612 0.004518 0.004426 0.004348 0.004294 0.004261 0.004242 0.004226 0.004202 0.004163 0.004105 0.004030 0.003942 0.003844 0.003741 0.003636 0.003532 0.003430 0.003332 0.003241 0.003162 0.003100 0.003060 0.003045 0.003057 0.003092 0.003146 0.003210 0.003277 0.003342 0.003401 0.003452 0.003497 0.003535 0.003565 0.003584 0.003589 0.003577 0.003549 0.003510 0.003471 0.003442 0.003432 0.003448 0.003485 0.003535 0.003582 0.003613 0.003617 0.003590 0.003537 0.003465 0.003385 0.003305 0.003230 0.003162 0.003102 0.003050 0.003007 0.002970 0.002939 0.002907 0.002868 0.002817 0.002749 0.002668 0.002581 0.002501 0.002441 0.002411 0.002415 0.002449 0.002500 0.002555 0.002601 0.002629 0.002637 0.002627 0.002602 0.002570 0.002532 0.002490 0.002444 0.002393 0.002337 0.002280 0.002228 0.002187 0.002160 0.002148 0.002147 0.002150 0.002151 0.002145 0.002129 0.002102 0.002065 0.002019 0.001964 0.001902 0.001835 0.001765 0.001699 0.001645 0.001611 0.001598 0.001606 0.001626 0.001647 0.001658 0.001651 0.001625 0.001584 0.001539 0.001500 0.001475 0.001466 0.001474 0.001494 0.001522 0.001554 0.001590 0.001629 0.001671 0.001717 0.001762 0.001801 0.001826 0.001828 0.001799 0.001737 0.001645 0.001534 0.001423 0.001328 0.001267 0.001250 0.001276 0.001337 0.001419 0.001503 0.001573 0.001617 0.001631 0.001619 0.001590 0.001559 0.001538 0.001540 0.001572 0.001636 0.001731 0.001853 0.001996 0.002150 0.002302 0.002437 0.002538 0.002591 0.002591 0.002539 0.002443 0.002318 0.002175 0.002026 0.001884 0.001759 0.001662 0.001603 0.001588 0.001616 0.001678 0.001763 0.001856 0.001944 0.002016 0.002065 0.002091 0.002096 0.002086 0.002071 0.002058 0.002052 0.002056 0.002068 0.002087 0.002111 0.002138 0.002164 0.002186 0.002194 0.002178 0.002131 0.002051 0.001943 0.001821 0.001706 0.001618 0.001571 0.001573 0.001620 0.001702 0.001802 0.001902 0.001987 0.002051 0.002091 0.002110 0.002116 0.002114 0.002113 0.002117 0.002134 0.002165 0.002215 0.002283 0.002368 0.002463 0.002562 0.002653 0.002729 0.002782 0.002812 0.002821 0.002816 0.002803 0.002787 0.002772 0.002754 0.002730 0.002696 0.002647 0.002583 0.002504 0.002413 0.002311 0.002202 0.002090 0.001983 0.001888 0.001819 0.001785 0.001795 0.001852 0.001953 0.002091 0.002254 0.002426 0.002594 0.002740 0.002855 0.002932 0.002972 0.002985 0.002983 0.002977 0.002979 0.002993 0.003019 0.003050 0.003080 0.003099 0.003100 0.003081 0.003043 0.002990 0.002924 0.002847 0.002762 0.002668 0.002570 0.002474 0.002392 0.002334 0.002312 0.002330 0.002387 0.002475 0.002577 0.002677 0.002758 0.002814 0.002844 0.002859 0.002873 0.002903 0.002959 0.003045 0.003157 0.003287 0.003423 0.003550 0.003655 0.003729 0.003764 0.003759 0.003715 0.003640 0.003543 0.003436 0.003334 0.003248 0.003186 0.003149 0.003133 0.003128 0.003121 0.003102 0.003064 0.003008 0.002940 0.002871 0.002813 0.002779 0.002774 0.002800 0.002850 0.002916 0.002985 0.003046 0.003091 0.003115 0.003120 0.003111 0.003097 0.003084 0.003080 0.003086 0.003098 0.003110 0.003112 0.003100 0.003072 0.003030 0.002978 0.002919 0.002852 0.002772 0.002674 0.002554 0.002416 0.002267 0.002121 0.001995 0.001903 0.001849 0.001831 0.001839 0.001855 0.001865 0.001857 0.001823 0.001765 0.001687 0.001598 0.001512 0.001442 0.001399 0.001393 0.001431 0.001512 0.001628 0.001768 0.001915 0.002053 0.002166 0.002245 0.002286 0.002291 0.002269 0.002231 0.002186 0.002142 0.002102 0.002066 0.002032 0.001998 0.001965 0.001932 0.001900 0.001870 0.001844 0.001822 0.001807 0.001803 0.001813 0.001841 0.001885 0.001942 0.002006 0.002074 0.002141 0.002207 0.002276 0.002350 0.002432 0.002521 0.002614 0.002706 0.002795 0.002877 0.002952 0.003023 0.003089 0.003152 0.003210 0.003260 0.003298 0.003325 0.003342 0.003350 0.003353 0.003353 

0.030355 0.030638 0.030979 0.031383 0.031853 0.032390 0.032989 0.033645 0.034351 0.035101 0.035892 0.036716 0.037561 0.038407 0.039225 0.039978 0.040630 0.041146 0.041504 0.041689 0.041701 0.041546 0.041235 0.040783 0.040207 0.039526 0.038765 0.037947 0.037101 0.036253 0.035427 0.034645 0.033915 0.033239 0.032606 0.032002 0.031409 0.030813 0.030207 0.029592 0.028975 0.028369 0.027785 0.027232 0.026715 0.026231 0.025770 0.025324 0.024886 0.024452 0.024026 0.023616 0.023228 0.022865 0.022524 0.022199 0.021879 0.021556 0.021224 0.020881 0.020532 0.020185 0.019850 0.019536 0.019250 0.018996 0.018770 0.018567 0.018378 0.018197 0.018021 0.017850 0.017685 0.017532 0.017392 0.017264 0.017148 0.017040 0.016940 0.016852 0.016780 0.016730 0.016707 0.016709 0.016731 0.016760 0.016786 0.016796 0.016782 0.016739 0.016666 0.016567 0.016444 0.016304 0.016150 0.015986 0.015815 0.015638 0.015458 0.015274 0.015086 0.014892 0.014691 0.014480 0.014262 0.014042 0.013830 0.013637 0.013475 0.013350 0.013264 0.013213 0.013187 0.013172 0.013154 0.013121 0.013070 0.013002 0.012928 0.012859 0.012808 0.012782 0.012780 0.012797 0.012824 0.012850 0.012871 0.012884 0.012892 0.012898 0.012905 0.012912 0.012913 0.012900 0.012863 0.012794 0.012686 0.012537 0.012353 0.012144 0.011930 0.011727 0.011552 0.011414 0.011316 0.011255 0.011225 0.011220 0.011235 0.011269 0.011316 0.011373 0.011434 0.011496 0.011553 0.011604 0.011648 0.011688 0.011725 0.011760 0.011791 0.011814 0.011822 0.011812 0.011781 0.011734 0.011680 0.011635 0.011612 0.011620 0.011661 0.011724 0.011791 0.011841 0.011854 0.011818 0.011731 0.011602 0.011446 0.011284 0.011135 0.011016 0.010936 0.010896 0.010890 0.010909 0.010942 0.010976 0.011001 0.011009 0.010994 0.010955 0.010892 0.010811 0.010721 0.010630 0.010549 0.010483 0.010439 0.010417 0.010417 0.010431 0.010451 0.010467 0.010469 0.010451 0.010410 0.010348 0.010267 0.010174 0.010072 0.009969 0.009870 0.009782 0.009715 0.009674 0.009665 0.009686 0.009731 0.009788 0.009843 0.009880 0.009887 0.009853 0.009776 0.009658 0.009510 0.009346 0.009186 0.009050 0.008953 0.008903 0.008898 0.008930 0.008982 0.009040 0.009092 0.009134 0.009166 0.009194 0.009224 0.009257 0.009287 0.009304 0.009296 0.009254 0.009172 0.009057 0.008922 0.008785 0.008669 0.008590 0.008560 0.008579 0.008640 0.008731 0.008836 0.008941 0.009032 0.009102 0.009146 0.009165 0.009164 0.009151 0.009134 0.009118 0.009106 0.009094 0.009077 0.009051 0.009016 0.008979 0.008947 0.008931 0.008936 0.008963 0.009005 0.009054 0.009101 0.009138 0.009160 0.009167 0.009160 0.009142 0.009119 0.009097 0.009083 0.009083 0.009100 0.009135 0.009181 0.009227 0.009262 0.009272 0.009250 0.009193 0.009104 0.008991 0.008868 0.008747 0.008640 0.008555 0.008493 0.008450 0.008418 0.008385 0.008345 0.008295 0.008239 0.008186 0.008147 0.008128 0.008133 0.008159 0.008200 0.008248 0.008297 0.008341 0.008371 0.008383 0.008370 0.008333 0.008275 0.008206 0.008132 0.008058 0.007988 0.007919 0.007852 0.007786 0.007727 0.007679 0.007646 0.007628 0.007627 0.007642 0.007675 0.007731 0.007813 0.007923 0.008055 0.008197 0.008332 0.008441 0.008512 0.008537 0.008518 0.008464 0.008386 0.008299 0.008210 0.008127 0.008051 0.007982 0.007920 0.007866 0.007822 0.007790 0.007768 0.007757 0.007754 0.007759 0.007775 0.007808 0.007866 0.007954 0.008073 0.008212 0.008352 0.008467 0.008537 0.008547 0.008501 0.008415 0.008315 0.008233 0.008191 0.008200 0.008256 0.008341 0.008431 0.008502 0.008540 0.008541 0.008509 0.008451 0.008377 0.008288 0.008189 0.008078 0.007957 0.007831 0.007705 0.007584 0.007473 0.007374 0.007284 0.007196 0.007105 0.007007 0.006903 0.006801 0.006710 0.006639 0.006593 0.006570 0.006563 0.006568 0.006578 0.006596 0.006627 0.006679 0.006762 0.006880 0.007032 0.007205 0.007382 0.007541 0.007663 0.007733 0.007745 0.007705 0.007626 0.007529 0.007433 0.007355 0.007302 0.007276 0.007269 0.007273 0.007275 0.007269 0.007247 0.007202 0.007130 0.007027 0.006895 0.006740 0.006576 0.006423 0.006300 0.006222 0.006194 0.006207 0.006245 0.006287 0.006313 0.006313 0.006283 0.006229 0.006163 0.006096 0.006040 0.005999 0.005975 0.005966 0.005968 0.005980 0.006000 0.006027 0.006061 0.006100 0.006141 0.006179 0.006211 0.006235 0.006250 0.006255 0.006249 0.006235 0.006215 0.006197 0.006188 0.006195 0.006219 0.006257 0.006300 0.006334 0.006349 0.006341 0.006309 0.006263 0.006214 0.006171 0.006141 0.006124 0.006111 0.006094 0.006064 0.006014 0.005947 0.005869 0.005794 0.005733 0.005698 0.005696 0.005729 0.005790 0.005871 0.005959 0.006038 0.006097 0.006128 0.006129 0.006107 0.006070 0.006029 0.005991 0.005959 0.005935 0.005914 0.005894 0.005871 0.005843 0.005808 0.005763 0.005705 0.005631 0.005545 0.005454 0.005367 0.005298 0.005256 0.005247 0.005269 0.005318 0.005384 0.005462 0.005545 0.005631 0.005717 0.005805 0.005899 0.005998 0.006105 0.006217 0.006330 0.006439 0.006537 0.006617 0.006676 0.006711 0.006722 0.006713 0.006688 0.006654 0.006612 0.006566 0.006515 0.006458 0.006395 0.006327 0.006257 0.006191 0.006132 0.006084 0.006043 0.006000 0.005943 0.005860 0.005748 0.005613 0.005470 0.005336 0.005225 0.005145 0.005096 0.005067 0.005045 0.005016 0.004970 0.004900 0.004805 0.004686 0.004550 0.004409 0.004278 0.004175 0.004117 0.004115 0.004171 0.004277 0.004412 0.004551 0.004667 0.004736 0.004749 0.004708 0.004627 0.004525 0.004425 0.004341 0.004282 0.004247 0.004230 0.004219 0.004203 0.004174 0.004127 0.004061 0.003980 0.003887 0.003786 0.003682 0.003575 0.003470 0.003367 0.003271 0.003186 0.003119 0.003073 0.003053 0.003059 0.003088 0.003136 0.003196 0.003260 0.003322 0.003378 0.003429 0.003473 0.003512 0.003545 0.003570 0.003583 0.003583 0.003567 0.003539 0.003506 0.003479 0.003465 0.003472 0.003499 0.003539 0.003579 0.003606 0.003612 0.003592 0.003547 0.003485 0.003413 0.003337 0.003262 0.003191 0.003124 0.003063 0.003007 0.002959 0.002916 0.002874 0.002828 0.002773 0.002707 0.002630 0.002550 0.002477 0.002424 0.002398 0.002403 0.002435 0.002482 0.002533 0.002575 0.002602 0.002611 0.002604 0.002584 0.002557 0.002524 0.002488 0.002448 0.002402 0.002353 0.002303 0.002259 0.002225 0.002206 0.002200 0.002201 0.002202 0.002196 0.002177 0.002144 0.002098 0.002042 0.001980 0.001912 0.001842 0.001771 0.001702 0.001640 0.001592 0.001564 0.001559 0.001573 0.001598 0.001623 0.001635 0.001626 0.001594 0.001543 0.001485 0.001430 0.001390 0.001369 0.001368 0.001385 0.001414 0.001453 0.001497 0.001546 0.001597 0.001650 0.001700 0.001743 0.001771 0.001775 0.001750 0.001693 0.001608 0.001508 0.001409 0.001328 0.001281 0.001276 0.001313 0.001382 0.001468 0.001555 0.001625 0.001668 0.001680 0.001665 0.001635 0.001602 0.001581 0.001583 0.001614 0.001678 0.001774 0.001896 0.002040 0.002195 0.002348 0.002483 0.002584 0.002637 0.002635 0.002581 0.002485 0.002358 0.002215 0.002067 0.001925 0.001800 0.001703 0.001641 0.001621 0.001641 0.001692 0.001763 0.001841 0.001913 0.001970 0.002007 0.002024 0.002023 0.002012 0.001997 0.001987 0.001986 0.001994 0.002011 0.002034 0.002061 0.002090 0.002118 0.002139 0.002146 0.002126 0.002075 0.001989 0.001877 0.001752 0.001635 0.001544 0.001494 0.001491 0.001534 0.001610 0.001706 0.001805 0.001892 0.001960 0.002008 0.002036 0.002050 0.002056 0.002058 0.002063 0.002075 0.002099 0.002139 0.002198 0.002274 0.002365 0.002460 0.002551 0.002628 0.002685 0.002718 0.002731 0.002729 0.002718 0.002701 0.002680 0.002653 0.002617 0.002568 0.002504 0.002426 0.002335 0.002233 0.002123 0.002008 0.001892 0.001782 0.001686 0.001617 0.001584 0.001597 0.001658 0.001766 0.001912 0.002084 0.002266 0.002442 0.002596 0.002714 0.002792 0.002831 0.002841 0.002835 0.002828 0.002832 0.002851 0.002885 0.002927 0.002967 0.002995 0.003003 0.002988 0.002951 0.002895 0.002827 0.002748 0.002661 0.002567 0.002470 0.002376 0.002296 0.002240 0.002218 0.002236 0.002292 0.002378 0.002480 0.002583 0.002670 0.002733 0.002775 0.002804 0.002833 0.002878 0.002949 0.003047 0.003169 0.003306 0.003445 0.003572 0.003675 0.003743 0.003772 0.003758 0.003704 0.003619 0.003513 0.003399 0.003292 0.003204 0.003143 0.003108 0.003095 0.003091 0.003084 0.003064 0.003025 0.002968 0.002901 0.002834 0.002780 0.002747 0.002741 0.002763 0.002806 0.002863 0.002922 0.002974 0.003013 0.003034 0.003040 0.003036 0.003029 0.003027 0.003036 0.003055 0.003080 0.003104 0.003115 0.003108 0.003080 0.003035 0.002978 0.002913 0.002839 0.002753 0.002650 0.002526 0.002383 0.002229 0.002079 0.001950 0.001853 0.001795 0.001773 0.001775 0.001787 0.001792 0.001780 0.001745 0.001687 0.001612 0.001527 0.001445 0.001377 0.001335 0.001329 0.001363 0.001440 0.001552 0.001688 0.001834 0.001973 0.002090 0.002174 0.002220 0.002230 0.002212 0.002176 0.002134 0.002093 0.002057 0.002026 0.001999 0.001972 0.001946 0.001922 0.001900 0.001881 0.001867 0.001857 0.001853 0.001860 0.001879 0.001914 0.001964 0.002023 0.002087 0.002148 0.002205 0.002260 0.002316 0.002378 0.002451 0.002534 0.002624 0.002717 0.002807 0.002893 0.002974 0.003050 0.003123 0.003191 0.003251 0.003298 0.003331 0.003348 0.003352 0.003347 0.003336 0.003323 

0.029637 0.029914 0.030250 0.030650 0.031117 0.031649 0.032241 0.032886 0.033574 0.034301 0.035063 0.035857 0.036676 0.037509 0.038334 0.039125 0.039848 0.040475 0.040978 0.041341 0.041551 0.041601 0.041490 0.041219 0.040796 0.040234 0.039552 0.038779 0.037948 0.037091 0.036244 0.035433 0.034675 0.033974 0.033323 0.032705 0.032103 0.031499 0.030885 0.030259 0.029626 0.028997 0.028385 0.027802 0.027253 0.026738 0.026250 0.025781 0.025323 0.024872 0.024431 0.024007 0.023606 0.023230 0.022878 0.022542 0.022213 0.021882 0.021542 0.021192 0.020835 0.020479 0.020135 0.019812 0.019518 0.019253 0.019017 0.018802 0.018601 0.018409 0.018223 0.018043 0.017873 0.017716 0.017573 0.017444 0.017325 0.017216 0.017116 0.017028 0.016957 0.016909 0.016888 0.016893 0.016916 0.016946 0.016972 0.016980 0.016964 0.016919 0.016845 0.016743 0.016618 0.016473 0.016312 0.016138 0.015952 0.015758 0.015558 0.015353 0.015146 0.014936 0.014723 0.014506 0.014288 0.014073 0.013869 0.013685 0.013530 0.013408 0.013322 0.013266 0.013230 0.013203 0.013172 0.013129 0.013070 0.012999 0.012927 0.012863 0.012819 0.012799 0.012800 0.012816 0.012835 0.012850 0.012857 0.012856 0.012852 0.012852 0.012858 0.012871 0.012883 0.012885 0.012864 0.012807 0.012707 0.012559 0.012369 0.012151 0.011924 0.011710 0.011526 0.011383 0.011284 0.011225 0.011197 0.011195 0.011213 0.011247 0.011293 0.011348 0.011407 0.011465 0.011518 0.011564 0.011604 0.011642 0.011679 0.011717 0.011755 0.011788 0.011808 0.011810 0.011789 0.011749 0.011699 0.011653 0.011628 0.011634 0.011672 0.011734 0.011800 0.011848 0.011857 0.011813 0.011716 0.011575 0.011407 0.011235 0.011080 0.010958 0.010879 0.010842 0.010841 0.010865 0.010903 0.010941 0.010970 0.010981 0.010969 0.010931 0.010868 0.010785 0.010689 0.010591 0.010500 0.010424 0.010371 0.010342 0.010337 0.010352 0.010376 0.010400 0.010412 0.010405 0.010375 0.010322 0.010249 0.010164 0.010071 0.009977 0.009887 0.009809 0.009750 0.009715 0.009711 0.009735 0.009783 0.009842 0.009900 0.009939 0.009948 0.009915 0.009838 0.009717 0.009563 0.009392 0.009224 0.009079 0.008973 0.008917 0.008908 0.008937 0.008989 0.009047 0.009100 0.009143 0.009177 0.009207 0.009240 0.009275 0.009306 0.009323 0.009314 0.009268 0.009182 0.009061 0.008920 0.008778 0.008656 0.008575 0.008542 0.008561 0.008622 0.008713 0.008818 0.008921 0.009010 0.009076 0.009117 0.009132 0.009128 0.009113 0.009096 0.009081 0.009069 0.009058 0.009042 0.009015 0.008978 0.008936 0.008899 0.008876 0.008876 0.008898 0.008938 0.008986 0.009034 0.009073 0.009098 0.009107 0.009102 0.009086 0.009064 0.009042 0.009027 0.009024 0.009039 0.009070 0.009113 0.009159 0.009194 0.009208 0.009190 0.009138 0.009053 0.008943 0.008819 0.008695 0.008583 0.008491 0.008423 0.008375 0.008340 0.008309 0.008272 0.008228 0.008178 0.008131 0.008097 0.008082 0.008089 0.008117 0.008160 0.008211 0.008264 0.008312 0.008348 0.008363 0.008354 0.008318 0.008260 0.008188 0.008108 0.008026 0.007945 0.007863 0.007781 0.007701 0.007629 0.007571 0.007532 0.007514 0.007517 0.007541 0.007588 0.007658 0.007756 0.007878 0.008019 0.008165 0.008301 0.008408 0.008474 0.008495 0.008472 0.008416 0.008337 0.008249 0.008161 0.008077 0.007999 0.007926 0.007860 0.007802 0.007754 0.007719 0.007696 0.007685 0.007681 0.007685 0.007698 0.007725 0.007776 0.007856 0.007967 0.008100 0.008235 0.008348 0.008418 0.008431 0.008388 0.008306 0.008213 0.008138 0.008105 0.008124 0.008189 0.008282 0.008377 0.008451 0.008487 0.008481 0.008437 0.008366 0.008275 0.008171 0.008057 0.007934 0.007805 0.007674 0.007546 0.007427 0.007320 0.007226 0.007143 0.007063 0.006982 0.006896 0.006807 0.006722 0.006649 0.006597 0.006568 0.006559 0.006563 0.006573 0.006584 0.006598 0.006622 0.006665 0.006738 0.006846 0.006989 0.007158 0.007337 0.007504 0.007639 0.007727 0.007758 0.007736 0.007671 0.007584 0.007492 0.007414 0.007356 0.007321 0.007303 0.007292 0.007278 0.007256 0.007219 0.007162 0.007082 0.006976 0.006845 0.006695 0.006539 0.006396 0.006283 0.006215 0.006196 0.006217 0.006260 0.006305 0.006331 0.006329 0.006295 0.006235 0.006162 0.006088 0.006023 0.005975 0.005946 0.005933 0.005934 0.005946 0.005968 0.005998 0.006035 0.006077 0.006120 0.006160 0.006193 0.006216 0.006228 0.006228 0.006218 0.006199 0.006177 0.006157 0.006147 0.006154 0.006177 0.006213 0.006252 0.006283 0.006294 0.006283 0.006249 0.006202 0.006152 0.006110 0.006080 0.006061 0.006047 0.006029 0.005998 0.005948 0.005882 0.005807 0.005735 0.005678 0.005646 0.005645 0.005673 0.005726 0.005795 0.005867 0.005930 0.005975 0.005995 0.005992 0.005970 0.005937 0.005903 0.005873 0.005849 0.005830 0.005813 0.005796 0.005777 0.005755 0.005729 0.005696 0.005652 0.005593 0.005522 0.005443 0.005367 0.005305 0.005267 0.005258 0.005278 0.005322 0.005383 0.005456 0.005536 0.005621 0.005711 0.005805 0.005905 0.006012 0.006125 0.006239 0.006353 0.006459 0.006553 0.006629 0.006683 0.006713 0.006719 0.006705 0.006674 0.006633 0.006586 0.006536 0.006484 0.006428 0.006367 0.006302 0.006234 0.006169 0.006110 0.006062 0.006019 0.005975 0.005916 0.005832 0.005720 0.005587 0.005445 0.005314 0.005208 0.005134 0.005090 0.005067 0.005051 0.005029 0.004989 0.004924 0.004834 0.004720 0.004590 0.004455 0.004332 0.004236 0.004185 0.004189 0.004249 0.004356 0.004490 0.004624 0.004732 0.004793 0.004796 0.004746 0.004655 0.004545 0.004436 0.004344 0.004280 0.004243 0.004227 0.004221 0.004214 0.004195 0.004160 0.004105 0.004032 0.003945 0.003848 0.003745 0.003638 0.003531 0.003427 0.003330 0.003243 0.003174 0.003126 0.003103 0.003105 0.003130 0.003173 0.003227 0.003284 0.003340 0.003390 0.003434 0.003472 0.003507 0.003540 0.003568 0.003590 0.003600 0.003597 0.003580 0.003554 0.003528 0.003512 0.003511 0.003528 0.003557 0.003588 0.003612 0.003618 0.003604 0.003568 0.003515 0.003452 0.003382 0.003308 0.003234 0.003160 0.003088 0.003021 0.002959 0.002903 0.002850 0.002796 0.002737 0.002670 0.002597 0.002524 0.002459 0.002413 0.002393 0.002399 0.002428 0.002471 0.002516 0.002554 0.002579 0.002589 0.002586 0.002572 0.002552 0.002526 0.002497 0.002462 0.002422 0.002379 0.002336 0.002300 0.002275 0.002263 0.002262 0.002264 0.002261 0.002245 0.002211 0.002159 0.002093 0.002018 0.001939 0.001861 0.001786 0.001715 0.001651 0.001596 0.001557 0.001536 0.001537 0.001555 0.001584 0.001609 0.001620 0.001607 0.001569 0.001509 0.001440 0.001373 0.001322 0.001291 0.001285 0.001301 0.001333 0.001377 0.001429 0.001486 0.001545 0.001604 0.001659 0.001704 0.001734 0.001740 0.001717 0.001665 0.001587 0.001496 0.001408 0.001340 0.001306 0.001312 0.001358 0.001433 0.001524 0.001612 0.001682 0.001724 0.001735 0.001720 0.001690 0.001657 0.001636 0.001637 0.001668 0.001729 0.001821 0.001940 0.002081 0.002233 0.002385 0.002519 0.002620 0.002673 0.002672 0.002618 0.002521 0.002394 0.002250 0.002101 0.001958 0.001831 0.001732 0.001667 0.001642 0.001655 0.001697 0.001756 0.001821 0.001879 0.001922 0.001947 0.001954 0.001948 0.001934 0.001922 0.001916 0.001920 0.001936 0.001960 0.001988 0.002019 0.002050 0.002079 0.002100 0.002104 0.002082 0.002029 0.001941 0.001827 0.001702 0.001583 0.001489 0.001434 0.001425 0.001458 0.001526 0.001614 0.001708 0.001794 0.001866 0.001920 0.001958 0.001981 0.001995 0.002003 0.002008 0.002016 0.002032 0.002063 0.002112 0.002180 0.002264 0.002356 0.002446 0.002524 0.002583 0.002621 0.002638 0.002639 0.002630 0.002612 0.002587 0.002553 0.002506 0.002444 0.002367 0.002277 0.002175 0.002064 0.001948 0.001828 0.001709 0.001598 0.001502 0.001433 0.001402 0.001416 0.001480 0.001593 0.001745 0.001925 0.002117 0.002302 0.002463 0.002587 0.002668 0.002707 0.002714 0.002706 0.002697 0.002702 0.002725 0.002766 0.002818 0.002868 0.002906 0.002922 0.002911 0.002876 0.002820 0.002750 0.002670 0.002583 0.002491 0.002397 0.002306 0.002229 0.002173 0.002150 0.002163 0.002215 0.002297 0.002398 0.002501 0.002593 0.002664 0.002716 0.002756 0.002798 0.002856 0.002937 0.003045 0.003175 0.003317 0.003458 0.003586 0.003688 0.003755 0.003780 0.003761 0.003703 0.003612 0.003501 0.003382 0.003273 0.003184 0.003124 0.003093 0.003081 0.003078 0.003069 0.003045 0.003002 0.002943 0.002876 0.002811 0.002759 0.002729 0.002723 0.002740 0.002777 0.002825 0.002876 0.002922 0.002958 0.002980 0.002991 0.002994 0.002996 0.003003 0.003022 0.003050 0.003084 0.003114 0.003130 0.003125 0.003098 0.003051 0.002991 0.002922 0.002844 0.002756 0.002650 0.002524 0.002379 0.002224 0.002072 0.001939 0.001840 0.001779 0.001753 0.001751 0.001758 0.001760 0.001746 0.001710 0.001654 0.001582 0.001501 0.001422 0.001357 0.001315 0.001306 0.001336 0.001406 0.001510 0.001640 0.001782 0.001918 0.002036 0.002122 0.002172 0.002187 0.002172 0.002139 0.002099 0.002061 0.002028 0.002001 0.001979 0.001958 0.001939 0.001922 0.001909 0.001901 0.001898 0.001899 0.001906 0.001921 0.001948 0.001989 0.002043 0.002105 0.002167 0.002223 0.002272 0.002314 0.002357 0.002408 0.002471 0.002548 0.002636 0.002729 0.002822 0.002913 0.003000 0.003083 0.003161 0.003232 0.003291 0.003334 0.003359 0.003365 0.003356 0.003337 0.003312 0.003287 

0.028977 0.029245 0.029572 0.029963 0.030421 0.030946 0.031529 0.032161 0.032834 0.033539 0.034274 0.035037 0.035826 0.036636 0.037451 0.038253 0.039018 0.039720 0.040338 0.040850 0.041240 0.041491 0.041587 0.041518 0.041276 0.040866 0.040301 0.039606 0.038817 0.037973 0.037116 0.036281 0.035492 0.034759 0.034078 0.033436 0.032814 0.032196 0.031570 0.030932 0.030285 0.029638 0.029004 0.028393 0.027816 0.027271 0.026756 0.026263 0.025782 0.025312 0.024853 0.024413 0.023996 0.023605 0.023239 0.022890 0.022549 0.022206 0.021855 0.021494 0.021126 0.020761 0.020406 0.020073 0.019768 0.019494 0.019247 0.019021 0.018811 0.018611 0.018420 0.018237 0.018066 0.017908 0.017764 0.017633 0.017512 0.017399 0.017296 0.017205 0.017133 0.017085 0.017065 0.017071 0.017096 0.017128 0.017154 0.017163 0.017146 0.017101 0.017026 0.016924 0.016797 0.016649 0.016481 0.016297 0.016099 0.015889 0.015670 0.015447 0.015222 0.014998 0.014776 0.014557 0.014342 0.014136 0.013944 0.013772 0.013627 0.013511 0.013424 0.013361 0.013313 0.013271 0.013224 0.013166 0.013097 0.013021 0.012948 0.012889 0.012851 0.012835 0.012838 0.012850 0.012861 0.012863 0.012854 0.012836 0.012819 0.012810 0.012813 0.012830 0.012852 0.012868 0.012863 0.012821 0.012730 0.012588 0.012398 0.012175 0.011940 0.011718 0.011529 0.011383 0.011283 0.011225 0.011200 0.011199 0.011217 0.011251 0.011295 0.011348 0.011404 0.011459 0.011508 0.011551 0.011588 0.011624 0.011662 0.011704 0.011749 0.011790 0.011822 0.011834 0.011823 0.011790 0.011743 0.011697 0.011668 0.011668 0.011701 0.011758 0.011820 0.011864 0.011868 0.011819 0.011714 0.011564 0.011389 0.011210 0.011052 0.010929 0.010851 0.010817 0.010819 0.010846 0.010885 0.010924 0.010956 0.010970 0.010961 0.010926 0.010864 0.010778 0.010678 0.010571 0.010469 0.010382 0.010317 0.010280 0.010269 0.010282 0.010310 0.010341 0.010364 0.010368 0.010349 0.010306 0.010244 0.010168 0.010086 0.010003 0.009925 0.009856 0.009805 0.009776 0.009774 0.009800 0.009848 0.009908 0.009966 0.010007 0.010017 0.009986 0.009909 0.009787 0.009630 0.009454 0.009280 0.009128 0.009017 0.008955 0.008942 0.008970 0.009021 0.009080 0.009133 0.009176 0.009211 0.009241 0.009274 0.009308 0.009339 0.009355 0.009342 0.009293 0.009202 0.009076 0.008929 0.008782 0.008657 0.008571 0.008536 0.008552 0.008611 0.008699 0.008800 0.008898 0.008983 0.009046 0.009083 0.009097 0.009093 0.009079 0.009063 0.009050 0.009042 0.009033 0.009017 0.008989 0.008947 0.008899 0.008854 0.008822 0.008813 0.008828 0.008863 0.008910 0.008959 0.009002 0.009033 0.009049 0.009051 0.009042 0.009026 0.009008 0.008994 0.008990 0.009001 0.009027 0.009064 0.009104 0.009136 0.009149 0.009134 0.009086 0.009004 0.008896 0.008771 0.008644 0.008527 0.008429 0.008356 0.008306 0.008273 0.008246 0.008218 0.008184 0.008145 0.008108 0.008081 0.008071 0.008082 0.008111 0.008155 0.008208 0.008264 0.008316 0.008356 0.008376 0.008369 0.008335 0.008276 0.008201 0.008115 0.008025 0.007932 0.007837 0.007741 0.007647 0.007562 0.007494 0.007448 0.007427 0.007433 0.007464 0.007521 0.007605 0.007716 0.007850 0.008000 0.008151 0.008288 0.008395 0.008460 0.008479 0.008456 0.008398 0.008319 0.008229 0.008138 0.008049 0.007965 0.007885 0.007812 0.007748 0.007697 0.007661 0.007640 0.007631 0.007631 0.007636 0.007648 0.007673 0.007718 0.007792 0.007897 0.008024 0.008155 0.008267 0.008337 0.008352 0.008314 0.008238 0.008152 0.008085 0.008060 0.008086 0.008159 0.008257 0.008355 0.008427 0.008458 0.008443 0.008387 0.008300 0.008193 0.008072 0.007942 0.007807 0.007670 0.007534 0.007405 0.007288 0.007186 0.007099 0.007023 0.006953 0.006882 0.006809 0.006734 0.006666 0.006612 0.006577 0.006563 0.006566 0.006577 0.006590 0.006601 0.006611 0.006627 0.006660 0.006722 0.006819 0.006953 0.007117 0.007296 0.007470 0.007619 0.007724 0.007775 0.007772 0.007725 0.007650 0.007566 0.007490 0.007430 0.007388 0.007359 0.007333 0.007304 0.007265 0.007212 0.007142 0.007053 0.006944 0.006815 0.006671 0.006524 0.006391 0.006288 0.006230 0.006218 0.006245 0.006294 0.006342 0.006372 0.006370 0.006336 0.006275 0.006198 0.006119 0.006049 0.005994 0.005958 0.005940 0.005937 0.005948 0.005969 0.005999 0.006036 0.006078 0.006122 0.006162 0.006195 0.006217 0.006226 0.006224 0.006210 0.006188 0.006163 0.006143 0.006134 0.006141 0.006164 0.006199 0.006235 0.006263 0.006273 0.006260 0.006226 0.006181 0.006133 0.006093 0.006064 0.006045 0.006029 0.006008 0.005974 0.005922 0.005854 0.005780 0.005708 0.005652 0.005620 0.005616 0.005638 0.005680 0.005733 0.005787 0.005833 0.005862 0.005871 0.005862 0.005841 0.005813 0.005786 0.005764 0.005748 0.005734 0.005723 0.005712 0.005700 0.005688 0.005675 0.005656 0.005628 0.005584 0.005526 0.005456 0.005386 0.005325 0.005285 0.005271 0.005282 0.005317 0.005369 0.005434 0.005509 0.005594 0.005687 0.005789 0.005899 0.006016 0.006135 0.006255 0.006370 0.006474 0.006564 0.006634 0.006682 0.006705 0.006704 0.006683 0.006645 0.006598 0.006547 0.006494 0.006442 0.006388 0.006332 0.006270 0.006206 0.006141 0.006082 0.006030 0.005984 0.005936 0.005874 0.005789 0.005678 0.005547 0.005410 0.005285 0.005187 0.005121 0.005086 0.005073 0.005066 0.005053 0.005021 0.004964 0.004880 0.004771 0.004646 0.004517 0.004399 0.004311 0.004267 0.004278 0.004343 0.004451 0.004583 0.004713 0.004814 0.004866 0.004861 0.004801 0.004701 0.004581 0.004463 0.004365 0.004294 0.004254 0.004239 0.004237 0.004238 0.004231 0.004208 0.004164 0.004101 0.004021 0.003928 0.003827 0.003722 0.003616 0.003514 0.003419 0.003336 0.003270 0.003224 0.003202 0.003204 0.003226 0.003264 0.003311 0.003360 0.003406 0.003444 0.003476 0.003503 0.003530 0.003557 0.003587 0.003614 0.003633 0.003641 0.003634 0.003617 0.003595 0.003577 0.003571 0.003579 0.003598 0.003621 0.003639 0.003644 0.003633 0.003604 0.003560 0.003504 0.003439 0.003368 0.003292 0.003213 0.003132 0.003054 0.002981 0.002913 0.002850 0.002787 0.002722 0.002653 0.002582 0.002515 0.002457 0.002419 0.002403 0.002412 0.002439 0.002476 0.002516 0.002549 0.002571 0.002583 0.002584 0.002577 0.002564 0.002546 0.002522 0.002493 0.002458 0.002420 0.002384 0.002355 0.002337 0.002333 0.002336 0.002338 0.002330 0.002303 0.002253 0.002182 0.002096 0.002002 0.001909 0.001822 0.001745 0.001677 0.001620 0.001575 0.001543 0.001529 0.001533 0.001552 0.001580 0.001603 0.001610 0.001593 0.001549 0.001484 0.001407 0.001334 0.001276 0.001242 0.001234 0.001251 0.001288 0.001338 0.001398 0.001462 0.001527 0.001590 0.001648 0.001695 0.001726 0.001733 0.001713 0.001664 0.001593 0.001511 0.001433 0.001375 0.001351 0.001365 0.001417 0.001497 0.001589 0.001677 0.001746 0.001787 0.001798 0.001784 0.001755 0.001724 0.001704 0.001706 0.001734 0.001791 0.001877 0.001989 0.002122 0.002269 0.002416 0.002548 0.002648 0.002701 0.002702 0.002651 0.002556 0.002430 0.002285 0.002135 0.001990 0.001861 0.001759 0.001691 0.001661 0.001668 0.001702 0.001752 0.001804 0.001850 0.001880 0.001894 0.001892 0.001879 0.001862 0.001850 0.001849 0.001861 0.001885 0.001917 0.001952 0.001988 0.002022 0.002051 0.002072 0.002076 0.002055 0.002002 0.001916 0.001804 0.001680 0.001561 0.001465 0.001404 0.001385 0.001407 0.001462 0.001539 0.001625 0.001708 0.001781 0.001840 0.001886 0.001918 0.001940 0.001952 0.001959 0.001965 0.001975 0.001998 0.002039 0.002100 0.002178 0.002266 0.002353 0.002431 0.002492 0.002532 0.002552 0.002557 0.002549 0.002532 0.002504 0.002465 0.002411 0.002340 0.002254 0.002154 0.002044 0.001926 0.001805 0.001683 0.001563 0.001451 0.001357 0.001289 0.001259 0.001275 0.001341 0.001456 0.001612 0.001797 0.001995 0.002188 0.002356 0.002486 0.002571 0.002612 0.002619 0.002610 0.002600 0.002604 0.002630 0.002677 0.002737 0.002798 0.002846 0.002870 0.002866 0.002834 0.002780 0.002711 0.002632 0.002546 0.002457 0.002366 0.002279 0.002202 0.002145 0.002117 0.002124 0.002168 0.002243 0.002340 0.002443 0.002537 0.002615 0.002675 0.002723 0.002774 0.002839 0.002927 0.003040 0.003174 0.003320 0.003463 0.003593 0.003696 0.003764 0.003790 0.003772 0.003714 0.003622 0.003510 0.003391 0.003281 0.003194 0.003136 0.003107 0.003097 0.003093 0.003081 0.003052 0.003003 0.002940 0.002871 0.002807 0.002758 0.002729 0.002722 0.002737 0.002767 0.002808 0.002853 0.002895 0.002931 0.002957 0.002975 0.002987 0.002998 0.003014 0.003038 0.003071 0.003108 0.003140 0.003157 0.003153 0.003125 0.003078 0.003017 0.002948 0.002870 0.002782 0.002677 0.002552 0.002408 0.002253 0.002101 0.001968 0.001868 0.001805 0.001777 0.001772 0.001777 0.001778 0.001763 0.001728 0.001673 0.001603 0.001524 0.001446 0.001380 0.001336 0.001322 0.001345 0.001407 0.001503 0.001625 0.001759 0.001892 0.002008 0.002096 0.002149 0.002168 0.002156 0.002126 0.002088 0.002052 0.002021 0.001997 0.001979 0.001963 0.001950 0.001940 0.001936 0.001937 0.001943 0.001954 0.001968 0.001989 0.002021 0.002066 0.002123 0.002185 0.002245 0.002296 0.002335 0.002366 0.002396 0.002435 0.002489 0.002559 0.002643 0.002737 0.002834 0.002931 0.003024 0.003113 0.003195 0.003267 0.003325 0.003362 0.003379 0.003375 0.003356 0.003326 0.003291 0.003257 

0.028392 0.028647 0.028958 0.029335 0.029778 0.030288 0.030856 0.031474 0.032129 0.032813 0.033523 0.034258 0.035018 0.035800 0.036594 0.037390 0.038169 0.038916 0.039613 0.040243 0.040785 0.041217 0.041515 0.041653 0.041613 0.041383 0.040968 0.040387 0.039672 0.038868 0.038021 0.037173 0.036356 0.035587 0.034868 0.034190 0.033537 0.032895 0.032252 0.031600 0.030941 0.030280 0.029628 0.028997 0.028394 0.027823 0.027282 0.026762 0.026258 0.025766 0.025288 0.024828 0.024394 0.023986 0.023603 0.023237 0.022880 0.022522 0.022157 0.021782 0.021402 0.021023 0.020657 0.020313 0.019998 0.019714 0.019458 0.019225 0.019008 0.018804 0.018611 0.018429 0.018259 0.018102 0.017958 0.017825 0.017700 0.017583 0.017474 0.017378 0.017302 0.017252 0.017232 0.017238 0.017265 0.017299 0.017327 0.017338 0.017324 0.017280 0.017208 0.017107 0.016980 0.016829 0.016657 0.016465 0.016255 0.016032 0.015798 0.015559 0.015320 0.015085 0.014857 0.014637 0.014428 0.014233 0.014055 0.013897 0.013762 0.013651 0.013562 0.013491 0.013429 0.013369 0.013304 0.013229 0.013148 0.013066 0.012992 0.012935 0.012902 0.012890 0.012894 0.012902 0.012904 0.012893 0.012868 0.012834 0.012802 0.012783 0.012783 0.012801 0.012832 0.012861 0.012870 0.012843 0.012766 0.012632 0.012447 0.012224 0.011988 0.011763 0.011570 0.011422 0.011323 0.011265 0.011240 0.011239 0.011255 0.011286 0.011329 0.011379 0.011433 0.011487 0.011535 0.011577 0.011614 0.011649 0.011688 0.011732 0.011781 0.011829 0.011867 0.011888 0.011884 0.011856 0.011810 0.011761 0.011727 0.011720 0.011744 0.011794 0.011849 0.011888 0.011888 0.011834 0.011725 0.011572 0.011394 0.011214 0.011056 0.010936 0.010861 0.010829 0.010832 0.010858 0.010896 0.010935 0.010967 0.010983 0.010977 0.010944 0.010883 0.010796 0.010690 0.010575 0.010462 0.010363 0.010286 0.010238 0.010221 0.010232 0.010262 0.010298 0.010329 0.010342 0.010333 0.010301 0.010250 0.010186 0.010116 0.010045 0.009978 0.009919 0.009875 0.009850 0.009850 0.009875 0.009921 0.009979 0.010036 0.010076 0.010086 0.010056 0.009979 0.009858 0.009701 0.009524 0.009347 0.009193 0.009080 0.009017 0.009004 0.009031 0.009082 0.009140 0.009193 0.009234 0.009266 0.009294 0.009323 0.009354 0.009381 0.009392 0.009376 0.009322 0.009227 0.009097 0.008947 0.008796 0.008668 0.008579 0.008540 0.008552 0.008604 0.008686 0.008779 0.008871 0.008950 0.009008 0.009044 0.009058 0.009056 0.009045 0.009034 0.009027 0.009023 0.009018 0.009003 0.008973 0.008927 0.008871 0.008815 0.008772 0.008751 0.008756 0.008785 0.008829 0.008880 0.008928 0.008967 0.008994 0.009009 0.009012 0.009006 0.008995 0.008986 0.008982 0.008989 0.009008 0.009036 0.009067 0.009093 0.009102 0.009086 0.009038 0.008959 0.008852 0.008727 0.008597 0.008476 0.008374 0.008299 0.008249 0.008220 0.008202 0.008185 0.008164 0.008138 0.008112 0.008093 0.008089 0.008102 0.008132 0.008176 0.008230 0.008289 0.008344 0.008389 0.008412 0.008409 0.008377 0.008318 0.008239 0.008149 0.008051 0.007949 0.007843 0.007734 0.007628 0.007531 0.007452 0.007398 0.007372 0.007377 0.007411 0.007476 0.007570 0.007691 0.007835 0.007992 0.008148 0.008289 0.008398 0.008465 0.008487 0.008464 0.008408 0.008327 0.008235 0.008137 0.008040 0.007947 0.007857 0.007776 0.007707 0.007653 0.007618 0.007601 0.007597 0.007603 0.007612 0.007627 0.007650 0.007693 0.007763 0.007862 0.007985 0.008114 0.008225 0.008296 0.008314 0.008280 0.008211 0.008132 0.008072 0.008054 0.008086 0.008162 0.008261 0.008358 0.008426 0.008451 0.008428 0.008360 0.008259 0.008135 0.007998 0.007854 0.007707 0.007562 0.007422 0.007294 0.007181 0.007086 0.007006 0.006939 0.006879 0.006819 0.006758 0.006697 0.006643 0.006603 0.006582 0.006578 0.006588 0.006603 0.006615 0.006622 0.006626 0.006634 0.006658 0.006709 0.006797 0.006923 0.007081 0.007260 0.007440 0.007600 0.007721 0.007790 0.007806 0.007776 0.007715 0.007641 0.007570 0.007511 0.007464 0.007425 0.007387 0.007343 0.007289 0.007222 0.007141 0.007046 0.006934 0.006807 0.006669 0.006531 0.006407 0.006314 0.006263 0.006257 0.006289 0.006341 0.006394 0.006428 0.006431 0.006400 0.006342 0.006266 0.006186 0.006111 0.006052 0.006011 0.005988 0.005982 0.005989 0.006007 0.006035 0.006069 0.006108 0.006148 0.006186 0.006217 0.006238 0.006247 0.006243 0.006228 0.006206 0.006181 0.006161 0.006153 0.006160 0.006183 0.006216 0.006251 0.006276 0.006285 0.006272 0.006241 0.006199 0.006156 0.006119 0.006093 0.006074 0.006057 0.006032 0.005993 0.005937 0.005866 0.005788 0.005716 0.005659 0.005625 0.005617 0.005631 0.005660 0.005697 0.005733 0.005759 0.005772 0.005770 0.005755 0.005733 0.005709 0.005689 0.005674 0.005664 0.005658 0.005654 0.005651 0.005651 0.005652 0.005654 0.005652 0.005638 0.005608 0.005559 0.005494 0.005424 0.005360 0.005312 0.005287 0.005287 0.005308 0.005347 0.005403 0.005472 0.005556 0.005654 0.005764 0.005884 0.006011 0.006140 0.006265 0.006381 0.006483 0.006569 0.006633 0.006673 0.006688 0.006680 0.006651 0.006607 0.006554 0.006500 0.006446 0.006396 0.006347 0.006296 0.006240 0.006180 0.006116 0.006055 0.006000 0.005949 0.005895 0.005829 0.005741 0.005631 0.005503 0.005371 0.005254 0.005164 0.005108 0.005084 0.005083 0.005089 0.005088 0.005068 0.005021 0.004944 0.004841 0.004721 0.004597 0.004485 0.004402 0.004365 0.004381 0.004449 0.004558 0.004688 0.004812 0.004907 0.004951 0.004938 0.004870 0.004761 0.004634 0.004508 0.004403 0.004327 0.004284 0.004268 0.004271 0.004280 0.004283 0.004271 0.004238 0.004184 0.004111 0.004023 0.003925 0.003823 0.003722 0.003626 0.003538 0.003463 0.003404 0.003366 0.003349 0.003353 0.003375 0.003410 0.003450 0.003488 0.003520 0.003543 0.003558 0.003570 0.003583 0.003602 0.003628 0.003657 0.003683 0.003699 0.003702 0.003693 0.003676 0.003660 0.003652 0.003654 0.003665 0.003680 0.003692 0.003694 0.003683 0.003657 0.003618 0.003568 0.003509 0.003442 0.003366 0.003284 0.003199 0.003114 0.003032 0.002955 0.002881 0.002810 0.002739 0.002666 0.002595 0.002531 0.002479 0.002446 0.002435 0.002446 0.002471 0.002505 0.002538 0.002566 0.002586 0.002598 0.002603 0.002602 0.002596 0.002585 0.002568 0.002543 0.002512 0.002478 0.002447 0.002424 0.002413 0.002414 0.002421 0.002423 0.002410 0.002373 0.002309 0.002220 0.002115 0.002004 0.001898 0.001804 0.001726 0.001664 0.001614 0.001577 0.001552 0.001541 0.001545 0.001561 0.001584 0.001603 0.001607 0.001586 0.001539 0.001470 0.001391 0.001316 0.001258 0.001225 0.001220 0.001241 0.001284 0.001341 0.001407 0.001476 0.001546 0.001612 0.001671 0.001719 0.001750 0.001759 0.001741 0.001697 0.001632 0.001557 0.001487 0.001437 0.001420 0.001440 0.001495 0.001575 0.001666 0.001752 0.001819 0.001859 0.001869 0.001856 0.001829 0.001801 0.001783 0.001784 0.001810 0.001861 0.001939 0.002041 0.002164 0.002302 0.002442 0.002570 0.002668 0.002722 0.002725 0.002678 0.002587 0.002464 0.002321 0.002171 0.002026 0.001896 0.001791 0.001721 0.001688 0.001689 0.001716 0.001757 0.001800 0.001834 0.001853 0.001855 0.001843 0.001823 0.001802 0.001790 0.001793 0.001812 0.001844 0.001885 0.001928 0.001969 0.002005 0.002037 0.002059 0.002066 0.002048 0.002000 0.001920 0.001813 0.001693 0.001575 0.001477 0.001410 0.001381 0.001390 0.001431 0.001494 0.001569 0.001645 0.001716 0.001777 0.001828 0.001867 0.001896 0.001915 0.001926 0.001932 0.001941 0.001960 0.001995 0.002050 0.002123 0.002206 0.002289 0.002364 0.002424 0.002464 0.002485 0.002491 0.002485 0.002468 0.002440 0.002399 0.002342 0.002267 0.002175 0.002070 0.001955 0.001834 0.001710 0.001586 0.001467 0.001358 0.001266 0.001201 0.001173 0.001191 0.001257 0.001372 0.001529 0.001715 0.001916 0.002111 0.002284 0.002419 0.002509 0.002553 0.002563 0.002553 0.002543 0.002547 0.002574 0.002626 0.002693 0.002764 0.002822 0.002855 0.002859 0.002833 0.002783 0.002717 0.002641 0.002559 0.002473 0.002385 0.002299 0.002222 0.002160 0.002125 0.002122 0.002155 0.002222 0.002313 0.002414 0.002510 0.002592 0.002657 0.002711 0.002765 0.002832 0.002921 0.003035 0.003169 0.003315 0.003460 0.003591 0.003698 0.003770 0.003800 0.003788 0.003734 0.003646 0.003537 0.003421 0.003314 0.003230 0.003176 0.003150 0.003141 0.003136 0.003120 0.003085 0.003030 0.002961 0.002890 0.002825 0.002777 0.002749 0.002741 0.002752 0.002778 0.002812 0.002852 0.002893 0.002930 0.002963 0.002989 0.003011 0.003031 0.003053 0.003081 0.003115 0.003150 0.003180 0.003195 0.003189 0.003162 0.003116 0.003058 0.002992 0.002918 0.002833 0.002732 0.002610 0.002469 0.002317 0.002168 0.002037 0.001937 0.001874 0.001846 0.001841 0.001846 0.001847 0.001832 0.001798 0.001743 0.001671 0.001591 0.001511 0.001440 0.001390 0.001370 0.001384 0.001437 0.001523 0.001637 0.001764 0.001893 0.002008 0.002097 0.002154 0.002176 0.002168 0.002141 0.002105 0.002069 0.002040 0.002018 0.002002 0.001991 0.001982 0.001979 0.001982 0.001991 0.002005 0.002021 0.002040 0.002064 0.002098 0.002144 0.002200 0.002260 0.002316 0.002360 0.002390 0.002410 0.002427 0.002454 0.002497 0.002560 0.002641 0.002734 0.002834 0.002936 0.003036 0.003130 0.003217 0.003290 0.003346 0.003380 0.003390 0.003380 0.003354 0.003318 0.003278 0.003240 

0.027889 0.028125 0.028417 0.028771 0.029193 0.029680 0.030227 0.030824 0.031458 0.032121 0.032808 0.033519 0.034251 0.035004 0.035773 0.036550 0.037325 0.038089 0.038833 0.039544 0.040205 0.040790 0.041269 0.041607 0.041773 0.041742 0.041506 0.041072 0.040468 0.039736 0.038925 0.038083 0.037248 0.036445 0.035683 0.034960 0.034268 0.033593 0.032924 0.032256 0.031584 0.030913 0.030249 0.029602 0.028980 0.028385 0.027818 0.027273 0.026744 0.026228 0.025728 0.025249 0.024795 0.024368 0.023966 0.023582 0.023206 0.022829 0.022445 0.022053 0.021657 0.021264 0.020885 0.020531 0.020207 0.019915 0.019652 0.019413 0.019193 0.018988 0.018796 0.018617 0.018450 0.018295 0.018150 0.018014 0.017884 0.017759 0.017643 0.017541 0.017460 0.017406 0.017383 0.017389 0.017417 0.017454 0.017486 0.017502 0.017493 0.017454 0.017386 0.017289 0.017164 0.017013 0.016837 0.016639 0.016420 0.016186 0.015940 0.015688 0.015438 0.015195 0.014962 0.014744 0.014542 0.014358 0.014193 0.014048 0.013922 0.013815 0.013723 0.013641 0.013564 0.013485 0.013400 0.013309 0.013215 0.013125 0.013050 0.012996 0.012967 0.012960 0.012965 0.012971 0.012965 0.012943 0.012903 0.012855 0.012811 0.012782 0.012777 0.012796 0.012832 0.012871 0.012893 0.012881 0.012817 0.012695 0.012519 0.012303 0.012069 0.011846 0.011653 0.011506 0.011406 0.011347 0.011320 0.011315 0.011328 0.011355 0.011394 0.011443 0.011497 0.011552 0.011603 0.011647 0.011685 0.011722 0.011761 0.011805 0.011854 0.011903 0.011944 0.011968 0.011967 0.011941 0.011894 0.011842 0.011800 0.011783 0.011797 0.011836 0.011882 0.011914 0.011910 0.011854 0.011746 0.011595 0.011421 0.011246 0.011094 0.010979 0.010909 0.010879 0.010882 0.010906 0.010940 0.010976 0.011006 0.011022 0.011018 0.010987 0.010926 0.010838 0.010726 0.010603 0.010479 0.010368 0.010280 0.010222 0.010199 0.010206 0.010235 0.010274 0.010309 0.010329 0.010328 0.010305 0.010264 0.010211 0.010153 0.010094 0.010038 0.009989 0.009952 0.009931 0.009932 0.009955 0.009998 0.010051 0.010102 0.010139 0.010146 0.010115 0.010039 0.009920 0.009765 0.009590 0.009417 0.009266 0.009156 0.009096 0.009086 0.009115 0.009167 0.009224 0.009274 0.009312 0.009338 0.009360 0.009382 0.009406 0.009425 0.009430 0.009408 0.009349 0.009252 0.009120 0.008968 0.008816 0.008686 0.008594 0.008550 0.008555 0.008599 0.008670 0.008754 0.008837 0.008910 0.008964 0.008999 0.009015 0.009017 0.009014 0.009010 0.009010 0.009013 0.009012 0.009000 0.008968 0.008917 0.008852 0.008784 0.008728 0.008694 0.008688 0.008709 0.008749 0.008801 0.008855 0.008905 0.008946 0.008975 0.008993 0.009001 0.009002 0.008999 0.008998 0.009002 0.009013 0.009031 0.009051 0.009067 0.009069 0.009048 0.009000 0.008921 0.008814 0.008690 0.008558 0.008435 0.008332 0.008256 0.008209 0.008186 0.008178 0.008173 0.008165 0.008152 0.008136 0.008125 0.008124 0.008139 0.008169 0.008213 0.008267 0.008328 0.008386 0.008434 0.008461 0.008461 0.008431 0.008372 0.008292 0.008198 0.008095 0.007987 0.007873 0.007757 0.007641 0.007535 0.007446 0.007383 0.007349 0.007349 0.007382 0.007448 0.007547 0.007674 0.007825 0.007988 0.008151 0.008296 0.008411 0.008483 0.008510 0.008492 0.008437 0.008356 0.008259 0.008154 0.008047 0.007942 0.007842 0.007752 0.007678 0.007623 0.007590 0.007579 0.007582 0.007594 0.007609 0.007627 0.007652 0.007694 0.007761 0.007858 0.007979 0.008106 0.008216 0.008289 0.008311 0.008282 0.008218 0.008146 0.008092 0.008077 0.008111 0.008186 0.008283 0.008375 0.008439 0.008458 0.008428 0.008351 0.008239 0.008103 0.007953 0.007796 0.007639 0.007487 0.007345 0.007219 0.007111 0.007023 0.006954 0.006897 0.006847 0.006799 0.006749 0.006700 0.006657 0.006626 0.006612 0.006612 0.006622 0.006634 0.006641 0.006641 0.006637 0.006637 0.006653 0.006696 0.006775 0.006895 0.007049 0.007227 0.007411 0.007579 0.007712 0.007796 0.007828 0.007813 0.007765 0.007702 0.007637 0.007580 0.007531 0.007486 0.007439 0.007383 0.007317 0.007240 0.007152 0.007053 0.006941 0.006818 0.006687 0.006557 0.006441 0.006354 0.006308 0.006305 0.006339 0.006395 0.006452 0.006491 0.006501 0.006478 0.006426 0.006355 0.006277 0.006203 0.006141 0.006097 0.006071 0.006062 0.006066 0.006081 0.006103 0.006131 0.006164 0.006197 0.006230 0.006258 0.006278 0.006287 0.006284 0.006270 0.006250 0.006227 0.006209 0.006202 0.006208 0.006229 0.006260 0.006291 0.006315 0.006323 0.006311 0.006284 0.006248 0.006211 0.006180 0.006158 0.006140 0.006122 0.006093 0.006048 0.005986 0.005910 0.005829 0.005755 0.005697 0.005660 0.005647 0.005653 0.005670 0.005692 0.005710 0.005719 0.005716 0.005702 0.005680 0.005656 0.005633 0.005617 0.005607 0.005604 0.005606 0.005611 0.005619 0.005632 0.005648 0.005666 0.005680 0.005680 0.005659 0.005615 0.005552 0.005478 0.005406 0.005347 0.005309 0.005293 0.005299 0.005325 0.005370 0.005434 0.005517 0.005619 0.005737 0.005868 0.006006 0.006142 0.006272 0.006389 0.006490 0.006570 0.006628 0.006660 0.006667 0.006650 0.006614 0.006564 0.006507 0.006451 0.006399 0.006353 0.006311 0.006267 0.006218 0.006162 0.006100 0.006038 0.005978 0.005921 0.005861 0.005789 0.005699 0.005588 0.005462 0.005335 0.005223 0.005141 0.005095 0.005083 0.005095 0.005116 0.005131 0.005125 0.005091 0.005025 0.004931 0.004817 0.004697 0.004589 0.004511 0.004477 0.004494 0.004563 0.004670 0.004795 0.004914 0.005001 0.005039 0.005018 0.004944 0.004830 0.004697 0.004566 0.004456 0.004376 0.004331 0.004315 0.004321 0.004336 0.004347 0.004345 0.004322 0.004276 0.004209 0.004125 0.004031 0.003935 0.003840 0.003752 0.003675 0.003612 0.003566 0.003539 0.003532 0.003542 0.003567 0.003600 0.003633 0.003661 0.003678 0.003682 0.003677 0.003669 0.003666 0.003673 0.003692 0.003719 0.003747 0.003769 0.003779 0.003777 0.003767 0.003755 0.003748 0.003748 0.003755 0.003764 0.003769 0.003765 0.003750 0.003724 0.003687 0.003642 0.003588 0.003525 0.003453 0.003373 0.003287 0.003198 0.003112 0.003028 0.002947 0.002869 0.002790 0.002713 0.002639 0.002574 0.002525 0.002497 0.002489 0.002501 0.002526 0.002555 0.002583 0.002606 0.002624 0.002636 0.002644 0.002649 0.002650 0.002645 0.002633 0.002612 0.002584 0.002553 0.002525 0.002506 0.002500 0.002505 0.002514 0.002516 0.002499 0.002454 0.002377 0.002274 0.002153 0.002028 0.001912 0.001813 0.001735 0.001676 0.001633 0.001601 0.001579 0.001568 0.001569 0.001580 0.001597 0.001611 0.001610 0.001588 0.001541 0.001473 0.001396 0.001324 0.001270 0.001242 0.001243 0.001271 0.001320 0.001382 0.001453 0.001526 0.001597 0.001663 0.001722 0.001769 0.001801 0.001811 0.001797 0.001758 0.001699 0.001632 0.001569 0.001526 0.001513 0.001535 0.001590 0.001667 0.001755 0.001836 0.001899 0.001936 0.001946 0.001933 0.001908 0.001882 0.001866 0.001867 0.001889 0.001934 0.002002 0.002093 0.002205 0.002332 0.002463 0.002585 0.002679 0.002733 0.002739 0.002696 0.002610 0.002493 0.002355 0.002209 0.002065 0.001936 0.001832 0.001761 0.001725 0.001723 0.001744 0.001777 0.001811 0.001835 0.001844 0.001836 0.001814 0.001786 0.001760 0.001747 0.001751 0.001776 0.001816 0.001864 0.001914 0.001960 0.002000 0.002034 0.002059 0.002071 0.002060 0.002020 0.001948 0.001850 0.001737 0.001623 0.001525 0.001453 0.001416 0.001412 0.001438 0.001486 0.001547 0.001613 0.001678 0.001737 0.001791 0.001836 0.001872 0.001897 0.001914 0.001925 0.001937 0.001957 0.001991 0.002044 0.002112 0.002189 0.002267 0.002336 0.002391 0.002428 0.002447 0.002453 0.002447 0.002431 0.002404 0.002363 0.002306 0.002231 0.002139 0.002032 0.001915 0.001792 0.001667 0.001545 0.001428 0.001323 0.001235 0.001175 0.001150 0.001169 0.001235 0.001348 0.001503 0.001687 0.001885 0.002080 0.002253 0.002390 0.002483 0.002531 0.002543 0.002535 0.002525 0.002530 0.002558 0.002613 0.002687 0.002766 0.002834 0.002877 0.002890 0.002871 0.002828 0.002768 0.002697 0.002620 0.002538 0.002453 0.002367 0.002285 0.002217 0.002171 0.002156 0.002177 0.002234 0.002319 0.002417 0.002514 0.002598 0.002666 0.002721 0.002775 0.002839 0.002924 0.003033 0.003163 0.003306 0.003450 0.003583 0.003693 0.003771 0.003808 0.003803 0.003757 0.003677 0.003574 0.003464 0.003363 0.003285 0.003236 0.003213 0.003207 0.003201 0.003181 0.003141 0.003081 0.003007 0.002932 0.002867 0.002818 0.002789 0.002779 0.002786 0.002806 0.002836 0.002873 0.002912 0.002953 0.002992 0.003027 0.003058 0.003087 0.003115 0.003144 0.003176 0.003206 0.003230 0.003240 0.003233 0.003207 0.003166 0.003113 0.003054 0.002986 0.002907 0.002812 0.002695 0.002559 0.002412 0.002267 0.002140 0.002043 0.001982 0.001955 0.001951 0.001958 0.001959 0.001946 0.001911 0.001854 0.001779 0.001693 0.001605 0.001526 0.001467 0.001437 0.001442 0.001485 0.001563 0.001669 0.001792 0.001918 0.002033 0.002125 0.002185 0.002212 0.002208 0.002184 0.002149 0.002114 0.002085 0.002064 0.002049 0.002040 0.002036 0.002038 0.002046 0.002060 0.002077 0.002096 0.002116 0.002140 0.002173 0.002216 0.002268 0.002324 0.002374 0.002410 0.002430 0.002439 0.002444 0.002459 0.002492 0.002547 0.002623 0.002715 0.002817 0.002923 0.003029 0.003129 0.003219 0.003295 0.003350 0.003383 0.003392 0.003380 0.003353 0.003317 0.003278 0.003242 

0.027460 0.027674 0.027942 0.028270 0.028663 0.029122 0.029640 0.030209 0.030819 0.031459 0.032124 0.032812 0.033520 0.034247 0.034989 0.035740 0.036497 0.037258 0.038020 0.038779 0.039521 0.040223 0.040854 0.041372 0.041736 0.041910 0.041869 0.041611 0.041152 0.040528 0.039786 0.038976 0.038142 0.037315 0.036513 0.035744 0.035004 0.034288 0.033589 0.032899 0.032214 0.031534 0.030861 0.030203 0.029565 0.028951 0.028360 0.027790 0.027235 0.026695 0.026172 0.025671 0.025196 0.024749 0.024327 0.023922 0.023524 0.023125 0.022719 0.022306 0.021891 0.021482 0.021091 0.020727 0.020396 0.020098 0.019831 0.019590 0.019369 0.019165 0.018975 0.018798 0.018633 0.018479 0.018334 0.018193 0.018057 0.017925 0.017801 0.017692 0.017603 0.017544 0.017517 0.017522 0.017551 0.017591 0.017630 0.017653 0.017651 0.017621 0.017559 0.017467 0.017346 0.017195 0.017018 0.016815 0.016589 0.016346 0.016090 0.015829 0.015570 0.015320 0.015086 0.014869 0.014673 0.014499 0.014344 0.014209 0.014090 0.013984 0.013886 0.013793 0.013700 0.013602 0.013499 0.013392 0.013286 0.013190 0.013113 0.013063 0.013039 0.013037 0.013045 0.013050 0.013040 0.013010 0.012962 0.012903 0.012849 0.012812 0.012801 0.012818 0.012857 0.012902 0.012934 0.012933 0.012883 0.012775 0.012612 0.012407 0.012183 0.011965 0.011777 0.011630 0.011529 0.011467 0.011435 0.011424 0.011431 0.011452 0.011488 0.011537 0.011593 0.011652 0.011708 0.011757 0.011799 0.011837 0.011875 0.011916 0.011961 0.012007 0.012046 0.012068 0.012066 0.012038 0.011989 0.011931 0.011880 0.011852 0.011853 0.011878 0.011914 0.011938 0.011930 0.011876 0.011773 0.011630 0.011465 0.011301 0.011159 0.011053 0.010988 0.010961 0.010963 0.010983 0.011012 0.011043 0.011069 0.011084 0.011080 0.011050 0.010989 0.010898 0.010782 0.010651 0.010517 0.010395 0.010297 0.010230 0.010200 0.010202 0.010229 0.010268 0.010304 0.010328 0.010331 0.010315 0.010282 0.010239 0.010192 0.010143 0.010098 0.010057 0.010027 0.010010 0.010011 0.010032 0.010069 0.010114 0.010158 0.010187 0.010189 0.010155 0.010079 0.009962 0.009812 0.009644 0.009478 0.009336 0.009235 0.009183 0.009178 0.009211 0.009264 0.009320 0.009366 0.009398 0.009417 0.009430 0.009442 0.009455 0.009464 0.009460 0.009432 0.009369 0.009270 0.009138 0.008987 0.008835 0.008704 0.008609 0.008559 0.008555 0.008589 0.008650 0.008723 0.008797 0.008863 0.008915 0.008951 0.008971 0.008980 0.008985 0.008991 0.009000 0.009011 0.009016 0.009006 0.008974 0.008917 0.008843 0.008763 0.008693 0.008646 0.008628 0.008640 0.008676 0.008728 0.008788 0.008848 0.008903 0.008949 0.008984 0.009008 0.009022 0.009028 0.009031 0.009034 0.009038 0.009046 0.009053 0.009057 0.009049 0.009022 0.008970 0.008891 0.008785 0.008661 0.008530 0.008406 0.008303 0.008229 0.008186 0.008170 0.008171 0.008178 0.008182 0.008179 0.008172 0.008165 0.008167 0.008181 0.008209 0.008251 0.008305 0.008366 0.008426 0.008477 0.008508 0.008511 0.008482 0.008425 0.008345 0.008249 0.008144 0.008033 0.007917 0.007798 0.007679 0.007567 0.007471 0.007397 0.007354 0.007344 0.007370 0.007433 0.007531 0.007660 0.007814 0.007982 0.008150 0.008302 0.008424 0.008505 0.008539 0.008528 0.008476 0.008395 0.008294 0.008181 0.008063 0.007947 0.007837 0.007739 0.007661 0.007606 0.007576 0.007570 0.007579 0.007597 0.007618 0.007640 0.007667 0.007710 0.007778 0.007875 0.007995 0.008122 0.008233 0.008307 0.008331 0.008306 0.008247 0.008178 0.008127 0.008113 0.008144 0.008214 0.008305 0.008392 0.008451 0.008466 0.008432 0.008352 0.008234 0.008090 0.007930 0.007764 0.007599 0.007441 0.007298 0.007175 0.007074 0.006995 0.006937 0.006892 0.006855 0.006818 0.006779 0.006739 0.006703 0.006676 0.006661 0.006658 0.006662 0.006665 0.006663 0.006653 0.006640 0.006632 0.006640 0.006677 0.006751 0.006865 0.007016 0.007192 0.007377 0.007549 0.007689 0.007783 0.007825 0.007822 0.007786 0.007733 0.007676 0.007623 0.007575 0.007527 0.007473 0.007410 0.007337 0.007254 0.007162 0.007063 0.006955 0.006839 0.006716 0.006593 0.006483 0.006400 0.006355 0.006352 0.006386 0.006443 0.006504 0.006550 0.006568 0.006555 0.006513 0.006449 0.006377 0.006307 0.006247 0.006204 0.006177 0.006166 0.006168 0.006178 0.006194 0.006213 0.006236 0.006260 0.006285 0.006308 0.006327 0.006337 0.006337 0.006328 0.006312 0.006293 0.006277 0.006269 0.006274 0.006291 0.006317 0.006344 0.006365 0.006372 0.006363 0.006340 0.006311 0.006283 0.006260 0.006243 0.006228 0.006208 0.006175 0.006124 0.006056 0.005974 0.005890 0.005813 0.005754 0.005716 0.005699 0.005698 0.005706 0.005714 0.005716 0.005709 0.005692 0.005667 0.005637 0.005608 0.005584 0.005570 0.005564 0.005567 0.005576 0.005591 0.005612 0.005639 0.005671 0.005704 0.005731 0.005741 0.005727 0.005684 0.005618 0.005538 0.005456 0.005385 0.005332 0.005301 0.005292 0.005305 0.005341 0.005401 0.005484 0.005591 0.005718 0.005859 0.006005 0.006148 0.006282 0.006399 0.006497 0.006572 0.006623 0.006647 0.006646 0.006621 0.006577 0.006522 0.006463 0.006407 0.006358 0.006318 0.006283 0.006248 0.006206 0.006155 0.006096 0.006032 0.005968 0.005906 0.005839 0.005763 0.005668 0.005555 0.005429 0.005304 0.005197 0.005120 0.005082 0.005081 0.005107 0.005144 0.005177 0.005189 0.005171 0.005119 0.005036 0.004929 0.004815 0.004711 0.004634 0.004599 0.004615 0.004678 0.004779 0.004896 0.005007 0.005086 0.005117 0.005092 0.005014 0.004897 0.004762 0.004630 0.004518 0.004437 0.004390 0.004375 0.004383 0.004402 0.004419 0.004424 0.004407 0.004367 0.004304 0.004224 0.004135 0.004043 0.003957 0.003880 0.003816 0.003769 0.003738 0.003726 0.003732 0.003752 0.003782 0.003815 0.003844 0.003862 0.003864 0.003849 0.003823 0.003794 0.003772 0.003764 0.003772 0.003793 0.003819 0.003843 0.003857 0.003862 0.003858 0.003853 0.003851 0.003853 0.003858 0.003862 0.003860 0.003850 0.003829 0.003799 0.003762 0.003719 0.003670 0.003613 0.003547 0.003472 0.003389 0.003302 0.003214 0.003127 0.003042 0.002957 0.002872 0.002788 0.002710 0.002643 0.002594 0.002567 0.002561 0.002573 0.002596 0.002622 0.002646 0.002665 0.002680 0.002692 0.002704 0.002714 0.002721 0.002722 0.002713 0.002695 0.002669 0.002639 0.002613 0.002596 0.002593 0.002600 0.002610 0.002612 0.002591 0.002540 0.002456 0.002342 0.002210 0.002075 0.001952 0.001849 0.001770 0.001715 0.001675 0.001646 0.001624 0.001609 0.001603 0.001607 0.001617 0.001626 0.001624 0.001602 0.001558 0.001495 0.001424 0.001359 0.001312 0.001292 0.001300 0.001334 0.001388 0.001455 0.001526 0.001599 0.001668 0.001731 0.001788 0.001833 0.001865 0.001878 0.001869 0.001837 0.001786 0.001726 0.001671 0.001633 0.001623 0.001645 0.001697 0.001770 0.001851 0.001926 0.001983 0.002016 0.002023 0.002009 0.001985 0.001960 0.001944 0.001944 0.001962 0.002001 0.002060 0.002140 0.002241 0.002357 0.002479 0.002592 0.002682 0.002734 0.002740 0.002701 0.002621 0.002510 0.002380 0.002240 0.002103 0.001979 0.001879 0.001809 0.001774 0.001769 0.001786 0.001814 0.001841 0.001857 0.001857 0.001840 0.001809 0.001773 0.001741 0.001725 0.001730 0.001757 0.001802 0.001855 0.001909 0.001959 0.002002 0.002038 0.002068 0.002085 0.002083 0.002053 0.001993 0.001906 0.001803 0.001696 0.001601 0.001529 0.001485 0.001471 0.001483 0.001515 0.001561 0.001615 0.001670 0.001725 0.001778 0.001827 0.001869 0.001903 0.001929 0.001950 0.001970 0.001995 0.002033 0.002086 0.002151 0.002222 0.002292 0.002353 0.002399 0.002429 0.002443 0.002445 0.002438 0.002422 0.002397 0.002359 0.002306 0.002234 0.002143 0.002038 0.001921 0.001799 0.001676 0.001556 0.001444 0.001344 0.001262 0.001207 0.001186 0.001206 0.001272 0.001383 0.001532 0.001710 0.001902 0.002091 0.002261 0.002397 0.002490 0.002540 0.002555 0.002549 0.002540 0.002546 0.002576 0.002635 0.002714 0.002799 0.002875 0.002928 0.002949 0.002939 0.002904 0.002852 0.002788 0.002718 0.002640 0.002557 0.002470 0.002383 0.002306 0.002248 0.002219 0.002228 0.002275 0.002353 0.002448 0.002546 0.002632 0.002701 0.002755 0.002806 0.002864 0.002940 0.003039 0.003161 0.003297 0.003437 0.003570 0.003683 0.003765 0.003810 0.003813 0.003775 0.003704 0.003610 0.003509 0.003417 0.003347 0.003304 0.003287 0.003283 0.003278 0.003257 0.003214 0.003150 0.003073 0.002996 0.002928 0.002878 0.002847 0.002835 0.002837 0.002852 0.002878 0.002911 0.002950 0.002993 0.003037 0.003080 0.003120 0.003156 0.003188 0.003218 0.003246 0.003271 0.003288 0.003293 0.003284 0.003260 0.003224 0.003180 0.003128 0.003070 0.002999 0.002910 0.002801 0.002672 0.002531 0.002392 0.002270 0.002176 0.002118 0.002092 0.002091 0.002099 0.002102 0.002089 0.002052 0.001992 0.001910 0.001815 0.001716 0.001626 0.001554 0.001512 0.001506 0.001540 0.001612 0.001713 0.001834 0.001961 0.002079 0.002175 0.002241 0.002273 0.002273 0.002251 0.002216 0.002180 0.002149 0.002127 0.002112 0.002104 0.002102 0.002107 0.002118 0.002133 0.002151 0.002170 0.002188 0.002208 0.002236 0.002274 0.002321 0.002370 0.002412 0.002440 0.002451 0.002449 0.002444 0.002447 0.002470 0.002517 0.002587 0.002677 0.002780 0.002890 0.003001 0.003107 0.003202 0.003281 0.003339 0.003373 0.003384 0.003376 0.003353 0.003322 0.003290 0.003259 

0.027087 0.027278 0.027519 0.027818 0.028179 0.028603 0.029088 0.029626 0.030206 0.030821 0.031464 0.032131 0.032818 0.033521 0.034236 0.034959 0.035690 0.036433 0.037191 0.037968 0.038757 0.039540 0.040286 0.040954 0.041495 0.041864 0.042026 0.041962 0.041677 0.041196 0.040560 0.039816 0.039010 0.038179 0.037349 0.036536 0.035749 0.034988 0.034252 0.033535 0.032833 0.032142 0.031462 0.030795 0.030145 0.029515 0.028904 0.028310 0.027730 0.027166 0.026619 0.026095 0.025599 0.025131 0.024687 0.024258 0.023836 0.023412 0.022982 0.022546 0.022110 0.021685 0.021281 0.020909 0.020572 0.020272 0.020003 0.019761 0.019540 0.019336 0.019148 0.018972 0.018809 0.018654 0.018506 0.018361 0.018218 0.018079 0.017948 0.017830 0.017734 0.017669 0.017638 0.017641 0.017670 0.017715 0.017760 0.017792 0.017800 0.017779 0.017726 0.017640 0.017522 0.017373 0.017194 0.016987 0.016756 0.016505 0.016241 0.015972 0.015706 0.015451 0.015213 0.014998 0.014806 0.014639 0.014492 0.014364 0.014248 0.014140 0.014035 0.013929 0.013820 0.013706 0.013586 0.013465 0.013349 0.013249 0.013172 0.013125 0.013107 0.013111 0.013124 0.013132 0.013123 0.013091 0.013039 0.012975 0.012915 0.012872 0.012856 0.012869 0.012906 0.012952 0.012989 0.012996 0.012958 0.012865 0.012717 0.012528 0.012318 0.012112 0.011930 0.011786 0.011683 0.011616 0.011576 0.011557 0.011556 0.011571 0.011604 0.011652 0.011712 0.011777 0.011840 0.011896 0.011942 0.011981 0.012016 0.012053 0.012091 0.012130 0.012162 0.012178 0.012172 0.012140 0.012086 0.012022 0.011961 0.011920 0.011906 0.011916 0.011939 0.011954 0.011944 0.011893 0.011798 0.011668 0.011519 0.011370 0.011242 0.011146 0.011087 0.011062 0.011061 0.011076 0.011098 0.011123 0.011145 0.011157 0.011152 0.011122 0.011061 0.010968 0.010848 0.010710 0.010568 0.010437 0.010330 0.010256 0.010219 0.010216 0.010239 0.010275 0.010310 0.010333 0.010338 0.010325 0.010299 0.010263 0.010224 0.010184 0.010147 0.010114 0.010090 0.010077 0.010079 0.010096 0.010126 0.010162 0.010195 0.010214 0.010208 0.010169 0.010092 0.009978 0.009835 0.009677 0.009523 0.009394 0.009304 0.009262 0.009266 0.009303 0.009357 0.009411 0.009453 0.009478 0.009489 0.009491 0.009491 0.009491 0.009489 0.009476 0.009440 0.009375 0.009274 0.009144 0.008995 0.008845 0.008713 0.008615 0.008559 0.008546 0.008570 0.008620 0.008683 0.008750 0.008812 0.008864 0.008902 0.008929 0.008947 0.008962 0.008978 0.008997 0.009017 0.009028 0.009021 0.008988 0.008926 0.008844 0.008753 0.008670 0.008610 0.008581 0.008584 0.008615 0.008667 0.008731 0.008800 0.008867 0.008929 0.008981 0.009021 0.009049 0.009065 0.009073 0.009075 0.009074 0.009071 0.009066 0.009057 0.009038 0.009004 0.008948 0.008868 0.008763 0.008640 0.008510 0.008387 0.008285 0.008214 0.008176 0.008167 0.008176 0.008192 0.008205 0.008210 0.008208 0.008205 0.008207 0.008218 0.008243 0.008282 0.008333 0.008393 0.008453 0.008505 0.008537 0.008542 0.008516 0.008461 0.008382 0.008287 0.008184 0.008075 0.007962 0.007846 0.007729 0.007616 0.007514 0.007433 0.007378 0.007356 0.007371 0.007425 0.007516 0.007643 0.007796 0.007966 0.008139 0.008298 0.008429 0.008520 0.008564 0.008559 0.008513 0.008432 0.008327 0.008207 0.008081 0.007955 0.007837 0.007734 0.007653 0.007598 0.007570 0.007567 0.007581 0.007603 0.007628 0.007653 0.007684 0.007731 0.007802 0.007901 0.008022 0.008149 0.008261 0.008336 0.008361 0.008337 0.008280 0.008212 0.008159 0.008141 0.008166 0.008229 0.008311 0.008391 0.008447 0.008461 0.008429 0.008350 0.008232 0.008085 0.007921 0.007748 0.007576 0.007415 0.007271 0.007151 0.007057 0.006990 0.006944 0.006914 0.006890 0.006865 0.006836 0.006803 0.006769 0.006740 0.006720 0.006707 0.006698 0.006689 0.006674 0.006653 0.006631 0.006615 0.006618 0.006649 0.006719 0.006829 0.006977 0.007150 0.007332 0.007504 0.007645 0.007742 0.007791 0.007795 0.007767 0.007722 0.007673 0.007626 0.007581 0.007533 0.007477 0.007411 0.007334 0.007249 0.007158 0.007063 0.006962 0.006854 0.006740 0.006625 0.006520 0.006439 0.006393 0.006387 0.006418 0.006475 0.006538 0.006590 0.006619 0.006616 0.006585 0.006533 0.006470 0.006406 0.006352 0.006311 0.006286 0.006275 0.006274 0.006280 0.006288 0.006297 0.006308 0.006322 0.006339 0.006356 0.006374 0.006387 0.006393 0.006390 0.006380 0.006365 0.006350 0.006340 0.006340 0.006351 0.006370 0.006391 0.006407 0.006413 0.006407 0.006391 0.006370 0.006352 0.006338 0.006328 0.006317 0.006296 0.006260 0.006203 0.006128 0.006041 0.005952 0.005874 0.005814 0.005776 0.005757 0.005753 0.005753 0.005751 0.005741 0.005721 0.005691 0.005655 0.005617 0.005582 0.005556 0.005541 0.005538 0.005546 0.005563 0.005588 0.005621 0.005662 0.005709 0.005755 0.005792 0.005809 0.005797 0.005753 0.005681 0.005593 0.005501 0.005418 0.005352 0.005307 0.005286 0.005289 0.005318 0.005376 0.005462 0.005575 0.005711 0.005860 0.006014 0.006162 0.006297 0.006413 0.006507 0.006577 0.006620 0.006636 0.006627 0.006594 0.006543 0.006484 0.006423 0.006370 0.006326 0.006293 0.006267 0.006239 0.006204 0.006158 0.006101 0.006037 0.005971 0.005903 0.005832 0.005750 0.005652 0.005535 0.005407 0.005282 0.005174 0.005101 0.005068 0.005076 0.005115 0.005169 0.005221 0.005252 0.005253 0.005217 0.005147 0.005051 0.004943 0.004841 0.004764 0.004725 0.004733 0.004788 0.004877 0.004983 0.005083 0.005153 0.005177 0.005148 0.005068 0.004953 0.004820 0.004690 0.004580 0.004500 0.004455 0.004441 0.004449 0.004470 0.004490 0.004497 0.004483 0.004446 0.004385 0.004308 0.004223 0.004137 0.004059 0.003993 0.003944 0.003913 0.003900 0.003904 0.003925 0.003957 0.003995 0.004032 0.004060 0.004070 0.004060 0.004028 0.003983 0.003933 0.003891 0.003866 0.003860 0.003871 0.003891 0.003912 0.003928 0.003936 0.003940 0.003942 0.003947 0.003954 0.003960 0.003962 0.003955 0.003938 0.003911 0.003875 0.003835 0.003793 0.003747 0.003697 0.003639 0.003572 0.003496 0.003413 0.003327 0.003240 0.003151 0.003062 0.002971 0.002882 0.002799 0.002728 0.002676 0.002648 0.002642 0.002653 0.002673 0.002696 0.002716 0.002732 0.002746 0.002760 0.002774 0.002789 0.002802 0.002807 0.002802 0.002786 0.002761 0.002731 0.002704 0.002686 0.002682 0.002689 0.002699 0.002699 0.002678 0.002624 0.002536 0.002418 0.002281 0.002142 0.002014 0.001909 0.001831 0.001776 0.001737 0.001707 0.001682 0.001661 0.001647 0.001643 0.001647 0.001653 0.001650 0.001631 0.001592 0.001537 0.001474 0.001418 0.001380 0.001368 0.001383 0.001422 0.001479 0.001545 0.001614 0.001682 0.001745 0.001802 0.001853 0.001895 0.001927 0.001943 0.001941 0.001918 0.001877 0.001827 0.001779 0.001747 0.001739 0.001760 0.001808 0.001874 0.001947 0.002014 0.002065 0.002091 0.002094 0.002078 0.002053 0.002027 0.002010 0.002007 0.002022 0.002054 0.002106 0.002178 0.002269 0.002376 0.002488 0.002594 0.002676 0.002723 0.002728 0.002690 0.002615 0.002511 0.002390 0.002260 0.002133 0.002018 0.001925 0.001861 0.001829 0.001826 0.001842 0.001866 0.001888 0.001899 0.001892 0.001867 0.001829 0.001785 0.001748 0.001727 0.001730 0.001757 0.001802 0.001857 0.001912 0.001961 0.002005 0.002043 0.002076 0.002099 0.002105 0.002087 0.002040 0.001967 0.001877 0.001781 0.001694 0.001625 0.001579 0.001559 0.001560 0.001578 0.001609 0.001649 0.001693 0.001741 0.001791 0.001841 0.001890 0.001934 0.001972 0.002005 0.002037 0.002073 0.002118 0.002173 0.002236 0.002302 0.002363 0.002412 0.002447 0.002466 0.002472 0.002468 0.002458 0.002443 0.002420 0.002386 0.002337 0.002270 0.002183 0.002080 0.001966 0.001846 0.001726 0.001611 0.001505 0.001412 0.001337 0.001287 0.001271 0.001293 0.001358 0.001465 0.001608 0.001777 0.001959 0.002139 0.002300 0.002430 0.002521 0.002570 0.002586 0.002583 0.002576 0.002584 0.002617 0.002678 0.002761 0.002853 0.002935 0.002994 0.003023 0.003021 0.002995 0.002952 0.002897 0.002834 0.002763 0.002682 0.002593 0.002501 0.002413 0.002343 0.002302 0.002299 0.002336 0.002408 0.002502 0.002600 0.002687 0.002757 0.002811 0.002856 0.002906 0.002971 0.003058 0.003167 0.003294 0.003427 0.003556 0.003668 0.003753 0.003802 0.003811 0.003782 0.003721 0.003638 0.003547 0.003465 0.003404 0.003370 0.003359 0.003359 0.003357 0.003337 0.003294 0.003230 0.003152 0.003074 0.003006 0.002954 0.002921 0.002905 0.002903 0.002913 0.002934 0.002964 0.003001 0.003045 0.003092 0.003140 0.003186 0.003227 0.003263 0.003294 0.003320 0.003339 0.003350 0.003351 0.003340 0.003318 0.003288 0.003252 0.003210 0.003160 0.003097 0.003017 0.002916 0.002796 0.002664 0.002533 0.002416 0.002326 0.002270 0.002245 0.002244 0.002253 0.002256 0.002243 0.002204 0.002138 0.002049 0.001942 0.001830 0.001725 0.001639 0.001584 0.001568 0.001594 0.001660 0.001760 0.001882 0.002012 0.002136 0.002239 0.002312 0.002350 0.002354 0.002332 0.002296 0.002256 0.002221 0.002195 0.002178 0.002170 0.002169 0.002174 0.002185 0.002200 0.002216 0.002230 0.002243 0.002259 0.002280 0.002312 0.002351 0.002393 0.002427 0.002447 0.002450 0.002439 0.002425 0.002420 0.002433 0.002471 0.002536 0.002622 0.002726 0.002839 0.002955 0.003067 0.003168 0.003251 0.003314 0.003353 0.003370 0.003368 0.003353 0.003332 0.003309 0.003287 

0.026746 0.026915 0.027130 0.027398 0.027725 0.028114 0.028562 0.029065 0.029614 0.030202 0.030823 0.031469 0.032136 0.032818 0.033508 0.034203 0.034906 0.035621 0.036361 0.037134 0.037940 0.038767 0.039591 0.040372 0.041060 0.041604 0.041960 0.042097 0.042005 0.041698 0.041203 0.040563 0.039820 0.039014 0.038178 0.037336 0.036507 0.035701 0.034924 0.034174 0.033449 0.032743 0.032053 0.031378 0.030718 0.030074 0.029445 0.028830 0.028228 0.027639 0.027069 0.026523 0.026005 0.025515 0.025049 0.024596 0.024148 0.023697 0.023239 0.022778 0.022322 0.021880 0.021466 0.021087 0.020747 0.020444 0.020175 0.019932 0.019711 0.019507 0.019318 0.019142 0.018977 0.018819 0.018667 0.018517 0.018368 0.018223 0.018084 0.017960 0.017858 0.017786 0.017751 0.017751 0.017782 0.017830 0.017882 0.017923 0.017941 0.017930 0.017884 0.017805 0.017690 0.017541 0.017361 0.017150 0.016913 0.016656 0.016385 0.016108 0.015836 0.015575 0.015334 0.015117 0.014927 0.014763 0.014622 0.014496 0.014380 0.014268 0.014155 0.014037 0.013914 0.013784 0.013651 0.013520 0.013398 0.013295 0.013219 0.013176 0.013164 0.013175 0.013195 0.013209 0.013206 0.013178 0.013128 0.013066 0.013004 0.012958 0.012937 0.012944 0.012975 0.013016 0.013052 0.013063 0.013034 0.012955 0.012825 0.012654 0.012462 0.012271 0.012099 0.011959 0.011854 0.011781 0.011732 0.011703 0.011693 0.011701 0.011731 0.011779 0.011843 0.011913 0.011983 0.012045 0.012096 0.012135 0.012167 0.012197 0.012228 0.012257 0.012281 0.012291 0.012279 0.012242 0.012183 0.012110 0.012039 0.011983 0.011952 0.011946 0.011954 0.011960 0.011947 0.011901 0.011818 0.011704 0.011572 0.011441 0.011328 0.011243 0.011190 0.011165 0.011160 0.011169 0.011184 0.011202 0.011219 0.011228 0.011223 0.011193 0.011132 0.011038 0.010914 0.010772 0.010623 0.010485 0.010370 0.010290 0.010247 0.010239 0.010257 0.010288 0.010319 0.010339 0.010344 0.010332 0.010309 0.010278 0.010243 0.010209 0.010178 0.010151 0.010132 0.010123 0.010125 0.010139 0.010162 0.010187 0.010207 0.010214 0.010198 0.010153 0.010075 0.009966 0.009831 0.009685 0.009544 0.009429 0.009352 0.009321 0.009331 0.009372 0.009426 0.009479 0.009517 0.009536 0.009538 0.009530 0.009519 0.009507 0.009492 0.009469 0.009427 0.009358 0.009258 0.009131 0.008985 0.008838 0.008706 0.008605 0.008543 0.008522 0.008536 0.008577 0.008634 0.008697 0.008759 0.008813 0.008857 0.008891 0.008919 0.008944 0.008971 0.009001 0.009028 0.009045 0.009041 0.009006 0.008941 0.008851 0.008751 0.008659 0.008588 0.008549 0.008544 0.008569 0.008618 0.008684 0.008759 0.008837 0.008912 0.008978 0.009033 0.009074 0.009101 0.009114 0.009116 0.009109 0.009097 0.009080 0.009059 0.009030 0.008989 0.008929 0.008848 0.008744 0.008623 0.008495 0.008374 0.008274 0.008205 0.008170 0.008166 0.008182 0.008206 0.008226 0.008237 0.008239 0.008237 0.008238 0.008246 0.008266 0.008299 0.008344 0.008399 0.008456 0.008507 0.008539 0.008545 0.008521 0.008467 0.008391 0.008300 0.008202 0.008100 0.007995 0.007888 0.007777 0.007668 0.007565 0.007476 0.007410 0.007375 0.007376 0.007417 0.007498 0.007617 0.007767 0.007936 0.008112 0.008277 0.008417 0.008517 0.008571 0.008575 0.008533 0.008455 0.008348 0.008224 0.008092 0.007960 0.007836 0.007730 0.007647 0.007592 0.007566 0.007563 0.007578 0.007601 0.007628 0.007656 0.007691 0.007743 0.007819 0.007922 0.008047 0.008176 0.008288 0.008362 0.008385 0.008360 0.008300 0.008229 0.008171 0.008146 0.008162 0.008215 0.008288 0.008363 0.008416 0.008433 0.008406 0.008333 0.008221 0.008077 0.007911 0.007735 0.007559 0.007394 0.007250 0.007134 0.007048 0.006992 0.006960 0.006945 0.006935 0.006922 0.006901 0.006872 0.006837 0.006803 0.006772 0.006746 0.006723 0.006699 0.006671 0.006639 0.006609 0.006587 0.006585 0.006613 0.006679 0.006785 0.006928 0.007096 0.007273 0.007439 0.007576 0.007671 0.007719 0.007726 0.007703 0.007665 0.007624 0.007584 0.007544 0.007499 0.007444 0.007377 0.007299 0.007215 0.007128 0.007039 0.006947 0.006850 0.006745 0.006638 0.006537 0.006456 0.006406 0.006395 0.006422 0.006477 0.006542 0.006600 0.006638 0.006648 0.006629 0.006589 0.006536 0.006482 0.006434 0.006398 0.006376 0.006365 0.006362 0.006362 0.006363 0.006362 0.006363 0.006367 0.006375 0.006389 0.006407 0.006425 0.006438 0.006443 0.006439 0.006427 0.006412 0.006399 0.006391 0.006393 0.006402 0.006415 0.006425 0.006429 0.006425 0.006416 0.006406 0.006399 0.006396 0.006396 0.006389 0.006369 0.006329 0.006266 0.006183 0.006090 0.005998 0.005918 0.005859 0.005821 0.005803 0.005797 0.005793 0.005785 0.005767 0.005737 0.005697 0.005652 0.005606 0.005566 0.005537 0.005521 0.005520 0.005531 0.005555 0.005589 0.005634 0.005688 0.005747 0.005804 0.005849 0.005869 0.005857 0.005809 0.005731 0.005634 0.005532 0.005439 0.005362 0.005307 0.005276 0.005273 0.005299 0.005358 0.005449 0.005570 0.005714 0.005871 0.006031 0.006182 0.006317 0.006430 0.006519 0.006583 0.006619 0.006627 0.006610 0.006569 0.006513 0.006450 0.006390 0.006340 0.006303 0.006277 0.006258 0.006237 0.006207 0.006165 0.006110 0.006047 0.005980 0.005910 0.005836 0.005750 0.005647 0.005527 0.005395 0.005266 0.005157 0.005084 0.005054 0.005070 0.005120 0.005189 0.005258 0.005309 0.005328 0.005310 0.005254 0.005168 0.005067 0.004967 0.004887 0.004843 0.004841 0.004883 0.004958 0.005050 0.005136 0.005196 0.005213 0.005180 0.005101 0.004989 0.004861 0.004738 0.004634 0.004559 0.004517 0.004504 0.004512 0.004531 0.004549 0.004554 0.004539 0.004501 0.004441 0.004366 0.004284 0.004204 0.004134 0.004079 0.004043 0.004027 0.004030 0.004051 0.004087 0.004132 0.004181 0.004225 0.004255 0.004263 0.004245 0.004201 0.004140 0.004073 0.004012 0.003969 0.003948 0.003945 0.003955 0.003969 0.003983 0.003994 0.004003 0.004014 0.004027 0.004040 0.004051 0.004053 0.004043 0.004019 0.003985 0.003943 0.003898 0.003855 0.003812 0.003768 0.003718 0.003660 0.003592 0.003516 0.003434 0.003348 0.003259 0.003167 0.003073 0.002979 0.002891 0.002817 0.002762 0.002730 0.002722 0.002730 0.002748 0.002768 0.002785 0.002800 0.002814 0.002830 0.002848 0.002868 0.002884 0.002893 0.002891 0.002875 0.002848 0.002816 0.002786 0.002765 0.002757 0.002761 0.002769 0.002769 0.002748 0.002697 0.002611 0.002494 0.002359 0.002221 0.002094 0.001990 0.001913 0.001858 0.001818 0.001784 0.001753 0.001724 0.001702 0.001690 0.001688 0.001691 0.001689 0.001674 0.001642 0.001595 0.001541 0.001495 0.001465 0.001460 0.001481 0.001523 0.001579 0.001641 0.001704 0.001762 0.001814 0.001861 0.001903 0.001941 0.001973 0.001993 0.001998 0.001986 0.001957 0.001918 0.001880 0.001854 0.001849 0.001869 0.001912 0.001972 0.002036 0.002094 0.002136 0.002156 0.002153 0.002134 0.002105 0.002076 0.002056 0.002050 0.002060 0.002089 0.002136 0.002203 0.002288 0.002389 0.002494 0.002591 0.002665 0.002705 0.002704 0.002665 0.002591 0.002494 0.002381 0.002263 0.002149 0.002047 0.001965 0.001912 0.001887 0.001888 0.001906 0.001931 0.001952 0.001959 0.001949 0.001919 0.001874 0.001824 0.001780 0.001753 0.001751 0.001774 0.001816 0.001866 0.001918 0.001964 0.002005 0.002041 0.002075 0.002102 0.002116 0.002108 0.002075 0.002018 0.001943 0.001863 0.001788 0.001728 0.001686 0.001664 0.001658 0.001666 0.001684 0.001710 0.001742 0.001782 0.001828 0.001879 0.001933 0.001986 0.002037 0.002085 0.002132 0.002181 0.002236 0.002295 0.002357 0.002416 0.002466 0.002503 0.002524 0.002530 0.002526 0.002515 0.002502 0.002487 0.002467 0.002437 0.002393 0.002330 0.002248 0.002148 0.002037 0.001921 0.001807 0.001698 0.001600 0.001514 0.001446 0.001403 0.001389 0.001413 0.001476 0.001578 0.001713 0.001872 0.002042 0.002209 0.002359 0.002480 0.002565 0.002612 0.002628 0.002626 0.002623 0.002634 0.002670 0.002734 0.002820 0.002914 0.002999 0.003063 0.003097 0.003102 0.003083 0.003049 0.003004 0.002949 0.002884 0.002807 0.002717 0.002620 0.002525 0.002444 0.002392 0.002379 0.002409 0.002476 0.002569 0.002668 0.002758 0.002830 0.002882 0.002923 0.002965 0.003018 0.003092 0.003188 0.003301 0.003424 0.003545 0.003652 0.003734 0.003784 0.003798 0.003776 0.003723 0.003651 0.003572 0.003502 0.003451 0.003425 0.003421 0.003427 0.003429 0.003412 0.003372 0.003310 0.003235 0.003159 0.003092 0.003040 0.003005 0.002986 0.002981 0.002987 0.003003 0.003028 0.003062 0.003104 0.003150 0.003200 0.003248 0.003293 0.003332 0.003364 0.003389 0.003404 0.003411 0.003408 0.003396 0.003376 0.003350 0.003321 0.003287 0.003245 0.003191 0.003119 0.003028 0.002918 0.002796 0.002674 0.002564 0.002478 0.002422 0.002397 0.002395 0.002402 0.002405 0.002390 0.002348 0.002277 0.002178 0.002060 0.001934 0.001813 0.001712 0.001644 0.001617 0.001637 0.001701 0.001801 0.001927 0.002063 0.002194 0.002306 0.002386 0.002429 0.002437 0.002415 0.002375 0.002329 0.002287 0.002254 0.002233 0.002222 0.002220 0.002225 0.002236 0.002248 0.002259 0.002268 0.002275 0.002283 0.002298 0.002323 0.002356 0.002390 0.002418 0.002432 0.002429 0.002413 0.002393 0.002380 0.002385 0.002415 0.002473 0.002557 0.002661 0.002777 0.002899 0.003017 0.003124 0.003214 0.003283 0.003328 0.003352 0.003359 0.003354 0.003342 0.003328 0.003316 

0.026413 0.026562 0.026753 0.026993 0.027287 0.027640 0.028052 0.028520 0.029037 0.029597 0.030194 0.030820 0.031468 0.032130 0.032798 0.033468 0.034142 0.034829 0.035541 0.036294 0.037094 0.037938 0.038804 0.039659 0.040457 0.041145 0.041675 0.042005 0.042115 0.042001 0.041680 0.041182 0.040541 0.039797 0.038985 0.038137 0.037280 0.036435 0.035616 0.034829 0.034074 0.033345 0.032640 0.031953 0.031283 0.030627 0.029984 0.029351 0.028728 0.028118 0.027526 0.026958 0.026419 0.025908 0.025418 0.024940 0.024465 0.023986 0.023502 0.023016 0.022538 0.022082 0.021657 0.021273 0.020930 0.020627 0.020357 0.020113 0.019890 0.019683 0.019490 0.019310 0.019140 0.018978 0.018820 0.018665 0.018512 0.018361 0.018218 0.018088 0.017981 0.017904 0.017864 0.017863 0.017893 0.017944 0.018002 0.018050 0.018077 0.018073 0.018035 0.017959 0.017846 0.017696 0.017513 0.017298 0.017056 0.016792 0.016514 0.016230 0.015950 0.015683 0.015437 0.015217 0.015027 0.014864 0.014724 0.014598 0.014480 0.014362 0.014240 0.014111 0.013976 0.013835 0.013693 0.013555 0.013430 0.013327 0.013254 0.013215 0.013208 0.013226 0.013254 0.013277 0.013284 0.013266 0.013224 0.013168 0.013110 0.013063 0.013037 0.013035 0.013056 0.013088 0.013118 0.013128 0.013104 0.013036 0.012923 0.012773 0.012601 0.012427 0.012267 0.012133 0.012027 0.011948 0.011890 0.011851 0.011832 0.011834 0.011859 0.011907 0.011973 0.012048 0.012123 0.012189 0.012242 0.012280 0.012309 0.012333 0.012356 0.012378 0.012395 0.012399 0.012383 0.012342 0.012276 0.012196 0.012112 0.012041 0.011992 0.011967 0.011959 0.011955 0.011938 0.011897 0.011827 0.011730 0.011617 0.011504 0.011406 0.011330 0.011281 0.011255 0.011245 0.011247 0.011255 0.011267 0.011279 0.011287 0.011281 0.011251 0.011191 0.011097 0.010972 0.010826 0.010673 0.010529 0.010409 0.010323 0.010275 0.010263 0.010276 0.010302 0.010327 0.010343 0.010345 0.010332 0.010309 0.010279 0.010246 0.010215 0.010187 0.010165 0.010149 0.010143 0.010145 0.010156 0.010170 0.010184 0.010191 0.010184 0.010158 0.010108 0.010030 0.009925 0.009800 0.009666 0.009540 0.009437 0.009371 0.009346 0.009361 0.009403 0.009457 0.009508 0.009544 0.009559 0.009555 0.009539 0.009517 0.009494 0.009468 0.009435 0.009387 0.009316 0.009217 0.009093 0.008952 0.008808 0.008677 0.008574 0.008507 0.008480 0.008488 0.008523 0.008578 0.008641 0.008705 0.008764 0.008815 0.008858 0.008896 0.008932 0.008970 0.009008 0.009043 0.009064 0.009060 0.009025 0.008956 0.008861 0.008755 0.008656 0.008578 0.008531 0.008519 0.008538 0.008584 0.008649 0.008727 0.008811 0.008895 0.008973 0.009040 0.009092 0.009127 0.009145 0.009146 0.009135 0.009113 0.009086 0.009054 0.009016 0.008970 0.008908 0.008827 0.008725 0.008606 0.008479 0.008359 0.008259 0.008192 0.008160 0.008159 0.008180 0.008210 0.008236 0.008252 0.008258 0.008258 0.008257 0.008261 0.008275 0.008299 0.008336 0.008383 0.008434 0.008479 0.008509 0.008515 0.008491 0.008440 0.008368 0.008283 0.008192 0.008101 0.008008 0.007913 0.007813 0.007711 0.007609 0.007516 0.007441 0.007393 0.007379 0.007405 0.007474 0.007582 0.007724 0.007890 0.008065 0.008234 0.008380 0.008488 0.008550 0.008563 0.008527 0.008452 0.008347 0.008222 0.008088 0.007954 0.007829 0.007721 0.007638 0.007582 0.007554 0.007549 0.007562 0.007583 0.007609 0.007639 0.007679 0.007737 0.007820 0.007930 0.008060 0.008191 0.008302 0.008374 0.008393 0.008363 0.008297 0.008219 0.008154 0.008119 0.008125 0.008167 0.008233 0.008302 0.008356 0.008378 0.008359 0.008296 0.008192 0.008054 0.007891 0.007714 0.007536 0.007370 0.007226 0.007113 0.007034 0.006990 0.006972 0.006970 0.006974 0.006971 0.006957 0.006929 0.006891 0.006848 0.006806 0.006766 0.006729 0.006692 0.006653 0.006614 0.006578 0.006553 0.006548 0.006573 0.006635 0.006736 0.006872 0.007032 0.007199 0.007355 0.007483 0.007571 0.007615 0.007620 0.007599 0.007566 0.007531 0.007498 0.007464 0.007424 0.007372 0.007306 0.007230 0.007149 0.007066 0.006984 0.006902 0.006815 0.006720 0.006620 0.006522 0.006439 0.006384 0.006367 0.006388 0.006440 0.006506 0.006571 0.006618 0.006639 0.006633 0.006606 0.006564 0.006519 0.006478 0.006447 0.006427 0.006416 0.006410 0.006405 0.006398 0.006390 0.006383 0.006380 0.006384 0.006397 0.006418 0.006442 0.006463 0.006477 0.006479 0.006470 0.006452 0.006432 0.006414 0.006403 0.006400 0.006402 0.006405 0.006406 0.006404 0.006402 0.006404 0.006410 0.006421 0.006431 0.006431 0.006412 0.006368 0.006299 0.006209 0.006109 0.006012 0.005930 0.005871 0.005835 0.005818 0.005812 0.005808 0.005797 0.005774 0.005739 0.005693 0.005642 0.005591 0.005548 0.005516 0.005500 0.005499 0.005514 0.005544 0.005586 0.005641 0.005706 0.005775 0.005840 0.005890 0.005912 0.005898 0.005845 0.005761 0.005656 0.005546 0.005443 0.005358 0.005295 0.005258 0.005252 0.005279 0.005342 0.005440 0.005570 0.005722 0.005887 0.006051 0.006204 0.006337 0.006447 0.006530 0.006587 0.006616 0.006618 0.006592 0.006545 0.006484 0.006420 0.006361 0.006315 0.006284 0.006266 0.006253 0.006237 0.006211 0.006171 0.006119 0.006057 0.005991 0.005921 0.005844 0.005756 0.005649 0.005525 0.005390 0.005257 0.005145 0.005070 0.005042 0.005062 0.005121 0.005202 0.005285 0.005352 0.005388 0.005385 0.005342 0.005267 0.005172 0.005074 0.004992 0.004940 0.004928 0.004957 0.005017 0.005094 0.005167 0.005215 0.005224 0.005188 0.005110 0.005002 0.004882 0.004767 0.004672 0.004605 0.004567 0.004555 0.004562 0.004577 0.004588 0.004587 0.004567 0.004525 0.004464 0.004390 0.004312 0.004238 0.004175 0.004129 0.004104 0.004100 0.004116 0.004151 0.004201 0.004261 0.004322 0.004376 0.004413 0.004424 0.004404 0.004355 0.004283 0.004203 0.004127 0.004068 0.004030 0.004011 0.004008 0.004012 0.004020 0.004030 0.004044 0.004062 0.004083 0.004105 0.004121 0.004125 0.004113 0.004084 0.004042 0.003993 0.003943 0.003897 0.003856 0.003817 0.003774 0.003725 0.003665 0.003597 0.003520 0.003438 0.003350 0.003258 0.003163 0.003066 0.002976 0.002898 0.002839 0.002804 0.002792 0.002797 0.002812 0.002829 0.002846 0.002861 0.002877 0.002896 0.002919 0.002942 0.002962 0.002972 0.002969 0.002952 0.002921 0.002884 0.002848 0.002821 0.002807 0.002806 0.002812 0.002812 0.002794 0.002749 0.002671 0.002563 0.002437 0.002306 0.002186 0.002087 0.002012 0.001957 0.001914 0.001875 0.001836 0.001798 0.001766 0.001746 0.001739 0.001739 0.001738 0.001727 0.001701 0.001661 0.001617 0.001578 0.001557 0.001558 0.001582 0.001624 0.001677 0.001732 0.001783 0.001828 0.001866 0.001899 0.001931 0.001963 0.001993 0.002018 0.002032 0.002031 0.002015 0.001989 0.001962 0.001944 0.001943 0.001962 0.002001 0.002054 0.002109 0.002158 0.002191 0.002203 0.002195 0.002170 0.002136 0.002103 0.002079 0.002069 0.002076 0.002102 0.002149 0.002215 0.002300 0.002398 0.002498 0.002588 0.002653 0.002684 0.002675 0.002629 0.002555 0.002461 0.002356 0.002250 0.002149 0.002062 0.001996 0.001955 0.001942 0.001951 0.001976 0.002005 0.002028 0.002037 0.002025 0.001992 0.001943 0.001886 0.001836 0.001802 0.001792 0.001806 0.001839 0.001881 0.001924 0.001962 0.001996 0.002028 0.002059 0.002087 0.002105 0.002107 0.002087 0.002046 0.001989 0.001927 0.001870 0.001823 0.001791 0.001773 0.001766 0.001767 0.001776 0.001790 0.001812 0.001843 0.001884 0.001935 0.001994 0.002057 0.002120 0.002183 0.002245 0.002308 0.002371 0.002434 0.002494 0.002547 0.002586 0.002609 0.002616 0.002609 0.002594 0.002577 0.002560 0.002545 0.002527 0.002502 0.002463 0.002404 0.002325 0.002229 0.002123 0.002012 0.001905 0.001805 0.001715 0.001638 0.001577 0.001537 0.001526 0.001549 0.001609 0.001704 0.001831 0.001979 0.002136 0.002290 0.002427 0.002537 0.002614 0.002657 0.002672 0.002672 0.002672 0.002686 0.002725 0.002791 0.002878 0.002972 0.003058 0.003122 0.003158 0.003167 0.003154 0.003127 0.003091 0.003046 0.002988 0.002916 0.002827 0.002728 0.002627 0.002539 0.002479 0.002459 0.002484 0.002549 0.002641 0.002743 0.002836 0.002910 0.002964 0.003002 0.003038 0.003082 0.003143 0.003224 0.003323 0.003432 0.003541 0.003638 0.003713 0.003760 0.003774 0.003757 0.003713 0.003651 0.003584 0.003526 0.003485 0.003468 0.003471 0.003482 0.003487 0.003475 0.003440 0.003383 0.003313 0.003242 0.003178 0.003129 0.003095 0.003075 0.003067 0.003070 0.003081 0.003102 0.003130 0.003166 0.003208 0.003255 0.003303 0.003348 0.003388 0.003421 0.003445 0.003458 0.003462 0.003457 0.003444 0.003425 0.003403 0.003378 0.003349 0.003313 0.003266 0.003202 0.003121 0.003023 0.002913 0.002801 0.002699 0.002616 0.002561 0.002533 0.002528 0.002532 0.002531 0.002513 0.002468 0.002391 0.002285 0.002157 0.002018 0.001883 0.001768 0.001687 0.001651 0.001665 0.001727 0.001829 0.001960 0.002104 0.002243 0.002363 0.002451 0.002499 0.002507 0.002483 0.002437 0.002382 0.002331 0.002290 0.002263 0.002248 0.002245 0.002249 0.002257 0.002266 0.002273 0.002276 0.002277 0.002279 0.002288 0.002307 0.002334 0.002364 0.002389 0.002400 0.002395 0.002377 0.002353 0.002335 0.002334 0.002357 0.002409 0.002489 0.002593 0.002713 0.002840 0.002966 0.003080 0.003178 0.003253 0.003305 0.003336 0.003351 0.003353 0.003350 0.003344 0.003339 

0.026073 0.026205 0.026375 0.026589 0.026854 0.027175 0.027552 0.027986 0.028472 0.029005 0.029577 0.030182 0.030812 0.031455 0.032104 0.032752 0.033400 0.034058 0.034742 0.035468 0.036248 0.037084 0.037963 0.038858 0.039728 0.040524 0.041195 0.041699 0.042003 0.042091 0.041966 0.041641 0.041143 0.040501 0.039751 0.038928 0.038066 0.037196 0.036340 0.035513 0.034720 0.033962 0.033233 0.032529 0.031845 0.031178 0.030522 0.029876 0.029236 0.028608 0.027996 0.027408 0.026847 0.026314 0.025801 0.025299 0.024798 0.024292 0.023780 0.023271 0.022774 0.022303 0.021870 0.021480 0.021135 0.020831 0.020559 0.020312 0.020084 0.019871 0.019671 0.019483 0.019305 0.019136 0.018973 0.018813 0.018655 0.018501 0.018354 0.018222 0.018111 0.018031 0.017988 0.017983 0.018013 0.018065 0.018126 0.018179 0.018211 0.018212 0.018176 0.018102 0.017988 0.017837 0.017650 0.017430 0.017182 0.016912 0.016627 0.016335 0.016047 0.015773 0.015520 0.015296 0.015103 0.014939 0.014797 0.014670 0.014548 0.014424 0.014293 0.014155 0.014011 0.013863 0.013716 0.013576 0.013452 0.013351 0.013282 0.013247 0.013246 0.013269 0.013305 0.013339 0.013357 0.013352 0.013323 0.013277 0.013225 0.013179 0.013148 0.013138 0.013146 0.013165 0.013183 0.013187 0.013163 0.013103 0.013005 0.012874 0.012722 0.012566 0.012419 0.012292 0.012188 0.012104 0.012039 0.011992 0.011965 0.011961 0.011983 0.012029 0.012094 0.012171 0.012247 0.012314 0.012366 0.012402 0.012427 0.012446 0.012464 0.012482 0.012496 0.012499 0.012482 0.012438 0.012369 0.012280 0.012185 0.012097 0.012028 0.011982 0.011957 0.011941 0.011921 0.011884 0.011824 0.011743 0.011648 0.011551 0.011465 0.011397 0.011350 0.011322 0.011307 0.011301 0.011303 0.011310 0.011320 0.011326 0.011320 0.011292 0.011232 0.011139 0.011013 0.010866 0.010710 0.010563 0.010439 0.010349 0.010297 0.010280 0.010288 0.010309 0.010330 0.010341 0.010339 0.010323 0.010297 0.010266 0.010233 0.010202 0.010175 0.010154 0.010141 0.010136 0.010138 0.010145 0.010152 0.010154 0.010148 0.010130 0.010095 0.010040 0.009963 0.009865 0.009749 0.009627 0.009512 0.009418 0.009358 0.009336 0.009349 0.009390 0.009442 0.009492 0.009527 0.009541 0.009536 0.009515 0.009485 0.009452 0.009416 0.009374 0.009320 0.009247 0.009151 0.009032 0.008896 0.008757 0.008628 0.008524 0.008454 0.008423 0.008428 0.008462 0.008517 0.008584 0.008653 0.008719 0.008779 0.008831 0.008879 0.008924 0.008970 0.009016 0.009055 0.009079 0.009076 0.009039 0.008968 0.008870 0.008760 0.008657 0.008575 0.008523 0.008506 0.008520 0.008560 0.008623 0.008700 0.008787 0.008876 0.008962 0.009037 0.009097 0.009139 0.009159 0.009160 0.009143 0.009114 0.009078 0.009037 0.008993 0.008943 0.008880 0.008801 0.008701 0.008583 0.008457 0.008336 0.008236 0.008167 0.008136 0.008138 0.008163 0.008197 0.008230 0.008253 0.008264 0.008267 0.008266 0.008267 0.008272 0.008287 0.008312 0.008347 0.008387 0.008425 0.008450 0.008453 0.008431 0.008382 0.008314 0.008236 0.008155 0.008075 0.007996 0.007915 0.007828 0.007736 0.007639 0.007545 0.007463 0.007403 0.007376 0.007387 0.007441 0.007537 0.007669 0.007827 0.007998 0.008167 0.008315 0.008429 0.008498 0.008518 0.008489 0.008420 0.008319 0.008197 0.008065 0.007932 0.007808 0.007702 0.007618 0.007561 0.007530 0.007521 0.007527 0.007544 0.007568 0.007599 0.007643 0.007708 0.007800 0.007918 0.008053 0.008187 0.008297 0.008365 0.008378 0.008340 0.008267 0.008180 0.008105 0.008061 0.008057 0.008090 0.008149 0.008216 0.008272 0.008300 0.008291 0.008239 0.008145 0.008015 0.007857 0.007682 0.007504 0.007337 0.007193 0.007084 0.007013 0.006979 0.006973 0.006983 0.006997 0.007002 0.006991 0.006962 0.006919 0.006868 0.006814 0.006763 0.006716 0.006671 0.006627 0.006585 0.006548 0.006521 0.006514 0.006536 0.006593 0.006687 0.006813 0.006961 0.007116 0.007259 0.007374 0.007451 0.007487 0.007489 0.007468 0.007438 0.007408 0.007381 0.007354 0.007318 0.007270 0.007207 0.007133 0.007053 0.006975 0.006899 0.006824 0.006745 0.006659 0.006564 0.006468 0.006382 0.006322 0.006298 0.006313 0.006361 0.006429 0.006499 0.006555 0.006588 0.006594 0.006578 0.006547 0.006511 0.006476 0.006447 0.006427 0.006414 0.006404 0.006394 0.006382 0.006370 0.006359 0.006354 0.006359 0.006376 0.006403 0.006436 0.006466 0.006488 0.006495 0.006486 0.006464 0.006435 0.006405 0.006379 0.006361 0.006350 0.006344 0.006340 0.006340 0.006346 0.006359 0.006380 0.006406 0.006429 0.006436 0.006419 0.006372 0.006296 0.006198 0.006090 0.005987 0.005902 0.005842 0.005807 0.005792 0.005788 0.005785 0.005774 0.005751 0.005715 0.005667 0.005614 0.005562 0.005517 0.005485 0.005470 0.005471 0.005489 0.005523 0.005572 0.005635 0.005708 0.005786 0.005858 0.005912 0.005935 0.005919 0.005862 0.005771 0.005659 0.005541 0.005431 0.005338 0.005269 0.005230 0.005223 0.005253 0.005322 0.005429 0.005568 0.005729 0.005901 0.006068 0.006221 0.006351 0.006456 0.006534 0.006585 0.006608 0.006603 0.006571 0.006519 0.006455 0.006389 0.006333 0.006293 0.006268 0.006256 0.006248 0.006236 0.006212 0.006174 0.006123 0.006063 0.005998 0.005928 0.005852 0.005762 0.005653 0.005526 0.005387 0.005251 0.005137 0.005060 0.005033 0.005056 0.005120 0.005208 0.005301 0.005378 0.005426 0.005433 0.005400 0.005333 0.005243 0.005147 0.005063 0.005007 0.004988 0.005007 0.005055 0.005119 0.005179 0.005216 0.005217 0.005176 0.005098 0.004995 0.004882 0.004778 0.004693 0.004634 0.004601 0.004590 0.004594 0.004601 0.004603 0.004592 0.004564 0.004517 0.004454 0.004382 0.004308 0.004240 0.004183 0.004144 0.004126 0.004130 0.004155 0.004201 0.004262 0.004334 0.004408 0.004474 0.004522 0.004542 0.004527 0.004480 0.004406 0.004318 0.004232 0.004159 0.004105 0.004070 0.004051 0.004042 0.004042 0.004049 0.004064 0.004087 0.004116 0.004145 0.004167 0.004174 0.004161 0.004127 0.004078 0.004021 0.003965 0.003915 0.003874 0.003837 0.003801 0.003758 0.003707 0.003645 0.003575 0.003498 0.003414 0.003325 0.003231 0.003134 0.003043 0.002963 0.002902 0.002863 0.002848 0.002850 0.002862 0.002879 0.002897 0.002915 0.002935 0.002958 0.002984 0.003009 0.003029 0.003038 0.003031 0.003008 0.002971 0.002926 0.002882 0.002846 0.002824 0.002818 0.002820 0.002822 0.002811 0.002775 0.002711 0.002618 0.002507 0.002391 0.002282 0.002192 0.002122 0.002068 0.002022 0.001977 0.001929 0.001881 0.001839 0.001811 0.001797 0.001794 0.001792 0.001783 0.001761 0.001728 0.001690 0.001658 0.001643 0.001648 0.001675 0.001716 0.001763 0.001808 0.001846 0.001875 0.001896 0.001914 0.001934 0.001959 0.001988 0.002017 0.002039 0.002050 0.002048 0.002035 0.002020 0.002010 0.002014 0.002035 0.002071 0.002117 0.002164 0.002203 0.002227 0.002232 0.002216 0.002185 0.002146 0.002108 0.002079 0.002065 0.002071 0.002099 0.002148 0.002220 0.002309 0.002410 0.002509 0.002593 0.002649 0.002668 0.002648 0.002593 0.002514 0.002420 0.002320 0.002224 0.002136 0.002064 0.002014 0.001989 0.001990 0.002012 0.002048 0.002086 0.002115 0.002128 0.002118 0.002084 0.002031 0.001969 0.001911 0.001867 0.001846 0.001849 0.001869 0.001899 0.001929 0.001956 0.001979 0.002003 0.002028 0.002054 0.002074 0.002082 0.002073 0.002046 0.002008 0.001967 0.001929 0.001901 0.001884 0.001875 0.001872 0.001873 0.001876 0.001882 0.001896 0.001920 0.001957 0.002007 0.002069 0.002140 0.002215 0.002291 0.002366 0.002439 0.002510 0.002575 0.002633 0.002677 0.002705 0.002715 0.002708 0.002689 0.002665 0.002642 0.002622 0.002607 0.002592 0.002571 0.002536 0.002481 0.002406 0.002314 0.002213 0.002110 0.002011 0.001920 0.001840 0.001771 0.001715 0.001678 0.001667 0.001686 0.001741 0.001829 0.001946 0.002082 0.002227 0.002368 0.002493 0.002593 0.002662 0.002701 0.002715 0.002717 0.002720 0.002738 0.002779 0.002845 0.002929 0.003020 0.003102 0.003163 0.003197 0.003207 0.003198 0.003178 0.003150 0.003113 0.003064 0.002997 0.002913 0.002814 0.002711 0.002620 0.002557 0.002533 0.002556 0.002620 0.002714 0.002819 0.002916 0.002995 0.003051 0.003089 0.003122 0.003159 0.003210 0.003279 0.003363 0.003455 0.003548 0.003631 0.003696 0.003735 0.003748 0.003733 0.003696 0.003644 0.003589 0.003541 0.003511 0.003501 0.003509 0.003524 0.003533 0.003525 0.003496 0.003445 0.003383 0.003318 0.003260 0.003215 0.003183 0.003164 0.003157 0.003157 0.003165 0.003180 0.003202 0.003230 0.003264 0.003303 0.003346 0.003388 0.003427 0.003459 0.003482 0.003494 0.003497 0.003490 0.003475 0.003457 0.003435 0.003412 0.003385 0.003352 0.003309 0.003254 0.003184 0.003099 0.003003 0.002903 0.002809 0.002730 0.002674 0.002643 0.002632 0.002630 0.002625 0.002603 0.002554 0.002474 0.002363 0.002227 0.002078 0.001931 0.001804 0.001712 0.001668 0.001677 0.001737 0.001842 0.001978 0.002128 0.002275 0.002402 0.002495 0.002546 0.002554 0.002525 0.002472 0.002407 0.002345 0.002295 0.002260 0.002241 0.002235 0.002238 0.002245 0.002252 0.002256 0.002254 0.002250 0.002248 0.002252 0.002268 0.002292 0.002321 0.002346 0.002359 0.002357 0.002340 0.002316 0.002295 0.002289 0.002306 0.002352 0.002429 0.002532 0.002656 0.002790 0.002923 0.003046 0.003151 0.003233 0.003291 0.003328 0.003348 0.003355 0.003357 0.003355 0.003354 

0.025719 0.025838 0.025990 0.026183 0.026423 0.026715 0.027062 0.027465 0.027922 0.028427 0.028975 0.029559 0.030169 0.030794 0.031425 0.032054 0.032682 0.033317 0.033973 0.034671 0.035424 0.036239 0.037110 0.038015 0.038920 0.039785 0.040561 0.041207 0.041684 0.041968 0.042046 0.041918 0.041595 0.041097 0.040451 0.039691 0.038856 0.037982 0.037102 0.036238 0.035405 0.034609 0.033848 0.033120 0.032418 0.031737 0.031070 0.030412 0.029759 0.029115 0.028486 0.027878 0.027298 0.026743 0.026208 0.025682 0.025156 0.024625 0.024089 0.023557 0.023042 0.022558 0.022116 0.021721 0.021373 0.021066 0.020790 0.020538 0.020302 0.020080 0.019869 0.019670 0.019481 0.019303 0.019132 0.018967 0.018807 0.018652 0.018504 0.018371 0.018259 0.018176 0.018130 0.018123 0.018149 0.018200 0.018260 0.018313 0.018345 0.018347 0.018311 0.018235 0.018119 0.017964 0.017772 0.017548 0.017294 0.017018 0.016725 0.016425 0.016129 0.015847 0.015587 0.015358 0.015161 0.014994 0.014850 0.014719 0.014592 0.014462 0.014324 0.014180 0.014031 0.013880 0.013734 0.013597 0.013477 0.013382 0.013317 0.013286 0.013288 0.013316 0.013358 0.013400 0.013430 0.013439 0.013425 0.013392 0.013348 0.013304 0.013269 0.013248 0.013242 0.013245 0.013248 0.013242 0.013214 0.013158 0.013070 0.012955 0.012821 0.012681 0.012548 0.012429 0.012327 0.012242 0.012173 0.012121 0.012088 0.012080 0.012098 0.012141 0.012203 0.012276 0.012349 0.012413 0.012461 0.012494 0.012515 0.012532 0.012549 0.012568 0.012585 0.012591 0.012577 0.012535 0.012464 0.012368 0.012260 0.012155 0.012066 0.012000 0.011956 0.011927 0.011900 0.011865 0.011813 0.011744 0.011664 0.011580 0.011504 0.011442 0.011395 0.011364 0.011344 0.011333 0.011329 0.011333 0.011341 0.011347 0.011342 0.011315 0.011257 0.011164 0.011039 0.010891 0.010735 0.010586 0.010459 0.010366 0.010310 0.010289 0.010293 0.010309 0.010325 0.010332 0.010325 0.010305 0.010276 0.010241 0.010206 0.010173 0.010146 0.010126 0.010114 0.010109 0.010110 0.010113 0.010113 0.010106 0.010090 0.010061 0.010019 0.009962 0.009887 0.009795 0.009689 0.009576 0.009469 0.009379 0.009318 0.009293 0.009301 0.009336 0.009385 0.009434 0.009471 0.009488 0.009484 0.009461 0.009427 0.009386 0.009341 0.009292 0.009233 0.009160 0.009066 0.008953 0.008825 0.008692 0.008567 0.008465 0.008395 0.008362 0.008367 0.008403 0.008462 0.008534 0.008610 0.008683 0.008750 0.008810 0.008865 0.008918 0.008970 0.009021 0.009063 0.009087 0.009083 0.009045 0.008972 0.008873 0.008762 0.008658 0.008575 0.008521 0.008500 0.008509 0.008545 0.008602 0.008676 0.008762 0.008853 0.008942 0.009022 0.009087 0.009132 0.009154 0.009153 0.009133 0.009097 0.009053 0.009006 0.008958 0.008907 0.008845 0.008768 0.008670 0.008553 0.008426 0.008302 0.008199 0.008128 0.008095 0.008099 0.008127 0.008168 0.008208 0.008240 0.008259 0.008268 0.008269 0.008266 0.008264 0.008267 0.008278 0.008299 0.008326 0.008353 0.008371 0.008371 0.008348 0.008302 0.008239 0.008167 0.008095 0.008027 0.007961 0.007894 0.007821 0.007739 0.007649 0.007556 0.007471 0.007403 0.007365 0.007363 0.007403 0.007485 0.007604 0.007752 0.007916 0.008080 0.008227 0.008343 0.008416 0.008441 0.008420 0.008358 0.008263 0.008148 0.008021 0.007893 0.007773 0.007668 0.007585 0.007526 0.007490 0.007475 0.007474 0.007485 0.007505 0.007536 0.007585 0.007657 0.007757 0.007883 0.008024 0.008161 0.008270 0.008333 0.008340 0.008295 0.008213 0.008118 0.008035 0.007983 0.007971 0.007998 0.008053 0.008119 0.008177 0.008211 0.008210 0.008168 0.008084 0.007963 0.007811 0.007640 0.007464 0.007299 0.007159 0.007054 0.006989 0.006963 0.006966 0.006985 0.007005 0.007013 0.007003 0.006971 0.006921 0.006862 0.006801 0.006744 0.006692 0.006645 0.006602 0.006563 0.006528 0.006503 0.006496 0.006514 0.006565 0.006649 0.006762 0.006896 0.007035 0.007162 0.007263 0.007327 0.007354 0.007349 0.007326 0.007298 0.007272 0.007251 0.007229 0.007199 0.007154 0.007093 0.007019 0.006941 0.006864 0.006792 0.006722 0.006649 0.006567 0.006475 0.006379 0.006290 0.006224 0.006193 0.006202 0.006247 0.006316 0.006391 0.006457 0.006500 0.006519 0.006513 0.006491 0.006460 0.006428 0.006400 0.006377 0.006359 0.006344 0.006330 0.006316 0.006302 0.006293 0.006292 0.006303 0.006328 0.006365 0.006408 0.006448 0.006477 0.006488 0.006478 0.006451 0.006411 0.006367 0.006326 0.006292 0.006267 0.006250 0.006240 0.006240 0.006252 0.006277 0.006314 0.006355 0.006391 0.006406 0.006392 0.006342 0.006259 0.006152 0.006036 0.005926 0.005837 0.005774 0.005739 0.005725 0.005723 0.005723 0.005715 0.005695 0.005661 0.005616 0.005565 0.005516 0.005473 0.005443 0.005429 0.005432 0.005452 0.005490 0.005544 0.005613 0.005694 0.005778 0.005856 0.005914 0.005939 0.005922 0.005861 0.005765 0.005646 0.005521 0.005403 0.005304 0.005232 0.005190 0.005185 0.005220 0.005296 0.005412 0.005561 0.005730 0.005906 0.006076 0.006227 0.006355 0.006455 0.006528 0.006573 0.006591 0.006581 0.006545 0.006489 0.006423 0.006358 0.006306 0.006271 0.006253 0.006246 0.006242 0.006232 0.006209 0.006172 0.006122 0.006063 0.005999 0.005930 0.005854 0.005763 0.005653 0.005525 0.005385 0.005248 0.005132 0.005055 0.005028 0.005052 0.005118 0.005209 0.005305 0.005386 0.005437 0.005450 0.005421 0.005357 0.005271 0.005178 0.005096 0.005041 0.005020 0.005035 0.005077 0.005132 0.005181 0.005208 0.005200 0.005153 0.005074 0.004974 0.004869 0.004773 0.004698 0.004647 0.004620 0.004609 0.004607 0.004605 0.004595 0.004573 0.004534 0.004481 0.004418 0.004349 0.004280 0.004218 0.004167 0.004133 0.004119 0.004126 0.004156 0.004207 0.004276 0.004357 0.004443 0.004522 0.004584 0.004617 0.004614 0.004575 0.004506 0.004419 0.004328 0.004245 0.004176 0.004125 0.004090 0.004067 0.004056 0.004056 0.004069 0.004095 0.004129 0.004164 0.004191 0.004201 0.004186 0.004149 0.004093 0.004027 0.003964 0.003909 0.003865 0.003830 0.003797 0.003760 0.003716 0.003662 0.003599 0.003529 0.003451 0.003367 0.003275 0.003181 0.003090 0.003010 0.002947 0.002907 0.002889 0.002890 0.002902 0.002921 0.002942 0.002965 0.002990 0.003018 0.003046 0.003071 0.003086 0.003088 0.003073 0.003041 0.002994 0.002939 0.002884 0.002838 0.002807 0.002795 0.002796 0.002800 0.002797 0.002775 0.002728 0.002656 0.002565 0.002469 0.002377 0.002299 0.002236 0.002184 0.002135 0.002083 0.002026 0.001967 0.001915 0.001877 0.001856 0.001848 0.001844 0.001835 0.001815 0.001784 0.001751 0.001724 0.001714 0.001723 0.001751 0.001790 0.001831 0.001865 0.001888 0.001900 0.001905 0.001909 0.001918 0.001937 0.001965 0.001997 0.002027 0.002049 0.002059 0.002059 0.002055 0.002056 0.002066 0.002090 0.002124 0.002165 0.002204 0.002233 0.002248 0.002243 0.002220 0.002183 0.002138 0.002095 0.002062 0.002047 0.002054 0.002087 0.002145 0.002226 0.002326 0.002434 0.002536 0.002618 0.002666 0.002673 0.002639 0.002572 0.002483 0.002385 0.002286 0.002195 0.002117 0.002058 0.002023 0.002014 0.002031 0.002068 0.002118 0.002168 0.002208 0.002229 0.002223 0.002190 0.002135 0.002068 0.002000 0.001945 0.001911 0.001899 0.001904 0.001918 0.001934 0.001947 0.001959 0.001972 0.001989 0.002009 0.002027 0.002037 0.002036 0.002023 0.002002 0.001981 0.001965 0.001957 0.001958 0.001963 0.001969 0.001974 0.001976 0.001980 0.001988 0.002007 0.002040 0.002090 0.002154 0.002231 0.002314 0.002400 0.002485 0.002566 0.002641 0.002707 0.002759 0.002795 0.002812 0.002809 0.002791 0.002762 0.002730 0.002702 0.002681 0.002667 0.002654 0.002636 0.002604 0.002554 0.002483 0.002397 0.002302 0.002207 0.002118 0.002038 0.001966 0.001904 0.001852 0.001815 0.001801 0.001815 0.001862 0.001942 0.002049 0.002175 0.002308 0.002438 0.002553 0.002645 0.002708 0.002744 0.002758 0.002762 0.002768 0.002788 0.002829 0.002892 0.002971 0.003054 0.003128 0.003182 0.003212 0.003220 0.003213 0.003198 0.003178 0.003150 0.003109 0.003050 0.002971 0.002876 0.002776 0.002687 0.002624 0.002601 0.002624 0.002689 0.002785 0.002893 0.002995 0.003079 0.003140 0.003181 0.003213 0.003247 0.003291 0.003349 0.003419 0.003495 0.003571 0.003637 0.003687 0.003718 0.003725 0.003712 0.003681 0.003639 0.003594 0.003557 0.003535 0.003530 0.003541 0.003558 0.003570 0.003566 0.003541 0.003497 0.003441 0.003383 0.003332 0.003292 0.003265 0.003250 0.003243 0.003244 0.003250 0.003260 0.003273 0.003292 0.003315 0.003344 0.003378 0.003413 0.003446 0.003475 0.003496 0.003506 0.003507 0.003499 0.003483 0.003463 0.003440 0.003414 0.003387 0.003355 0.003316 0.003269 0.003210 0.003139 0.003058 0.002972 0.002887 0.002812 0.002756 0.002720 0.002702 0.002694 0.002683 0.002656 0.002604 0.002522 0.002407 0.002267 0.002113 0.001959 0.001823 0.001723 0.001672 0.001677 0.001737 0.001843 0.001982 0.002138 0.002290 0.002421 0.002517 0.002568 0.002573 0.002538 0.002476 0.002401 0.002329 0.002268 0.002226 0.002202 0.002193 0.002195 0.002201 0.002208 0.002209 0.002206 0.002199 0.002194 0.002197 0.002211 0.002236 0.002268 0.002298 0.002317 0.002322 0.002311 0.002290 0.002269 0.002259 0.002271 0.002312 0.002386 0.002489 0.002616 0.002756 0.002898 0.003029 0.003142 0.003230 0.003293 0.003333 0.003355 0.003364 0.003366 0.003365 0.003364 

0.025353 0.025463 0.025603 0.025779 0.025998 0.026266 0.026588 0.026964 0.027394 0.027873 0.028396 0.028956 0.029545 0.030151 0.030765 0.031378 0.031990 0.032607 0.033243 0.033916 0.034643 0.035430 0.036278 0.037170 0.038081 0.038977 0.039819 0.040568 0.041187 0.041646 0.041921 0.041998 0.041873 0.041553 0.041052 0.040399 0.039630 0.038784 0.037901 0.037013 0.036144 0.035307 0.034508 0.033748 0.033023 0.032325 0.031645 0.030975 0.030310 0.029652 0.029007 0.028381 0.027781 0.027205 0.026649 0.026101 0.025551 0.024997 0.024439 0.023887 0.023355 0.022857 0.022406 0.022005 0.021652 0.021340 0.021059 0.020799 0.020554 0.020318 0.020093 0.019880 0.019678 0.019488 0.019309 0.019139 0.018977 0.018823 0.018678 0.018546 0.018434 0.018350 0.018301 0.018289 0.018310 0.018355 0.018409 0.018457 0.018485 0.018482 0.018442 0.018361 0.018240 0.018081 0.017885 0.017656 0.017397 0.017114 0.016815 0.016507 0.016203 0.015913 0.015647 0.015412 0.015210 0.015040 0.014892 0.014758 0.014626 0.014491 0.014350 0.014202 0.014052 0.013905 0.013764 0.013635 0.013523 0.013434 0.013374 0.013346 0.013350 0.013379 0.013425 0.013474 0.013514 0.013536 0.013536 0.013515 0.013479 0.013438 0.013399 0.013369 0.013347 0.013333 0.013320 0.013300 0.013264 0.013207 0.013124 0.013019 0.012899 0.012774 0.012652 0.012541 0.012443 0.012359 0.012289 0.012235 0.012201 0.012190 0.012204 0.012243 0.012300 0.012366 0.012431 0.012487 0.012528 0.012556 0.012575 0.012592 0.012613 0.012638 0.012663 0.012678 0.012672 0.012635 0.012564 0.012463 0.012345 0.012224 0.012115 0.012028 0.011965 0.011921 0.011886 0.011849 0.011801 0.011741 0.011670 0.011596 0.011526 0.011467 0.011421 0.011388 0.011364 0.011349 0.011343 0.011344 0.011352 0.011358 0.011353 0.011326 0.011268 0.011176 0.011051 0.010904 0.010749 0.010599 0.010472 0.010377 0.010318 0.010293 0.010293 0.010304 0.010315 0.010317 0.010306 0.010282 0.010249 0.010211 0.010172 0.010137 0.010108 0.010088 0.010076 0.010071 0.010071 0.010072 0.010067 0.010054 0.010030 0.009995 0.009949 0.009891 0.009820 0.009734 0.009634 0.009528 0.009423 0.009332 0.009265 0.009231 0.009230 0.009257 0.009302 0.009351 0.009391 0.009413 0.009413 0.009391 0.009354 0.009308 0.009257 0.009201 0.009139 0.009066 0.008977 0.008872 0.008752 0.008627 0.008509 0.008411 0.008343 0.008313 0.008321 0.008361 0.008424 0.008502 0.008583 0.008661 0.008732 0.008797 0.008856 0.008913 0.008968 0.009020 0.009063 0.009086 0.009080 0.009040 0.008966 0.008868 0.008759 0.008656 0.008574 0.008519 0.008496 0.008502 0.008533 0.008585 0.008653 0.008735 0.008823 0.008912 0.008993 0.009060 0.009107 0.009130 0.009128 0.009105 0.009065 0.009016 0.008965 0.008915 0.008864 0.008805 0.008730 0.008634 0.008517 0.008387 0.008260 0.008152 0.008077 0.008043 0.008047 0.008079 0.008127 0.008177 0.008219 0.008248 0.008265 0.008270 0.008266 0.008257 0.008248 0.008244 0.008248 0.008260 0.008275 0.008285 0.008281 0.008257 0.008213 0.008154 0.008089 0.008024 0.007965 0.007910 0.007855 0.007793 0.007721 0.007638 0.007550 0.007465 0.007394 0.007348 0.007336 0.007364 0.007432 0.007538 0.007673 0.007826 0.007982 0.008124 0.008237 0.008311 0.008341 0.008326 0.008272 0.008186 0.008078 0.007959 0.007837 0.007722 0.007620 0.007537 0.007476 0.007435 0.007413 0.007405 0.007410 0.007426 0.007457 0.007509 0.007587 0.007695 0.007828 0.007975 0.008115 0.008224 0.008283 0.008285 0.008233 0.008144 0.008043 0.007955 0.007898 0.007883 0.007907 0.007961 0.008027 0.008086 0.008124 0.008129 0.008094 0.008019 0.007906 0.007762 0.007597 0.007427 0.007266 0.007131 0.007031 0.006973 0.006953 0.006961 0.006984 0.007006 0.007013 0.006999 0.006962 0.006907 0.006842 0.006777 0.006719 0.006669 0.006628 0.006592 0.006560 0.006532 0.006512 0.006505 0.006519 0.006561 0.006633 0.006731 0.006847 0.006968 0.007078 0.007163 0.007215 0.007232 0.007221 0.007196 0.007168 0.007145 0.007127 0.007110 0.007083 0.007040 0.006980 0.006907 0.006829 0.006752 0.006680 0.006611 0.006540 0.006459 0.006367 0.006269 0.006175 0.006103 0.006065 0.006070 0.006113 0.006184 0.006265 0.006339 0.006394 0.006422 0.006426 0.006410 0.006382 0.006350 0.006318 0.006289 0.006264 0.006243 0.006225 0.006210 0.006200 0.006197 0.006205 0.006228 0.006264 0.006313 0.006367 0.006417 0.006453 0.006467 0.006455 0.006422 0.006372 0.006315 0.006259 0.006209 0.006170 0.006141 0.006124 0.006123 0.006139 0.006175 0.006224 0.006280 0.006327 0.006351 0.006339 0.006287 0.006197 0.006082 0.005957 0.005840 0.005745 0.005679 0.005642 0.005629 0.005629 0.005633 0.005630 0.005615 0.005587 0.005547 0.005502 0.005457 0.005419 0.005392 0.005380 0.005385 0.005407 0.005447 0.005505 0.005578 0.005664 0.005755 0.005838 0.005901 0.005928 0.005912 0.005849 0.005749 0.005624 0.005491 0.005367 0.005262 0.005186 0.005144 0.005141 0.005182 0.005267 0.005392 0.005548 0.005724 0.005904 0.006074 0.006224 0.006347 0.006443 0.006510 0.006551 0.006565 0.006552 0.006513 0.006455 0.006389 0.006327 0.006279 0.006250 0.006238 0.006237 0.006237 0.006228 0.006205 0.006167 0.006116 0.006057 0.005994 0.005925 0.005848 0.005757 0.005647 0.005519 0.005379 0.005243 0.005129 0.005054 0.005028 0.005051 0.005116 0.005205 0.005298 0.005376 0.005424 0.005434 0.005404 0.005340 0.005256 0.005167 0.005091 0.005042 0.005028 0.005047 0.005091 0.005143 0.005185 0.005203 0.005186 0.005133 0.005050 0.004951 0.004850 0.004763 0.004696 0.004653 0.004629 0.004617 0.004609 0.004596 0.004573 0.004537 0.004489 0.004432 0.004368 0.004303 0.004242 0.004187 0.004142 0.004111 0.004097 0.004104 0.004133 0.004185 0.004257 0.004345 0.004439 0.004531 0.004607 0.004656 0.004669 0.004645 0.004588 0.004508 0.004418 0.004329 0.004250 0.004185 0.004133 0.004095 0.004071 0.004062 0.004071 0.004096 0.004132 0.004171 0.004202 0.004212 0.004196 0.004153 0.004090 0.004016 0.003944 0.003883 0.003836 0.003801 0.003770 0.003738 0.003700 0.003654 0.003600 0.003539 0.003469 0.003390 0.003304 0.003213 0.003123 0.003043 0.002981 0.002940 0.002923 0.002925 0.002940 0.002963 0.002990 0.003020 0.003051 0.003082 0.003110 0.003130 0.003137 0.003128 0.003099 0.003053 0.002992 0.002924 0.002856 0.002800 0.002761 0.002743 0.002742 0.002751 0.002757 0.002750 0.002723 0.002673 0.002607 0.002533 0.002462 0.002399 0.002346 0.002297 0.002246 0.002187 0.002120 0.002051 0.001988 0.001940 0.001910 0.001895 0.001887 0.001875 0.001855 0.001827 0.001796 0.001773 0.001766 0.001779 0.001807 0.001843 0.001878 0.001902 0.001912 0.001909 0.001900 0.001892 0.001893 0.001907 0.001935 0.001971 0.002008 0.002038 0.002059 0.002071 0.002079 0.002090 0.002108 0.002135 0.002170 0.002206 0.002236 0.002256 0.002260 0.002246 0.002215 0.002171 0.002122 0.002075 0.002041 0.002027 0.002039 0.002081 0.002152 0.002250 0.002366 0.002487 0.002597 0.002679 0.002721 0.002716 0.002668 0.002585 0.002483 0.002374 0.002269 0.002177 0.002103 0.002051 0.002027 0.002031 0.002062 0.002116 0.002181 0.002247 0.002300 0.002331 0.002333 0.002303 0.002247 0.002174 0.002098 0.002031 0.001982 0.001954 0.001943 0.001941 0.001942 0.001942 0.001942 0.001944 0.001952 0.001964 0.001978 0.001988 0.001991 0.001987 0.001980 0.001976 0.001980 0.001993 0.002012 0.002034 0.002053 0.002066 0.002073 0.002076 0.002083 0.002099 0.002130 0.002179 0.002245 0.002325 0.002414 0.002507 0.002598 0.002683 0.002759 0.002822 0.002868 0.002896 0.002902 0.002890 0.002862 0.002825 0.002788 0.002756 0.002733 0.002719 0.002708 0.002693 0.002664 0.002618 0.002553 0.002473 0.002386 0.002301 0.002222 0.002151 0.002087 0.002029 0.001979 0.001940 0.001921 0.001929 0.001968 0.002038 0.002135 0.002251 0.002376 0.002497 0.002605 0.002692 0.002752 0.002788 0.002804 0.002810 0.002819 0.002839 0.002877 0.002933 0.003002 0.003074 0.003135 0.003179 0.003202 0.003208 0.003202 0.003191 0.003177 0.003158 0.003126 0.003076 0.003006 0.002918 0.002825 0.002741 0.002682 0.002662 0.002688 0.002756 0.002855 0.002966 0.003073 0.003162 0.003228 0.003274 0.003309 0.003343 0.003383 0.003432 0.003490 0.003551 0.003609 0.003658 0.003694 0.003714 0.003716 0.003703 0.003678 0.003644 0.003609 0.003580 0.003564 0.003563 0.003576 0.003593 0.003606 0.003603 0.003581 0.003541 0.003491 0.003439 0.003393 0.003358 0.003336 0.003324 0.003322 0.003324 0.003329 0.003335 0.003341 0.003349 0.003361 0.003378 0.003399 0.003423 0.003448 0.003470 0.003486 0.003493 0.003491 0.003480 0.003462 0.003439 0.003413 0.003384 0.003354 0.003322 0.003287 0.003247 0.003201 0.003146 0.003081 0.003009 0.002934 0.002864 0.002807 0.002767 0.002742 0.002726 0.002708 0.002676 0.002622 0.002538 0.002424 0.002283 0.002127 0.001970 0.001830 0.001726 0.001671 0.001673 0.001732 0.001839 0.001981 0.002138 0.002292 0.002424 0.002518 0.002567 0.002567 0.002526 0.002455 0.002371 0.002288 0.002218 0.002168 0.002138 0.002126 0.002127 0.002133 0.002140 0.002142 0.002139 0.002132 0.002127 0.002130 0.002145 0.002174 0.002212 0.002250 0.002281 0.002296 0.002295 0.002281 0.002262 0.002251 0.002260 0.002297 0.002367 0.002470 0.002600 0.002746 0.002895 0.003035 0.003155 0.003249 0.003315 0.003355 0.003376 0.003383 0.003383 0.003379 0.003375 

0.024986 0.025090 0.025221 0.025384 0.025588 0.025837 0.026137 0.026491 0.026896 0.027349 0.027847 0.028382 0.028946 0.029532 0.030128 0.030727 0.031327 0.031933 0.032555 0.033211 0.033914 0.034674 0.035491 0.036355 0.037247 0.038143 0.039014 0.039826 0.040548 0.041148 0.041599 0.041876 0.041959 0.041840 0.041520 0.041016 0.040357 0.039580 0.038727 0.037838 0.036945 0.036073 0.035235 0.034439 0.033685 0.032964 0.032267 0.031584 0.030906 0.030233 0.029571 0.028926 0.028306 0.027709 0.027132 0.026563 0.025994 0.025418 0.024840 0.024270 0.023721 0.023209 0.022747 0.022337 0.021978 0.021661 0.021372 0.021103 0.020845 0.020595 0.020352 0.020121 0.019903 0.019699 0.019512 0.019337 0.019175 0.019024 0.018883 0.018756 0.018646 0.018562 0.018509 0.018491 0.018503 0.018537 0.018580 0.018617 0.018635 0.018621 0.018572 0.018484 0.018357 0.018193 0.017993 0.017761 0.017498 0.017210 0.016903 0.016589 0.016277 0.015980 0.015708 0.015469 0.015264 0.015090 0.014939 0.014801 0.014667 0.014529 0.014386 0.014239 0.014093 0.013953 0.013822 0.013705 0.013603 0.013523 0.013468 0.013441 0.013445 0.013473 0.013519 0.013572 0.013619 0.013651 0.013662 0.013652 0.013624 0.013586 0.013544 0.013504 0.013469 0.013438 0.013407 0.013371 0.013324 0.013261 0.013179 0.013079 0.012967 0.012851 0.012738 0.012633 0.012540 0.012459 0.012391 0.012338 0.012305 0.012294 0.012307 0.012340 0.012389 0.012445 0.012499 0.012543 0.012575 0.012597 0.012615 0.012635 0.012662 0.012698 0.012735 0.012763 0.012768 0.012739 0.012672 0.012569 0.012442 0.012308 0.012181 0.012075 0.011994 0.011935 0.011889 0.011846 0.011798 0.011740 0.011674 0.011605 0.011540 0.011483 0.011438 0.011403 0.011378 0.011362 0.011354 0.011355 0.011361 0.011366 0.011360 0.011331 0.011272 0.011179 0.011056 0.010910 0.010756 0.010609 0.010482 0.010386 0.010325 0.010296 0.010290 0.010297 0.010303 0.010301 0.010286 0.010258 0.010221 0.010180 0.010139 0.010102 0.010072 0.010051 0.010039 0.010035 0.010035 0.010034 0.010028 0.010012 0.009985 0.009948 0.009902 0.009846 0.009778 0.009697 0.009602 0.009497 0.009390 0.009292 0.009216 0.009169 0.009156 0.009174 0.009214 0.009264 0.009309 0.009337 0.009342 0.009323 0.009286 0.009236 0.009180 0.009120 0.009057 0.008985 0.008902 0.008805 0.008695 0.008580 0.008470 0.008379 0.008317 0.008292 0.008304 0.008348 0.008416 0.008496 0.008579 0.008657 0.008728 0.008792 0.008852 0.008909 0.008964 0.009015 0.009055 0.009075 0.009067 0.009025 0.008951 0.008855 0.008749 0.008649 0.008569 0.008515 0.008491 0.008494 0.008521 0.008567 0.008630 0.008705 0.008788 0.008873 0.008952 0.009019 0.009066 0.009090 0.009088 0.009063 0.009021 0.008971 0.008919 0.008869 0.008820 0.008764 0.008693 0.008599 0.008482 0.008349 0.008217 0.008103 0.008024 0.007987 0.007992 0.008029 0.008084 0.008144 0.008198 0.008239 0.008265 0.008275 0.008270 0.008255 0.008235 0.008216 0.008204 0.008201 0.008204 0.008206 0.008198 0.008174 0.008131 0.008075 0.008013 0.007954 0.007901 0.007853 0.007805 0.007751 0.007687 0.007612 0.007529 0.007448 0.007377 0.007329 0.007310 0.007328 0.007385 0.007477 0.007599 0.007738 0.007882 0.008016 0.008124 0.008198 0.008230 0.008220 0.008173 0.008096 0.007997 0.007885 0.007769 0.007657 0.007557 0.007474 0.007410 0.007365 0.007337 0.007324 0.007324 0.007338 0.007369 0.007423 0.007506 0.007620 0.007759 0.007911 0.008053 0.008163 0.008220 0.008219 0.008164 0.008072 0.007969 0.007880 0.007823 0.007808 0.007833 0.007887 0.007954 0.008015 0.008054 0.008061 0.008030 0.007961 0.007855 0.007719 0.007563 0.007401 0.007249 0.007121 0.007029 0.006976 0.006961 0.006971 0.006993 0.007012 0.007015 0.006994 0.006950 0.006889 0.006822 0.006758 0.006704 0.006663 0.006632 0.006609 0.006588 0.006570 0.006555 0.006549 0.006559 0.006591 0.006648 0.006729 0.006826 0.006928 0.007019 0.007089 0.007128 0.007137 0.007122 0.007095 0.007067 0.007045 0.007029 0.007013 0.006988 0.006946 0.006887 0.006813 0.006733 0.006655 0.006581 0.006511 0.006437 0.006354 0.006259 0.006156 0.006057 0.005979 0.005936 0.005937 0.005981 0.006055 0.006142 0.006225 0.006289 0.006326 0.006337 0.006325 0.006297 0.006260 0.006221 0.006184 0.006150 0.006122 0.006100 0.006087 0.006083 0.006090 0.006111 0.006148 0.006198 0.006260 0.006325 0.006384 0.006425 0.006442 0.006429 0.006391 0.006333 0.006265 0.006197 0.006134 0.006081 0.006041 0.006016 0.006012 0.006030 0.006072 0.006131 0.006198 0.006254 0.006284 0.006274 0.006219 0.006124 0.006001 0.005869 0.005745 0.005644 0.005574 0.005536 0.005523 0.005525 0.005532 0.005535 0.005526 0.005505 0.005473 0.005435 0.005396 0.005362 0.005339 0.005329 0.005335 0.005359 0.005399 0.005459 0.005535 0.005624 0.005720 0.005809 0.005876 0.005908 0.005894 0.005831 0.005728 0.005598 0.005458 0.005327 0.005217 0.005138 0.005097 0.005099 0.005146 0.005239 0.005373 0.005537 0.005718 0.005900 0.006069 0.006215 0.006334 0.006424 0.006487 0.006524 0.006535 0.006519 0.006480 0.006422 0.006358 0.006300 0.006257 0.006234 0.006228 0.006232 0.006235 0.006226 0.006202 0.006162 0.006109 0.006048 0.005983 0.005913 0.005836 0.005744 0.005634 0.005507 0.005370 0.005237 0.005127 0.005055 0.005030 0.005053 0.005115 0.005198 0.005283 0.005352 0.005391 0.005392 0.005356 0.005289 0.005206 0.005123 0.005057 0.005022 0.005022 0.005054 0.005106 0.005161 0.005201 0.005212 0.005186 0.005124 0.005036 0.004935 0.004838 0.004756 0.004696 0.004658 0.004637 0.004623 0.004607 0.004584 0.004549 0.004501 0.004445 0.004384 0.004322 0.004263 0.004209 0.004162 0.004123 0.004094 0.004079 0.004083 0.004108 0.004156 0.004226 0.004315 0.004415 0.004515 0.004604 0.004670 0.004702 0.004697 0.004657 0.004589 0.004506 0.004416 0.004331 0.004254 0.004187 0.004134 0.004097 0.004078 0.004079 0.004101 0.004137 0.004177 0.004209 0.004219 0.004200 0.004152 0.004080 0.003997 0.003916 0.003849 0.003798 0.003761 0.003732 0.003704 0.003673 0.003636 0.003592 0.003540 0.003479 0.003408 0.003327 0.003239 0.003151 0.003072 0.003011 0.002973 0.002958 0.002964 0.002986 0.003016 0.003051 0.003089 0.003125 0.003158 0.003183 0.003195 0.003189 0.003164 0.003117 0.003053 0.002975 0.002891 0.002810 0.002742 0.002695 0.002672 0.002670 0.002683 0.002698 0.002706 0.002697 0.002670 0.002629 0.002580 0.002531 0.002486 0.002443 0.002399 0.002345 0.002280 0.002204 0.002124 0.002051 0.001993 0.001954 0.001932 0.001918 0.001903 0.001881 0.001854 0.001825 0.001805 0.001801 0.001816 0.001844 0.001878 0.001906 0.001921 0.001921 0.001908 0.001889 0.001874 0.001871 0.001884 0.001914 0.001954 0.001996 0.002034 0.002063 0.002085 0.002104 0.002126 0.002153 0.002186 0.002221 0.002252 0.002275 0.002283 0.002275 0.002251 0.002212 0.002162 0.002110 0.002062 0.002029 0.002020 0.002042 0.002098 0.002189 0.002308 0.002446 0.002585 0.002708 0.002795 0.002833 0.002818 0.002754 0.002653 0.002532 0.002406 0.002288 0.002185 0.002105 0.002052 0.002030 0.002041 0.002084 0.002151 0.002231 0.002313 0.002382 0.002426 0.002438 0.002414 0.002359 0.002282 0.002198 0.002120 0.002058 0.002015 0.001989 0.001973 0.001961 0.001949 0.001939 0.001932 0.001931 0.001935 0.001942 0.001948 0.001951 0.001952 0.001954 0.001964 0.001984 0.002014 0.002051 0.002090 0.002123 0.002147 0.002160 0.002168 0.002176 0.002192 0.002222 0.002271 0.002338 0.002421 0.002513 0.002609 0.002702 0.002788 0.002862 0.002921 0.002962 0.002982 0.002980 0.002960 0.002925 0.002882 0.002840 0.002805 0.002781 0.002766 0.002755 0.002741 0.002715 0.002673 0.002613 0.002541 0.002463 0.002388 0.002318 0.002255 0.002197 0.002142 0.002091 0.002049 0.002025 0.002025 0.002055 0.002117 0.002205 0.002313 0.002430 0.002546 0.002651 0.002736 0.002797 0.002835 0.002854 0.002864 0.002873 0.002891 0.002923 0.002968 0.003023 0.003079 0.003126 0.003158 0.003172 0.003174 0.003169 0.003162 0.003156 0.003145 0.003123 0.003083 0.003023 0.002946 0.002862 0.002787 0.002736 0.002722 0.002752 0.002823 0.002923 0.003037 0.003147 0.003241 0.003312 0.003364 0.003403 0.003439 0.003477 0.003522 0.003570 0.003618 0.003662 0.003696 0.003718 0.003728 0.003726 0.003713 0.003692 0.003665 0.003638 0.003617 0.003605 0.003607 0.003620 0.003637 0.003647 0.003644 0.003622 0.003584 0.003535 0.003486 0.003442 0.003411 0.003392 0.003385 0.003386 0.003391 0.003396 0.003399 0.003400 0.003399 0.003400 0.003403 0.003411 0.003422 0.003436 0.003448 0.003455 0.003457 0.003450 0.003436 0.003414 0.003387 0.003356 0.003323 0.003289 0.003257 0.003227 0.003197 0.003164 0.003126 0.003079 0.003021 0.002957 0.002893 0.002835 0.002790 0.002758 0.002734 0.002709 0.002673 0.002616 0.002531 0.002419 0.002280 0.002126 0.001971 0.001832 0.001728 0.001673 0.001675 0.001734 0.001842 0.001983 0.002139 0.002291 0.002419 0.002509 0.002552 0.002546 0.002498 0.002419 0.002326 0.002235 0.002157 0.002100 0.002064 0.002048 0.002046 0.002052 0.002059 0.002062 0.002061 0.002056 0.002053 0.002059 0.002078 0.002113 0.002160 0.002210 0.002255 0.002285 0.002297 0.002292 0.002279 0.002270 0.002277 0.002311 0.002378 0.002481 0.002612 0.002763 0.002918 0.003065 0.003192 0.003290 0.003357 0.003397 0.003414 0.003417 0.003411 0.003402 0.003393 

0.024626 0.024728 0.024854 0.025009 0.025201 0.025436 0.025719 0.026052 0.026434 0.026863 0.027333 0.027840 0.028378 0.028939 0.029516 0.030102 0.030692 0.031291 0.031907 0.032552 0.033238 0.033973 0.034758 0.035587 0.036445 0.037317 0.038182 0.039020 0.039804 0.040508 0.041102 0.041557 0.041842 0.041934 0.041821 0.041504 0.040998 0.040336 0.039555 0.038700 0.037809 0.036917 0.036047 0.035216 0.034429 0.033681 0.032961 0.032258 0.031562 0.030871 0.030189 0.029523 0.028881 0.028263 0.027665 0.027077 0.026489 0.025895 0.025299 0.024709 0.024143 0.023615 0.023139 0.022719 0.022352 0.022027 0.021731 0.021451 0.021180 0.020913 0.020651 0.020399 0.020162 0.019944 0.019746 0.019567 0.019407 0.019261 0.019127 0.019006 0.018901 0.018817 0.018759 0.018731 0.018730 0.018750 0.018777 0.018797 0.018798 0.018770 0.018707 0.018608 0.018474 0.018305 0.018102 0.017868 0.017602 0.017310 0.016999 0.016678 0.016360 0.016058 0.015783 0.015540 0.015332 0.015156 0.015003 0.014863 0.014727 0.014588 0.014447 0.014305 0.014168 0.014039 0.013922 0.013817 0.013728 0.013656 0.013606 0.013580 0.013581 0.013606 0.013649 0.013702 0.013752 0.013791 0.013811 0.013810 0.013789 0.013753 0.013708 0.013660 0.013612 0.013565 0.013517 0.013465 0.013405 0.013333 0.013246 0.013146 0.013037 0.012926 0.012817 0.012717 0.012628 0.012550 0.012486 0.012438 0.012408 0.012399 0.012410 0.012438 0.012478 0.012520 0.012559 0.012590 0.012611 0.012627 0.012644 0.012668 0.012705 0.012753 0.012805 0.012848 0.012866 0.012847 0.012786 0.012684 0.012552 0.012407 0.012268 0.012146 0.012049 0.011975 0.011917 0.011865 0.011811 0.011751 0.011685 0.011617 0.011554 0.011500 0.011456 0.011423 0.011398 0.011382 0.011374 0.011374 0.011378 0.011380 0.011370 0.011338 0.011275 0.011180 0.011056 0.010913 0.010762 0.010619 0.010495 0.010400 0.010337 0.010303 0.010292 0.010292 0.010293 0.010286 0.010267 0.010237 0.010198 0.010156 0.010113 0.010076 0.010045 0.010024 0.010012 0.010009 0.010010 0.010011 0.010007 0.009993 0.009969 0.009935 0.009892 0.009840 0.009777 0.009698 0.009604 0.009497 0.009384 0.009277 0.009187 0.009127 0.009101 0.009110 0.009146 0.009196 0.009244 0.009279 0.009290 0.009275 0.009238 0.009186 0.009128 0.009067 0.009003 0.008935 0.008858 0.008769 0.008670 0.008565 0.008466 0.008383 0.008330 0.008311 0.008328 0.008376 0.008445 0.008524 0.008603 0.008676 0.008741 0.008799 0.008853 0.008906 0.008957 0.009004 0.009040 0.009056 0.009044 0.009002 0.008929 0.008835 0.008733 0.008637 0.008559 0.008507 0.008483 0.008484 0.008507 0.008549 0.008606 0.008674 0.008749 0.008827 0.008901 0.008965 0.009011 0.009036 0.009035 0.009012 0.008971 0.008922 0.008871 0.008824 0.008779 0.008728 0.008662 0.008571 0.008454 0.008320 0.008184 0.008066 0.007982 0.007943 0.007948 0.007988 0.008050 0.008120 0.008185 0.008238 0.008273 0.008288 0.008284 0.008263 0.008233 0.008200 0.008174 0.008158 0.008150 0.008145 0.008134 0.008109 0.008067 0.008013 0.007954 0.007896 0.007845 0.007799 0.007754 0.007704 0.007645 0.007577 0.007501 0.007426 0.007360 0.007312 0.007292 0.007303 0.007350 0.007430 0.007537 0.007663 0.007794 0.007917 0.008019 0.008089 0.008122 0.008117 0.008076 0.008005 0.007913 0.007806 0.007693 0.007582 0.007482 0.007397 0.007331 0.007283 0.007253 0.007237 0.007236 0.007248 0.007280 0.007336 0.007422 0.007540 0.007684 0.007839 0.007984 0.008094 0.008153 0.008151 0.008096 0.008005 0.007905 0.007819 0.007766 0.007756 0.007785 0.007842 0.007910 0.007970 0.008008 0.008014 0.007984 0.007918 0.007818 0.007691 0.007545 0.007395 0.007254 0.007136 0.007053 0.007006 0.006993 0.007003 0.007022 0.007034 0.007029 0.007000 0.006949 0.006885 0.006817 0.006758 0.006713 0.006684 0.006668 0.006660 0.006653 0.006646 0.006637 0.006632 0.006636 0.006657 0.006699 0.006761 0.006838 0.006920 0.006994 0.007049 0.007078 0.007080 0.007061 0.007033 0.007005 0.006984 0.006969 0.006952 0.006927 0.006884 0.006824 0.006750 0.006669 0.006589 0.006513 0.006438 0.006360 0.006271 0.006170 0.006061 0.005956 0.005873 0.005826 0.005826 0.005871 0.005949 0.006044 0.006135 0.006207 0.006252 0.006267 0.006256 0.006225 0.006182 0.006133 0.006085 0.006041 0.006005 0.005980 0.005969 0.005973 0.005993 0.006029 0.006081 0.006146 0.006220 0.006295 0.006360 0.006406 0.006425 0.006412 0.006371 0.006309 0.006234 0.006157 0.006085 0.006022 0.005972 0.005940 0.005931 0.005947 0.005991 0.006054 0.006126 0.006186 0.006219 0.006209 0.006152 0.006052 0.005924 0.005786 0.005657 0.005552 0.005479 0.005439 0.005427 0.005431 0.005442 0.005450 0.005448 0.005434 0.005409 0.005377 0.005343 0.005313 0.005293 0.005284 0.005290 0.005312 0.005352 0.005410 0.005487 0.005579 0.005677 0.005771 0.005845 0.005882 0.005872 0.005812 0.005707 0.005572 0.005427 0.005289 0.005175 0.005095 0.005056 0.005064 0.005119 0.005221 0.005363 0.005533 0.005718 0.005900 0.006067 0.006209 0.006322 0.006406 0.006465 0.006498 0.006507 0.006491 0.006452 0.006397 0.006336 0.006281 0.006244 0.006226 0.006226 0.006234 0.006239 0.006230 0.006204 0.006160 0.006102 0.006037 0.005968 0.005896 0.005816 0.005724 0.005615 0.005489 0.005356 0.005228 0.005122 0.005054 0.005032 0.005055 0.005112 0.005188 0.005263 0.005320 0.005346 0.005335 0.005290 0.005219 0.005136 0.005061 0.005010 0.004993 0.005014 0.005065 0.005131 0.005193 0.005234 0.005239 0.005204 0.005134 0.005039 0.004935 0.004839 0.004761 0.004707 0.004673 0.004653 0.004637 0.004616 0.004583 0.004537 0.004481 0.004418 0.004355 0.004296 0.004243 0.004197 0.004158 0.004125 0.004098 0.004082 0.004080 0.004098 0.004139 0.004203 0.004288 0.004387 0.004493 0.004591 0.004672 0.004723 0.004738 0.004717 0.004666 0.004592 0.004507 0.004419 0.004334 0.004257 0.004191 0.004141 0.004111 0.004105 0.004121 0.004155 0.004195 0.004225 0.004234 0.004211 0.004155 0.004075 0.003982 0.003893 0.003818 0.003762 0.003723 0.003696 0.003672 0.003649 0.003621 0.003588 0.003547 0.003496 0.003432 0.003356 0.003271 0.003185 0.003107 0.003048 0.003013 0.003004 0.003017 0.003047 0.003087 0.003132 0.003177 0.003219 0.003252 0.003272 0.003272 0.003251 0.003205 0.003138 0.003052 0.002955 0.002853 0.002758 0.002679 0.002623 0.002594 0.002591 0.002605 0.002628 0.002647 0.002655 0.002649 0.002631 0.002606 0.002578 0.002551 0.002520 0.002480 0.002426 0.002355 0.002271 0.002182 0.002099 0.002033 0.001985 0.001956 0.001936 0.001919 0.001897 0.001870 0.001844 0.001827 0.001825 0.001841 0.001868 0.001898 0.001921 0.001930 0.001923 0.001904 0.001882 0.001866 0.001864 0.001880 0.001912 0.001956 0.002004 0.002047 0.002084 0.002115 0.002145 0.002178 0.002215 0.002254 0.002290 0.002317 0.002330 0.002326 0.002305 0.002270 0.002223 0.002169 0.002116 0.002070 0.002043 0.002044 0.002079 0.002155 0.002270 0.002416 0.002581 0.002744 0.002884 0.002981 0.003019 0.002995 0.002915 0.002794 0.002649 0.002499 0.002356 0.002233 0.002135 0.002069 0.002040 0.002049 0.002095 0.002171 0.002264 0.002360 0.002445 0.002504 0.002527 0.002512 0.002461 0.002384 0.002296 0.002210 0.002137 0.002082 0.002044 0.002016 0.001995 0.001975 0.001957 0.001943 0.001934 0.001930 0.001929 0.001930 0.001929 0.001931 0.001937 0.001955 0.001985 0.002029 0.002080 0.002133 0.002180 0.002215 0.002238 0.002251 0.002263 0.002281 0.002313 0.002363 0.002431 0.002515 0.002609 0.002705 0.002798 0.002883 0.002954 0.003009 0.003045 0.003059 0.003052 0.003026 0.002987 0.002940 0.002895 0.002857 0.002829 0.002811 0.002798 0.002783 0.002758 0.002719 0.002665 0.002600 0.002531 0.002464 0.002402 0.002346 0.002291 0.002237 0.002184 0.002139 0.002108 0.002101 0.002124 0.002178 0.002259 0.002360 0.002473 0.002587 0.002691 0.002778 0.002843 0.002885 0.002909 0.002921 0.002930 0.002943 0.002965 0.002997 0.003034 0.003072 0.003102 0.003120 0.003127 0.003125 0.003120 0.003118 0.003118 0.003116 0.003105 0.003077 0.003029 0.002965 0.002893 0.002830 0.002788 0.002782 0.002816 0.002889 0.002991 0.003105 0.003217 0.003313 0.003388 0.003445 0.003488 0.003526 0.003566 0.003608 0.003650 0.003690 0.003722 0.003745 0.003758 0.003761 0.003755 0.003743 0.003726 0.003705 0.003685 0.003669 0.003661 0.003665 0.003677 0.003692 0.003701 0.003695 0.003671 0.003630 0.003579 0.003527 0.003483 0.003451 0.003433 0.003428 0.003432 0.003440 0.003446 0.003449 0.003446 0.003438 0.003429 0.003420 0.003415 0.003412 0.003412 0.003412 0.003410 0.003404 0.003391 0.003372 0.003346 0.003314 0.003277 0.003240 0.003203 0.003172 0.003147 0.003128 0.003111 0.003090 0.003060 0.003018 0.002965 0.002906 0.002850 0.002801 0.002762 0.002730 0.002697 0.002655 0.002595 0.002511 0.002400 0.002266 0.002117 0.001968 0.001835 0.001736 0.001685 0.001690 0.001751 0.001859 0.001998 0.002151 0.002297 0.002418 0.002500 0.002535 0.002522 0.002466 0.002381 0.002282 0.002184 0.002099 0.002035 0.001993 0.001971 0.001965 0.001969 0.001975 0.001980 0.001981 0.001980 0.001981 0.001991 0.002016 0.002059 0.002116 0.002181 0.002241 0.002289 0.002317 0.002326 0.002322 0.002317 0.002324 0.002356 0.002421 0.002522 0.002654 0.002807 0.002967 0.003120 0.003251 0.003352 0.003419 0.003456 0.003468 0.003465 0.003452 0.003435 0.003420 

0.024281 0.024383 0.024507 0.024657 0.024841 0.025066 0.025335 0.025650 0.026011 0.026414 0.026855 0.027332 0.027839 0.028373 0.028928 0.029498 0.030080 0.030675 0.031289 0.031930 0.032606 0.033322 0.034078 0.034868 0.035683 0.036515 0.037352 0.038183 0.038991 0.039758 0.040457 0.041058 0.041524 0.041823 0.041928 0.041824 0.041512 0.041010 0.040350 0.039572 0.038720 0.037834 0.036950 0.036091 0.035271 0.034490 0.033741 0.033012 0.032291 0.031575 0.030867 0.030176 0.029509 0.028868 0.028250 0.027644 0.027039 0.026428 0.025813 0.025204 0.024618 0.024071 0.023579 0.023145 0.022768 0.022435 0.022131 0.021842 0.021556 0.021271 0.020989 0.020714 0.020456 0.020221 0.020013 0.019831 0.019673 0.019534 0.019410 0.019298 0.019198 0.019114 0.019050 0.019010 0.018993 0.018993 0.018999 0.018999 0.018979 0.018931 0.018851 0.018739 0.018595 0.018421 0.018217 0.017981 0.017715 0.017421 0.017107 0.016782 0.016460 0.016155 0.015877 0.015633 0.015424 0.015247 0.015093 0.014952 0.014816 0.014680 0.014543 0.014409 0.014283 0.014168 0.014066 0.013977 0.013900 0.013836 0.013789 0.013762 0.013759 0.013778 0.013816 0.013865 0.013916 0.013959 0.013984 0.013990 0.013974 0.013940 0.013894 0.013839 0.013780 0.013719 0.013656 0.013588 0.013515 0.013432 0.013338 0.013234 0.013124 0.013012 0.012904 0.012805 0.012718 0.012644 0.012585 0.012542 0.012517 0.012510 0.012520 0.012542 0.012570 0.012598 0.012620 0.012636 0.012646 0.012655 0.012672 0.012702 0.012749 0.012810 0.012876 0.012932 0.012963 0.012955 0.012901 0.012802 0.012669 0.012520 0.012372 0.012239 0.012130 0.012042 0.011972 0.011909 0.011846 0.011779 0.011709 0.011640 0.011577 0.011524 0.011483 0.011453 0.011432 0.011418 0.011410 0.011408 0.011408 0.011404 0.011386 0.011347 0.011279 0.011181 0.011056 0.010916 0.010771 0.010634 0.010515 0.010422 0.010358 0.010320 0.010302 0.010294 0.010288 0.010275 0.010253 0.010221 0.010182 0.010141 0.010100 0.010063 0.010033 0.010012 0.010002 0.010000 0.010004 0.010010 0.010011 0.010004 0.009988 0.009963 0.009928 0.009883 0.009824 0.009747 0.009650 0.009537 0.009415 0.009295 0.009192 0.009119 0.009081 0.009082 0.009113 0.009163 0.009216 0.009255 0.009270 0.009259 0.009224 0.009172 0.009114 0.009054 0.008993 0.008929 0.008859 0.008778 0.008688 0.008594 0.008505 0.008432 0.008388 0.008377 0.008399 0.008448 0.008515 0.008587 0.008656 0.008717 0.008770 0.008816 0.008860 0.008904 0.008949 0.008989 0.009019 0.009031 0.009016 0.008973 0.008902 0.008812 0.008713 0.008621 0.008546 0.008496 0.008472 0.008472 0.008494 0.008532 0.008583 0.008643 0.008709 0.008778 0.008845 0.008903 0.008947 0.008972 0.008974 0.008955 0.008919 0.008873 0.008827 0.008785 0.008745 0.008701 0.008640 0.008555 0.008442 0.008308 0.008170 0.008049 0.007962 0.007920 0.007926 0.007969 0.008036 0.008113 0.008187 0.008249 0.008292 0.008312 0.008308 0.008283 0.008244 0.008201 0.008162 0.008135 0.008119 0.008108 0.008095 0.008070 0.008030 0.007978 0.007919 0.007861 0.007808 0.007760 0.007713 0.007663 0.007606 0.007542 0.007474 0.007407 0.007348 0.007305 0.007285 0.007294 0.007333 0.007402 0.007496 0.007608 0.007727 0.007839 0.007934 0.008000 0.008032 0.008029 0.007992 0.007926 0.007836 0.007730 0.007617 0.007504 0.007400 0.007312 0.007243 0.007194 0.007164 0.007150 0.007150 0.007164 0.007198 0.007255 0.007343 0.007464 0.007610 0.007767 0.007914 0.008027 0.008087 0.008088 0.008037 0.007951 0.007856 0.007777 0.007732 0.007729 0.007765 0.007826 0.007894 0.007953 0.007988 0.007991 0.007959 0.007894 0.007799 0.007681 0.007547 0.007410 0.007282 0.007177 0.007103 0.007063 0.007051 0.007059 0.007072 0.007077 0.007062 0.007025 0.006969 0.006902 0.006838 0.006786 0.006753 0.006739 0.006739 0.006747 0.006755 0.006758 0.006755 0.006750 0.006748 0.006757 0.006783 0.006826 0.006883 0.006946 0.007004 0.007047 0.007067 0.007065 0.007044 0.007016 0.006988 0.006966 0.006949 0.006931 0.006903 0.006860 0.006799 0.006725 0.006645 0.006564 0.006485 0.006406 0.006321 0.006225 0.006116 0.005999 0.005889 0.005801 0.005753 0.005753 0.005801 0.005885 0.005986 0.006086 0.006166 0.006216 0.006233 0.006221 0.006184 0.006132 0.006071 0.006011 0.005956 0.005913 0.005886 0.005878 0.005890 0.005923 0.005974 0.006041 0.006120 0.006204 0.006286 0.006357 0.006406 0.006426 0.006414 0.006373 0.006310 0.006233 0.006153 0.006077 0.006008 0.005952 0.005913 0.005897 0.005908 0.005948 0.006009 0.006078 0.006138 0.006168 0.006156 0.006096 0.005994 0.005863 0.005722 0.005590 0.005483 0.005409 0.005369 0.005358 0.005366 0.005380 0.005393 0.005396 0.005387 0.005368 0.005340 0.005309 0.005281 0.005260 0.005250 0.005254 0.005273 0.005310 0.005366 0.005441 0.005533 0.005633 0.005731 0.005811 0.005855 0.005850 0.005792 0.005687 0.005550 0.005400 0.005258 0.005141 0.005061 0.005027 0.005042 0.005107 0.005218 0.005368 0.005545 0.005731 0.005913 0.006076 0.006212 0.006319 0.006398 0.006451 0.006482 0.006490 0.006475 0.006438 0.006386 0.006328 0.006278 0.006245 0.006232 0.006236 0.006247 0.006253 0.006243 0.006212 0.006162 0.006097 0.006025 0.005950 0.005874 0.005792 0.005698 0.005590 0.005466 0.005336 0.005213 0.005113 0.005049 0.005030 0.005053 0.005106 0.005175 0.005239 0.005284 0.005297 0.005275 0.005221 0.005146 0.005066 0.005001 0.004965 0.004969 0.005013 0.005085 0.005168 0.005240 0.005283 0.005284 0.005241 0.005161 0.005059 0.004951 0.004855 0.004781 0.004731 0.004702 0.004685 0.004669 0.004643 0.004604 0.004551 0.004488 0.004422 0.004358 0.004302 0.004255 0.004217 0.004185 0.004157 0.004132 0.004114 0.004108 0.004117 0.004148 0.004202 0.004279 0.004374 0.004478 0.004582 0.004673 0.004739 0.004773 0.004772 0.004737 0.004677 0.004599 0.004512 0.004424 0.004339 0.004265 0.004205 0.004167 0.004154 0.004165 0.004195 0.004233 0.004262 0.004267 0.004238 0.004176 0.004086 0.003984 0.003885 0.003802 0.003741 0.003700 0.003673 0.003654 0.003638 0.003621 0.003600 0.003571 0.003530 0.003473 0.003401 0.003318 0.003232 0.003156 0.003099 0.003069 0.003067 0.003089 0.003128 0.003179 0.003233 0.003285 0.003330 0.003362 0.003376 0.003364 0.003326 0.003261 0.003172 0.003064 0.002947 0.002827 0.002716 0.002624 0.002558 0.002522 0.002515 0.002529 0.002554 0.002580 0.002600 0.002610 0.002612 0.002609 0.002602 0.002591 0.002572 0.002537 0.002483 0.002408 0.002318 0.002222 0.002132 0.002058 0.002005 0.001970 0.001947 0.001928 0.001906 0.001882 0.001860 0.001846 0.001847 0.001862 0.001887 0.001912 0.001930 0.001935 0.001925 0.001906 0.001886 0.001874 0.001877 0.001899 0.001937 0.001985 0.002037 0.002085 0.002128 0.002169 0.002210 0.002255 0.002302 0.002348 0.002385 0.002406 0.002408 0.002391 0.002357 0.002310 0.002256 0.002200 0.002149 0.002110 0.002092 0.002106 0.002160 0.002259 0.002402 0.002580 0.002776 0.002968 0.003130 0.003240 0.003282 0.003252 0.003157 0.003013 0.002840 0.002658 0.002483 0.002327 0.002200 0.002109 0.002061 0.002058 0.002099 0.002176 0.002276 0.002384 0.002483 0.002556 0.002593 0.002590 0.002547 0.002474 0.002386 0.002297 0.002219 0.002157 0.002110 0.002075 0.002047 0.002021 0.001998 0.001979 0.001964 0.001953 0.001945 0.001938 0.001932 0.001930 0.001937 0.001956 0.001992 0.002043 0.002104 0.002167 0.002225 0.002271 0.002303 0.002324 0.002342 0.002364 0.002399 0.002452 0.002522 0.002608 0.002702 0.002798 0.002890 0.002972 0.003040 0.003091 0.003123 0.003134 0.003125 0.003097 0.003055 0.003006 0.002957 0.002915 0.002883 0.002860 0.002843 0.002824 0.002798 0.002759 0.002708 0.002649 0.002587 0.002526 0.002470 0.002418 0.002365 0.002310 0.002255 0.002205 0.002170 0.002157 0.002175 0.002223 0.002299 0.002397 0.002508 0.002622 0.002729 0.002820 0.002890 0.002937 0.002964 0.002978 0.002984 0.002991 0.003001 0.003017 0.003036 0.003054 0.003067 0.003073 0.003071 0.003065 0.003061 0.003063 0.003071 0.003078 0.003078 0.003062 0.003028 0.002978 0.002922 0.002871 0.002840 0.002841 0.002880 0.002954 0.003055 0.003168 0.003278 0.003374 0.003451 0.003509 0.003555 0.003596 0.003637 0.003679 0.003719 0.003755 0.003783 0.003801 0.003809 0.003808 0.003802 0.003791 0.003777 0.003761 0.003746 0.003734 0.003730 0.003736 0.003748 0.003762 0.003768 0.003758 0.003729 0.003682 0.003625 0.003567 0.003517 0.003481 0.003461 0.003456 0.003460 0.003469 0.003478 0.003480 0.003476 0.003464 0.003447 0.003429 0.003411 0.003396 0.003382 0.003370 0.003358 0.003343 0.003324 0.003300 0.003268 0.003231 0.003189 0.003146 0.003108 0.003079 0.003061 0.003053 0.003051 0.003048 0.003035 0.003008 0.002966 0.002913 0.002858 0.002806 0.002761 0.002721 0.002681 0.002633 0.002569 0.002483 0.002375 0.002246 0.002105 0.001964 0.001841 0.001752 0.001709 0.001721 0.001785 0.001893 0.002030 0.002177 0.002315 0.002427 0.002499 0.002525 0.002503 0.002441 0.002350 0.002246 0.002143 0.002052 0.001982 0.001933 0.001905 0.001893 0.001892 0.001897 0.001902 0.001906 0.001908 0.001915 0.001931 0.001964 0.002016 0.002085 0.002164 0.002242 0.002308 0.002355 0.002379 0.002387 0.002389 0.002399 0.002431 0.002494 0.002592 0.002723 0.002877 0.003040 0.003195 0.003329 0.003430 0.003496 0.003528 0.003534 0.003522 0.003500 0.003476 0.003453 

0.023953 0.024057 0.024180 0.024328 0.024507 0.024724 0.024981 0.025280 0.025620 0.025997 0.026409 0.026852 0.027327 0.027830 0.028360 0.028912 0.029484 0.030076 0.030690 0.031331 0.032002 0.032705 0.033436 0.034190 0.034961 0.035745 0.036539 0.037341 0.038143 0.038935 0.039699 0.040406 0.041021 0.041507 0.041825 0.041947 0.041856 0.041556 0.041065 0.040414 0.039645 0.038802 0.037928 0.037057 0.036210 0.035396 0.034612 0.033848 0.033093 0.032344 0.031605 0.030883 0.030188 0.029523 0.028884 0.028260 0.027638 0.027010 0.026377 0.025747 0.025138 0.024570 0.024057 0.023607 0.023217 0.022876 0.022564 0.022266 0.021967 0.021665 0.021361 0.021063 0.020783 0.020531 0.020311 0.020125 0.019970 0.019839 0.019726 0.019624 0.019530 0.019445 0.019374 0.019320 0.019284 0.019262 0.019245 0.019220 0.019176 0.019105 0.019006 0.018878 0.018724 0.018545 0.018340 0.018106 0.017841 0.017548 0.017232 0.016905 0.016581 0.016275 0.015996 0.015752 0.015544 0.015368 0.015214 0.015074 0.014939 0.014807 0.014677 0.014553 0.014440 0.014340 0.014253 0.014178 0.014112 0.014056 0.014011 0.013981 0.013972 0.013984 0.014014 0.014058 0.014107 0.014150 0.014179 0.014188 0.014177 0.014145 0.014098 0.014038 0.013971 0.013899 0.013823 0.013743 0.013657 0.013564 0.013462 0.013352 0.013236 0.013120 0.013010 0.012910 0.012824 0.012752 0.012697 0.012659 0.012638 0.012633 0.012640 0.012654 0.012669 0.012681 0.012686 0.012686 0.012684 0.012688 0.012705 0.012740 0.012796 0.012868 0.012945 0.013013 0.013054 0.013056 0.013009 0.012916 0.012787 0.012638 0.012488 0.012351 0.012233 0.012136 0.012054 0.011979 0.011904 0.011828 0.011750 0.011676 0.011612 0.011561 0.011524 0.011499 0.011482 0.011470 0.011462 0.011456 0.011450 0.011437 0.011410 0.011361 0.011286 0.011184 0.011060 0.010923 0.010785 0.010656 0.010544 0.010455 0.010391 0.010348 0.010322 0.010305 0.010289 0.010270 0.010244 0.010212 0.010175 0.010136 0.010099 0.010064 0.010036 0.010017 0.010008 0.010008 0.010017 0.010029 0.010039 0.010045 0.010042 0.010030 0.010007 0.009971 0.009916 0.009839 0.009738 0.009616 0.009483 0.009351 0.009236 0.009151 0.009104 0.009098 0.009126 0.009176 0.009230 0.009272 0.009290 0.009282 0.009249 0.009200 0.009144 0.009088 0.009031 0.008973 0.008909 0.008836 0.008753 0.008668 0.008588 0.008525 0.008489 0.008485 0.008511 0.008560 0.008619 0.008680 0.008734 0.008777 0.008812 0.008842 0.008872 0.008905 0.008940 0.008973 0.008996 0.009003 0.008986 0.008943 0.008874 0.008787 0.008694 0.008605 0.008533 0.008485 0.008462 0.008463 0.008483 0.008518 0.008564 0.008616 0.008673 0.008731 0.008787 0.008838 0.008878 0.008903 0.008909 0.008895 0.008866 0.008827 0.008788 0.008752 0.008720 0.008683 0.008632 0.008554 0.008447 0.008318 0.008181 0.008059 0.007971 0.007928 0.007933 0.007977 0.008047 0.008128 0.008207 0.008274 0.008322 0.008344 0.008340 0.008312 0.008267 0.008216 0.008168 0.008133 0.008111 0.008098 0.008084 0.008061 0.008024 0.007974 0.007915 0.007855 0.007798 0.007745 0.007692 0.007639 0.007581 0.007519 0.007457 0.007398 0.007348 0.007312 0.007296 0.007304 0.007337 0.007397 0.007481 0.007581 0.007688 0.007791 0.007879 0.007941 0.007972 0.007970 0.007934 0.007868 0.007777 0.007669 0.007550 0.007431 0.007320 0.007226 0.007153 0.007104 0.007077 0.007067 0.007073 0.007093 0.007130 0.007191 0.007280 0.007402 0.007549 0.007707 0.007855 0.007969 0.008032 0.008036 0.007990 0.007911 0.007825 0.007755 0.007720 0.007726 0.007769 0.007834 0.007903 0.007960 0.007990 0.007988 0.007953 0.007888 0.007798 0.007688 0.007567 0.007444 0.007331 0.007238 0.007173 0.007138 0.007127 0.007132 0.007139 0.007136 0.007115 0.007072 0.007012 0.006946 0.006887 0.006844 0.006824 0.006826 0.006842 0.006866 0.006886 0.006899 0.006901 0.006895 0.006886 0.006884 0.006894 0.006919 0.006958 0.007004 0.007048 0.007080 0.007094 0.007088 0.007068 0.007040 0.007012 0.006989 0.006970 0.006948 0.006918 0.006873 0.006813 0.006741 0.006662 0.006582 0.006502 0.006419 0.006327 0.006223 0.006105 0.005981 0.005864 0.005774 0.005725 0.005727 0.005779 0.005869 0.005979 0.006086 0.006172 0.006226 0.006243 0.006226 0.006182 0.006119 0.006046 0.005973 0.005908 0.005858 0.005829 0.005825 0.005847 0.005893 0.005959 0.006040 0.006130 0.006222 0.006309 0.006382 0.006432 0.006453 0.006442 0.006403 0.006342 0.006269 0.006191 0.006114 0.006044 0.005985 0.005940 0.005916 0.005920 0.005950 0.006003 0.006063 0.006115 0.006139 0.006123 0.006060 0.005956 0.005825 0.005684 0.005552 0.005446 0.005373 0.005336 0.005328 0.005340 0.005359 0.005376 0.005383 0.005377 0.005359 0.005332 0.005301 0.005272 0.005248 0.005235 0.005235 0.005250 0.005282 0.005333 0.005404 0.005492 0.005593 0.005693 0.005777 0.005827 0.005828 0.005775 0.005671 0.005532 0.005379 0.005234 0.005116 0.005039 0.005012 0.005036 0.005112 0.005234 0.005393 0.005573 0.005761 0.005940 0.006099 0.006228 0.006329 0.006402 0.006452 0.006481 0.006489 0.006476 0.006443 0.006395 0.006341 0.006294 0.006263 0.006253 0.006260 0.006272 0.006277 0.006264 0.006227 0.006169 0.006094 0.006013 0.005930 0.005848 0.005763 0.005668 0.005560 0.005439 0.005312 0.005193 0.005097 0.005039 0.005022 0.005045 0.005096 0.005159 0.005216 0.005251 0.005255 0.005225 0.005165 0.005089 0.005013 0.004957 0.004937 0.004960 0.005025 0.005117 0.005215 0.005297 0.005341 0.005339 0.005288 0.005200 0.005090 0.004979 0.004883 0.004813 0.004769 0.004746 0.004734 0.004720 0.004696 0.004655 0.004599 0.004533 0.004464 0.004400 0.004346 0.004304 0.004272 0.004245 0.004222 0.004200 0.004181 0.004169 0.004171 0.004191 0.004234 0.004299 0.004385 0.004484 0.004587 0.004683 0.004760 0.004808 0.004822 0.004803 0.004755 0.004686 0.004603 0.004516 0.004431 0.004353 0.004290 0.004247 0.004230 0.004237 0.004264 0.004299 0.004324 0.004325 0.004290 0.004220 0.004121 0.004009 0.003901 0.003810 0.003742 0.003698 0.003672 0.003658 0.003650 0.003644 0.003634 0.003616 0.003584 0.003533 0.003464 0.003382 0.003297 0.003223 0.003169 0.003144 0.003148 0.003179 0.003227 0.003286 0.003348 0.003406 0.003454 0.003484 0.003491 0.003469 0.003417 0.003334 0.003226 0.003099 0.002962 0.002825 0.002698 0.002592 0.002514 0.002468 0.002453 0.002461 0.002484 0.002512 0.002538 0.002560 0.002578 0.002593 0.002605 0.002610 0.002601 0.002573 0.002520 0.002442 0.002348 0.002248 0.002153 0.002074 0.002016 0.001978 0.001954 0.001935 0.001917 0.001897 0.001880 0.001871 0.001873 0.001887 0.001908 0.001928 0.001941 0.001942 0.001933 0.001917 0.001904 0.001900 0.001912 0.001941 0.001985 0.002038 0.002093 0.002146 0.002196 0.002246 0.002298 0.002355 0.002413 0.002465 0.002502 0.002517 0.002507 0.002475 0.002427 0.002370 0.002312 0.002257 0.002211 0.002181 0.002177 0.002208 0.002283 0.002409 0.002582 0.002793 0.003022 0.003245 0.003432 0.003558 0.003607 0.003574 0.003467 0.003301 0.003098 0.002880 0.002664 0.002467 0.002301 0.002175 0.002098 0.002073 0.002100 0.002170 0.002271 0.002386 0.002495 0.002582 0.002633 0.002643 0.002612 0.002549 0.002467 0.002381 0.002303 0.002238 0.002188 0.002148 0.002115 0.002086 0.002059 0.002036 0.002016 0.001999 0.001985 0.001971 0.001959 0.001951 0.001954 0.001971 0.002006 0.002059 0.002125 0.002195 0.002260 0.002315 0.002356 0.002386 0.002410 0.002439 0.002479 0.002536 0.002610 0.002698 0.002793 0.002889 0.002979 0.003058 0.003123 0.003171 0.003201 0.003212 0.003202 0.003174 0.003132 0.003081 0.003030 0.002983 0.002946 0.002916 0.002892 0.002867 0.002835 0.002794 0.002743 0.002686 0.002627 0.002571 0.002518 0.002468 0.002415 0.002359 0.002301 0.002248 0.002209 0.002194 0.002207 0.002253 0.002328 0.002425 0.002538 0.002654 0.002765 0.002860 0.002935 0.002986 0.003016 0.003028 0.003031 0.003029 0.003026 0.003026 0.003028 0.003028 0.003026 0.003019 0.003009 0.003000 0.002997 0.003003 0.003017 0.003034 0.003045 0.003043 0.003023 0.002989 0.002947 0.002910 0.002890 0.002898 0.002940 0.003013 0.003111 0.003220 0.003326 0.003419 0.003493 0.003551 0.003598 0.003640 0.003683 0.003726 0.003769 0.003807 0.003836 0.003855 0.003864 0.003864 0.003859 0.003850 0.003839 0.003827 0.003815 0.003807 0.003806 0.003814 0.003828 0.003841 0.003845 0.003831 0.003796 0.003742 0.003677 0.003610 0.003551 0.003507 0.003481 0.003471 0.003474 0.003483 0.003492 0.003496 0.003491 0.003477 0.003456 0.003430 0.003403 0.003376 0.003351 0.003328 0.003307 0.003285 0.003260 0.003231 0.003194 0.003151 0.003104 0.003058 0.003018 0.002991 0.002979 0.002982 0.002995 0.003007 0.003010 0.002996 0.002964 0.002917 0.002863 0.002809 0.002759 0.002712 0.002664 0.002609 0.002541 0.002453 0.002346 0.002223 0.002090 0.001962 0.001851 0.001775 0.001745 0.001765 0.001835 0.001944 0.002078 0.002218 0.002347 0.002448 0.002510 0.002526 0.002497 0.002428 0.002333 0.002225 0.002117 0.002022 0.001945 0.001889 0.001853 0.001834 0.001827 0.001828 0.001832 0.001837 0.001844 0.001857 0.001881 0.001922 0.001984 0.002066 0.002160 0.002256 0.002341 0.002406 0.002448 0.002469 0.002480 0.002495 0.002527 0.002589 0.002685 0.002814 0.002967 0.003131 0.003287 0.003421 0.003521 0.003582 0.003608 0.003605 0.003584 0.003552 0.003518 0.003487 

0.023641 0.023746 0.023869 0.024016 0.024192 0.024402 0.024649 0.024934 0.025254 0.025605 0.025986 0.026396 0.026836 0.027306 0.027808 0.028339 0.028898 0.029484 0.030098 0.030740 0.031409 0.032103 0.032814 0.033537 0.034268 0.035005 0.035751 0.036511 0.037286 0.038074 0.038864 0.039637 0.040362 0.041002 0.041513 0.041856 0.042001 0.041932 0.041650 0.041173 0.040536 0.039779 0.038950 0.038089 0.037229 0.036385 0.035562 0.034756 0.033959 0.033170 0.032392 0.031635 0.030910 0.030219 0.029558 0.028915 0.028277 0.027632 0.026979 0.026327 0.025693 0.025099 0.024563 0.024093 0.023689 0.023337 0.023018 0.022711 0.022401 0.022082 0.021758 0.021438 0.021137 0.020866 0.020635 0.020444 0.020292 0.020169 0.020065 0.019972 0.019882 0.019796 0.019716 0.019647 0.019591 0.019547 0.019505 0.019455 0.019386 0.019292 0.019172 0.019028 0.018864 0.018680 0.018475 0.018244 0.017982 0.017691 0.017377 0.017050 0.016727 0.016421 0.016143 0.015901 0.015695 0.015519 0.015367 0.015228 0.015096 0.014968 0.014846 0.014732 0.014631 0.014546 0.014473 0.014410 0.014353 0.014302 0.014258 0.014225 0.014210 0.014213 0.014236 0.014273 0.014316 0.014356 0.014386 0.014398 0.014389 0.014359 0.014312 0.014250 0.014178 0.014099 0.014014 0.013925 0.013830 0.013729 0.013619 0.013502 0.013380 0.013259 0.013144 0.013040 0.012952 0.012882 0.012829 0.012795 0.012776 0.012770 0.012772 0.012775 0.012775 0.012769 0.012756 0.012740 0.012728 0.012727 0.012744 0.012783 0.012846 0.012924 0.013009 0.013084 0.013132 0.013141 0.013102 0.013017 0.012896 0.012754 0.012609 0.012473 0.012354 0.012250 0.012158 0.012071 0.011984 0.011896 0.011808 0.011728 0.011661 0.011611 0.011578 0.011558 0.011546 0.011538 0.011529 0.011518 0.011503 0.011480 0.011441 0.011383 0.011300 0.011194 0.011070 0.010938 0.010808 0.010688 0.010585 0.010501 0.010436 0.010388 0.010353 0.010325 0.010299 0.010272 0.010242 0.010210 0.010176 0.010142 0.010109 0.010079 0.010054 0.010036 0.010028 0.010031 0.010044 0.010063 0.010086 0.010106 0.010120 0.010125 0.010117 0.010091 0.010042 0.009964 0.009858 0.009727 0.009583 0.009439 0.009314 0.009220 0.009167 0.009157 0.009182 0.009231 0.009285 0.009328 0.009349 0.009343 0.009314 0.009269 0.009218 0.009167 0.009116 0.009064 0.009005 0.008937 0.008861 0.008781 0.008709 0.008654 0.008626 0.008627 0.008655 0.008699 0.008748 0.008794 0.008828 0.008850 0.008865 0.008876 0.008890 0.008910 0.008934 0.008958 0.008975 0.008977 0.008958 0.008914 0.008848 0.008766 0.008677 0.008592 0.008524 0.008477 0.008456 0.008459 0.008479 0.008513 0.008554 0.008598 0.008644 0.008690 0.008735 0.008776 0.008811 0.008835 0.008845 0.008838 0.008816 0.008786 0.008755 0.008727 0.008704 0.008676 0.008634 0.008567 0.008470 0.008348 0.008217 0.008098 0.008010 0.007967 0.007970 0.008013 0.008082 0.008164 0.008244 0.008312 0.008361 0.008384 0.008379 0.008349 0.008300 0.008243 0.008191 0.008151 0.008127 0.008113 0.008102 0.008082 0.008049 0.008002 0.007944 0.007882 0.007820 0.007760 0.007700 0.007640 0.007579 0.007518 0.007460 0.007409 0.007368 0.007340 0.007328 0.007336 0.007366 0.007419 0.007493 0.007583 0.007681 0.007777 0.007860 0.007919 0.007949 0.007946 0.007910 0.007842 0.007748 0.007632 0.007504 0.007374 0.007253 0.007151 0.007074 0.007025 0.007002 0.007000 0.007014 0.007041 0.007085 0.007149 0.007241 0.007363 0.007510 0.007667 0.007814 0.007929 0.007992 0.008000 0.007958 0.007886 0.007808 0.007748 0.007723 0.007739 0.007789 0.007859 0.007929 0.007983 0.008008 0.008001 0.007963 0.007898 0.007811 0.007710 0.007600 0.007491 0.007391 0.007309 0.007252 0.007221 0.007210 0.007212 0.007214 0.007206 0.007179 0.007134 0.007075 0.007012 0.006960 0.006928 0.006920 0.006936 0.006968 0.007005 0.007038 0.007058 0.007063 0.007055 0.007040 0.007027 0.007023 0.007032 0.007055 0.007086 0.007117 0.007141 0.007150 0.007143 0.007123 0.007096 0.007069 0.007044 0.007022 0.006998 0.006965 0.006921 0.006862 0.006794 0.006719 0.006642 0.006562 0.006475 0.006378 0.006265 0.006138 0.006006 0.005884 0.005790 0.005741 0.005746 0.005804 0.005901 0.006018 0.006132 0.006223 0.006279 0.006295 0.006272 0.006218 0.006144 0.006059 0.005974 0.005899 0.005844 0.005815 0.005816 0.005848 0.005907 0.005987 0.006081 0.006181 0.006279 0.006367 0.006439 0.006487 0.006507 0.006498 0.006462 0.006406 0.006338 0.006266 0.006195 0.006127 0.006067 0.006018 0.005987 0.005979 0.005997 0.006035 0.006082 0.006121 0.006136 0.006113 0.006048 0.005944 0.005815 0.005677 0.005549 0.005446 0.005378 0.005345 0.005343 0.005360 0.005384 0.005404 0.005414 0.005409 0.005390 0.005360 0.005325 0.005291 0.005262 0.005243 0.005237 0.005246 0.005272 0.005316 0.005380 0.005463 0.005560 0.005661 0.005748 0.005802 0.005809 0.005760 0.005658 0.005518 0.005364 0.005217 0.005101 0.005029 0.005011 0.005047 0.005135 0.005268 0.005434 0.005618 0.005805 0.005980 0.006133 0.006256 0.006350 0.006418 0.006466 0.006496 0.006507 0.006499 0.006470 0.006426 0.006376 0.006331 0.006302 0.006293 0.006299 0.006311 0.006313 0.006295 0.006251 0.006181 0.006095 0.006002 0.005910 0.005821 0.005732 0.005637 0.005529 0.005409 0.005285 0.005169 0.005077 0.005022 0.005008 0.005033 0.005084 0.005144 0.005196 0.005227 0.005227 0.005194 0.005134 0.005060 0.004989 0.004942 0.004934 0.004971 0.005051 0.005157 0.005266 0.005354 0.005400 0.005394 0.005337 0.005241 0.005126 0.005012 0.004917 0.004851 0.004815 0.004801 0.004798 0.004792 0.004772 0.004735 0.004680 0.004615 0.004546 0.004483 0.004430 0.004390 0.004360 0.004338 0.004318 0.004299 0.004279 0.004264 0.004259 0.004270 0.004301 0.004354 0.004428 0.004517 0.004615 0.004711 0.004792 0.004848 0.004872 0.004863 0.004824 0.004763 0.004687 0.004606 0.004525 0.004452 0.004391 0.004350 0.004332 0.004338 0.004362 0.004393 0.004414 0.004410 0.004369 0.004290 0.004182 0.004061 0.003944 0.003844 0.003770 0.003722 0.003696 0.003686 0.003686 0.003689 0.003690 0.003682 0.003657 0.003611 0.003544 0.003464 0.003380 0.003307 0.003257 0.003236 0.003247 0.003283 0.003338 0.003403 0.003470 0.003530 0.003579 0.003607 0.003610 0.003581 0.003518 0.003423 0.003301 0.003159 0.003007 0.002854 0.002712 0.002591 0.002499 0.002439 0.002411 0.002409 0.002424 0.002449 0.002477 0.002506 0.002535 0.002565 0.002592 0.002611 0.002613 0.002591 0.002541 0.002463 0.002367 0.002264 0.002166 0.002085 0.002025 0.001986 0.001962 0.001946 0.001932 0.001919 0.001909 0.001904 0.001907 0.001920 0.001936 0.001951 0.001960 0.001959 0.001951 0.001941 0.001936 0.001942 0.001963 0.002000 0.002049 0.002106 0.002165 0.002223 0.002279 0.002337 0.002400 0.002468 0.002535 0.002592 0.002627 0.002634 0.002612 0.002566 0.002506 0.002442 0.002382 0.002331 0.002294 0.002278 0.002289 0.002339 0.002437 0.002589 0.002791 0.003033 0.003295 0.003547 0.003759 0.003904 0.003964 0.003932 0.003815 0.003630 0.003398 0.003142 0.002884 0.002642 0.002431 0.002264 0.002151 0.002098 0.002103 0.002160 0.002255 0.002371 0.002487 0.002585 0.002650 0.002675 0.002658 0.002609 0.002538 0.002460 0.002387 0.002324 0.002272 0.002230 0.002194 0.002161 0.002131 0.002104 0.002081 0.002059 0.002039 0.002020 0.002001 0.001987 0.001984 0.001996 0.002027 0.002078 0.002143 0.002216 0.002287 0.002349 0.002399 0.002437 0.002469 0.002505 0.002553 0.002616 0.002695 0.002787 0.002884 0.002979 0.003068 0.003144 0.003207 0.003253 0.003282 0.003293 0.003285 0.003258 0.003217 0.003166 0.003113 0.003062 0.003018 0.002981 0.002947 0.002913 0.002872 0.002824 0.002769 0.002710 0.002651 0.002596 0.002545 0.002495 0.002443 0.002386 0.002326 0.002271 0.002230 0.002213 0.002226 0.002273 0.002349 0.002450 0.002566 0.002686 0.002801 0.002901 0.002978 0.003030 0.003059 0.003068 0.003064 0.003052 0.003038 0.003024 0.003011 0.002997 0.002982 0.002965 0.002948 0.002936 0.002933 0.002942 0.002962 0.002987 0.003009 0.003020 0.003016 0.002997 0.002970 0.002946 0.002936 0.002949 0.002993 0.003065 0.003158 0.003261 0.003360 0.003445 0.003514 0.003568 0.003612 0.003654 0.003698 0.003746 0.003794 0.003838 0.003874 0.003900 0.003915 0.003921 0.003919 0.003913 0.003904 0.003893 0.003883 0.003878 0.003881 0.003891 0.003908 0.003923 0.003926 0.003910 0.003870 0.003809 0.003734 0.003656 0.003587 0.003533 0.003499 0.003482 0.003480 0.003487 0.003496 0.003500 0.003496 0.003482 0.003459 0.003428 0.003394 0.003358 0.003325 0.003294 0.003266 0.003239 0.003210 0.003177 0.003137 0.003089 0.003038 0.002988 0.002946 0.002921 0.002914 0.002926 0.002949 0.002973 0.002987 0.002984 0.002960 0.002919 0.002867 0.002811 0.002757 0.002704 0.002649 0.002587 0.002513 0.002423 0.002317 0.002198 0.002075 0.001959 0.001864 0.001804 0.001787 0.001819 0.001895 0.002006 0.002136 0.002269 0.002389 0.002480 0.002532 0.002539 0.002503 0.002429 0.002329 0.002217 0.002106 0.002005 0.001922 0.001859 0.001815 0.001788 0.001775 0.001770 0.001772 0.001778 0.001789 0.001807 0.001839 0.001890 0.001963 0.002057 0.002165 0.002277 0.002381 0.002464 0.002522 0.002557 0.002578 0.002599 0.002635 0.002697 0.002792 0.002919 0.003072 0.003234 0.003389 0.003521 0.003617 0.003673 0.003691 0.003678 0.003645 0.003602 0.003558 0.003517 

0.023338 0.023444 0.023568 0.023714 0.023887 0.024092 0.024330 0.024602 0.024903 0.025230 0.025581 0.025957 0.026362 0.026799 0.027270 0.027777 0.028319 0.028896 0.029506 0.030146 0.030813 0.031499 0.032196 0.032895 0.033593 0.034289 0.034990 0.035704 0.036440 0.037202 0.037990 0.038791 0.039585 0.040338 0.041009 0.041553 0.041928 0.042102 0.042058 0.041795 0.041333 0.040708 0.039963 0.039144 0.038289 0.037426 0.036567 0.035716 0.034872 0.034036 0.033216 0.032421 0.031662 0.030944 0.030260 0.029599 0.028943 0.028280 0.027606 0.026931 0.026271 0.025649 0.025087 0.024595 0.024173 0.023809 0.023480 0.023165 0.022845 0.022512 0.022169 0.021830 0.021509 0.021222 0.020979 0.020783 0.020631 0.020512 0.020415 0.020327 0.020240 0.020150 0.020061 0.019976 0.019901 0.019835 0.019770 0.019696 0.019604 0.019488 0.019349 0.019189 0.019015 0.018827 0.018622 0.018394 0.018138 0.017852 0.017541 0.017218 0.016898 0.016594 0.016320 0.016080 0.015876 0.015701 0.015549 0.015411 0.015281 0.015157 0.015040 0.014935 0.014845 0.014772 0.014710 0.014657 0.014608 0.014560 0.014516 0.014480 0.014459 0.014454 0.014468 0.014496 0.014533 0.014568 0.014595 0.014606 0.014599 0.014571 0.014525 0.014463 0.014390 0.014307 0.014219 0.014125 0.014026 0.013920 0.013805 0.013682 0.013554 0.013427 0.013307 0.013199 0.013108 0.013037 0.012985 0.012951 0.012931 0.012921 0.012913 0.012903 0.012886 0.012860 0.012829 0.012799 0.012776 0.012770 0.012786 0.012828 0.012893 0.012975 0.013062 0.013139 0.013191 0.013205 0.013174 0.013099 0.012990 0.012861 0.012727 0.012599 0.012483 0.012379 0.012280 0.012183 0.012083 0.011982 0.011883 0.011794 0.011723 0.011673 0.011643 0.011628 0.011621 0.011615 0.011605 0.011590 0.011566 0.011532 0.011482 0.011413 0.011323 0.011214 0.011091 0.010965 0.010843 0.010732 0.010637 0.010558 0.010494 0.010441 0.010396 0.010356 0.010319 0.010283 0.010248 0.010215 0.010185 0.010157 0.010130 0.010105 0.010083 0.010067 0.010060 0.010064 0.010081 0.010108 0.010143 0.010179 0.010212 0.010235 0.010242 0.010227 0.010183 0.010105 0.009993 0.009853 0.009700 0.009548 0.009415 0.009317 0.009261 0.009249 0.009274 0.009321 0.009375 0.009418 0.009439 0.009436 0.009410 0.009371 0.009326 0.009282 0.009239 0.009192 0.009138 0.009074 0.009000 0.008925 0.008857 0.008809 0.008786 0.008791 0.008816 0.008853 0.008890 0.008917 0.008931 0.008931 0.008924 0.008916 0.008914 0.008920 0.008932 0.008948 0.008958 0.008955 0.008935 0.008892 0.008829 0.008751 0.008666 0.008587 0.008522 0.008479 0.008461 0.008465 0.008487 0.008519 0.008556 0.008593 0.008628 0.008662 0.008694 0.008725 0.008754 0.008776 0.008788 0.008787 0.008774 0.008754 0.008731 0.008712 0.008696 0.008678 0.008647 0.008591 0.008505 0.008394 0.008271 0.008158 0.008075 0.008032 0.008034 0.008074 0.008140 0.008217 0.008294 0.008360 0.008406 0.008427 0.008421 0.008389 0.008339 0.008281 0.008228 0.008188 0.008165 0.008154 0.008146 0.008132 0.008104 0.008062 0.008006 0.007943 0.007876 0.007808 0.007740 0.007672 0.007606 0.007544 0.007489 0.007444 0.007411 0.007389 0.007382 0.007391 0.007419 0.007466 0.007532 0.007614 0.007706 0.007797 0.007877 0.007936 0.007966 0.007963 0.007926 0.007855 0.007755 0.007631 0.007491 0.007348 0.007214 0.007101 0.007019 0.006969 0.006950 0.006956 0.006980 0.007017 0.007068 0.007138 0.007233 0.007355 0.007500 0.007655 0.007799 0.007910 0.007972 0.007980 0.007941 0.007874 0.007804 0.007753 0.007738 0.007763 0.007820 0.007894 0.007965 0.008016 0.008037 0.008025 0.007984 0.007918 0.007835 0.007741 0.007642 0.007543 0.007454 0.007382 0.007330 0.007301 0.007289 0.007288 0.007287 0.007276 0.007248 0.007204 0.007148 0.007092 0.007048 0.007026 0.007030 0.007059 0.007103 0.007152 0.007195 0.007222 0.007230 0.007220 0.007199 0.007175 0.007158 0.007154 0.007163 0.007182 0.007204 0.007220 0.007226 0.007218 0.007199 0.007173 0.007146 0.007121 0.007097 0.007072 0.007039 0.006995 0.006941 0.006878 0.006809 0.006736 0.006658 0.006570 0.006467 0.006346 0.006210 0.006070 0.005941 0.005844 0.005795 0.005803 0.005866 0.005970 0.006094 0.006215 0.006310 0.006367 0.006379 0.006349 0.006285 0.006199 0.006103 0.006009 0.005927 0.005869 0.005841 0.005849 0.005891 0.005964 0.006058 0.006164 0.006271 0.006373 0.006460 0.006529 0.006573 0.006590 0.006580 0.006547 0.006497 0.006437 0.006373 0.006309 0.006246 0.006186 0.006134 0.006095 0.006076 0.006078 0.006099 0.006129 0.006153 0.006157 0.006128 0.006061 0.005960 0.005835 0.005703 0.005581 0.005485 0.005424 0.005398 0.005403 0.005426 0.005456 0.005480 0.005491 0.005484 0.005461 0.005425 0.005383 0.005341 0.005305 0.005279 0.005266 0.005267 0.005285 0.005320 0.005375 0.005450 0.005542 0.005639 0.005726 0.005783 0.005794 0.005748 0.005648 0.005509 0.005355 0.005209 0.005096 0.005031 0.005023 0.005071 0.005171 0.005314 0.005486 0.005672 0.005857 0.006026 0.006171 0.006287 0.006376 0.006443 0.006491 0.006525 0.006542 0.006540 0.006519 0.006481 0.006434 0.006390 0.006361 0.006350 0.006355 0.006364 0.006362 0.006338 0.006284 0.006203 0.006103 0.005997 0.005894 0.005797 0.005704 0.005607 0.005499 0.005380 0.005257 0.005142 0.005053 0.005001 0.004991 0.005019 0.005071 0.005133 0.005187 0.005219 0.005221 0.005192 0.005136 0.005066 0.005001 0.004960 0.004958 0.005002 0.005087 0.005198 0.005311 0.005401 0.005447 0.005438 0.005376 0.005275 0.005156 0.005041 0.004949 0.004889 0.004863 0.004862 0.004872 0.004878 0.004869 0.004840 0.004792 0.004730 0.004663 0.004600 0.004546 0.004506 0.004478 0.004457 0.004439 0.004421 0.004403 0.004386 0.004377 0.004380 0.004401 0.004442 0.004504 0.004583 0.004673 0.004763 0.004841 0.004898 0.004925 0.004920 0.004885 0.004829 0.004760 0.004687 0.004617 0.004554 0.004503 0.004468 0.004455 0.004462 0.004486 0.004513 0.004529 0.004518 0.004470 0.004384 0.004268 0.004138 0.004012 0.003904 0.003824 0.003772 0.003746 0.003740 0.003746 0.003758 0.003767 0.003766 0.003746 0.003703 0.003639 0.003559 0.003478 0.003407 0.003360 0.003344 0.003358 0.003398 0.003455 0.003521 0.003588 0.003648 0.003694 0.003721 0.003721 0.003688 0.003622 0.003522 0.003394 0.003243 0.003081 0.002916 0.002760 0.002624 0.002516 0.002440 0.002396 0.002378 0.002381 0.002398 0.002423 0.002455 0.002492 0.002532 0.002572 0.002603 0.002615 0.002600 0.002554 0.002478 0.002381 0.002277 0.002178 0.002096 0.002035 0.001996 0.001974 0.001962 0.001955 0.001949 0.001945 0.001945 0.001951 0.001962 0.001975 0.001985 0.001990 0.001988 0.001983 0.001978 0.001981 0.001995 0.002023 0.002065 0.002119 0.002178 0.002240 0.002301 0.002362 0.002428 0.002500 0.002577 0.002650 0.002709 0.002741 0.002740 0.002706 0.002649 0.002581 0.002513 0.002455 0.002412 0.002387 0.002386 0.002415 0.002484 0.002602 0.002776 0.003003 0.003272 0.003559 0.003836 0.004071 0.004235 0.004307 0.004281 0.004160 0.003961 0.003704 0.003416 0.003118 0.002832 0.002577 0.002368 0.002218 0.002132 0.002113 0.002152 0.002237 0.002349 0.002468 0.002574 0.002652 0.002691 0.002690 0.002656 0.002599 0.002533 0.002467 0.002408 0.002358 0.002315 0.002276 0.002240 0.002206 0.002176 0.002149 0.002124 0.002099 0.002075 0.002051 0.002032 0.002021 0.002026 0.002051 0.002096 0.002159 0.002232 0.002307 0.002375 0.002432 0.002479 0.002520 0.002565 0.002620 0.002691 0.002776 0.002873 0.002973 0.003070 0.003158 0.003233 0.003293 0.003337 0.003365 0.003376 0.003369 0.003345 0.003305 0.003256 0.003201 0.003148 0.003098 0.003053 0.003009 0.002962 0.002910 0.002852 0.002788 0.002723 0.002661 0.002605 0.002554 0.002505 0.002452 0.002395 0.002335 0.002279 0.002238 0.002221 0.002237 0.002287 0.002369 0.002475 0.002597 0.002723 0.002841 0.002942 0.003019 0.003069 0.003093 0.003095 0.003082 0.003060 0.003035 0.003011 0.002987 0.002964 0.002940 0.002916 0.002894 0.002879 0.002875 0.002886 0.002910 0.002942 0.002975 0.002998 0.003008 0.003004 0.002991 0.002978 0.002976 0.002994 0.003039 0.003108 0.003195 0.003289 0.003379 0.003456 0.003516 0.003563 0.003602 0.003642 0.003687 0.003739 0.003794 0.003848 0.003896 0.003933 0.003958 0.003971 0.003974 0.003970 0.003961 0.003950 0.003941 0.003937 0.003942 0.003956 0.003977 0.003995 0.004001 0.003985 0.003943 0.003877 0.003795 0.003709 0.003630 0.003566 0.003521 0.003496 0.003488 0.003491 0.003498 0.003503 0.003500 0.003487 0.003463 0.003430 0.003391 0.003350 0.003310 0.003274 0.003242 0.003213 0.003183 0.003148 0.003106 0.003056 0.003001 0.002948 0.002905 0.002880 0.002875 0.002890 0.002918 0.002948 0.002969 0.002972 0.002953 0.002916 0.002866 0.002811 0.002754 0.002696 0.002636 0.002568 0.002488 0.002395 0.002289 0.002175 0.002061 0.001958 0.001878 0.001834 0.001833 0.001876 0.001959 0.002071 0.002199 0.002326 0.002437 0.002520 0.002563 0.002564 0.002521 0.002442 0.002338 0.002221 0.002105 0.001999 0.001910 0.001840 0.001789 0.001754 0.001733 0.001723 0.001721 0.001726 0.001740 0.001764 0.001804 0.001863 0.001947 0.002052 0.002174 0.002300 0.002419 0.002518 0.002590 0.002638 0.002670 0.002699 0.002739 0.002804 0.002901 0.003029 0.003181 0.003342 0.003496 0.003625 0.003716 0.003764 0.003772 0.003748 0.003704 0.003649 0.003594 0.003543 

0.023039 0.023146 0.023270 0.023415 0.023585 0.023786 0.024016 0.024275 0.024559 0.024864 0.025189 0.025534 0.025906 0.026310 0.026750 0.027230 0.027751 0.028313 0.028912 0.029546 0.030207 0.030885 0.031570 0.032252 0.032925 0.033590 0.034254 0.034927 0.035620 0.036346 0.037108 0.037907 0.038731 0.039556 0.040346 0.041057 0.041641 0.042051 0.042253 0.042229 0.041979 0.041526 0.040907 0.040164 0.039343 0.038479 0.037595 0.036704 0.035813 0.034929 0.034063 0.033228 0.032434 0.031687 0.030979 0.030297 0.029623 0.028941 0.028248 0.027549 0.026862 0.026212 0.025622 0.025105 0.024663 0.024282 0.023942 0.023616 0.023286 0.022941 0.022584 0.022229 0.021892 0.021591 0.021338 0.021136 0.020981 0.020863 0.020767 0.020680 0.020590 0.020494 0.020393 0.020294 0.020201 0.020115 0.020031 0.019937 0.019825 0.019690 0.019534 0.019360 0.019176 0.018984 0.018780 0.018556 0.018306 0.018027 0.017724 0.017408 0.017093 0.016795 0.016525 0.016288 0.016086 0.015911 0.015758 0.015618 0.015487 0.015362 0.015248 0.015149 0.015067 0.015001 0.014949 0.014903 0.014859 0.014814 0.014770 0.014733 0.014707 0.014696 0.014701 0.014720 0.014746 0.014774 0.014795 0.014803 0.014795 0.014768 0.014724 0.014665 0.014593 0.014513 0.014426 0.014333 0.014233 0.014126 0.014009 0.013884 0.013752 0.013620 0.013495 0.013384 0.013290 0.013216 0.013162 0.013125 0.013100 0.013081 0.013061 0.013034 0.012997 0.012952 0.012903 0.012857 0.012825 0.012813 0.012828 0.012869 0.012935 0.013016 0.013101 0.013176 0.013228 0.013245 0.013221 0.013159 0.013065 0.012954 0.012836 0.012722 0.012616 0.012515 0.012414 0.012309 0.012198 0.012083 0.011971 0.011873 0.011795 0.011743 0.011715 0.011704 0.011701 0.011697 0.011688 0.011668 0.011637 0.011593 0.011534 0.011457 0.011361 0.011250 0.011129 0.011008 0.010893 0.010791 0.010703 0.010628 0.010563 0.010504 0.010449 0.010397 0.010348 0.010303 0.010263 0.010230 0.010203 0.010180 0.010160 0.010141 0.010123 0.010108 0.010101 0.010106 0.010125 0.010159 0.010204 0.010254 0.010303 0.010343 0.010365 0.010360 0.010321 0.010242 0.010126 0.009980 0.009819 0.009662 0.009527 0.009428 0.009374 0.009363 0.009388 0.009436 0.009488 0.009531 0.009553 0.009551 0.009529 0.009496 0.009459 0.009423 0.009386 0.009345 0.009294 0.009231 0.009160 0.009086 0.009022 0.008978 0.008958 0.008963 0.008985 0.009013 0.009036 0.009044 0.009037 0.009016 0.008989 0.008964 0.008946 0.008939 0.008941 0.008947 0.008951 0.008944 0.008922 0.008880 0.008820 0.008746 0.008667 0.008593 0.008533 0.008494 0.008480 0.008486 0.008509 0.008540 0.008572 0.008602 0.008627 0.008650 0.008670 0.008692 0.008713 0.008732 0.008746 0.008751 0.008746 0.008734 0.008720 0.008708 0.008700 0.008689 0.008667 0.008622 0.008548 0.008449 0.008338 0.008234 0.008157 0.008117 0.008118 0.008154 0.008214 0.008285 0.008355 0.008414 0.008456 0.008474 0.008466 0.008434 0.008384 0.008328 0.008278 0.008241 0.008222 0.008217 0.008216 0.008209 0.008188 0.008150 0.008098 0.008034 0.007963 0.007888 0.007812 0.007736 0.007664 0.007599 0.007546 0.007505 0.007478 0.007462 0.007459 0.007468 0.007492 0.007535 0.007595 0.007672 0.007759 0.007847 0.007927 0.007987 0.008020 0.008019 0.007982 0.007910 0.007804 0.007671 0.007520 0.007363 0.007216 0.007092 0.007002 0.006950 0.006934 0.006946 0.006979 0.007026 0.007086 0.007162 0.007260 0.007382 0.007524 0.007674 0.007811 0.007916 0.007972 0.007976 0.007937 0.007873 0.007809 0.007766 0.007760 0.007794 0.007857 0.007935 0.008006 0.008055 0.008072 0.008056 0.008012 0.007946 0.007866 0.007778 0.007687 0.007597 0.007516 0.007449 0.007400 0.007371 0.007357 0.007354 0.007350 0.007339 0.007313 0.007272 0.007222 0.007173 0.007137 0.007124 0.007139 0.007178 0.007234 0.007293 0.007344 0.007377 0.007387 0.007375 0.007349 0.007318 0.007291 0.007276 0.007274 0.007283 0.007296 0.007307 0.007309 0.007301 0.007282 0.007258 0.007232 0.007208 0.007185 0.007160 0.007129 0.007090 0.007041 0.006984 0.006922 0.006855 0.006779 0.006691 0.006584 0.006456 0.006311 0.006162 0.006027 0.005926 0.005876 0.005887 0.005954 0.006065 0.006195 0.006320 0.006418 0.006474 0.006482 0.006444 0.006371 0.006275 0.006170 0.006068 0.005983 0.005925 0.005901 0.005917 0.005971 0.006057 0.006164 0.006280 0.006395 0.006498 0.006584 0.006647 0.006685 0.006697 0.006685 0.006653 0.006608 0.006556 0.006500 0.006444 0.006387 0.006329 0.006274 0.006228 0.006196 0.006182 0.006185 0.006198 0.006207 0.006201 0.006167 0.006100 0.006004 0.005886 0.005762 0.005649 0.005562 0.005509 0.005493 0.005507 0.005538 0.005573 0.005601 0.005611 0.005602 0.005572 0.005528 0.005475 0.005423 0.005378 0.005344 0.005323 0.005316 0.005324 0.005348 0.005392 0.005457 0.005539 0.005630 0.005715 0.005772 0.005784 0.005741 0.005643 0.005505 0.005352 0.005209 0.005101 0.005044 0.005046 0.005106 0.005217 0.005368 0.005543 0.005728 0.005907 0.006068 0.006205 0.006315 0.006400 0.006467 0.006521 0.006561 0.006588 0.006596 0.006584 0.006552 0.006510 0.006467 0.006437 0.006424 0.006425 0.006431 0.006424 0.006393 0.006329 0.006235 0.006121 0.006001 0.005886 0.005780 0.005681 0.005581 0.005472 0.005353 0.005231 0.005118 0.005030 0.004981 0.004975 0.005008 0.005066 0.005133 0.005193 0.005232 0.005242 0.005220 0.005171 0.005108 0.005048 0.005008 0.005005 0.005046 0.005128 0.005235 0.005344 0.005431 0.005474 0.005463 0.005399 0.005296 0.005175 0.005061 0.004973 0.004922 0.004908 0.004922 0.004948 0.004972 0.004978 0.004962 0.004924 0.004868 0.004804 0.004741 0.004687 0.004644 0.004614 0.004593 0.004576 0.004560 0.004542 0.004526 0.004515 0.004513 0.004528 0.004560 0.004612 0.004681 0.004761 0.004843 0.004915 0.004965 0.004987 0.004978 0.004941 0.004886 0.004822 0.004759 0.004702 0.004654 0.004618 0.004597 0.004592 0.004603 0.004626 0.004650 0.004661 0.004644 0.004589 0.004496 0.004373 0.004236 0.004103 0.003989 0.003903 0.003848 0.003822 0.003818 0.003829 0.003846 0.003861 0.003865 0.003848 0.003808 0.003745 0.003667 0.003588 0.003522 0.003478 0.003464 0.003480 0.003519 0.003573 0.003634 0.003696 0.003751 0.003793 0.003816 0.003815 0.003783 0.003719 0.003621 0.003494 0.003344 0.003178 0.003007 0.002840 0.002690 0.002565 0.002471 0.002407 0.002372 0.002360 0.002366 0.002386 0.002416 0.002457 0.002505 0.002555 0.002595 0.002617 0.002608 0.002565 0.002491 0.002395 0.002290 0.002190 0.002107 0.002047 0.002009 0.001990 0.001983 0.001983 0.001984 0.001987 0.001993 0.002002 0.002012 0.002023 0.002030 0.002032 0.002030 0.002028 0.002028 0.002035 0.002054 0.002085 0.002129 0.002182 0.002242 0.002304 0.002366 0.002432 0.002503 0.002581 0.002663 0.002739 0.002797 0.002824 0.002816 0.002774 0.002710 0.002637 0.002570 0.002518 0.002486 0.002475 0.002490 0.002535 0.002621 0.002756 0.002947 0.003191 0.003477 0.003782 0.004077 0.004329 0.004509 0.004595 0.004577 0.004458 0.004252 0.003980 0.003666 0.003336 0.003014 0.002721 0.002476 0.002291 0.002175 0.002131 0.002151 0.002223 0.002330 0.002449 0.002560 0.002647 0.002699 0.002712 0.002693 0.002651 0.002597 0.002540 0.002487 0.002438 0.002394 0.002353 0.002313 0.002277 0.002243 0.002213 0.002185 0.002158 0.002130 0.002102 0.002077 0.002060 0.002058 0.002075 0.002113 0.002172 0.002244 0.002321 0.002395 0.002460 0.002515 0.002566 0.002620 0.002683 0.002761 0.002854 0.002956 0.003061 0.003161 0.003250 0.003323 0.003381 0.003422 0.003448 0.003459 0.003452 0.003430 0.003393 0.003345 0.003291 0.003236 0.003181 0.003128 0.003073 0.003014 0.002949 0.002877 0.002802 0.002728 0.002661 0.002601 0.002550 0.002501 0.002450 0.002395 0.002335 0.002280 0.002240 0.002226 0.002246 0.002302 0.002392 0.002506 0.002635 0.002766 0.002887 0.002988 0.003061 0.003104 0.003118 0.003110 0.003085 0.003054 0.003020 0.002989 0.002960 0.002933 0.002905 0.002877 0.002851 0.002833 0.002827 0.002839 0.002866 0.002904 0.002945 0.002980 0.003002 0.003011 0.003010 0.003007 0.003012 0.003034 0.003078 0.003144 0.003225 0.003311 0.003391 0.003456 0.003506 0.003543 0.003576 0.003612 0.003657 0.003713 0.003777 0.003842 0.003903 0.003954 0.003990 0.004011 0.004018 0.004014 0.004003 0.003989 0.003977 0.003973 0.003979 0.003998 0.004024 0.004049 0.004061 0.004049 0.004009 0.003943 0.003858 0.003767 0.003681 0.003608 0.003554 0.003521 0.003505 0.003503 0.003508 0.003513 0.003512 0.003500 0.003476 0.003442 0.003401 0.003357 0.003314 0.003275 0.003242 0.003212 0.003182 0.003148 0.003107 0.003056 0.003001 0.002946 0.002902 0.002874 0.002868 0.002881 0.002908 0.002937 0.002957 0.002961 0.002944 0.002909 0.002861 0.002806 0.002749 0.002689 0.002624 0.002552 0.002468 0.002372 0.002266 0.002156 0.002050 0.001959 0.001895 0.001866 0.001879 0.001933 0.002022 0.002136 0.002261 0.002383 0.002488 0.002564 0.002602 0.002596 0.002548 0.002464 0.002354 0.002232 0.002110 0.001999 0.001904 0.001828 0.001770 0.001728 0.001701 0.001684 0.001678 0.001682 0.001696 0.001724 0.001770 0.001837 0.001929 0.002045 0.002177 0.002315 0.002445 0.002556 0.002641 0.002700 0.002742 0.002780 0.002828 0.002898 0.003000 0.003131 0.003285 0.003448 0.003600 0.003725 0.003811 0.003851 0.003850 0.003816 0.003760 0.003695 0.003630 0.003570 

0.022739 0.022847 0.022970 0.023114 0.023282 0.023478 0.023701 0.023950 0.024219 0.024506 0.024807 0.025127 0.025471 0.025844 0.026255 0.026706 0.027202 0.027741 0.028323 0.028943 0.029592 0.030259 0.030932 0.031600 0.032256 0.032900 0.033537 0.034177 0.034832 0.035517 0.036243 0.037017 0.037839 0.038697 0.039564 0.040401 0.041157 0.041780 0.042220 0.042440 0.042423 0.042174 0.041717 0.041090 0.040338 0.039501 0.038612 0.037694 0.036764 0.035836 0.034926 0.034050 0.033221 0.032443 0.031709 0.031004 0.030309 0.029608 0.028895 0.028174 0.027462 0.026786 0.026167 0.025623 0.025156 0.024755 0.024398 0.024059 0.023717 0.023362 0.022995 0.022629 0.022281 0.021970 0.021708 0.021499 0.021338 0.021216 0.021116 0.021024 0.020927 0.020821 0.020708 0.020594 0.020486 0.020385 0.020284 0.020174 0.020047 0.019896 0.019725 0.019540 0.019347 0.019151 0.018946 0.018726 0.018483 0.018214 0.017921 0.017614 0.017309 0.017020 0.016756 0.016523 0.016321 0.016145 0.015988 0.015842 0.015705 0.015575 0.015458 0.015359 0.015280 0.015219 0.015172 0.015132 0.015093 0.015051 0.015010 0.014972 0.014944 0.014928 0.014925 0.014934 0.014950 0.014966 0.014978 0.014980 0.014968 0.014941 0.014898 0.014843 0.014777 0.014702 0.014621 0.014533 0.014439 0.014335 0.014220 0.014095 0.013962 0.013828 0.013700 0.013585 0.013489 0.013412 0.013354 0.013312 0.013278 0.013247 0.013211 0.013165 0.013108 0.013042 0.012974 0.012914 0.012871 0.012853 0.012864 0.012904 0.012966 0.013044 0.013124 0.013195 0.013244 0.013262 0.013246 0.013196 0.013121 0.013030 0.012933 0.012838 0.012746 0.012653 0.012554 0.012445 0.012324 0.012197 0.012073 0.011963 0.011877 0.011820 0.011791 0.011781 0.011781 0.011780 0.011771 0.011749 0.011714 0.011664 0.011599 0.011516 0.011418 0.011306 0.011188 0.011071 0.010962 0.010866 0.010782 0.010708 0.010641 0.010577 0.010513 0.010450 0.010391 0.010337 0.010291 0.010257 0.010232 0.010215 0.010201 0.010188 0.010173 0.010160 0.010153 0.010158 0.010178 0.010215 0.010266 0.010327 0.010388 0.010440 0.010474 0.010477 0.010441 0.010362 0.010243 0.010093 0.009930 0.009772 0.009638 0.009543 0.009493 0.009486 0.009514 0.009563 0.009615 0.009657 0.009679 0.009680 0.009662 0.009636 0.009606 0.009576 0.009545 0.009508 0.009460 0.009398 0.009328 0.009256 0.009195 0.009153 0.009135 0.009139 0.009155 0.009173 0.009180 0.009171 0.009145 0.009106 0.009062 0.009022 0.008990 0.008971 0.008963 0.008961 0.008959 0.008948 0.008924 0.008883 0.008826 0.008757 0.008684 0.008615 0.008561 0.008527 0.008516 0.008525 0.008547 0.008576 0.008604 0.008627 0.008643 0.008655 0.008666 0.008678 0.008693 0.008710 0.008724 0.008734 0.008736 0.008731 0.008724 0.008718 0.008715 0.008710 0.008694 0.008658 0.008595 0.008509 0.008411 0.008319 0.008249 0.008214 0.008215 0.008248 0.008301 0.008364 0.008425 0.008476 0.008511 0.008524 0.008514 0.008482 0.008436 0.008385 0.008340 0.008311 0.008299 0.008301 0.008308 0.008308 0.008294 0.008262 0.008213 0.008148 0.008074 0.007993 0.007909 0.007826 0.007748 0.007681 0.007628 0.007590 0.007566 0.007554 0.007553 0.007562 0.007584 0.007622 0.007678 0.007750 0.007835 0.007923 0.008004 0.008068 0.008105 0.008108 0.008073 0.008001 0.007893 0.007754 0.007593 0.007425 0.007265 0.007130 0.007031 0.006975 0.006960 0.006977 0.007016 0.007071 0.007138 0.007220 0.007321 0.007442 0.007580 0.007721 0.007848 0.007942 0.007988 0.007985 0.007942 0.007879 0.007819 0.007784 0.007786 0.007827 0.007897 0.007978 0.008050 0.008096 0.008110 0.008091 0.008044 0.007979 0.007902 0.007818 0.007732 0.007649 0.007573 0.007509 0.007461 0.007430 0.007414 0.007407 0.007402 0.007391 0.007367 0.007331 0.007286 0.007243 0.007214 0.007209 0.007232 0.007280 0.007344 0.007412 0.007470 0.007509 0.007522 0.007511 0.007482 0.007445 0.007412 0.007389 0.007378 0.007379 0.007385 0.007390 0.007388 0.007378 0.007360 0.007337 0.007314 0.007293 0.007273 0.007253 0.007227 0.007194 0.007152 0.007102 0.007047 0.006986 0.006914 0.006826 0.006716 0.006582 0.006430 0.006273 0.006131 0.006025 0.005974 0.005986 0.006057 0.006171 0.006306 0.006434 0.006533 0.006586 0.006589 0.006545 0.006464 0.006360 0.006248 0.006144 0.006058 0.006003 0.005987 0.006012 0.006077 0.006175 0.006294 0.006420 0.006540 0.006645 0.006728 0.006785 0.006816 0.006822 0.006806 0.006774 0.006732 0.006686 0.006638 0.006589 0.006537 0.006481 0.006424 0.006370 0.006327 0.006299 0.006285 0.006282 0.006279 0.006264 0.006228 0.006165 0.006074 0.005966 0.005852 0.005750 0.005674 0.005632 0.005626 0.005649 0.005689 0.005731 0.005761 0.005771 0.005757 0.005719 0.005664 0.005600 0.005537 0.005481 0.005437 0.005406 0.005389 0.005386 0.005398 0.005430 0.005482 0.005553 0.005636 0.005715 0.005770 0.005782 0.005739 0.005643 0.005507 0.005356 0.005218 0.005116 0.005067 0.005079 0.005149 0.005269 0.005424 0.005599 0.005778 0.005948 0.006099 0.006226 0.006330 0.006415 0.006486 0.006547 0.006599 0.006638 0.006659 0.006657 0.006634 0.006596 0.006555 0.006524 0.006509 0.006507 0.006508 0.006497 0.006460 0.006387 0.006282 0.006154 0.006020 0.005891 0.005775 0.005669 0.005564 0.005453 0.005333 0.005210 0.005098 0.005012 0.004967 0.004966 0.005005 0.005071 0.005148 0.005218 0.005267 0.005288 0.005276 0.005237 0.005180 0.005122 0.005080 0.005069 0.005099 0.005168 0.005262 0.005361 0.005441 0.005480 0.005467 0.005403 0.005300 0.005181 0.005070 0.004988 0.004947 0.004947 0.004978 0.005024 0.005067 0.005092 0.005092 0.005066 0.005019 0.004959 0.004897 0.004840 0.004794 0.004761 0.004737 0.004720 0.004704 0.004689 0.004674 0.004663 0.004661 0.004673 0.004701 0.004747 0.004809 0.004880 0.004952 0.005014 0.005053 0.005063 0.005043 0.004997 0.004938 0.004876 0.004821 0.004778 0.004749 0.004731 0.004726 0.004733 0.004751 0.004775 0.004796 0.004801 0.004778 0.004717 0.004619 0.004492 0.004351 0.004213 0.004094 0.004005 0.003948 0.003921 0.003918 0.003932 0.003953 0.003972 0.003977 0.003962 0.003923 0.003862 0.003788 0.003713 0.003650 0.003610 0.003597 0.003611 0.003644 0.003690 0.003742 0.003792 0.003837 0.003871 0.003890 0.003888 0.003859 0.003801 0.003712 0.003595 0.003452 0.003290 0.003118 0.002946 0.002784 0.002643 0.002529 0.002446 0.002392 0.002364 0.002357 0.002369 0.002397 0.002439 0.002491 0.002547 0.002594 0.002622 0.002618 0.002579 0.002505 0.002409 0.002303 0.002202 0.002119 0.002059 0.002024 0.002009 0.002007 0.002012 0.002021 0.002031 0.002042 0.002054 0.002066 0.002076 0.002083 0.002086 0.002085 0.002084 0.002087 0.002095 0.002113 0.002142 0.002182 0.002231 0.002287 0.002346 0.002409 0.002475 0.002549 0.002630 0.002713 0.002790 0.002845 0.002869 0.002855 0.002808 0.002741 0.002670 0.002607 0.002564 0.002544 0.002549 0.002578 0.002638 0.002736 0.002882 0.003083 0.003336 0.003629 0.003942 0.004246 0.004508 0.004699 0.004798 0.004791 0.004679 0.004474 0.004195 0.003867 0.003516 0.003169 0.002848 0.002573 0.002361 0.002220 0.002154 0.002157 0.002218 0.002317 0.002435 0.002549 0.002643 0.002704 0.002730 0.002723 0.002693 0.002650 0.002601 0.002553 0.002507 0.002463 0.002420 0.002378 0.002339 0.002303 0.002271 0.002241 0.002212 0.002183 0.002152 0.002122 0.002099 0.002089 0.002098 0.002129 0.002182 0.002253 0.002332 0.002412 0.002485 0.002550 0.002610 0.002672 0.002743 0.002829 0.002928 0.003037 0.003147 0.003250 0.003340 0.003413 0.003467 0.003505 0.003528 0.003537 0.003530 0.003510 0.003475 0.003430 0.003378 0.003321 0.003263 0.003202 0.003137 0.003066 0.002987 0.002902 0.002815 0.002731 0.002656 0.002593 0.002540 0.002492 0.002444 0.002391 0.002335 0.002282 0.002244 0.002234 0.002260 0.002324 0.002423 0.002547 0.002684 0.002820 0.002942 0.003039 0.003105 0.003137 0.003139 0.003117 0.003080 0.003039 0.002999 0.002964 0.002934 0.002907 0.002879 0.002851 0.002823 0.002803 0.002796 0.002806 0.002835 0.002877 0.002924 0.002968 0.003001 0.003020 0.003029 0.003034 0.003045 0.003071 0.003115 0.003178 0.003254 0.003331 0.003400 0.003454 0.003492 0.003518 0.003542 0.003574 0.003618 0.003677 0.003748 0.003825 0.003900 0.003963 0.004011 0.004038 0.004048 0.004042 0.004026 0.004005 0.003988 0.003980 0.003987 0.004009 0.004042 0.004075 0.004095 0.004092 0.004059 0.003998 0.003916 0.003824 0.003735 0.003658 0.003598 0.003557 0.003536 0.003530 0.003532 0.003537 0.003537 0.003527 0.003505 0.003472 0.003430 0.003384 0.003339 0.003299 0.003265 0.003236 0.003208 0.003176 0.003137 0.003089 0.003035 0.002981 0.002936 0.002905 0.002894 0.002901 0.002920 0.002941 0.002955 0.002954 0.002935 0.002900 0.002853 0.002801 0.002744 0.002684 0.002618 0.002543 0.002456 0.002358 0.002253 0.002146 0.002047 0.001967 0.001916 0.001901 0.001926 0.001989 0.002083 0.002198 0.002322 0.002440 0.002541 0.002612 0.002646 0.002636 0.002583 0.002493 0.002376 0.002248 0.002119 0.002002 0.001901 0.001820 0.001757 0.001710 0.001677 0.001655 0.001644 0.001645 0.001658 0.001687 0.001735 0.001808 0.001906 0.002028 0.002167 0.002312 0.002451 0.002570 0.002664 0.002733 0.002785 0.002832 0.002890 0.002971 0.003080 0.003219 0.003378 0.003543 0.003695 0.003818 0.003899 0.003934 0.003925 0.003882 0.003818 0.003745 0.003672 0.003604 

0.022438 0.022545 0.022668 0.022810 0.022976 0.023168 0.023384 0.023624 0.023881 0.024153 0.024438 0.024738 0.025059 0.025407 0.025790 0.026213 0.026680 0.027192 0.027748 0.028345 0.028975 0.029626 0.030285 0.030941 0.031585 0.032215 0.032834 0.033451 0.034076 0.034723 0.035408 0.036145 0.036944 0.037803 0.038708 0.039627 0.040513 0.041311 0.041961 0.042413 0.042632 0.042605 0.042341 0.041866 0.041221 0.040448 0.039587 0.038667 0.037714 0.036753 0.035805 0.034890 0.034025 0.033213 0.032449 0.031717 0.030999 0.030278 0.029544 0.028804 0.028071 0.027369 0.026724 0.026151 0.025656 0.025230 0.024851 0.024494 0.024139 0.023773 0.023398 0.023025 0.022671 0.022354 0.022085 0.021869 0.021701 0.021571 0.021462 0.021359 0.021251 0.021133 0.021007 0.020880 0.020759 0.020645 0.020532 0.020410 0.020270 0.020107 0.019924 0.019728 0.019527 0.019325 0.019119 0.018902 0.018666 0.018406 0.018126 0.017833 0.017541 0.017262 0.017006 0.016778 0.016577 0.016397 0.016232 0.016075 0.015925 0.015785 0.015659 0.015554 0.015472 0.015413 0.015369 0.015334 0.015299 0.015263 0.015226 0.015192 0.015164 0.015145 0.015135 0.015134 0.015137 0.015141 0.015141 0.015133 0.015114 0.015084 0.015042 0.014990 0.014931 0.014864 0.014792 0.014714 0.014628 0.014532 0.014423 0.014302 0.014171 0.014038 0.013909 0.013793 0.013693 0.013613 0.013551 0.013501 0.013457 0.013412 0.013359 0.013293 0.013215 0.013129 0.013043 0.012968 0.012914 0.012888 0.012894 0.012929 0.012988 0.013059 0.013133 0.013198 0.013243 0.013262 0.013252 0.013215 0.013158 0.013089 0.013016 0.012943 0.012869 0.012789 0.012696 0.012586 0.012459 0.012322 0.012185 0.012063 0.011967 0.011903 0.011870 0.011860 0.011860 0.011861 0.011853 0.011831 0.011795 0.011743 0.011676 0.011592 0.011494 0.011384 0.011269 0.011156 0.011050 0.010956 0.010873 0.010798 0.010727 0.010657 0.010586 0.010515 0.010447 0.010386 0.010336 0.010300 0.010277 0.010264 0.010256 0.010248 0.010238 0.010226 0.010219 0.010222 0.010240 0.010277 0.010331 0.010396 0.010464 0.010524 0.010564 0.010571 0.010538 0.010459 0.010338 0.010188 0.010024 0.009869 0.009741 0.009653 0.009610 0.009610 0.009643 0.009694 0.009747 0.009789 0.009812 0.009814 0.009801 0.009779 0.009755 0.009731 0.009704 0.009670 0.009624 0.009564 0.009495 0.009426 0.009367 0.009328 0.009311 0.009313 0.009323 0.009330 0.009324 0.009299 0.009257 0.009203 0.009146 0.009092 0.009050 0.009020 0.009003 0.008994 0.008985 0.008971 0.008945 0.008905 0.008851 0.008787 0.008719 0.008658 0.008609 0.008580 0.008572 0.008582 0.008603 0.008628 0.008650 0.008665 0.008674 0.008678 0.008681 0.008686 0.008696 0.008710 0.008725 0.008738 0.008746 0.008748 0.008746 0.008744 0.008743 0.008740 0.008728 0.008698 0.008645 0.008572 0.008487 0.008407 0.008348 0.008318 0.008321 0.008351 0.008398 0.008452 0.008504 0.008546 0.008572 0.008580 0.008568 0.008537 0.008495 0.008450 0.008414 0.008394 0.008391 0.008402 0.008416 0.008424 0.008416 0.008388 0.008340 0.008275 0.008198 0.008111 0.008021 0.007932 0.007850 0.007780 0.007726 0.007690 0.007669 0.007660 0.007660 0.007669 0.007689 0.007723 0.007775 0.007844 0.007927 0.008016 0.008100 0.008168 0.008210 0.008218 0.008189 0.008120 0.008012 0.007870 0.007704 0.007528 0.007359 0.007214 0.007108 0.007047 0.007030 0.007048 0.007092 0.007152 0.007225 0.007311 0.007412 0.007530 0.007660 0.007790 0.007903 0.007981 0.008014 0.008001 0.007952 0.007888 0.007831 0.007802 0.007812 0.007860 0.007936 0.008020 0.008092 0.008137 0.008148 0.008126 0.008078 0.008013 0.007938 0.007858 0.007777 0.007698 0.007624 0.007562 0.007513 0.007481 0.007462 0.007452 0.007445 0.007432 0.007409 0.007374 0.007332 0.007293 0.007268 0.007267 0.007295 0.007349 0.007420 0.007496 0.007562 0.007607 0.007625 0.007616 0.007588 0.007550 0.007513 0.007485 0.007469 0.007462 0.007461 0.007459 0.007453 0.007440 0.007421 0.007400 0.007381 0.007365 0.007353 0.007340 0.007322 0.007296 0.007262 0.007220 0.007171 0.007115 0.007048 0.006961 0.006850 0.006712 0.006553 0.006389 0.006241 0.006131 0.006078 0.006090 0.006163 0.006280 0.006416 0.006544 0.006641 0.006691 0.006688 0.006638 0.006552 0.006444 0.006331 0.006227 0.006145 0.006096 0.006088 0.006123 0.006199 0.006307 0.006435 0.006569 0.006693 0.006799 0.006879 0.006931 0.006955 0.006955 0.006935 0.006901 0.006861 0.006819 0.006777 0.006734 0.006686 0.006632 0.006573 0.006513 0.006460 0.006419 0.006392 0.006376 0.006363 0.006344 0.006309 0.006251 0.006169 0.006072 0.005970 0.005880 0.005816 0.005785 0.005791 0.005824 0.005872 0.005919 0.005953 0.005961 0.005941 0.005895 0.005828 0.005752 0.005676 0.005608 0.005553 0.005511 0.005483 0.005467 0.005466 0.005483 0.005522 0.005582 0.005655 0.005727 0.005777 0.005787 0.005745 0.005650 0.005517 0.005370 0.005237 0.005142 0.005101 0.005121 0.005199 0.005323 0.005478 0.005648 0.005818 0.005976 0.006115 0.006233 0.006332 0.006417 0.006494 0.006565 0.006631 0.006685 0.006719 0.006729 0.006715 0.006683 0.006645 0.006614 0.006597 0.006594 0.006593 0.006578 0.006536 0.006457 0.006342 0.006202 0.006054 0.005913 0.005785 0.005669 0.005558 0.005443 0.005321 0.005198 0.005086 0.005003 0.004961 0.004966 0.005013 0.005089 0.005177 0.005260 0.005322 0.005354 0.005353 0.005322 0.005271 0.005212 0.005164 0.005142 0.005154 0.005203 0.005279 0.005363 0.005432 0.005466 0.005453 0.005391 0.005292 0.005177 0.005072 0.004998 0.004967 0.004981 0.005030 0.005096 0.005159 0.005204 0.005222 0.005209 0.005171 0.005116 0.005055 0.004996 0.004946 0.004908 0.004881 0.004862 0.004847 0.004833 0.004821 0.004813 0.004814 0.004828 0.004857 0.004901 0.004959 0.005025 0.005088 0.005137 0.005162 0.005155 0.005118 0.005059 0.004990 0.004927 0.004878 0.004848 0.004836 0.004837 0.004850 0.004869 0.004895 0.004921 0.004941 0.004942 0.004914 0.004849 0.004748 0.004619 0.004476 0.004337 0.004217 0.004125 0.004067 0.004041 0.004039 0.004055 0.004078 0.004097 0.004103 0.004088 0.004050 0.003992 0.003922 0.003852 0.003795 0.003758 0.003744 0.003752 0.003776 0.003808 0.003844 0.003879 0.003910 0.003933 0.003944 0.003940 0.003915 0.003866 0.003790 0.003688 0.003559 0.003408 0.003241 0.003067 0.002897 0.002742 0.002611 0.002508 0.002436 0.002392 0.002373 0.002377 0.002400 0.002441 0.002494 0.002551 0.002602 0.002633 0.002631 0.002593 0.002519 0.002420 0.002312 0.002210 0.002126 0.002068 0.002035 0.002025 0.002029 0.002041 0.002056 0.002071 0.002087 0.002103 0.002118 0.002130 0.002140 0.002145 0.002147 0.002149 0.002151 0.002157 0.002169 0.002190 0.002221 0.002261 0.002309 0.002362 0.002422 0.002487 0.002561 0.002643 0.002727 0.002802 0.002855 0.002876 0.002860 0.002813 0.002748 0.002680 0.002626 0.002593 0.002585 0.002602 0.002644 0.002715 0.002822 0.002974 0.003177 0.003431 0.003724 0.004036 0.004339 0.004604 0.004802 0.004911 0.004916 0.004815 0.004617 0.004340 0.004007 0.003646 0.003283 0.002944 0.002650 0.002419 0.002260 0.002178 0.002168 0.002218 0.002312 0.002427 0.002543 0.002641 0.002710 0.002743 0.002746 0.002725 0.002690 0.002648 0.002605 0.002561 0.002518 0.002475 0.002433 0.002393 0.002357 0.002325 0.002295 0.002265 0.002235 0.002202 0.002168 0.002139 0.002121 0.002121 0.002145 0.002193 0.002262 0.002344 0.002430 0.002512 0.002586 0.002654 0.002724 0.002802 0.002894 0.002999 0.003114 0.003229 0.003336 0.003427 0.003499 0.003550 0.003584 0.003603 0.003608 0.003601 0.003582 0.003551 0.003509 0.003459 0.003402 0.003340 0.003273 0.003199 0.003117 0.003026 0.002928 0.002829 0.002736 0.002653 0.002586 0.002531 0.002485 0.002440 0.002390 0.002337 0.002287 0.002254 0.002249 0.002282 0.002355 0.002464 0.002598 0.002742 0.002881 0.003002 0.003094 0.003151 0.003171 0.003158 0.003122 0.003073 0.003023 0.002978 0.002943 0.002915 0.002892 0.002867 0.002841 0.002813 0.002792 0.002782 0.002791 0.002820 0.002864 0.002916 0.002966 0.003006 0.003033 0.003050 0.003062 0.003078 0.003106 0.003152 0.003214 0.003285 0.003355 0.003414 0.003455 0.003480 0.003495 0.003510 0.003535 0.003577 0.003638 0.003716 0.003803 0.003889 0.003964 0.004020 0.004053 0.004063 0.004053 0.004029 0.003999 0.003973 0.003960 0.003964 0.003988 0.004027 0.004069 0.004100 0.004109 0.004087 0.004034 0.003959 0.003873 0.003786 0.003708 0.003646 0.003603 0.003578 0.003570 0.003571 0.003577 0.003579 0.003572 0.003553 0.003521 0.003480 0.003433 0.003387 0.003345 0.003310 0.003280 0.003254 0.003225 0.003190 0.003146 0.003096 0.003045 0.003000 0.002967 0.002949 0.002947 0.002953 0.002962 0.002964 0.002954 0.002930 0.002893 0.002847 0.002797 0.002744 0.002686 0.002621 0.002545 0.002457 0.002357 0.002252 0.002149 0.002056 0.001985 0.001944 0.001940 0.001974 0.002044 0.002142 0.002258 0.002380 0.002496 0.002594 0.002663 0.002694 0.002680 0.002622 0.002525 0.002401 0.002265 0.002129 0.002006 0.001901 0.001816 0.001750 0.001699 0.001661 0.001635 0.001619 0.001614 0.001624 0.001651 0.001699 0.001772 0.001873 0.001998 0.002140 0.002289 0.002432 0.002556 0.002656 0.002733 0.002794 0.002853 0.002923 0.003016 0.003138 0.003286 0.003453 0.003623 0.003777 0.003900 0.003978 0.004009 0.003996 0.003949 0.003880 0.003803 0.003725 0.003653 

0.022136 0.022243 0.022365 0.022506 0.022670 0.022856 0.023067 0.023298 0.023545 0.023807 0.024080 0.024367 0.024672 0.025001 0.025360 0.025756 0.026192 0.026673 0.027198 0.027765 0.028369 0.028997 0.029638 0.030280 0.030913 0.031534 0.032143 0.032744 0.033347 0.033963 0.034610 0.035306 0.036070 0.036909 0.037820 0.038781 0.039753 0.040680 0.041501 0.042156 0.042597 0.042793 0.042739 0.042448 0.041950 0.041285 0.040490 0.039603 0.038655 0.037679 0.036704 0.035755 0.034853 0.034003 0.033204 0.032440 0.031695 0.030950 0.030197 0.029439 0.028688 0.027966 0.027295 0.026695 0.026170 0.025713 0.025307 0.024928 0.024555 0.024176 0.023793 0.023415 0.023058 0.022737 0.022464 0.022243 0.022067 0.021928 0.021808 0.021693 0.021571 0.021439 0.021300 0.021161 0.021029 0.020905 0.020782 0.020651 0.020501 0.020327 0.020133 0.019927 0.019716 0.019506 0.019296 0.019080 0.018849 0.018600 0.018334 0.018057 0.017780 0.017515 0.017269 0.017045 0.016843 0.016657 0.016480 0.016308 0.016141 0.015982 0.015841 0.015725 0.015637 0.015576 0.015534 0.015503 0.015476 0.015447 0.015417 0.015388 0.015363 0.015343 0.015328 0.015317 0.015308 0.015297 0.015283 0.015262 0.015234 0.015197 0.015153 0.015103 0.015049 0.014992 0.014930 0.014864 0.014790 0.014705 0.014605 0.014491 0.014365 0.014234 0.014107 0.013991 0.013890 0.013808 0.013740 0.013683 0.013629 0.013571 0.013501 0.013418 0.013320 0.013215 0.013111 0.013021 0.012954 0.012919 0.012918 0.012948 0.013001 0.013067 0.013134 0.013193 0.013234 0.013252 0.013247 0.013221 0.013181 0.013133 0.013083 0.013033 0.012979 0.012915 0.012832 0.012725 0.012596 0.012452 0.012305 0.012171 0.012064 0.011991 0.011952 0.011937 0.011936 0.011937 0.011930 0.011911 0.011877 0.011828 0.011764 0.011684 0.011589 0.011483 0.011371 0.011259 0.011154 0.011058 0.010972 0.010893 0.010817 0.010742 0.010666 0.010590 0.010517 0.010452 0.010400 0.010363 0.010342 0.010332 0.010329 0.010326 0.010319 0.010309 0.010301 0.010302 0.010317 0.010350 0.010401 0.010465 0.010534 0.010595 0.010637 0.010646 0.010613 0.010534 0.010413 0.010264 0.010104 0.009954 0.009833 0.009753 0.009719 0.009727 0.009766 0.009821 0.009877 0.009920 0.009944 0.009948 0.009938 0.009920 0.009899 0.009878 0.009854 0.009821 0.009776 0.009718 0.009653 0.009588 0.009534 0.009499 0.009483 0.009483 0.009487 0.009484 0.009466 0.009429 0.009374 0.009308 0.009239 0.009176 0.009124 0.009086 0.009061 0.009045 0.009031 0.009013 0.008986 0.008946 0.008895 0.008836 0.008775 0.008720 0.008678 0.008653 0.008646 0.008654 0.008672 0.008691 0.008706 0.008714 0.008716 0.008713 0.008710 0.008710 0.008716 0.008729 0.008745 0.008762 0.008775 0.008782 0.008784 0.008784 0.008784 0.008781 0.008770 0.008744 0.008699 0.008635 0.008563 0.008496 0.008447 0.008425 0.008431 0.008460 0.008502 0.008548 0.008590 0.008623 0.008641 0.008643 0.008628 0.008598 0.008560 0.008523 0.008495 0.008485 0.008491 0.008510 0.008531 0.008545 0.008541 0.008515 0.008468 0.008401 0.008320 0.008230 0.008135 0.008041 0.007956 0.007884 0.007830 0.007795 0.007776 0.007769 0.007770 0.007780 0.007799 0.007832 0.007881 0.007948 0.008030 0.008119 0.008205 0.008276 0.008322 0.008337 0.008313 0.008249 0.008145 0.008006 0.007839 0.007659 0.007485 0.007334 0.007222 0.007157 0.007137 0.007155 0.007201 0.007264 0.007339 0.007425 0.007524 0.007635 0.007754 0.007869 0.007964 0.008025 0.008042 0.008017 0.007961 0.007894 0.007839 0.007815 0.007831 0.007886 0.007967 0.008054 0.008126 0.008171 0.008180 0.008157 0.008108 0.008044 0.007971 0.007895 0.007817 0.007741 0.007671 0.007609 0.007560 0.007526 0.007504 0.007491 0.007480 0.007464 0.007437 0.007399 0.007355 0.007314 0.007289 0.007288 0.007318 0.007376 0.007453 0.007536 0.007609 0.007662 0.007687 0.007685 0.007661 0.007626 0.007589 0.007560 0.007539 0.007527 0.007519 0.007509 0.007497 0.007479 0.007460 0.007441 0.007426 0.007418 0.007414 0.007410 0.007402 0.007385 0.007358 0.007323 0.007280 0.007230 0.007166 0.007082 0.006971 0.006831 0.006669 0.006500 0.006348 0.006235 0.006181 0.006193 0.006265 0.006381 0.006516 0.006641 0.006733 0.006778 0.006771 0.006717 0.006629 0.006521 0.006410 0.006311 0.006236 0.006196 0.006196 0.006240 0.006324 0.006440 0.006574 0.006712 0.006839 0.006944 0.007022 0.007069 0.007088 0.007083 0.007059 0.007024 0.006985 0.006947 0.006910 0.006872 0.006828 0.006776 0.006715 0.006650 0.006589 0.006537 0.006500 0.006475 0.006457 0.006436 0.006404 0.006353 0.006282 0.006196 0.006107 0.006030 0.005977 0.005959 0.005974 0.006017 0.006072 0.006125 0.006160 0.006167 0.006142 0.006087 0.006009 0.005921 0.005832 0.005752 0.005684 0.005630 0.005589 0.005559 0.005544 0.005548 0.005574 0.005622 0.005686 0.005750 0.005795 0.005803 0.005760 0.005667 0.005537 0.005395 0.005268 0.005180 0.005147 0.005173 0.005255 0.005379 0.005530 0.005692 0.005849 0.005993 0.006119 0.006228 0.006322 0.006409 0.006493 0.006576 0.006655 0.006723 0.006770 0.006791 0.006785 0.006759 0.006726 0.006697 0.006681 0.006677 0.006676 0.006661 0.006616 0.006533 0.006412 0.006263 0.006104 0.005950 0.005810 0.005685 0.005566 0.005447 0.005322 0.005197 0.005086 0.005004 0.004966 0.004977 0.005032 0.005119 0.005218 0.005312 0.005386 0.005430 0.005439 0.005415 0.005366 0.005306 0.005250 0.005213 0.005207 0.005234 0.005288 0.005354 0.005412 0.005441 0.005428 0.005371 0.005278 0.005170 0.005072 0.005007 0.004987 0.005015 0.005079 0.005163 0.005246 0.005310 0.005344 0.005345 0.005316 0.005266 0.005206 0.005145 0.005091 0.005048 0.005017 0.004996 0.004980 0.004969 0.004961 0.004958 0.004965 0.004985 0.005018 0.005066 0.005124 0.005186 0.005242 0.005279 0.005287 0.005261 0.005205 0.005128 0.005047 0.004978 0.004931 0.004911 0.004914 0.004933 0.004961 0.004994 0.005028 0.005058 0.005077 0.005077 0.005046 0.004979 0.004877 0.004749 0.004607 0.004470 0.004351 0.004261 0.004204 0.004178 0.004178 0.004194 0.004218 0.004237 0.004243 0.004229 0.004192 0.004138 0.004073 0.004010 0.003957 0.003922 0.003905 0.003905 0.003915 0.003930 0.003947 0.003962 0.003975 0.003983 0.003985 0.003977 0.003955 0.003916 0.003856 0.003771 0.003661 0.003524 0.003367 0.003195 0.003021 0.002855 0.002709 0.002590 0.002501 0.002443 0.002413 0.002408 0.002426 0.002462 0.002513 0.002569 0.002619 0.002648 0.002645 0.002604 0.002527 0.002425 0.002313 0.002208 0.002124 0.002068 0.002040 0.002035 0.002045 0.002064 0.002085 0.002106 0.002126 0.002145 0.002163 0.002180 0.002194 0.002204 0.002211 0.002214 0.002215 0.002215 0.002218 0.002226 0.002243 0.002269 0.002305 0.002351 0.002405 0.002469 0.002543 0.002626 0.002710 0.002786 0.002840 0.002861 0.002846 0.002802 0.002741 0.002680 0.002633 0.002609 0.002611 0.002638 0.002689 0.002767 0.002879 0.003033 0.003236 0.003486 0.003773 0.004078 0.004375 0.004638 0.004838 0.004953 0.004969 0.004880 0.004692 0.004421 0.004091 0.003727 0.003358 0.003009 0.002703 0.002459 0.002289 0.002196 0.002177 0.002221 0.002311 0.002424 0.002540 0.002640 0.002712 0.002750 0.002758 0.002743 0.002714 0.002677 0.002638 0.002599 0.002559 0.002518 0.002479 0.002442 0.002408 0.002377 0.002349 0.002321 0.002291 0.002256 0.002220 0.002184 0.002158 0.002149 0.002165 0.002208 0.002275 0.002360 0.002451 0.002541 0.002623 0.002699 0.002775 0.002859 0.002955 0.003065 0.003185 0.003305 0.003416 0.003508 0.003579 0.003627 0.003656 0.003670 0.003672 0.003665 0.003648 0.003620 0.003582 0.003534 0.003478 0.003413 0.003340 0.003259 0.003167 0.003066 0.002958 0.002849 0.002746 0.002657 0.002585 0.002528 0.002482 0.002439 0.002392 0.002342 0.002297 0.002268 0.002270 0.002311 0.002393 0.002512 0.002654 0.002804 0.002945 0.003064 0.003150 0.003197 0.003204 0.003178 0.003129 0.003070 0.003013 0.002966 0.002932 0.002909 0.002891 0.002871 0.002848 0.002822 0.002800 0.002789 0.002795 0.002822 0.002866 0.002919 0.002972 0.003016 0.003049 0.003071 0.003087 0.003108 0.003140 0.003188 0.003250 0.003318 0.003382 0.003432 0.003462 0.003474 0.003476 0.003481 0.003499 0.003537 0.003599 0.003681 0.003775 0.003871 0.003955 0.004019 0.004056 0.004065 0.004049 0.004016 0.003975 0.003939 0.003917 0.003917 0.003941 0.003984 0.004034 0.004075 0.004096 0.004086 0.004045 0.003980 0.003902 0.003822 0.003748 0.003689 0.003648 0.003624 0.003617 0.003620 0.003629 0.003634 0.003631 0.003616 0.003587 0.003547 0.003499 0.003451 0.003406 0.003368 0.003337 0.003310 0.003283 0.003252 0.003214 0.003171 0.003124 0.003081 0.003047 0.003023 0.003009 0.003003 0.002997 0.002985 0.002964 0.002933 0.002893 0.002847 0.002800 0.002750 0.002696 0.002634 0.002559 0.002471 0.002371 0.002267 0.002165 0.002077 0.002013 0.001979 0.001983 0.002023 0.002097 0.002198 0.002314 0.002436 0.002551 0.002648 0.002716 0.002744 0.002727 0.002663 0.002559 0.002427 0.002282 0.002139 0.002011 0.001902 0.001815 0.001747 0.001694 0.001653 0.001622 0.001601 0.001591 0.001596 0.001618 0.001663 0.001733 0.001832 0.001956 0.002097 0.002246 0.002389 0.002515 0.002620 0.002703 0.002774 0.002845 0.002929 0.003037 0.003172 0.003333 0.003508 0.003684 0.003842 0.003966 0.004045 0.004076 0.004062 0.004015 0.003947 0.003869 0.003792 0.003721 

0.021840 0.021946 0.022068 0.022207 0.022366 0.022548 0.022751 0.022973 0.023212 0.023465 0.023731 0.024010 0.024306 0.024621 0.024962 0.025334 0.025741 0.026189 0.026680 0.027213 0.027785 0.028385 0.029004 0.029628 0.030249 0.030862 0.031463 0.032054 0.032641 0.033233 0.033848 0.034507 0.035231 0.036039 0.036935 0.037907 0.038923 0.039934 0.040878 0.041695 0.042327 0.042734 0.042895 0.042809 0.042494 0.041978 0.041297 0.040484 0.039577 0.038613 0.037627 0.036652 0.035714 0.034824 0.033983 0.033180 0.032401 0.031630 0.030856 0.030081 0.029315 0.028575 0.027884 0.027257 0.026701 0.026213 0.025775 0.025368 0.024972 0.024578 0.024183 0.023799 0.023438 0.023116 0.022840 0.022614 0.022433 0.022285 0.022155 0.022028 0.021895 0.021751 0.021600 0.021451 0.021310 0.021177 0.021046 0.020906 0.020746 0.020563 0.020357 0.020139 0.019917 0.019696 0.019479 0.019260 0.019032 0.018792 0.018539 0.018278 0.018019 0.017768 0.017532 0.017313 0.017109 0.016914 0.016723 0.016531 0.016342 0.016162 0.016001 0.015870 0.015772 0.015707 0.015667 0.015642 0.015622 0.015603 0.015583 0.015562 0.015542 0.015522 0.015502 0.015482 0.015460 0.015435 0.015405 0.015370 0.015329 0.015283 0.015233 0.015182 0.015131 0.015080 0.015029 0.014975 0.014915 0.014842 0.014754 0.014650 0.014531 0.014406 0.014282 0.014167 0.014067 0.013983 0.013912 0.013849 0.013787 0.013718 0.013635 0.013536 0.013422 0.013299 0.013179 0.013073 0.012994 0.012949 0.012939 0.012963 0.013011 0.013071 0.013133 0.013186 0.013223 0.013240 0.013237 0.013218 0.013191 0.013160 0.013131 0.013103 0.013070 0.013023 0.012954 0.012855 0.012728 0.012581 0.012427 0.012284 0.012167 0.012084 0.012036 0.012014 0.012009 0.012008 0.012002 0.011986 0.011958 0.011915 0.011858 0.011785 0.011696 0.011596 0.011486 0.011375 0.011266 0.011165 0.011072 0.010987 0.010906 0.010827 0.010749 0.010671 0.010598 0.010533 0.010481 0.010445 0.010426 0.010420 0.010421 0.010421 0.010418 0.010410 0.010401 0.010398 0.010407 0.010434 0.010478 0.010537 0.010600 0.010658 0.010697 0.010705 0.010671 0.010591 0.010472 0.010325 0.010169 0.010026 0.009912 0.009841 0.009816 0.009832 0.009877 0.009937 0.009996 0.010041 0.010067 0.010074 0.010066 0.010050 0.010031 0.010010 0.009986 0.009953 0.009909 0.009853 0.009792 0.009734 0.009687 0.009657 0.009645 0.009643 0.009643 0.009632 0.009604 0.009556 0.009492 0.009417 0.009340 0.009269 0.009210 0.009164 0.009132 0.009109 0.009090 0.009069 0.009041 0.009003 0.008955 0.008901 0.008847 0.008798 0.008761 0.008739 0.008732 0.008738 0.008749 0.008760 0.008767 0.008767 0.008762 0.008754 0.008746 0.008743 0.008747 0.008759 0.008776 0.008795 0.008813 0.008825 0.008831 0.008833 0.008832 0.008828 0.008817 0.008793 0.008753 0.008698 0.008637 0.008582 0.008544 0.008529 0.008539 0.008567 0.008606 0.008646 0.008680 0.008704 0.008715 0.008710 0.008691 0.008661 0.008626 0.008595 0.008575 0.008573 0.008587 0.008613 0.008640 0.008657 0.008655 0.008629 0.008580 0.008511 0.008427 0.008333 0.008235 0.008140 0.008053 0.007981 0.007927 0.007893 0.007875 0.007871 0.007875 0.007886 0.007907 0.007939 0.007988 0.008054 0.008134 0.008222 0.008307 0.008380 0.008429 0.008447 0.008429 0.008372 0.008274 0.008139 0.007976 0.007798 0.007624 0.007471 0.007357 0.007290 0.007269 0.007287 0.007333 0.007397 0.007472 0.007555 0.007647 0.007746 0.007850 0.007946 0.008022 0.008064 0.008065 0.008026 0.007962 0.007891 0.007837 0.007816 0.007836 0.007896 0.007980 0.008070 0.008144 0.008189 0.008198 0.008175 0.008128 0.008066 0.007996 0.007923 0.007850 0.007777 0.007709 0.007649 0.007601 0.007566 0.007542 0.007525 0.007509 0.007486 0.007451 0.007405 0.007352 0.007304 0.007273 0.007269 0.007298 0.007358 0.007439 0.007529 0.007611 0.007672 0.007707 0.007713 0.007698 0.007669 0.007637 0.007609 0.007587 0.007570 0.007555 0.007538 0.007518 0.007495 0.007473 0.007456 0.007446 0.007445 0.007451 0.007457 0.007458 0.007449 0.007429 0.007400 0.007362 0.007317 0.007257 0.007177 0.007067 0.006927 0.006764 0.006595 0.006441 0.006328 0.006274 0.006285 0.006357 0.006470 0.006599 0.006717 0.006803 0.006842 0.006831 0.006776 0.006689 0.006586 0.006482 0.006392 0.006326 0.006295 0.006303 0.006353 0.006442 0.006561 0.006696 0.006835 0.006961 0.007065 0.007141 0.007185 0.007200 0.007192 0.007166 0.007132 0.007095 0.007061 0.007029 0.006996 0.006956 0.006906 0.006845 0.006777 0.006710 0.006651 0.006606 0.006575 0.006554 0.006534 0.006505 0.006462 0.006401 0.006327 0.006250 0.006186 0.006145 0.006137 0.006162 0.006212 0.006273 0.006330 0.006366 0.006372 0.006342 0.006279 0.006193 0.006093 0.005993 0.005901 0.005821 0.005753 0.005698 0.005654 0.005626 0.005617 0.005631 0.005670 0.005725 0.005783 0.005824 0.005829 0.005786 0.005695 0.005570 0.005434 0.005314 0.005232 0.005204 0.005234 0.005316 0.005437 0.005581 0.005731 0.005875 0.006005 0.006119 0.006218 0.006310 0.006399 0.006490 0.006583 0.006672 0.006751 0.006808 0.006837 0.006837 0.006817 0.006788 0.006763 0.006750 0.006749 0.006750 0.006737 0.006693 0.006609 0.006484 0.006329 0.006161 0.005997 0.005848 0.005713 0.005588 0.005463 0.005335 0.005209 0.005098 0.005018 0.004983 0.004998 0.005060 0.005154 0.005263 0.005367 0.005450 0.005502 0.005518 0.005500 0.005453 0.005391 0.005327 0.005277 0.005253 0.005259 0.005293 0.005342 0.005389 0.005413 0.005402 0.005349 0.005264 0.005165 0.005077 0.005020 0.005010 0.005050 0.005128 0.005227 0.005325 0.005405 0.005454 0.005467 0.005447 0.005402 0.005343 0.005280 0.005222 0.005175 0.005140 0.005117 0.005101 0.005092 0.005090 0.005095 0.005110 0.005139 0.005180 0.005234 0.005295 0.005355 0.005403 0.005429 0.005420 0.005376 0.005299 0.005204 0.005109 0.005032 0.004985 0.004970 0.004983 0.005015 0.005057 0.005102 0.005144 0.005180 0.005202 0.005201 0.005170 0.005103 0.005002 0.004876 0.004738 0.004605 0.004490 0.004403 0.004349 0.004326 0.004327 0.004346 0.004370 0.004389 0.004396 0.004383 0.004349 0.004299 0.004241 0.004183 0.004135 0.004100 0.004079 0.004067 0.004062 0.004058 0.004053 0.004046 0.004039 0.004031 0.004021 0.004008 0.003988 0.003957 0.003912 0.003845 0.003753 0.003634 0.003488 0.003321 0.003146 0.002974 0.002817 0.002685 0.002584 0.002514 0.002474 0.002460 0.002471 0.002501 0.002546 0.002596 0.002641 0.002665 0.002656 0.002609 0.002526 0.002418 0.002301 0.002194 0.002110 0.002057 0.002034 0.002036 0.002054 0.002080 0.002107 0.002132 0.002156 0.002178 0.002200 0.002221 0.002240 0.002255 0.002266 0.002271 0.002270 0.002264 0.002255 0.002247 0.002246 0.002256 0.002278 0.002314 0.002363 0.002426 0.002502 0.002589 0.002678 0.002758 0.002817 0.002842 0.002832 0.002793 0.002737 0.002681 0.002639 0.002620 0.002628 0.002661 0.002718 0.002801 0.002916 0.003072 0.003273 0.003518 0.003798 0.004094 0.004384 0.004641 0.004839 0.004958 0.004980 0.004901 0.004723 0.004460 0.004134 0.003772 0.003400 0.003045 0.002733 0.002482 0.002304 0.002206 0.002182 0.002222 0.002309 0.002420 0.002535 0.002635 0.002707 0.002747 0.002757 0.002745 0.002720 0.002688 0.002655 0.002620 0.002586 0.002552 0.002518 0.002487 0.002458 0.002432 0.002408 0.002383 0.002355 0.002320 0.002280 0.002239 0.002205 0.002187 0.002193 0.002229 0.002294 0.002379 0.002475 0.002571 0.002661 0.002744 0.002825 0.002912 0.003012 0.003126 0.003249 0.003373 0.003486 0.003580 0.003649 0.003694 0.003718 0.003728 0.003729 0.003722 0.003708 0.003685 0.003651 0.003606 0.003549 0.003482 0.003405 0.003317 0.003218 0.003109 0.002993 0.002876 0.002766 0.002670 0.002592 0.002532 0.002484 0.002441 0.002395 0.002348 0.002307 0.002284 0.002292 0.002342 0.002434 0.002561 0.002709 0.002863 0.003005 0.003120 0.003200 0.003237 0.003235 0.003198 0.003141 0.003075 0.003014 0.002968 0.002937 0.002920 0.002908 0.002894 0.002874 0.002850 0.002826 0.002813 0.002816 0.002839 0.002879 0.002930 0.002982 0.003028 0.003062 0.003087 0.003107 0.003132 0.003168 0.003219 0.003283 0.003350 0.003409 0.003450 0.003469 0.003469 0.003459 0.003453 0.003462 0.003496 0.003556 0.003641 0.003741 0.003843 0.003936 0.004007 0.004047 0.004056 0.004035 0.003994 0.003942 0.003894 0.003862 0.003855 0.003876 0.003920 0.003975 0.004025 0.004054 0.004055 0.004026 0.003972 0.003904 0.003833 0.003768 0.003716 0.003681 0.003663 0.003661 0.003670 0.003683 0.003694 0.003697 0.003686 0.003661 0.003622 0.003574 0.003522 0.003472 0.003429 0.003394 0.003365 0.003339 0.003311 0.003279 0.003241 0.003201 0.003162 0.003127 0.003098 0.003076 0.003057 0.003038 0.003013 0.002982 0.002943 0.002900 0.002855 0.002811 0.002766 0.002716 0.002656 0.002583 0.002495 0.002396 0.002292 0.002193 0.002108 0.002047 0.002018 0.002025 0.002069 0.002145 0.002247 0.002364 0.002486 0.002602 0.002700 0.002767 0.002794 0.002772 0.002702 0.002590 0.002449 0.002296 0.002147 0.002014 0.001903 0.001815 0.001747 0.001693 0.001650 0.001616 0.001590 0.001576 0.001574 0.001591 0.001630 0.001695 0.001788 0.001907 0.002044 0.002188 0.002329 0.002455 0.002562 0.002652 0.002733 0.002817 0.002916 0.003038 0.003187 0.003359 0.003544 0.003726 0.003888 0.004014 0.004096 0.004130 0.004120 0.004078 0.004014 0.003942 0.003869 0.003802
[truncated: 8,632,540 more chars]
