# Supplementary material for: Distinct dynamics of neuronal activity during concurrent motor planning and execution
Source: Nat Commun. 2021 Sep 10;12:5390. doi: 10.1038/s41467-021-25558-8 (PMC8433382; doi:10.1038/s41467-021-25558-8)
Supplement: Supplementary file 5 — Source Data [file 41467_2021_25558_MOESM5_ESM.zip › Source Data/Figure3/Figure3G.txt]

groupedAnalysis_fullCorrelation_HighRes_analyse_v5.m
----------------------------------------------------------------------
**********************************************************************
----------------------------------------------------------------------
Time constants: First row: Locomotor task, Second row: Joystick task. Columns: Time points (10ms bins).
#Rows: 2.000000
#Cols: 1001.000000

Column values: 
-500.000000 -499.000000 -498.000000 -497.000000 -496.000000 -495.000000 -494.000000 -493.000000 -492.000000 -491.000000 -490.000000 -489.000000 -488.000000 -487.000000 -486.000000 -485.000000 -484.000000 -483.000000 -482.000000 -481.000000 -480.000000 -479.000000 -478.000000 -477.000000 -476.000000 -475.000000 -474.000000 -473.000000 -472.000000 -471.000000 -470.000000 -469.000000 -468.000000 -467.000000 -466.000000 -465.000000 -464.000000 -463.000000 -462.000000 -461.000000 -460.000000 -459.000000 -458.000000 -457.000000 -456.000000 -455.000000 -454.000000 -453.000000 -452.000000 -451.000000 -450.000000 -449.000000 -448.000000 -447.000000 -446.000000 -445.000000 -444.000000 -443.000000 -442.000000 -441.000000 -440.000000 -439.000000 -438.000000 -437.000000 -436.000000 -435.000000 -434.000000 -433.000000 -432.000000 -431.000000 -430.000000 -429.000000 -428.000000 -427.000000 -426.000000 -425.000000 -424.000000 -423.000000 -422.000000 -421.000000 -420.000000 -419.000000 -418.000000 -417.000000 -416.000000 -415.000000 -414.000000 -413.000000 -412.000000 -411.000000 -410.000000 -409.000000 -408.000000 -407.000000 -406.000000 -405.000000 -404.000000 -403.000000 -402.000000 -401.000000 -400.000000 -399.000000 -398.000000 -397.000000 -396.000000 -395.000000 -394.000000 -393.000000 -392.000000 -391.000000 -390.000000 -389.000000 -388.000000 -387.000000 -386.000000 -385.000000 -384.000000 -383.000000 -382.000000 -381.000000 -380.000000 -379.000000 -378.000000 -377.000000 -376.000000 -375.000000 -374.000000 -373.000000 -372.000000 -371.000000 -370.000000 -369.000000 -368.000000 -367.000000 -366.000000 -365.000000 -364.000000 -363.000000 -362.000000 -361.000000 -360.000000 -359.000000 -358.000000 -357.000000 -356.000000 -355.000000 -354.000000 -353.000000 -352.000000 -351.000000 -350.000000 -349.000000 -348.000000 -347.000000 -346.000000 -345.000000 -344.000000 -343.000000 -342.000000 -341.000000 -340.000000 -339.000000 -338.000000 -337.000000 -336.000000 -335.000000 -334.000000 -333.000000 -332.000000 -331.000000 -330.000000 -329.000000 -328.000000 -327.000000 -326.000000 -325.000000 -324.000000 -323.000000 -322.000000 -321.000000 -320.000000 -319.000000 -318.000000 -317.000000 -316.000000 -315.000000 -314.000000 -313.000000 -312.000000 -311.000000 -310.000000 -309.000000 -308.000000 -307.000000 -306.000000 -305.000000 -304.000000 -303.000000 -302.000000 -301.000000 -300.000000 -299.000000 -298.000000 -297.000000 -296.000000 -295.000000 -294.000000 -293.000000 -292.000000 -291.000000 -290.000000 -289.000000 -288.000000 -287.000000 -286.000000 -285.000000 -284.000000 -283.000000 -282.000000 -281.000000 -280.000000 -279.000000 -278.000000 -277.000000 -276.000000 -275.000000 -274.000000 -273.000000 -272.000000 -271.000000 -270.000000 -269.000000 -268.000000 -267.000000 -266.000000 -265.000000 -264.000000 -263.000000 -262.000000 -261.000000 -260.000000 -259.000000 -258.000000 -257.000000 -256.000000 -255.000000 -254.000000 -253.000000 -252.000000 -251.000000 -250.000000 -249.000000 -248.000000 -247.000000 -246.000000 -245.000000 -244.000000 -243.000000 -242.000000 -241.000000 -240.000000 -239.000000 -238.000000 -237.000000 -236.000000 -235.000000 -234.000000 -233.000000 -232.000000 -231.000000 -230.000000 -229.000000 -228.000000 -227.000000 -226.000000 -225.000000 -224.000000 -223.000000 -222.000000 -221.000000 -220.000000 -219.000000 -218.000000 -217.000000 -216.000000 -215.000000 -214.000000 -213.000000 -212.000000 -211.000000 -210.000000 -209.000000 -208.000000 -207.000000 -206.000000 -205.000000 -204.000000 -203.000000 -202.000000 -201.000000 -200.000000 -199.000000 -198.000000 -197.000000 -196.000000 -195.000000 -194.000000 -193.000000 -192.000000 -191.000000 -190.000000 -189.000000 -188.000000 -187.000000 -186.000000 -185.000000 -184.000000 -183.000000 -182.000000 -181.000000 -180.000000 -179.000000 -178.000000 -177.000000 -176.000000 -175.000000 -174.000000 -173.000000 -172.000000 -171.000000 -170.000000 -169.000000 -168.000000 -167.000000 -166.000000 -165.000000 -164.000000 -163.000000 -162.000000 -161.000000 -160.000000 -159.000000 -158.000000 -157.000000 -156.000000 -155.000000 -154.000000 -153.000000 -152.000000 -151.000000 -150.000000 -149.000000 -148.000000 -147.000000 -146.000000 -145.000000 -144.000000 -143.000000 -142.000000 -141.000000 -140.000000 -139.000000 -138.000000 -137.000000 -136.000000 -135.000000 -134.000000 -133.000000 -132.000000 -131.000000 -130.000000 -129.000000 -128.000000 -127.000000 -126.000000 -125.000000 -124.000000 -123.000000 -122.000000 -121.000000 -120.000000 -119.000000 -118.000000 -117.000000 -116.000000 -115.000000 -114.000000 -113.000000 -112.000000 -111.000000 -110.000000 -109.000000 -108.000000 -107.000000 -106.000000 -105.000000 -104.000000 -103.000000 -102.000000 -101.000000 -100.000000 -99.000000 -98.000000 -97.000000 -96.000000 -95.000000 -94.000000 -93.000000 -92.000000 -91.000000 -90.000000 -89.000000 -88.000000 -87.000000 -86.000000 -85.000000 -84.000000 -83.000000 -82.000000 -81.000000 -80.000000 -79.000000 -78.000000 -77.000000 -76.000000 -75.000000 -74.000000 -73.000000 -72.000000 -71.000000 -70.000000 -69.000000 -68.000000 -67.000000 -66.000000 -65.000000 -64.000000 -63.000000 -62.000000 -61.000000 -60.000000 -59.000000 -58.000000 -57.000000 -56.000000 -55.000000 -54.000000 -53.000000 -52.000000 -51.000000 -50.000000 -49.000000 -48.000000 -47.000000 -46.000000 -45.000000 -44.000000 -43.000000 -42.000000 -41.000000 -40.000000 -39.000000 -38.000000 -37.000000 -36.000000 -35.000000 -34.000000 -33.000000 -32.000000 -31.000000 -30.000000 -29.000000 -28.000000 -27.000000 -26.000000 -25.000000 -24.000000 -23.000000 -22.000000 -21.000000 -20.000000 -19.000000 -18.000000 -17.000000 -16.000000 -15.000000 -14.000000 -13.000000 -12.000000 -11.000000 -10.000000 -9.000000 -8.000000 -7.000000 -6.000000 -5.000000 -4.000000 -3.000000 -2.000000 -1.000000 0.000000 1.000000 2.000000 3.000000 4.000000 5.000000 6.000000 7.000000 8.000000 9.000000 10.000000 11.000000 12.000000 13.000000 14.000000 15.000000 16.000000 17.000000 18.000000 19.000000 20.000000 21.000000 22.000000 23.000000 24.000000 25.000000 26.000000 27.000000 28.000000 29.000000 30.000000 31.000000 32.000000 33.000000 34.000000 35.000000 36.000000 37.000000 38.000000 39.000000 40.000000 41.000000 42.000000 43.000000 44.000000 45.000000 46.000000 47.000000 48.000000 49.000000 50.000000 51.000000 52.000000 53.000000 54.000000 55.000000 56.000000 57.000000 58.000000 59.000000 60.000000 61.000000 62.000000 63.000000 64.000000 65.000000 66.000000 67.000000 68.000000 69.000000 70.000000 71.000000 72.000000 73.000000 74.000000 75.000000 76.000000 77.000000 78.000000 79.000000 80.000000 81.000000 82.000000 83.000000 84.000000 85.000000 86.000000 87.000000 88.000000 89.000000 90.000000 91.000000 92.000000 93.000000 94.000000 95.000000 96.000000 97.000000 98.000000 99.000000 100.000000 101.000000 102.000000 103.000000 104.000000 105.000000 106.000000 107.000000 108.000000 109.000000 110.000000 111.000000 112.000000 113.000000 114.000000 115.000000 116.000000 117.000000 118.000000 119.000000 120.000000 121.000000 122.000000 123.000000 124.000000 125.000000 126.000000 127.000000 128.000000 129.000000 130.000000 131.000000 132.000000 133.000000 134.000000 135.000000 136.000000 137.000000 138.000000 139.000000 140.000000 141.000000 142.000000 143.000000 144.000000 145.000000 146.000000 147.000000 148.000000 149.000000 150.000000 151.000000 152.000000 153.000000 154.000000 155.000000 156.000000 157.000000 158.000000 159.000000 160.000000 161.000000 162.000000 163.000000 164.000000 165.000000 166.000000 167.000000 168.000000 169.000000 170.000000 171.000000 172.000000 173.000000 174.000000 175.000000 176.000000 177.000000 178.000000 179.000000 180.000000 181.000000 182.000000 183.000000 184.000000 185.000000 186.000000 187.000000 188.000000 189.000000 190.000000 191.000000 192.000000 193.000000 194.000000 195.000000 196.000000 197.000000 198.000000 199.000000 200.000000 201.000000 202.000000 203.000000 204.000000 205.000000 206.000000 207.000000 208.000000 209.000000 210.000000 211.000000 212.000000 213.000000 214.000000 215.000000 216.000000 217.000000 218.000000 219.000000 220.000000 221.000000 222.000000 223.000000 224.000000 225.000000 226.000000 227.000000 228.000000 229.000000 230.000000 231.000000 232.000000 233.000000 234.000000 235.000000 236.000000 237.000000 238.000000 239.000000 240.000000 241.000000 242.000000 243.000000 244.000000 245.000000 246.000000 247.000000 248.000000 249.000000 250.000000 251.000000 252.000000 253.000000 254.000000 255.000000 256.000000 257.000000 258.000000 259.000000 260.000000 261.000000 262.000000 263.000000 264.000000 265.000000 266.000000 267.000000 268.000000 269.000000 270.000000 271.000000 272.000000 273.000000 274.000000 275.000000 276.000000 277.000000 278.000000 279.000000 280.000000 281.000000 282.000000 283.000000 284.000000 285.000000 286.000000 287.000000 288.000000 289.000000 290.000000 291.000000 292.000000 293.000000 294.000000 295.000000 296.000000 297.000000 298.000000 299.000000 300.000000 301.000000 302.000000 303.000000 304.000000 305.000000 306.000000 307.000000 308.000000 309.000000 310.000000 311.000000 312.000000 313.000000 314.000000 315.000000 316.000000 317.000000 318.000000 319.000000 320.000000 321.000000 322.000000 323.000000 324.000000 325.000000 326.000000 327.000000 328.000000 329.000000 330.000000 331.000000 332.000000 333.000000 334.000000 335.000000 336.000000 337.000000 338.000000 339.000000 340.000000 341.000000 342.000000 343.000000 344.000000 345.000000 346.000000 347.000000 348.000000 349.000000 350.000000 351.000000 352.000000 353.000000 354.000000 355.000000 356.000000 357.000000 358.000000 359.000000 360.000000 361.000000 362.000000 363.000000 364.000000 365.000000 366.000000 367.000000 368.000000 369.000000 370.000000 371.000000 372.000000 373.000000 374.000000 375.000000 376.000000 377.000000 378.000000 379.000000 380.000000 381.000000 382.000000 383.000000 384.000000 385.000000 386.000000 387.000000 388.000000 389.000000 390.000000 391.000000 392.000000 393.000000 394.000000 395.000000 396.000000 397.000000 398.000000 399.000000 400.000000 401.000000 402.000000 403.000000 404.000000 405.000000 406.000000 407.000000 408.000000 409.000000 410.000000 411.000000 412.000000 413.000000 414.000000 415.000000 416.000000 417.000000 418.000000 419.000000 420.000000 421.000000 422.000000 423.000000 424.000000 425.000000 426.000000 427.000000 428.000000 429.000000 430.000000 431.000000 432.000000 433.000000 434.000000 435.000000 436.000000 437.000000 438.000000 439.000000 440.000000 441.000000 442.000000 443.000000 444.000000 445.000000 446.000000 447.000000 448.000000 449.000000 450.000000 451.000000 452.000000 453.000000 454.000000 455.000000 456.000000 457.000000 458.000000 459.000000 460.000000 461.000000 462.000000 463.000000 464.000000 465.000000 466.000000 467.000000 468.000000 469.000000 470.000000 471.000000 472.000000 473.000000 474.000000 475.000000 476.000000 477.000000 478.000000 479.000000 480.000000 481.000000 482.000000 483.000000 484.000000 485.000000 486.000000 487.000000 488.000000 489.000000 490.000000 491.000000 492.000000 493.000000 494.000000 495.000000 496.000000 497.000000 498.000000 499.000000 500.000000 

Rows: 
33.913622 33.834645 33.753283 33.670778 33.588695 33.508918 33.433637 33.365293 33.306493 33.259885 33.228002 33.213083 33.216888 33.240519 33.284288 33.347633 33.429104 33.526434 33.636671 33.756377 33.881515 34.008719 34.134571 34.256091 34.370918 34.477415 34.574702 34.662636 34.741729 34.813020 34.877922 34.938053 34.995068 35.050516 35.105721 35.161714 35.219208 35.278618 35.340129 35.403799 35.469678 35.537925 35.608919 35.683332 35.762156 35.846670 35.938363 36.038806 36.149511 36.271771 36.406533 36.554298 36.714969 36.888213 37.073186 37.268747 37.473599 37.686417 37.905964 38.131161 38.361128 38.595154 38.832637 39.072840 39.315063 39.558687 39.802595 40.045356 40.285233 40.520217 40.748119 40.966679 41.173701 41.366945 41.544775 41.706145 41.850382 41.977396 42.087697 42.182367 42.262992 42.331566 42.390359 42.441777 42.488203 42.531855 42.574651 42.618113 42.663291 42.710739 42.760526 42.811878 42.863790 42.916014 42.967454 43.016968 43.063463 43.105635 43.142741 43.174694 43.201310 43.222636 43.238880 43.250335 43.257273 43.259836 43.257950 43.251254 43.239085 43.220514 43.194443 43.159786 43.115359 43.059778 42.993683 42.917512 42.832349 42.739873 42.642203 42.541675 42.440563 42.340786 42.243654 42.149676 42.058464 41.968747 41.878564 41.785327 41.686187 41.578383 41.459512 41.327773 41.182128 41.022370 40.849071 40.663456 40.467194 40.262168 40.050243 39.833073 39.611970 39.387842 39.161215 38.932305 38.701140 38.467706 38.232076 37.994520 37.755576 37.516064 37.277052 37.039182 36.804335 36.573769 36.348888 36.130719 35.920065 35.717521 35.523490 35.338251 35.162048 34.995173 34.838044 34.691258 34.555638 34.432234 34.322305 34.227281 34.148414 34.087465 34.046031 34.025429 34.026698 34.050504 34.097038 34.165983 34.256418 34.366770 34.495103 34.638764 34.794623 34.959188 35.128522 35.299012 35.467113 35.629557 35.783571 35.927016 36.058460 36.177183 36.283107 36.376884 36.459408 36.532150 36.596566 36.654103 36.706091 36.753682 36.797825 36.839280 36.878499 36.915955 36.952157 36.987445 37.022100 37.056314 37.090178 37.123656 37.156587 37.188703 37.219677 37.249188 37.277000 37.303036 37.327436 37.350581 37.373081 37.395725 37.419403 37.445006 37.473346 37.505084 37.540703 37.580539 37.624838 37.673874 37.728060 37.788062 37.854315 37.928720 38.012950 38.108824 38.218151 38.342524 38.483109 38.640470 38.814458 39.004170 39.208000 39.423775 39.648935 39.880761 40.116592 40.353641 40.589795 40.824106 41.055490 41.283249 41.506980 41.726467 41.941802 42.152884 42.359414 42.561318 42.758594 42.951384 43.140048 43.325217 43.507824 43.689086 43.870437 44.053419 44.239524 44.430018 44.625747 44.826955 45.033131 45.242904 45.454004 45.662042 45.863570 46.055126 46.232029 46.389622 46.523609 46.630400 46.707427 46.753398 46.768470 46.754319 46.714089 46.652229 46.574225 46.486260 46.394826 46.306348 46.226820 46.161527 46.114828 46.090023 46.089054 46.113431 46.163328 46.238021 46.335994 46.455034 46.592314 46.744467 46.907655 47.077643 47.249907 47.419772 47.582438 47.733061 47.868518 47.985918 48.083368 48.160047 48.217725 48.259259 48.289053 48.312857 48.337436 48.370147 48.418447 48.489380 48.589080 48.722334 48.892237 49.099959 49.344657 49.623526 49.931990 50.264025 50.612570 50.969998 51.328597 51.680993 52.020495 52.341304 52.638591 52.908280 53.147233 53.352973 53.523595 53.657419 53.753009 53.809324 53.825907 53.803131 53.742469 53.646707 53.520062 53.368153 53.197811 53.016738 52.833047 52.654733 52.489037 52.342249 52.219134 52.122647 52.053981 52.012544 51.996217 52.001671 52.024758 52.060914 52.105553 52.154401 52.203738 52.250550 52.292521 52.328152 52.356500 52.377069 52.389658 52.394224 52.390856 52.379656 52.360787 52.334525 52.301356 52.262076 52.217876 52.170411 52.121783 52.074623 52.031948 51.997069 51.973474 51.964677 51.974037 52.004221 52.058338 52.138484 52.246015 52.381434 52.544294 52.733130 52.945391 53.177314 53.424556 53.682074 53.944218 54.205132 54.459084 54.700539 54.924741 55.128790 55.310527 55.469114 55.605005 55.719814 55.816105 55.897128 55.966529 56.028078 56.085428 56.141650 56.198430 56.259452 56.326565 56.401020 56.483447 56.573836 56.671501 56.775051 56.882360 56.990562 57.096073 57.194678 57.281662 57.352021 57.400735 57.423083 57.414999 57.373418 57.296580 57.184263 57.037671 56.859141 56.654403 56.429369 56.190792 55.945788 55.701297 55.463548 55.237566 55.026753 54.832607 54.654588 54.490091 54.333921 54.181260 54.025495 53.859699 53.677248 53.472398 53.240779 52.979474 52.687612 52.366833 52.020124 51.651938 51.267791 50.873809 50.476270 50.081186 49.693942 49.319032 48.959877 48.618745 48.296761 47.993983 47.709552 47.441878 47.188846 46.947307 46.715473 46.490866 46.271112 46.054026 45.837622 45.620095 45.399786 45.175165 44.944835 44.706616 44.460211 44.205150 43.941834 43.670954 43.393955 43.113057 42.831194 42.551884 42.279018 42.016614 41.768541 41.538269 41.328634 41.141838 40.978848 40.839824 40.723994 40.629714 40.554566 40.495503 40.449014 40.411308 40.378511 40.346868 40.312940 40.273784 40.227098 40.170478 40.103771 40.027240 39.941557 39.847895 39.747740 39.642673 39.534175 39.423454 39.311328 39.198166 39.083751 38.966800 38.847430 38.724681 38.597508 38.464881 38.325873 38.179717 38.025848 37.863927 37.693851 37.515662 37.329792 37.136957 36.938079 36.734361 36.526553 36.316915 36.107661 35.901017 35.699344 35.505052 35.320522 35.148019 34.989613 34.846549 34.720436 34.612868 34.524694 34.456392 34.408044 34.379352 34.369647 34.377900 34.402748 34.441866 34.492986 34.555014 34.625775 34.703033 34.784564 34.868226 34.952029 35.034098 35.112845 35.187245 35.255501 35.317897 35.374529 35.425635 35.471765 35.513752 35.552672 35.589803 35.626577 35.664532 35.704886 35.749115 35.799222 35.856666 35.922745 35.998550 36.084915 36.182063 36.290112 36.409360 36.539386 36.679456 36.828547 36.985384 37.148471 37.316121 37.486467 37.657465 37.826870 37.992209 38.150756 38.299535 38.435328 38.554459 38.654019 38.730898 38.782409 38.806522 38.802081 38.768981 38.708266 38.622143 38.513890 38.387677 38.248297 38.100695 37.949971 37.800975 37.657720 37.523310 37.399786 37.288073 37.188025 37.098550 37.017808 36.943450 36.872881 36.803521 36.733043 36.659572 36.581802 36.472457 36.387897 36.299473 36.208609 36.117536 36.028675 35.944601 35.867829 35.800619 35.744617 35.701208 35.671002 35.653818 35.648753 35.654240 35.668154 35.687873 35.710570 35.733465 35.753823 35.769202 35.777633 35.777730 35.768801 35.750888 35.724763 35.691877 35.654251 35.614345 35.574882 35.538685 35.508498 35.486838 35.475869 35.477311 35.492381 35.521763 35.565605 35.623539 35.715619 35.801394 35.897938 36.003267 36.114933 36.230589 36.347857 36.464305 36.577597 36.685772 36.787116 36.880301 36.964412 37.038950 37.103806 37.159204 37.205622 37.243435 37.273592 37.296871 37.313536 37.324403 37.329780 37.329702 37.323954 37.312067 37.293340 37.266861 37.231548 37.185850 37.128642 37.058911 36.975588 36.877859 36.765238 36.637631 36.495978 36.341713 36.176989 36.004614 35.827893 35.650336 35.475441 35.306444 35.145170 34.994003 34.853455 34.722921 34.600774 34.484581 34.371423 34.258257 34.142308 34.021411 33.894290 33.760402 33.620867 33.477624 33.333328 33.191166 33.054462 32.926444 32.809917 32.707012 32.619005 32.546211 32.487571 32.441799 32.406708 32.379492 32.357153 32.336846 32.316230 32.293769 32.268960 32.242439 32.215955 32.192221 32.174654 32.166858 32.172655 32.195694 32.238801 32.303902 32.391869 32.502446 32.634290 32.785086 32.951753 33.130698 33.318117 33.510292 33.703863 33.895646 34.083902 34.267382 34.445456 34.618041 34.785409 34.947979 35.106122 35.260001 35.409468 35.554024 35.692836 35.824808 35.948673 36.063116 36.166886 36.258906 36.338360 36.404750 36.457929 36.498094 36.525748 36.541629 36.546618 36.541630 36.527504 36.504909 36.474294 36.435788 36.389354 36.334830 36.272013 36.200861 36.121426 36.034510 35.941839 35.845580 35.748567 35.654186 35.566161 35.488286 35.424108 35.376598 35.347853 35.338844 35.349250 35.377387 35.420259 35.473478 35.532170 35.591058 35.644735 35.688318 35.717910 35.730993 35.726663 35.705702 35.670458 35.624564 35.572541 35.519336 35.469848 35.428525 35.399027 35.384015 35.385048 35.402593 35.436127 35.484303 35.545175 35.616436 35.695649 35.780444 35.868814 35.959106 36.050127 36.140944 36.231178 36.321007 36.410589 36.500073 36.589487 36.678639 36.767049 36.853939 36.938250 37.018701 37.093854 37.162193 37.222185 37.271744 37.310039 37.335820 37.347985 37.345633 37.328124 37.295139 37.246756 37.183513 37.106463 37.016958 36.917174 36.809936 36.698269 36.585468 36.474935 36.370002 36.273675 36.188694 36.117120 36.060110 36.018662 35.993307 35.983707 35.989043 36.008115 36.039393 36.081367 36.132365 36.190693 36.254655 36.322544 36.392616 36.463071 36.532031 36.597516 36.657455 36.709714 36.752145 36.782674 36.799413 36.800801 36.785762 36.753875 36.705526 36.642033 36.565702 36.479799 36.388437 36.296350 36.208591 36.130170 36.065674 36.018911 35.992618 35.987513 36.004362 36.042039 36.098231 36.169724 36.252702 36.343089 36.436871 36.530400 36.620633 36.705310 36.783050 36.853378 36.916710 36.974210 37.027730 37.079656 37.132767 37.190099 37.254105 37.328454 37.416465 37.520751 37.643858 37.788104 37.954992 38.145306 38.358979 38.594952 38.851091 39.124102 39.409530 39.701715 39.994094 40.279891 40.551790 40.800711 41.021852 41.210147 41.361702 41.474297 41.547462 41.582391 41.581706 41.549127 41.489086 41.406345 41.305669 41.191084 41.066561 40.936551 40.804342 40.673231 40.546091 40.425701 40.314808 40.216132 40.131060 40.063272 40.014931 39.987524 39.981712 39.997027 40.031554 40.082952 40.147310 40.219516 40.293220 40.362466 40.420459 40.460713 40.477659 40.466456 40.422545 40.344347 40.231482 40.084854 39.906698 39.700337 39.469909 39.220079 38.955769 38.681926 38.403331 38.124462 37.849375 37.581616 37.324164 37.079393 36.849062 36.632929 36.432797 36.249102 36.081495 35.929282 35.791506 35.667042 35.554675 35.453159 35.361276 

24.402632 24.502253 24.611767 24.732463 24.906627 25.059437 25.230178 25.421814 25.637406 25.880145 26.153102 26.458887 26.799295 27.174936 27.583918 28.023572 28.489785 28.976758 29.477538 29.984420 30.489378 30.984507 31.462417 31.916576 32.341563 32.731211 33.080419 33.388440 33.658824 33.892320 34.090116 34.253564 34.383908 34.482039 34.548292 34.582297 34.582919 34.548299 34.476029 34.363458 34.208112 34.008184 33.762003 33.469714 33.136976 32.768750 32.368010 31.945070 31.507055 31.069727 30.644330 30.241636 29.871379 29.541749 29.066374 28.824388 28.637636 28.505527 28.424691 28.389158 28.390737 28.415098 28.454190 28.499028 28.539787 28.568056 28.577416 28.563877 28.526108 28.465491 28.385965 28.293692 28.194745 28.099844 28.019100 27.946753 27.927012 27.944747 28.002665 28.101131 28.238181 28.409658 28.608876 28.828420 29.060826 29.296758 29.527322 29.744830 29.943384 30.119210 30.271498 30.401429 30.512155 30.608477 30.696302 30.782030 30.871852 30.971011 31.083667 31.212279 31.357678 31.518578 31.691688 31.871855 32.052367 32.225389 32.382489 32.515221 32.615702 32.677095 32.694140 32.663968 32.585650 32.460870 32.294150 32.092719 31.866086 31.625543 31.383390 31.152069 30.943185 30.766599 30.629863 30.538102 30.493590 30.495666 30.541465 30.626229 30.744349 30.888449 31.050794 31.223357 31.398119 31.567141 31.722713 31.857454 31.966331 32.042322 32.078443 32.069270 32.010219 31.897753 31.729772 31.504887 31.225147 30.893573 30.513163 30.090150 29.632469 29.149464 28.652490 28.152082 27.657110 27.177592 26.722309 26.298425 25.911200 25.563909 25.257956 24.993174 24.768208 24.580958 24.428966 24.309777 24.221381 24.162132 24.130762 24.126493 24.148394 24.195499 24.266506 24.359509 24.471771 24.599587 24.738200 24.881943 25.024741 25.160417 25.283226 25.388423 25.472797 25.535076 25.576153 25.599077 25.608811 25.611783 25.615311 25.626960 25.653912 25.702415 25.777469 25.882343 26.018378 26.185022 26.379944 26.599277 26.837956 27.090167 27.349947 27.611315 27.869220 28.119814 28.360630 28.590669 28.810329 29.020179 29.222892 29.421082 29.617261 29.813487 30.011093 30.210525 30.411320 30.612198 30.811249 31.006177 31.194552 31.372911 31.538590 31.691861 31.831117 31.954712 32.060320 32.144482 32.205439 32.236769 32.240167 32.211509 32.146668 32.042037 31.895061 31.704703 31.471752 31.198907 30.890619 30.552720 30.191909 29.815185 29.429337 29.040538 28.653935 28.274052 27.904829 27.549155 27.209494 26.888032 26.587275 26.309800 26.058264 25.835408 25.643954 25.486475 25.365251 25.282115 25.238371 25.234524 25.270305 25.344729 25.456004 25.601523 25.778342 25.983195 26.212478 26.462736 26.730771 27.013621 27.308524 27.612964 27.924402 28.240242 28.557649 28.873420 29.183963 29.485300 29.773128 30.042947 30.290236 30.510670 30.700345 30.855989 30.975160 31.056396 31.099352 31.104891 31.075163 31.013628 30.927380 30.821269 30.701972 30.577332 30.454770 30.342336 30.247781 30.178231 30.139879 30.137750 30.175494 30.255255 30.377575 30.541383 30.746716 30.988729 31.260216 31.554985 31.866592 32.188882 32.516497 32.845283 33.172557 33.497206 33.819304 34.140543 34.464059 34.793740 35.134017 35.488857 35.863422 36.262449 36.689534 37.147074 37.635842 38.155102 38.703788 39.215342 39.794213 40.366977 40.920638 41.443674 41.925854 42.358000 42.733444 43.048881 43.300311 43.504219 43.671373 44.107695 44.222905 44.327662 44.435829 44.560583 44.713449 44.903985 45.139553 45.423777 45.759886 46.150854 46.596137 47.093788 47.638621 48.223080 48.845916 49.503369 50.192405 50.910507 51.657480 52.435459 53.247559 54.098634 54.994984 55.947946 56.966816 58.058572 59.604286 60.922486 62.357068 63.915653 65.601425 67.410305 69.329122 71.334788 74.008950 76.311324 78.600123 80.787596 82.793751 85.653637 87.501234 89.018591 90.155342 90.878795 91.177974 91.061669 90.555320 89.697564 88.536579 87.126381 85.523488 82.852677 81.276525 79.607356 77.887819 76.156953 74.451027 72.794988 71.203953 69.246169 67.915135 66.644202 65.434014 64.283534 63.190195 62.150196 61.159843 60.212611 59.298684 58.421544 57.575640 56.386594 55.615148 54.855306 54.116387 53.400023 52.708739 52.045910 51.415582 50.822064 50.270793 49.766465 49.310814 48.905838 48.552777 48.252161 48.002692 47.801919 47.646254 47.531087 47.450892 47.399330 47.369420 47.353477 47.343747 47.332247 47.311714 47.273650 47.210911 47.117118 46.986807 46.815559 46.391547 46.160263 45.882975 45.559410 45.174058 44.746438 44.282456 43.785662 43.251129 42.688790 42.099325 41.471590 40.821388 40.140619 39.543366 38.849756 38.145550 37.436980 36.731454 36.037759 35.365642 34.725170 34.126178 33.577602 33.085858 32.656585 32.291930 31.991897 31.752840 31.568187 31.428938 31.324379 31.243081 31.173548 31.104783 31.026863 30.932036 30.814892 30.672475 30.504179 30.311415 30.097194 29.867179 29.627612 29.380971 28.951090 28.675032 28.401619 28.132640 27.867805 27.607651 27.350693 27.094383 26.835789 26.572156 26.301459 26.022835 25.736836 25.445455 25.151917 24.860289 24.574945 24.300071 24.039208 23.794783 23.567896 23.358271 23.164336 22.983424 22.812101 22.646440 22.482431 22.316313 22.144858 21.965585 21.776888 21.578073 21.369565 21.152350 20.927766 20.697702 20.464257 20.229601 19.995880 19.766127 19.543604 19.328615 19.123087 18.929048 18.748670 18.584274 18.438285 18.313371 18.212098 18.136083 18.087083 18.068717 18.078966 18.117634 18.183849 18.275854 18.390945 18.525463 18.674824 18.833609 18.995706 19.154555 19.303280 19.435151 19.544014 19.624419 19.672355 19.685296 19.662893 19.606091 19.518149 19.404131 19.270653 19.125686 18.977348 18.834186 18.704387 18.595292 18.512924 18.461700 18.443791 18.459135 18.505303 18.577555 18.669095 18.771534 18.875513 18.971435 19.050212 19.104081 19.126842 19.114053 19.063712 18.975958 18.852840 18.698250 18.517375 18.316589 18.103014 17.884106 17.667283 17.459772 17.268436 17.099241 16.957272 16.846626 16.770279 16.729732 16.726301 16.759592 16.828079 16.929946 17.062107 17.220764 17.401380 17.598776 17.807200 18.020428 18.231920 18.435050 18.623414 18.791189 18.933730 19.047791 19.131808 19.186299 19.213677 19.218100 19.205113 19.181171 19.153087 19.127498 19.110386 19.106717 19.120192 19.153139 19.206519 19.280034 19.372303 19.481110 19.603674 19.736942 19.877864 20.023670 20.172205 20.321485 20.470329 20.618131 20.764749 20.910343 21.055240 21.199712 21.343824 21.487345 21.629714 21.770068 21.907331 22.040337 22.167987 22.289382 22.404002 22.511926 22.613120 22.708383 22.798940 22.886390 22.972643 23.059822 23.150174 23.246015 23.349486 23.462501 23.586642 23.722997 23.871990 24.033303 24.205738 24.386667 24.570671 24.758214 24.945296 25.127712 25.301400 25.462714 25.609022 25.738626 25.850988 25.946725 26.027498 26.095822 26.154819 26.207919 26.258590 26.310308 26.366033 26.428171 26.498360 26.577724 26.666903 26.765941 26.874461 26.991957 27.118044 27.252688 27.396407 27.550390 27.716526 27.897945 28.097427 28.318065 28.562895 28.834438 29.134326 29.462948 29.819153 30.200033 30.600835 31.015019 31.434505 31.849569 32.251152 32.629735 32.976592 33.284509 33.548303 33.765128 33.934540 34.058339 34.140576 34.186079 34.200933 34.191811 34.166446 34.129965 34.088223 34.046432 34.009111 33.980082 33.962514 33.959783 33.973583 34.004785 34.054335 34.122718 34.209967 34.315681 34.439360 34.580230 34.735819 34.904396 35.084239 35.273785 35.471733 35.677100 35.889199 36.107535 36.331638 36.560910 36.794245 37.029980 37.265885 37.499122 37.726394 37.944191 38.149132 38.338332 38.509778 38.612714 38.797253 38.916044 39.022593 39.121952 39.220275 39.324448 39.441585 39.578478 39.740974 39.933330 40.157574 40.412988 40.694706 40.992727 41.298594 41.598141 41.876791 42.119039 42.310444 42.439095 42.496849 42.480144 42.390282 42.233132 42.015632 41.751638 41.455922 41.142718 40.825995 40.517195 40.225525 39.957457 39.715503 39.505542 39.329460 39.185205 39.073054 38.994461 38.948798 38.935477 38.954028 39.006641 39.093883 39.211812 39.358864 39.532588 39.721598 39.921613 40.132932 40.354085 40.560024 40.739231 40.882811 40.980747 41.023958 41.004385 40.915218 40.751222 40.509211 40.188651 39.792773 39.328937 38.807040 38.241784 37.650841 37.054656 36.474211 35.922336 35.427022 34.998626 34.641899 34.360905 34.154674 34.018667 33.946144 33.928965 33.958289 34.025149 34.120209 34.234999 34.362782 34.496315 34.628478 34.752033 34.859450 34.942900 34.994456 35.006543 34.972337 34.887266 34.749683 34.560163 34.322582 34.044304 33.734737 33.404591 33.064774 32.725337 32.394612 32.078645 31.780946 31.502534 31.242236 30.997152 30.763250 30.536007 30.311066 30.084827 29.854954 29.620714 29.383152 29.145069 28.910825 28.686026 28.477122 28.290993 28.064311 27.941216 27.860891 27.828873 27.928805 28.005946 28.140072 28.331569 28.579235 28.879018 29.226128 29.615063 30.038100 30.486105 30.948774 31.414965 31.873134 32.311874 32.720526 33.089810 33.412434 33.683572 33.900953 34.064159 34.178010 34.247831 34.280268 34.282479 34.261337 34.222770 34.171301 34.109852 34.039797 33.961235 33.873402 33.775154 33.665415 33.543550 33.409600 33.264382 33.109458 32.947007 32.779645 32.610223 32.441641 32.276692 32.117943 31.967668 31.827796 31.699921 31.585193 31.484433 31.398110 31.326347 31.268945 31.225442 31.195187 31.177465 31.171593 31.177030 31.193462 31.220847 31.259406 31.309563 31.371824 31.446623 31.534138 31.634119 31.745719 31.867450 31.997125 32.131905 32.268352 32.402704 32.531048 32.649473 32.754301 32.842274 32.910705 32.957608 32.981697 32.982737 32.961290 32.918792 32.857782 32.781672 32.694757 32.601939 32.508843 32.421400 32.345334 32.285791 32.246462 32.229690 32.236635 32.266204 32.315359 32.379303 32.451853 32.525961 32.593692 32.648521 32.684955 32.698624 32.686874 32.648537 32.584511 32.497612 32.391245 32.269359 32.135934 31.994656 31.847910 31.698100 31.546437 31.393050 31.237427 31.078743 30.916226 30.749499 30.578843 30.405330 30.230815 30.057790 29.889140 29.727945 29.577057 29.438645 29.314678 29.206839 29.114899 29.038604 28.977189 28.929507 
