# Supplementary material for: Distinct dynamics of neuronal activity during concurrent motor planning and execution
Source: Nat Commun. 2021 Sep 10;12:5390. doi: 10.1038/s41467-021-25558-8 (PMC8433382; doi:10.1038/s41467-021-25558-8)
Supplement: Supplementary file 5 — Source Data [file 41467_2021_25558_MOESM5_ESM.zip › Source Data/Figure3/Figure3J.txt]

StabilityDecorrGradientPerAnimal_v6.m
----------------------------------------------------------------------
**********************************************************************
----------------------------------------------------------------------
Locomotor time constants, pre move. Columns: animals.
#Rows: 1.000000
#Cols: 6.000000

Column values: 
 

Rows: 
836.988138 665.196017 624.717594 318.196764 470.727896 493.409654 


----------------------------------------------------------------------
**********************************************************************
----------------------------------------------------------------------
Joystick time constants, pre move. Columns: animals.
#Rows: 1.000000
#Cols: 5.000000

Column values: 
 

Rows: 
741.228492 946.725543 245.335355 634.308039 554.534935 


----------------------------------------------------------------------
**********************************************************************
----------------------------------------------------------------------
Locomotor time constants, move. Columns: animals.
#Rows: 1.000000
#Cols: 6.000000

Column values: 
 

Rows: 
298.645238 350.849339 391.699427 160.433759 463.957687 461.052287 


----------------------------------------------------------------------
**********************************************************************
----------------------------------------------------------------------
Joystick time constants, move. Columns: animals.
#Rows: 1.000000
#Cols: 5.000000

Column values: 
 

Rows: 
84.661451 194.241062 205.314104 334.306381 200.967359 
