# Supplementary material for: Distinct dynamics of neuronal activity during concurrent motor planning and execution
Source: Nat Commun. 2021 Sep 10;12:5390. doi: 10.1038/s41467-021-25558-8 (PMC8433382; doi:10.1038/s41467-021-25558-8)
Supplement: Supplementary file 5 — Source Data [file 41467_2021_25558_MOESM5_ESM.zip › Source Data/Figure4/Figure4C.txt]

SubThresholdReconstructionExample_v3.m
----------------------------------------------------------------------
**********************************************************************
----------------------------------------------------------------------
First 14 rows: Reconstruction for 14 different sorted units. row 15: absolute velocity changes. Row 16: absolute velocity changes of recpnstructed signal. Columns: 10 ms bins.
#Rows: 16.000000
#Cols: 684.000000

Column values: 
1.000000 2.000000 3.000000 4.000000 5.000000 6.000000 7.000000 8.000000 9.000000 10.000000 11.000000 12.000000 13.000000 14.000000 15.000000 16.000000 17.000000 18.000000 19.000000 20.000000 21.000000 22.000000 23.000000 24.000000 25.000000 26.000000 27.000000 28.000000 29.000000 30.000000 31.000000 32.000000 33.000000 34.000000 35.000000 36.000000 37.000000 38.000000 39.000000 40.000000 41.000000 42.000000 43.000000 44.000000 45.000000 46.000000 47.000000 48.000000 49.000000 50.000000 51.000000 52.000000 53.000000 54.000000 55.000000 56.000000 57.000000 58.000000 59.000000 60.000000 61.000000 62.000000 63.000000 64.000000 65.000000 66.000000 67.000000 68.000000 69.000000 70.000000 71.000000 72.000000 73.000000 74.000000 75.000000 76.000000 77.000000 78.000000 79.000000 80.000000 81.000000 82.000000 83.000000 84.000000 85.000000 86.000000 87.000000 88.000000 89.000000 90.000000 91.000000 92.000000 93.000000 94.000000 95.000000 96.000000 97.000000 98.000000 99.000000 100.000000 101.000000 102.000000 103.000000 104.000000 105.000000 106.000000 107.000000 108.000000 109.000000 110.000000 111.000000 112.000000 113.000000 114.000000 115.000000 116.000000 117.000000 118.000000 119.000000 120.000000 121.000000 122.000000 123.000000 124.000000 125.000000 126.000000 127.000000 128.000000 129.000000 130.000000 131.000000 132.000000 133.000000 134.000000 135.000000 136.000000 137.000000 138.000000 139.000000 140.000000 141.000000 142.000000 143.000000 144.000000 145.000000 146.000000 147.000000 148.000000 149.000000 150.000000 151.000000 152.000000 153.000000 154.000000 155.000000 156.000000 157.000000 158.000000 159.000000 160.000000 161.000000 162.000000 163.000000 164.000000 165.000000 166.000000 167.000000 168.000000 169.000000 170.000000 171.000000 172.000000 173.000000 174.000000 175.000000 176.000000 177.000000 178.000000 179.000000 180.000000 181.000000 182.000000 183.000000 184.000000 185.000000 186.000000 187.000000 188.000000 189.000000 190.000000 191.000000 192.000000 193.000000 194.000000 195.000000 196.000000 197.000000 198.000000 199.000000 200.000000 201.000000 202.000000 203.000000 204.000000 205.000000 206.000000 207.000000 208.000000 209.000000 210.000000 211.000000 212.000000 213.000000 214.000000 215.000000 216.000000 217.000000 218.000000 219.000000 220.000000 221.000000 222.000000 223.000000 224.000000 225.000000 226.000000 227.000000 228.000000 229.000000 230.000000 231.000000 232.000000 233.000000 234.000000 235.000000 236.000000 237.000000 238.000000 239.000000 240.000000 241.000000 242.000000 243.000000 244.000000 245.000000 246.000000 247.000000 248.000000 249.000000 250.000000 251.000000 252.000000 253.000000 254.000000 255.000000 256.000000 257.000000 258.000000 259.000000 260.000000 261.000000 262.000000 263.000000 264.000000 265.000000 266.000000 267.000000 268.000000 269.000000 270.000000 271.000000 272.000000 273.000000 274.000000 275.000000 276.000000 277.000000 278.000000 279.000000 280.000000 281.000000 282.000000 283.000000 284.000000 285.000000 286.000000 287.000000 288.000000 289.000000 290.000000 291.000000 292.000000 293.000000 294.000000 295.000000 296.000000 297.000000 298.000000 299.000000 300.000000 301.000000 302.000000 303.000000 304.000000 305.000000 306.000000 307.000000 308.000000 309.000000 310.000000 311.000000 312.000000 313.000000 314.000000 315.000000 316.000000 317.000000 318.000000 319.000000 320.000000 321.000000 322.000000 323.000000 324.000000 325.000000 326.000000 327.000000 328.000000 329.000000 330.000000 331.000000 332.000000 333.000000 334.000000 335.000000 336.000000 337.000000 338.000000 339.000000 340.000000 341.000000 342.000000 343.000000 344.000000 345.000000 346.000000 347.000000 348.000000 349.000000 350.000000 351.000000 352.000000 353.000000 354.000000 355.000000 356.000000 357.000000 358.000000 359.000000 360.000000 361.000000 362.000000 363.000000 364.000000 365.000000 366.000000 367.000000 368.000000 369.000000 370.000000 371.000000 372.000000 373.000000 374.000000 375.000000 376.000000 377.000000 378.000000 379.000000 380.000000 381.000000 382.000000 383.000000 384.000000 385.000000 386.000000 387.000000 388.000000 389.000000 390.000000 391.000000 392.000000 393.000000 394.000000 395.000000 396.000000 397.000000 398.000000 399.000000 400.000000 401.000000 402.000000 403.000000 404.000000 405.000000 406.000000 407.000000 408.000000 409.000000 410.000000 411.000000 412.000000 413.000000 414.000000 415.000000 416.000000 417.000000 418.000000 419.000000 420.000000 421.000000 422.000000 423.000000 424.000000 425.000000 426.000000 427.000000 428.000000 429.000000 430.000000 431.000000 432.000000 433.000000 434.000000 435.000000 436.000000 437.000000 438.000000 439.000000 440.000000 441.000000 442.000000 443.000000 444.000000 445.000000 446.000000 447.000000 448.000000 449.000000 450.000000 451.000000 452.000000 453.000000 454.000000 455.000000 456.000000 457.000000 458.000000 459.000000 460.000000 461.000000 462.000000 463.000000 464.000000 465.000000 466.000000 467.000000 468.000000 469.000000 470.000000 471.000000 472.000000 473.000000 474.000000 475.000000 476.000000 477.000000 478.000000 479.000000 480.000000 481.000000 482.000000 483.000000 484.000000 485.000000 486.000000 487.000000 488.000000 489.000000 490.000000 491.000000 492.000000 493.000000 494.000000 495.000000 496.000000 497.000000 498.000000 499.000000 500.000000 501.000000 502.000000 503.000000 504.000000 505.000000 506.000000 507.000000 508.000000 509.000000 510.000000 511.000000 512.000000 513.000000 514.000000 515.000000 516.000000 517.000000 518.000000 519.000000 520.000000 521.000000 522.000000 523.000000 524.000000 525.000000 526.000000 527.000000 528.000000 529.000000 530.000000 531.000000 532.000000 533.000000 534.000000 535.000000 536.000000 537.000000 538.000000 539.000000 540.000000 541.000000 542.000000 543.000000 544.000000 545.000000 546.000000 547.000000 548.000000 549.000000 550.000000 551.000000 552.000000 553.000000 554.000000 555.000000 556.000000 557.000000 558.000000 559.000000 560.000000 561.000000 562.000000 563.000000 564.000000 565.000000 566.000000 567.000000 568.000000 569.000000 570.000000 571.000000 572.000000 573.000000 574.000000 575.000000 576.000000 577.000000 578.000000 579.000000 580.000000 581.000000 582.000000 583.000000 584.000000 585.000000 586.000000 587.000000 588.000000 589.000000 590.000000 591.000000 592.000000 593.000000 594.000000 595.000000 596.000000 597.000000 598.000000 599.000000 600.000000 601.000000 602.000000 603.000000 604.000000 605.000000 606.000000 607.000000 608.000000 609.000000 610.000000 611.000000 612.000000 613.000000 614.000000 615.000000 616.000000 617.000000 618.000000 619.000000 620.000000 621.000000 622.000000 623.000000 624.000000 625.000000 626.000000 627.000000 628.000000 629.000000 630.000000 631.000000 632.000000 633.000000 634.000000 635.000000 636.000000 637.000000 638.000000 639.000000 640.000000 641.000000 642.000000 643.000000 644.000000 645.000000 646.000000 647.000000 648.000000 649.000000 650.000000 651.000000 652.000000 653.000000 654.000000 655.000000 656.000000 657.000000 658.000000 659.000000 660.000000 661.000000 662.000000 663.000000 664.000000 665.000000 666.000000 667.000000 668.000000 669.000000 670.000000 671.000000 672.000000 673.000000 674.000000 675.000000 676.000000 677.000000 678.000000 679.000000 680.000000 681.000000 682.000000 683.000000 684.000000 

Rows: 
0.279390 0.264087 0.258668 0.278405 0.328641 0.411157 0.426514 0.429542 0.437247 0.509361 0.500008 0.458813 0.408592 0.431617 0.416894 0.350786 0.254476 0.192548 0.171781 0.231896 0.254380 0.275501 0.312581 0.373887 0.402338 0.396442 0.377964 0.324403 0.263125 0.234696 0.224511 0.231536 0.259088 0.216815 0.181390 0.155366 0.139234 0.183475 0.235845 0.237223 0.209935 0.211533 0.260475 0.274588 0.293850 0.312673 0.301618 0.278666 0.243296 0.189568 0.226475 0.236157 0.196149 0.216062 0.184863 0.125579 0.096467 0.109837 0.139423 0.173721 0.248230 0.273668 0.240601 0.193845 0.218226 0.275623 0.301754 0.290208 0.264146 0.230602 0.167803 0.133669 0.128818 0.110350 0.102011 0.095188 0.076343 0.062980 0.069996 0.107686 0.092364 0.120300 0.172728 0.105137 0.078050 0.059921 0.015950 0.017344 0.030764 0.048981 0.045484 0.076446 0.127381 0.140532 0.150016 0.154664 0.151261 0.158787 0.161365 0.157423 0.188386 0.220830 0.246502 0.237485 0.239290 0.244741 0.250538 0.167740 0.102502 0.068171 0.097136 0.081128 0.047524 0.039659 0.031953 0.019788 0.000000 0.058275 0.115500 0.168829 0.232952 0.239637 0.231218 0.260274 0.232228 0.223182 0.259264 0.262694 0.244910 0.218233 0.239406 0.193116 0.162318 0.234457 0.223843 0.241331 0.309279 0.285283 0.283157 0.297747 0.320235 0.342392 0.340581 0.287815 0.260880 0.228437 0.189998 0.206853 0.180022 0.145887 0.188853 0.218452 0.269029 0.366772 0.286878 0.240313 0.241635 0.250205 0.255197 0.245416 0.191645 0.191697 0.216396 0.260117 0.285035 0.299062 0.304134 0.306772 0.291462 0.292411 0.363771 0.497594 0.563133 0.513352 0.479554 0.470110 0.472914 0.435736 0.379141 0.339834 0.360313 0.416493 0.402689 0.299879 0.323624 0.318027 0.305213 0.350926 0.344246 0.354973 0.437388 0.433930 0.441090 0.465513 0.422431 0.409704 0.422371 0.463200 0.418325 0.385768 0.418558 0.435470 0.427457 0.398368 0.391058 0.381786 0.400700 0.511789 0.575833 0.640350 0.722377 0.693156 0.664782 0.652191 0.722451 0.786124 0.843199 0.890186 0.970301 1.000000 0.951757 0.940238 0.933864 0.926392 0.889330 0.917796 0.925415 0.824346 0.744579 0.705983 0.711792 0.627227 0.670664 0.761944 0.683172 0.680698 0.683217 0.645645 0.631896 0.635151 0.661441 0.790011 0.798702 0.753233 0.761749 0.757050 0.729747 0.668371 0.627063 0.630522 0.674511 0.723885 0.694097 0.648567 0.672864 0.629738 0.590902 0.579791 0.494047 0.402441 0.311154 0.243312 0.202304 0.181478 0.183739 0.271363 0.352972 0.408463 0.601562 0.713913 0.746661 0.666507 0.639619 0.633666 0.632784 0.596516 0.536281 0.454987 0.407247 0.366093 0.329697 0.296257 0.303885 0.296156 0.235224 0.256637 0.259812 0.238074 0.222572 0.216689 0.210104 0.184143 0.246891 0.289630 0.267575 0.279196 0.300131 0.323827 0.314627 0.299394 0.297873 0.340974 0.390985 0.437362 0.477188 0.374446 0.343088 0.366667 0.406118 0.410714 0.393738 0.356812 0.274818 0.212858 0.186295 0.276811 0.249031 0.174130 0.204313 0.198003 0.199439 0.235119 0.235170 0.258575 0.305190 0.324412 0.293116 0.261098 0.311194 0.299419 0.298122 0.335561 0.358435 0.390532 0.414298 0.325753 0.275288 0.248286 0.240395 0.294476 0.309734 0.260446 0.208648 0.288368 0.438362 0.463694 0.471348 0.451546 0.385714 0.469887 0.537033 0.568778 0.677074 0.659203 0.572268 0.514169 0.455375 0.429117 0.462056 0.429978 0.437578 0.487083 0.534572 0.535453 0.496689 0.406705 0.451714 0.471895 0.407696 0.444059 0.430736 0.375065 0.320666 0.288229 0.264401 0.239321 0.226831 0.217438 0.209369 0.194167 0.204334 0.232260 0.262035 0.238426 0.222568 0.262393 0.370234 0.402582 0.342512 0.298439 0.287833 0.301936 0.334875 0.355275 0.376581 0.405819 0.398387 0.379681 0.362449 0.441095 0.436021 0.409465 0.443009 0.412866 0.398662 0.429791 0.485515 0.503568 0.503554 0.588985 0.553297 0.485654 0.462860 0.407864 0.378724 0.389704 0.435041 0.418680 0.375951 0.408867 0.399517 0.379207 0.365055 0.370354 0.402226 0.456525 0.443040 0.438974 0.436894 0.421991 0.428410 0.413759 0.352641 0.358793 0.367858 0.374666 0.372287 0.319924 0.269042 0.292712 0.316070 0.333724 0.343117 0.382958 0.356073 0.287223 0.296395 0.257692 0.201856 0.151351 0.247685 0.303012 0.278919 0.246380 0.196049 0.140537 0.117096 0.115949 0.116344 0.105414 0.153545 0.160003 0.113965 0.049186 0.030091 0.037061 0.046580 0.062646 0.058935 0.018102 0.002025 0.051909 0.151667 0.172461 0.146685 0.098961 0.050314 0.062549 0.080860 0.090060 0.091890 0.066078 0.033060 0.087290 0.121025 0.141908 0.151612 0.164080 0.199083 0.261076 0.306038 0.273010 0.204279 0.206548 0.272555 0.323256 0.304537 0.339189 0.345146 0.315967 0.284657 0.286235 0.295749 0.268446 0.254295 0.246570 0.243797 0.253241 0.267368 0.285388 0.304424 0.298951 0.296452 0.334274 0.312690 0.288352 0.276417 0.334980 0.335856 0.311002 0.403255 0.404293 0.378610 0.371972 0.371262 0.338689 0.266840 0.187946 0.180667 0.217173 0.244225 0.241288 0.228832 0.216018 0.267541 0.271132 0.221222 0.187532 0.198433 0.237580 0.292608 0.337249 0.383592 0.436986 0.403566 0.417425 0.474010 0.515095 0.500735 0.472230 0.472356 0.511086 0.534913 0.528254 0.532887 0.568815 0.620302 0.628216 0.645820 0.650389 0.615731 0.602351 0.581052 0.549906 0.591862 0.562757 0.496533 0.462757 0.456404 0.426277 0.333646 0.338648 0.341790 0.335288 0.333285 0.325140 0.327391 0.375786 0.330275 0.249554 0.147093 0.136521 0.149607 0.181603 0.225700 0.238614 0.229768 0.199143 0.186808 0.177132 0.166752 0.190548 0.197762 0.194993 0.204290 0.213912 0.210795 0.178734 0.124594 0.138065 0.224300 0.133784 0.139027 0.189616 0.180724 0.231120 0.250940 0.182219 0.312772 0.364918 0.331013 0.354683 0.334954 0.297298 0.274254 0.259247 0.256967 0.271917 0.225226 0.215264 0.236331 0.246507 0.233257 0.221235 0.238768 0.277215 0.321343 0.367902 0.382179 0.424942 0.489594 0.562359 0.547807 0.506028 0.470835 0.526089 0.561812 0.563592 0.585008 0.513485 0.392650 0.298676 0.289899 0.303986 0.315382 0.323654 0.325541 0.318102 0.275771 0.314742 0.401654 0.510164 0.493070 0.431610 0.344067 0.277438 0.247025 0.239983 0.186799 0.166533 0.174567 0.220064 0.216443 0.215295 0.226812 0.167074 0.187471 0.250688 0.250940 0.263568 0.279709 0.294202 0.318770 0.343075 0.364210 0.353940 0.360085 0.358192 0.288214 0.214550 0.197442 0.283878 0.244478 0.190048 

0.170910 0.174528 0.192669 0.182277 0.194679 0.240651 0.257786 0.293643 0.317912 0.222303 0.223156 0.251141 0.268051 0.264031 0.228894 0.167733 0.187997 0.203742 0.224952 0.276799 0.287496 0.308085 0.366180 0.325816 0.316060 0.352454 0.490097 0.546575 0.565431 0.597433 0.566541 0.529512 0.505475 0.507679 0.458696 0.376427 0.390631 0.400832 0.419652 0.466608 0.485119 0.507019 0.540873 0.526492 0.537722 0.559811 0.521259 0.500908 0.489440 0.482034 0.449556 0.396657 0.322955 0.248983 0.219151 0.212477 0.174366 0.140822 0.136799 0.191613 0.199282 0.249001 0.347143 0.396926 0.412577 0.403922 0.377286 0.340742 0.324054 0.348727 0.315846 0.260711 0.197832 0.249562 0.300446 0.332981 0.307186 0.347861 0.389485 0.408270 0.404536 0.361804 0.296469 0.316516 0.374703 0.409659 0.330733 0.316246 0.330871 0.369283 0.388965 0.369213 0.316885 0.248268 0.219124 0.220896 0.259147 0.279604 0.288675 0.289598 0.365803 0.400754 0.404135 0.387505 0.340480 0.302550 0.301847 0.190502 0.123804 0.112968 0.105166 0.086784 0.081230 0.141136 0.076164 0.028741 0.066473 0.111344 0.206158 0.339584 0.409180 0.457382 0.489971 0.507021 0.518199 0.458757 0.297987 0.397221 0.453691 0.483029 0.588361 0.594822 0.586488 0.638335 0.623170 0.626382 0.665857 0.709456 0.746700 0.776453 0.790612 0.772076 0.749879 0.743851 0.684328 0.668122 0.708715 0.793279 0.761512 0.678272 0.669020 0.651282 0.675309 0.783255 0.779006 0.800638 0.858309 0.933546 0.938425 0.888323 0.776172 0.746508 0.743165 0.750315 0.656868 0.576284 0.511072 0.451492 0.462749 0.505888 0.548085 0.619631 0.605892 0.461747 0.414681 0.335637 0.244035 0.229832 0.282872 0.349723 0.387574 0.361634 0.345432 0.353780 0.420650 0.493430 0.572906 0.665421 0.716893 0.737274 0.722134 0.746072 0.738700 0.693550 0.653302 0.582167 0.506430 0.484349 0.367455 0.293948 0.345958 0.286762 0.282665 0.328821 0.266100 0.329164 0.402781 0.314039 0.364336 0.438482 0.500477 0.548991 0.603277 0.664026 0.732504 0.761331 0.818035 1.000000 0.884411 0.702471 0.503964 0.563778 0.572543 0.535470 0.456544 0.462438 0.472410 0.415112 0.399946 0.387671 0.373049 0.436895 0.470320 0.488349 0.527742 0.593965 0.655553 0.690211 0.728401 0.775282 0.832950 0.917113 0.930459 0.896318 0.837203 0.798012 0.764447 0.731399 0.663181 0.624695 0.616173 0.614351 0.626812 0.651335 0.691024 0.661980 0.605722 0.530910 0.409812 0.330449 0.279411 0.182821 0.176954 0.210281 0.247010 0.254940 0.282318 0.342372 0.542702 0.686912 0.751013 0.608161 0.481446 0.423707 0.506397 0.558757 0.602560 0.641375 0.696048 0.775131 0.843250 0.798809 0.777425 0.773811 0.790213 0.789639 0.790043 0.789524 0.747475 0.691395 0.657577 0.724095 0.772706 0.815031 0.853986 0.816967 0.780643 0.760893 0.844567 0.776376 0.691343 0.737188 0.675076 0.603470 0.544635 0.531449 0.504639 0.485683 0.561568 0.646357 0.699781 0.675030 0.602263 0.560097 0.562969 0.625104 0.651325 0.653290 0.646722 0.641437 0.613550 0.543175 0.541499 0.506563 0.432067 0.336318 0.310318 0.327668 0.367917 0.419646 0.481159 0.553777 0.583488 0.584327 0.567370 0.586376 0.497827 0.403272 0.412216 0.395229 0.396834 0.428459 0.360816 0.394108 0.497618 0.591981 0.626189 0.609271 0.527121 0.515150 0.519980 0.535202 0.565203 0.544171 0.507995 0.535277 0.493402 0.481402 0.558404 0.533779 0.573202 0.672347 0.684544 0.673546 0.631479 0.527553 0.500844 0.497839 0.505550 0.575229 0.561599 0.478642 0.391304 0.373224 0.387935 0.413389 0.420997 0.434714 0.460168 0.460729 0.462035 0.451755 0.381521 0.352402 0.346577 0.360921 0.448906 0.518522 0.552511 0.493163 0.445123 0.427838 0.502465 0.563430 0.599451 0.597342 0.615608 0.620848 0.609269 0.565670 0.561706 0.567968 0.545959 0.486913 0.468428 0.523976 0.550295 0.543321 0.526553 0.621321 0.646926 0.633723 0.595012 0.541706 0.513894 0.521537 0.532856 0.490410 0.429482 0.455978 0.476317 0.479568 0.451757 0.516034 0.611915 0.724857 0.727810 0.737952 0.732664 0.654823 0.639356 0.625406 0.584879 0.643208 0.699143 0.738226 0.697559 0.605501 0.499840 0.427030 0.446337 0.486674 0.530416 0.534155 0.524027 0.499084 0.446093 0.383158 0.328929 0.306218 0.275613 0.270476 0.297294 0.261686 0.253935 0.256649 0.220367 0.196845 0.168151 0.120767 0.115131 0.108339 0.094569 0.060396 0.065453 0.090491 0.109077 0.032238 0.000000 0.088034 0.114863 0.130708 0.144389 0.202328 0.185725 0.134597 0.083830 0.077383 0.114248 0.201298 0.160550 0.198457 0.278165 0.234283 0.232210 0.222679 0.154474 0.140396 0.197370 0.327403 0.270384 0.199017 0.142680 0.198792 0.276998 0.325585 0.302174 0.361611 0.339890 0.225850 0.112791 0.138794 0.216299 0.202464 0.203498 0.189428 0.143864 0.175345 0.210959 0.250853 0.319191 0.295910 0.258402 0.300328 0.296728 0.226422 0.074878 0.151709 0.196626 0.226365 0.319743 0.284200 0.215908 0.186141 0.149166 0.165283 0.244217 0.251952 0.334720 0.443585 0.457141 0.479436 0.491906 0.479710 0.503602 0.486836 0.425215 0.363306 0.350202 0.359626 0.357243 0.326165 0.332652 0.412981 0.390808 0.385834 0.404294 0.458155 0.484771 0.490863 0.473813 0.529065 0.584917 0.622908 0.624311 0.589183 0.539996 0.565090 0.610657 0.639337 0.610227 0.654453 0.657576 0.603068 0.625149 0.589733 0.529687 0.519140 0.534857 0.498352 0.344222 0.367175 0.395575 0.422108 0.537821 0.572046 0.560392 0.539579 0.538713 0.501468 0.397824 0.334869 0.292313 0.280350 0.380305 0.427622 0.431732 0.381387 0.389608 0.372760 0.308358 0.296060 0.284203 0.273499 0.267190 0.305294 0.350063 0.374240 0.271278 0.170553 0.092810 0.034437 0.061470 0.148042 0.258864 0.322946 0.334477 0.274477 0.391529 0.449603 0.440790 0.473352 0.448263 0.411756 0.434396 0.437284 0.412015 0.349350 0.400421 0.391920 0.347589 0.430861 0.473600 0.478693 0.431318 0.373465 0.403895 0.553431 0.497391 0.456022 0.440394 0.500627 0.573207 0.621848 0.609689 0.630923 0.637545 0.625299 0.661354 0.603123 0.479681 0.322249 0.244075 0.243054 0.340320 0.370639 0.432707 0.523848 0.552218 0.593388 0.652409 0.747756 0.767161 0.710168 0.561893 0.479964 0.413061 0.363862 0.364846 0.352457 0.331818 0.304395 0.425674 0.500200 0.483814 0.516721 0.566791 0.624386 0.659825 0.649408 0.635946 0.650009 0.672304 0.716173 0.776315 0.713008 0.676511 0.653361 0.619716 0.577133 0.570097 0.631359 0.687732 0.712704 

0.524338 0.422309 0.435765 0.427187 0.402107 0.362432 0.410675 0.387224 0.348363 0.474410 0.399968 0.313540 0.341557 0.343550 0.370115 0.421896 0.403643 0.300206 0.176503 0.162495 0.207977 0.261904 0.301683 0.389132 0.436619 0.445288 0.481258 0.504724 0.505390 0.454025 0.453273 0.463438 0.472565 0.428961 0.414109 0.414844 0.325138 0.309781 0.330574 0.359228 0.423914 0.498330 0.577042 0.641939 0.653681 0.643037 0.753115 0.779345 0.738450 0.616617 0.662252 0.684274 0.646418 0.636593 0.599955 0.551994 0.536615 0.472305 0.430752 0.470780 0.511576 0.544911 0.567882 0.549514 0.565604 0.594880 0.598074 0.626111 0.632062 0.585007 0.460500 0.424207 0.471273 0.410379 0.396429 0.409677 0.432885 0.404651 0.391713 0.422160 0.325472 0.262506 0.244011 0.310016 0.306855 0.275292 0.250806 0.216933 0.180433 0.142747 0.265490 0.296344 0.282556 0.424128 0.434953 0.396464 0.363144 0.341027 0.331537 0.337379 0.401279 0.382150 0.339248 0.434125 0.426382 0.423000 0.493270 0.422804 0.392709 0.418386 0.467263 0.436087 0.379365 0.388675 0.333085 0.297367 0.324111 0.304681 0.311600 0.342783 0.351698 0.374837 0.392755 0.374926 0.407615 0.444966 0.473742 0.553678 0.560948 0.518525 0.531981 0.461844 0.418298 0.520179 0.430834 0.358421 0.344748 0.355607 0.414721 0.499321 0.543820 0.608596 0.666356 0.694248 0.634967 0.567089 0.502336 0.465943 0.409550 0.360991 0.393567 0.452389 0.538813 0.663157 0.526984 0.464136 0.496543 0.550794 0.584286 0.571517 0.438018 0.453479 0.482960 0.476785 0.459581 0.464749 0.490838 0.527885 0.452630 0.360430 0.366605 0.453905 0.475586 0.380540 0.375179 0.443287 0.568548 0.699263 0.729252 0.705542 0.645499 0.659511 0.659081 0.628625 0.638632 0.626214 0.604273 0.608094 0.664543 0.655418 0.475716 0.532325 0.543393 0.483504 0.501333 0.517331 0.519123 0.470093 0.355706 0.344945 0.552539 0.470851 0.395978 0.355747 0.414270 0.472142 0.528004 0.578520 0.576979 0.566589 0.560876 0.593739 0.534334 0.418010 0.478714 0.571732 0.659244 0.692033 0.648280 0.619095 0.629315 0.743059 0.857097 0.942080 0.853081 0.911091 0.968703 0.892080 0.807823 0.799189 0.881634 0.851732 0.825836 0.791836 0.707095 0.697756 0.660353 0.517083 0.594918 0.635047 0.619319 0.710442 0.768843 0.822599 0.928301 0.935285 0.943186 1.000000 0.954533 0.900756 0.851103 0.861111 0.833439 0.799602 0.802998 0.775530 0.762433 0.780418 0.675460 0.563055 0.445958 0.319059 0.264618 0.246661 0.244745 0.205758 0.267019 0.469315 0.562573 0.730146 0.874716 0.624113 0.636867 0.743850 0.855342 0.840750 0.780540 0.690588 0.725507 0.757284 0.774807 0.739148 0.720746 0.708468 0.697609 0.700709 0.663316 0.584815 0.523088 0.452280 0.390631 0.376107 0.459784 0.562886 0.660496 0.602394 0.544040 0.487669 0.415476 0.314314 0.227737 0.214922 0.284333 0.330081 0.324350 0.266659 0.278220 0.335358 0.366771 0.375955 0.407567 0.508166 0.491981 0.434218 0.352716 0.420002 0.360080 0.265988 0.351950 0.356918 0.354710 0.383454 0.308282 0.297260 0.350567 0.330127 0.328604 0.340173 0.362247 0.386105 0.403723 0.410963 0.395746 0.435218 0.507300 0.485225 0.468219 0.450072 0.423328 0.535358 0.604495 0.586340 0.532730 0.562097 0.636315 0.634606 0.637472 0.603264 0.485521 0.601301 0.658176 0.627308 0.799558 0.835824 0.780192 0.684932 0.644877 0.624412 0.611465 0.570217 0.553172 0.564086 0.608586 0.602181 0.568500 0.530268 0.548276 0.594768 0.666521 0.706787 0.757586 0.794003 0.669660 0.590908 0.543843 0.530174 0.509388 0.520561 0.573023 0.402477 0.294712 0.260183 0.375371 0.374499 0.382382 0.493874 0.487827 0.508090 0.569147 0.574860 0.540716 0.504681 0.551376 0.590104 0.600338 0.563174 0.554562 0.522666 0.481569 0.580575 0.620814 0.640635 0.685986 0.626050 0.601636 0.666139 0.693440 0.733030 0.790219 0.895400 0.884083 0.823272 0.758959 0.778655 0.798930 0.802215 0.777807 0.717565 0.663457 0.755863 0.771126 0.761631 0.753565 0.774513 0.817920 0.870334 0.704805 0.765288 0.907587 0.868745 0.890475 0.871350 0.753125 0.717160 0.701470 0.693588 0.627366 0.578549 0.533833 0.476525 0.460148 0.453461 0.448791 0.434550 0.401544 0.371508 0.457101 0.437042 0.358767 0.241663 0.409200 0.524470 0.520128 0.521405 0.470176 0.373207 0.225833 0.242070 0.302794 0.347294 0.429880 0.417824 0.305938 0.296540 0.307381 0.313474 0.262109 0.331970 0.333151 0.160787 0.155624 0.166137 0.184717 0.219745 0.168073 0.087382 0.040820 0.085954 0.087998 0.000000 0.091751 0.115640 0.101219 0.182936 0.181744 0.169519 0.211168 0.192800 0.177150 0.178567 0.282995 0.217688 0.080441 0.124226 0.165053 0.186655 0.172176 0.215648 0.203602 0.127688 0.044486 0.052131 0.116142 0.201892 0.228300 0.232846 0.226865 0.148085 0.121013 0.148363 0.216071 0.224568 0.189489 0.109046 0.094851 0.144394 0.265331 0.293531 0.257148 0.187439 0.216701 0.238354 0.237270 0.190363 0.212001 0.209191 0.167706 0.206366 0.303174 0.437033 0.569690 0.659294 0.679370 0.589093 0.608634 0.608242 0.574085 0.502556 0.460055 0.418723 0.327808 0.353927 0.442818 0.587814 0.471315 0.444515 0.504501 0.549995 0.586617 0.611417 0.614601 0.606142 0.612970 0.643843 0.613075 0.506342 0.381855 0.477455 0.531495 0.563874 0.581815 0.707616 0.735129 0.634380 0.685744 0.652913 0.579429 0.558711 0.541286 0.504495 0.427817 0.360190 0.328357 0.327611 0.288557 0.244646 0.202777 0.176505 0.240430 0.275269 0.229134 0.241668 0.224118 0.190426 0.244294 0.284653 0.308568 0.303869 0.222939 0.165220 0.156738 0.166714 0.193305 0.224298 0.213439 0.242264 0.294462 0.367477 0.320507 0.367419 0.526881 0.393790 0.387400 0.436600 0.389268 0.326522 0.270695 0.235990 0.352891 0.376850 0.308254 0.343488 0.381179 0.421981 0.468676 0.398996 0.368442 0.442537 0.359110 0.322648 0.337324 0.405457 0.409502 0.395898 0.408420 0.425464 0.466295 0.537339 0.536490 0.536637 0.545653 0.595108 0.612256 0.590408 0.508691 0.530109 0.580895 0.650982 0.721662 0.688881 0.594156 0.500898 0.512122 0.592384 0.743295 0.717589 0.736849 0.801113 0.756328 0.737184 0.776831 0.962865 0.944566 0.872110 0.784662 0.673723 0.595419 0.557112 0.608373 0.601778 0.597867 0.664292 0.755226 0.788937 0.741485 0.502908 0.433352 0.473598 0.483637 0.450887 0.431333 0.471914 0.400384 0.381657 0.434678 0.486891 0.537709 0.553662 0.440177 0.410527 0.408929 0.417020 0.362689 0.306101 

0.241816 0.264379 0.284626 0.286943 0.305927 0.303003 0.288929 0.311286 0.320109 0.296091 0.208007 0.186760 0.198517 0.232667 0.129614 0.083409 0.070248 0.044629 0.089331 0.152604 0.211204 0.311605 0.375017 0.394256 0.354475 0.316263 0.288540 0.291629 0.334338 0.372023 0.389156 0.410453 0.399049 0.364729 0.355007 0.341337 0.330861 0.332204 0.349877 0.359828 0.357434 0.378225 0.399692 0.418232 0.421686 0.353402 0.294823 0.301968 0.280084 0.302477 0.370091 0.391776 0.383428 0.357551 0.327422 0.318924 0.318682 0.322917 0.396979 0.451534 0.484840 0.502992 0.472767 0.437038 0.441068 0.415487 0.403242 0.414489 0.334888 0.255286 0.190479 0.199911 0.167060 0.146331 0.179915 0.211331 0.250939 0.296510 0.295838 0.298975 0.302559 0.299952 0.324699 0.351327 0.369480 0.386790 0.368843 0.328255 0.356650 0.353887 0.337622 0.322942 0.333638 0.338384 0.328699 0.342217 0.358598 0.379775 0.415597 0.493884 0.549210 0.522933 0.512645 0.484976 0.442213 0.524252 0.525324 0.485018 0.469425 0.445858 0.435744 0.451722 0.496266 0.520877 0.518493 0.446849 0.436373 0.464311 0.520989 0.580621 0.635927 0.684567 0.728939 0.734348 0.710589 0.678922 0.714409 0.739495 0.690984 0.678879 0.650902 0.603999 0.613594 0.557651 0.495847 0.555817 0.570342 0.569202 0.562250 0.626297 0.618637 0.548047 0.529605 0.470052 0.423028 0.465861 0.481855 0.499505 0.526552 0.564885 0.544660 0.498481 0.556608 0.500379 0.438803 0.457380 0.498312 0.537536 0.565657 0.480932 0.458403 0.465502 0.444488 0.448145 0.484068 0.564209 0.606791 0.610933 0.590639 0.633241 0.717987 0.784954 0.747780 0.743734 0.729788 0.693789 0.686998 0.673949 0.666553 0.713768 0.763749 0.800202 0.805111 0.811846 0.810701 0.804877 0.869165 0.891919 0.899735 0.941858 0.981143 1.000000 0.985703 0.896627 0.846031 0.826299 0.741693 0.625375 0.536411 0.567985 0.589618 0.582960 0.539374 0.518265 0.540846 0.581130 0.548794 0.499857 0.473090 0.507163 0.480165 0.470673 0.491113 0.556950 0.595598 0.628013 0.696353 0.718971 0.711909 0.674296 0.728401 0.741894 0.714803 0.712012 0.751002 0.772955 0.692680 0.604867 0.597100 0.698769 0.654535 0.615206 0.569296 0.467556 0.462751 0.465348 0.406738 0.436058 0.472210 0.502319 0.493204 0.493386 0.503339 0.529616 0.536132 0.529489 0.509051 0.551457 0.562493 0.539140 0.503719 0.483416 0.475797 0.484075 0.486402 0.508557 0.560986 0.501893 0.466879 0.445443 0.392792 0.403558 0.447191 0.511111 0.533604 0.558073 0.591086 0.627912 0.636856 0.615555 0.544039 0.498903 0.493984 0.547045 0.583237 0.570566 0.521583 0.546512 0.563299 0.562150 0.520569 0.487039 0.457859 0.432658 0.446244 0.459396 0.473854 0.498399 0.494303 0.494569 0.527977 0.592064 0.661949 0.726685 0.651854 0.595843 0.551663 0.511302 0.412933 0.359525 0.409541 0.340553 0.311888 0.321756 0.315807 0.320367 0.351601 0.440069 0.442787 0.457760 0.507747 0.508710 0.484755 0.456423 0.488279 0.444581 0.399983 0.405970 0.381010 0.350920 0.319536 0.297659 0.288057 0.274151 0.222361 0.221698 0.242832 0.280006 0.252546 0.255815 0.279264 0.263332 0.267457 0.266621 0.234183 0.151208 0.110285 0.131441 0.182325 0.205506 0.221556 0.281142 0.350265 0.408609 0.441720 0.409380 0.347881 0.274535 0.314412 0.351411 0.381980 0.397236 0.346097 0.297107 0.271134 0.211643 0.185054 0.179366 0.147031 0.186785 0.242574 0.274151 0.302371 0.301006 0.268069 0.258413 0.209608 0.158514 0.184038 0.193793 0.201171 0.211726 0.180252 0.163124 0.162146 0.171802 0.227498 0.275241 0.241350 0.238856 0.239159 0.235602 0.251243 0.283930 0.326794 0.360665 0.324531 0.288002 0.299879 0.287812 0.297862 0.331274 0.328861 0.277893 0.220647 0.231490 0.254611 0.262846 0.243046 0.181910 0.172681 0.200352 0.171950 0.188870 0.217018 0.224935 0.262722 0.298484 0.324358 0.289527 0.259845 0.236578 0.226568 0.251606 0.276836 0.281568 0.196280 0.144161 0.131912 0.122546 0.140175 0.161783 0.153673 0.213455 0.233335 0.174709 0.275888 0.299256 0.274909 0.334682 0.312662 0.278170 0.287891 0.317755 0.298821 0.224412 0.223069 0.263799 0.304049 0.243983 0.240463 0.267082 0.319154 0.263712 0.262414 0.310819 0.311203 0.280256 0.261819 0.322163 0.284686 0.241863 0.216137 0.155015 0.114311 0.090980 0.081585 0.095152 0.133615 0.208115 0.181582 0.118914 0.039116 0.098498 0.132787 0.145342 0.129606 0.054574 0.000000 0.001343 0.071101 0.106755 0.113303 0.137174 0.107071 0.084150 0.135868 0.135502 0.121957 0.103924 0.155738 0.196504 0.231011 0.270599 0.340915 0.395433 0.401016 0.392662 0.388790 0.387067 0.344812 0.343264 0.365636 0.396341 0.361984 0.336639 0.347067 0.327625 0.305698 0.286274 0.290990 0.274740 0.263714 0.283542 0.263124 0.276764 0.334140 0.321187 0.324529 0.327111 0.285915 0.258119 0.242109 0.240190 0.217680 0.216937 0.233333 0.206491 0.221832 0.242826 0.222389 0.262154 0.274580 0.233224 0.190780 0.132579 0.082725 0.138263 0.176748 0.204991 0.224206 0.241584 0.271704 0.311786 0.282328 0.246945 0.217145 0.219936 0.196459 0.190696 0.225760 0.292464 0.320135 0.322166 0.393134 0.420630 0.437908 0.477565 0.452896 0.442779 0.464840 0.468219 0.451526 0.424421 0.411716 0.429428 0.455137 0.476890 0.442779 0.463568 0.537230 0.520726 0.508352 0.479854 0.393305 0.362512 0.349827 0.345482 0.276266 0.235834 0.222021 0.223077 0.204618 0.197787 0.237888 0.252131 0.268165 0.289659 0.283246 0.267508 0.258384 0.299324 0.348525 0.370662 0.339378 0.327966 0.335438 0.359810 0.388883 0.384912 0.360537 0.323865 0.303870 0.301504 0.318776 0.359935 0.362352 0.340752 0.347993 0.319760 0.291449 0.290870 0.261602 0.256599 0.276331 0.181714 0.192565 0.241374 0.202897 0.201278 0.223966 0.270553 0.286102 0.305401 0.329497 0.354022 0.367085 0.400555 0.500249 0.527573 0.515051 0.467742 0.475853 0.531033 0.604404 0.610565 0.597886 0.584488 0.582460 0.629471 0.670251 0.696345 0.680123 0.669341 0.668195 0.690113 0.699453 0.705659 0.711608 0.636912 0.594425 0.586880 0.622397 0.591834 0.549527 0.544633 0.533152 0.558884 0.627011 0.594579 0.572180 0.541530 0.448742 0.417065 0.407455 0.405041 0.371578 0.377471 0.417935 0.400568 0.409088 0.423721 0.417541 0.436474 0.456240 0.469854 0.470272 0.451398 0.418564 0.387280 0.383668 0.400797 0.441930 0.438297 0.405216 0.343680 0.245290 0.214167 0.235090 0.305259 0.316855 0.332411 0.381635 0.419223 

0.230871 0.259321 0.269282 0.219115 0.190292 0.224211 0.297714 0.318183 0.346485 0.344660 0.265423 0.209438 0.179546 0.176350 0.167601 0.176909 0.181143 0.117258 0.104842 0.109430 0.117095 0.162091 0.201013 0.232227 0.272925 0.297760 0.298916 0.250244 0.217444 0.217438 0.261983 0.278830 0.251135 0.193982 0.177422 0.166082 0.173664 0.222856 0.243089 0.275076 0.327062 0.362665 0.391464 0.407957 0.389799 0.432037 0.473166 0.473166 0.467725 0.484557 0.524330 0.554539 0.518315 0.444762 0.366846 0.330119 0.286257 0.213727 0.218742 0.268851 0.355939 0.451621 0.468652 0.470206 0.519234 0.514153 0.511814 0.525252 0.506539 0.467215 0.421624 0.417318 0.357920 0.307018 0.311970 0.346740 0.369914 0.376887 0.383490 0.352473 0.303163 0.264292 0.273443 0.301846 0.342212 0.280845 0.232105 0.205141 0.230808 0.255905 0.272548 0.266770 0.288245 0.317844 0.351517 0.373278 0.401801 0.423901 0.386193 0.398248 0.403831 0.357962 0.364060 0.361575 0.345263 0.382570 0.360996 0.309243 0.275130 0.245003 0.212130 0.172884 0.203113 0.191266 0.140805 0.109742 0.089299 0.087198 0.122580 0.131186 0.143060 0.166042 0.198995 0.255537 0.310060 0.265515 0.328679 0.401124 0.411391 0.424923 0.392160 0.313158 0.326199 0.285494 0.233316 0.256262 0.252032 0.258294 0.295504 0.315255 0.349293 0.395920 0.431136 0.399434 0.345407 0.316593 0.322271 0.296792 0.218963 0.187597 0.174560 0.188520 0.276062 0.281925 0.257733 0.232231 0.268789 0.300261 0.315358 0.293898 0.305766 0.338939 0.377071 0.411514 0.445612 0.480829 0.498944 0.530176 0.570910 0.588408 0.614643 0.640464 0.653919 0.689212 0.702826 0.680967 0.670656 0.653569 0.637820 0.655429 0.655845 0.667487 0.716668 0.701544 0.668465 0.629973 0.690061 0.717898 0.726503 0.733766 0.744604 0.721334 0.638961 0.600248 0.543953 0.471373 0.413912 0.360525 0.356078 0.486644 0.481157 0.475192 0.504232 0.505553 0.563424 0.647961 0.657866 0.691467 0.743258 0.816119 0.874161 0.868308 0.796282 0.774755 0.729787 0.690901 0.725842 0.744396 0.720207 0.629085 0.714337 0.782977 0.820397 0.812614 0.794868 0.780109 0.786733 0.707400 0.696557 0.799376 0.876466 0.948931 1.000000 0.952640 0.896657 0.824245 0.722583 0.789947 0.823038 0.797137 0.800604 0.838214 0.882090 0.872817 0.825396 0.760587 0.683331 0.681308 0.657814 0.618718 0.663263 0.659823 0.634172 0.610492 0.618578 0.649919 0.705733 0.677434 0.610334 0.521479 0.475444 0.433614 0.403254 0.395446 0.384457 0.399622 0.449292 0.574689 0.634116 0.632520 0.553200 0.509670 0.523608 0.621333 0.699408 0.693487 0.622175 0.655128 0.677968 0.681421 0.643003 0.666517 0.697422 0.721509 0.696216 0.699158 0.711543 0.655903 0.621934 0.614454 0.648175 0.604859 0.564651 0.538576 0.515653 0.486740 0.457614 0.440671 0.362286 0.278694 0.213744 0.271855 0.314212 0.332447 0.310822 0.303293 0.317051 0.369545 0.368636 0.386518 0.439700 0.381080 0.349686 0.354966 0.444437 0.380032 0.312802 0.346524 0.376022 0.385420 0.373819 0.354340 0.339792 0.334125 0.350005 0.334192 0.320150 0.319984 0.297554 0.323096 0.376069 0.351816 0.401755 0.448732 0.416441 0.351185 0.313492 0.316841 0.351393 0.359001 0.337352 0.262737 0.318640 0.395214 0.435785 0.419239 0.402110 0.394507 0.449159 0.484481 0.522020 0.594944 0.590836 0.558389 0.507392 0.492779 0.497406 0.497020 0.390216 0.347654 0.342540 0.368702 0.357914 0.353756 0.362833 0.388913 0.411751 0.444471 0.520736 0.532093 0.526084 0.520306 0.541041 0.526895 0.482843 0.460417 0.484023 0.497203 0.421787 0.338818 0.295402 0.308897 0.346204 0.366988 0.384056 0.439852 0.469318 0.476075 0.454812 0.399366 0.385255 0.417592 0.438689 0.440414 0.430255 0.415398 0.381718 0.374825 0.417117 0.376550 0.373605 0.392467 0.323960 0.319122 0.345215 0.380930 0.365849 0.390755 0.470898 0.375979 0.323524 0.297179 0.261576 0.225089 0.231455 0.320658 0.339079 0.342300 0.336561 0.335066 0.318376 0.306687 0.334428 0.363540 0.327282 0.196046 0.276504 0.327889 0.366153 0.476438 0.459903 0.412292 0.406331 0.369999 0.337258 0.312175 0.264468 0.238892 0.229454 0.229784 0.240737 0.255843 0.273065 0.227708 0.210906 0.223352 0.232927 0.186349 0.159444 0.265759 0.247524 0.224090 0.224608 0.178056 0.130554 0.100224 0.163546 0.187280 0.213236 0.271856 0.278373 0.239764 0.167909 0.222063 0.200640 0.165899 0.228628 0.194379 0.154277 0.143877 0.175627 0.208906 0.233162 0.192592 0.127561 0.101748 0.198483 0.197919 0.165801 0.112934 0.058459 0.047001 0.061497 0.063490 0.076842 0.065575 0.000000 0.030561 0.056084 0.066129 0.048742 0.059548 0.079193 0.080844 0.109835 0.148391 0.192411 0.172656 0.116916 0.052045 0.099571 0.125336 0.136227 0.132418 0.115082 0.119349 0.150291 0.154914 0.167333 0.180328 0.176189 0.168038 0.160541 0.156249 0.165908 0.209188 0.274373 0.257097 0.218813 0.177970 0.158491 0.178481 0.185500 0.164040 0.178660 0.154307 0.123586 0.211351 0.245696 0.259004 0.267808 0.258572 0.257102 0.264958 0.249606 0.236822 0.223166 0.200977 0.190250 0.190877 0.205541 0.255826 0.250212 0.207079 0.254089 0.312673 0.366296 0.393619 0.378724 0.377038 0.400682 0.385068 0.388498 0.392525 0.338707 0.345144 0.374813 0.411244 0.418898 0.463581 0.536177 0.465689 0.418128 0.384386 0.355662 0.339544 0.322424 0.299334 0.218882 0.176279 0.172335 0.213770 0.174900 0.128481 0.141479 0.124851 0.166541 0.278830 0.264120 0.243154 0.216236 0.180521 0.270964 0.353514 0.357168 0.323520 0.302327 0.288060 0.208329 0.165818 0.143353 0.126131 0.094932 0.080544 0.093089 0.131608 0.136077 0.131882 0.221584 0.240648 0.234477 0.228164 0.233415 0.227394 0.208878 0.221464 0.254989 0.289781 0.283838 0.289244 0.288749 0.273183 0.309564 0.318608 0.298755 0.262210 0.268562 0.290697 0.304728 0.303688 0.309249 0.326600 0.329757 0.359843 0.415510 0.505427 0.507036 0.491333 0.500137 0.488881 0.491170 0.507653 0.495692 0.488295 0.494469 0.538822 0.603067 0.631202 0.596206 0.543164 0.531086 0.562793 0.660659 0.674937 0.647305 0.601413 0.564821 0.545490 0.546586 0.588845 0.602379 0.586521 0.524755 0.513131 0.497288 0.445792 0.444958 0.442968 0.436042 0.426303 0.465828 0.510966 0.498341 0.389456 0.317785 0.328583 0.353694 0.352232 0.334517 0.337341 0.355375 0.379179 0.403432 0.461093 0.490121 0.484377 0.512118 0.491288 0.464770 0.525708 0.544702 0.526205 0.463971 0.428792 

0.310193 0.332703 0.343995 0.299703 0.337830 0.358903 0.371557 0.419328 0.400344 0.367304 0.362961 0.312303 0.263627 0.223904 0.152658 0.126230 0.121336 0.088002 0.113220 0.151514 0.181372 0.205170 0.211632 0.204890 0.234654 0.246581 0.254326 0.277358 0.315435 0.349082 0.371100 0.399354 0.382306 0.331160 0.299017 0.271969 0.257310 0.268226 0.302937 0.335943 0.363048 0.434635 0.441002 0.415864 0.444621 0.437547 0.417551 0.394637 0.426442 0.451488 0.459856 0.412906 0.376301 0.352917 0.356086 0.273781 0.201530 0.181043 0.172871 0.211004 0.288681 0.368761 0.381839 0.380223 0.415084 0.344696 0.339414 0.442244 0.403507 0.349699 0.287328 0.235168 0.230501 0.252968 0.297687 0.317601 0.349989 0.395574 0.393461 0.329584 0.257916 0.284727 0.270090 0.281980 0.356155 0.354131 0.337608 0.323378 0.406739 0.435040 0.418090 0.345435 0.269510 0.218461 0.201808 0.237478 0.246092 0.239325 0.253381 0.295840 0.315880 0.266075 0.241899 0.220706 0.200614 0.200380 0.199254 0.197975 0.198093 0.168528 0.118457 0.047222 0.101223 0.106911 0.066961 0.055622 0.054313 0.071129 0.125579 0.228298 0.303821 0.330333 0.366244 0.385686 0.392237 0.392472 0.444343 0.514182 0.583296 0.655894 0.644558 0.544096 0.512874 0.447660 0.388362 0.425452 0.529802 0.617900 0.646247 0.667072 0.710922 0.769666 0.769785 0.746701 0.711378 0.672052 0.726866 0.726197 0.623643 0.600656 0.593348 0.612375 0.712889 0.695635 0.637036 0.580990 0.633289 0.686487 0.721954 0.692024 0.640574 0.595596 0.622005 0.596345 0.552806 0.502609 0.494185 0.479181 0.459923 0.468491 0.548700 0.630039 0.622716 0.617813 0.573698 0.474794 0.466425 0.451489 0.437328 0.453037 0.463286 0.471442 0.479213 0.526915 0.586923 0.653052 0.682982 0.669663 0.645911 0.676663 0.716606 0.708605 0.615645 0.528986 0.442990 0.375789 0.466568 0.401665 0.331193 0.451195 0.500405 0.534440 0.565488 0.516543 0.559455 0.638558 0.559683 0.578063 0.640725 0.724086 0.766143 0.808204 0.857387 0.937569 0.896474 0.840763 0.994652 1.000000 0.954208 0.888126 0.910299 0.899704 0.849369 0.764359 0.762835 0.776802 0.724642 0.588812 0.562613 0.704787 0.757606 0.835929 0.909421 0.853493 0.839106 0.808994 0.711079 0.654409 0.619213 0.607151 0.671472 0.712610 0.731640 0.718571 0.653007 0.579167 0.515902 0.455470 0.437193 0.450502 0.396694 0.465650 0.563952 0.577374 0.572139 0.551682 0.514595 0.503380 0.471410 0.410215 0.271750 0.224357 0.233987 0.295169 0.304103 0.329569 0.387815 0.568711 0.689105 0.726436 0.586793 0.441803 0.393368 0.517668 0.622897 0.653125 0.621580 0.649839 0.709266 0.754344 0.714312 0.708829 0.685098 0.625451 0.640616 0.665483 0.676444 0.570712 0.524890 0.505368 0.495328 0.449057 0.502037 0.663268 0.650748 0.613981 0.591992 0.678332 0.576042 0.469439 0.440147 0.460278 0.439533 0.386835 0.382140 0.364649 0.356697 0.389327 0.393102 0.396300 0.404180 0.321407 0.274905 0.287829 0.462600 0.450764 0.380152 0.316726 0.349169 0.354597 0.321978 0.289113 0.272636 0.265251 0.258714 0.261154 0.279289 0.318739 0.321818 0.341136 0.371462 0.382919 0.469515 0.547979 0.533615 0.436241 0.367957 0.353506 0.420594 0.435071 0.396530 0.272113 0.276115 0.330861 0.406098 0.444049 0.410387 0.328167 0.413090 0.473338 0.541276 0.669193 0.659261 0.649804 0.682285 0.592136 0.565739 0.578516 0.529688 0.538794 0.575067 0.624476 0.589110 0.491688 0.342614 0.326787 0.289394 0.258312 0.297397 0.294908 0.270437 0.227713 0.221368 0.230171 0.249506 0.259428 0.288419 0.312037 0.295974 0.262439 0.229844 0.203423 0.213400 0.246067 0.300783 0.385058 0.412832 0.402042 0.351962 0.332015 0.368415 0.459145 0.518673 0.522040 0.502668 0.509475 0.500656 0.502638 0.527561 0.474699 0.456980 0.463632 0.416095 0.379119 0.366358 0.403091 0.417405 0.468267 0.566870 0.573090 0.544485 0.488375 0.412902 0.368438 0.362018 0.410208 0.392961 0.390147 0.406547 0.422019 0.389572 0.353570 0.381327 0.473418 0.506558 0.434725 0.438868 0.452065 0.464484 0.436108 0.437189 0.465970 0.532024 0.479190 0.465395 0.505958 0.368747 0.292782 0.273431 0.326719 0.368810 0.395321 0.399795 0.403950 0.394909 0.376326 0.378086 0.366005 0.358830 0.384660 0.382921 0.370335 0.349801 0.314119 0.277757 0.249765 0.268249 0.253326 0.236127 0.237775 0.260939 0.236212 0.160811 0.124314 0.099593 0.093090 0.127950 0.100954 0.089966 0.128934 0.159647 0.211122 0.261448 0.172670 0.134629 0.132406 0.165036 0.222482 0.223470 0.147318 0.090626 0.049016 0.031924 0.081177 0.056969 0.029330 0.039221 0.000000 0.033974 0.131765 0.083608 0.127794 0.213114 0.276966 0.297031 0.321107 0.366108 0.299975 0.197730 0.101150 0.202998 0.227416 0.219495 0.206661 0.190343 0.179272 0.179395 0.274233 0.314682 0.306186 0.235070 0.253514 0.276952 0.263572 0.140801 0.136083 0.234875 0.203694 0.210694 0.229588 0.230292 0.233572 0.229816 0.215731 0.198903 0.190059 0.200548 0.282026 0.340297 0.393872 0.455054 0.471492 0.495265 0.527314 0.474730 0.418048 0.368624 0.354024 0.339236 0.330536 0.332076 0.415402 0.398271 0.309556 0.355738 0.364932 0.372599 0.418283 0.462899 0.498398 0.522178 0.520761 0.518997 0.487098 0.312839 0.297194 0.336462 0.381204 0.415051 0.452941 0.488392 0.434283 0.459030 0.493089 0.423368 0.394900 0.386678 0.395182 0.293576 0.232269 0.208469 0.204713 0.209859 0.219491 0.231339 0.284758 0.332037 0.363014 0.321532 0.300168 0.289630 0.273448 0.362494 0.439508 0.440807 0.438898 0.391946 0.301872 0.199638 0.157752 0.158027 0.195116 0.177993 0.186534 0.245221 0.220570 0.192044 0.171636 0.210495 0.135985 0.080919 0.157928 0.210653 0.275279 0.349840 0.305334 0.332816 0.375264 0.317281 0.341547 0.353401 0.306893 0.380402 0.391123 0.337300 0.260054 0.208800 0.188977 0.221138 0.267562 0.294749 0.292939 0.206599 0.158444 0.150920 0.212853 0.219234 0.221147 0.251738 0.298950 0.299253 0.255316 0.301970 0.363109 0.409876 0.380702 0.456748 0.499632 0.452800 0.387063 0.320280 0.272787 0.357091 0.400908 0.439576 0.506127 0.508537 0.511904 0.528524 0.552468 0.556611 0.541387 0.498293 0.417551 0.345018 0.308640 0.267764 0.219601 0.168115 0.150979 0.187143 0.242275 0.273811 0.234934 0.251251 0.368655 0.396451 0.411496 0.418792 0.432257 0.358554 0.319996 0.433266 0.491776 0.525577 0.535801 0.473910 0.417672 0.373696 0.364276 0.401495 0.437232 0.448969 0.355517 

0.204828 0.242564 0.298533 0.325513 0.318425 0.313659 0.320841 0.386662 0.404779 0.399155 0.382126 0.302062 0.246087 0.226209 0.127901 0.111750 0.132986 0.093493 0.111645 0.132368 0.125175 0.137861 0.124018 0.093626 0.183681 0.210974 0.210285 0.221223 0.262911 0.290675 0.287283 0.334135 0.356859 0.350734 0.291855 0.254560 0.236926 0.246467 0.278177 0.288871 0.270948 0.343032 0.367022 0.365097 0.390942 0.364367 0.328909 0.309342 0.394373 0.454928 0.475780 0.443896 0.399411 0.343190 0.269881 0.200176 0.138618 0.088825 0.115645 0.168790 0.244537 0.341398 0.366205 0.376264 0.428317 0.370509 0.317529 0.296212 0.282159 0.260921 0.229780 0.174292 0.106721 0.066637 0.091153 0.111743 0.144234 0.189692 0.227977 0.198535 0.147737 0.158067 0.148584 0.164769 0.232583 0.277590 0.254435 0.188054 0.252506 0.268564 0.263239 0.259253 0.229963 0.199418 0.173586 0.198014 0.218969 0.237889 0.259157 0.317413 0.350455 0.301146 0.331768 0.354103 0.357448 0.383414 0.412153 0.424215 0.367879 0.323794 0.280064 0.231482 0.303748 0.325523 0.300736 0.311917 0.279985 0.252686 0.293399 0.348844 0.405345 0.459553 0.493475 0.546686 0.602627 0.600689 0.615476 0.651839 0.721864 0.774190 0.733256 0.599202 0.597029 0.561295 0.526239 0.567181 0.639110 0.694715 0.707476 0.749511 0.794755 0.837361 0.842101 0.808418 0.768533 0.761869 0.780644 0.767884 0.704643 0.683723 0.680385 0.703286 0.798689 0.775170 0.705419 0.628246 0.661743 0.689176 0.692636 0.665704 0.652870 0.662944 0.726349 0.732450 0.721327 0.707107 0.736796 0.751014 0.755415 0.806864 0.861551 0.883206 0.807613 0.856464 0.840375 0.703111 0.682199 0.685335 0.704558 0.718048 0.738986 0.753939 0.750183 0.765102 0.768622 0.758842 0.775992 0.755486 0.746040 0.857875 0.890783 0.867423 0.784814 0.738900 0.699376 0.670328 0.697345 0.632456 0.562764 0.601168 0.580091 0.590011 0.658573 0.626327 0.669597 0.745987 0.709876 0.713857 0.728782 0.736415 0.747517 0.772634 0.814638 0.888540 0.874248 0.853124 0.998626 1.000000 0.940859 0.843033 0.873813 0.914897 0.950555 0.922085 0.890742 0.857501 0.822731 0.708884 0.684359 0.799730 0.822194 0.874399 0.929098 0.877366 0.860380 0.818759 0.695161 0.684896 0.705815 0.745684 0.762230 0.792819 0.826304 0.839146 0.748041 0.654008 0.604732 0.598716 0.564619 0.506077 0.487419 0.542256 0.620146 0.663154 0.667828 0.679408 0.711857 0.702008 0.690538 0.664402 0.558758 0.515792 0.526607 0.606089 0.615952 0.611364 0.605361 0.706615 0.774251 0.803406 0.764153 0.695775 0.663362 0.708531 0.829434 0.846580 0.768770 0.743813 0.797886 0.858377 0.826757 0.842374 0.838872 0.794635 0.788610 0.808223 0.837643 0.814261 0.831090 0.853546 0.855612 0.765508 0.736086 0.784099 0.758456 0.737516 0.741945 0.831879 0.719958 0.615440 0.614333 0.650186 0.675383 0.671397 0.622736 0.593672 0.591228 0.646179 0.639735 0.615734 0.608950 0.577470 0.547703 0.528170 0.609933 0.601547 0.531678 0.443081 0.450195 0.477854 0.490736 0.484763 0.486532 0.491891 0.443704 0.442450 0.463774 0.486015 0.481350 0.469605 0.455309 0.461268 0.490066 0.528933 0.531356 0.498522 0.443332 0.367253 0.402064 0.410512 0.372906 0.285709 0.280829 0.329513 0.394450 0.416848 0.399198 0.333618 0.408670 0.465815 0.503188 0.557755 0.520829 0.467707 0.481562 0.413058 0.358550 0.341760 0.281857 0.277226 0.307646 0.322885 0.312458 0.262523 0.150325 0.137913 0.129750 0.121006 0.179822 0.169019 0.123787 0.088884 0.087072 0.097100 0.113284 0.108679 0.137628 0.192080 0.227568 0.222768 0.195719 0.154504 0.178330 0.196485 0.197927 0.254207 0.265007 0.247237 0.233504 0.190510 0.178798 0.241797 0.304416 0.328755 0.319898 0.346709 0.352159 0.358939 0.401800 0.395648 0.383951 0.379698 0.298562 0.254061 0.239162 0.227373 0.247654 0.282657 0.324221 0.288527 0.250297 0.219042 0.159799 0.144342 0.158234 0.184242 0.186804 0.195622 0.226152 0.239877 0.225753 0.192904 0.204936 0.258559 0.292321 0.221549 0.260207 0.289499 0.279621 0.277562 0.300405 0.340756 0.379282 0.349841 0.313568 0.311024 0.242425 0.178875 0.130767 0.119173 0.146262 0.186207 0.196505 0.209461 0.203016 0.164612 0.186244 0.196796 0.202886 0.257138 0.278218 0.266440 0.206890 0.170109 0.140755 0.118116 0.171393 0.173830 0.158806 0.210295 0.187397 0.138902 0.085595 0.078385 0.068843 0.059944 0.121297 0.141925 0.156072 0.213922 0.270576 0.309571 0.322453 0.236407 0.184312 0.166028 0.182211 0.250923 0.298533 0.250133 0.191633 0.123034 0.048458 0.074588 0.057778 0.025283 0.032552 0.000000 0.002858 0.086312 0.089125 0.125313 0.193188 0.228333 0.237539 0.252987 0.321652 0.340486 0.314299 0.239175 0.316712 0.322405 0.284291 0.286472 0.279485 0.272337 0.271605 0.324616 0.364642 0.381020 0.340556 0.325161 0.312972 0.262369 0.151090 0.110682 0.211044 0.189131 0.185230 0.195193 0.157753 0.137807 0.141756 0.186683 0.210302 0.211346 0.189864 0.259889 0.275459 0.253925 0.228646 0.247695 0.278976 0.307171 0.300739 0.283105 0.256695 0.225559 0.198327 0.182781 0.198386 0.266944 0.285188 0.210680 0.320181 0.375163 0.387247 0.417777 0.417933 0.414215 0.429433 0.390878 0.379021 0.401061 0.257376 0.197803 0.197285 0.222242 0.254059 0.284838 0.310279 0.292193 0.298330 0.322271 0.277826 0.244597 0.229934 0.253754 0.229948 0.209191 0.205422 0.200229 0.220840 0.261515 0.307965 0.344672 0.378427 0.413088 0.386621 0.338444 0.278474 0.273491 0.322592 0.389701 0.413036 0.428749 0.425192 0.393208 0.299404 0.228743 0.183390 0.158190 0.129151 0.123852 0.182909 0.188722 0.201192 0.233635 0.242872 0.207931 0.166424 0.234239 0.237354 0.254558 0.341939 0.286041 0.289128 0.359127 0.339803 0.351791 0.376024 0.384747 0.424341 0.451728 0.448933 0.364101 0.327854 0.335276 0.361484 0.378610 0.375615 0.333707 0.296551 0.251644 0.201491 0.286781 0.367536 0.426482 0.403634 0.424215 0.424821 0.364609 0.344101 0.354042 0.384997 0.363486 0.397022 0.449949 0.480625 0.459372 0.419654 0.368892 0.428640 0.473915 0.506766 0.535148 0.521716 0.505330 0.516234 0.516293 0.521707 0.529980 0.456563 0.419998 0.398678 0.354318 0.339459 0.327617 0.307928 0.264996 0.267944 0.310135 0.329094 0.309565 0.322471 0.469646 0.468072 0.463591 0.487920 0.436390 0.381466 0.339074 0.370064 0.424262 0.466598 0.470221 0.467452 0.450239 0.421723 0.432869 0.486800 0.534869 0.487647 0.385399 

0.545695 0.487879 0.416119 0.346662 0.432938 0.457663 0.447872 0.529318 0.485367 0.467248 0.624757 0.567548 0.566114 0.660531 0.589852 0.527401 0.488328 0.524081 0.537730 0.533852 0.509187 0.570321 0.595987 0.581421 0.570725 0.533549 0.510749 0.576038 0.567953 0.537384 0.496671 0.404191 0.391794 0.439267 0.445360 0.478325 0.524350 0.575979 0.550730 0.517268 0.487958 0.416919 0.428524 0.479429 0.459275 0.372406 0.309202 0.336567 0.329022 0.320264 0.309946 0.253624 0.294723 0.380036 0.434977 0.381565 0.311059 0.257607 0.320825 0.333316 0.302508 0.304453 0.344616 0.380646 0.362976 0.477008 0.627110 0.792225 0.740711 0.690255 0.640657 0.591636 0.519210 0.480679 0.527752 0.492289 0.495174 0.542027 0.480183 0.479315 0.493380 0.436704 0.503383 0.589526 0.655927 0.707939 0.773340 0.836472 0.780389 0.739661 0.681731 0.557767 0.486967 0.434043 0.391843 0.507280 0.535913 0.519870 0.595439 0.645469 0.678282 0.693099 0.671119 0.646885 0.623370 0.570775 0.519281 0.452937 0.328723 0.198163 0.129730 0.168227 0.210949 0.242671 0.251698 0.149180 0.154401 0.215827 0.295979 0.312981 0.319418 0.327297 0.400413 0.483243 0.557531 0.550330 0.505302 0.480170 0.526698 0.573723 0.574535 0.529209 0.569932 0.557966 0.516250 0.479530 0.448059 0.432205 0.440956 0.505220 0.498686 0.432594 0.435095 0.453830 0.460093 0.409549 0.335628 0.267110 0.212274 0.291115 0.291298 0.245140 0.275840 0.287733 0.266152 0.185005 0.143492 0.104987 0.072223 0.187766 0.278893 0.330419 0.289834 0.266496 0.260776 0.277445 0.306435 0.367884 0.454413 0.515705 0.586959 0.644208 0.649209 0.659785 0.624357 0.523961 0.530371 0.521521 0.508685 0.533689 0.492556 0.462481 0.506932 0.627006 0.689628 0.685441 0.780415 0.784797 0.782166 0.948096 1.000000 0.962745 0.826633 0.753844 0.780153 0.881163 0.884625 0.839176 0.766378 0.679974 0.706643 0.748640 0.782105 0.756704 0.733303 0.714851 0.714437 0.668407 0.604605 0.537582 0.487289 0.490675 0.542680 0.437437 0.380323 0.365701 0.405167 0.409423 0.414932 0.438951 0.437425 0.393290 0.316715 0.290266 0.223965 0.137741 0.048147 0.000000 0.015307 0.105629 0.239670 0.285257 0.263903 0.233300 0.196399 0.168458 0.165263 0.104946 0.092238 0.136371 0.106691 0.116901 0.134570 0.090673 0.085752 0.086079 0.076968 0.177754 0.173947 0.095226 0.283416 0.375788 0.403309 0.375198 0.422664 0.463316 0.472623 0.597983 0.668889 0.701732 0.758092 0.811840 0.857203 0.885680 0.880899 0.842147 0.775863 0.855816 0.776347 0.645770 0.703238 0.758646 0.753244 0.641704 0.589096 0.604961 0.665865 0.588318 0.499752 0.417065 0.366798 0.413033 0.435065 0.395197 0.335954 0.237520 0.127383 0.117274 0.140574 0.181883 0.235920 0.339364 0.364618 0.300413 0.348199 0.312872 0.259524 0.318423 0.251579 0.234443 0.359325 0.275877 0.215209 0.194178 0.258506 0.220671 0.171558 0.216975 0.241841 0.222687 0.152548 0.214585 0.248206 0.257258 0.242902 0.241175 0.259575 0.311112 0.389260 0.442872 0.465626 0.455411 0.420454 0.365365 0.286802 0.283075 0.314029 0.372789 0.250715 0.251517 0.345660 0.376081 0.405675 0.455068 0.553663 0.438346 0.377659 0.420676 0.369139 0.313385 0.279799 0.352135 0.497098 0.610096 0.623113 0.620903 0.657793 0.720311 0.657244 0.629637 0.595811 0.490516 0.498144 0.503199 0.470694 0.431156 0.425740 0.434307 0.374810 0.421245 0.458167 0.384032 0.300795 0.247836 0.233017 0.279969 0.358845 0.452782 0.532985 0.471574 0.401095 0.379974 0.386050 0.362260 0.315785 0.315091 0.357269 0.414825 0.460666 0.541262 0.536128 0.403953 0.300419 0.245472 0.243169 0.330689 0.375594 0.414306 0.470288 0.480530 0.468435 0.444019 0.514586 0.512456 0.471696 0.433596 0.395988 0.344037 0.269450 0.177651 0.200564 0.299467 0.254051 0.280151 0.330158 0.363774 0.395411 0.413852 0.415943 0.413182 0.435537 0.459485 0.416696 0.406888 0.440025 0.536014 0.559031 0.581655 0.599328 0.504451 0.456119 0.439456 0.449319 0.472251 0.506066 0.551621 0.442971 0.376613 0.351891 0.371554 0.340033 0.307486 0.318149 0.413576 0.433917 0.356049 0.291858 0.270559 0.300307 0.424408 0.438437 0.459185 0.546010 0.489162 0.421433 0.357175 0.335088 0.348665 0.360939 0.321085 0.309145 0.279192 0.217964 0.203469 0.225242 0.249661 0.150861 0.100979 0.097379 0.156371 0.166183 0.144090 0.095921 0.078418 0.091645 0.102013 0.043758 0.133358 0.175036 0.082132 0.131015 0.146732 0.149854 0.301071 0.289934 0.235329 0.244716 0.304375 0.340654 0.338211 0.397018 0.354241 0.255036 0.207667 0.187546 0.189058 0.215922 0.190186 0.134192 0.072992 0.248027 0.292228 0.289145 0.350299 0.400474 0.413835 0.374384 0.383127 0.475443 0.603890 0.551684 0.476976 0.410468 0.383049 0.344629 0.343546 0.382118 0.278723 0.305038 0.398101 0.437843 0.440130 0.417103 0.368236 0.367778 0.333052 0.271952 0.295012 0.341651 0.344337 0.189589 0.243816 0.298490 0.296972 0.403109 0.424693 0.395882 0.431332 0.415363 0.343979 0.192565 0.118591 0.091646 0.106834 0.116083 0.134340 0.166472 0.229894 0.237675 0.213921 0.161386 0.180282 0.232488 0.291271 0.199867 0.176367 0.154510 0.059792 0.045881 0.119794 0.286339 0.387189 0.447059 0.488700 0.574140 0.514256 0.426537 0.378208 0.416812 0.414401 0.366582 0.366030 0.361477 0.373883 0.446771 0.393744 0.361467 0.405363 0.403668 0.377029 0.341914 0.372146 0.461668 0.539020 0.529684 0.495010 0.440249 0.365845 0.300422 0.294014 0.331741 0.403420 0.457190 0.468216 0.410707 0.377405 0.417048 0.514995 0.535425 0.550630 0.544030 0.481023 0.441258 0.422157 0.425055 0.492014 0.509171 0.477074 0.381502 0.414507 0.441160 0.352673 0.373932 0.431820 0.508199 0.436052 0.361191 0.303469 0.315617 0.272555 0.254173 0.302363 0.244931 0.263940 0.331688 0.202777 0.203568 0.240850 0.224423 0.245908 0.237868 0.184385 0.258981 0.301213 0.328273 0.388788 0.325372 0.264705 0.294294 0.286511 0.339235 0.443908 0.338473 0.229063 0.160500 0.239402 0.258622 0.295669 0.382084 0.474131 0.500336 0.487373 0.573367 0.676680 0.720717 0.603794 0.518396 0.518829 0.610998 0.545703 0.518421 0.509094 0.472121 0.499486 0.537617 0.560121 0.537804 0.533757 0.538765 0.425845 0.400277 0.424873 0.468353 0.623070 0.737826 0.761719 0.707190 0.634752 0.548592 0.456771 0.576526 0.711088 0.703726 0.776837 0.777657 0.692749 0.722893 0.681365 0.607284 0.569064 0.559312 0.489230 0.304527 0.355744 

0.195170 0.216641 0.223860 0.175635 0.238716 0.251158 0.225599 0.215961 0.222694 0.237800 0.257345 0.260852 0.278555 0.312414 0.260072 0.240167 0.239480 0.233189 0.304703 0.364374 0.357212 0.386929 0.418985 0.448699 0.455703 0.449863 0.449525 0.487243 0.510998 0.538604 0.576606 0.574236 0.607095 0.667994 0.719425 0.702746 0.663677 0.636904 0.597554 0.595117 0.641495 0.709980 0.752591 0.777814 0.802579 0.808483 0.812956 0.826696 0.828347 0.842747 0.863670 0.784957 0.684123 0.591448 0.569226 0.417285 0.308500 0.323674 0.404438 0.475595 0.533836 0.574652 0.558043 0.524288 0.509830 0.482584 0.460941 0.449059 0.375873 0.310179 0.256266 0.235049 0.207960 0.203205 0.248184 0.320970 0.400889 0.479216 0.470247 0.423658 0.373936 0.390101 0.393043 0.391586 0.388353 0.376308 0.326351 0.253484 0.263823 0.337700 0.422575 0.458986 0.406752 0.390587 0.445467 0.481972 0.478572 0.461306 0.521654 0.543794 0.532294 0.476835 0.507585 0.513381 0.483718 0.539272 0.473177 0.365417 0.371325 0.411208 0.461405 0.513776 0.491126 0.493200 0.515197 0.487986 0.467736 0.449955 0.430154 0.459822 0.484540 0.490279 0.486788 0.511639 0.550672 0.558327 0.595426 0.623661 0.610367 0.529672 0.431285 0.327041 0.310977 0.264354 0.213905 0.216181 0.260516 0.306501 0.335597 0.364649 0.464945 0.612897 0.604141 0.582402 0.562207 0.563549 0.544705 0.495575 0.409767 0.394669 0.374746 0.354628 0.354628 0.320984 0.263898 0.181582 0.182210 0.171062 0.135079 0.099203 0.090413 0.111081 0.180557 0.188100 0.212169 0.293532 0.285194 0.321419 0.382701 0.296626 0.289680 0.278878 0.155755 0.244895 0.370163 0.491691 0.561796 0.599782 0.630450 0.745355 0.800364 0.818923 0.803883 0.759420 0.737946 0.747343 0.788171 0.767207 0.734271 0.789959 0.869834 0.934048 0.960955 0.974718 0.913804 0.792291 0.722463 0.621016 0.561411 0.663788 0.722912 0.726956 0.665963 0.778677 0.882834 0.957105 0.909315 0.908320 0.938498 1.000000 0.948659 0.876877 0.801063 0.795960 0.711601 0.627527 0.717229 0.671147 0.624180 0.638638 0.700171 0.746724 0.767614 0.709872 0.692339 0.657392 0.521227 0.474860 0.485258 0.549408 0.501619 0.551577 0.646798 0.595098 0.550983 0.517665 0.502039 0.660886 0.775755 0.814113 0.778638 0.827407 0.891449 0.823635 0.750935 0.666130 0.562250 0.520397 0.482526 0.444837 0.411266 0.371331 0.343316 0.358759 0.435084 0.497068 0.521045 0.593396 0.603866 0.548531 0.386047 0.432857 0.532020 0.570007 0.624189 0.712918 0.837392 0.920130 0.946394 0.937979 0.931534 0.879136 0.851887 0.891377 0.938165 0.905510 0.810656 0.826502 0.885029 0.916154 0.808324 0.774643 0.717174 0.604694 0.571957 0.525026 0.473020 0.454757 0.458387 0.476305 0.508096 0.533489 0.527864 0.494799 0.589497 0.561500 0.506061 0.613153 0.507830 0.415853 0.442255 0.488770 0.541028 0.587813 0.556355 0.512671 0.476203 0.473526 0.453421 0.418280 0.366920 0.269698 0.264788 0.317868 0.344374 0.315866 0.288237 0.300630 0.304584 0.340977 0.406520 0.406386 0.412077 0.397077 0.299474 0.279577 0.350502 0.535724 0.524392 0.535440 0.554678 0.481666 0.518977 0.565166 0.525955 0.446004 0.430039 0.497982 0.493536 0.542722 0.613283 0.631890 0.595272 0.506648 0.353698 0.367765 0.386091 0.396373 0.402300 0.430715 0.484686 0.583156 0.646866 0.673831 0.657262 0.602679 0.558568 0.520965 0.472773 0.499842 0.558385 0.625275 0.634617 0.608242 0.555467 0.623764 0.680526 0.718941 0.714657 0.644467 0.588398 0.586390 0.619782 0.573079 0.459864 0.403691 0.416924 0.436398 0.384267 0.383770 0.385391 0.376726 0.357717 0.398606 0.469208 0.478712 0.525069 0.537281 0.453628 0.444146 0.478674 0.547188 0.544628 0.516735 0.483357 0.478002 0.443888 0.431595 0.464556 0.459926 0.481475 0.509835 0.424697 0.418272 0.440128 0.448884 0.483748 0.520648 0.552187 0.474947 0.444040 0.442222 0.432957 0.481609 0.512404 0.474417 0.397129 0.353774 0.351171 0.396433 0.404613 0.403803 0.432765 0.495301 0.514864 0.461988 0.495808 0.521872 0.555689 0.679499 0.608852 0.507663 0.509542 0.436274 0.374370 0.336111 0.281093 0.231279 0.199233 0.222793 0.234122 0.227881 0.196592 0.173824 0.184470 0.222710 0.241719 0.245579 0.270370 0.376448 0.348321 0.306970 0.281111 0.215383 0.120506 0.031421 0.082906 0.137636 0.198062 0.268159 0.321694 0.324296 0.277332 0.268172 0.272571 0.292496 0.340955 0.282347 0.224990 0.212541 0.130699 0.122050 0.161695 0.079916 0.025133 0.000000 0.019544 0.062424 0.076507 0.049342 0.042783 0.068680 0.110337 0.125020 0.170997 0.203938 0.192927 0.241274 0.240217 0.184515 0.117641 0.122896 0.157752 0.168059 0.197355 0.238396 0.291066 0.240360 0.242663 0.297049 0.400717 0.373412 0.328595 0.361091 0.320783 0.299548 0.311814 0.305924 0.364923 0.431455 0.366461 0.325377 0.288489 0.246857 0.221351 0.215503 0.224487 0.210074 0.189010 0.159691 0.115917 0.113173 0.105049 0.078409 0.213108 0.252173 0.234786 0.293469 0.356909 0.380697 0.315499 0.335426 0.365279 0.394674 0.407258 0.376816 0.330916 0.319233 0.317914 0.304071 0.264883 0.368563 0.450139 0.504430 0.532449 0.541522 0.544411 0.552468 0.617058 0.656240 0.649692 0.567790 0.524045 0.506202 0.490088 0.475558 0.484172 0.537483 0.627680 0.701005 0.749740 0.748803 0.758257 0.756905 0.703760 0.646542 0.620131 0.642627 0.570202 0.532781 0.536943 0.614183 0.656697 0.656689 0.587637 0.514674 0.492759 0.529358 0.463748 0.444301 0.456592 0.484073 0.551636 0.581466 0.522195 0.463602 0.394425 0.312749 0.206862 0.147342 0.112373 0.082696 0.030791 0.044478 0.154381 0.246155 0.304759 0.342746 0.404442 0.390549 0.330360 0.227444 0.250702 0.278137 0.292810 0.292944 0.385285 0.486073 0.418204 0.375740 0.349919 0.340385 0.420411 0.501183 0.566705 0.536396 0.560886 0.563900 0.448240 0.505993 0.545762 0.522833 0.457230 0.465012 0.501414 0.434272 0.377047 0.335776 0.320689 0.412285 0.437372 0.381521 0.322115 0.317079 0.347319 0.398642 0.474816 0.521494 0.513462 0.458220 0.448642 0.489428 0.609344 0.662044 0.703277 0.783730 0.747154 0.705777 0.678427 0.598108 0.530014 0.472716 0.427731 0.356775 0.292970 0.256868 0.250951 0.268111 0.301909 0.299232 0.271890 0.232453 0.193927 0.225246 0.268166 0.307500 0.295603 0.247532 0.188115 0.215595 0.269990 0.316331 0.322123 0.406553 0.469639 0.495452 0.467568 0.438188 0.432134 0.519419 0.448147 0.365860 0.338150 0.402128 

0.375102 0.334329 0.305619 0.311151 0.398999 0.412714 0.376686 0.393444 0.434261 0.451678 0.392421 0.327645 0.328552 0.399496 0.250013 0.202059 0.220801 0.248955 0.284024 0.303058 0.287630 0.335580 0.413139 0.504376 0.475371 0.444436 0.415775 0.397427 0.391970 0.443691 0.577908 0.527015 0.493975 0.482051 0.488910 0.465626 0.453201 0.497577 0.547313 0.586165 0.608966 0.561761 0.527085 0.496466 0.446594 0.355795 0.286932 0.288550 0.258494 0.227528 0.201873 0.216754 0.238152 0.263356 0.289499 0.339217 0.368508 0.354790 0.415794 0.414608 0.367886 0.399454 0.396673 0.394468 0.432274 0.522124 0.566293 0.537647 0.367522 0.241065 0.169980 0.222699 0.160134 0.106506 0.151686 0.188027 0.219960 0.247054 0.259120 0.313668 0.362860 0.305119 0.273241 0.278314 0.334571 0.318962 0.332431 0.366498 0.335432 0.309182 0.289257 0.280677 0.181034 0.112135 0.107723 0.149679 0.142259 0.123050 0.228413 0.287646 0.315460 0.310081 0.295040 0.281104 0.271834 0.299854 0.273353 0.219601 0.184770 0.164671 0.162775 0.184831 0.145894 0.150305 0.191373 0.189079 0.193426 0.225075 0.324232 0.384564 0.450882 0.534854 0.605728 0.612581 0.566346 0.479872 0.432518 0.419769 0.451642 0.480020 0.458198 0.382672 0.329180 0.291680 0.269093 0.266814 0.276169 0.281386 0.273966 0.285681 0.294695 0.294382 0.239609 0.246667 0.292783 0.367826 0.373970 0.339206 0.265911 0.368310 0.415779 0.423871 0.447076 0.368303 0.279550 0.250635 0.285882 0.266616 0.179391 0.130860 0.110480 0.125873 0.211004 0.220798 0.220789 0.238867 0.282452 0.326945 0.368050 0.385479 0.330018 0.254292 0.214898 0.194413 0.168781 0.131259 0.168950 0.209866 0.262433 0.365503 0.389983 0.401041 0.442866 0.428491 0.409017 0.401573 0.566742 0.633068 0.645981 0.675074 0.686004 0.636151 0.492030 0.515959 0.563528 0.610961 0.547887 0.531067 0.543826 0.580117 0.669604 0.672871 0.541513 0.452761 0.452643 0.467472 0.226825 0.229319 0.332511 0.465786 0.411671 0.470097 0.670832 0.745472 0.762917 0.743785 0.712450 0.703643 0.669165 0.579475 0.639168 0.609788 0.489145 0.374159 0.354494 0.391102 0.459824 0.465842 0.408343 0.281252 0.300021 0.362087 0.440615 0.434428 0.451423 0.488459 0.551057 0.633243 0.688185 0.704764 0.631162 0.607790 0.598959 0.532254 0.489437 0.445361 0.387579 0.480288 0.452588 0.322343 0.363496 0.349288 0.315044 0.299309 0.337352 0.388243 0.442341 0.495571 0.583164 0.691044 0.764607 0.878375 0.962104 0.942542 1.000000 0.968756 0.832510 0.889310 0.816303 0.686583 0.651078 0.615153 0.580220 0.547239 0.555257 0.558067 0.551687 0.527883 0.541561 0.551559 0.498437 0.486814 0.471576 0.439467 0.442476 0.482910 0.534407 0.490161 0.526046 0.542316 0.449364 0.425932 0.450016 0.517078 0.554583 0.482716 0.401090 0.519809 0.444237 0.383058 0.433918 0.430509 0.428336 0.440038 0.536431 0.577421 0.615939 0.715282 0.712468 0.651397 0.538295 0.466345 0.468607 0.516117 0.535825 0.517630 0.495618 0.491975 0.464815 0.448661 0.449258 0.485590 0.484747 0.449850 0.366492 0.327978 0.323319 0.355697 0.374480 0.421925 0.486296 0.508016 0.480509 0.433995 0.388807 0.282126 0.219621 0.222731 0.221921 0.225156 0.238299 0.282943 0.305981 0.311994 0.298949 0.289508 0.281744 0.274920 0.264128 0.260775 0.259343 0.252732 0.237024 0.248829 0.303736 0.212369 0.182054 0.194130 0.172278 0.252913 0.320843 0.273341 0.266558 0.228387 0.153450 0.158981 0.162728 0.175963 0.228115 0.156631 0.118512 0.193454 0.223938 0.226237 0.213987 0.273212 0.321405 0.372551 0.446211 0.463061 0.435521 0.362298 0.397155 0.339719 0.246089 0.293414 0.301888 0.298757 0.299162 0.308362 0.352092 0.425072 0.406455 0.398078 0.392756 0.378947 0.403239 0.396179 0.325346 0.301143 0.263340 0.221180 0.238877 0.327247 0.410873 0.407096 0.413467 0.439683 0.486478 0.442906 0.409061 0.383178 0.363946 0.445119 0.499429 0.442363 0.371019 0.311499 0.267897 0.259263 0.293696 0.368022 0.500097 0.616029 0.671154 0.643269 0.502587 0.429257 0.423141 0.503698 0.504560 0.505468 0.577418 0.562750 0.528967 0.489846 0.522021 0.549437 0.541728 0.411148 0.415111 0.423742 0.374386 0.381583 0.418162 0.470673 0.460484 0.476616 0.492831 0.473614 0.406023 0.367646 0.380971 0.349064 0.361021 0.382489 0.288026 0.269842 0.289418 0.334336 0.400425 0.376284 0.263012 0.282843 0.311102 0.346479 0.390720 0.425134 0.434146 0.407199 0.376377 0.353578 0.332113 0.269577 0.257580 0.252004 0.208969 0.276539 0.278949 0.178645 0.217524 0.203140 0.174974 0.246476 0.292787 0.311826 0.293402 0.441071 0.455653 0.332679 0.299058 0.306848 0.334142 0.355056 0.394876 0.454604 0.538517 0.516830 0.461836 0.396659 0.419791 0.392897 0.349139 0.311483 0.348765 0.430079 0.544884 0.508686 0.486649 0.466791 0.420393 0.436343 0.470322 0.504509 0.426275 0.365357 0.332067 0.340297 0.335114 0.326038 0.324161 0.349481 0.366269 0.363990 0.314786 0.257962 0.205450 0.204777 0.197652 0.178343 0.137736 0.119454 0.112947 0.110438 0.007074 0.000000 0.052282 0.117508 0.166896 0.196708 0.200632 0.253302 0.380412 0.547498 0.543046 0.543397 0.521738 0.436340 0.499885 0.552869 0.558640 0.480123 0.452737 0.476644 0.581812 0.570569 0.548497 0.580639 0.566334 0.530650 0.473456 0.364595 0.388489 0.457498 0.445030 0.394738 0.381204 0.437596 0.379639 0.358182 0.360340 0.315026 0.341528 0.378110 0.369584 0.344831 0.291568 0.206123 0.097513 0.043897 0.037892 0.089967 0.146809 0.190425 0.207558 0.195238 0.224955 0.285881 0.254778 0.193404 0.134379 0.125772 0.162683 0.221900 0.299256 0.326147 0.293981 0.221389 0.170259 0.165326 0.188783 0.238564 0.244138 0.241055 0.231662 0.180020 0.232542 0.309852 0.253544 0.238932 0.240416 0.249830 0.296002 0.397295 0.521330 0.444297 0.460449 0.496818 0.478987 0.526823 0.581856 0.630538 0.589660 0.571453 0.574429 0.604554 0.690637 0.727034 0.622615 0.582598 0.570729 0.582364 0.604219 0.587751 0.563179 0.581257 0.625642 0.668056 0.697818 0.702189 0.660819 0.587453 0.545224 0.476518 0.403840 0.347935 0.279140 0.265284 0.318330 0.330396 0.279673 0.192830 0.124377 0.137785 0.142894 0.087177 0.082191 0.086665 0.096095 0.098642 0.112423 0.123117 0.107468 0.249031 0.358011 0.373390 0.297510 0.282803 0.308817 0.304095 0.342666 0.362806 0.305335 0.344627 0.360394 0.338098 0.344304 0.315275 0.299031 0.411461 0.500017 0.497827 0.353975 0.437464 

0.398603 0.386996 0.383744 0.393388 0.391007 0.416959 0.464159 0.506137 0.535258 0.547824 0.533652 0.514054 0.489738 0.458365 0.365096 0.342437 0.355061 0.328470 0.385527 0.448575 0.475417 0.455213 0.398618 0.319952 0.354316 0.397780 0.426590 0.394264 0.461729 0.487405 0.417132 0.470562 0.432964 0.338072 0.367724 0.363127 0.340106 0.305552 0.339811 0.394847 0.460535 0.453088 0.423072 0.392401 0.426146 0.391488 0.354298 0.356064 0.417998 0.457939 0.471599 0.515331 0.481652 0.425429 0.437307 0.337940 0.289879 0.371390 0.378841 0.420950 0.490720 0.525220 0.534114 0.521375 0.480477 0.452178 0.436471 0.434082 0.403752 0.383201 0.362461 0.306270 0.271404 0.259501 0.279612 0.306673 0.340917 0.378838 0.368850 0.367416 0.366654 0.350762 0.351649 0.380836 0.450515 0.337156 0.268236 0.248244 0.246213 0.261620 0.284673 0.307079 0.288534 0.271353 0.266368 0.294620 0.301968 0.287329 0.235036 0.233945 0.240249 0.224001 0.184474 0.164738 0.164970 0.060363 0.086068 0.152969 0.085268 0.028993 0.000000 0.011644 0.021968 0.061763 0.129158 0.206443 0.266860 0.299580 0.276761 0.353385 0.411296 0.419444 0.474281 0.550802 0.607201 0.476133 0.414242 0.407289 0.465782 0.455221 0.461706 0.494121 0.496820 0.487145 0.486323 0.545443 0.643702 0.733061 0.788614 0.810522 0.791037 0.742544 0.758028 0.723902 0.684499 0.695737 0.709364 0.724863 0.742330 0.585810 0.517176 0.523908 0.576744 0.532032 0.476934 0.477205 0.558566 0.630810 0.679039 0.682278 0.633129 0.574820 0.598441 0.582436 0.569784 0.581329 0.597344 0.563075 0.497585 0.539833 0.650641 0.742290 0.692034 0.626184 0.549317 0.461171 0.335981 0.261432 0.231293 0.244468 0.272572 0.308204 0.348824 0.361026 0.389620 0.436969 0.436024 0.406883 0.371578 0.374142 0.369540 0.347908 0.300801 0.282016 0.275003 0.296090 0.478609 0.474546 0.425839 0.496469 0.468657 0.472112 0.544419 0.420240 0.422127 0.503978 0.525305 0.536004 0.556084 0.604693 0.690623 0.736530 0.738197 0.830269 0.862362 0.857291 0.843886 0.822305 0.761899 0.637584 0.596819 0.589214 0.605335 0.603033 0.641763 0.675806 0.643039 0.589118 0.622056 0.777022 0.800508 0.837127 0.892387 0.996645 1.000000 0.939452 0.818974 0.798335 0.766898 0.718171 0.808201 0.832202 0.832849 0.893373 0.823279 0.733370 0.671145 0.604615 0.584914 0.603530 0.572929 0.664345 0.772360 0.759497 0.741257 0.712170 0.668977 0.572570 0.508051 0.461637 0.377554 0.307519 0.271614 0.301496 0.290457 0.345403 0.486438 0.698768 0.812173 0.830949 0.721003 0.553380 0.461812 0.532405 0.647940 0.670101 0.615514 0.677934 0.762536 0.840997 0.870650 0.832515 0.764614 0.673067 0.689431 0.699394 0.705224 0.717817 0.726845 0.738277 0.757972 0.737877 0.744948 0.781437 0.692063 0.672983 0.709963 0.805992 0.755012 0.674237 0.608226 0.581740 0.497642 0.372413 0.335699 0.309319 0.308392 0.361708 0.400061 0.448484 0.512123 0.472315 0.507123 0.591077 0.664235 0.616431 0.550940 0.532604 0.569885 0.573027 0.531145 0.441655 0.403617 0.411847 0.484154 0.459976 0.443434 0.472636 0.439615 0.461290 0.531927 0.625375 0.680148 0.720383 0.762628 0.701882 0.632364 0.572176 0.544603 0.525358 0.499154 0.421002 0.440073 0.481100 0.507367 0.484889 0.420686 0.328111 0.312899 0.256347 0.229091 0.352285 0.391981 0.422091 0.463110 0.446092 0.411501 0.384767 0.471827 0.471471 0.453948 0.470980 0.459515 0.415934 0.345863 0.392587 0.328225 0.239319 0.301139 0.302073 0.288528 0.278270 0.244960 0.258142 0.307901 0.305863 0.338055 0.367936 0.347290 0.376714 0.399234 0.400238 0.461518 0.533300 0.599302 0.600921 0.604470 0.622937 0.670612 0.625132 0.633952 0.708900 0.771245 0.767436 0.726380 0.680623 0.719098 0.762551 0.781254 0.751230 0.734602 0.731126 0.728967 0.696500 0.674082 0.709261 0.674626 0.677471 0.738488 0.715407 0.679506 0.634192 0.584907 0.561461 0.559076 0.581759 0.574416 0.565419 0.555096 0.522226 0.534258 0.564755 0.582956 0.554300 0.549644 0.594052 0.581571 0.541704 0.477155 0.385353 0.423367 0.491100 0.511410 0.477222 0.453720 0.445969 0.337447 0.278872 0.272746 0.349818 0.392022 0.415812 0.424207 0.389206 0.335798 0.279322 0.315901 0.348615 0.378483 0.405325 0.400822 0.395978 0.398320 0.364711 0.386829 0.430760 0.378438 0.308713 0.237286 0.174595 0.199777 0.199949 0.166377 0.176428 0.189410 0.204827 0.223184 0.232362 0.252813 0.294656 0.351065 0.381251 0.384629 0.360393 0.379765 0.423634 0.481944 0.556328 0.565742 0.488049 0.398829 0.360134 0.369294 0.443455 0.362071 0.297870 0.360290 0.284868 0.298605 0.396541 0.314624 0.327590 0.386838 0.436374 0.387970 0.351203 0.365328 0.318635 0.284024 0.270316 0.319060 0.282713 0.259609 0.343422 0.313810 0.291874 0.302869 0.436497 0.498492 0.498392 0.425411 0.422630 0.431320 0.424571 0.323822 0.297597 0.341222 0.331035 0.337290 0.356267 0.389066 0.432128 0.461948 0.470857 0.454555 0.456676 0.462292 0.414361 0.374225 0.359739 0.394510 0.454008 0.505187 0.542033 0.544598 0.485935 0.418568 0.447950 0.452446 0.455344 0.466245 0.509269 0.500161 0.458630 0.520431 0.542396 0.556130 0.593365 0.605809 0.636512 0.693664 0.618009 0.579185 0.551865 0.461959 0.429698 0.432600 0.467533 0.530283 0.578909 0.602832 0.532779 0.513557 0.511239 0.476550 0.518311 0.529182 0.465615 0.434256 0.371432 0.293847 0.283994 0.319071 0.366657 0.400993 0.466792 0.505248 0.507726 0.568552 0.559434 0.519014 0.524039 0.521352 0.544199 0.617409 0.604135 0.544550 0.455818 0.449204 0.454682 0.472867 0.510914 0.515665 0.509273 0.496720 0.533228 0.564263 0.571466 0.471090 0.377148 0.338133 0.415282 0.400281 0.407352 0.448538 0.437164 0.489228 0.556768 0.544350 0.562248 0.562742 0.520226 0.573514 0.583117 0.546243 0.484850 0.495777 0.549618 0.632224 0.632280 0.609589 0.575645 0.509226 0.500805 0.534771 0.581620 0.604617 0.618791 0.631016 0.623498 0.610910 0.595525 0.586424 0.630884 0.685816 0.678209 0.744896 0.789636 0.773304 0.661373 0.576136 0.523553 0.526125 0.545835 0.571204 0.593205 0.647622 0.686552 0.697674 0.615608 0.554040 0.519665 0.544308 0.492793 0.462328 0.513263 0.459002 0.424145 0.414119 0.390768 0.435476 0.491328 0.477610 0.445424 0.461720 0.554081 0.609583 0.629209 0.623159 0.621122 0.601510 0.621109 0.744031 0.737745 0.728760 0.734904 0.747808 0.727085 0.688094 0.654380 0.689905 0.717094 0.698333 0.642233 

0.811648 0.725604 0.675437 0.701343 0.702697 0.674116 0.630362 0.633241 0.578808 0.526415 0.531531 0.532453 0.470366 0.336938 0.266262 0.271611 0.323628 0.369199 0.406400 0.441878 0.478841 0.458834 0.389549 0.284794 0.275462 0.303376 0.306572 0.171573 0.185024 0.195115 0.151647 0.150464 0.168743 0.198889 0.208673 0.231211 0.265274 0.315162 0.315638 0.315887 0.326240 0.365217 0.386808 0.401687 0.438464 0.409471 0.390306 0.433268 0.440118 0.490169 0.583308 0.609212 0.633872 0.635896 0.561223 0.509649 0.482137 0.484223 0.500315 0.521661 0.540883 0.514173 0.558201 0.636801 0.726984 0.690979 0.648489 0.625967 0.528444 0.510502 0.542440 0.543884 0.535379 0.531852 0.545443 0.538672 0.519653 0.490205 0.468939 0.416964 0.360348 0.349889 0.411208 0.473052 0.505233 0.516887 0.504209 0.467995 0.408647 0.384318 0.379034 0.382552 0.386631 0.450911 0.596244 0.689247 0.676720 0.591904 0.522877 0.352646 0.163511 0.009688 0.000000 0.025543 0.066205 0.000487 0.051489 0.137513 0.095969 0.132780 0.172691 0.182957 0.251996 0.314507 0.372602 0.466409 0.483510 0.468602 0.462649 0.511219 0.538685 0.524287 0.580106 0.572991 0.529488 0.529809 0.485366 0.466076 0.535048 0.658076 0.716305 0.696332 0.680502 0.685555 0.706474 0.740532 0.684308 0.664638 0.750721 0.787569 0.808888 0.821812 0.865257 0.758553 0.602587 0.505546 0.541735 0.624492 0.736611 0.713469 0.670264 0.636939 0.743297 0.753165 0.719562 0.666630 0.599970 0.584289 0.625313 0.623714 0.639974 0.659405 0.651091 0.684080 0.714368 0.720804 0.716094 0.654919 0.553314 0.524532 0.501575 0.481403 0.461612 0.423542 0.394938 0.384031 0.343355 0.284916 0.214903 0.151024 0.169833 0.216983 0.262697 0.386783 0.468521 0.494321 0.530458 0.597802 0.662140 0.648549 0.627401 0.571121 0.459033 0.366659 0.344732 0.381291 0.383537 0.256519 0.129213 0.172497 0.184859 0.218127 0.288847 0.364479 0.377324 0.354009 0.379753 0.400001 0.451882 0.576513 0.676167 0.795465 0.927941 0.847741 0.809403 0.797512 0.793342 0.761141 0.708199 0.632087 0.528339 0.477886 0.475581 0.445747 0.367782 0.306883 0.356607 0.290905 0.322763 0.514548 0.436038 0.468247 0.572640 0.625091 0.582715 0.506814 0.432959 0.401636 0.418174 0.479658 0.482217 0.450606 0.422227 0.483339 0.459540 0.424870 0.411759 0.292891 0.214236 0.188365 0.243221 0.314259 0.380941 0.412540 0.408272 0.423450 0.476870 0.433257 0.433497 0.459432 0.437458 0.435385 0.431188 0.404961 0.427585 0.472379 0.534353 0.566871 0.524951 0.429866 0.308283 0.144748 0.057499 0.125136 0.239890 0.310382 0.329611 0.277321 0.324311 0.406340 0.450610 0.486877 0.505346 0.500518 0.591410 0.681278 0.728327 0.543386 0.587816 0.723777 0.875671 0.920989 0.932239 0.917646 0.874363 0.905271 0.969750 1.000000 0.964672 0.913523 0.864608 0.801003 0.794627 0.819970 0.691731 0.641410 0.640534 0.674752 0.563142 0.524353 0.613430 0.657701 0.602525 0.535234 0.733348 0.721858 0.684263 0.737844 0.757532 0.748720 0.715871 0.706597 0.700023 0.713275 0.790188 0.803665 0.756955 0.638691 0.579235 0.558694 0.567194 0.568320 0.621172 0.688486 0.740936 0.725900 0.749877 0.830708 0.800458 0.716023 0.637781 0.730682 0.784777 0.792068 0.735286 0.737674 0.712068 0.661310 0.665333 0.595659 0.534714 0.609535 0.621938 0.633745 0.663351 0.662105 0.698981 0.757901 0.774530 0.729049 0.659186 0.586066 0.560317 0.532303 0.499261 0.546728 0.502310 0.426726 0.435680 0.443791 0.414931 0.323789 0.232104 0.224951 0.283576 0.260084 0.247679 0.248099 0.270464 0.285685 0.297904 0.307059 0.256691 0.251626 0.274147 0.275426 0.287733 0.318336 0.378675 0.364635 0.337022 0.305817 0.319493 0.340215 0.349028 0.304416 0.290275 0.326884 0.431132 0.463107 0.474581 0.470087 0.456815 0.480731 0.516349 0.541610 0.512445 0.487467 0.478318 0.475919 0.460362 0.442881 0.455553 0.386676 0.361117 0.467313 0.421877 0.380489 0.357676 0.364273 0.403599 0.448861 0.461573 0.520098 0.517102 0.411090 0.426881 0.441325 0.451372 0.450570 0.578878 0.707405 0.721520 0.652298 0.650344 0.736899 0.798460 0.856881 0.866112 0.695021 0.649354 0.635594 0.616507 0.514156 0.424037 0.359691 0.377280 0.407186 0.411415 0.324414 0.337392 0.333673 0.282961 0.373623 0.445528 0.493142 0.484264 0.456311 0.447356 0.491787 0.491952 0.434543 0.330909 0.370009 0.378510 0.385091 0.443294 0.476286 0.523983 0.604892 0.712146 0.724750 0.661094 0.639761 0.566207 0.529667 0.639517 0.723978 0.766109 0.755902 0.626704 0.529598 0.460039 0.418687 0.338665 0.323215 0.455545 0.482216 0.516378 0.565144 0.593214 0.670958 0.749081 0.748761 0.722483 0.719620 0.761455 0.724106 0.642605 0.545752 0.561311 0.547157 0.547423 0.607573 0.768374 0.832995 0.771720 0.812814 0.780933 0.711780 0.673766 0.675281 0.673550 0.645887 0.585421 0.595635 0.668288 0.688402 0.633648 0.543248 0.453385 0.381396 0.355489 0.387788 0.326500 0.278691 0.253393 0.293332 0.362519 0.434296 0.489325 0.550381 0.598829 0.627654 0.576806 0.550820 0.533404 0.494908 0.453987 0.443672 0.485478 0.392384 0.287505 0.187096 0.163604 0.208787 0.271871 0.304272 0.268407 0.291016 0.402243 0.489292 0.490765 0.437519 0.396457 0.355661 0.337580 0.364206 0.342027 0.331111 0.333492 0.305030 0.337227 0.377550 0.341093 0.337074 0.338420 0.336650 0.296650 0.260060 0.234366 0.254673 0.298732 0.337035 0.338488 0.421060 0.442942 0.384798 0.509641 0.553007 0.555001 0.589918 0.642631 0.675586 0.663518 0.700703 0.703367 0.663343 0.553333 0.442859 0.362232 0.369770 0.406942 0.452091 0.500061 0.459022 0.425994 0.390869 0.309452 0.223576 0.188621 0.269556 0.334578 0.430053 0.552820 0.512559 0.507592 0.512803 0.479384 0.485545 0.492263 0.481837 0.472660 0.485999 0.508384 0.441770 0.432234 0.461977 0.528494 0.484711 0.436110 0.406301 0.400992 0.329893 0.253117 0.364916 0.336071 0.295509 0.326724 0.347053 0.379469 0.418423 0.357601 0.344398 0.348958 0.326914 0.347963 0.341564 0.276965 0.217575 0.149545 0.082091 0.066853 0.081453 0.101270 0.103988 0.191635 0.264876 0.301260 0.225788 0.165485 0.123807 0.119477 0.110697 0.117001 0.153848 0.177055 0.151335 0.093777 0.183000 0.253001 0.317106 0.392570 0.301396 0.257947 0.332928 0.377471 0.419084 0.444040 0.384667 0.390046 0.435228 0.516807 0.500160 0.499522 0.527559 0.502618 0.451933 0.392183 0.355452 0.397213 0.451920 0.492214 0.431623 

0.182659 0.197033 0.201837 0.187191 0.232601 0.262458 0.283993 0.332547 0.277761 0.220895 0.254313 0.273256 0.279506 0.270985 0.205315 0.192154 0.210895 0.223820 0.266683 0.300411 0.299705 0.353934 0.358626 0.317229 0.343475 0.444005 0.552459 0.567105 0.595951 0.597167 0.551848 0.527472 0.518496 0.508598 0.414573 0.397509 0.409789 0.418173 0.459951 0.491967 0.505666 0.539655 0.544136 0.537464 0.569018 0.547652 0.517668 0.504428 0.496594 0.475111 0.436141 0.362320 0.288800 0.231670 0.231204 0.200941 0.165275 0.133154 0.184199 0.210625 0.224619 0.326088 0.390950 0.425506 0.421430 0.398009 0.365797 0.327077 0.351606 0.339992 0.297008 0.224124 0.243966 0.295185 0.345718 0.327687 0.341325 0.395146 0.413660 0.417415 0.397471 0.321194 0.321784 0.362557 0.438249 0.366639 0.328687 0.330928 0.369355 0.394671 0.395590 0.345988 0.280333 0.235103 0.221493 0.259925 0.286322 0.301039 0.299282 0.355569 0.410312 0.418021 0.403760 0.368287 0.314392 0.313693 0.237224 0.139139 0.128042 0.119604 0.105725 0.081547 0.137424 0.114512 0.031146 0.068991 0.111959 0.182460 0.323063 0.403400 0.459441 0.496934 0.513987 0.526856 0.509482 0.348178 0.383403 0.460718 0.478705 0.574372 0.613518 0.584955 0.636653 0.639925 0.628345 0.667701 0.710187 0.749755 0.782797 0.797736 0.788896 0.761620 0.755410 0.708914 0.670526 0.708370 0.785845 0.792647 0.690913 0.681545 0.666204 0.665541 0.773454 0.792139 0.800304 0.856836 0.929869 0.954377 0.918222 0.806792 0.758804 0.752485 0.759704 0.684578 0.598647 0.532329 0.472536 0.467750 0.511357 0.553274 0.619281 0.638409 0.494525 0.433097 0.362467 0.258280 0.244236 0.284385 0.356863 0.394592 0.378268 0.356415 0.363773 0.424149 0.495681 0.573402 0.665620 0.723387 0.749742 0.734838 0.753691 0.754285 0.708874 0.668306 0.602272 0.520068 0.497876 0.393153 0.300685 0.352825 0.305094 0.289841 0.345861 0.284033 0.330712 0.421574 0.333198 0.370285 0.445927 0.508066 0.557348 0.610710 0.670755 0.739318 0.771640 0.818723 1.000000 0.904256 0.724656 0.527295 0.572073 0.585575 0.550436 0.471829 0.473023 0.486347 0.428997 0.412385 0.400259 0.384032 0.447141 0.481796 0.499414 0.538659 0.604035 0.666310 0.700875 0.739002 0.785374 0.842156 0.926922 0.941309 0.907478 0.848377 0.809109 0.775604 0.742769 0.674771 0.636053 0.627453 0.625701 0.638342 0.662962 0.702441 0.672783 0.616351 0.541011 0.419888 0.341984 0.289698 0.193453 0.190096 0.223431 0.260339 0.267469 0.296819 0.362742 0.561229 0.701800 0.755891 0.613393 0.487266 0.439378 0.521350 0.572308 0.615620 0.655358 0.709905 0.791560 0.850542 0.806040 0.786966 0.785350 0.801636 0.799997 0.800709 0.796571 0.754990 0.697269 0.673951 0.740386 0.786994 0.828683 0.863414 0.823577 0.787890 0.779023 0.862331 0.773945 0.706452 0.752031 0.677156 0.608045 0.554323 0.541166 0.511695 0.505768 0.581452 0.668004 0.707438 0.682208 0.603367 0.571124 0.581952 0.644246 0.662880 0.663466 0.656788 0.651598 0.614548 0.549878 0.553371 0.507565 0.429787 0.333454 0.324216 0.346328 0.386751 0.440480 0.504641 0.571143 0.599615 0.591956 0.581832 0.600753 0.486561 0.416618 0.424782 0.403223 0.414412 0.427324 0.360139 0.425337 0.527009 0.620684 0.639566 0.604039 0.529344 0.525360 0.533768 0.552024 0.581902 0.544016 0.524331 0.551631 0.491733 0.508900 0.569549 0.537645 0.607165 0.685327 0.697669 0.678560 0.617921 0.519276 0.509199 0.510336 0.531480 0.602157 0.552293 0.468300 0.381554 0.386919 0.405246 0.428288 0.433092 0.452036 0.470931 0.471517 0.473182 0.444577 0.374494 0.359125 0.361154 0.389367 0.485544 0.539600 0.546615 0.486858 0.444210 0.459416 0.532925 0.590221 0.609000 0.611825 0.631386 0.628661 0.606805 0.563626 0.576746 0.571836 0.544092 0.477025 0.495878 0.542853 0.568630 0.543004 0.566424 0.658751 0.655841 0.631233 0.589137 0.533422 0.526034 0.534959 0.546441 0.473975 0.448206 0.474136 0.492415 0.479926 0.476849 0.551369 0.663118 0.735134 0.738278 0.752156 0.714364 0.648039 0.649207 0.620248 0.611560 0.676152 0.725925 0.732492 0.688429 0.572225 0.482584 0.432378 0.470453 0.512915 0.541917 0.544954 0.525746 0.488067 0.433448 0.366962 0.330400 0.305438 0.273585 0.292481 0.293566 0.257905 0.269083 0.252723 0.219170 0.199541 0.159494 0.127180 0.125544 0.114186 0.091360 0.061376 0.088208 0.109729 0.101649 0.000000 0.049490 0.112593 0.136463 0.145748 0.180800 0.225154 0.173411 0.122262 0.086820 0.089498 0.164121 0.194161 0.155794 0.255114 0.268354 0.234811 0.249926 0.201598 0.154559 0.148135 0.272296 0.310860 0.252155 0.171328 0.180656 0.243969 0.328852 0.325046 0.337519 0.404891 0.295014 0.181389 0.098350 0.201369 0.220334 0.212180 0.217086 0.177622 0.169081 0.204492 0.240588 0.296630 0.338479 0.272953 0.291006 0.313510 0.301284 0.158751 0.126088 0.198558 0.218008 0.287380 0.334494 0.250078 0.210985 0.177671 0.139946 0.220737 0.259561 0.286754 0.417339 0.461355 0.478400 0.503474 0.495058 0.501733 0.523955 0.462826 0.401156 0.355387 0.368236 0.369002 0.353141 0.314706 0.390042 0.412468 0.390253 0.404313 0.445845 0.488556 0.503157 0.490661 0.511213 0.579090 0.617170 0.633205 0.623477 0.561338 0.564836 0.599422 0.652800 0.630745 0.643015 0.688274 0.631336 0.625934 0.625629 0.554369 0.532589 0.535528 0.559196 0.410140 0.363253 0.398553 0.417416 0.505454 0.584607 0.575439 0.556295 0.546726 0.547000 0.443121 0.365774 0.311327 0.284613 0.356340 0.429054 0.453190 0.407769 0.393068 0.403352 0.339195 0.309905 0.297878 0.286315 0.279098 0.298185 0.352211 0.376439 0.318629 0.205425 0.126921 0.063202 0.047930 0.127957 0.235473 0.317851 0.362357 0.302438 0.362749 0.462835 0.450376 0.473570 0.473707 0.418927 0.437748 0.447692 0.439578 0.376658 0.395727 0.418489 0.356894 0.418685 0.476539 0.500832 0.453262 0.398499 0.375174 0.526082 0.521548 0.473838 0.443022 0.494958 0.563272 0.634103 0.621918 0.634118 0.650325 0.635444 0.661993 0.639077 0.524503 0.368438 0.267183 0.231601 0.328897 0.375184 0.421359 0.518118 0.555880 0.593131 0.642240 0.736671 0.775678 0.749924 0.601585 0.505804 0.434026 0.377785 0.375101 0.366398 0.347325 0.320312 0.408045 0.513051 0.496178 0.520587 0.565453 0.628021 0.663435 0.663445 0.643304 0.657247 0.677859 0.714350 0.781254 0.732108 0.689072 0.668161 0.634299 0.593440 0.570326 0.631414 0.688929 0.722565 0.717675 0.750951 

0.358590 0.372851 0.363497 0.311373 0.372058 0.423285 0.466186 0.511534 0.552154 0.580775 0.585781 0.558268 0.537480 0.525959 0.406477 0.338343 0.318642 0.364278 0.377006 0.384188 0.399544 0.441424 0.454342 0.437503 0.424036 0.399680 0.365845 0.319341 0.271333 0.230808 0.202124 0.215830 0.191539 0.148239 0.187354 0.159346 0.132952 0.177241 0.166117 0.169228 0.203106 0.337642 0.386356 0.382534 0.400153 0.350603 0.303979 0.306498 0.280885 0.276754 0.291218 0.224208 0.180096 0.147499 0.111683 0.066961 0.029217 0.006521 0.072610 0.107170 0.126546 0.258696 0.280720 0.294259 0.408927 0.400577 0.408822 0.466043 0.398147 0.304562 0.209668 0.198851 0.173209 0.177520 0.253388 0.213518 0.204552 0.240979 0.249452 0.222916 0.184482 0.174503 0.221747 0.257716 0.250353 0.194427 0.171903 0.182909 0.210338 0.236636 0.238224 0.173621 0.113572 0.055804 0.000000 0.086615 0.113847 0.100847 0.099104 0.148499 0.201962 0.225721 0.234997 0.243935 0.255406 0.284194 0.270273 0.238652 0.235465 0.223618 0.225299 0.253501 0.299413 0.298637 0.253116 0.189075 0.183150 0.202601 0.218393 0.257527 0.284561 0.289756 0.372429 0.398540 0.384153 0.368024 0.395177 0.426365 0.433222 0.524567 0.577257 0.575847 0.563331 0.516768 0.471397 0.504998 0.526751 0.551625 0.587473 0.628225 0.633834 0.611497 0.627967 0.609104 0.586806 0.601486 0.625982 0.631231 0.607183 0.575909 0.549460 0.544441 0.638904 0.594612 0.527451 0.520980 0.566995 0.596830 0.599339 0.567567 0.538585 0.521743 0.543502 0.539976 0.548006 0.587729 0.616411 0.587483 0.523136 0.579074 0.646593 0.693239 0.666208 0.605707 0.523300 0.419090 0.484395 0.486631 0.456892 0.499134 0.509745 0.508290 0.504717 0.490827 0.451440 0.390120 0.406584 0.403675 0.413929 0.513962 0.571003 0.549931 0.416585 0.327105 0.296973 0.321873 0.378759 0.283025 0.197310 0.342734 0.375127 0.405241 0.461496 0.425007 0.450978 0.510960 0.512019 0.515216 0.530526 0.570414 0.663543 0.714682 0.714634 0.756936 0.740831 0.708734 0.744083 0.766339 0.776271 0.770783 0.823230 0.859908 0.868979 0.794515 0.754834 0.745040 0.773048 0.715544 0.736598 0.884604 0.853891 0.908828 1.000000 0.943693 0.882782 0.815747 0.738917 0.720054 0.709300 0.703246 0.752445 0.745228 0.713803 0.717280 0.652673 0.590615 0.565775 0.505619 0.451054 0.407786 0.400059 0.435882 0.473882 0.457850 0.420795 0.351307 0.241052 0.237609 0.225150 0.193560 0.093889 0.114473 0.171213 0.206672 0.279470 0.360248 0.449376 0.632696 0.701625 0.674818 0.552547 0.472098 0.449886 0.509868 0.530367 0.549838 0.576855 0.661556 0.684372 0.667178 0.621012 0.678163 0.706441 0.664199 0.641266 0.611755 0.580900 0.570856 0.546407 0.523541 0.515984 0.410139 0.394137 0.485976 0.438599 0.397280 0.385317 0.470963 0.407381 0.352822 0.380821 0.384497 0.362211 0.320556 0.296486 0.301998 0.339123 0.423271 0.433300 0.450919 0.493965 0.424040 0.366258 0.355179 0.524341 0.517331 0.478411 0.495366 0.437815 0.372185 0.311931 0.324832 0.332231 0.334468 0.329105 0.290553 0.255589 0.237860 0.227524 0.262270 0.329031 0.368076 0.406050 0.431212 0.426093 0.332483 0.276886 0.285859 0.337982 0.362007 0.351521 0.268722 0.347558 0.452039 0.512015 0.529313 0.519974 0.498881 0.583849 0.596311 0.603781 0.703475 0.646216 0.588225 0.576114 0.541328 0.545187 0.561515 0.481796 0.486223 0.509000 0.502683 0.503642 0.437730 0.304365 0.345735 0.318054 0.275462 0.327838 0.328966 0.305872 0.265146 0.256060 0.274490 0.313180 0.329263 0.378550 0.403704 0.318058 0.314634 0.326796 0.339773 0.361628 0.371404 0.390190 0.494556 0.476351 0.429372 0.409607 0.359242 0.362382 0.420288 0.406724 0.381163 0.357377 0.361710 0.368647 0.396475 0.455982 0.388605 0.375860 0.406139 0.386113 0.396309 0.422017 0.454377 0.426365 0.429735 0.482390 0.472377 0.456911 0.437302 0.415378 0.411665 0.411641 0.407863 0.373515 0.370165 0.393319 0.347589 0.316891 0.304407 0.325528 0.405258 0.448164 0.419858 0.440058 0.410479 0.344180 0.289805 0.277388 0.301150 0.370495 0.340566 0.317057 0.314550 0.281526 0.292280 0.311725 0.261852 0.298283 0.324972 0.291942 0.200241 0.144942 0.130089 0.148093 0.165572 0.190443 0.237483 0.206089 0.185611 0.199276 0.140642 0.133707 0.158772 0.156245 0.166699 0.183504 0.204462 0.197790 0.155229 0.085892 0.135206 0.115683 0.073972 0.085814 0.097931 0.098337 0.080237 0.164365 0.241089 0.297204 0.274315 0.226677 0.188779 0.201006 0.240736 0.254950 0.229734 0.165613 0.095112 0.034536 0.038992 0.063320 0.081342 0.075257 0.019662 0.058364 0.177718 0.104413 0.081283 0.091116 0.121925 0.107660 0.121115 0.192325 0.136286 0.120001 0.133451 0.121282 0.137660 0.153071 0.140612 0.133875 0.157953 0.215827 0.230654 0.236246 0.217464 0.122911 0.094283 0.092387 0.104325 0.046867 0.062815 0.140963 0.116257 0.125165 0.135416 0.103644 0.066026 0.066911 0.122079 0.134388 0.147807 0.173578 0.259728 0.312084 0.355414 0.405116 0.412828 0.442115 0.495548 0.472056 0.430618 0.385831 0.366515 0.384469 0.415628 0.452852 0.490666 0.469273 0.409266 0.443854 0.487922 0.514552 0.484225 0.484746 0.519853 0.590718 0.576669 0.561347 0.528230 0.414458 0.436621 0.492496 0.526686 0.561594 0.591796 0.605176 0.475489 0.489048 0.534970 0.441291 0.389537 0.355324 0.333428 0.261401 0.220223 0.206329 0.202959 0.233578 0.277267 0.319642 0.324180 0.314570 0.294107 0.271975 0.239889 0.215431 0.246725 0.312050 0.344315 0.299070 0.292836 0.279723 0.255663 0.211567 0.190490 0.185036 0.192280 0.199804 0.225891 0.277400 0.296119 0.237295 0.148089 0.212517 0.131841 0.059136 0.118138 0.151986 0.213116 0.301185 0.261877 0.305557 0.357653 0.260989 0.248534 0.249657 0.235074 0.256766 0.275892 0.288463 0.279841 0.280836 0.301643 0.362973 0.328113 0.282205 0.243564 0.201710 0.177536 0.174935 0.217721 0.205767 0.198611 0.238721 0.327740 0.378244 0.381574 0.360260 0.375517 0.405588 0.419248 0.494211 0.519463 0.445425 0.392300 0.363745 0.362914 0.417482 0.410249 0.407097 0.475455 0.505210 0.537294 0.577567 0.567650 0.520876 0.443951 0.340030 0.258880 0.230449 0.287514 0.259632 0.224406 0.193831 0.221751 0.259203 0.294449 0.308595 0.257348 0.254913 0.342787 0.356487 0.356493 0.351674 0.374442 0.359548 0.365655 0.450526 0.410039 0.387200 0.399424 0.375202 0.345789 0.312964 0.278678 0.335457 0.369673 0.323941 0.257321 

0.007153 0.006768 0.006423 0.006080 0.005740 0.005416 0.005155 0.004902 0.004620 0.004404 0.004191 0.003972 0.003763 0.003580 0.003418 0.003272 0.003126 0.002980 0.002834 0.002726 0.002622 0.002519 0.002436 0.002338 0.002248 0.002207 0.002098 0.002020 0.002020 0.001940 0.001868 0.001806 0.001743 0.001695 0.001658 0.001638 0.001564 0.001515 0.001515 0.001454 0.001403 0.001355 0.001272 0.001218 0.001182 0.001162 0.001141 0.001101 0.001039 0.001019 0.000986 0.000937 0.000854 0.000816 0.000789 0.000747 0.000687 0.000654 0.000652 0.000610 0.000568 0.000531 0.000510 0.000457 0.000409 0.000388 0.000348 0.000316 0.000293 0.000230 0.000208 0.000199 0.000157 0.000149 0.000141 0.000120 0.000119 0.000086 0.000030 0.000030 0.000030 0.000024 0.000004 0.000000 0.000000 0.000000 0.000000 0.000000 0.000000 0.000000 0.000000 0.000000 0.000000 0.000000 0.000000 0.000000 0.000021 0.000030 0.000030 0.000030 0.000076 0.000119 0.000119 0.000119 0.000129 0.000149 0.000149 0.000175 0.000208 0.000208 0.000257 0.000297 0.000297 0.000316 0.000327 0.000330 0.000372 0.000386 0.000391 0.000412 0.000467 0.000513 0.000534 0.000535 0.000557 0.000599 0.000641 0.000697 0.000754 0.000795 0.000855 0.000909 0.000950 0.001013 0.001099 0.001206 0.001332 0.001442 0.001558 0.001704 0.001868 0.002026 0.002174 0.002382 0.002566 0.002752 0.003033 0.003268 0.003507 0.003789 0.004108 0.004442 0.004787 0.005152 0.005543 0.005955 0.006382 0.006811 0.007268 0.007777 0.008250 0.008752 0.009283 0.009814 0.010347 0.010894 0.011488 0.012067 0.012641 0.013214 0.013808 0.014391 0.014973 0.015609 0.016203 0.016777 0.017350 0.017925 0.018507 0.019099 0.019633 0.020153 0.020676 0.021270 0.021805 0.022323 0.022855 0.023386 0.023909 0.024422 0.024951 0.025496 0.026053 0.026626 0.027199 0.027801 0.028459 0.029144 0.029843 0.030559 0.031348 0.032220 0.033160 0.034178 0.035305 0.036507 0.037793 0.039250 0.040851 0.042601 0.044570 0.046713 0.049033 0.051646 0.054580 0.057759 0.061208 0.065177 0.069471 0.074105 0.079336 0.085040 0.091172 0.097904 0.105342 0.113353 0.121987 0.131574 0.141823 0.152737 0.164665 0.177432 0.190916 0.205356 0.220924 0.237246 0.254334 0.272779 0.292005 0.311999 0.333147 0.355134 0.377798 0.401287 0.425761 0.450706 0.476089 0.502390 0.528985 0.555851 0.583093 0.610366 0.637630 0.664859 0.691887 0.718492 0.744648 0.770165 0.794911 0.818920 0.841814 0.863436 0.884019 0.903434 0.920738 0.936777 0.951495 0.963909 0.974563 0.983674 0.990739 0.995515 0.998618 1.000000 0.998567 0.995501 0.990834 0.983853 0.974883 0.964393 0.952159 0.937817 0.922194 0.905340 0.886440 0.866513 0.845635 0.823560 0.800417 0.776575 0.752041 0.726785 0.701145 0.675154 0.648924 0.622558 0.596138 0.569825 0.543725 0.517819 0.492156 0.467070 0.442441 0.418282 0.394918 0.372078 0.349793 0.328388 0.307867 0.288042 0.268969 0.250963 0.233579 0.216854 0.201243 0.186463 0.172340 0.159011 0.146641 0.134889 0.123760 0.113662 0.104115 0.095108 0.086886 0.079300 0.072179 0.065583 0.059696 0.054193 0.049064 0.044489 0.040306 0.036453 0.032982 0.029830 0.026931 0.024326 0.022016 0.019899 0.017967 0.016268 0.014778 0.013431 0.012208 0.011131 0.010145 0.009248 0.008515 0.007834 0.007209 0.006677 0.006220 0.005798 0.005392 0.005074 0.004771 0.004469 0.004260 0.004046 0.003835 0.003667 0.003485 0.003317 0.003192 0.003048 0.002922 0.002817 0.002713 0.002608 0.002500 0.002375 0.002298 0.002221 0.002116 0.002051 0.001978 0.001894 0.001810 0.001713 0.001619 0.001556 0.001528 0.001474 0.001370 0.001286 0.001225 0.001183 0.001141 0.001085 0.001034 0.001013 0.000974 0.000915 0.000832 0.000811 0.000778 0.000743 0.000743 0.000697 0.000654 0.000654 0.000654 0.000654 0.000652 0.000610 0.000594 0.000594 0.000594 0.000562 0.000535 0.000535 0.000535 0.000535 0.000535 0.000535 0.000535 0.000535 0.000535 0.000535 0.000527 0.000506 0.000505 0.000505 0.000505 0.000505 0.000461 0.000416 0.000416 0.000416 0.000416 0.000416 0.000395 0.000386 0.000386 0.000386 0.000386 0.000373 0.000332 0.000327 0.000327 0.000327 0.000327 0.000327 0.000327 0.000327 0.000327 0.000327 0.000327 0.000327 0.000348 0.000386 0.000386 0.000400 0.000431 0.000493 0.000522 0.000535 0.000535 0.000615 0.000654 0.000661 0.000724 0.000772 0.000819 0.000882 0.000927 0.000977 0.001040 0.001124 0.001171 0.001201 0.001285 0.001368 0.001445 0.001508 0.001534 0.001574 0.001637 0.001699 0.001749 0.001787 0.001807 0.001860 0.001916 0.001958 0.001999 0.002020 0.002020 0.002020 0.002020 0.002020 0.002020 0.002020 0.002020 0.002020 0.001980 0.001938 0.001894 0.001832 0.001798 0.001760 0.001677 0.001646 0.001599 0.001515 0.001515 0.001455 0.001354 0.001270 0.001217 0.001176 0.001134 0.001055 0.000991 0.000948 0.000864 0.000819 0.000783 0.000678 0.000654 0.000639 0.000598 0.000556 0.000493 0.000414 0.000394 0.000386 0.000377 0.000335 0.000327 0.000319 0.000298 0.000297 0.000264 0.000208 0.000208 0.000208 0.000208 0.000208 0.000208 0.000208 0.000208 0.000270 0.000297 0.000297 0.000297 0.000312 0.000327 0.000327 0.000363 0.000386 0.000387 0.000408 0.000416 0.000428 0.000490 0.000521 0.000535 0.000535 0.000573 0.000615 0.000654 0.000654 0.000654 0.000668 0.000730 0.000776 0.000810 0.000831 0.000912 0.000973 0.001012 0.001033 0.001083 0.001140 0.001182 0.001258 0.001342 0.001425 0.001488 0.001563 0.001649 0.001754 0.001873 0.001993 0.002097 0.002201 0.002305 0.002411 0.002557 0.002703 0.002850 0.002996 0.003141 0.003308 0.003517 0.003707 0.003885 0.004053 0.004242 0.004416 0.004591 0.004800 0.005009 0.005222 0.005441 0.005650 0.005837 0.006012 0.006252 0.006457 0.006658 0.006898 0.007112 0.007303 0.007470 0.007689 0.007890 0.008082 0.008301 0.008483 0.008657 0.008845 0.008996 0.009142 0.009288 0.009434 0.009593 0.009745 0.009829 0.009944 0.010069 0.010194 0.010243 0.010285 0.010326 0.010368 0.010410 0.010443 0.010443 0.010443 0.010427 0.010386 0.010344 0.010291 0.010226 0.010142 0.010045 0.009935 0.009810 0.009667 0.009521 0.009375 0.009249 0.009089 0.008901 0.008713 0.008540 0.008358 0.008139 0.007920 0.007701 0.007482 0.007272 0.007045 0.006801 0.006541 0.006312 0.006092 0.005872 0.005653 0.005424 0.005186 0.004966 0.004734 0.004498 0.004279 0.004068 0.003860 0.003651 0.003412 0.003210 0.003041 

0.300605 0.299366 0.298288 0.297488 0.296847 0.296331 0.295954 0.295722 0.295556 0.295442 0.295329 0.295293 0.295253 0.295102 0.294951 0.294707 0.294332 0.293805 0.293151 0.292379 0.291474 0.290356 0.289076 0.287609 0.285942 0.284093 0.282048 0.279716 0.277259 0.274685 0.271960 0.269031 0.265954 0.262709 0.259316 0.255909 0.252511 0.248987 0.245444 0.241889 0.238343 0.234789 0.231297 0.227940 0.224650 0.221537 0.218618 0.215818 0.213238 0.210858 0.208759 0.206839 0.205161 0.203841 0.202795 0.201960 0.201350 0.201237 0.201433 0.201896 0.202691 0.203867 0.205299 0.206996 0.209186 0.211584 0.214186 0.217203 0.220469 0.223965 0.227799 0.231787 0.235932 0.240284 0.244995 0.249769 0.254605 0.259643 0.264830 0.270103 0.275418 0.280753 0.286121 0.291532 0.296837 0.302088 0.307289 0.312414 0.317399 0.322282 0.327050 0.331561 0.335907 0.340093 0.343979 0.347668 0.351161 0.354357 0.357213 0.359849 0.362278 0.364245 0.365955 0.367416 0.368513 0.369339 0.369910 0.370136 0.369944 0.369497 0.368813 0.367832 0.366600 0.365107 0.363382 0.361446 0.359323 0.356963 0.354414 0.351759 0.349005 0.346086 0.343144 0.340183 0.337109 0.334059 0.331031 0.328032 0.325123 0.322304 0.319596 0.317094 0.314662 0.312320 0.310321 0.308525 0.306902 0.305502 0.304476 0.303664 0.303059 0.302855 0.302867 0.303106 0.303787 0.304747 0.305943 0.307452 0.309345 0.311481 0.313850 0.316624 0.319667 0.322956 0.326479 0.330385 0.334552 0.338969 0.343693 0.348662 0.353888 0.359430 0.365192 0.371176 0.377493 0.384099 0.390910 0.397949 0.405332 0.412951 0.420807 0.429005 0.437421 0.446047 0.454977 0.464227 0.473695 0.483397 0.493526 0.503800 0.514201 0.525068 0.536139 0.547398 0.558907 0.570701 0.582673 0.594820 0.607279 0.619896 0.632663 0.645642 0.658771 0.672004 0.685316 0.698628 0.712013 0.725522 0.738950 0.752353 0.765748 0.779261 0.792641 0.805891 0.818939 0.831807 0.844485 0.856933 0.868941 0.880752 0.892326 0.903303 0.913868 0.924089 0.933844 0.942848 0.951386 0.959471 0.966671 0.973313 0.979388 0.984556 0.988958 0.992750 0.995777 0.997812 0.999217 1.000000 0.999547 0.998419 0.996642 0.993955 0.990358 0.986134 0.981261 0.975438 0.969019 0.962009 0.954250 0.945933 0.937127 0.927810 0.917975 0.907827 0.897378 0.886488 0.875442 0.864260 0.852756 0.841228 0.829663 0.818008 0.806557 0.795165 0.783775 0.772732 0.761864 0.751166 0.740718 0.730516 0.720543 0.710886 0.701568 0.692517 0.683766 0.675435 0.667347 0.659499 0.651978 0.644693 0.637579 0.630633 0.623944 0.617381 0.610930 0.604514 0.598194 0.591947 0.585667 0.579374 0.573014 0.566485 0.559831 0.553091 0.546263 0.539173 0.531943 0.524547 0.516766 0.508838 0.500732 0.492346 0.483650 0.474785 0.465761 0.456435 0.446849 0.437046 0.427057 0.416944 0.406731 0.396395 0.385826 0.375227 0.364612 0.353794 0.343019 0.332284 0.321608 0.311047 0.300525 0.290016 0.279800 0.269686 0.259667 0.249822 0.240209 0.230814 0.221723 0.212894 0.204327 0.196066 0.188265 0.180616 0.173170 0.166310 0.159717 0.153366 0.147350 0.141731 0.136412 0.131411 0.126813 0.122545 0.118568 0.114871 0.111511 0.108394 0.105537 0.103091 0.100831 0.098731 0.096915 0.095307 0.093890 0.092717 0.091682 0.090786 0.090074 0.089388 0.088815 0.088370 0.088070 0.087769 0.087496 0.087344 0.087134 0.086935 0.086784 0.086563 0.086337 0.086105 0.085801 0.085424 0.085001 0.084548 0.083974 0.083327 0.082610 0.081749 0.080841 0.079873 0.078697 0.077453 0.076135 0.074693 0.073131 0.071483 0.069742 0.067831 0.065888 0.063889 0.061687 0.059451 0.057172 0.054819 0.052354 0.049902 0.047486 0.044989 0.042496 0.040009 0.037535 0.034970 0.032433 0.030018 0.027618 0.025240 0.022895 0.020721 0.018596 0.016536 0.014612 0.012806 0.011086 0.009464 0.008013 0.006693 0.005498 0.004408 0.003409 0.002513 0.001796 0.001231 0.000774 0.000435 0.000166 0.000022 0.000000 0.000114 0.000331 0.000606 0.000905 0.001393 0.001982 0.002666 0.003419 0.004197 0.005025 0.006037 0.007058 0.008136 0.009343 0.010615 0.011976 0.013439 0.014985 0.016670 0.018466 0.020326 0.022281 0.024344 0.026577 0.028877 0.031245 0.033692 0.036395 0.039195 0.042086 0.045113 0.048257 0.051491 0.054827 0.058287 0.061856 0.065533 0.069305 0.073167 0.077094 0.081080 0.085045 0.089006 0.092967 0.096951 0.100891 0.104784 0.108632 0.112454 0.116226 0.119881 0.123248 0.126535 0.129789 0.132662 0.135356 0.137891 0.140275 0.142396 0.144293 0.145910 0.147168 0.148244 0.149151 0.149603 0.149836 0.149836 0.149461 0.148862 0.148051 0.146953 0.145523 0.143926 0.142170 0.140077 0.137780 0.135318 0.132715 0.129882 0.126936 0.123909 0.120673 0.117373 0.114020 0.110576 0.107140 0.103691 0.100183 0.096657 0.093196 0.089850 0.086503 0.083218 0.080008 0.076934 0.073948 0.071074 0.068417 0.065829 0.063336 0.060959 0.058835 0.056853 0.055005 0.053345 0.051864 0.050547 0.049453 0.048520 0.047680 0.046928 0.046550 0.046304 0.046177 0.046177 0.046343 0.046640 0.047092 0.047709 0.048454 0.049328 0.050234 0.051231 0.052329 0.053612 0.054894 0.056227 0.057661 0.058999 0.060393 0.061860 0.063406 0.064815 0.066157 0.067548 0.068887 0.070143 0.071278 0.072335 0.073312 0.074201 0.074922 0.075566 0.076132 0.076580 0.076788 0.076880 0.076880 0.076733 0.076418 0.075956 0.075426 0.074791 0.074058 0.073190 0.072258 0.071251 0.070157 0.068984 0.067815 0.066626 0.065306 0.063986 0.062663 0.061335 0.059980 0.058618 0.057254 0.055942 0.054675 0.053449 0.052272 0.051035 0.049823 0.048699 0.047571 0.046529 0.045575 0.044557 0.043585 0.042663 0.041831 0.041032 0.040270 0.039556 0.038941 0.038416 0.037969 0.037555 0.037313 0.037179 0.037104 0.037182 0.037384 0.037723 0.038318 0.039066 0.039954 0.040976 0.042305 0.043832 0.045540 0.047506 0.049668 0.052030 0.054707 0.057536 0.060528 0.063810 0.067298 0.070932 0.074716 0.078622 0.082671 0.086871 0.091136 0.095406 0.099685 0.103985 0.108295 0.112546 0.116671 0.120647 0.124516 0.128266 0.131661 0.134865 0.137866 0.140515 0.142861 0.144960 0.146771 0.148014 0.149031 0.149812 0.150038 0.149964 0.149611 0.148852 0.147731 0.146353 0.144693 0.142628 0.140371 0.137930 0.135214 0.132331 0.129324 0.126193 0.122999 0.119725 0.116357 0.112973 0.109647 0.106389 0.103276 0.100246 0.097302 0.094493 0.091898 0.089468 0.087211 0.085212 0.083438 0.081887 
