# Supplementary material for: Distinct dynamics of neuronal activity during concurrent motor planning and execution
Source: Nat Commun. 2021 Sep 10;12:5390. doi: 10.1038/s41467-021-25558-8 (PMC8433382; doi:10.1038/s41467-021-25558-8)
Supplement: Supplementary file 5 — Source Data [file 41467_2021_25558_MOESM5_ESM.zip › Source Data/Figure4/Figure4D.txt]

SubThresTraut_VelocityFreqCorrelation_Analysis_v7.m
----------------------------------------------------------------------
**********************************************************************
----------------------------------------------------------------------
Temporal correlations for locomotor task high-frequency. Rows: Animals. Columns: 10 ms bins.
#Rows: 6.000000
#Cols: 201.000000

Column values: 
-100.000000 -99.000000 -98.000000 -97.000000 -96.000000 -95.000000 -94.000000 -93.000000 -92.000000 -91.000000 -90.000000 -89.000000 -88.000000 -87.000000 -86.000000 -85.000000 -84.000000 -83.000000 -82.000000 -81.000000 -80.000000 -79.000000 -78.000000 -77.000000 -76.000000 -75.000000 -74.000000 -73.000000 -72.000000 -71.000000 -70.000000 -69.000000 -68.000000 -67.000000 -66.000000 -65.000000 -64.000000 -63.000000 -62.000000 -61.000000 -60.000000 -59.000000 -58.000000 -57.000000 -56.000000 -55.000000 -54.000000 -53.000000 -52.000000 -51.000000 -50.000000 -49.000000 -48.000000 -47.000000 -46.000000 -45.000000 -44.000000 -43.000000 -42.000000 -41.000000 -40.000000 -39.000000 -38.000000 -37.000000 -36.000000 -35.000000 -34.000000 -33.000000 -32.000000 -31.000000 -30.000000 -29.000000 -28.000000 -27.000000 -26.000000 -25.000000 -24.000000 -23.000000 -22.000000 -21.000000 -20.000000 -19.000000 -18.000000 -17.000000 -16.000000 -15.000000 -14.000000 -13.000000 -12.000000 -11.000000 -10.000000 -9.000000 -8.000000 -7.000000 -6.000000 -5.000000 -4.000000 -3.000000 -2.000000 -1.000000 0.000000 1.000000 2.000000 3.000000 4.000000 5.000000 6.000000 7.000000 8.000000 9.000000 10.000000 11.000000 12.000000 13.000000 14.000000 15.000000 16.000000 17.000000 18.000000 19.000000 20.000000 21.000000 22.000000 23.000000 24.000000 25.000000 26.000000 27.000000 28.000000 29.000000 30.000000 31.000000 32.000000 33.000000 34.000000 35.000000 36.000000 37.000000 38.000000 39.000000 40.000000 41.000000 42.000000 43.000000 44.000000 45.000000 46.000000 47.000000 48.000000 49.000000 50.000000 51.000000 52.000000 53.000000 54.000000 55.000000 56.000000 57.000000 58.000000 59.000000 60.000000 61.000000 62.000000 63.000000 64.000000 65.000000 66.000000 67.000000 68.000000 69.000000 70.000000 71.000000 72.000000 73.000000 74.000000 75.000000 76.000000 77.000000 78.000000 79.000000 80.000000 81.000000 82.000000 83.000000 84.000000 85.000000 86.000000 87.000000 88.000000 89.000000 90.000000 91.000000 92.000000 93.000000 94.000000 95.000000 96.000000 97.000000 98.000000 99.000000 100.000000 

Rows: 
0.029841 0.030519 0.031206 0.031903 0.032608 0.033321 0.034042 0.034770 0.035504 0.036244 0.036990 0.037742 0.038498 0.039259 0.040024 0.040792 0.041565 0.042340 0.043119 0.043900 0.044685 0.045471 0.046260 0.047052 0.047846 0.048642 0.049440 0.050241 0.051044 0.051849 0.052657 0.053468 0.054282 0.055098 0.055918 0.056742 0.057569 0.058400 0.059236 0.060076 0.060922 0.061773 0.062629 0.063492 0.064361 0.065237 0.066121 0.067012 0.067912 0.068819 0.069736 0.070661 0.071595 0.072539 0.073492 0.074455 0.075427 0.076408 0.077398 0.078397 0.079404 0.080418 0.081439 0.082465 0.083497 0.084533 0.085570 0.086609 0.087647 0.088683 0.089715 0.090741 0.091758 0.092765 0.093760 0.094739 0.095700 0.096641 0.097560 0.098453 0.099318 0.100152 0.100952 0.101717 0.102443 0.103128 0.103769 0.104364 0.104911 0.105408 0.105853 0.106244 0.106579 0.106857 0.107077 0.107237 0.107337 0.107376 0.107354 0.107270 0.107124 0.107053 0.106918 0.106721 0.106460 0.106137 0.105752 0.105305 0.104798 0.104232 0.103607 0.102926 0.102190 0.101401 0.100560 0.099670 0.098732 0.097750 0.096724 0.095658 0.094554 0.093415 0.092242 0.091040 0.089809 0.088553 0.087274 0.085975 0.084658 0.083326 0.081981 0.080626 0.079262 0.077893 0.076520 0.075146 0.073772 0.072400 0.071033 0.069672 0.068318 0.066974 0.065640 0.064319 0.063010 0.061717 0.060438 0.059177 0.057932 0.056706 0.055498 0.054310 0.053142 0.051993 0.050866 0.049759 0.048673 0.047608 0.046565 0.045542 0.044541 0.043561 0.042601 0.041662 0.040744 0.039846 0.038968 0.038109 0.037270 0.036451 0.035650 0.034867 0.034104 0.033358 0.032630 0.031919 0.031226 0.030550 0.029890 0.029248 0.028622 0.028012 0.027418 0.026840 0.026278 0.025731 0.025200 0.024684 0.024184 0.023698 0.023227 0.022771 0.022329 0.021902 0.021488 0.021089 0.020704 0.020332 0.019973 0.019628 0.019296 

0.085202 0.085431 0.085675 0.085937 0.086217 0.086517 0.086836 0.087177 0.087538 0.087922 0.088329 0.088757 0.089209 0.089684 0.090182 0.090702 0.091245 0.091811 0.092399 0.093008 0.093639 0.094290 0.094961 0.095652 0.096363 0.097091 0.097837 0.098601 0.099380 0.100176 0.100986 0.101811 0.102649 0.103500 0.104363 0.105237 0.106122 0.107016 0.107920 0.108833 0.109753 0.110680 0.111614 0.112554 0.113499 0.114448 0.115402 0.116358 0.117318 0.118280 0.119244 0.120209 0.121174 0.122139 0.123104 0.124068 0.125029 0.125988 0.126944 0.127896 0.128844 0.129786 0.130721 0.131650 0.132570 0.133481 0.134382 0.135272 0.136149 0.137012 0.137861 0.138693 0.139508 0.140304 0.141079 0.141833 0.142563 0.143269 0.143948 0.144599 0.145222 0.145814 0.146374 0.146902 0.147394 0.147852 0.148272 0.148655 0.148999 0.149304 0.149569 0.149792 0.149975 0.150116 0.150215 0.150272 0.150287 0.150261 0.150192 0.150082 0.149931 0.150011 0.150052 0.150055 0.150019 0.149947 0.149838 0.149694 0.149515 0.149302 0.149056 0.148779 0.148472 0.148136 0.147772 0.147381 0.146966 0.146527 0.146065 0.145583 0.145082 0.144563 0.144027 0.143477 0.142914 0.142338 0.141752 0.141158 0.140556 0.139948 0.139335 0.138719 0.138101 0.137483 0.136865 0.136249 0.135636 0.135027 0.134423 0.133826 0.133236 0.132653 0.132080 0.131516 0.130962 0.130419 0.129888 0.129369 0.128862 0.128368 0.127887 0.127420 0.126965 0.126525 0.126098 0.125685 0.125285 0.124898 0.124525 0.124164 0.123816 0.123481 0.123157 0.122845 0.122544 0.122254 0.121974 0.121703 0.121441 0.121188 0.120943 0.120705 0.120474 0.120249 0.120030 0.119816 0.119607 0.119401 0.119199 0.118999 0.118802 0.118607 0.118413 0.118219 0.118026 0.117833 0.117639 0.117444 0.117248 0.117051 0.116851 0.116650 0.116446 0.116240 0.116031 0.115821 0.115608 0.115394 0.115179 0.114962 0.114745 

-0.027792 -0.028170 -0.028561 -0.028963 -0.029378 -0.029804 -0.030241 -0.030688 -0.031145 -0.031612 -0.032088 -0.032573 -0.033066 -0.033567 -0.034075 -0.034590 -0.035110 -0.035637 -0.036169 -0.036705 -0.037245 -0.037788 -0.038334 -0.038881 -0.039430 -0.039979 -0.040528 -0.041076 -0.041623 -0.042167 -0.042708 -0.043245 -0.043778 -0.044305 -0.044827 -0.045342 -0.045850 -0.046350 -0.046841 -0.047324 -0.047797 -0.048261 -0.048713 -0.049155 -0.049586 -0.050005 -0.050413 -0.050809 -0.051192 -0.051563 -0.051922 -0.052269 -0.052603 -0.052925 -0.053236 -0.053534 -0.053822 -0.054098 -0.054363 -0.054618 -0.054863 -0.055099 -0.055325 -0.055543 -0.055753 -0.055955 -0.056149 -0.056337 -0.056519 -0.056695 -0.056865 -0.057031 -0.057191 -0.057347 -0.057499 -0.057647 -0.057790 -0.057931 -0.058067 -0.058200 -0.058330 -0.058456 -0.058578 -0.058697 -0.058812 -0.058924 -0.059032 -0.059136 -0.059236 -0.059332 -0.059424 -0.059512 -0.059597 -0.059677 -0.059754 -0.059827 -0.059897 -0.059964 -0.060028 -0.060089 -0.060149 -0.060558 -0.060970 -0.061385 -0.061804 -0.062227 -0.062655 -0.063086 -0.063523 -0.063965 -0.064412 -0.064864 -0.065323 -0.065787 -0.066258 -0.066734 -0.067216 -0.067704 -0.068198 -0.068697 -0.069202 -0.069710 -0.070223 -0.070738 -0.071256 -0.071776 -0.072296 -0.072816 -0.073334 -0.073849 -0.074360 -0.074866 -0.075365 -0.075856 -0.076337 -0.076807 -0.077265 -0.077709 -0.078137 -0.078549 -0.078943 -0.079317 -0.079671 -0.080003 -0.080312 -0.080598 -0.080858 -0.081093 -0.081301 -0.081483 -0.081636 -0.081762 -0.081859 -0.081928 -0.081967 -0.081978 -0.081960 -0.081912 -0.081837 -0.081732 -0.081600 -0.081440 -0.081252 -0.081038 -0.080798 -0.080532 -0.080240 -0.079925 -0.079585 -0.079223 -0.078838 -0.078431 -0.078003 -0.077555 -0.077087 -0.076599 -0.076093 -0.075569 -0.075028 -0.074469 -0.073894 -0.073303 -0.072696 -0.072073 -0.071436 -0.070783 -0.070117 -0.069436 -0.068741 -0.068032 -0.067309 -0.066573 -0.065824 -0.065062 -0.064288 -0.063501 -0.062703 -0.061894 -0.061074 -0.060245 -0.059406 

0.072131 0.072541 0.072962 0.073393 0.073834 0.074286 0.074749 0.075223 0.075707 0.076203 0.076709 0.077226 0.077754 0.078293 0.078843 0.079403 0.079975 0.080556 0.081149 0.081751 0.082364 0.082988 0.083620 0.084263 0.084916 0.085577 0.086248 0.086928 0.087616 0.088314 0.089019 0.089733 0.090454 0.091183 0.091920 0.092664 0.093416 0.094174 0.094939 0.095711 0.096490 0.097275 0.098067 0.098864 0.099668 0.100479 0.101295 0.102117 0.102945 0.103779 0.104619 0.105464 0.106315 0.107172 0.108033 0.108900 0.109771 0.110647 0.111527 0.112411 0.113298 0.114188 0.115080 0.115973 0.116867 0.117761 0.118654 0.119545 0.120433 0.121317 0.122195 0.123066 0.123929 0.124782 0.125623 0.126452 0.127267 0.128065 0.128846 0.129607 0.130346 0.131063 0.131755 0.132420 0.133058 0.133666 0.134242 0.134787 0.135297 0.135772 0.136211 0.136613 0.136976 0.137301 0.137586 0.137832 0.138037 0.138202 0.138327 0.138412 0.138457 0.139130 0.139767 0.140368 0.140933 0.141464 0.141960 0.142424 0.142855 0.143255 0.143625 0.143966 0.144281 0.144569 0.144833 0.145074 0.145294 0.145494 0.145675 0.145840 0.145990 0.146125 0.146249 0.146361 0.146463 0.146557 0.146643 0.146723 0.146797 0.146866 0.146932 0.146993 0.147052 0.147108 0.147161 0.147213 0.147262 0.147309 0.147354 0.147397 0.147437 0.147475 0.147509 0.147539 0.147565 0.147586 0.147602 0.147612 0.147616 0.147612 0.147600 0.147580 0.147550 0.147510 0.147459 0.147397 0.147323 0.147235 0.147134 0.147019 0.146889 0.146744 0.146582 0.146403 0.146208 0.145994 0.145761 0.145510 0.145239 0.144948 0.144637 0.144305 0.143952 0.143577 0.143180 0.142761 0.142320 0.141856 0.141369 0.140859 0.140326 0.139769 0.139190 0.138588 0.137963 0.137315 0.136645 0.135953 0.135240 0.134505 0.133750 0.132975 0.132181 0.131370 0.130541 0.129696 0.128836 0.127963 0.127078 0.126181 0.125276 

0.072028 0.072503 0.072986 0.073478 0.073979 0.074489 0.075010 0.075540 0.076082 0.076634 0.077198 0.077775 0.078364 0.078966 0.079582 0.080212 0.080857 0.081519 0.082197 0.082892 0.083605 0.084338 0.085090 0.085864 0.086659 0.087478 0.088320 0.089187 0.090079 0.090999 0.091946 0.092923 0.093929 0.094966 0.096034 0.097135 0.098269 0.099438 0.100640 0.101878 0.103151 0.104461 0.105807 0.107189 0.108607 0.110063 0.111554 0.113081 0.114644 0.116242 0.117875 0.119540 0.121238 0.122968 0.124727 0.126515 0.128331 0.130171 0.132035 0.133920 0.135825 0.137746 0.139682 0.141630 0.143587 0.145550 0.147517 0.149485 0.151449 0.153407 0.155356 0.157291 0.159210 0.161109 0.162984 0.164831 0.166647 0.168427 0.170169 0.171868 0.173521 0.175123 0.176673 0.178164 0.179596 0.180963 0.182263 0.183493 0.184650 0.185731 0.186734 0.187656 0.188496 0.189250 0.189919 0.190499 0.190991 0.191394 0.191706 0.191927 0.192058 0.192556 0.192966 0.193287 0.193521 0.193667 0.193725 0.193698 0.193585 0.193389 0.193111 0.192753 0.192317 0.191806 0.191223 0.190569 0.189849 0.189065 0.188220 0.187319 0.186364 0.185359 0.184307 0.183212 0.182079 0.180909 0.179707 0.178477 0.177221 0.175944 0.174648 0.173336 0.172011 0.170677 0.169335 0.167989 0.166641 0.165292 0.163946 0.162603 0.161266 0.159936 0.158615 0.157304 0.156003 0.154714 0.153438 0.152175 0.150926 0.149691 0.148471 0.147266 0.146075 0.144899 0.143738 0.142592 0.141460 0.140343 0.139240 0.138150 0.137073 0.136010 0.134958 0.133919 0.132891 0.131874 0.130867 0.129871 0.128883 0.127905 0.126934 0.125972 0.125017 0.124069 0.123127 0.122192 0.121262 0.120338 0.119418 0.118504 0.117594 0.116689 0.115788 0.114892 0.113999 0.113111 0.112227 0.111348 0.110473 0.109603 0.108737 0.107877 0.107022 0.106173 0.105330 0.104493 0.103663 0.102841 0.102026 0.101219 0.100422 

0.042035 0.042513 0.042996 0.043483 0.043974 0.044469 0.044967 0.045469 0.045973 0.046481 0.046991 0.047504 0.048020 0.048539 0.049060 0.049584 0.050111 0.050641 0.051175 0.051712 0.052253 0.052798 0.053348 0.053903 0.054463 0.055030 0.055602 0.056182 0.056770 0.057366 0.057970 0.058585 0.059209 0.059845 0.060492 0.061152 0.061824 0.062511 0.063211 0.063927 0.064658 0.065405 0.066168 0.066949 0.067748 0.068564 0.069398 0.070251 0.071122 0.072011 0.072920 0.073846 0.074791 0.075754 0.076735 0.077732 0.078746 0.079775 0.080820 0.081878 0.082948 0.084030 0.085123 0.086224 0.087332 0.088445 0.089562 0.090681 0.091799 0.092914 0.094025 0.095129 0.096223 0.097305 0.098372 0.099422 0.100453 0.101461 0.102444 0.103400 0.104325 0.105217 0.106073 0.106892 0.107670 0.108405 0.109095 0.109738 0.110331 0.110873 0.111362 0.111796 0.112174 0.112495 0.112757 0.112960 0.113102 0.113184 0.113205 0.113164 0.113062 0.113244 0.113366 0.113427 0.113427 0.113366 0.113246 0.113065 0.112826 0.112530 0.112176 0.111767 0.111305 0.110790 0.110226 0.109613 0.108954 0.108250 0.107505 0.106721 0.105901 0.105046 0.104159 0.103243 0.102302 0.101336 0.100350 0.099346 0.098326 0.097293 0.096250 0.095199 0.094143 0.093084 0.092023 0.090964 0.089909 0.088858 0.087814 0.086779 0.085753 0.084739 0.083738 0.082750 0.081777 0.080819 0.079877 0.078951 0.078043 0.077151 0.076278 0.075421 0.074583 0.073762 0.072958 0.072171 0.071401 0.070648 0.069911 0.069190 0.068484 0.067794 0.067119 0.066458 0.065811 0.065178 0.064559 0.063953 0.063361 0.062782 0.062216 0.061664 0.061124 0.060599 0.060087 0.059589 0.059106 0.058637 0.058184 0.057747 0.057326 0.056923 0.056537 0.056170 0.055823 0.055496 0.055190 0.054906 0.054645 0.054407 0.054193 0.054002 0.053835 0.053691 0.053569 0.053467 0.053383 0.053314 0.053256 0.053206 0.053158 


----------------------------------------------------------------------
**********************************************************************
----------------------------------------------------------------------
Temporal correlations for joystick task high-frequency. Rows: Animals. Columns: 10 ms bins.
#Rows: 5.000000
#Cols: 201.000000

Column values: 
-100.000000 -99.000000 -98.000000 -97.000000 -96.000000 -95.000000 -94.000000 -93.000000 -92.000000 -91.000000 -90.000000 -89.000000 -88.000000 -87.000000 -86.000000 -85.000000 -84.000000 -83.000000 -82.000000 -81.000000 -80.000000 -79.000000 -78.000000 -77.000000 -76.000000 -75.000000 -74.000000 -73.000000 -72.000000 -71.000000 -70.000000 -69.000000 -68.000000 -67.000000 -66.000000 -65.000000 -64.000000 -63.000000 -62.000000 -61.000000 -60.000000 -59.000000 -58.000000 -57.000000 -56.000000 -55.000000 -54.000000 -53.000000 -52.000000 -51.000000 -50.000000 -49.000000 -48.000000 -47.000000 -46.000000 -45.000000 -44.000000 -43.000000 -42.000000 -41.000000 -40.000000 -39.000000 -38.000000 -37.000000 -36.000000 -35.000000 -34.000000 -33.000000 -32.000000 -31.000000 -30.000000 -29.000000 -28.000000 -27.000000 -26.000000 -25.000000 -24.000000 -23.000000 -22.000000 -21.000000 -20.000000 -19.000000 -18.000000 -17.000000 -16.000000 -15.000000 -14.000000 -13.000000 -12.000000 -11.000000 -10.000000 -9.000000 -8.000000 -7.000000 -6.000000 -5.000000 -4.000000 -3.000000 -2.000000 -1.000000 0.000000 1.000000 2.000000 3.000000 4.000000 5.000000 6.000000 7.000000 8.000000 9.000000 10.000000 11.000000 12.000000 13.000000 14.000000 15.000000 16.000000 17.000000 18.000000 19.000000 20.000000 21.000000 22.000000 23.000000 24.000000 25.000000 26.000000 27.000000 28.000000 29.000000 30.000000 31.000000 32.000000 33.000000 34.000000 35.000000 36.000000 37.000000 38.000000 39.000000 40.000000 41.000000 42.000000 43.000000 44.000000 45.000000 46.000000 47.000000 48.000000 49.000000 50.000000 51.000000 52.000000 53.000000 54.000000 55.000000 56.000000 57.000000 58.000000 59.000000 60.000000 61.000000 62.000000 63.000000 64.000000 65.000000 66.000000 67.000000 68.000000 69.000000 70.000000 71.000000 72.000000 73.000000 74.000000 75.000000 76.000000 77.000000 78.000000 79.000000 80.000000 81.000000 82.000000 83.000000 84.000000 85.000000 86.000000 87.000000 88.000000 89.000000 90.000000 91.000000 92.000000 93.000000 94.000000 95.000000 96.000000 97.000000 98.000000 99.000000 100.000000 

Rows: 
0.090098 0.091018 0.091923 0.092813 0.093690 0.094552 0.095401 0.096236 0.097057 0.097866 0.098663 0.099447 0.100221 0.100984 0.101738 0.102483 0.103220 0.103950 0.104675 0.105395 0.106112 0.106826 0.107540 0.108254 0.108969 0.109687 0.110410 0.111138 0.111874 0.112619 0.113374 0.114141 0.114921 0.115716 0.116528 0.117358 0.118208 0.119079 0.119973 0.120892 0.121838 0.122811 0.123814 0.124847 0.125914 0.127014 0.128150 0.129322 0.130533 0.131782 0.133072 0.134402 0.135774 0.137189 0.138646 0.140145 0.141687 0.143271 0.144897 0.146563 0.148268 0.150011 0.151789 0.153600 0.155442 0.157311 0.159204 0.161116 0.163044 0.164982 0.166925 0.168867 0.170803 0.172726 0.174629 0.176505 0.178347 0.180146 0.181896 0.183587 0.185213 0.186763 0.188231 0.189608 0.190885 0.192055 0.193110 0.194042 0.194844 0.195509 0.196031 0.196404 0.196623 0.196683 0.196580 0.196311 0.195872 0.195263 0.194483 0.193529 0.192405 0.192320 0.192058 0.191619 0.191004 0.190214 0.189252 0.188120 0.186823 0.185364 0.183750 0.181985 0.180077 0.178032 0.175858 0.173561 0.171151 0.168636 0.166024 0.163323 0.160544 0.157694 0.154782 0.151817 0.148808 0.145763 0.142690 0.139597 0.136492 0.133381 0.130271 0.127170 0.124082 0.121014 0.117970 0.114955 0.111973 0.109029 0.106125 0.103264 0.100449 0.097682 0.094965 0.092298 0.089683 0.087121 0.084612 0.082157 0.079754 0.077404 0.075105 0.072859 0.070662 0.068515 0.066416 0.064365 0.062358 0.060396 0.058477 0.056599 0.054761 0.052961 0.051198 0.049470 0.047776 0.046113 0.044482 0.042879 0.041305 0.039756 0.038233 0.036734 0.035257 0.033801 0.032365 0.030949 0.029550 0.028168 0.026802 0.025452 0.024115 0.022791 0.021480 0.020181 0.018893 0.017615 0.016347 0.015088 0.013837 0.012596 0.011362 0.010135 0.008916 0.007705 0.006501 0.005304 0.004114 0.002932 0.001758 0.000593 -0.000563 

0.084609 0.085790 0.086985 0.088196 0.089420 0.090659 0.091911 0.093176 0.094454 0.095744 0.097045 0.098357 0.099681 0.101014 0.102357 0.103710 0.105071 0.106441 0.107819 0.109205 0.110598 0.111998 0.113405 0.114818 0.116238 0.117663 0.119094 0.120531 0.121973 0.123420 0.124873 0.126332 0.127796 0.129265 0.130741 0.132222 0.133710 0.135204 0.136706 0.138214 0.139730 0.141254 0.142786 0.144327 0.145877 0.147437 0.149006 0.150584 0.152173 0.153772 0.155382 0.157001 0.158631 0.160271 0.161920 0.163578 0.165244 0.166918 0.168599 0.170285 0.171976 0.173669 0.175364 0.177057 0.178749 0.180435 0.182114 0.183783 0.185439 0.187080 0.188702 0.190301 0.191875 0.193420 0.194932 0.196407 0.197842 0.199233 0.200576 0.201868 0.203103 0.204280 0.205394 0.206442 0.207420 0.208327 0.209158 0.209913 0.210588 0.211181 0.211692 0.212119 0.212461 0.212719 0.212892 0.212980 0.212986 0.212909 0.212753 0.212518 0.212207 0.211892 0.211492 0.211009 0.210445 0.209803 0.209083 0.208289 0.207425 0.206492 0.205494 0.204436 0.203319 0.202149 0.200929 0.199663 0.198355 0.197007 0.195625 0.194210 0.192768 0.191301 0.189812 0.188304 0.186779 0.185241 0.183691 0.182131 0.180563 0.178988 0.177408 0.175823 0.174235 0.172643 0.171049 0.169452 0.167852 0.166250 0.164645 0.163037 0.161425 0.159809 0.158188 0.156562 0.154930 0.153292 0.151646 0.149993 0.148332 0.146662 0.144983 0.143294 0.141596 0.139888 0.138170 0.136442 0.134705 0.132958 0.131201 0.129436 0.127663 0.125881 0.124093 0.122299 0.120500 0.118696 0.116890 0.115082 0.113274 0.111466 0.109662 0.107861 0.106067 0.104279 0.102502 0.100735 0.098981 0.097241 0.095518 0.093814 0.092129 0.090465 0.088825 0.087208 0.085617 0.084053 0.082516 0.081007 0.079527 0.078075 0.076653 0.075259 0.073894 0.072556 0.071246 0.069962 0.068704 0.067470 0.066259 0.065071 0.063904 

0.107081 0.107560 0.108043 0.108530 0.109022 0.109519 0.110023 0.110532 0.111049 0.111573 0.112105 0.112645 0.113194 0.113752 0.114320 0.114898 0.115486 0.116085 0.116696 0.117317 0.117951 0.118598 0.119257 0.119929 0.120614 0.121314 0.122027 0.122754 0.123496 0.124253 0.125024 0.125811 0.126614 0.127431 0.128265 0.129114 0.129980 0.130861 0.131759 0.132673 0.133603 0.134549 0.135512 0.136490 0.137485 0.138495 0.139521 0.140562 0.141617 0.142687 0.143770 0.144866 0.145974 0.147093 0.148222 0.149359 0.150502 0.151651 0.152803 0.153955 0.155106 0.156253 0.157392 0.158521 0.159637 0.160736 0.161813 0.162866 0.163889 0.164878 0.165828 0.166736 0.167595 0.168400 0.169147 0.169831 0.170445 0.170986 0.171447 0.171824 0.172111 0.172305 0.172401 0.172393 0.172280 0.172056 0.171719 0.171265 0.170694 0.170001 0.169187 0.168251 0.167191 0.166009 0.164704 0.163279 0.161735 0.160074 0.158300 0.156416 0.154426 0.152883 0.151226 0.149458 0.147585 0.145611 0.143542 0.141382 0.139138 0.136816 0.134423 0.131965 0.129449 0.126883 0.124274 0.121628 0.118953 0.116257 0.113545 0.110826 0.108106 0.105391 0.102688 0.100003 0.097341 0.094708 0.092109 0.089548 0.087030 0.084559 0.082138 0.079770 0.077458 0.075205 0.073012 0.070881 0.068812 0.066808 0.064869 0.062994 0.061184 0.059439 0.057758 0.056140 0.054584 0.053089 0.051654 0.050278 0.048958 0.047694 0.046483 0.045324 0.044215 0.043153 0.042138 0.041168 0.040239 0.039352 0.038503 0.037691 0.036915 0.036172 0.035461 0.034780 0.034129 0.033505 0.032907 0.032333 0.031783 0.031256 0.030749 0.030263 0.029795 0.029345 0.028912 0.028495 0.028093 0.027704 0.027329 0.026967 0.026616 0.026275 0.025944 0.025622 0.025309 0.025002 0.024702 0.024408 0.024118 0.023833 0.023550 0.023270 0.022991 0.022713 0.022435 0.022155 0.021874 0.021590 0.021303 0.021012 0.020716 

0.052486 0.053951 0.055440 0.056951 0.058484 0.060040 0.061617 0.063217 0.064839 0.066483 0.068149 0.069837 0.071546 0.073277 0.075030 0.076805 0.078601 0.080420 0.082260 0.084122 0.086006 0.087912 0.089839 0.091789 0.093760 0.095754 0.097770 0.099807 0.101868 0.103950 0.106054 0.108181 0.110329 0.112500 0.114692 0.116907 0.119143 0.121400 0.123679 0.125979 0.128300 0.130641 0.133002 0.135382 0.137781 0.140198 0.142633 0.145083 0.147549 0.150028 0.152520 0.155022 0.157533 0.160052 0.162574 0.165099 0.167623 0.170142 0.172655 0.175157 0.177644 0.180111 0.182555 0.184971 0.187353 0.189695 0.191992 0.194239 0.196428 0.198553 0.200607 0.202583 0.204475 0.206275 0.207975 0.209568 0.211048 0.212406 0.213636 0.214730 0.215682 0.216485 0.217133 0.217620 0.217940 0.218090 0.218063 0.217858 0.217470 0.216896 0.216136 0.215188 0.214051 0.212726 0.211215 0.209518 0.207640 0.205583 0.203352 0.200952 0.198388 0.196646 0.194724 0.192627 0.190362 0.187933 0.185348 0.182614 0.179738 0.176730 0.173597 0.170350 0.166997 0.163547 0.160011 0.156399 0.152720 0.148984 0.145201 0.141381 0.137533 0.133665 0.129788 0.125908 0.122035 0.118176 0.114338 0.110528 0.106752 0.103016 0.099324 0.095682 0.092093 0.088562 0.085091 0.081683 0.078341 0.075065 0.071857 0.068718 0.065648 0.062648 0.059717 0.056854 0.054059 0.051331 0.048669 0.046071 0.043535 0.041060 0.038644 0.036285 0.033981 0.031730 0.029531 0.027381 0.025278 0.023221 0.021208 0.019237 0.017306 0.015414 0.013560 0.011742 0.009959 0.008210 0.006494 0.004811 0.003159 0.001538 -0.000052 -0.001612 -0.003141 -0.004641 -0.006110 -0.007549 -0.008957 -0.010335 -0.011681 -0.012996 -0.014279 -0.015530 -0.016748 -0.017933 -0.019083 -0.020200 -0.021282 -0.022328 -0.023340 -0.024316 -0.025257 -0.026162 -0.027032 -0.027867 -0.028666 -0.029432 -0.030164 -0.030862 -0.031527 -0.032161 -0.032763 

0.001808 0.002770 0.003756 0.004766 0.005802 0.006863 0.007949 0.009061 0.010198 0.011360 0.012547 0.013759 0.014996 0.016258 0.017543 0.018851 0.020183 0.021537 0.022912 0.024309 0.025725 0.027161 0.028614 0.030085 0.031572 0.033074 0.034590 0.036119 0.037659 0.039210 0.040770 0.042337 0.043912 0.045491 0.047075 0.048661 0.050248 0.051836 0.053423 0.055008 0.056589 0.058165 0.059736 0.061300 0.062856 0.064402 0.065938 0.067463 0.068976 0.070475 0.071960 0.073429 0.074883 0.076319 0.077736 0.079134 0.080512 0.081869 0.083203 0.084514 0.085800 0.087061 0.088295 0.089500 0.090676 0.091822 0.092935 0.094015 0.095060 0.096068 0.097038 0.097968 0.098855 0.099700 0.100498 0.101249 0.101951 0.102601 0.103197 0.103738 0.104221 0.104645 0.105007 0.105306 0.105539 0.105705 0.105802 0.105829 0.105785 0.105668 0.105477 0.105212 0.104872 0.104457 0.103966 0.103401 0.102762 0.102049 0.101264 0.100408 0.099483 0.099341 0.099118 0.098814 0.098430 0.097967 0.097427 0.096811 0.096122 0.095362 0.094534 0.093642 0.092688 0.091676 0.090610 0.089493 0.088331 0.087127 0.085885 0.084609 0.083304 0.081975 0.080625 0.079258 0.077880 0.076492 0.075100 0.073707 0.072316 0.070931 0.069553 0.068187 0.066834 0.065497 0.064178 0.062877 0.061597 0.060339 0.059104 0.057892 0.056704 0.055540 0.054400 0.053283 0.052190 0.051120 0.050072 0.049045 0.048039 0.047052 0.046084 0.045132 0.044196 0.043275 0.042367 0.041470 0.040584 0.039708 0.038839 0.037976 0.037119 0.036267 0.035417 0.034569 0.033723 0.032876 0.032029 0.031181 0.030330 0.029478 0.028622 0.027764 0.026902 0.026036 0.025168 0.024296 0.023422 0.022545 0.021665 0.020784 0.019903 0.019020 0.018139 0.017258 0.016380 0.015505 0.014635 0.013769 0.012909 0.012056 0.011211 0.010374 0.009547 0.008731 0.007926 0.007133 0.006352 0.005584 0.004829 0.004088 0.003360 


----------------------------------------------------------------------
**********************************************************************
----------------------------------------------------------------------
Temporal correlations for locomotor task low-frequency. Rows: Animals. Columns: 10 ms bins.
#Rows: 6.000000
#Cols: 201.000000

Column values: 
-100.000000 -99.000000 -98.000000 -97.000000 -96.000000 -95.000000 -94.000000 -93.000000 -92.000000 -91.000000 -90.000000 -89.000000 -88.000000 -87.000000 -86.000000 -85.000000 -84.000000 -83.000000 -82.000000 -81.000000 -80.000000 -79.000000 -78.000000 -77.000000 -76.000000 -75.000000 -74.000000 -73.000000 -72.000000 -71.000000 -70.000000 -69.000000 -68.000000 -67.000000 -66.000000 -65.000000 -64.000000 -63.000000 -62.000000 -61.000000 -60.000000 -59.000000 -58.000000 -57.000000 -56.000000 -55.000000 -54.000000 -53.000000 -52.000000 -51.000000 -50.000000 -49.000000 -48.000000 -47.000000 -46.000000 -45.000000 -44.000000 -43.000000 -42.000000 -41.000000 -40.000000 -39.000000 -38.000000 -37.000000 -36.000000 -35.000000 -34.000000 -33.000000 -32.000000 -31.000000 -30.000000 -29.000000 -28.000000 -27.000000 -26.000000 -25.000000 -24.000000 -23.000000 -22.000000 -21.000000 -20.000000 -19.000000 -18.000000 -17.000000 -16.000000 -15.000000 -14.000000 -13.000000 -12.000000 -11.000000 -10.000000 -9.000000 -8.000000 -7.000000 -6.000000 -5.000000 -4.000000 -3.000000 -2.000000 -1.000000 0.000000 1.000000 2.000000 3.000000 4.000000 5.000000 6.000000 7.000000 8.000000 9.000000 10.000000 11.000000 12.000000 13.000000 14.000000 15.000000 16.000000 17.000000 18.000000 19.000000 20.000000 21.000000 22.000000 23.000000 24.000000 25.000000 26.000000 27.000000 28.000000 29.000000 30.000000 31.000000 32.000000 33.000000 34.000000 35.000000 36.000000 37.000000 38.000000 39.000000 40.000000 41.000000 42.000000 43.000000 44.000000 45.000000 46.000000 47.000000 48.000000 49.000000 50.000000 51.000000 52.000000 53.000000 54.000000 55.000000 56.000000 57.000000 58.000000 59.000000 60.000000 61.000000 62.000000 63.000000 64.000000 65.000000 66.000000 67.000000 68.000000 69.000000 70.000000 71.000000 72.000000 73.000000 74.000000 75.000000 76.000000 77.000000 78.000000 79.000000 80.000000 81.000000 82.000000 83.000000 84.000000 85.000000 86.000000 87.000000 88.000000 89.000000 90.000000 91.000000 92.000000 93.000000 94.000000 95.000000 96.000000 97.000000 98.000000 99.000000 100.000000 

Rows: 
0.008984 0.008772 0.008561 0.008354 0.008149 0.007946 0.007747 0.007551 0.007359 0.007170 0.006984 0.006802 0.006624 0.006450 0.006279 0.006113 0.005950 0.005792 0.005637 0.005486 0.005339 0.005196 0.005058 0.004922 0.004791 0.004664 0.004541 0.004422 0.004306 0.004195 0.004087 0.003984 0.003884 0.003788 0.003697 0.003609 0.003525 0.003446 0.003370 0.003299 0.003232 0.003169 0.003110 0.003056 0.003005 0.002959 0.002917 0.002879 0.002846 0.002817 0.002792 0.002771 0.002755 0.002743 0.002735 0.002731 0.002732 0.002736 0.002745 0.002758 0.002775 0.002796 0.002821 0.002850 0.002883 0.002920 0.002961 0.003006 0.003054 0.003106 0.003162 0.003221 0.003284 0.003351 0.003421 0.003494 0.003571 0.003651 0.003735 0.003821 0.003911 0.004004 0.004101 0.004200 0.004302 0.004408 0.004516 0.004628 0.004742 0.004859 0.004979 0.005102 0.005228 0.005357 0.005488 0.005622 0.005759 0.005899 0.006041 0.006186 0.006334 0.006432 0.006533 0.006637 0.006744 0.006853 0.006966 0.007080 0.007198 0.007319 0.007442 0.007568 0.007697 0.007829 0.007963 0.008101 0.008241 0.008384 0.008529 0.008678 0.008829 0.008983 0.009140 0.009299 0.009462 0.009627 0.009794 0.009965 0.010138 0.010313 0.010492 0.010672 0.010856 0.011042 0.011230 0.011421 0.011615 0.011811 0.012009 0.012210 0.012413 0.012618 0.012826 0.013036 0.013249 0.013463 0.013680 0.013899 0.014121 0.014344 0.014570 0.014798 0.015028 0.015260 0.015494 0.015730 0.015968 0.016208 0.016450 0.016694 0.016940 0.017188 0.017438 0.017690 0.017943 0.018198 0.018456 0.018714 0.018975 0.019237 0.019501 0.019767 0.020034 0.020303 0.020573 0.020845 0.021118 0.021393 0.021670 0.021947 0.022226 0.022507 0.022789 0.023072 0.023356 0.023642 0.023929 0.024217 0.024506 0.024796 0.025087 0.025380 0.025673 0.025967 0.026262 0.026558 0.026855 0.027152 0.027450 0.027749 0.028047 

-0.021770 -0.021662 -0.021552 -0.021440 -0.021326 -0.021211 -0.021094 -0.020976 -0.020857 -0.020736 -0.020614 -0.020491 -0.020366 -0.020240 -0.020113 -0.019985 -0.019855 -0.019724 -0.019592 -0.019459 -0.019324 -0.019187 -0.019050 -0.018911 -0.018770 -0.018627 -0.018483 -0.018338 -0.018190 -0.018041 -0.017889 -0.017736 -0.017581 -0.017424 -0.017264 -0.017103 -0.016939 -0.016774 -0.016606 -0.016436 -0.016265 -0.016091 -0.015915 -0.015736 -0.015556 -0.015374 -0.015190 -0.015005 -0.014817 -0.014628 -0.014437 -0.014244 -0.014050 -0.013854 -0.013657 -0.013459 -0.013260 -0.013060 -0.012859 -0.012657 -0.012454 -0.012251 -0.012047 -0.011843 -0.011639 -0.011434 -0.011230 -0.011026 -0.010822 -0.010618 -0.010415 -0.010213 -0.010012 -0.009811 -0.009612 -0.009413 -0.009217 -0.009021 -0.008827 -0.008635 -0.008445 -0.008257 -0.008071 -0.007887 -0.007705 -0.007526 -0.007350 -0.007176 -0.007006 -0.006838 -0.006673 -0.006511 -0.006353 -0.006198 -0.006046 -0.005898 -0.005754 -0.005613 -0.005476 -0.005343 -0.005214 -0.005075 -0.004941 -0.004812 -0.004686 -0.004566 -0.004450 -0.004339 -0.004233 -0.004132 -0.004036 -0.003945 -0.003859 -0.003779 -0.003704 -0.003634 -0.003569 -0.003510 -0.003456 -0.003408 -0.003364 -0.003327 -0.003294 -0.003267 -0.003245 -0.003228 -0.003216 -0.003209 -0.003208 -0.003211 -0.003219 -0.003231 -0.003249 -0.003270 -0.003297 -0.003327 -0.003362 -0.003400 -0.003443 -0.003489 -0.003539 -0.003592 -0.003648 -0.003708 -0.003770 -0.003836 -0.003903 -0.003974 -0.004046 -0.004120 -0.004196 -0.004274 -0.004353 -0.004433 -0.004515 -0.004596 -0.004679 -0.004761 -0.004844 -0.004926 -0.005008 -0.005088 -0.005168 -0.005247 -0.005323 -0.005398 -0.005470 -0.005540 -0.005607 -0.005670 -0.005730 -0.005786 -0.005838 -0.005885 -0.005928 -0.005965 -0.005996 -0.006022 -0.006041 -0.006054 -0.006060 -0.006060 -0.006052 -0.006037 -0.006014 -0.005984 -0.005946 -0.005901 -0.005848 -0.005787 -0.005719 -0.005644 -0.005561 -0.005471 -0.005375 -0.005272 -0.005163 -0.005049 -0.004929 -0.004803 -0.004674 

-0.009115 -0.008018 -0.006942 -0.005888 -0.004857 -0.003849 -0.002864 -0.001901 -0.000962 -0.000046 0.000847 0.001718 0.002567 0.003394 0.004199 0.004984 0.005749 0.006495 0.007223 0.007933 0.008627 0.009306 0.009970 0.010620 0.011259 0.011885 0.012502 0.013108 0.013706 0.014296 0.014878 0.015455 0.016025 0.016590 0.017151 0.017707 0.018260 0.018809 0.019355 0.019899 0.020440 0.020979 0.021515 0.022050 0.022582 0.023113 0.023641 0.024168 0.024693 0.025216 0.025737 0.026256 0.026773 0.027287 0.027799 0.028309 0.028816 0.029319 0.029820 0.030318 0.030812 0.031302 0.031789 0.032272 0.032751 0.033225 0.033695 0.034160 0.034620 0.035074 0.035524 0.035967 0.036406 0.036838 0.037263 0.037683 0.038096 0.038502 0.038902 0.039294 0.039680 0.040058 0.040429 0.040792 0.041147 0.041495 0.041835 0.042167 0.042491 0.042808 0.043116 0.043416 0.043708 0.043993 0.044269 0.044538 0.044799 0.045052 0.045297 0.045535 0.045766 0.046266 0.046763 0.047257 0.047748 0.048235 0.048720 0.049201 0.049679 0.050153 0.050625 0.051093 0.051558 0.052020 0.052478 0.052934 0.053387 0.053837 0.054284 0.054729 0.055171 0.055610 0.056046 0.056481 0.056912 0.057342 0.057769 0.058193 0.058616 0.059036 0.059454 0.059869 0.060282 0.060693 0.061101 0.061507 0.061910 0.062310 0.062707 0.063102 0.063493 0.063881 0.064265 0.064646 0.065023 0.065395 0.065764 0.066127 0.066486 0.066840 0.067189 0.067533 0.067870 0.068202 0.068528 0.068847 0.069160 0.069466 0.069766 0.070058 0.070344 0.070622 0.070894 0.071158 0.071416 0.071666 0.071909 0.072146 0.072376 0.072599 0.072816 0.073027 0.073232 0.073431 0.073625 0.073814 0.073997 0.074175 0.074348 0.074516 0.074679 0.074836 0.074988 0.075133 0.075270 0.075400 0.075520 0.075630 0.075727 0.075811 0.075880 0.075930 0.075960 0.075968 0.075951 0.075905 0.075830 0.075721 0.075576 0.075393 0.075171 

0.006113 0.005855 0.005592 0.005324 0.005052 0.004778 0.004503 0.004234 0.003974 0.003734 0.003524 0.003361 0.003265 0.003262 0.003386 0.003675 0.004173 0.004925 0.005971 0.007340 0.009043 0.011064 0.013363 0.015880 0.018543 0.021278 0.024019 0.026715 0.029330 0.031840 0.034236 0.036514 0.038678 0.040736 0.042695 0.044567 0.046360 0.048085 0.049749 0.051362 0.052929 0.054458 0.055955 0.057423 0.058868 0.060293 0.061702 0.063097 0.064481 0.065856 0.067224 0.068587 0.069946 0.071301 0.072655 0.074008 0.075361 0.076714 0.078067 0.079422 0.080778 0.082135 0.083494 0.084855 0.086217 0.087582 0.088947 0.090314 0.091683 0.093052 0.094422 0.095792 0.097162 0.098532 0.099901 0.101269 0.102635 0.103999 0.105361 0.106719 0.108074 0.109424 0.110769 0.112109 0.113443 0.114770 0.116090 0.117402 0.118706 0.120000 0.121284 0.122558 0.123820 0.125071 0.126309 0.127533 0.128744 0.129940 0.131121 0.132286 0.133435 0.134869 0.136296 0.137716 0.139127 0.140528 0.141918 0.143298 0.144664 0.146018 0.147358 0.148683 0.149991 0.151284 0.152558 0.153815 0.155052 0.156269 0.157466 0.158641 0.159794 0.160924 0.162030 0.163112 0.164169 0.165200 0.166206 0.167184 0.168135 0.169058 0.169953 0.170819 0.171656 0.172463 0.173239 0.173985 0.174700 0.175384 0.176036 0.176656 0.177244 0.177799 0.178321 0.178810 0.179266 0.179689 0.180077 0.180432 0.180752 0.181038 0.181290 0.181507 0.181689 0.181837 0.181949 0.182026 0.182067 0.182074 0.182044 0.181978 0.181877 0.181739 0.181565 0.181354 0.181106 0.180820 0.180497 0.180136 0.179735 0.179296 0.178816 0.178294 0.177731 0.177124 0.176472 0.175774 0.175026 0.174227 0.173375 0.172465 0.171495 0.170459 0.169354 0.168173 0.166912 0.165562 0.164117 0.162569 0.160910 0.159131 0.157224 0.155182 0.152997 0.150667 0.148189 0.145568 0.142812 0.139936 0.136965 0.133928 0.130863 

0.017316 0.015603 0.013849 0.012063 0.010253 0.008430 0.006601 0.004774 0.002957 0.001156 -0.000622 -0.002373 -0.004091 -0.005773 -0.007415 -0.009015 -0.010570 -0.012079 -0.013540 -0.014953 -0.016316 -0.017631 -0.018896 -0.020111 -0.021278 -0.022395 -0.023465 -0.024487 -0.025462 -0.026391 -0.027274 -0.028112 -0.028906 -0.029656 -0.030363 -0.031028 -0.031651 -0.032233 -0.032774 -0.033275 -0.033736 -0.034158 -0.034542 -0.034887 -0.035194 -0.035464 -0.035696 -0.035892 -0.036051 -0.036174 -0.036260 -0.036311 -0.036327 -0.036307 -0.036253 -0.036164 -0.036041 -0.035884 -0.035693 -0.035469 -0.035212 -0.034922 -0.034600 -0.034246 -0.033860 -0.033443 -0.032995 -0.032517 -0.032009 -0.031471 -0.030905 -0.030310 -0.029688 -0.029038 -0.028362 -0.027660 -0.026932 -0.026180 -0.025404 -0.024605 -0.023784 -0.022940 -0.022077 -0.021193 -0.020290 -0.019369 -0.018431 -0.017476 -0.016506 -0.015522 -0.014525 -0.013515 -0.012493 -0.011462 -0.010421 -0.009371 -0.008315 -0.007252 -0.006184 -0.005113 -0.004038 -0.002851 -0.001650 -0.000437 0.000788 0.002023 0.003269 0.004523 0.005785 0.007055 0.008331 0.009612 0.010898 0.012187 0.013479 0.014772 0.016067 0.017362 0.018657 0.019950 0.021241 0.022529 0.023814 0.025095 0.026370 0.027640 0.028904 0.030162 0.031412 0.032654 0.033887 0.035112 0.036328 0.037533 0.038728 0.039913 0.041087 0.042248 0.043398 0.044536 0.045661 0.046773 0.047871 0.048956 0.050026 0.051082 0.052123 0.053149 0.054159 0.055152 0.056130 0.057090 0.058033 0.058958 0.059865 0.060752 0.061620 0.062468 0.063294 0.064099 0.064882 0.065642 0.066377 0.067088 0.067772 0.068430 0.069061 0.069662 0.070234 0.070775 0.071284 0.071761 0.072204 0.072612 0.072985 0.073323 0.073623 0.073887 0.074113 0.074302 0.074453 0.074567 0.074645 0.074685 0.074690 0.074661 0.074598 0.074502 0.074375 0.074219 0.074036 0.073825 0.073591 0.073333 0.073054 0.072756 0.072440 0.072108 0.071761 0.071401 0.071029 

-0.023612 -0.023724 -0.023833 -0.023937 -0.024039 -0.024136 -0.024229 -0.024318 -0.024402 -0.024482 -0.024558 -0.024628 -0.024694 -0.024754 -0.024810 -0.024860 -0.024905 -0.024944 -0.024978 -0.025007 -0.025031 -0.025049 -0.025062 -0.025070 -0.025073 -0.025071 -0.025065 -0.025053 -0.025037 -0.025017 -0.024993 -0.024964 -0.024932 -0.024896 -0.024856 -0.024813 -0.024767 -0.024718 -0.024666 -0.024611 -0.024554 -0.024495 -0.024433 -0.024369 -0.024304 -0.024236 -0.024167 -0.024097 -0.024026 -0.023953 -0.023879 -0.023805 -0.023730 -0.023654 -0.023578 -0.023501 -0.023424 -0.023347 -0.023270 -0.023193 -0.023116 -0.023039 -0.022962 -0.022886 -0.022810 -0.022735 -0.022661 -0.022587 -0.022514 -0.022441 -0.022370 -0.022299 -0.022230 -0.022161 -0.022093 -0.022027 -0.021962 -0.021897 -0.021834 -0.021773 -0.021712 -0.021653 -0.021596 -0.021539 -0.021484 -0.021431 -0.021379 -0.021328 -0.021279 -0.021232 -0.021186 -0.021142 -0.021099 -0.021058 -0.021018 -0.020980 -0.020944 -0.020909 -0.020876 -0.020844 -0.020814 -0.020758 -0.020703 -0.020650 -0.020597 -0.020546 -0.020495 -0.020445 -0.020397 -0.020349 -0.020302 -0.020256 -0.020210 -0.020165 -0.020121 -0.020077 -0.020034 -0.019991 -0.019949 -0.019907 -0.019864 -0.019822 -0.019780 -0.019738 -0.019695 -0.019652 -0.019609 -0.019565 -0.019520 -0.019474 -0.019427 -0.019380 -0.019331 -0.019281 -0.019229 -0.019176 -0.019121 -0.019064 -0.019005 -0.018944 -0.018880 -0.018815 -0.018747 -0.018676 -0.018602 -0.018526 -0.018446 -0.018363 -0.018277 -0.018188 -0.018095 -0.017999 -0.017898 -0.017794 -0.017686 -0.017573 -0.017457 -0.017336 -0.017211 -0.017081 -0.016946 -0.016807 -0.016663 -0.016514 -0.016360 -0.016201 -0.016036 -0.015866 -0.015691 -0.015510 -0.015324 -0.015131 -0.014933 -0.014729 -0.014518 -0.014300 -0.014076 -0.013845 -0.013607 -0.013361 -0.013107 -0.012844 -0.012573 -0.012292 -0.012002 -0.011701 -0.011388 -0.011064 -0.010727 -0.010376 -0.010012 -0.009632 -0.009238 -0.008828 -0.008403 -0.007963 -0.007509 -0.007044 -0.006569 -0.006088 -0.005604 


----------------------------------------------------------------------
**********************************************************************
----------------------------------------------------------------------
Temporal correlations for joystick task low-frequency. Rows: Animals. Columns: 10 ms bins.
#Rows: 5.000000
#Cols: 201.000000

Column values: 
-100.000000 -99.000000 -98.000000 -97.000000 -96.000000 -95.000000 -94.000000 -93.000000 -92.000000 -91.000000 -90.000000 -89.000000 -88.000000 -87.000000 -86.000000 -85.000000 -84.000000 -83.000000 -82.000000 -81.000000 -80.000000 -79.000000 -78.000000 -77.000000 -76.000000 -75.000000 -74.000000 -73.000000 -72.000000 -71.000000 -70.000000 -69.000000 -68.000000 -67.000000 -66.000000 -65.000000 -64.000000 -63.000000 -62.000000 -61.000000 -60.000000 -59.000000 -58.000000 -57.000000 -56.000000 -55.000000 -54.000000 -53.000000 -52.000000 -51.000000 -50.000000 -49.000000 -48.000000 -47.000000 -46.000000 -45.000000 -44.000000 -43.000000 -42.000000 -41.000000 -40.000000 -39.000000 -38.000000 -37.000000 -36.000000 -35.000000 -34.000000 -33.000000 -32.000000 -31.000000 -30.000000 -29.000000 -28.000000 -27.000000 -26.000000 -25.000000 -24.000000 -23.000000 -22.000000 -21.000000 -20.000000 -19.000000 -18.000000 -17.000000 -16.000000 -15.000000 -14.000000 -13.000000 -12.000000 -11.000000 -10.000000 -9.000000 -8.000000 -7.000000 -6.000000 -5.000000 -4.000000 -3.000000 -2.000000 -1.000000 0.000000 1.000000 2.000000 3.000000 4.000000 5.000000 6.000000 7.000000 8.000000 9.000000 10.000000 11.000000 12.000000 13.000000 14.000000 15.000000 16.000000 17.000000 18.000000 19.000000 20.000000 21.000000 22.000000 23.000000 24.000000 25.000000 26.000000 27.000000 28.000000 29.000000 30.000000 31.000000 32.000000 33.000000 34.000000 35.000000 36.000000 37.000000 38.000000 39.000000 40.000000 41.000000 42.000000 43.000000 44.000000 45.000000 46.000000 47.000000 48.000000 49.000000 50.000000 51.000000 52.000000 53.000000 54.000000 55.000000 56.000000 57.000000 58.000000 59.000000 60.000000 61.000000 62.000000 63.000000 64.000000 65.000000 66.000000 67.000000 68.000000 69.000000 70.000000 71.000000 72.000000 73.000000 74.000000 75.000000 76.000000 77.000000 78.000000 79.000000 80.000000 81.000000 82.000000 83.000000 84.000000 85.000000 86.000000 87.000000 88.000000 89.000000 90.000000 91.000000 92.000000 93.000000 94.000000 95.000000 96.000000 97.000000 98.000000 99.000000 100.000000 

Rows: 
0.050318 0.051132 0.051954 0.052784 0.053622 0.054466 0.055317 0.056175 0.057037 0.057906 0.058779 0.059656 0.060537 0.061422 0.062310 0.063201 0.064093 0.064987 0.065883 0.066779 0.067676 0.068573 0.069469 0.070364 0.071258 0.072150 0.073040 0.073928 0.074812 0.075693 0.076570 0.077443 0.078312 0.079175 0.080033 0.080885 0.081731 0.082570 0.083402 0.084227 0.085043 0.085852 0.086651 0.087442 0.088223 0.088993 0.089754 0.090503 0.091241 0.091967 0.092681 0.093383 0.094071 0.094746 0.095407 0.096053 0.096685 0.097301 0.097901 0.098485 0.099053 0.099603 0.100136 0.100651 0.101147 0.101625 0.102083 0.102522 0.102941 0.103339 0.103716 0.104072 0.104406 0.104718 0.105008 0.105275 0.105520 0.105740 0.105937 0.106110 0.106259 0.106384 0.106483 0.106558 0.106607 0.106631 0.106629 0.106602 0.106549 0.106470 0.106365 0.106234 0.106076 0.105893 0.105683 0.105447 0.105185 0.104897 0.104583 0.104244 0.103878 0.103584 0.103263 0.102917 0.102546 0.102149 0.101726 0.101278 0.100806 0.100308 0.099786 0.099239 0.098669 0.098075 0.097457 0.096816 0.096153 0.095467 0.094759 0.094030 0.093279 0.092508 0.091716 0.090905 0.090074 0.089225 0.088357 0.087472 0.086569 0.085649 0.084714 0.083763 0.082796 0.081816 0.080821 0.079813 0.078793 0.077760 0.076716 0.075661 0.074596 0.073522 0.072438 0.071346 0.070247 0.069140 0.068027 0.066909 0.065785 0.064656 0.063524 0.062388 0.061250 0.060110 0.058969 0.057826 0.056684 0.055542 0.054401 0.053262 0.052125 0.050991 0.049860 0.048734 0.047612 0.046495 0.045384 0.044279 0.043181 0.042090 0.041007 0.039932 0.038866 0.037810 0.036763 0.035727 0.034702 0.033688 0.032685 0.031695 0.030718 0.029753 0.028802 0.027865 0.026942 0.026033 0.025140 0.024262 0.023399 0.022553 0.021723 0.020910 0.020113 0.019334 0.018572 0.017827 0.017100 0.016391 0.015700 0.015026 0.014371 

0.114196 0.114914 0.115632 0.116348 0.117064 0.117778 0.118491 0.119203 0.119913 0.120622 0.121329 0.122034 0.122737 0.123437 0.124135 0.124831 0.125524 0.126213 0.126899 0.127582 0.128261 0.128936 0.129607 0.130273 0.130935 0.131592 0.132244 0.132890 0.133531 0.134166 0.134795 0.135418 0.136034 0.136643 0.137246 0.137841 0.138428 0.139008 0.139580 0.140143 0.140698 0.141244 0.141781 0.142309 0.142827 0.143335 0.143832 0.144320 0.144796 0.145262 0.145716 0.146159 0.146590 0.147009 0.147416 0.147810 0.148191 0.148559 0.148914 0.149256 0.149583 0.149897 0.150196 0.150481 0.150752 0.151007 0.151248 0.151474 0.151684 0.151879 0.152058 0.152221 0.152369 0.152501 0.152616 0.152716 0.152799 0.152865 0.152916 0.152950 0.152967 0.152968 0.152953 0.152920 0.152872 0.152806 0.152725 0.152626 0.152512 0.152381 0.152233 0.152069 0.151890 0.151694 0.151482 0.151254 0.151011 0.150752 0.150478 0.150188 0.149883 0.149687 0.149475 0.149246 0.149000 0.148738 0.148459 0.148164 0.147852 0.147523 0.147178 0.146817 0.146439 0.146045 0.145634 0.145207 0.144764 0.144305 0.143830 0.143339 0.142832 0.142309 0.141770 0.141216 0.140647 0.140062 0.139462 0.138847 0.138217 0.137572 0.136912 0.136238 0.135549 0.134845 0.134128 0.133396 0.132651 0.131892 0.131119 0.130332 0.129533 0.128720 0.127894 0.127054 0.126203 0.125338 0.124461 0.123572 0.122671 0.121757 0.120832 0.119895 0.118946 0.117987 0.117016 0.116034 0.115041 0.114038 0.113024 0.112001 0.110968 0.109925 0.108873 0.107812 0.106743 0.105665 0.104580 0.103487 0.102388 0.101282 0.100171 0.099054 0.097933 0.096808 0.095680 0.094550 0.093418 0.092285 0.091152 0.090021 0.088892 0.087765 0.086643 0.085525 0.084413 0.083308 0.082211 0.081123 0.080044 0.078976 0.077918 0.076873 0.075841 0.074822 0.073816 0.072825 0.071849 0.070888 0.069943 0.069013 0.068100 

0.138264 0.138797 0.139329 0.139861 0.140394 0.140926 0.141458 0.141989 0.142520 0.143051 0.143580 0.144109 0.144637 0.145163 0.145688 0.146211 0.146732 0.147250 0.147766 0.148279 0.148788 0.149293 0.149794 0.150291 0.150782 0.151268 0.151748 0.152221 0.152688 0.153147 0.153598 0.154041 0.154475 0.154900 0.155316 0.155721 0.156116 0.156501 0.156874 0.157235 0.157584 0.157922 0.158246 0.158558 0.158857 0.159142 0.159413 0.159671 0.159915 0.160144 0.160359 0.160559 0.160745 0.160915 0.161071 0.161211 0.161337 0.161447 0.161541 0.161620 0.161684 0.161732 0.161764 0.161781 0.161782 0.161768 0.161737 0.161691 0.161630 0.161552 0.161459 0.161350 0.161225 0.161084 0.160928 0.160756 0.160569 0.160366 0.160147 0.159913 0.159664 0.159399 0.159118 0.158823 0.158512 0.158187 0.157846 0.157490 0.157120 0.156735 0.156336 0.155922 0.155494 0.155051 0.154595 0.154125 0.153641 0.153144 0.152634 0.152110 0.151574 0.151077 0.150565 0.150040 0.149500 0.148947 0.148380 0.147799 0.147206 0.146600 0.145981 0.145349 0.144705 0.144050 0.143382 0.142703 0.142013 0.141312 0.140601 0.139879 0.139148 0.138406 0.137656 0.136896 0.136128 0.135351 0.134567 0.133775 0.132976 0.132170 0.131357 0.130538 0.129714 0.128884 0.128049 0.127210 0.126366 0.125518 0.124667 0.123813 0.122956 0.122097 0.121235 0.120372 0.119508 0.118642 0.117776 0.116910 0.116044 0.115178 0.114313 0.113449 0.112587 0.111726 0.110868 0.110012 0.109158 0.108308 0.107460 0.106617 0.105777 0.104941 0.104110 0.103283 0.102462 0.101645 0.100834 0.100028 0.099229 0.098435 0.097648 0.096867 0.096093 0.095326 0.094565 0.093812 0.093067 0.092328 0.091598 0.090875 0.090160 0.089452 0.088753 0.088062 0.087379 0.086704 0.086037 0.085378 0.084727 0.084085 0.083450 0.082824 0.082205 0.081595 0.080992 0.080397 0.079810 0.079230 0.078658 0.078094 0.077537 

0.035949 0.036363 0.036794 0.037241 0.037704 0.038181 0.038674 0.039180 0.039701 0.040235 0.040781 0.041340 0.041911 0.042493 0.043085 0.043688 0.044301 0.044922 0.045552 0.046189 0.046834 0.047486 0.048143 0.048806 0.049473 0.050145 0.050820 0.051498 0.052177 0.052858 0.053540 0.054221 0.054902 0.055581 0.056258 0.056932 0.057602 0.058267 0.058927 0.059581 0.060229 0.060868 0.061500 0.062122 0.062734 0.063336 0.063926 0.064504 0.065068 0.065620 0.066156 0.066678 0.067183 0.067672 0.068143 0.068597 0.069031 0.069447 0.069842 0.070216 0.070569 0.070900 0.071209 0.071494 0.071756 0.071994 0.072207 0.072396 0.072558 0.072695 0.072806 0.072890 0.072947 0.072977 0.072979 0.072954 0.072901 0.072820 0.072710 0.072573 0.072407 0.072212 0.071990 0.071739 0.071460 0.071153 0.070818 0.070456 0.070066 0.069648 0.069204 0.068733 0.068236 0.067713 0.067165 0.066592 0.065994 0.065372 0.064727 0.064060 0.063370 0.062654 0.061916 0.061156 0.060374 0.059572 0.058750 0.057909 0.057049 0.056172 0.055277 0.054367 0.053441 0.052500 0.051546 0.050579 0.049600 0.048610 0.047610 0.046601 0.045584 0.044559 0.043528 0.042491 0.041450 0.040405 0.039357 0.038307 0.037257 0.036207 0.035158 0.034110 0.033066 0.032025 0.030988 0.029957 0.028932 0.027914 0.026904 0.025902 0.024910 0.023927 0.022956 0.021996 0.021048 0.020113 0.019191 0.018284 0.017390 0.016513 0.015650 0.014804 0.013975 0.013162 0.012367 0.011590 0.010831 0.010091 0.009370 0.008668 0.007985 0.007323 0.006680 0.006058 0.005456 0.004875 0.004314 0.003774 0.003256 0.002758 0.002282 0.001827 0.001394 0.000982 0.000592 0.000223 -0.000124 -0.000450 -0.000754 -0.001037 -0.001298 -0.001538 -0.001757 -0.001954 -0.002130 -0.002285 -0.002419 -0.002533 -0.002626 -0.002699 -0.002752 -0.002786 -0.002800 -0.002795 -0.002772 -0.002730 -0.002671 -0.002595 -0.002502 -0.002393 -0.002268 

0.003863 0.004384 0.004923 0.005479 0.006053 0.006643 0.007250 0.007874 0.008514 0.009170 0.009842 0.010529 0.011231 0.011948 0.012679 0.013423 0.014181 0.014951 0.015733 0.016526 0.017330 0.018144 0.018967 0.019799 0.020638 0.021485 0.022338 0.023196 0.024059 0.024927 0.025797 0.026669 0.027543 0.028417 0.029292 0.030165 0.031036 0.031904 0.032769 0.033629 0.034484 0.035332 0.036174 0.037008 0.037834 0.038650 0.039455 0.040250 0.041033 0.041804 0.042562 0.043305 0.044034 0.044748 0.045446 0.046127 0.046791 0.047437 0.048064 0.048673 0.049262 0.049831 0.050379 0.050907 0.051413 0.051897 0.052359 0.052798 0.053214 0.053607 0.053976 0.054321 0.054643 0.054940 0.055212 0.055460 0.055684 0.055882 0.056056 0.056204 0.056328 0.056427 0.056501 0.056551 0.056575 0.056576 0.056552 0.056504 0.056432 0.056337 0.056218 0.056076 0.055912 0.055725 0.055516 0.055286 0.055035 0.054763 0.054471 0.054159 0.053829 0.053578 0.053307 0.053016 0.052706 0.052378 0.052031 0.051666 0.051285 0.050886 0.050472 0.050042 0.049596 0.049137 0.048664 0.048177 0.047678 0.047167 0.046645 0.046113 0.045570 0.045018 0.044458 0.043889 0.043314 0.042732 0.042144 0.041551 0.040953 0.040351 0.039747 0.039139 0.038530 0.037919 0.037308 0.036697 0.036086 0.035477 0.034869 0.034263 0.033661 0.033061 0.032466 0.031875 0.031289 0.030708 0.030133 0.029564 0.029002 0.028447 0.027899 0.027358 0.026826 0.026302 0.025787 0.025281 0.024783 0.024296 0.023817 0.023348 0.022890 0.022441 0.022002 0.021574 0.021156 0.020748 0.020351 0.019965 0.019589 0.019224 0.018869 0.018525 0.018192 0.017869 0.017557 0.017256 0.016966 0.016686 0.016417 0.016159 0.015912 0.015675 0.015449 0.015234 0.015030 0.014837 0.014654 0.014482 0.014321 0.014171 0.014032 0.013903 0.013784 0.013677 0.013579 0.013491 0.013414 0.013346 0.013288 0.013238 0.013198 
