# Supplementary material for: Distinct dynamics of neuronal activity during concurrent motor planning and execution
Source: Nat Commun. 2021 Sep 10;12:5390. doi: 10.1038/s41467-021-25558-8 (PMC8433382; doi:10.1038/s41467-021-25558-8)
Supplement: Supplementary file 5 — Source Data [file 41467_2021_25558_MOESM5_ESM.zip › Source Data/Figure4/Figure4E.txt]

SubThresTraut_VelocityFreqCorrelation_Analysis_v8.m
----------------------------------------------------------------------
**********************************************************************
----------------------------------------------------------------------
Locomotor: max correlation across animals at frequency bin 1.
#Rows: 6.000000
#Cols: 1.000000

Column values: 
 

Rows: 
0.107376 

0.150287 

-0.027792 

0.147616 

0.193725 

0.113427 


----------------------------------------------------------------------
**********************************************************************
----------------------------------------------------------------------
Locomotor: max correlation across animals at frequency bin 2.
#Rows: 6.000000
#Cols: 1.000000

Column values: 
 

Rows: 
0.080067 

0.147795 

0.057268 

0.228738 

0.173621 

0.166168 


----------------------------------------------------------------------
**********************************************************************
----------------------------------------------------------------------
Locomotor: max correlation across animals at frequency bin 3.
#Rows: 6.000000
#Cols: 1.000000

Column values: 
 

Rows: 
0.104322 

0.162628 

0.076894 

0.237527 

0.218138 

0.136915 


----------------------------------------------------------------------
**********************************************************************
----------------------------------------------------------------------
Locomotor: max correlation across animals at frequency bin 4.
#Rows: 6.000000
#Cols: 1.000000

Column values: 
 

Rows: 
0.109250 

0.152055 

0.117061 

0.203080 

0.195639 

0.204266 


----------------------------------------------------------------------
**********************************************************************
----------------------------------------------------------------------
Locomotor: max correlation across animals at frequency bin 5.
#Rows: 6.000000
#Cols: 1.000000

Column values: 
 

Rows: 
0.106121 

0.091530 

0.103130 

0.145149 

0.096914 

0.146244 


----------------------------------------------------------------------
**********************************************************************
----------------------------------------------------------------------
Locomotor: max correlation across animals at frequency bin 6.
#Rows: 6.000000
#Cols: 1.000000

Column values: 
 

Rows: 
0.052088 

0.007848 

0.032618 

0.134538 

0.065979 

0.015751 


----------------------------------------------------------------------
**********************************************************************
----------------------------------------------------------------------
Locomotor: max correlation across animals at frequency bin 7.
#Rows: 6.000000
#Cols: 1.000000

Column values: 
 

Rows: 
0.028047 

-0.003208 

0.075968 

0.182074 

0.074690 

-0.005604 


----------------------------------------------------------------------
**********************************************************************
----------------------------------------------------------------------
Joystick: max correlation across animals at frequency bin 1.
#Rows: 5.000000
#Cols: 1.000000

Column values: 
 

Rows: 
0.196683 

0.212986 

0.172401 

0.218090 

0.105829 


----------------------------------------------------------------------
**********************************************************************
----------------------------------------------------------------------
Joystick: max correlation across animals at frequency bin 2.
#Rows: 5.000000
#Cols: 1.000000

Column values: 
 

Rows: 
0.191512 

0.179803 

0.214113 

0.227899 

0.139725 


----------------------------------------------------------------------
**********************************************************************
----------------------------------------------------------------------
Joystick: max correlation across animals at frequency bin 3.
#Rows: 5.000000
#Cols: 1.000000

Column values: 
 

Rows: 
0.179800 

0.165068 

0.214719 

0.244747 

0.175755 


----------------------------------------------------------------------
**********************************************************************
----------------------------------------------------------------------
Joystick: max correlation across animals at frequency bin 4.
#Rows: 5.000000
#Cols: 1.000000

Column values: 
 

Rows: 
0.176992 

0.142063 

0.199357 

0.227430 

0.142711 


----------------------------------------------------------------------
**********************************************************************
----------------------------------------------------------------------
Joystick: max correlation across animals at frequency bin 5.
#Rows: 5.000000
#Cols: 1.000000

Column values: 
 

Rows: 
0.161642 

0.148238 

0.179215 

0.194357 

0.129764 


----------------------------------------------------------------------
**********************************************************************
----------------------------------------------------------------------
Joystick: max correlation across animals at frequency bin 6.
#Rows: 5.000000
#Cols: 1.000000

Column values: 
 

Rows: 
0.114436 

0.144995 

0.167647 

0.164396 

0.069096 


----------------------------------------------------------------------
**********************************************************************
----------------------------------------------------------------------
Joystick: max correlation across animals at frequency bin 7.
#Rows: 5.000000
#Cols: 1.000000

Column values: 
 

Rows: 
0.106631 

0.152968 

0.161782 

0.072979 

0.056576 
