# Supplementary material for: Distinct dynamics of neuronal activity during concurrent motor planning and execution
Source: Nat Commun. 2021 Sep 10;12:5390. doi: 10.1038/s41467-021-25558-8 (PMC8433382; doi:10.1038/s41467-021-25558-8)
Supplement: Supplementary file 5 — Source Data [file 41467_2021_25558_MOESM5_ESM.zip › Source Data/Figure4/Figure4F.txt]

SubThresTraut_VelocityFreqCorrelation_Analysis_v8.m
----------------------------------------------------------------------
**********************************************************************
----------------------------------------------------------------------
Locomotor: peak lag across animals at frequency bin 1.
#Rows: 6.000000
#Cols: 1.000000

Column values: 
 

Rows: 
-30.000000 

-40.000000 

-1000.000000 

480.000000 

60.000000 

40.000000 


----------------------------------------------------------------------
**********************************************************************
----------------------------------------------------------------------
Locomotor: peak lag across animals at frequency bin 2.
#Rows: 6.000000
#Cols: 1.000000

Column values: 
 

Rows: 
-20.000000 

-70.000000 

110.000000 

550.000000 

130.000000 

30.000000 


----------------------------------------------------------------------
**********************************************************************
----------------------------------------------------------------------
Locomotor: peak lag across animals at frequency bin 3.
#Rows: 6.000000
#Cols: 1.000000

Column values: 
 

Rows: 
-20.000000 

-170.000000 

-640.000000 

270.000000 

60.000000 

-60.000000 


----------------------------------------------------------------------
**********************************************************************
----------------------------------------------------------------------
Locomotor: peak lag across animals at frequency bin 4.
#Rows: 6.000000
#Cols: 1.000000

Column values: 
 

Rows: 
-70.000000 

-200.000000 

320.000000 

160.000000 

-20.000000 

-100.000000 


----------------------------------------------------------------------
**********************************************************************
----------------------------------------------------------------------
Locomotor: peak lag across animals at frequency bin 5.
#Rows: 6.000000
#Cols: 1.000000

Column values: 
 

Rows: 
-720.000000 

-130.000000 

410.000000 

0.000000 

40.000000 

-400.000000 


----------------------------------------------------------------------
**********************************************************************
----------------------------------------------------------------------
Locomotor: peak lag across animals at frequency bin 6.
#Rows: 6.000000
#Cols: 1.000000

Column values: 
 

Rows: 
280.000000 

70.000000 

1000.000000 

700.000000 

190.000000 

160.000000 


----------------------------------------------------------------------
**********************************************************************
----------------------------------------------------------------------
Locomotor: peak lag across animals at frequency bin 7.
#Rows: 6.000000
#Cols: 1.000000

Column values: 
 

Rows: 
1000.000000 

280.000000 

930.000000 

570.000000 

840.000000 

1000.000000 


----------------------------------------------------------------------
**********************************************************************
----------------------------------------------------------------------
Joystick: peak lag across animals at frequency bin 1.
#Rows: 5.000000
#Cols: 1.000000

Column values: 
 

Rows: 
-70.000000 

-40.000000 

-180.000000 

-150.000000 

-130.000000 


----------------------------------------------------------------------
**********************************************************************
----------------------------------------------------------------------
Joystick: peak lag across animals at frequency bin 2.
#Rows: 5.000000
#Cols: 1.000000

Column values: 
 

Rows: 
-50.000000 

-50.000000 

-140.000000 

-120.000000 

-110.000000 


----------------------------------------------------------------------
**********************************************************************
----------------------------------------------------------------------
Joystick: peak lag across animals at frequency bin 3.
#Rows: 5.000000
#Cols: 1.000000

Column values: 
 

Rows: 
-40.000000 

-80.000000 

-120.000000 

-120.000000 

-70.000000 


----------------------------------------------------------------------
**********************************************************************
----------------------------------------------------------------------
Joystick: peak lag across animals at frequency bin 4.
#Rows: 5.000000
#Cols: 1.000000

Column values: 
 

Rows: 
-40.000000 

-140.000000 

-150.000000 

-130.000000 

-90.000000 


----------------------------------------------------------------------
**********************************************************************
----------------------------------------------------------------------
Joystick: peak lag across animals at frequency bin 5.
#Rows: 5.000000
#Cols: 1.000000

Column values: 
 

Rows: 
40.000000 

-290.000000 

-120.000000 

-140.000000 

-80.000000 


----------------------------------------------------------------------
**********************************************************************
----------------------------------------------------------------------
Joystick: peak lag across animals at frequency bin 6.
#Rows: 5.000000
#Cols: 1.000000

Column values: 
 

Rows: 
-60.000000 

-360.000000 

-140.000000 

-200.000000 

-130.000000 


----------------------------------------------------------------------
**********************************************************************
----------------------------------------------------------------------
Joystick: peak lag across animals at frequency bin 7.
#Rows: 5.000000
#Cols: 1.000000

Column values: 
 

Rows: 
-150.000000 

-190.000000 

-360.000000 

-260.000000 

-150.000000 
