# Supplementary material for: Distinct dynamics of neuronal activity during concurrent motor planning and execution
Source: Nat Commun. 2021 Sep 10;12:5390. doi: 10.1038/s41467-021-25558-8 (PMC8433382; doi:10.1038/s41467-021-25558-8)
Supplement: Supplementary file 5 — Source Data [file 41467_2021_25558_MOESM5_ESM.zip › Source Data/Figure5/Figure5C.txt]

Decoding_R_Analysis_v15.m
----------------------------------------------------------------------
**********************************************************************
----------------------------------------------------------------------
Decoding performance: First row: decoding with encoded data. Second row: decoding with encoded data + gaussian noise. Third row: decoding with raw data. Columns: frequency bins (Hz).
#Rows: 3.000000
#Cols: 7.000000

Column values: 
0.110000 0.230000 0.450000 1.100000 2.300000 4.500000 11.000000 

Rows: 
0.793672 0.848926 0.902099 0.929852 0.951096 0.929970 0.711352 

0.125654 0.159204 0.207323 0.241684 0.199503 0.138994 0.070557 

0.118521 0.174077 0.238579 0.271304 0.219718 0.148131 0.074760 
