# Supplementary material for: Distinct dynamics of neuronal activity during concurrent motor planning and execution
Source: Nat Commun. 2021 Sep 10;12:5390. doi: 10.1038/s41467-021-25558-8 (PMC8433382; doi:10.1038/s41467-021-25558-8)
Supplement: Supplementary file 5 — Source Data [file 41467_2021_25558_MOESM5_ESM.zip › Source Data/Figure5/Figure5D.txt]

Decoding_R_Analysis_v15.m
----------------------------------------------------------------------
**********************************************************************
----------------------------------------------------------------------
Decoding performance: First row: decoding with encoded data. Second row: decoding with encoded data + gaussian noise. Third row: decoding with raw data. Columns: frequency bins (Hz).
#Rows: 3.000000
#Cols: 7.000000

Column values: 
0.110000 0.230000 0.450000 1.100000 2.300000 4.500000 11.000000 

Rows: 
0.432037 0.535819 0.671919 0.887606 0.925890 0.904563 0.831035 

0.221981 0.244885 0.265360 0.251116 0.210639 0.159429 0.077227 

0.204527 0.223023 0.242311 0.238461 0.198156 0.149567 0.070454 
