# Supplementary material for: Distinct dynamics of neuronal activity during concurrent motor planning and execution
Source: Nat Commun. 2021 Sep 10;12:5390. doi: 10.1038/s41467-021-25558-8 (PMC8433382; doi:10.1038/s41467-021-25558-8)
Supplement: Supplementary file 5 — Source Data [file 41467_2021_25558_MOESM5_ESM.zip › Source Data/Figure5/Figure5E.txt]

SubThresTraut_Decoding_Analysis_func_v39.m
----------------------------------------------------------------------
**********************************************************************
----------------------------------------------------------------------
Kernel frequency: Rows: Lag time in kernel in 10 ms bins from -2 seconds to 2 seconds. Columns: frequency (Hz).
#Rows: 401.000000
#Cols: 82.000000

Column values: 
25.081712 23.402064 21.834898 20.372680 19.008383 17.735448 16.547758 15.439605 14.405660 13.440956 12.540856 11.701032 10.917449 10.186340 9.504191 8.867724 8.273879 7.719802 7.202830 6.720478 6.270428 5.850516 5.458725 5.093170 4.752096 4.433862 4.136940 3.859901 3.601415 3.360239 3.135214 2.925258 2.729362 2.546585 2.376048 2.216931 2.068470 1.929951 1.800708 1.680120 1.567607 1.462629 1.364681 1.273293 1.188024 1.108466 1.034235 0.964975 0.900354 0.840060 0.783803 0.731315 0.682341 0.636646 0.594012 0.554233 0.517117 0.482488 0.450177 0.420030 0.391902 0.365657 0.341170 0.318323 0.297006 0.277116 0.258559 0.241244 0.225088 0.210015 0.195951 0.182829 0.170585 0.159162 0.148503 0.138558 0.129279 0.120622 0.112544 0.105007 0.097975 0.091414 

Rows: 
-0.088195 -0.095977 -0.104410 -0.113550 -0.123453 -0.134183 -0.145790 -0.158304 -0.171729 -0.186060 -0.201246 -0.217236 -0.233943 -0.251244 -0.268949 -0.286823 -0.304620 -0.322112 -0.339078 -0.355326 -0.370699 -0.385039 -0.398169 -0.410008 -0.420479 -0.429389 -0.436629 -0.442154 -0.445983 -0.448116 -0.448480 -0.446853 -0.443139 -0.437509 -0.429887 -0.420136 -0.408600 -0.395279 -0.380076 -0.363194 -0.344785 -0.325442 -0.305669 -0.284745 -0.262908 -0.240716 -0.218758 -0.196931 -0.175740 -0.155456 -0.136420 -0.118598 -0.102418 -0.087678 -0.074665 -0.063512 -0.054174 -0.046188 -0.039543 -0.034148 -0.030008 -0.026779 -0.024276 -0.022400 -0.020746 -0.019077 -0.017390 -0.015595 -0.013600 -0.011334 -0.008855 -0.006339 -0.003960 -0.001770 -0.000075 0.001143 0.001997 0.002494 0.002605 0.002457 0.002152 0.001789 

-0.042751 -0.047929 -0.053832 -0.060588 -0.068289 -0.076977 -0.086738 -0.097668 -0.109771 -0.123029 -0.137444 -0.152977 -0.169531 -0.186974 -0.205129 -0.223758 -0.242653 -0.261600 -0.280345 -0.298638 -0.316270 -0.333041 -0.348734 -0.363189 -0.376256 -0.387815 -0.397762 -0.406020 -0.412536 -0.417272 -0.420142 -0.420955 -0.419656 -0.416257 -0.410740 -0.403080 -0.393386 -0.381710 -0.368084 -0.352657 -0.335651 -0.317507 -0.298556 -0.278518 -0.257561 -0.236161 -0.214798 -0.193586 -0.172907 -0.153084 -0.134402 -0.116924 -0.100983 -0.086513 -0.073717 -0.062728 -0.053504 -0.045646 -0.039095 -0.033786 -0.029702 -0.026521 -0.024064 -0.022211 -0.020579 -0.018932 -0.017265 -0.015486 -0.013507 -0.011257 -0.008792 -0.006288 -0.003916 -0.001730 -0.000039 0.001174 0.002024 0.002515 0.002624 0.002473 0.002164 0.001798 

-0.031267 -0.034147 -0.037485 -0.041374 -0.045919 -0.051248 -0.057484 -0.064701 -0.072936 -0.082287 -0.092820 -0.104581 -0.117616 -0.131804 -0.147085 -0.163349 -0.180424 -0.198170 -0.216348 -0.234688 -0.252923 -0.270765 -0.287910 -0.304172 -0.319370 -0.333348 -0.345949 -0.357048 -0.366519 -0.374276 -0.380185 -0.384046 -0.385761 -0.385296 -0.382612 -0.377693 -0.370567 -0.361281 -0.349911 -0.336583 -0.321538 -0.305113 -0.287566 -0.268865 -0.249191 -0.228959 -0.208571 -0.188270 -0.168393 -0.149274 -0.131174 -0.114221 -0.098697 -0.084636 -0.072181 -0.061460 -0.052435 -0.044770 -0.038370 -0.033195 -0.029203 -0.026100 -0.023711 -0.021897 -0.020301 -0.018691 -0.017056 -0.015302 -0.013346 -0.011121 -0.008678 -0.006194 -0.003835 -0.001663 0.000019 0.001223 0.002063 0.002546 0.002649 0.002493 0.002179 0.001808 

-0.024831 -0.026860 -0.029128 -0.031670 -0.034597 -0.037990 -0.041906 -0.046452 -0.051751 -0.057857 -0.064872 -0.072916 -0.082054 -0.092351 -0.103864 -0.116601 -0.130478 -0.145400 -0.161219 -0.177709 -0.194624 -0.211700 -0.228651 -0.245283 -0.261395 -0.276772 -0.291201 -0.304434 -0.316320 -0.326720 -0.335417 -0.342175 -0.346857 -0.349378 -0.349667 -0.347665 -0.343349 -0.336751 -0.327941 -0.317014 -0.304204 -0.289786 -0.273989 -0.256902 -0.238752 -0.219915 -0.200750 -0.181558 -0.162673 -0.144423 -0.127066 -0.110768 -0.095791 -0.082231 -0.070204 -0.059829 -0.051069 -0.043642 -0.037437 -0.032428 -0.028557 -0.025555 -0.023247 -0.021486 -0.019937 -0.018375 -0.016780 -0.015058 -0.013131 -0.010937 -0.008523 -0.006064 -0.003723 -0.001571 0.000096 0.001288 0.002115 0.002587 0.002681 0.002517 0.002197 0.001820 

-0.014613 -0.016041 -0.017649 -0.019472 -0.021577 -0.024028 -0.026869 -0.030181 -0.033972 -0.038327 -0.043324 -0.049060 -0.055649 -0.063186 -0.071729 -0.081326 -0.092065 -0.103955 -0.116889 -0.130750 -0.145430 -0.160699 -0.176344 -0.192235 -0.208128 -0.223764 -0.238903 -0.253280 -0.266702 -0.278977 -0.289823 -0.298993 -0.306248 -0.311470 -0.314531 -0.315320 -0.313768 -0.309890 -0.303705 -0.295265 -0.284795 -0.272515 -0.258648 -0.243337 -0.226855 -0.209554 -0.191765 -0.173818 -0.156052 -0.138789 -0.122287 -0.106741 -0.092406 -0.079419 -0.067884 -0.057913 -0.049467 -0.042315 -0.036339 -0.031521 -0.027793 -0.024909 -0.022694 -0.020996 -0.019503 -0.017997 -0.016447 -0.014764 -0.012870 -0.010711 -0.008332 -0.005902 -0.003585 -0.001458 0.000192 0.001368 0.002178 0.002635 0.002719 0.002545 0.002216 0.001833 

-0.004780 -0.005839 -0.007063 -0.008457 -0.010017 -0.011824 -0.013910 -0.016322 -0.019129 -0.022353 -0.026072 -0.030346 -0.035234 -0.040818 -0.047152 -0.054331 -0.062466 -0.071666 -0.081984 -0.093336 -0.105607 -0.118751 -0.132598 -0.147007 -0.161803 -0.176789 -0.191679 -0.206262 -0.220356 -0.233690 -0.245958 -0.256839 -0.266130 -0.273590 -0.279024 -0.282297 -0.283298 -0.281981 -0.278303 -0.272293 -0.264144 -0.254022 -0.242151 -0.228693 -0.213953 -0.198261 -0.181938 -0.165322 -0.148759 -0.132563 -0.116995 -0.102272 -0.088649 -0.076288 -0.065294 -0.055768 -0.047677 -0.040828 -0.035108 -0.030501 -0.026934 -0.024180 -0.022066 -0.020440 -0.019009 -0.017565 -0.016065 -0.014424 -0.012568 -0.010449 -0.008109 -0.005713 -0.003423 -0.001326 0.000304 0.001460 0.002252 0.002691 0.002762 0.002577 0.002239 0.001847 

-0.003075 -0.003696 -0.004371 -0.005086 -0.005857 -0.006744 -0.007845 -0.009202 -0.010833 -0.012790 -0.015114 -0.017894 -0.021168 -0.024970 -0.029396 -0.034577 -0.040658 -0.047697 -0.055660 -0.064560 -0.074460 -0.085294 -0.097049 -0.109603 -0.122813 -0.136531 -0.150571 -0.164702 -0.178722 -0.192367 -0.205357 -0.217323 -0.228002 -0.237135 -0.244466 -0.249808 -0.253021 -0.253972 -0.252568 -0.248836 -0.242887 -0.234864 -0.224973 -0.213377 -0.200395 -0.186339 -0.171525 -0.156285 -0.140973 -0.125896 -0.111315 -0.097466 -0.084605 -0.072909 -0.062490 -0.053442 -0.045736 -0.039214 -0.033768 -0.029387 -0.025995 -0.023382 -0.021376 -0.019829 -0.018465 -0.017086 -0.015641 -0.014046 -0.012231 -0.010155 -0.007857 -0.005498 -0.003239 -0.001176 0.000431 0.001565 0.002335 0.002754 0.002810 0.002612 0.002263 0.001863 

-0.002186 -0.002562 -0.002991 -0.003466 -0.003960 -0.004512 -0.005160 -0.005934 -0.006847 -0.007918 -0.009185 -0.010740 -0.012661 -0.015025 -0.017932 -0.021438 -0.025672 -0.030678 -0.036485 -0.043149 -0.050733 -0.059334 -0.068909 -0.079431 -0.090830 -0.102957 -0.115700 -0.128866 -0.142269 -0.155682 -0.168838 -0.181325 -0.192789 -0.202995 -0.211703 -0.218678 -0.223703 -0.226570 -0.227150 -0.225452 -0.221519 -0.215484 -0.207491 -0.197719 -0.186461 -0.174037 -0.160736 -0.146886 -0.132847 -0.118913 -0.105353 -0.092410 -0.080341 -0.069339 -0.059521 -0.050973 -0.043675 -0.037497 -0.032341 -0.028198 -0.024991 -0.022526 -0.020634 -0.019170 -0.017878 -0.016568 -0.015179 -0.013633 -0.011861 -0.009831 -0.007579 -0.005261 -0.003037 -0.001010 0.000570 0.001681 0.002427 0.002824 0.002863 0.002651 0.002290 0.001880 

-0.001533 -0.001844 -0.002177 -0.002523 -0.002861 -0.003241 -0.003668 -0.004080 -0.004474 -0.004894 -0.005425 -0.006111 -0.006929 -0.008023 -0.009515 -0.011519 -0.014147 -0.017503 -0.021605 -0.026501 -0.032264 -0.038979 -0.046703 -0.055425 -0.065025 -0.075493 -0.086768 -0.098719 -0.111175 -0.123912 -0.136731 -0.149224 -0.160982 -0.171743 -0.181331 -0.189449 -0.195859 -0.200270 -0.202515 -0.202585 -0.200447 -0.196231 -0.190026 -0.181986 -0.172391 -0.161555 -0.149744 -0.137273 -0.124503 -0.111720 -0.099195 -0.087174 -0.075919 -0.065627 -0.056426 -0.048395 -0.041522 -0.035700 -0.030845 -0.026947 -0.023934 -0.021623 -0.019848 -0.018472 -0.017255 -0.016014 -0.014684 -0.013189 -0.011464 -0.009481 -0.007277 -0.005003 -0.002816 -0.000828 0.000723 0.001808 0.002528 0.002900 0.002920 0.002693 0.002318 0.001898 

-0.000737 -0.000750 -0.000703 -0.000598 -0.000437 -0.000212 0.000080 0.000364 0.000623 0.000795 0.000844 0.000751 0.000463 -0.000107 -0.000969 -0.002169 -0.003824 -0.006086 -0.009062 -0.012784 -0.017306 -0.022655 -0.028927 -0.036169 -0.044342 -0.053410 -0.063279 -0.073871 -0.085154 -0.096971 -0.109036 -0.121022 -0.132624 -0.143576 -0.153617 -0.162465 -0.169844 -0.175399 -0.179008 -0.180550 -0.179984 -0.177402 -0.172836 -0.166403 -0.158382 -0.149063 -0.138692 -0.127571 -0.116046 -0.104406 -0.092914 -0.081821 -0.071386 -0.061816 -0.053241 -0.045736 -0.039298 -0.033842 -0.029295 -0.025649 -0.022834 -0.020679 -0.019025 -0.017741 -0.016600 -0.015430 -0.014159 -0.012716 -0.011040 -0.009107 -0.006953 -0.004725 -0.002579 -0.000632 0.000887 0.001944 0.002636 0.002982 0.002982 0.002737 0.002349 0.001917 

0.005144 0.005586 0.006076 0.006573 0.007040 0.007498 0.007983 0.008478 0.008869 0.009137 0.009247 0.009205 0.008953 0.008462 0.007703 0.006626 0.005181 0.003345 0.001005 -0.001897 -0.005468 -0.009874 -0.015114 -0.021207 -0.028126 -0.035928 -0.044503 -0.053763 -0.063726 -0.074357 -0.085434 -0.096653 -0.107747 -0.118519 -0.128668 -0.137875 -0.145822 -0.152207 -0.156855 -0.159597 -0.160375 -0.159228 -0.156124 -0.151157 -0.144592 -0.136700 -0.127709 -0.117886 -0.107570 -0.097049 -0.086575 -0.076404 -0.066789 -0.057943 -0.049995 -0.043021 -0.037025 -0.031939 -0.027704 -0.024313 -0.021700 -0.019705 -0.018173 -0.016982 -0.015918 -0.014819 -0.013609 -0.012219 -0.010592 -0.008711 -0.006610 -0.004429 -0.002327 -0.000423 0.001062 0.002089 0.002751 0.003070 0.003049 0.002785 0.002382 0.001938 

0.009989 0.010519 0.011054 0.011606 0.012137 0.012629 0.013088 0.013504 0.013820 0.014068 0.014270 0.014383 0.014342 0.014070 0.013568 0.012814 0.011732 0.010251 0.008331 0.005918 0.002908 -0.000774 -0.005136 -0.010185 -0.015894 -0.022358 -0.029600 -0.037535 -0.046207 -0.055570 -0.065564 -0.075863 -0.086235 -0.096501 -0.106403 -0.115658 -0.123909 -0.130829 -0.136219 -0.139899 -0.141789 -0.141857 -0.140035 -0.136385 -0.131144 -0.124581 -0.116886 -0.108307 -0.099152 -0.089713 -0.080235 -0.070969 -0.062165 -0.054038 -0.046716 -0.040273 -0.034719 -0.030006 -0.026086 -0.022950 -0.020540 -0.018704 -0.017296 -0.016199 -0.015213 -0.014184 -0.013035 -0.011699 -0.010124 -0.008295 -0.006247 -0.004117 -0.002060 -0.000202 0.001247 0.002243 0.002873 0.003163 0.003119 0.002835 0.002416 0.001960 

0.007016 0.007621 0.008304 0.009057 0.009860 0.010651 0.011467 0.012295 0.013112 0.013872 0.014550 0.015123 0.015562 0.015822 0.015848 0.015577 0.014927 0.013849 0.012358 0.010428 0.008049 0.005176 0.001741 -0.002303 -0.006957 -0.012200 -0.018115 -0.024764 -0.032135 -0.040309 -0.049100 -0.058326 -0.067866 -0.077465 -0.086875 -0.095855 -0.104147 -0.111350 -0.117217 -0.121597 -0.124342 -0.125396 -0.124676 -0.122192 -0.118150 -0.112803 -0.106312 -0.098909 -0.090851 -0.082456 -0.073939 -0.065555 -0.057548 -0.050131 -0.043428 -0.037510 -0.032396 -0.028056 -0.024450 -0.021569 -0.019362 -0.017685 -0.016400 -0.015397 -0.014489 -0.013529 -0.012441 -0.011159 -0.009635 -0.007860 -0.005868 -0.003790 -0.001780 0.000031 0.001442 0.002405 0.003002 0.003261 0.003193 0.002888 0.002453 0.001983 

0.003860 0.004467 0.005143 0.005872 0.006730 0.007693 0.008686 0.009724 0.010769 0.011809 0.012872 0.013853 0.014613 0.015125 0.015408 0.015465 0.015265 0.014705 0.013763 0.012472 0.010820 0.008717 0.006098 0.002970 -0.000633 -0.004762 -0.009562 -0.014986 -0.021122 -0.028008 -0.035586 -0.043748 -0.052375 -0.061221 -0.070034 -0.078520 -0.086549 -0.093776 -0.099869 -0.104703 -0.108071 -0.109919 -0.110138 -0.108652 -0.105689 -0.101438 -0.096056 -0.089744 -0.082725 -0.075321 -0.067729 -0.060196 -0.052968 -0.046245 -0.040148 -0.034750 -0.030069 -0.026101 -0.022806 -0.020178 -0.018172 -0.016653 -0.015490 -0.014580 -0.013748 -0.012857 -0.011828 -0.010601 -0.009129 -0.007408 -0.005472 -0.003448 -0.001487 0.000275 0.001646 0.002574 0.003137 0.003364 0.003271 0.002944 0.002490 0.002006 

0.003404 0.003883 0.004448 0.005098 0.005844 0.006636 0.007485 0.008420 0.009409 0.010399 0.011334 0.012197 0.012931 0.013504 0.013908 0.014167 0.014293 0.014265 0.013996 0.013402 0.012426 0.011011 0.009143 0.006847 0.004115 0.000843 -0.003006 -0.007480 -0.012571 -0.018284 -0.024757 -0.031862 -0.039536 -0.047543 -0.055604 -0.063486 -0.071055 -0.078032 -0.084157 -0.089218 -0.093017 -0.095496 -0.096455 -0.095823 -0.093799 -0.090540 -0.086178 -0.080864 -0.074821 -0.068349 -0.061640 -0.054926 -0.048453 -0.042403 -0.036896 -0.032005 -0.027753 -0.024150 -0.021162 -0.018783 -0.016976 -0.015612 -0.014569 -0.013751 -0.012995 -0.012170 -0.011200 -0.010026 -0.008607 -0.006940 -0.005062 -0.003093 -0.001183 0.000530 0.001858 0.002751 0.003278 0.003472 0.003352 0.003002 0.002530 0.002031 

0.006350 0.006679 0.007047 0.007465 0.007930 0.008438 0.008943 0.009407 0.009891 0.010364 0.010828 0.011309 0.011827 0.012368 0.012934 0.013450 0.013876 0.014118 0.014207 0.014033 0.013530 0.012671 0.011397 0.009668 0.007566 0.005058 0.002083 -0.001520 -0.005770 -0.010634 -0.016144 -0.022272 -0.028942 -0.036014 -0.043315 -0.050552 -0.057537 -0.064090 -0.070044 -0.075166 -0.079220 -0.082132 -0.083653 -0.083740 -0.082525 -0.080158 -0.076715 -0.072311 -0.067173 -0.061575 -0.055700 -0.049771 -0.044023 -0.038621 -0.033687 -0.029289 -0.025459 -0.022214 -0.019526 -0.017391 -0.015778 -0.014566 -0.013642 -0.012914 -0.012230 -0.011470 -0.010558 -0.009437 -0.008070 -0.006459 -0.004638 -0.002725 -0.000868 0.000794 0.002079 0.002934 0.003424 0.003584 0.003436 0.003062 0.002571 0.002057 

0.007235 0.007415 0.007611 0.007865 0.008168 0.008525 0.008965 0.009437 0.009889 0.010295 0.010699 0.011135 0.011641 0.012181 0.012699 0.013175 0.013537 0.013824 0.013967 0.013960 0.013797 0.013373 0.012616 0.011503 0.010006 0.008114 0.005726 0.002836 -0.000627 -0.004687 -0.009345 -0.014609 -0.020342 -0.026475 -0.032957 -0.039464 -0.045764 -0.051825 -0.057485 -0.062520 -0.066651 -0.069799 -0.071752 -0.072442 -0.071902 -0.070309 -0.067688 -0.064121 -0.059813 -0.055020 -0.049935 -0.044750 -0.039695 -0.034916 -0.030535 -0.026615 -0.023197 -0.020300 -0.017905 -0.016008 -0.014584 -0.013522 -0.012712 -0.012071 -0.011458 -0.010760 -0.009904 -0.008834 -0.007520 -0.005964 -0.004201 -0.002345 -0.000543 0.001067 0.002308 0.003123 0.003575 0.003701 0.003523 0.003125 0.002614 0.002084 

0.004998 0.005490 0.005990 0.006519 0.007058 0.007612 0.008197 0.008791 0.009371 0.009915 0.010434 0.011002 0.011520 0.011981 0.012398 0.012792 0.013118 0.013379 0.013590 0.013744 0.013763 0.013582 0.013126 0.012364 0.011278 0.009793 0.007893 0.005606 0.002884 -0.000372 -0.004226 -0.008642 -0.013511 -0.018787 -0.024402 -0.030043 -0.035650 -0.041108 -0.046350 -0.051151 -0.055242 -0.058510 -0.060777 -0.061926 -0.061942 -0.061012 -0.059121 -0.056311 -0.052764 -0.048715 -0.044365 -0.039882 -0.035486 -0.031304 -0.027451 -0.023994 -0.020976 -0.018416 -0.016306 -0.014639 -0.013398 -0.012480 -0.011782 -0.011224 -0.010680 -0.010042 -0.009239 -0.008220 -0.006957 -0.005457 -0.003753 -0.001955 -0.000208 0.001348 0.002544 0.003319 0.003731 0.003821 0.003613 0.003190 0.002658 0.002111 

0.006176 0.006522 0.006856 0.007166 0.007459 0.007763 0.008049 0.008361 0.008738 0.009146 0.009600 0.010103 0.010628 0.011124 0.011551 0.011914 0.012256 0.012531 0.012774 0.012988 0.013137 0.013079 0.012847 0.012350 0.011553 0.010397 0.008968 0.007236 0.005119 0.002476 -0.000662 -0.004221 -0.008239 -0.012658 -0.017344 -0.022182 -0.027072 -0.031865 -0.036532 -0.040963 -0.044927 -0.048213 -0.050686 -0.052179 -0.052660 -0.052284 -0.051020 -0.048893 -0.046036 -0.042676 -0.039008 -0.035185 -0.031412 -0.027793 -0.024446 -0.021434 -0.018804 -0.016568 -0.014733 -0.013289 -0.012224 -0.011445 -0.010854 -0.010377 -0.009897 -0.009316 -0.008566 -0.007596 -0.006384 -0.004939 -0.003294 -0.001554 0.000137 0.001638 0.002786 0.003520 0.003892 0.003945 0.003706 0.003256 0.002703 0.002140 

0.003856 0.004264 0.004665 0.005069 0.005467 0.005859 0.006261 0.006690 0.007151 0.007641 0.008165 0.008726 0.009315 0.009889 0.010409 0.010880 0.011276 0.011587 0.011817 0.011969 0.012063 0.012076 0.011919 0.011551 0.011010 0.010183 0.009124 0.007796 0.006161 0.004141 0.001734 -0.001057 -0.004222 -0.007793 -0.011659 -0.015722 -0.019849 -0.023945 -0.028025 -0.031984 -0.035698 -0.038909 -0.041468 -0.043202 -0.044055 -0.044133 -0.043408 -0.041876 -0.039649 -0.036916 -0.033876 -0.030668 -0.027480 -0.024398 -0.021531 -0.018946 -0.016687 -0.014762 -0.013191 -0.011962 -0.011066 -0.010420 -0.009932 -0.009531 -0.009113 -0.008586 -0.007884 -0.006962 -0.005800 -0.004410 -0.002824 -0.001144 0.000490 0.001936 0.003036 0.003727 0.004058 0.004073 0.003802 0.003325 0.002750 0.002169 

0.000091 0.000512 0.000990 0.001536 0.002145 0.002804 0.003534 0.004283 0.005039 0.005778 0.006531 0.007312 0.008043 0.008706 0.009298 0.009820 0.010252 0.010554 0.010743 0.010817 0.010819 0.010730 0.010518 0.010183 0.009729 0.009141 0.008389 0.007443 0.006269 0.004799 0.003037 0.000986 -0.001425 -0.004179 -0.007219 -0.010452 -0.013828 -0.017253 -0.020704 -0.024169 -0.027551 -0.030609 -0.033148 -0.035010 -0.036137 -0.036582 -0.036300 -0.035267 -0.033600 -0.031444 -0.028978 -0.026343 -0.023703 -0.021125 -0.018712 -0.016537 -0.014632 -0.013004 -0.011685 -0.010662 -0.009926 -0.009408 -0.009018 -0.008688 -0.008328 -0.007852 -0.007197 -0.006320 -0.005208 -0.003873 -0.002345 -0.000725 0.000851 0.002241 0.003291 0.003939 0.004228 0.004204 0.003900 0.003395 0.002798 0.002200 

-0.001008 -0.000764 -0.000473 -0.000127 0.000293 0.000812 0.001447 0.002235 0.003140 0.004076 0.004989 0.005886 0.006697 0.007444 0.008091 0.008569 0.008930 0.009206 0.009390 0.009454 0.009408 0.009262 0.009019 0.008641 0.008218 0.007798 0.007300 0.006671 0.005892 0.004901 0.003667 0.002163 0.000411 -0.001600 -0.003818 -0.006260 -0.008864 -0.011626 -0.014476 -0.017448 -0.020452 -0.023265 -0.025683 -0.027582 -0.028891 -0.029613 -0.029687 -0.029077 -0.027897 -0.026264 -0.024312 -0.022217 -0.020086 -0.017983 -0.016000 -0.014213 -0.012642 -0.011297 -0.010218 -0.009392 -0.008809 -0.008412 -0.008113 -0.007850 -0.007544 -0.007115 -0.006504 -0.005671 -0.004608 -0.003326 -0.001858 -0.000298 0.001219 0.002553 0.003553 0.004156 0.004401 0.004338 0.004001 0.003468 0.002847 0.002231 

-0.000247 -0.000138 0.000041 0.000286 0.000605 0.001021 0.001543 0.002164 0.002834 0.003534 0.004268 0.005003 0.005715 0.006337 0.006854 0.007273 0.007596 0.007810 0.007964 0.008034 0.008004 0.007857 0.007611 0.007255 0.006849 0.006481 0.006130 0.005733 0.005206 0.004593 0.003793 0.002720 0.001507 0.000161 -0.001316 -0.003022 -0.004919 -0.006978 -0.009231 -0.011715 -0.014295 -0.016774 -0.019000 -0.020868 -0.022275 -0.023197 -0.023553 -0.023303 -0.022550 -0.021378 -0.019895 -0.018294 -0.016634 -0.014978 -0.013399 -0.011978 -0.010723 -0.009646 -0.008795 -0.008155 -0.007715 -0.007433 -0.007219 -0.007019 -0.006763 -0.006377 -0.005807 -0.005016 -0.004000 -0.002772 -0.001363 0.000137 0.001595 0.002871 0.003820 0.004377 0.004579 0.004476 0.004104 0.003542 0.002897 0.002262 

0.003755 0.003868 0.003933 0.003965 0.003990 0.004034 0.004116 0.004244 0.004439 0.004701 0.005001 0.005303 0.005585 0.005825 0.006015 0.006123 0.006169 0.006217 0.006259 0.006247 0.006126 0.005967 0.005707 0.005388 0.005088 0.004854 0.004655 0.004441 0.004175 0.003835 0.003361 0.002783 0.002151 0.001389 0.000508 -0.000570 -0.001820 -0.003221 -0.004829 -0.006816 -0.008952 -0.011082 -0.013067 -0.014838 -0.016260 -0.017300 -0.017888 -0.017938 -0.017552 -0.016785 -0.015736 -0.014580 -0.013357 -0.012114 -0.010917 -0.009837 -0.008878 -0.008054 -0.007417 -0.006952 -0.006649 -0.006472 -0.006339 -0.006197 -0.005985 -0.005639 -0.005107 -0.004357 -0.003386 -0.002211 -0.000860 0.000579 0.001977 0.003195 0.004093 0.004603 0.004760 0.004616 0.004210 0.003618 0.002949 0.002295 

0.006065 0.006257 0.006426 0.006567 0.006651 0.006679 0.006660 0.006598 0.006455 0.006278 0.006094 0.005877 0.005637 0.005367 0.005111 0.004881 0.004716 0.004582 0.004435 0.004278 0.004140 0.003914 0.003583 0.003283 0.003047 0.002895 0.002803 0.002835 0.002883 0.002819 0.002658 0.002507 0.002357 0.002210 0.001892 0.001378 0.000726 -0.000109 -0.001152 -0.002608 -0.004326 -0.006108 -0.007845 -0.009439 -0.010824 -0.011922 -0.012675 -0.012971 -0.012894 -0.012488 -0.011839 -0.011081 -0.010257 -0.009397 -0.008554 -0.007790 -0.007109 -0.006523 -0.006088 -0.005787 -0.005612 -0.005533 -0.005474 -0.005383 -0.005212 -0.004902 -0.004405 -0.003692 -0.002766 -0.001643 -0.000350 0.001028 0.002366 0.003525 0.004370 0.004833 0.004945 0.004760 0.004317 0.003695 0.003002 0.002328 

0.007015 0.007283 0.007484 0.007629 0.007738 0.007794 0.007760 0.007626 0.007393 0.007112 0.006773 0.006345 0.005827 0.005231 0.004641 0.004064 0.003545 0.003118 0.002736 0.002384 0.002016 0.001658 0.001326 0.001129 0.001030 0.001040 0.001121 0.001290 0.001430 0.001640 0.001879 0.002112 0.002398 0.002687 0.002901 0.002972 0.002857 0.002499 0.001904 0.000915 -0.000365 -0.001774 -0.003257 -0.004640 -0.005933 -0.007046 -0.007902 -0.008391 -0.008575 -0.008492 -0.008199 -0.007795 -0.007335 -0.006828 -0.006314 -0.005840 -0.005417 -0.005057 -0.004809 -0.004661 -0.004605 -0.004617 -0.004624 -0.004580 -0.004444 -0.004167 -0.003701 -0.003025 -0.002142 -0.001070 0.000165 0.001483 0.002760 0.003861 0.004652 0.005067 0.005134 0.004906 0.004427 0.003774 0.003056 0.002362 

0.003679 0.003935 0.004137 0.004269 0.004344 0.004364 0.004286 0.004116 0.003889 0.003603 0.003283 0.002954 0.002653 0.002355 0.002051 0.001716 0.001345 0.000970 0.000633 0.000293 -0.000019 -0.000283 -0.000478 -0.000576 -0.000607 -0.000581 -0.000482 -0.000266 0.000050 0.000509 0.001037 0.001599 0.002190 0.002896 0.003582 0.004162 0.004528 0.004586 0.004369 0.003807 0.002974 0.001934 0.000752 -0.000397 -0.001567 -0.002651 -0.003548 -0.004192 -0.004592 -0.004792 -0.004816 -0.004728 -0.004594 -0.004411 -0.004200 -0.003991 -0.003804 -0.003656 -0.003584 -0.003576 -0.003632 -0.003726 -0.003791 -0.003789 -0.003683 -0.003434 -0.002996 -0.002354 -0.001513 -0.000491 0.000687 0.001943 0.003160 0.004202 0.004939 0.005304 0.005325 0.005055 0.004538 0.003854 0.003110 0.002396 

0.001177 0.001128 0.001025 0.000856 0.000668 0.000473 0.000259 0.000007 -0.000224 -0.000426 -0.000616 -0.000788 -0.000936 -0.001030 -0.001096 -0.001171 -0.001221 -0.001264 -0.001350 -0.001461 -0.001611 -0.001793 -0.001937 -0.002079 -0.002127 -0.002077 -0.001928 -0.001634 -0.001137 -0.000467 0.000232 0.000990 0.001886 0.002938 0.004028 0.005017 0.005798 0.006221 0.006302 0.006125 0.005739 0.005093 0.004248 0.003329 0.002306 0.001300 0.000397 -0.000356 -0.000929 -0.001376 -0.001686 -0.001877 -0.002031 -0.002144 -0.002207 -0.002243 -0.002274 -0.002323 -0.002413 -0.002536 -0.002692 -0.002861 -0.002975 -0.003010 -0.002930 -0.002704 -0.002292 -0.001681 -0.000880 0.000092 0.001214 0.002409 0.003565 0.004547 0.005230 0.005546 0.005519 0.005206 0.004652 0.003936 0.003166 0.002432 

0.000967 0.000844 0.000685 0.000488 0.000265 0.000010 -0.000231 -0.000445 -0.000688 -0.000987 -0.001307 -0.001617 -0.001881 -0.002117 -0.002314 -0.002444 -0.002557 -0.002622 -0.002662 -0.002717 -0.002795 -0.002928 -0.003088 -0.003253 -0.003359 -0.003331 -0.003154 -0.002784 -0.002173 -0.001413 -0.000556 0.000430 0.001596 0.002933 0.004360 0.005674 0.006735 0.007460 0.007839 0.008019 0.008029 0.007763 0.007242 0.006556 0.005725 0.004830 0.003962 0.003140 0.002409 0.001756 0.001204 0.000771 0.000360 -0.000023 -0.000337 -0.000599 -0.000828 -0.001059 -0.001296 -0.001539 -0.001788 -0.002022 -0.002180 -0.002244 -0.002185 -0.001978 -0.001587 -0.001007 -0.000244 0.000680 0.001745 0.002880 0.003975 0.004897 0.005525 0.005790 0.005716 0.005359 0.004767 0.004019 0.003223 0.002468 

0.000173 0.000332 0.000458 0.000511 0.000452 0.000280 0.000051 -0.000207 -0.000520 -0.000861 -0.001217 -0.001556 -0.001855 -0.002149 -0.002382 -0.002625 -0.002904 -0.003184 -0.003417 -0.003603 -0.003743 -0.003908 -0.004042 -0.004143 -0.004232 -0.004213 -0.004002 -0.003602 -0.002968 -0.002168 -0.001197 -0.000085 0.001290 0.002905 0.004579 0.006143 0.007407 0.008405 0.009075 0.009576 0.009884 0.009984 0.009771 0.009327 0.008713 0.007966 0.007148 0.006292 0.005433 0.004610 0.003862 0.003224 0.002580 0.001954 0.001411 0.000943 0.000534 0.000136 -0.000233 -0.000587 -0.000918 -0.001209 -0.001404 -0.001492 -0.001449 -0.001256 -0.000884 -0.000332 0.000394 0.001271 0.002281 0.003356 0.004389 0.005251 0.005823 0.006038 0.005916 0.005515 0.004884 0.004103 0.003281 0.002504 

-0.000099 0.000040 0.000132 0.000162 0.000139 0.000061 -0.000028 -0.000111 -0.000209 -0.000359 -0.000552 -0.000756 -0.001012 -0.001366 -0.001743 -0.002122 -0.002512 -0.002907 -0.003252 -0.003561 -0.003823 -0.004066 -0.004324 -0.004529 -0.004637 -0.004625 -0.004418 -0.004008 -0.003396 -0.002573 -0.001630 -0.000469 0.001046 0.002854 0.004742 0.006467 0.007937 0.009114 0.009985 0.010732 0.011380 0.011802 0.011905 0.011737 0.011311 0.010724 0.009994 0.009116 0.008160 0.007205 0.006302 0.005480 0.004637 0.003793 0.003040 0.002386 0.001810 0.001265 0.000772 0.000321 -0.000084 -0.000424 -0.000649 -0.000754 -0.000723 -0.000538 -0.000183 0.000343 0.001035 0.001865 0.002820 0.003836 0.004807 0.005610 0.006125 0.006289 0.006119 0.005673 0.005003 0.004188 0.003339 0.002541 

0.000316 0.000386 0.000471 0.000541 0.000617 0.000673 0.000672 0.000587 0.000450 0.000298 0.000108 -0.000088 -0.000297 -0.000509 -0.000780 -0.001064 -0.001372 -0.001745 -0.002152 -0.002631 -0.003105 -0.003552 -0.003942 -0.004280 -0.004477 -0.004495 -0.004407 -0.004120 -0.003552 -0.002726 -0.001757 -0.000552 0.000953 0.002838 0.004841 0.006669 0.008286 0.009566 0.010605 0.011570 0.012535 0.013286 0.013711 0.013795 0.013556 0.013133 0.012518 0.011643 0.010614 0.009559 0.008534 0.007545 0.006536 0.005501 0.004557 0.003729 0.003001 0.002326 0.001721 0.001183 0.000712 0.000334 0.000084 -0.000032 -0.000005 0.000174 0.000515 0.001019 0.001677 0.002462 0.003363 0.004319 0.005230 0.005972 0.006431 0.006543 0.006323 0.005832 0.005123 0.004275 0.003398 0.002579 

-0.000358 -0.000278 -0.000177 -0.000043 0.000130 0.000345 0.000538 0.000699 0.000845 0.000932 0.000971 0.000974 0.000959 0.000864 0.000673 0.000382 0.000007 -0.000398 -0.000885 -0.001447 -0.002025 -0.002606 -0.003129 -0.003546 -0.003864 -0.004113 -0.004096 -0.003885 -0.003394 -0.002558 -0.001528 -0.000294 0.001162 0.002988 0.004918 0.006770 0.008411 0.009799 0.011010 0.012199 0.013385 0.014473 0.015224 0.015533 0.015489 0.015217 0.014728 0.013880 0.012809 0.011678 0.010560 0.009439 0.008279 0.007081 0.005965 0.004977 0.004111 0.003317 0.002613 0.001997 0.001471 0.001062 0.000796 0.000675 0.000702 0.000880 0.001211 0.001694 0.002320 0.003062 0.003910 0.004806 0.005656 0.006337 0.006740 0.006799 0.006531 0.005994 0.005245 0.004363 0.003459 0.002617 

0.000935 0.001171 0.001434 0.001715 0.002007 0.002282 0.002546 0.002795 0.002969 0.003055 0.003054 0.002967 0.002765 0.002470 0.002047 0.001538 0.000934 0.000262 -0.000444 -0.001124 -0.001726 -0.002261 -0.002724 -0.003125 -0.003488 -0.003763 -0.003825 -0.003608 -0.003073 -0.002250 -0.001220 -0.000034 0.001411 0.003153 0.004965 0.006733 0.008416 0.009933 0.011287 0.012653 0.014056 0.015427 0.016458 0.016991 0.017127 0.017002 0.016645 0.015836 0.014768 0.013577 0.012381 0.011159 0.009867 0.008534 0.007264 0.006134 0.005139 0.004241 0.003449 0.002764 0.002193 0.001762 0.001486 0.001366 0.001400 0.001581 0.001904 0.002369 0.002964 0.003664 0.004459 0.005297 0.006085 0.006706 0.007051 0.007058 0.006740 0.006158 0.005368 0.004452 0.003520 0.002655 

0.003275 0.003360 0.003436 0.003490 0.003565 0.003641 0.003685 0.003686 0.003680 0.003621 0.003468 0.003221 0.002877 0.002462 0.001989 0.001390 0.000704 -0.000014 -0.000720 -0.001394 -0.002027 -0.002591 -0.003029 -0.003336 -0.003537 -0.003652 -0.003617 -0.003330 -0.002767 -0.002007 -0.000921 0.000330 0.001732 0.003302 0.004951 0.006615 0.008304 0.009920 0.011442 0.012955 0.014573 0.016152 0.017426 0.018167 0.018498 0.018545 0.018298 0.017549 0.016492 0.015266 0.014015 0.012705 0.011311 0.009861 0.008462 0.007200 0.006091 0.005097 0.004227 0.003485 0.002879 0.002433 0.002154 0.002041 0.002086 0.002274 0.002594 0.003042 0.003609 0.004267 0.005010 0.005790 0.006517 0.007078 0.007365 0.007319 0.006951 0.006323 0.005493 0.004542 0.003581 0.002694 

0.001797 0.001824 0.001814 0.001790 0.001785 0.001802 0.001816 0.001795 0.001755 0.001663 0.001500 0.001295 0.001080 0.000804 0.000441 -0.000005 -0.000538 -0.001100 -0.001675 -0.002230 -0.002797 -0.003302 -0.003654 -0.003852 -0.003937 -0.003903 -0.003693 -0.003298 -0.002637 -0.001769 -0.000581 0.000723 0.002036 0.003444 0.004921 0.006465 0.008122 0.009814 0.011487 0.013159 0.014914 0.016681 0.018146 0.019085 0.019630 0.019867 0.019710 0.019039 0.017990 0.016762 0.015470 0.014085 0.012614 0.011064 0.009557 0.008177 0.006965 0.005888 0.004949 0.004161 0.003528 0.003075 0.002801 0.002700 0.002761 0.002960 0.003280 0.003714 0.004253 0.004872 0.005563 0.006286 0.006952 0.007452 0.007682 0.007583 0.007164 0.006490 0.005618 0.004633 0.003644 0.002734 

0.000015 -0.000060 -0.000150 -0.000238 -0.000313 -0.000395 -0.000532 -0.000706 -0.000910 -0.001129 -0.001377 -0.001622 -0.001789 -0.002009 -0.002330 -0.002655 -0.002961 -0.003316 -0.003724 -0.004067 -0.004415 -0.004692 -0.004876 -0.004888 -0.004723 -0.004445 -0.004003 -0.003454 -0.002687 -0.001659 -0.000403 0.000940 0.002237 0.003555 0.004974 0.006420 0.007997 0.009698 0.011431 0.013252 0.015116 0.017005 0.018635 0.019766 0.020536 0.020956 0.020892 0.020307 0.019273 0.018071 0.016749 0.015309 0.013777 0.012148 0.010551 0.009067 0.007762 0.006614 0.005617 0.004792 0.004141 0.003688 0.003425 0.003342 0.003426 0.003639 0.003962 0.004384 0.004898 0.005478 0.006119 0.006784 0.007390 0.007829 0.008002 0.007848 0.007379 0.006658 0.005746 0.004725 0.003707 0.002774 

-0.001371 -0.001614 -0.001850 -0.002036 -0.002219 -0.002424 -0.002605 -0.002746 -0.002922 -0.003159 -0.003405 -0.003692 -0.004064 -0.004423 -0.004723 -0.004955 -0.005128 -0.005307 -0.005515 -0.005711 -0.005835 -0.005924 -0.005938 -0.005693 -0.005261 -0.004704 -0.004060 -0.003358 -0.002549 -0.001523 -0.000257 0.001034 0.002318 0.003633 0.005000 0.006383 0.007874 0.009528 0.011297 0.013206 0.015188 0.017166 0.018921 0.020263 0.021224 0.021807 0.021862 0.021358 0.020369 0.019198 0.017864 0.016392 0.014809 0.013115 0.011446 0.009873 0.008484 0.007276 0.006235 0.005380 0.004718 0.004273 0.004027 0.003968 0.004079 0.004311 0.004639 0.005053 0.005542 0.006085 0.006676 0.007284 0.007830 0.008209 0.008323 0.008116 0.007596 0.006828 0.005874 0.004818 0.003770 0.002814 

0.000634 0.000396 0.000135 -0.000148 -0.000459 -0.000823 -0.001227 -0.001697 -0.002252 -0.002887 -0.003522 -0.004109 -0.004617 -0.005032 -0.005405 -0.005730 -0.005999 -0.006245 -0.006450 -0.006620 -0.006718 -0.006706 -0.006559 -0.006179 -0.005573 -0.004840 -0.003975 -0.003105 -0.002267 -0.001311 -0.000169 0.001047 0.002339 0.003670 0.004964 0.006275 0.007706 0.009310 0.011080 0.013065 0.015140 0.017207 0.019054 0.020597 0.021720 0.022445 0.022620 0.022215 0.021311 0.020158 0.018827 0.017342 0.015716 0.013967 0.012241 0.010599 0.009136 0.007878 0.006802 0.005925 0.005261 0.004831 0.004608 0.004578 0.004721 0.004976 0.005312 0.005720 0.006185 0.006693 0.007234 0.007786 0.008272 0.008590 0.008647 0.008385 0.007814 0.006999 0.006003 0.004911 0.003835 0.002855 

0.004120 0.003924 0.003607 0.003184 0.002656 0.002021 0.001285 0.000509 -0.000290 -0.001119 -0.001917 -0.002674 -0.003369 -0.004034 -0.004618 -0.005115 -0.005557 -0.005974 -0.006314 -0.006507 -0.006578 -0.006527 -0.006367 -0.006017 -0.005486 -0.004822 -0.003980 -0.003049 -0.002159 -0.001225 -0.000143 0.001059 0.002335 0.003597 0.004824 0.006122 0.007570 0.009098 0.010852 0.012874 0.015039 0.017171 0.019103 0.020791 0.022053 0.022897 0.023196 0.022898 0.022103 0.020978 0.019655 0.018171 0.016507 0.014718 0.012939 0.011246 0.009722 0.008419 0.007319 0.006428 0.005770 0.005362 0.005169 0.005172 0.005352 0.005633 0.005981 0.006384 0.006828 0.007300 0.007793 0.008289 0.008716 0.008974 0.008972 0.008656 0.008034 0.007172 0.006134 0.005006 0.003900 0.002897 

0.002671 0.002586 0.002423 0.002192 0.001905 0.001558 0.001156 0.000692 0.000148 -0.000451 -0.001089 -0.001728 -0.002350 -0.002984 -0.003646 -0.004354 -0.004956 -0.005417 -0.005763 -0.005990 -0.006055 -0.005994 -0.005809 -0.005559 -0.005229 -0.004770 -0.004117 -0.003238 -0.002283 -0.001290 -0.000212 0.001000 0.002246 0.003417 0.004632 0.005934 0.007346 0.008892 0.010641 0.012681 0.014903 0.017082 0.019091 0.020883 0.022248 0.023199 0.023607 0.023428 0.022744 0.021672 0.020355 0.018881 0.017196 0.015375 0.013551 0.011818 0.010244 0.008903 0.007788 0.006892 0.006245 0.005866 0.005710 0.005752 0.005973 0.006283 0.006645 0.007046 0.007469 0.007908 0.008353 0.008794 0.009162 0.009359 0.009299 0.008928 0.008255 0.007346 0.006265 0.005101 0.003965 0.002938 

-0.001883 -0.001734 -0.001583 -0.001471 -0.001393 -0.001348 -0.001363 -0.001441 -0.001585 -0.001805 -0.001998 -0.002166 -0.002410 -0.002779 -0.003255 -0.003813 -0.004339 -0.004832 -0.005194 -0.005404 -0.005540 -0.005557 -0.005484 -0.005337 -0.005108 -0.004760 -0.004224 -0.003467 -0.002552 -0.001509 -0.000366 0.000847 0.002064 0.003253 0.004492 0.005734 0.007080 0.008600 0.010385 0.012457 0.014683 0.016908 0.018986 0.020891 0.022357 0.023373 0.023890 0.023827 0.023255 0.022235 0.020950 0.019488 0.017787 0.015938 0.014082 0.012314 0.010704 0.009332 0.008210 0.007315 0.006689 0.006344 0.006231 0.006319 0.006583 0.006926 0.007304 0.007705 0.008110 0.008516 0.008914 0.009300 0.009609 0.009746 0.009628 0.009202 0.008478 0.007520 0.006397 0.005197 0.004031 0.002980 

-0.005743 -0.005600 -0.005424 -0.005236 -0.005052 -0.004841 -0.004586 -0.004331 -0.004066 -0.003846 -0.003675 -0.003589 -0.003602 -0.003709 -0.003886 -0.004091 -0.004299 -0.004519 -0.004745 -0.004954 -0.005135 -0.005263 -0.005304 -0.005266 -0.005134 -0.004823 -0.004311 -0.003564 -0.002661 -0.001632 -0.000515 0.000648 0.001825 0.003074 0.004307 0.005485 0.006786 0.008278 0.010072 0.012148 0.014371 0.016623 0.018791 0.020813 0.022367 0.023448 0.024055 0.024111 0.023644 0.022687 0.021445 0.019996 0.018287 0.016413 0.014534 0.012738 0.011102 0.009710 0.008587 0.007701 0.007105 0.006797 0.006734 0.006872 0.007182 0.007561 0.007958 0.008361 0.008749 0.009123 0.009475 0.009807 0.010057 0.010134 0.009959 0.009478 0.008701 0.007696 0.006531 0.005294 0.004097 0.003023 

-0.007059 -0.006981 -0.006874 -0.006737 -0.006583 -0.006435 -0.006293 -0.006173 -0.006047 -0.005883 -0.005670 -0.005460 -0.005329 -0.005240 -0.005183 -0.005086 -0.005005 -0.004989 -0.005054 -0.005104 -0.005143 -0.005192 -0.005256 -0.005273 -0.005204 -0.004917 -0.004392 -0.003693 -0.002874 -0.001911 -0.000861 0.000250 0.001471 0.002762 0.004007 0.005220 0.006519 0.007964 0.009684 0.011741 0.013966 0.016263 0.018509 0.020635 0.022288 0.023420 0.024117 0.024318 0.023929 0.023052 0.021851 0.020403 0.018697 0.016809 0.014910 0.013091 0.011440 0.010039 0.008923 0.008051 0.007491 0.007226 0.007217 0.007412 0.007772 0.008190 0.008608 0.009014 0.009387 0.009730 0.010036 0.010315 0.010507 0.010524 0.010290 0.009754 0.008926 0.007873 0.006665 0.005391 0.004164 0.003065 

-0.006976 -0.007045 -0.007062 -0.007069 -0.007067 -0.007029 -0.006956 -0.006848 -0.006686 -0.006520 -0.006391 -0.006258 -0.006129 -0.006037 -0.005995 -0.005892 -0.005759 -0.005657 -0.005568 -0.005452 -0.005321 -0.005278 -0.005304 -0.005309 -0.005222 -0.004998 -0.004594 -0.004010 -0.003314 -0.002436 -0.001436 -0.000262 0.000996 0.002340 0.003666 0.004947 0.006267 0.007652 0.009276 0.011266 0.013517 0.015837 0.018146 0.020372 0.022123 0.023323 0.024109 0.024442 0.024129 0.023329 0.022158 0.020716 0.019029 0.017130 0.015211 0.013382 0.011722 0.010323 0.009219 0.008369 0.007849 0.007634 0.007684 0.007940 0.008351 0.008812 0.009253 0.009665 0.010022 0.010336 0.010598 0.010824 0.010957 0.010914 0.010623 0.010031 0.009152 0.008051 0.006800 0.005489 0.004232 0.003108 

-0.004759 -0.004990 -0.005177 -0.005346 -0.005495 -0.005594 -0.005670 -0.005738 -0.005756 -0.005749 -0.005721 -0.005654 -0.005586 -0.005568 -0.005608 -0.005631 -0.005673 -0.005742 -0.005780 -0.005769 -0.005736 -0.005714 -0.005704 -0.005679 -0.005537 -0.005291 -0.004989 -0.004572 -0.004001 -0.003226 -0.002118 -0.000816 0.000516 0.001883 0.003263 0.004603 0.005917 0.007286 0.008861 0.010759 0.013007 0.015354 0.017756 0.020037 0.021890 0.023184 0.024074 0.024494 0.024253 0.023519 0.022371 0.020943 0.019284 0.017387 0.015447 0.013614 0.011951 0.010564 0.009479 0.008659 0.008181 0.008022 0.008133 0.008454 0.008921 0.009427 0.009893 0.010312 0.010656 0.010941 0.011160 0.011333 0.011409 0.011306 0.010957 0.010310 0.009378 0.008229 0.006935 0.005588 0.004299 0.003152 

-0.003649 -0.004081 -0.004494 -0.004861 -0.005172 -0.005436 -0.005658 -0.005834 -0.005940 -0.005944 -0.005855 -0.005744 -0.005642 -0.005573 -0.005545 -0.005626 -0.005788 -0.005920 -0.006024 -0.006127 -0.006215 -0.006300 -0.006344 -0.006295 -0.006142 -0.005891 -0.005520 -0.005060 -0.004490 -0.003701 -0.002593 -0.001270 0.000069 0.001407 0.002818 0.004191 0.005486 0.006825 0.008388 0.010236 0.012471 0.014856 0.017311 0.019651 0.021601 0.022997 0.023981 0.024476 0.024320 0.023631 0.022508 0.021098 0.019474 0.017588 0.015627 0.013790 0.012135 0.010764 0.009706 0.008922 0.008489 0.008390 0.008566 0.008956 0.009481 0.010035 0.010528 0.010956 0.011288 0.011545 0.011721 0.011842 0.011861 0.011699 0.011292 0.010589 0.009606 0.008409 0.007071 0.005687 0.004368 0.003195 

-0.005175 -0.005260 -0.005314 -0.005321 -0.005308 -0.005292 -0.005255 -0.005185 -0.005124 -0.005086 -0.005054 -0.005014 -0.004974 -0.005004 -0.005167 -0.005459 -0.005776 -0.006071 -0.006347 -0.006583 -0.006771 -0.006909 -0.006970 -0.006908 -0.006689 -0.006386 -0.005996 -0.005483 -0.004871 -0.004069 -0.002982 -0.001669 -0.000380 0.000918 0.002355 0.003751 0.004996 0.006338 0.007922 0.009725 0.011912 0.014328 0.016838 0.019244 0.021257 0.022749 0.023814 0.024406 0.024318 0.023677 0.022584 0.021202 0.019604 0.017734 0.015757 0.013918 0.012276 0.010927 0.009902 0.009160 0.008773 0.008740 0.008986 0.009446 0.010031 0.010636 0.011159 0.011597 0.011919 0.012148 0.012283 0.012351 0.012313 0.012092 0.011627 0.010869 0.009834 0.008589 0.007208 0.005786 0.004436 0.003239 

-0.003586 -0.003519 -0.003426 -0.003338 -0.003242 -0.003151 -0.003061 -0.002978 -0.002920 -0.002944 -0.003091 -0.003354 -0.003714 -0.004105 -0.004489 -0.004870 -0.005283 -0.005751 -0.006214 -0.006614 -0.006902 -0.007090 -0.007171 -0.007125 -0.006993 -0.006738 -0.006377 -0.005868 -0.005192 -0.004377 -0.003359 -0.002147 -0.000833 0.000511 0.001902 0.003262 0.004494 0.005876 0.007478 0.009256 0.011367 0.013796 0.016329 0.018809 0.020874 0.022467 0.023617 0.024275 0.024261 0.023670 0.022613 0.021258 0.019675 0.017825 0.015845 0.014005 0.012376 0.011056 0.010069 0.009375 0.009038 0.009073 0.009393 0.009924 0.010572 0.011231 0.011786 0.012235 0.012548 0.012750 0.012843 0.012860 0.012766 0.012486 0.011963 0.011150 0.010063 0.008769 0.007345 0.005886 0.004505 0.003283 

0.000282 0.000197 0.000092 -0.000017 -0.000150 -0.000309 -0.000529 -0.000802 -0.001097 -0.001425 -0.001848 -0.002290 -0.002731 -0.003177 -0.003616 -0.004061 -0.004545 -0.005064 -0.005565 -0.005987 -0.006334 -0.006611 -0.006831 -0.006936 -0.006958 -0.006809 -0.006533 -0.006089 -0.005428 -0.004630 -0.003698 -0.002577 -0.001305 0.000033 0.001425 0.002815 0.004118 0.005512 0.007052 0.008787 0.010871 0.013311 0.015830 0.018343 0.020477 0.022147 0.023384 0.024098 0.024156 0.023613 0.022599 0.021264 0.019697 0.017863 0.015886 0.014061 0.012443 0.011153 0.010214 0.009567 0.009286 0.009390 0.009791 0.010391 0.011106 0.011819 0.012408 0.012870 0.013175 0.013351 0.013403 0.013370 0.013219 0.012880 0.012300 0.011432 0.010292 0.008951 0.007483 0.005987 0.004574 0.003327 

-0.000984 -0.000975 -0.000936 -0.000858 -0.000770 -0.000729 -0.000753 -0.000883 -0.001120 -0.001420 -0.001736 -0.002002 -0.002243 -0.002550 -0.002916 -0.003302 -0.003687 -0.004048 -0.004418 -0.004790 -0.005199 -0.005605 -0.005994 -0.006314 -0.006560 -0.006662 -0.006488 -0.006054 -0.005490 -0.004745 -0.003894 -0.002858 -0.001663 -0.000361 0.000980 0.002420 0.003794 0.005181 0.006666 0.008369 0.010430 0.012859 0.015375 0.017867 0.020069 0.021805 0.023117 0.023903 0.023999 0.023513 0.022550 0.021230 0.019672 0.017852 0.015887 0.014078 0.012478 0.011224 0.010334 0.009739 0.009517 0.009693 0.010177 0.010849 0.011632 0.012401 0.013026 0.013502 0.013800 0.013950 0.013963 0.013879 0.013671 0.013275 0.012637 0.011713 0.010522 0.009132 0.007622 0.006087 0.004644 0.003372 

-0.002486 -0.002515 -0.002520 -0.002530 -0.002530 -0.002463 -0.002324 -0.002144 -0.001975 -0.001869 -0.001775 -0.001677 -0.001611 -0.001610 -0.001612 -0.001732 -0.002037 -0.002450 -0.002913 -0.003453 -0.004035 -0.004594 -0.005052 -0.005487 -0.005913 -0.006176 -0.006142 -0.005865 -0.005368 -0.004731 -0.003955 -0.002944 -0.001830 -0.000653 0.000645 0.002026 0.003421 0.004836 0.006323 0.008006 0.010058 0.012425 0.014931 0.017418 0.019655 0.021462 0.022831 0.023693 0.023814 0.023376 0.022480 0.021171 0.019614 0.017798 0.015851 0.014057 0.012487 0.011273 0.010432 0.009894 0.009734 0.009982 0.010552 0.011299 0.012152 0.012978 0.013640 0.014131 0.014422 0.014547 0.014521 0.014387 0.014124 0.013669 0.012974 0.011996 0.010753 0.009315 0.007760 0.006189 0.004714 0.003417 

-0.001292 -0.001333 -0.001327 -0.001285 -0.001188 -0.001062 -0.000938 -0.000835 -0.000728 -0.000624 -0.000554 -0.000522 -0.000484 -0.000436 -0.000436 -0.000565 -0.000819 -0.001148 -0.001621 -0.002248 -0.002902 -0.003520 -0.004118 -0.004705 -0.005255 -0.005644 -0.005767 -0.005593 -0.005154 -0.004596 -0.003865 -0.002942 -0.001908 -0.000819 0.000406 0.001697 0.003062 0.004489 0.005989 0.007709 0.009733 0.012021 0.014514 0.016985 0.019246 0.021109 0.022565 0.023468 0.023621 0.023224 0.022390 0.021104 0.019533 0.017716 0.015786 0.014003 0.012469 0.011299 0.010510 0.010032 0.009935 0.010259 0.010916 0.011740 0.012666 0.013549 0.014251 0.014757 0.015043 0.015143 0.015079 0.014896 0.014577 0.014064 0.013312 0.012278 0.010983 0.009497 0.007899 0.006290 0.004784 0.003462 

0.000324 0.000212 0.000133 0.000089 0.000089 0.000112 0.000154 0.000256 0.000363 0.000452 0.000512 0.000529 0.000512 0.000467 0.000417 0.000321 0.000110 -0.000202 -0.000594 -0.001088 -0.001672 -0.002263 -0.002953 -0.003736 -0.004407 -0.004902 -0.005124 -0.005068 -0.004802 -0.004368 -0.003775 -0.002978 -0.002068 -0.000989 0.000214 0.001456 0.002796 0.004207 0.005724 0.007492 0.009473 0.011687 0.014134 0.016572 0.018848 0.020783 0.022306 0.023229 0.023428 0.023079 0.022282 0.021018 0.019430 0.017615 0.015692 0.013927 0.012427 0.011302 0.010570 0.010154 0.010124 0.010525 0.011271 0.012175 0.013175 0.014115 0.014859 0.015381 0.015662 0.015738 0.015635 0.015403 0.015029 0.014459 0.013650 0.012561 0.011214 0.009680 0.008039 0.006392 0.004854 0.003507 

0.001854 0.001718 0.001572 0.001414 0.001267 0.001113 0.000945 0.000748 0.000548 0.000377 0.000223 0.000069 -0.000080 -0.000173 -0.000194 -0.000193 -0.000182 -0.000208 -0.000370 -0.000676 -0.001079 -0.001585 -0.002228 -0.002891 -0.003467 -0.003991 -0.004401 -0.004547 -0.004454 -0.004165 -0.003653 -0.003021 -0.002211 -0.001142 0.000035 0.001226 0.002550 0.003990 0.005546 0.007286 0.009242 0.011406 0.013813 0.016220 0.018487 0.020491 0.022047 0.022984 0.023232 0.022934 0.022160 0.020922 0.019310 0.017499 0.015577 0.013837 0.012368 0.011284 0.010612 0.010260 0.010302 0.010780 0.011617 0.012605 0.013678 0.014678 0.015463 0.016002 0.016278 0.016331 0.016191 0.015910 0.015481 0.014854 0.013987 0.012844 0.011446 0.009863 0.008179 0.006494 0.004924 0.003552 

0.003363 0.003165 0.002932 0.002677 0.002421 0.002156 0.001906 0.001696 0.001501 0.001297 0.001082 0.000860 0.000636 0.000418 0.000222 0.000046 -0.000097 -0.000295 -0.000573 -0.000868 -0.001214 -0.001608 -0.002020 -0.002425 -0.002835 -0.003257 -0.003614 -0.003770 -0.003802 -0.003690 -0.003402 -0.002962 -0.002250 -0.001307 -0.000219 0.000979 0.002317 0.003764 0.005335 0.007054 0.009005 0.011164 0.013560 0.015942 0.018194 0.020218 0.021797 0.022752 0.023033 0.022791 0.022027 0.020813 0.019181 0.017369 0.015453 0.013730 0.012293 0.011250 0.010638 0.010353 0.010468 0.011027 0.011957 0.013029 0.014176 0.015237 0.016063 0.016621 0.016892 0.016922 0.016745 0.016416 0.015932 0.015248 0.014325 0.013127 0.011677 0.010046 0.008319 0.006596 0.004995 0.003597 

0.001190 0.001112 0.001037 0.000967 0.000896 0.000848 0.000842 0.000884 0.000920 0.000908 0.000829 0.000696 0.000517 0.000338 0.000141 -0.000144 -0.000446 -0.000664 -0.000879 -0.001117 -0.001391 -0.001714 -0.001977 -0.002207 -0.002449 -0.002688 -0.002862 -0.002928 -0.002988 -0.003063 -0.003053 -0.002823 -0.002232 -0.001432 -0.000491 0.000728 0.002104 0.003522 0.005058 0.006786 0.008756 0.010954 0.013348 0.015716 0.017955 0.019974 0.021563 0.022526 0.022841 0.022640 0.021888 0.020691 0.019050 0.017227 0.015317 0.013611 0.012208 0.011205 0.010649 0.010436 0.010627 0.011270 0.012291 0.013449 0.014671 0.015793 0.016661 0.017238 0.017505 0.017511 0.017298 0.016920 0.016382 0.015642 0.014662 0.013410 0.011908 0.010230 0.008459 0.006699 0.005066 0.003643 

-0.001696 -0.001839 -0.001967 -0.002055 -0.002080 -0.002099 -0.002097 -0.002035 -0.001981 -0.001978 -0.001958 -0.001858 -0.001702 -0.001551 -0.001438 -0.001383 -0.001386 -0.001410 -0.001504 -0.001660 -0.001878 -0.002049 -0.002216 -0.002291 -0.002323 -0.002308 -0.002269 -0.002230 -0.002312 -0.002482 -0.002543 -0.002409 -0.002035 -0.001418 -0.000567 0.000578 0.001906 0.003285 0.004804 0.006553 0.008516 0.010730 0.013140 0.015531 0.017776 0.019778 0.021352 0.022319 0.022667 0.022491 0.021760 0.020564 0.018910 0.017078 0.015180 0.013488 0.012121 0.011151 0.010650 0.010510 0.010777 0.011507 0.012622 0.013864 0.015163 0.016346 0.017257 0.017853 0.018115 0.018099 0.017849 0.017424 0.016831 0.016035 0.014999 0.013693 0.012140 0.010413 0.008599 0.006802 0.005137 0.003689 

-0.004257 -0.004358 -0.004462 -0.004526 -0.004526 -0.004477 -0.004388 -0.004293 -0.004241 -0.004224 -0.004168 -0.004060 -0.003910 -0.003742 -0.003532 -0.003286 -0.003083 -0.002962 -0.002869 -0.002821 -0.002828 -0.002790 -0.002645 -0.002463 -0.002214 -0.001983 -0.001885 -0.001825 -0.001861 -0.001928 -0.001977 -0.001900 -0.001634 -0.001148 -0.000418 0.000595 0.001778 0.003059 0.004578 0.006372 0.008326 0.010541 0.012953 0.015364 0.017629 0.019599 0.021165 0.022129 0.022504 0.022342 0.021629 0.020431 0.018759 0.016922 0.015043 0.013366 0.012030 0.011093 0.010645 0.010578 0.010924 0.011741 0.012951 0.014277 0.015654 0.016897 0.017851 0.018466 0.018723 0.018685 0.018399 0.017926 0.017280 0.016428 0.015336 0.013975 0.012371 0.010597 0.008740 0.006904 0.005208 0.003734 

-0.005420 -0.005569 -0.005736 -0.005925 -0.006110 -0.006260 -0.006395 -0.006527 -0.006655 -0.006760 -0.006808 -0.006813 -0.006755 -0.006615 -0.006342 -0.006002 -0.005618 -0.005205 -0.004765 -0.004331 -0.003927 -0.003486 -0.003036 -0.002615 -0.002197 -0.001825 -0.001636 -0.001606 -0.001587 -0.001565 -0.001562 -0.001430 -0.001164 -0.000805 -0.000229 0.000631 0.001704 0.002906 0.004383 0.006184 0.008152 0.010371 0.012789 0.015209 0.017481 0.019433 0.020994 0.021956 0.022351 0.022196 0.021493 0.020285 0.018604 0.016766 0.014907 0.013246 0.011929 0.011032 0.010635 0.010642 0.011069 0.011974 0.013278 0.014691 0.016145 0.017446 0.018443 0.019077 0.019330 0.019269 0.018947 0.018427 0.017728 0.016820 0.015672 0.014258 0.012602 0.010781 0.008880 0.007007 0.005279 0.003780 

-0.006270 -0.006860 -0.007475 -0.008105 -0.008708 -0.009249 -0.009708 -0.010054 -0.010291 -0.010415 -0.010425 -0.010332 -0.010128 -0.009784 -0.009316 -0.008730 -0.008117 -0.007480 -0.006767 -0.005988 -0.005250 -0.004535 -0.003885 -0.003278 -0.002739 -0.002293 -0.001973 -0.001771 -0.001609 -0.001461 -0.001386 -0.001236 -0.000985 -0.000708 -0.000185 0.000588 0.001590 0.002790 0.004243 0.006037 0.008014 0.010189 0.012603 0.015052 0.017343 0.019294 0.020832 0.021797 0.022211 0.022057 0.021357 0.020134 0.018446 0.016614 0.014775 0.013124 0.011821 0.010972 0.010623 0.010705 0.011216 0.012208 0.013604 0.015104 0.016636 0.017993 0.019034 0.019686 0.019934 0.019852 0.019494 0.018927 0.018174 0.017211 0.016007 0.014539 0.012834 0.010964 0.009021 0.007110 0.005350 0.003826 

-0.008888 -0.009411 -0.009923 -0.010377 -0.010771 -0.011136 -0.011467 -0.011758 -0.011954 -0.012034 -0.012013 -0.011899 -0.011701 -0.011385 -0.010951 -0.010413 -0.009794 -0.009041 -0.008174 -0.007290 -0.006391 -0.005574 -0.004919 -0.004337 -0.003802 -0.003291 -0.002793 -0.002414 -0.002072 -0.001759 -0.001516 -0.001318 -0.001135 -0.000857 -0.000314 0.000417 0.001388 0.002605 0.004074 0.005873 0.007857 0.010013 0.012434 0.014904 0.017220 0.019183 0.020686 0.021663 0.022075 0.021924 0.021224 0.019984 0.018297 0.016463 0.014643 0.012999 0.011713 0.010915 0.010614 0.010774 0.011367 0.012446 0.013933 0.015518 0.017128 0.018540 0.019624 0.020294 0.020537 0.020432 0.020039 0.019425 0.018619 0.017601 0.016342 0.014821 0.013064 0.011148 0.009161 0.007213 0.005421 0.003872 

-0.009256 -0.009483 -0.009668 -0.009841 -0.009997 -0.010153 -0.010277 -0.010397 -0.010539 -0.010727 -0.010869 -0.010930 -0.010899 -0.010831 -0.010694 -0.010435 -0.010040 -0.009518 -0.008911 -0.008250 -0.007540 -0.006782 -0.006073 -0.005443 -0.004866 -0.004288 -0.003762 -0.003244 -0.002781 -0.002395 -0.002110 -0.001864 -0.001661 -0.001320 -0.000708 0.000089 0.001097 0.002330 0.003830 0.005606 0.007615 0.009814 0.012258 0.014733 0.017089 0.019071 0.020566 0.021549 0.021949 0.021796 0.021096 0.019837 0.018153 0.016318 0.014509 0.012873 0.011613 0.010863 0.010610 0.010848 0.011524 0.012692 0.014265 0.015934 0.017621 0.019087 0.020212 0.020900 0.021138 0.021011 0.020582 0.019921 0.019063 0.017990 0.016676 0.015102 0.013295 0.011331 0.009302 0.007316 0.005493 0.003918 

-0.007218 -0.007419 -0.007611 -0.007782 -0.007942 -0.008059 -0.008133 -0.008225 -0.008343 -0.008503 -0.008729 -0.009006 -0.009286 -0.009550 -0.009793 -0.009956 -0.009979 -0.009842 -0.009619 -0.009274 -0.008757 -0.008139 -0.007477 -0.006771 -0.006112 -0.005521 -0.004930 -0.004394 -0.003883 -0.003413 -0.003065 -0.002765 -0.002455 -0.002014 -0.001341 -0.000439 0.000650 0.001950 0.003498 0.005277 0.007340 0.009594 0.012063 0.014529 0.016938 0.018958 0.020470 0.021454 0.021848 0.021681 0.020971 0.019704 0.018019 0.016181 0.014378 0.012755 0.011518 0.010815 0.010614 0.010928 0.011689 0.012947 0.014600 0.016356 0.018115 0.019633 0.020801 0.021505 0.021737 0.021588 0.021124 0.020417 0.019506 0.018379 0.017010 0.015382 0.013525 0.011514 0.009442 0.007420 0.005564 0.003964 

-0.005386 -0.005669 -0.005976 -0.006314 -0.006637 -0.006956 -0.007264 -0.007547 -0.007829 -0.008105 -0.008413 -0.008753 -0.009087 -0.009412 -0.009721 -0.009961 -0.010150 -0.010327 -0.010400 -0.010317 -0.010014 -0.009523 -0.008869 -0.008157 -0.007472 -0.006853 -0.006275 -0.005691 -0.005159 -0.004625 -0.004154 -0.003743 -0.003296 -0.002767 -0.002002 -0.001057 0.000053 0.001398 0.003014 0.004915 0.007038 0.009361 0.011838 0.014328 0.016784 0.018844 0.020392 0.021370 0.021778 0.021581 0.020863 0.019592 0.017895 0.016058 0.014255 0.012650 0.011436 0.010774 0.010628 0.011017 0.011865 0.013211 0.014943 0.016784 0.018611 0.020181 0.021391 0.022109 0.022334 0.022163 0.021664 0.020910 0.019947 0.018766 0.017342 0.015662 0.013755 0.011697 0.009583 0.007523 0.005636 0.004010 

-0.002107 -0.002403 -0.002745 -0.003149 -0.003627 -0.004181 -0.004823 -0.005518 -0.006190 -0.006865 -0.007565 -0.008291 -0.009026 -0.009636 -0.010094 -0.010441 -0.010722 -0.010961 -0.011120 -0.011158 -0.010999 -0.010616 -0.010063 -0.009446 -0.008807 -0.008239 -0.007747 -0.007158 -0.006534 -0.005918 -0.005325 -0.004771 -0.004151 -0.003485 -0.002737 -0.001800 -0.000669 0.000757 0.002468 0.004481 0.006686 0.009100 0.011598 0.014133 0.016629 0.018730 0.020316 0.021305 0.021724 0.021506 0.020784 0.019499 0.017787 0.015945 0.014147 0.012559 0.011370 0.010740 0.010650 0.011117 0.012053 0.013484 0.015294 0.017218 0.019112 0.020731 0.021980 0.022712 0.022930 0.022737 0.022202 0.021402 0.020387 0.019151 0.017674 0.015941 0.013984 0.011880 0.009723 0.007626 0.005707 0.004056 

-0.000870 -0.001301 -0.001809 -0.002377 -0.003010 -0.003705 -0.004469 -0.005278 -0.006178 -0.007157 -0.008152 -0.009053 -0.009868 -0.010595 -0.011212 -0.011696 -0.012024 -0.012240 -0.012308 -0.012277 -0.012128 -0.011851 -0.011426 -0.010887 -0.010307 -0.009680 -0.009068 -0.008424 -0.007741 -0.007046 -0.006385 -0.005664 -0.004938 -0.004254 -0.003502 -0.002530 -0.001329 0.000165 0.001951 0.004021 0.006322 0.008803 0.011352 0.013955 0.016478 0.018613 0.020251 0.021268 0.021692 0.021472 0.020723 0.019421 0.017691 0.015848 0.014062 0.012486 0.011317 0.010717 0.010683 0.011230 0.012252 0.013769 0.015657 0.017658 0.019617 0.021285 0.022570 0.023315 0.023525 0.023309 0.022739 0.021892 0.020826 0.019536 0.018004 0.016219 0.014213 0.012062 0.009863 0.007728 0.005778 0.004102 

-0.003252 -0.003727 -0.004252 -0.004837 -0.005467 -0.006136 -0.006840 -0.007580 -0.008365 -0.009183 -0.009980 -0.010730 -0.011408 -0.012013 -0.012565 -0.013054 -0.013435 -0.013654 -0.013700 -0.013569 -0.013317 -0.013046 -0.012707 -0.012214 -0.011653 -0.011078 -0.010422 -0.009687 -0.008943 -0.008219 -0.007428 -0.006544 -0.005707 -0.004962 -0.004165 -0.003143 -0.001892 -0.000324 0.001531 0.003645 0.006022 0.008543 0.011129 0.013780 0.016314 0.018491 0.020193 0.021257 0.021694 0.021475 0.020682 0.019357 0.017620 0.015772 0.014006 0.012435 0.011283 0.010711 0.010733 0.011360 0.012464 0.014067 0.016031 0.018106 0.020128 0.021844 0.023162 0.023916 0.024119 0.023880 0.023274 0.022381 0.021263 0.019919 0.018333 0.016497 0.014441 0.012244 0.010003 0.007831 0.005850 0.004148 

-0.005600 -0.006182 -0.006775 -0.007380 -0.008016 -0.008679 -0.009365 -0.010039 -0.010654 -0.011220 -0.011783 -0.012302 -0.012803 -0.013258 -0.013631 -0.013952 -0.014180 -0.014300 -0.014310 -0.014282 -0.014148 -0.013885 -0.013568 -0.013192 -0.012782 -0.012377 -0.011812 -0.011098 -0.010278 -0.009356 -0.008410 -0.007454 -0.006470 -0.005597 -0.004747 -0.003696 -0.002371 -0.000758 0.001129 0.003319 0.005772 0.008332 0.010945 0.013614 0.016160 0.018386 0.020140 0.021263 0.021709 0.021487 0.020660 0.019319 0.017576 0.015725 0.013968 0.012405 0.011273 0.010724 0.010804 0.011506 0.012691 0.014379 0.016418 0.018564 0.020644 0.022406 0.023755 0.024518 0.024711 0.024450 0.023807 0.022868 0.021698 0.020301 0.018662 0.016773 0.014668 0.012426 0.010142 0.007934 0.005921 0.004194 

-0.007113 -0.007752 -0.008367 -0.008943 -0.009536 -0.010123 -0.010693 -0.011257 -0.011791 -0.012254 -0.012655 -0.012963 -0.013236 -0.013499 -0.013774 -0.014047 -0.014283 -0.014453 -0.014577 -0.014620 -0.014577 -0.014466 -0.014318 -0.014135 -0.013847 -0.013481 -0.012976 -0.012276 -0.011423 -0.010453 -0.009423 -0.008384 -0.007303 -0.006310 -0.005377 -0.004255 -0.002863 -0.001189 0.000722 0.003001 0.005522 0.008136 0.010749 0.013438 0.016012 0.018311 0.020108 0.021279 0.021742 0.021513 0.020667 0.019313 0.017558 0.015709 0.013950 0.012400 0.011287 0.010757 0.010896 0.011671 0.012936 0.014705 0.016819 0.019033 0.021168 0.022973 0.024349 0.025120 0.025303 0.025018 0.024339 0.023352 0.022132 0.020681 0.018988 0.017049 0.014895 0.012607 0.010282 0.008036 0.005992 0.004240 

-0.006059 -0.006666 -0.007266 -0.007848 -0.008418 -0.008986 -0.009546 -0.010127 -0.010734 -0.011354 -0.012007 -0.012616 -0.013177 -0.013688 -0.014097 -0.014357 -0.014582 -0.014792 -0.014956 -0.015060 -0.015116 -0.015213 -0.015240 -0.015167 -0.014934 -0.014628 -0.014131 -0.013366 -0.012481 -0.011559 -0.010596 -0.009504 -0.008376 -0.007275 -0.006179 -0.004929 -0.003426 -0.001657 0.000356 0.002687 0.005271 0.007950 0.010586 0.013277 0.015898 0.018249 0.020085 0.021291 0.021790 0.021564 0.020707 0.019331 0.017573 0.015716 0.013956 0.012420 0.011328 0.010815 0.011015 0.011858 0.013201 0.015048 0.017235 0.019513 0.021700 0.023544 0.024945 0.025723 0.025894 0.025584 0.024868 0.023835 0.022564 0.021060 0.019314 0.017324 0.015121 0.012788 0.010421 0.008139 0.006063 0.004286 

-0.004358 -0.004780 -0.005227 -0.005696 -0.006203 -0.006790 -0.007428 -0.008182 -0.009003 -0.009879 -0.010794 -0.011744 -0.012625 -0.013385 -0.013996 -0.014471 -0.014860 -0.015206 -0.015554 -0.015823 -0.016032 -0.016267 -0.016461 -0.016458 -0.016262 -0.015920 -0.015447 -0.014810 -0.013973 -0.013025 -0.011995 -0.010855 -0.009667 -0.008425 -0.007095 -0.005667 -0.004062 -0.002192 -0.000045 0.002348 0.004992 0.007740 0.010419 0.013153 0.015813 0.018201 0.020061 0.021306 0.021842 0.021646 0.020782 0.019379 0.017625 0.015749 0.013992 0.012471 0.011394 0.010907 0.011160 0.012069 0.013484 0.015410 0.017665 0.020004 0.022241 0.024120 0.025544 0.026327 0.026485 0.026150 0.025396 0.024316 0.022994 0.021437 0.019638 0.017597 0.015347 0.012968 0.010560 0.008241 0.006134 0.004332 

-0.003634 -0.003990 -0.004354 -0.004774 -0.005293 -0.005880 -0.006541 -0.007261 -0.008081 -0.008988 -0.009987 -0.011043 -0.012047 -0.012952 -0.013772 -0.014509 -0.015179 -0.015780 -0.016308 -0.016734 -0.017133 -0.017517 -0.017801 -0.017940 -0.017783 -0.017457 -0.017070 -0.016537 -0.015720 -0.014718 -0.013656 -0.012440 -0.011110 -0.009716 -0.008207 -0.006523 -0.004738 -0.002761 -0.000496 0.001998 0.004711 0.007519 0.010271 0.013070 0.015726 0.018132 0.020043 0.021325 0.021906 0.021750 0.020887 0.019468 0.017712 0.015811 0.014060 0.012552 0.011484 0.011028 0.011338 0.012310 0.013790 0.015791 0.018111 0.020509 0.022790 0.024702 0.026145 0.026931 0.027076 0.026713 0.025922 0.024795 0.023422 0.021812 0.019961 0.017870 0.015571 0.013147 0.010698 0.008343 0.006205 0.004378 

-0.002778 -0.003173 -0.003618 -0.004128 -0.004700 -0.005371 -0.006126 -0.006963 -0.007864 -0.008844 -0.009892 -0.010982 -0.012056 -0.013086 -0.014051 -0.014941 -0.015737 -0.016504 -0.017208 -0.017807 -0.018315 -0.018768 -0.019140 -0.019324 -0.019288 -0.019063 -0.018769 -0.018236 -0.017389 -0.016391 -0.015302 -0.014021 -0.012578 -0.011077 -0.009359 -0.007483 -0.005511 -0.003374 -0.000993 0.001629 0.004441 0.007302 0.010141 0.012982 0.015611 0.018045 0.020031 0.021357 0.021984 0.021873 0.021025 0.019610 0.017833 0.015906 0.014163 0.012666 0.011606 0.011181 0.011550 0.012581 0.014125 0.016192 0.018573 0.021027 0.023350 0.025291 0.026748 0.027536 0.027667 0.027276 0.026446 0.025272 0.023848 0.022186 0.020283 0.018141 0.015795 0.013326 0.010836 0.008444 0.006275 0.004424 

-0.003468 -0.003897 -0.004408 -0.005020 -0.005711 -0.006515 -0.007401 -0.008316 -0.009269 -0.010278 -0.011300 -0.012315 -0.013275 -0.014170 -0.015057 -0.015904 -0.016714 -0.017440 -0.018160 -0.018827 -0.019384 -0.019819 -0.020079 -0.020281 -0.020378 -0.020331 -0.020102 -0.019659 -0.018963 -0.018029 -0.016877 -0.015515 -0.014019 -0.012377 -0.010532 -0.008501 -0.006330 -0.004030 -0.001536 0.001185 0.004128 0.007070 0.010003 0.012873 0.015495 0.017967 0.020035 0.021431 0.022097 0.022016 0.021204 0.019786 0.017991 0.016037 0.014302 0.012811 0.011764 0.011366 0.011796 0.012884 0.014485 0.016615 0.019050 0.021558 0.023919 0.025887 0.027355 0.028142 0.028258 0.027838 0.026968 0.025748 0.024272 0.022558 0.020603 0.018412 0.016018 0.013505 0.010973 0.008546 0.006346 0.004469 

-0.007904 -0.008302 -0.008728 -0.009218 -0.009783 -0.010449 -0.011173 -0.011937 -0.012723 -0.013501 -0.014190 -0.014765 -0.015297 -0.015795 -0.016260 -0.016748 -0.017286 -0.017910 -0.018555 -0.019267 -0.019901 -0.020387 -0.020809 -0.021181 -0.021436 -0.021515 -0.021376 -0.020970 -0.020352 -0.019478 -0.018404 -0.017015 -0.015419 -0.013572 -0.011572 -0.009424 -0.007135 -0.004719 -0.002090 0.000754 0.003791 0.006867 0.009883 0.012771 0.015398 0.017925 0.020072 0.021542 0.022245 0.022190 0.021404 0.019991 0.018181 0.016206 0.014474 0.012988 0.011956 0.011592 0.012077 0.013220 0.014872 0.017061 0.019543 0.022102 0.024498 0.026489 0.027966 0.028749 0.028849 0.028398 0.027488 0.026221 0.024695 0.022928 0.020921 0.018681 0.016240 0.013682 0.011111 0.008647 0.006416 0.004515 

-0.010581 -0.011047 -0.011499 -0.011935 -0.012351 -0.012746 -0.013138 -0.013538 -0.013936 -0.014336 -0.014755 -0.015157 -0.015515 -0.015855 -0.016221 -0.016649 -0.017152 -0.017767 -0.018439 -0.019192 -0.019936 -0.020641 -0.021307 -0.021885 -0.022233 -0.022365 -0.022264 -0.021918 -0.021340 -0.020537 -0.019531 -0.018172 -0.016486 -0.014582 -0.012484 -0.010233 -0.007833 -0.005290 -0.002538 0.000434 0.003524 0.006703 0.009765 0.012699 0.015367 0.017935 0.020153 0.021686 0.022432 0.022393 0.021627 0.020219 0.018404 0.016424 0.014685 0.013201 0.012184 0.011860 0.012398 0.013590 0.015291 0.017533 0.020056 0.022661 0.025088 0.027097 0.028581 0.029358 0.029440 0.028958 0.028007 0.026692 0.025115 0.023296 0.021238 0.018948 0.016461 0.013859 0.011247 0.008747 0.006486 0.004560 

-0.009771 -0.010359 -0.010877 -0.011331 -0.011724 -0.012074 -0.012410 -0.012697 -0.012960 -0.013203 -0.013435 -0.013702 -0.014015 -0.014399 -0.014903 -0.015541 -0.016258 -0.017067 -0.018004 -0.018942 -0.019806 -0.020653 -0.021437 -0.022102 -0.022575 -0.022798 -0.022716 -0.022290 -0.021687 -0.020989 -0.020078 -0.018848 -0.017216 -0.015375 -0.013284 -0.010934 -0.008475 -0.005829 -0.002916 0.000172 0.003325 0.006548 0.009655 0.012629 0.015406 0.018023 0.020290 0.021874 0.022652 0.022633 0.021881 0.020479 0.018659 0.016684 0.014937 0.013458 0.012452 0.012173 0.012758 0.013993 0.015740 0.018030 0.020592 0.023236 0.025689 0.027712 0.029200 0.029969 0.030032 0.029517 0.028523 0.027161 0.025532 0.023662 0.021553 0.019215 0.016680 0.014035 0.011383 0.008848 0.006556 0.004606 

-0.005911 -0.006390 -0.006858 -0.007331 -0.007812 -0.008261 -0.008672 -0.009080 -0.009502 -0.009922 -0.010426 -0.010983 -0.011622 -0.012400 -0.013277 -0.014207 -0.015182 -0.016250 -0.017403 -0.018544 -0.019627 -0.020603 -0.021480 -0.022263 -0.022841 -0.023027 -0.022850 -0.022373 -0.021755 -0.021096 -0.020273 -0.019167 -0.017708 -0.015943 -0.013870 -0.011570 -0.009025 -0.006256 -0.003255 -0.000064 0.003157 0.006411 0.009561 0.012572 0.015482 0.018185 0.020482 0.022097 0.022908 0.022906 0.022172 0.020770 0.018950 0.016986 0.015236 0.013757 0.012767 0.012532 0.013156 0.014432 0.016225 0.018559 0.021153 0.023829 0.026303 0.028335 0.029824 0.030581 0.030623 0.030075 0.029038 0.027628 0.025948 0.024026 0.021866 0.019480 0.016899 0.014211 0.011519 0.008948 0.006626 0.004651 

-0.006646 -0.006797 -0.006915 -0.007013 -0.007095 -0.007179 -0.007289 -0.007490 -0.007773 -0.008155 -0.008653 -0.009314 -0.010150 -0.011168 -0.012352 -0.013640 -0.014981 -0.016326 -0.017649 -0.018982 -0.020182 -0.021201 -0.022043 -0.022687 -0.023061 -0.023147 -0.022901 -0.022388 -0.021779 -0.021176 -0.020442 -0.019416 -0.018070 -0.016405 -0.014384 -0.012051 -0.009396 -0.006528 -0.003508 -0.000237 0.003068 0.006326 0.009532 0.012600 0.015620 0.018436 0.020747 0.022363 0.023202 0.023223 0.022492 0.021098 0.019283 0.017340 0.015584 0.014101 0.013131 0.012937 0.013596 0.014907 0.016745 0.019115 0.021741 0.024442 0.026929 0.028967 0.030453 0.031196 0.031216 0.030632 0.029551 0.028093 0.026362 0.024388 0.022178 0.019743 0.017117 0.014385 0.011654 0.009047 0.006695 0.004696 

-0.007680 -0.007809 -0.007866 -0.007904 -0.007962 -0.008041 -0.008128 -0.008247 -0.008452 -0.008784 -0.009314 -0.010049 -0.010995 -0.012145 -0.013465 -0.014875 -0.016361 -0.017868 -0.019270 -0.020498 -0.021519 -0.022318 -0.022941 -0.023368 -0.023528 -0.023394 -0.023040 -0.022535 -0.021943 -0.021343 -0.020614 -0.019653 -0.018396 -0.016792 -0.014740 -0.012313 -0.009596 -0.006696 -0.003617 -0.000350 0.003010 0.006313 0.009601 0.012746 0.015856 0.018741 0.021073 0.022678 0.023535 0.023583 0.022859 0.021469 0.019663 0.017738 0.015981 0.014493 0.013543 0.013390 0.014080 0.015420 0.017302 0.019700 0.022354 0.025076 0.027568 0.029606 0.031088 0.031814 0.031809 0.031189 0.030063 0.028555 0.026774 0.024748 0.022487 0.020005 0.017333 0.014559 0.011788 0.009147 0.006764 0.004741 

-0.006462 -0.006785 -0.007112 -0.007458 -0.007842 -0.008271 -0.008752 -0.009287 -0.009937 -0.010725 -0.011624 -0.012716 -0.013939 -0.015224 -0.016566 -0.017894 -0.019146 -0.020283 -0.021281 -0.022075 -0.022688 -0.023207 -0.023562 -0.023778 -0.023801 -0.023631 -0.023339 -0.022887 -0.022295 -0.021577 -0.020804 -0.019886 -0.018680 -0.017097 -0.014990 -0.012459 -0.009694 -0.006756 -0.003651 -0.000404 0.002977 0.006387 0.009779 0.013033 0.016185 0.019094 0.021442 0.023058 0.023925 0.023988 0.023268 0.021887 0.020090 0.018177 0.016425 0.014938 0.014000 0.013891 0.014610 0.015974 0.017890 0.020315 0.022994 0.025728 0.028221 0.030255 0.031727 0.032433 0.032403 0.031744 0.030572 0.029014 0.027183 0.025106 0.022795 0.020266 0.017548 0.014732 0.011922 0.009245 0.006833 0.004785 

-0.008648 -0.009211 -0.009761 -0.010309 -0.010886 -0.011526 -0.012210 -0.012944 -0.013703 -0.014513 -0.015430 -0.016404 -0.017436 -0.018492 -0.019496 -0.020459 -0.021331 -0.022053 -0.022613 -0.023023 -0.023360 -0.023685 -0.023923 -0.023994 -0.023930 -0.023748 -0.023437 -0.023036 -0.022506 -0.021799 -0.020982 -0.020053 -0.018872 -0.017295 -0.015166 -0.012548 -0.009699 -0.006710 -0.003597 -0.000367 0.003046 0.006552 0.010041 0.013402 0.016593 0.019502 0.021868 0.023505 0.024368 0.024450 0.023722 0.022357 0.020565 0.018665 0.016913 0.015434 0.014502 0.014443 0.015186 0.016572 0.018513 0.020963 0.023661 0.026402 0.028889 0.030915 0.032372 0.033055 0.032997 0.032299 0.031079 0.029471 0.027590 0.025462 0.023101 0.020524 0.017762 0.014904 0.012055 0.009344 0.006902 0.004830 

-0.012554 -0.013267 -0.013956 -0.014593 -0.015210 -0.015840 -0.016482 -0.017085 -0.017701 -0.018354 -0.019017 -0.019646 -0.020237 -0.020801 -0.021332 -0.021870 -0.022340 -0.022756 -0.023114 -0.023404 -0.023615 -0.023798 -0.023947 -0.024005 -0.023851 -0.023531 -0.023154 -0.022749 -0.022268 -0.021650 -0.020899 -0.020034 -0.018925 -0.017353 -0.015199 -0.012563 -0.009633 -0.006556 -0.003442 -0.000193 0.003262 0.006804 0.010349 0.013826 0.017068 0.019968 0.022337 0.023998 0.024868 0.024964 0.024232 0.022874 0.021087 0.019197 0.017442 0.015974 0.015057 0.015039 0.015805 0.017211 0.019175 0.021643 0.024355 0.027096 0.029572 0.031586 0.033022 0.033680 0.033592 0.032852 0.031585 0.029926 0.027994 0.025815 0.023405 0.020782 0.017975 0.015075 0.012188 0.009442 0.006970 0.004874 

-0.011295 -0.011982 -0.012676 -0.013381 -0.014098 -0.014850 -0.015622 -0.016384 -0.017131 -0.017907 -0.018644 -0.019302 -0.019867 -0.020344 -0.020723 -0.021098 -0.021456 -0.021772 -0.022114 -0.022445 -0.022743 -0.022945 -0.023073 -0.023138 -0.023082 -0.022925 -0.022728 -0.022436 -0.021962 -0.021433 -0.020821 -0.020044 -0.018933 -0.017276 -0.015022 -0.012358 -0.009410 -0.006331 -0.003173 0.000143 0.003584 0.007142 0.010758 0.014296 0.017570 0.020474 0.022855 0.024534 0.025424 0.025530 0.024792 0.023437 0.021650 0.019766 0.018013 0.016560 0.015672 0.015677 0.016468 0.017891 0.019877 0.022355 0.025077 0.027814 0.030271 0.032267 0.033678 0.034307 0.034187 0.033405 0.032088 0.030378 0.028396 0.026166 0.023707 0.021037 0.018187 0.015245 0.012319 0.009539 0.007038 0.004918 

-0.010513 -0.011048 -0.011533 -0.012004 -0.012497 -0.013023 -0.013605 -0.014238 -0.014907 -0.015649 -0.016388 -0.017091 -0.017740 -0.018343 -0.018891 -0.019355 -0.019787 -0.020203 -0.020529 -0.020847 -0.021194 -0.021496 -0.021735 -0.021915 -0.021999 -0.022021 -0.021986 -0.021872 -0.021579 -0.021194 -0.020680 -0.019869 -0.018669 -0.016888 -0.014575 -0.011925 -0.009055 -0.005974 -0.002817 0.000523 0.004010 0.007603 0.011246 0.014822 0.018107 0.021017 0.023446 0.025130 0.026029 0.026142 0.025398 0.024046 0.022254 0.020371 0.018626 0.017195 0.016345 0.016360 0.017171 0.018612 0.020616 0.023102 0.025826 0.028555 0.030987 0.032960 0.034341 0.034938 0.034782 0.033956 0.032588 0.030827 0.028795 0.026514 0.024007 0.021291 0.018397 0.015413 0.012450 0.009636 0.007105 0.004962 

-0.010507 -0.010772 -0.011038 -0.011347 -0.011698 -0.012088 -0.012549 -0.013100 -0.013716 -0.014428 -0.015150 -0.015834 -0.016446 -0.017017 -0.017574 -0.018066 -0.018515 -0.018921 -0.019281 -0.019599 -0.019884 -0.020125 -0.020364 -0.020603 -0.020792 -0.020940 -0.021033 -0.021009 -0.020851 -0.020576 -0.020069 -0.019191 -0.017930 -0.016188 -0.013955 -0.011359 -0.008553 -0.005524 -0.002352 0.000986 0.004541 0.008153 0.011820 0.015396 0.018708 0.021635 0.024098 0.025801 0.026684 0.026793 0.026045 0.024697 0.022901 0.021019 0.019287 0.017883 0.017073 0.017094 0.017919 0.019374 0.021392 0.023884 0.026604 0.029319 0.031722 0.033663 0.035011 0.035572 0.035378 0.034507 0.033087 0.031274 0.029192 0.026861 0.024305 0.021544 0.018606 0.015581 0.012581 0.009732 0.007173 0.005006 

-0.008957 -0.009487 -0.010045 -0.010633 -0.011260 -0.011960 -0.012671 -0.013407 -0.014152 -0.014846 -0.015460 -0.015998 -0.016436 -0.016816 -0.017118 -0.017352 -0.017586 -0.017814 -0.018035 -0.018308 -0.018609 -0.018898 -0.019159 -0.019413 -0.019658 -0.019878 -0.020052 -0.020131 -0.020031 -0.019750 -0.019174 -0.018257 -0.016986 -0.015306 -0.013190 -0.010703 -0.007931 -0.004974 -0.001798 0.001608 0.005181 0.008826 0.012489 0.016078 0.019388 0.022332 0.024809 0.026516 0.027397 0.027479 0.026728 0.025386 0.023599 0.021717 0.019998 0.018632 0.017856 0.017879 0.018714 0.020180 0.022206 0.024700 0.027410 0.030107 0.032473 0.034380 0.035687 0.036210 0.035974 0.035055 0.033583 0.031718 0.029586 0.027204 0.024601 0.021794 0.018813 0.015748 0.012710 0.009828 0.007239 0.005049 

-0.010378 -0.011043 -0.011726 -0.012414 -0.013116 -0.013764 -0.014361 -0.014938 -0.015481 -0.015948 -0.016318 -0.016595 -0.016764 -0.016862 -0.016916 -0.016939 -0.016983 -0.017054 -0.017112 -0.017207 -0.017364 -0.017592 -0.017863 -0.018109 -0.018346 -0.018640 -0.018871 -0.018978 -0.018919 -0.018646 -0.018088 -0.017170 -0.015947 -0.014309 -0.012321 -0.009976 -0.007258 -0.004346 -0.001136 0.002351 0.005929 0.009596 0.013263 0.016844 0.020179 0.023129 0.025574 0.027271 0.028143 0.028202 0.027455 0.026109 0.024346 0.022464 0.020760 0.019440 0.018690 0.018715 0.019556 0.021029 0.023060 0.025550 0.028246 0.030918 0.033242 0.035109 0.036372 0.036853 0.036570 0.035603 0.034077 0.032159 0.029977 0.027546 0.024895 0.022043 0.019019 0.015914 0.012839 0.009923 0.007306 0.005093 

-0.010681 -0.011206 -0.011733 -0.012234 -0.012744 -0.013248 -0.013730 -0.014194 -0.014590 -0.014898 -0.015118 -0.015258 -0.015342 -0.015358 -0.015368 -0.015412 -0.015482 -0.015564 -0.015671 -0.015756 -0.015880 -0.016075 -0.016321 -0.016599 -0.016878 -0.017186 -0.017476 -0.017620 -0.017614 -0.017368 -0.016855 -0.015982 -0.014731 -0.013113 -0.011255 -0.009044 -0.006452 -0.003553 -0.000304 0.003199 0.006813 0.010508 0.014150 0.017714 0.021045 0.023961 0.026383 0.028057 0.028916 0.028964 0.028217 0.026868 0.025132 0.023262 0.021579 0.020299 0.019575 0.019606 0.020448 0.021924 0.023954 0.026435 0.029114 0.031752 0.034029 0.035851 0.037064 0.037500 0.037168 0.036149 0.034569 0.032598 0.030366 0.027884 0.025186 0.022290 0.019224 0.016079 0.012967 0.010018 0.007372 0.005136 

-0.009261 -0.009710 -0.010105 -0.010445 -0.010750 -0.011022 -0.011246 -0.011419 -0.011553 -0.011678 -0.011792 -0.011919 -0.012090 -0.012284 -0.012495 -0.012659 -0.012753 -0.012906 -0.013157 -0.013469 -0.013809 -0.014102 -0.014399 -0.014749 -0.015102 -0.015414 -0.015741 -0.015970 -0.016014 -0.015867 -0.015453 -0.014621 -0.013391 -0.011773 -0.009968 -0.007934 -0.005438 -0.002549 0.000659 0.004193 0.007838 0.011514 0.015163 0.018691 0.021990 0.024842 0.027243 0.028885 0.029729 0.029761 0.029011 0.027657 0.025951 0.024108 0.022453 0.021209 0.020508 0.020547 0.021391 0.022862 0.024890 0.027359 0.030012 0.032607 0.034837 0.036606 0.037765 0.038150 0.037767 0.036694 0.035059 0.033034 0.030751 0.028221 0.025476 0.022535 0.019427 0.016242 0.013094 0.010112 0.007438 0.005178 

-0.007839 -0.008101 -0.008359 -0.008589 -0.008768 -0.008885 -0.008950 -0.008973 -0.008929 -0.008871 -0.008814 -0.008795 -0.008842 -0.008923 -0.009077 -0.009287 -0.009501 -0.009789 -0.010148 -0.010554 -0.010954 -0.011348 -0.011765 -0.012225 -0.012715 -0.013200 -0.013580 -0.013862 -0.014036 -0.013990 -0.013550 -0.012727 -0.011592 -0.010145 -0.008433 -0.006504 -0.004139 -0.001356 0.001792 0.005304 0.008938 0.012603 0.016233 0.019725 0.022972 0.025789 0.028162 0.029765 0.030591 0.030593 0.029840 0.028480 0.026802 0.025002 0.023384 0.022167 0.021490 0.021539 0.022385 0.023850 0.025867 0.028319 0.030942 0.033487 0.035663 0.037373 0.038474 0.038804 0.038366 0.037237 0.035546 0.033468 0.031134 0.028554 0.025763 0.022778 0.019628 0.016404 0.013220 0.010206 0.007503 0.005221 

-0.005000 -0.005110 -0.005224 -0.005351 -0.005488 -0.005598 -0.005663 -0.005682 -0.005676 -0.005700 -0.005744 -0.005828 -0.005918 -0.005987 -0.006087 -0.006248 -0.006453 -0.006683 -0.006996 -0.007369 -0.007788 -0.008258 -0.008795 -0.009350 -0.009899 -0.010448 -0.010970 -0.011403 -0.011691 -0.011654 -0.011229 -0.010421 -0.009358 -0.008139 -0.006626 -0.004820 -0.002588 0.000012 0.003047 0.006459 0.010084 0.013730 0.017312 0.020777 0.023996 0.026780 0.029112 0.030705 0.031505 0.031473 0.030694 0.029352 0.027695 0.025942 0.024366 0.023171 0.022523 0.022585 0.023432 0.024888 0.026884 0.029317 0.031905 0.034390 0.036508 0.038154 0.039191 0.039463 0.038967 0.037779 0.036031 0.033898 0.031515 0.028886 0.026048 0.023019 0.019828 0.016566 0.013345 0.010298 0.007568 0.005263 

-0.000446 -0.000519 -0.000644 -0.000843 -0.001101 -0.001420 -0.001763 -0.002094 -0.002408 -0.002703 -0.002996 -0.003270 -0.003477 -0.003613 -0.003711 -0.003790 -0.003900 -0.004080 -0.004342 -0.004737 -0.005239 -0.005760 -0.006257 -0.006799 -0.007320 -0.007844 -0.008351 -0.008784 -0.009048 -0.009056 -0.008679 -0.007988 -0.007102 -0.006005 -0.004649 -0.002918 -0.000838 0.001579 0.004435 0.007688 0.011247 0.014857 0.018413 0.021859 0.025045 0.027818 0.030099 0.031698 0.032464 0.032385 0.031576 0.030265 0.028627 0.026924 0.025393 0.024223 0.023608 0.023685 0.024534 0.025978 0.027946 0.030352 0.032901 0.035320 0.037370 0.038946 0.039916 0.040125 0.039568 0.038320 0.036514 0.034327 0.031893 0.029214 0.026331 0.023259 0.020026 0.016725 0.013469 0.010391 0.007632 0.005305 

-0.000067 -0.000116 -0.000205 -0.000340 -0.000506 -0.000701 -0.000918 -0.001138 -0.001382 -0.001643 -0.001909 -0.002171 -0.002386 -0.002487 -0.002557 -0.002597 -0.002651 -0.002781 -0.003035 -0.003362 -0.003753 -0.004186 -0.004588 -0.004893 -0.005152 -0.005455 -0.005787 -0.006082 -0.006284 -0.006295 -0.006066 -0.005587 -0.004824 -0.003838 -0.002585 -0.000982 0.000986 0.003245 0.005880 0.008976 0.012401 0.015995 0.019551 0.022967 0.026138 0.028908 0.031141 0.032724 0.033461 0.033330 0.032507 0.031218 0.029600 0.027956 0.026466 0.025325 0.024742 0.024841 0.025689 0.027119 0.029057 0.031425 0.033927 0.036273 0.038250 0.039751 0.040649 0.040791 0.040171 0.038859 0.036995 0.034752 0.032268 0.029540 0.026611 0.023496 0.020223 0.016884 0.013593 0.010482 0.007696 0.005347 

-0.003116 -0.003306 -0.003427 -0.003466 -0.003457 -0.003405 -0.003352 -0.003321 -0.003322 -0.003333 -0.003317 -0.003295 -0.003286 -0.003290 -0.003262 -0.003211 -0.003195 -0.003206 -0.003192 -0.003188 -0.003243 -0.003393 -0.003532 -0.003565 -0.003564 -0.003601 -0.003695 -0.003787 -0.003812 -0.003695 -0.003543 -0.003192 -0.002537 -0.001682 -0.000576 0.000888 0.002703 0.004807 0.007287 0.010253 0.013583 0.017163 0.020713 0.024098 0.027273 0.030032 0.032224 0.033782 0.034477 0.034300 0.033479 0.032219 0.030627 0.029033 0.027591 0.026483 0.025929 0.026054 0.026899 0.028313 0.030217 0.032536 0.034985 0.037252 0.039147 0.040569 0.041389 0.041461 0.040773 0.039397 0.037473 0.035175 0.032640 0.029863 0.026889 0.023731 0.020418 0.017041 0.013715 0.010573 0.007760 0.005388 

-0.005335 -0.005601 -0.005837 -0.006033 -0.006186 -0.006319 -0.006408 -0.006446 -0.006428 -0.006371 -0.006280 -0.006139 -0.005946 -0.005712 -0.005467 -0.005204 -0.004921 -0.004610 -0.004245 -0.003881 -0.003545 -0.003268 -0.003011 -0.002735 -0.002478 -0.002275 -0.002072 -0.001878 -0.001672 -0.001450 -0.001248 -0.000944 -0.000419 0.000316 0.001289 0.002591 0.004276 0.006321 0.008688 0.011533 0.014801 0.018332 0.021886 0.025267 0.028457 0.031177 0.033336 0.034860 0.035514 0.035295 0.034467 0.033253 0.031706 0.030162 0.028778 0.027703 0.027174 0.027322 0.028165 0.029560 0.031424 0.033688 0.036075 0.038257 0.040064 0.041400 0.042138 0.042135 0.041377 0.039933 0.037948 0.035595 0.033009 0.030184 0.027164 0.023965 0.020612 0.017198 0.013837 0.010663 0.007823 0.005429 

-0.006932 -0.007241 -0.007569 -0.007873 -0.008149 -0.008368 -0.008543 -0.008687 -0.008761 -0.008780 -0.008729 -0.008583 -0.008378 -0.008121 -0.007795 -0.007404 -0.006908 -0.006272 -0.005577 -0.004830 -0.004070 -0.003335 -0.002693 -0.002136 -0.001655 -0.001209 -0.000793 -0.000414 -0.000095 0.000232 0.000523 0.000825 0.001315 0.001955 0.002824 0.004062 0.005698 0.007700 0.010017 0.012786 0.015989 0.019487 0.023057 0.026473 0.029660 0.032338 0.034474 0.035967 0.036584 0.036328 0.035498 0.034322 0.032830 0.031344 0.030026 0.028989 0.028479 0.028647 0.029492 0.030860 0.032677 0.034881 0.037197 0.039286 0.041001 0.042244 0.042895 0.042813 0.041982 0.040468 0.038422 0.036012 0.033375 0.030501 0.027437 0.024196 0.020803 0.017352 0.013957 0.010753 0.007886 0.005470 

-0.008384 -0.008770 -0.009154 -0.009523 -0.009853 -0.010159 -0.010391 -0.010546 -0.010639 -0.010654 -0.010581 -0.010425 -0.010165 -0.009833 -0.009392 -0.008839 -0.008171 -0.007395 -0.006496 -0.005510 -0.004451 -0.003394 -0.002414 -0.001607 -0.000851 -0.000164 0.000377 0.000821 0.001198 0.001522 0.001809 0.002129 0.002601 0.003254 0.004130 0.005311 0.006910 0.008893 0.011186 0.013926 0.017098 0.020594 0.024199 0.027665 0.030857 0.033498 0.035628 0.037093 0.037679 0.037411 0.036579 0.035430 0.034003 0.032584 0.031332 0.030342 0.029851 0.030032 0.030878 0.032216 0.033977 0.036112 0.038350 0.040340 0.041955 0.043100 0.043660 0.043493 0.042587 0.041002 0.038893 0.036426 0.033738 0.030816 0.027707 0.024425 0.020993 0.017506 0.014077 0.010841 0.007948 0.005510 

-0.011715 -0.011865 -0.011991 -0.012113 -0.012177 -0.012202 -0.012172 -0.012085 -0.011919 -0.011680 -0.011385 -0.011026 -0.010618 -0.010125 -0.009531 -0.008863 -0.008061 -0.007155 -0.006196 -0.005164 -0.004132 -0.003144 -0.002204 -0.001377 -0.000528 0.000266 0.000934 0.001453 0.001927 0.002264 0.002551 0.002977 0.003506 0.004206 0.005090 0.006249 0.007846 0.009871 0.012206 0.014951 0.018155 0.021686 0.025312 0.028852 0.032058 0.034686 0.036793 0.038236 0.038814 0.038556 0.037717 0.036580 0.035228 0.033881 0.032697 0.031764 0.031293 0.031481 0.032327 0.033627 0.035326 0.037385 0.039535 0.041419 0.042927 0.043969 0.044434 0.044178 0.043193 0.041535 0.039363 0.036839 0.034098 0.031128 0.027975 0.024652 0.021182 0.017658 0.014195 0.010929 0.008009 0.005550 

-0.009332 -0.009557 -0.009774 -0.009966 -0.010137 -0.010277 -0.010357 -0.010371 -0.010308 -0.010194 -0.010000 -0.009708 -0.009336 -0.008837 -0.008227 -0.007551 -0.006863 -0.006147 -0.005388 -0.004632 -0.003829 -0.003047 -0.002226 -0.001439 -0.000718 -0.000016 0.000648 0.001248 0.001850 0.002351 0.002756 0.003261 0.003947 0.004763 0.005682 0.006909 0.008553 0.010640 0.013054 0.015889 0.019169 0.022728 0.026387 0.030021 0.033273 0.035916 0.038007 0.039413 0.039991 0.039759 0.038913 0.037789 0.036507 0.035242 0.034130 0.033254 0.032809 0.033000 0.033838 0.035092 0.036725 0.038700 0.040750 0.042522 0.043918 0.044850 0.045215 0.044866 0.043799 0.042068 0.039829 0.037249 0.034455 0.031437 0.028240 0.024876 0.021368 0.017808 0.014313 0.011017 0.008070 0.005590 

-0.005669 -0.005850 -0.006029 -0.006179 -0.006343 -0.006529 -0.006727 -0.006927 -0.007107 -0.007244 -0.007263 -0.007171 -0.006964 -0.006657 -0.006227 -0.005692 -0.005127 -0.004602 -0.004109 -0.003611 -0.003096 -0.002589 -0.002094 -0.001641 -0.001197 -0.000660 -0.000010 0.000740 0.001466 0.002098 0.002626 0.003230 0.003975 0.004894 0.005953 0.007284 0.009024 0.011236 0.013791 0.016741 0.020085 0.023710 0.027436 0.031170 0.034493 0.037160 0.039256 0.040631 0.041215 0.041018 0.040179 0.039083 0.037864 0.036678 0.035643 0.034818 0.034406 0.034596 0.035413 0.036614 0.038174 0.040057 0.041997 0.043652 0.044928 0.045745 0.046004 0.045560 0.044406 0.042600 0.040293 0.037656 0.034809 0.031743 0.028503 0.025099 0.021553 0.017958 0.014429 0.011103 0.008131 0.005629 

-0.005357 -0.005545 -0.005714 -0.005844 -0.005903 -0.005954 -0.005993 -0.005994 -0.005925 -0.005795 -0.005619 -0.005418 -0.005174 -0.004884 -0.004552 -0.004175 -0.003788 -0.003412 -0.003075 -0.002825 -0.002627 -0.002420 -0.002149 -0.001822 -0.001474 -0.001078 -0.000587 0.000086 0.000835 0.001569 0.002186 0.002855 0.003656 0.004620 0.005838 0.007350 0.009245 0.011611 0.014383 0.017490 0.020940 0.024675 0.028508 0.032321 0.035703 0.038414 0.040526 0.041882 0.042477 0.042324 0.041511 0.040462 0.039307 0.038197 0.037239 0.036469 0.036083 0.036271 0.037052 0.038197 0.039676 0.041457 0.043276 0.044806 0.045956 0.046653 0.046803 0.046257 0.045014 0.043131 0.040755 0.038060 0.035159 0.032045 0.028762 0.025319 0.021735 0.018106 0.014544 0.011189 0.008191 0.005668 

-0.006929 -0.007031 -0.007067 -0.007052 -0.007020 -0.006968 -0.006872 -0.006725 -0.006492 -0.006186 -0.005837 -0.005425 -0.004945 -0.004462 -0.003982 -0.003525 -0.003156 -0.002892 -0.002694 -0.002544 -0.002394 -0.002236 -0.002052 -0.001846 -0.001595 -0.001299 -0.000933 -0.000490 0.000041 0.000689 0.001390 0.002169 0.003025 0.004086 0.005467 0.007179 0.009311 0.011865 0.014845 0.018146 0.021745 0.025608 0.029573 0.033446 0.036882 0.039686 0.041812 0.043147 0.043772 0.043676 0.042918 0.041927 0.040838 0.039804 0.038916 0.038198 0.037838 0.038022 0.038754 0.039837 0.041229 0.042897 0.044588 0.045984 0.047003 0.047573 0.047608 0.046959 0.045622 0.043661 0.041215 0.038462 0.035507 0.032345 0.029020 0.025537 0.021916 0.018252 0.014659 0.011274 0.008250 0.005707 

-0.006630 -0.006757 -0.006851 -0.006918 -0.006987 -0.007053 -0.007108 -0.007120 -0.007033 -0.006851 -0.006521 -0.006083 -0.005560 -0.004997 -0.004433 -0.003881 -0.003375 -0.003010 -0.002761 -0.002546 -0.002336 -0.002175 -0.002022 -0.001821 -0.001658 -0.001509 -0.001311 -0.001018 -0.000627 -0.000092 0.000537 0.001279 0.002222 0.003440 0.005003 0.006930 0.009279 0.012088 0.015263 0.018747 0.022524 0.026535 0.030608 0.034540 0.038060 0.040971 0.043099 0.044446 0.045123 0.045082 0.044399 0.043474 0.042458 0.041507 0.040683 0.040006 0.039673 0.039851 0.040522 0.041535 0.042832 0.044378 0.045932 0.047185 0.048068 0.048506 0.048421 0.047663 0.046231 0.044190 0.041673 0.038861 0.035851 0.032642 0.029274 0.025753 0.022095 0.018397 0.014772 0.011358 0.008309 0.005745 

-0.007786 -0.007825 -0.007839 -0.007797 -0.007698 -0.007529 -0.007319 -0.007064 -0.006784 -0.006497 -0.006161 -0.005789 -0.005352 -0.004866 -0.004352 -0.003842 -0.003392 -0.003033 -0.002720 -0.002430 -0.002234 -0.002134 -0.002089 -0.002132 -0.002118 -0.002028 -0.001893 -0.001716 -0.001373 -0.000914 -0.000395 0.000337 0.001426 0.002777 0.004492 0.006669 0.009288 0.012297 0.015685 0.019334 0.023281 0.027449 0.031632 0.035639 0.039254 0.042258 0.044414 0.045798 0.046542 0.046550 0.045958 0.045114 0.044175 0.043305 0.042543 0.041898 0.041589 0.041750 0.042354 0.043293 0.044485 0.045898 0.047308 0.048412 0.049150 0.049451 0.049241 0.048370 0.046840 0.044717 0.042128 0.039256 0.036191 0.032936 0.029526 0.025966 0.022273 0.018540 0.014884 0.011441 0.008367 0.005783 

-0.007486 -0.007435 -0.007346 -0.007234 -0.007133 -0.007007 -0.006802 -0.006548 -0.006236 -0.005917 -0.005576 -0.005219 -0.004888 -0.004599 -0.004316 -0.004006 -0.003672 -0.003335 -0.003079 -0.002945 -0.002868 -0.002879 -0.002982 -0.003069 -0.003042 -0.002940 -0.002774 -0.002533 -0.002238 -0.001937 -0.001482 -0.000688 0.000513 0.002080 0.004060 0.006477 0.009289 0.012504 0.016080 0.019910 0.024009 0.028343 0.032637 0.036744 0.040458 0.043542 0.045754 0.047210 0.048013 0.048099 0.047599 0.046847 0.045984 0.045195 0.044492 0.043875 0.043588 0.043720 0.044254 0.045110 0.046186 0.047459 0.048716 0.049662 0.050250 0.050407 0.050067 0.049080 0.047449 0.045243 0.042581 0.039649 0.036529 0.033227 0.029775 0.026177 0.022448 0.018682 0.014994 0.011523 0.008425 0.005820 

-0.007090 -0.007104 -0.007088 -0.007027 -0.006855 -0.006602 -0.006343 -0.006087 -0.005866 -0.005670 -0.005487 -0.005327 -0.005198 -0.005079 -0.004924 -0.004763 -0.004597 -0.004467 -0.004387 -0.004343 -0.004353 -0.004419 -0.004486 -0.004460 -0.004359 -0.004188 -0.004008 -0.003828 -0.003582 -0.003285 -0.002760 -0.001848 -0.000449 0.001409 0.003662 0.006286 0.009297 0.012697 0.016429 0.020436 0.024692 0.029194 0.033658 0.037881 0.041691 0.044854 0.047118 0.048680 0.049566 0.049724 0.049333 0.048674 0.047893 0.047172 0.046530 0.045934 0.045669 0.045762 0.046228 0.046987 0.047937 0.049060 0.050154 0.050934 0.051366 0.051376 0.050900 0.049795 0.048058 0.045767 0.043031 0.040039 0.036863 0.033514 0.030021 0.026386 0.022621 0.018822 0.015104 0.011605 0.008482 0.005857 

-0.006915 -0.007087 -0.007243 -0.007355 -0.007417 -0.007422 -0.007389 -0.007279 -0.007103 -0.006906 -0.006690 -0.006513 -0.006378 -0.006312 -0.006305 -0.006280 -0.006261 -0.006274 -0.006362 -0.006478 -0.006643 -0.006808 -0.006851 -0.006682 -0.006414 -0.006160 -0.005974 -0.005731 -0.005371 -0.004838 -0.004078 -0.002931 -0.001350 0.000776 0.003308 0.006160 0.009381 0.012912 0.016820 0.020952 0.025404 0.030081 0.034721 0.039051 0.042983 0.046201 0.048530 0.050198 0.051175 0.051424 0.051155 0.050600 0.049911 0.049246 0.048662 0.048086 0.047829 0.047881 0.048271 0.048926 0.049738 0.050700 0.051622 0.052229 0.052499 0.052355 0.051739 0.050511 0.048668 0.046290 0.043480 0.040425 0.037193 0.033799 0.030264 0.026592 0.022792 0.018961 0.015212 0.011685 0.008538 0.005894 

-0.005746 -0.005912 -0.006044 -0.006117 -0.006168 -0.006228 -0.006351 -0.006530 -0.006730 -0.006928 -0.007176 -0.007461 -0.007773 -0.008074 -0.008327 -0.008566 -0.008796 -0.009006 -0.009228 -0.009407 -0.009563 -0.009682 -0.009645 -0.009439 -0.009104 -0.008691 -0.008292 -0.007831 -0.007220 -0.006371 -0.005253 -0.003877 -0.002033 0.000349 0.003098 0.006206 0.009607 0.013223 0.017244 0.021543 0.026162 0.030996 0.035808 0.040293 0.044309 0.047602 0.049993 0.051786 0.052868 0.053205 0.053071 0.052633 0.052037 0.051448 0.050893 0.050339 0.050071 0.050077 0.050386 0.050925 0.051591 0.052383 0.053122 0.053549 0.053649 0.053345 0.052584 0.051230 0.049279 0.046811 0.043927 0.040808 0.037521 0.034080 0.030505 0.026796 0.022962 0.019098 0.015319 0.011765 0.008594 0.005930 

-0.002850 -0.003073 -0.003325 -0.003603 -0.003917 -0.004291 -0.004779 -0.005388 -0.006066 -0.006759 -0.007485 -0.008221 -0.008928 -0.009618 -0.010215 -0.010743 -0.011260 -0.011697 -0.012079 -0.012376 -0.012576 -0.012582 -0.012419 -0.012069 -0.011548 -0.010896 -0.010179 -0.009414 -0.008507 -0.007421 -0.006103 -0.004464 -0.002402 0.000164 0.003085 0.006390 0.009939 0.013664 0.017740 0.022194 0.026952 0.031953 0.036946 0.041578 0.045697 0.049050 0.051526 0.053455 0.054652 0.055086 0.055083 0.054766 0.054273 0.053764 0.053225 0.052695 0.052400 0.052354 0.052575 0.052988 0.053496 0.054107 0.054654 0.054892 0.054816 0.054345 0.053435 0.051951 0.049890 0.047330 0.044371 0.041187 0.037844 0.034358 0.030743 0.026998 0.023129 0.019234 0.015425 0.011844 0.008649 0.005966 

-0.004212 -0.004585 -0.004983 -0.005434 -0.005958 -0.006579 -0.007262 -0.007927 -0.008617 -0.009350 -0.010126 -0.010945 -0.011745 -0.012493 -0.013159 -0.013754 -0.014272 -0.014730 -0.015108 -0.015331 -0.015359 -0.015116 -0.014684 -0.014090 -0.013281 -0.012440 -0.011532 -0.010508 -0.009377 -0.008107 -0.006584 -0.004686 -0.002403 0.000273 0.003318 0.006735 0.010389 0.014215 0.018329 0.022900 0.027852 0.032989 0.038117 0.042887 0.047124 0.050552 0.053155 0.055200 0.056522 0.057075 0.057193 0.057000 0.056619 0.056186 0.055662 0.055157 0.054817 0.054713 0.054836 0.055114 0.055452 0.055869 0.056218 0.056258 0.055997 0.055354 0.054291 0.052675 0.050502 0.047848 0.044813 0.041564 0.038165 0.034632 0.030977 0.027196 0.023294 0.019368 0.015530 0.011922 0.008704 0.006001 

-0.008973 -0.009289 -0.009609 -0.009936 -0.010279 -0.010644 -0.011021 -0.011416 -0.011880 -0.012412 -0.012993 -0.013596 -0.014238 -0.014875 -0.015477 -0.016012 -0.016440 -0.016771 -0.016979 -0.017061 -0.016977 -0.016701 -0.016175 -0.015451 -0.014502 -0.013474 -0.012369 -0.011181 -0.009917 -0.008488 -0.006733 -0.004615 -0.002111 0.000718 0.003883 0.007315 0.010988 0.014884 0.019100 0.023744 0.028826 0.034098 0.039319 0.044207 0.048553 0.052116 0.054859 0.057007 0.058482 0.059177 0.059421 0.059344 0.059075 0.058708 0.058211 0.057720 0.057329 0.057158 0.057169 0.057304 0.057459 0.057669 0.057815 0.057648 0.057195 0.056373 0.055153 0.053401 0.051113 0.048364 0.045252 0.041937 0.038482 0.034904 0.031209 0.027393 0.023458 0.019500 0.015634 0.011999 0.008758 0.006036 

-0.007505 -0.007915 -0.008334 -0.008765 -0.009198 -0.009691 -0.010245 -0.010803 -0.011399 -0.012089 -0.012852 -0.013666 -0.014501 -0.015315 -0.016057 -0.016657 -0.017068 -0.017348 -0.017507 -0.017549 -0.017465 -0.017154 -0.016592 -0.015806 -0.014850 -0.013797 -0.012673 -0.011508 -0.010228 -0.008598 -0.006550 -0.004156 -0.001496 0.001418 0.004593 0.008045 0.011759 0.015713 0.020063 0.024796 0.029920 0.035235 0.040549 0.045571 0.050019 0.053732 0.056631 0.058914 0.060529 0.061383 0.061773 0.061803 0.061643 0.061333 0.060878 0.060383 0.059939 0.059690 0.059579 0.059554 0.059517 0.059509 0.059442 0.059061 0.058406 0.057400 0.056020 0.054129 0.051726 0.048879 0.045688 0.042306 0.038795 0.035172 0.031438 0.027587 0.023619 0.019631 0.015736 0.012075 0.008811 0.006071 

-0.002814 -0.003443 -0.004124 -0.004851 -0.005606 -0.006393 -0.007181 -0.007968 -0.008799 -0.009716 -0.010736 -0.011832 -0.012944 -0.013994 -0.014932 -0.015705 -0.016313 -0.016793 -0.017097 -0.017170 -0.017035 -0.016746 -0.016181 -0.015420 -0.014510 -0.013511 -0.012471 -0.011314 -0.009947 -0.008173 -0.005970 -0.003421 -0.000666 0.002326 0.005472 0.008916 0.012694 0.016708 0.021155 0.025930 0.031042 0.036416 0.041826 0.046991 0.051548 0.055403 0.058470 0.060921 0.062670 0.063692 0.064249 0.064393 0.064317 0.064069 0.063663 0.063155 0.062651 0.062306 0.062068 0.061864 0.061622 0.061389 0.061098 0.060497 0.059633 0.058436 0.056891 0.054859 0.052338 0.049392 0.046122 0.042672 0.039105 0.035437 0.031664 0.027778 0.023778 0.019760 0.015837 0.012150 0.008864 0.006105 

-0.001551 -0.001863 -0.002246 -0.002704 -0.003254 -0.003905 -0.004665 -0.005523 -0.006402 -0.007334 -0.008336 -0.009404 -0.010501 -0.011561 -0.012541 -0.013398 -0.014161 -0.014836 -0.015322 -0.015544 -0.015566 -0.015399 -0.015044 -0.014510 -0.013798 -0.012922 -0.011858 -0.010644 -0.009104 -0.007214 -0.004941 -0.002425 0.000325 0.003381 0.006604 0.010037 0.013757 0.017791 0.022268 0.027076 0.032237 0.037686 0.043176 0.048457 0.053157 0.057154 0.060394 0.063019 0.064927 0.066117 0.066843 0.067110 0.067109 0.066923 0.066563 0.066035 0.065465 0.065010 0.064634 0.064238 0.063774 0.063307 0.062781 0.061952 0.060873 0.059481 0.057767 0.055590 0.052950 0.049904 0.046553 0.043034 0.039411 0.035698 0.031887 0.027967 0.023935 0.019888 0.015937 0.012224 0.008916 0.006139 

-0.003663 -0.003661 -0.003663 -0.003682 -0.003774 -0.003964 -0.004280 -0.004708 -0.005270 -0.005960 -0.006722 -0.007526 -0.008398 -0.009332 -0.010271 -0.011148 -0.011950 -0.012691 -0.013340 -0.013853 -0.014094 -0.014157 -0.014021 -0.013626 -0.013023 -0.012216 -0.011141 -0.009718 -0.007982 -0.005931 -0.003646 -0.001156 0.001541 0.004541 0.007779 0.011193 0.014887 0.018954 0.023445 0.028290 0.033499 0.038983 0.044577 0.049992 0.054845 0.058987 0.062421 0.065229 0.067310 0.068672 0.069565 0.069957 0.070038 0.069914 0.069582 0.069024 0.068380 0.067803 0.067274 0.066673 0.065977 0.065264 0.064492 0.063426 0.062126 0.060535 0.058647 0.056323 0.053562 0.050413 0.046980 0.043393 0.039714 0.035956 0.032107 0.028153 0.024090 0.020013 0.016035 0.012298 0.008967 0.006172 

-0.003386 -0.003482 -0.003589 -0.003700 -0.003800 -0.003914 -0.004094 -0.004342 -0.004646 -0.005100 -0.005710 -0.006456 -0.007308 -0.008198 -0.009025 -0.009729 -0.010397 -0.011077 -0.011745 -0.012360 -0.012863 -0.013152 -0.013247 -0.013054 -0.012551 -0.011720 -0.010487 -0.008889 -0.006966 -0.004803 -0.002471 0.000028 0.002729 0.005687 0.008945 0.012342 0.016017 0.020110 0.024667 0.029601 0.034806 0.040308 0.046041 0.051613 0.056634 0.060953 0.064568 0.067560 0.069827 0.071379 0.072424 0.072940 0.073109 0.073052 0.072730 0.072128 0.071394 0.070684 0.069991 0.069170 0.068229 0.067261 0.066228 0.064920 0.063393 0.061598 0.059531 0.057058 0.054173 0.050921 0.047404 0.043749 0.040014 0.036210 0.032324 0.028336 0.024243 0.020137 0.016132 0.012370 0.009017 0.006205 

-0.001815 -0.001949 -0.002105 -0.002309 -0.002541 -0.002806 -0.003114 -0.003484 -0.003921 -0.004446 -0.005047 -0.005675 -0.006344 -0.007083 -0.007832 -0.008518 -0.009186 -0.009929 -0.010725 -0.011451 -0.012019 -0.012395 -0.012535 -0.012375 -0.011879 -0.011050 -0.009817 -0.008105 -0.006089 -0.003895 -0.001528 0.000985 0.003721 0.006744 0.009992 0.013417 0.017225 0.021363 0.025961 0.030920 0.036170 0.041752 0.047582 0.053326 0.058541 0.063048 0.066853 0.070030 0.072480 0.074226 0.075419 0.076065 0.076325 0.076340 0.076017 0.075355 0.074514 0.073655 0.072782 0.071728 0.070531 0.069294 0.067988 0.066432 0.064673 0.062669 0.060419 0.057794 0.054783 0.051427 0.047826 0.044101 0.040309 0.036462 0.032538 0.028517 0.024394 0.020260 0.016228 0.012441 0.009067 0.006237 

-0.002327 -0.002657 -0.002999 -0.003368 -0.003748 -0.004103 -0.004445 -0.004802 -0.005149 -0.005492 -0.005888 -0.006342 -0.006870 -0.007452 -0.008094 -0.008807 -0.009510 -0.010186 -0.010813 -0.011344 -0.011755 -0.012033 -0.012074 -0.011858 -0.011296 -0.010387 -0.009118 -0.007412 -0.005343 -0.003108 -0.000715 0.001834 0.004678 0.007765 0.011026 0.014578 0.018479 0.022690 0.027276 0.032239 0.037563 0.043265 0.049227 0.055120 0.060543 0.065254 0.069274 0.072653 0.075278 0.077214 0.078567 0.079348 0.079705 0.079780 0.079444 0.078708 0.077747 0.076722 0.075647 0.074343 0.072880 0.071360 0.069771 0.067960 0.065964 0.063748 0.061312 0.058530 0.055392 0.051930 0.048244 0.044449 0.040601 0.036709 0.032749 0.028695 0.024542 0.020380 0.016322 0.012512 0.009116 0.006269 

-0.003677 -0.003776 -0.003918 -0.004109 -0.004371 -0.004749 -0.005220 -0.005743 -0.006299 -0.006922 -0.007612 -0.008301 -0.008972 -0.009612 -0.010244 -0.010832 -0.011327 -0.011770 -0.012127 -0.012354 -0.012409 -0.012346 -0.012153 -0.011752 -0.010985 -0.009852 -0.008362 -0.006529 -0.004462 -0.002211 0.000164 0.002729 0.005588 0.008710 0.012065 0.015754 0.019734 0.023971 0.028580 0.033558 0.038974 0.044839 0.050943 0.057021 0.062664 0.067577 0.071832 0.075441 0.078253 0.080361 0.081883 0.082801 0.083250 0.083378 0.083012 0.082187 0.081096 0.079889 0.078587 0.077014 0.075274 0.073458 0.071580 0.069507 0.067267 0.064834 0.062209 0.059268 0.055999 0.052431 0.048660 0.044794 0.040890 0.036954 0.032956 0.028871 0.024689 0.020499 0.016415 0.012581 0.009165 0.006300 

-0.004116 -0.004200 -0.004355 -0.004621 -0.004978 -0.005434 -0.005982 -0.006563 -0.007151 -0.007810 -0.008519 -0.009213 -0.009896 -0.010589 -0.011224 -0.011797 -0.012205 -0.012459 -0.012618 -0.012647 -0.012523 -0.012252 -0.011874 -0.011322 -0.010447 -0.009145 -0.007452 -0.005521 -0.003434 -0.001203 0.001157 0.003673 0.006524 0.009647 0.013075 0.016876 0.020916 0.025217 0.029883 0.034936 0.040477 0.046508 0.052780 0.059045 0.064907 0.070048 0.074553 0.078414 0.081412 0.083691 0.085379 0.086430 0.086969 0.087137 0.086723 0.085790 0.084564 0.083154 0.081602 0.079745 0.077711 0.075589 0.073412 0.071071 0.068579 0.065927 0.063109 0.060006 0.056605 0.052930 0.049072 0.045135 0.041175 0.037195 0.033161 0.029044 0.024833 0.020616 0.016507 0.012649 0.009212 0.006331 

-0.004666 -0.005049 -0.005453 -0.005897 -0.006355 -0.006824 -0.007328 -0.007849 -0.008363 -0.008884 -0.009390 -0.009860 -0.010276 -0.010711 -0.011180 -0.011617 -0.011974 -0.012176 -0.012280 -0.012253 -0.012076 -0.011748 -0.011240 -0.010487 -0.009440 -0.008124 -0.006461 -0.004508 -0.002359 -0.000143 0.002201 0.004772 0.007630 0.010739 0.014138 0.017943 0.022074 0.026475 0.031231 0.036423 0.042137 0.048312 0.054756 0.061198 0.067283 0.072689 0.077453 0.081573 0.084758 0.087218 0.089069 0.090254 0.090876 0.091054 0.090576 0.089518 0.088145 0.086509 0.084686 0.082530 0.080191 0.077752 0.075270 0.072651 0.069901 0.067027 0.064012 0.060744 0.057209 0.053425 0.049480 0.045472 0.041456 0.037432 0.033362 0.029214 0.024975 0.020731 0.016597 0.012716 0.009259 0.006361 

-0.008663 -0.009022 -0.009348 -0.009668 -0.009986 -0.010282 -0.010552 -0.010777 -0.010959 -0.011118 -0.011196 -0.011234 -0.011303 -0.011400 -0.011510 -0.011646 -0.011784 -0.011881 -0.011854 -0.011721 -0.011452 -0.011005 -0.010340 -0.009499 -0.008409 -0.007025 -0.005395 -0.003490 -0.001344 0.000933 0.003308 0.005929 0.008774 0.011852 0.015260 0.019078 0.023263 0.027730 0.032641 0.038012 0.043881 0.050248 0.056871 0.063515 0.069807 0.075493 0.080553 0.084923 0.088316 0.090957 0.092964 0.094272 0.094970 0.095130 0.094563 0.093377 0.091833 0.089951 0.087837 0.085368 0.082711 0.079946 0.077152 0.074245 0.071231 0.068132 0.064918 0.061483 0.057811 0.053917 0.049884 0.045805 0.041733 0.037666 0.033560 0.029382 0.025115 0.020845 0.016686 0.012783 0.009306 0.006391 

-0.012187 -0.012402 -0.012566 -0.012651 -0.012676 -0.012696 -0.012690 -0.012657 -0.012576 -0.012467 -0.012392 -0.012342 -0.012255 -0.012101 -0.011920 -0.011755 -0.011606 -0.011490 -0.011339 -0.011093 -0.010715 -0.010243 -0.009603 -0.008765 -0.007650 -0.006246 -0.004616 -0.002729 -0.000597 0.001753 0.004207 0.006824 0.009732 0.012879 0.016321 0.020151 0.024353 0.028928 0.034047 0.039615 0.045720 0.052295 0.059139 0.066003 0.072512 0.078468 0.083839 0.088479 0.092095 0.094909 0.097064 0.098491 0.099252 0.099375 0.098696 0.097375 0.095630 0.093482 0.091051 0.088258 0.085269 0.082170 0.079057 0.075855 0.072569 0.069242 0.065826 0.062222 0.058411 0.054407 0.050285 0.046135 0.042007 0.037896 0.033755 0.029547 0.025253 0.020957 0.016774 0.012848 0.009351 0.006421 

-0.011461 -0.011740 -0.011977 -0.012190 -0.012371 -0.012509 -0.012581 -0.012610 -0.012597 -0.012541 -0.012390 -0.012228 -0.011997 -0.011724 -0.011500 -0.011376 -0.011251 -0.011069 -0.010869 -0.010635 -0.010321 -0.009885 -0.009224 -0.008301 -0.007092 -0.005653 -0.003991 -0.002103 0.000023 0.002355 0.004888 0.007560 0.010458 0.013657 0.017197 0.021146 0.025429 0.030187 0.035469 0.041253 0.047637 0.054447 0.061536 0.068659 0.075424 0.081647 0.087317 0.092256 0.096113 0.099111 0.101392 0.102932 0.103732 0.103790 0.102983 0.101506 0.099533 0.097098 0.094332 0.091199 0.087864 0.084422 0.080983 0.077479 0.073915 0.070357 0.066736 0.062961 0.059008 0.054893 0.050683 0.046461 0.042277 0.038123 0.033947 0.029709 0.025388 0.021067 0.016860 0.012912 0.009396 0.006449 

-0.007033 -0.007347 -0.007667 -0.007971 -0.008233 -0.008480 -0.008712 -0.008887 -0.009030 -0.009157 -0.009306 -0.009490 -0.009636 -0.009756 -0.009915 -0.010081 -0.010249 -0.010414 -0.010462 -0.010407 -0.010166 -0.009677 -0.008923 -0.007942 -0.006714 -0.005183 -0.003406 -0.001454 0.000685 0.003060 0.005632 0.008300 0.011105 0.014297 0.017954 0.022055 0.026494 0.031461 0.036951 0.042990 0.049657 0.056719 0.064080 0.071510 0.078570 0.085051 0.091013 0.096253 0.100381 0.103576 0.105966 0.107596 0.108416 0.108381 0.107428 0.105763 0.103538 0.100796 0.097681 0.094191 0.090495 0.086699 0.082928 0.079116 0.075271 0.071475 0.067648 0.063700 0.059604 0.055377 0.051077 0.046783 0.042544 0.038347 0.034136 0.029869 0.025521 0.021175 0.016944 0.012975 0.009440 0.006478 

-0.006287 -0.006370 -0.006381 -0.006346 -0.006313 -0.006349 -0.006460 -0.006638 -0.006864 -0.007111 -0.007357 -0.007628 -0.007943 -0.008249 -0.008584 -0.008909 -0.009171 -0.009394 -0.009556 -0.009582 -0.009427 -0.009018 -0.008289 -0.007208 -0.005870 -0.004367 -0.002656 -0.000699 0.001417 0.003787 0.006271 0.008932 0.011806 0.015001 0.018734 0.022996 0.027649 0.032830 0.038533 0.044860 0.051803 0.059116 0.066794 0.074551 0.081919 0.088686 0.094961 0.100485 0.104892 0.108280 0.110792 0.112492 0.113305 0.113148 0.112029 0.110142 0.107644 0.104575 0.101093 0.097233 0.093161 0.089002 0.084891 0.080764 0.076634 0.072596 0.068562 0.064438 0.060197 0.055857 0.051467 0.047101 0.042807 0.038566 0.034321 0.030026 0.025652 0.021281 0.017028 0.013037 0.009483 0.006506 

-0.004667 -0.004819 -0.004954 -0.005083 -0.005210 -0.005331 -0.005501 -0.005719 -0.005937 -0.006183 -0.006461 -0.006709 -0.006991 -0.007315 -0.007690 -0.008059 -0.008330 -0.008525 -0.008623 -0.008515 -0.008263 -0.007825 -0.007106 -0.006119 -0.004852 -0.003367 -0.001706 0.000167 0.002192 0.004463 0.006927 0.009607 0.012616 0.015955 0.019769 0.024094 0.028914 0.034326 0.040292 0.046892 0.054108 0.061729 0.069714 0.077794 0.085495 0.092585 0.099185 0.104969 0.109648 0.113227 0.115860 0.117616 0.118394 0.118094 0.116781 0.114645 0.111850 0.108431 0.104568 0.100320 0.095861 0.091329 0.086869 0.082423 0.078006 0.073720 0.069476 0.065175 0.060788 0.056334 0.051853 0.047415 0.043066 0.038783 0.034504 0.030180 0.025781 0.021385 0.017109 0.013098 0.009526 0.006533 

-0.003346 -0.003592 -0.003807 -0.003993 -0.004162 -0.004340 -0.004532 -0.004774 -0.005047 -0.005364 -0.005676 -0.005991 -0.006319 -0.006652 -0.006943 -0.007230 -0.007482 -0.007663 -0.007750 -0.007641 -0.007331 -0.006843 -0.006091 -0.005004 -0.003672 -0.002183 -0.000575 0.001202 0.003134 0.005268 0.007749 0.010516 0.013595 0.017005 0.020881 0.025314 0.030342 0.035964 0.042174 0.049091 0.056594 0.064560 0.072818 0.081250 0.089305 0.096759 0.103666 0.109724 0.114637 0.118410 0.121190 0.122965 0.123679 0.123221 0.121692 0.119274 0.116155 0.112365 0.108104 0.103451 0.098594 0.093680 0.088861 0.084092 0.079384 0.074847 0.070391 0.065912 0.061377 0.056808 0.052236 0.047724 0.043322 0.038995 0.034683 0.030332 0.025907 0.021488 0.017190 0.013158 0.009567 0.006560 

-0.001719 -0.002018 -0.002310 -0.002583 -0.002843 -0.003107 -0.003397 -0.003720 -0.004030 -0.004324 -0.004611 -0.004932 -0.005284 -0.005663 -0.006027 -0.006360 -0.006663 -0.006874 -0.007000 -0.006975 -0.006765 -0.006325 -0.005566 -0.004455 -0.003122 -0.001621 0.000067 0.001946 0.003983 0.006178 0.008701 0.011564 0.014707 0.018224 0.022222 0.026777 0.031928 0.037777 0.044273 0.051500 0.059324 0.067600 0.076195 0.084993 0.093407 0.101222 0.108433 0.114757 0.119886 0.123852 0.126762 0.128545 0.129158 0.128518 0.126761 0.124037 0.120560 0.116381 0.111702 0.106625 0.101360 0.096054 0.090866 0.085770 0.080767 0.075977 0.071306 0.066647 0.061963 0.057278 0.052614 0.048030 0.043574 0.039205 0.034859 0.030480 0.026031 0.021589 0.017269 0.013216 0.009608 0.006586 

-0.001463 -0.001707 -0.001960 -0.002222 -0.002482 -0.002716 -0.002927 -0.003140 -0.003377 -0.003674 -0.003970 -0.004239 -0.004566 -0.004957 -0.005324 -0.005658 -0.006016 -0.006344 -0.006585 -0.006694 -0.006572 -0.006192 -0.005491 -0.004552 -0.003336 -0.001762 0.000114 0.002312 0.004634 0.007067 0.009748 0.012717 0.016012 0.019678 0.023812 0.028449 0.033762 0.039805 0.046569 0.054134 0.062279 0.070926 0.079872 0.089029 0.097815 0.106001 0.113522 0.120100 0.125420 0.129561 0.132584 0.134348 0.134838 0.133991 0.131985 0.128935 0.125064 0.120474 0.115356 0.109841 0.104157 0.098450 0.092886 0.087457 0.082156 0.077108 0.072221 0.067381 0.062546 0.057745 0.052989 0.048332 0.043822 0.039410 0.035032 0.030626 0.026152 0.021688 0.017346 0.013274 0.009648 0.006611 

-0.003559 -0.003557 -0.003552 -0.003520 -0.003480 -0.003451 -0.003446 -0.003462 -0.003517 -0.003624 -0.003833 -0.004148 -0.004511 -0.004963 -0.005440 -0.005946 -0.006413 -0.006787 -0.006991 -0.007043 -0.006898 -0.006538 -0.005918 -0.004946 -0.003586 -0.001876 0.000192 0.002552 0.005121 0.007891 0.010810 0.013920 0.017394 0.021233 0.025524 0.030379 0.035877 0.042096 0.049151 0.057030 0.065507 0.074552 0.083891 0.093377 0.102513 0.111080 0.118943 0.125773 0.131265 0.135561 0.138661 0.140392 0.140721 0.139643 0.137363 0.133966 0.129669 0.124637 0.119064 0.113098 0.106983 0.100868 0.094919 0.089150 0.083550 0.078242 0.073136 0.068112 0.063124 0.058207 0.053359 0.048631 0.044066 0.039612 0.035202 0.030769 0.026271 0.021785 0.017422 0.013330 0.009687 0.006636 

-0.003764 -0.003756 -0.003742 -0.003705 -0.003650 -0.003612 -0.003616 -0.003720 -0.003932 -0.004201 -0.004519 -0.004945 -0.005463 -0.006010 -0.006547 -0.007074 -0.007523 -0.007826 -0.007901 -0.007797 -0.007505 -0.007024 -0.006238 -0.005119 -0.003637 -0.001808 0.000347 0.002819 0.005588 0.008615 0.011811 0.015202 0.018867 0.022853 0.027342 0.032450 0.038210 0.044729 0.052076 0.060221 0.069062 0.078498 0.088222 0.098043 0.107535 0.116475 0.124659 0.131739 0.137418 0.141855 0.145010 0.146675 0.146802 0.145482 0.142893 0.139117 0.134369 0.128875 0.122824 0.116398 0.109836 0.103303 0.096963 0.090849 0.084947 0.079378 0.074050 0.068840 0.063699 0.058666 0.053724 0.048925 0.044306 0.039810 0.035368 0.030909 0.026388 0.021880 0.017496 0.013386 0.009726 0.006661 

-0.002365 -0.002649 -0.002937 -0.003228 -0.003514 -0.003824 -0.004155 -0.004502 -0.004868 -0.005264 -0.005687 -0.006131 -0.006601 -0.007083 -0.007527 -0.007931 -0.008244 -0.008385 -0.008313 -0.008093 -0.007708 -0.007105 -0.006289 -0.005107 -0.003533 -0.001603 0.000644 0.003206 0.006107 0.009363 0.012779 0.016396 0.020295 0.024552 0.029364 0.034747 0.040804 0.047636 0.055316 0.063768 0.072959 0.082757 0.092869 0.103054 0.112926 0.122225 0.130688 0.138000 0.143862 0.148432 0.151622 0.153185 0.153100 0.151509 0.148576 0.144384 0.139165 0.133186 0.126640 0.119736 0.112716 0.105755 0.099017 0.092553 0.086348 0.080514 0.074963 0.069565 0.064272 0.059119 0.054085 0.049215 0.044541 0.040005 0.035531 0.031046 0.026503 0.021973 0.017569 0.013440 0.009763 0.006685 

-0.002191 -0.002501 -0.002856 -0.003244 -0.003632 -0.004023 -0.004402 -0.004809 -0.005252 -0.005705 -0.006211 -0.006754 -0.007233 -0.007648 -0.008015 -0.008298 -0.008471 -0.008558 -0.008510 -0.008266 -0.007800 -0.007152 -0.006271 -0.005110 -0.003564 -0.001585 0.000794 0.003562 0.006709 0.010175 0.013780 0.017588 0.021763 0.026362 0.031533 0.037305 0.043675 0.050813 0.058820 0.067638 0.077206 0.087330 0.097838 0.108431 0.118668 0.128322 0.137055 0.144563 0.150606 0.155288 0.158487 0.159918 0.159617 0.157723 0.154403 0.149764 0.144052 0.137563 0.130511 0.123109 0.115621 0.108223 0.101083 0.094261 0.087751 0.081648 0.075874 0.070288 0.064841 0.059568 0.054442 0.049502 0.044773 0.040196 0.035691 0.031181 0.026615 0.022064 0.017641 0.013493 0.009800 0.006708 

-0.000609 -0.000986 -0.001405 -0.001879 -0.002419 -0.003009 -0.003644 -0.004291 -0.004900 -0.005490 -0.006042 -0.006496 -0.006896 -0.007265 -0.007604 -0.007892 -0.008151 -0.008296 -0.008314 -0.008181 -0.007827 -0.007160 -0.006219 -0.005067 -0.003537 -0.001511 0.001064 0.004077 0.007399 0.011007 0.014771 0.018839 0.023326 0.028333 0.033901 0.040049 0.046756 0.054202 0.062553 0.071749 0.081726 0.092258 0.103159 0.114161 0.124762 0.134739 0.143729 0.151423 0.157644 0.162431 0.165606 0.166890 0.166354 0.164117 0.160378 0.155261 0.149028 0.142007 0.134432 0.126514 0.118549 0.110704 0.103157 0.095971 0.089153 0.082781 0.076781 0.071007 0.065406 0.060013 0.054795 0.049784 0.045001 0.040383 0.035847 0.031312 0.026725 0.022153 0.017711 0.013545 0.009836 0.006731 

-0.005333 -0.005534 -0.005714 -0.005875 -0.005995 -0.006109 -0.006226 -0.006360 -0.006508 -0.006677 -0.006831 -0.006913 -0.007012 -0.007162 -0.007320 -0.007458 -0.007606 -0.007762 -0.007819 -0.007730 -0.007436 -0.006892 -0.006022 -0.004825 -0.003154 -0.000979 0.001642 0.004728 0.008174 0.011946 0.015967 0.020332 0.025172 0.030559 0.036516 0.042973 0.050010 0.057818 0.066519 0.076132 0.086561 0.097516 0.108851 0.120226 0.131215 0.141492 0.150722 0.158599 0.164986 0.169851 0.172986 0.174113 0.173299 0.170681 0.166497 0.160875 0.154091 0.146517 0.138400 0.129957 0.121498 0.113196 0.105237 0.097684 0.090554 0.083912 0.077685 0.071723 0.065967 0.060452 0.055143 0.050061 0.045225 0.040566 0.036001 0.031441 0.026832 0.022241 0.017779 0.013595 0.009871 0.006754 

-0.006300 -0.006375 -0.006397 -0.006369 -0.006353 -0.006367 -0.006375 -0.006372 -0.006378 -0.006447 -0.006584 -0.006776 -0.006964 -0.007134 -0.007298 -0.007429 -0.007522 -0.007526 -0.007428 -0.007153 -0.006702 -0.006047 -0.005167 -0.003986 -0.002321 -0.000193 0.002415 0.005508 0.009112 0.013149 0.017516 0.022193 0.027329 0.033037 0.039322 0.046107 0.053523 0.061747 0.070796 0.080822 0.091685 0.103099 0.114855 0.126644 0.138032 0.148597 0.158071 0.166119 0.172644 0.177560 0.180630 0.181589 0.180447 0.177420 0.172753 0.166597 0.159241 0.151094 0.142412 0.133431 0.124466 0.115697 0.107322 0.099398 0.091955 0.085040 0.078586 0.072433 0.066523 0.060887 0.055486 0.050334 0.045444 0.040746 0.036150 0.031567 0.026937 0.022326 0.017846 0.013645 0.009906 0.006775 

-0.002346 -0.002464 -0.002591 -0.002740 -0.002910 -0.003121 -0.003347 -0.003623 -0.003962 -0.004376 -0.004869 -0.005362 -0.005825 -0.006226 -0.006576 -0.006847 -0.006961 -0.006951 -0.006814 -0.006511 -0.006029 -0.005323 -0.004327 -0.003003 -0.001346 0.000720 0.003397 0.006647 0.010456 0.014709 0.019325 0.024293 0.029713 0.035708 0.042337 0.049495 0.057359 0.066010 0.075467 0.085903 0.097155 0.109013 0.121220 0.133427 0.145193 0.156084 0.165802 0.174004 0.180629 0.185567 0.188545 0.189298 0.187795 0.184321 0.179138 0.172427 0.164476 0.155735 0.146468 0.136934 0.127451 0.118207 0.109408 0.101111 0.093353 0.086165 0.079482 0.073139 0.067075 0.061318 0.055824 0.050602 0.045659 0.040922 0.036297 0.031689 0.027039 0.022410 0.017911 0.013693 0.009939 0.006796 

-0.001287 -0.001289 -0.001281 -0.001298 -0.001381 -0.001555 -0.001835 -0.002211 -0.002684 -0.003252 -0.003865 -0.004489 -0.005063 -0.005539 -0.005920 -0.006227 -0.006462 -0.006575 -0.006474 -0.006149 -0.005603 -0.004789 -0.003634 -0.002164 -0.000339 0.001918 0.004753 0.008178 0.012085 0.016511 0.021386 0.026600 0.032284 0.038606 0.045556 0.053146 0.061476 0.070552 0.080470 0.091353 0.103031 0.115300 0.127950 0.140570 0.152717 0.163946 0.173898 0.182270 0.188948 0.193879 0.196721 0.197228 0.195350 0.191384 0.185649 0.178356 0.169792 0.160438 0.150563 0.140466 0.130449 0.120722 0.111494 0.102823 0.094747 0.087287 0.080374 0.073840 0.067622 0.061744 0.056158 0.050865 0.045870 0.041093 0.036440 0.031809 0.027139 0.022491 0.017975 0.013741 0.009972 0.006817 

-0.000556 -0.000595 -0.000664 -0.000819 -0.001049 -0.001362 -0.001755 -0.002214 -0.002726 -0.003232 -0.003715 -0.004155 -0.004566 -0.004956 -0.005264 -0.005531 -0.005768 -0.005921 -0.005912 -0.005636 -0.005024 -0.004134 -0.002897 -0.001267 0.000807 0.003331 0.006354 0.009904 0.014023 0.018642 0.023711 0.029200 0.035220 0.041823 0.049097 0.057144 0.065895 0.075388 0.085820 0.097204 0.109348 0.122039 0.135090 0.148095 0.160624 0.172173 0.182356 0.190904 0.197626 0.202500 0.205159 0.205392 0.203101 0.198605 0.192285 0.184383 0.175185 0.165197 0.154695 0.144018 0.133456 0.123241 0.113581 0.104533 0.096136 0.088404 0.081260 0.074536 0.068165 0.062166 0.056487 0.051124 0.046076 0.041261 0.036579 0.031926 0.027237 0.022571 0.018037 0.013787 0.010003 0.006837 

0.001383 0.001118 0.000842 0.000527 0.000141 -0.000323 -0.000850 -0.001381 -0.001922 -0.002484 -0.003009 -0.003484 -0.003940 -0.004372 -0.004713 -0.004945 -0.005051 -0.004977 -0.004769 -0.004382 -0.003768 -0.002863 -0.001589 0.000068 0.002227 0.004894 0.008104 0.011831 0.016191 0.020991 0.026267 0.032098 0.038447 0.045338 0.052968 0.061406 0.070630 0.080630 0.091620 0.103522 0.116116 0.129193 0.142622 0.156053 0.168929 0.180765 0.191179 0.199894 0.206651 0.211421 0.213870 0.213773 0.211037 0.205982 0.199048 0.190500 0.180646 0.170000 0.158858 0.147588 0.136470 0.125761 0.115667 0.106239 0.097519 0.089515 0.082140 0.075226 0.068702 0.062582 0.056811 0.051378 0.046278 0.041425 0.036716 0.032040 0.027332 0.022648 0.018098 0.013832 0.010034 0.006856 

-0.001800 -0.001905 -0.002007 -0.002120 -0.002250 -0.002448 -0.002708 -0.003026 -0.003367 -0.003694 -0.004029 -0.004303 -0.004491 -0.004624 -0.004700 -0.004712 -0.004643 -0.004429 -0.004095 -0.003600 -0.002841 -0.001739 -0.000260 0.001589 0.003893 0.006681 0.009997 0.013937 0.018416 0.023438 0.028992 0.035117 0.041782 0.049014 0.057015 0.065887 0.075603 0.086188 0.097760 0.110222 0.123296 0.136778 0.150614 0.164450 0.177659 0.189746 0.200389 0.209249 0.216025 0.220653 0.222843 0.222373 0.219149 0.213506 0.205933 0.196702 0.186168 0.174843 0.163049 0.151170 0.139489 0.128281 0.117751 0.107940 0.098898 0.090620 0.083013 0.075910 0.069233 0.062992 0.057131 0.051628 0.046475 0.041585 0.036849 0.032151 0.027425 0.022724 0.018157 0.013875 0.010064 0.006875 

-0.006551 -0.006480 -0.006367 -0.006201 -0.006001 -0.005798 -0.005608 -0.005440 -0.005281 -0.005172 -0.005103 -0.005054 -0.004991 -0.004834 -0.004628 -0.004396 -0.004145 -0.003891 -0.003531 -0.002932 -0.002015 -0.000756 0.000924 0.003004 0.005493 0.008452 0.011983 0.016073 0.020757 0.026033 0.031855 0.038272 0.045276 0.052856 0.061257 0.070571 0.080765 0.091971 0.104173 0.117188 0.130828 0.144825 0.159092 0.173276 0.186812 0.199159 0.210008 0.218968 0.225728 0.230193 0.232086 0.231191 0.227435 0.221176 0.212934 0.202982 0.191749 0.179723 0.167265 0.154763 0.142510 0.130798 0.119831 0.109635 0.100270 0.091717 0.083879 0.076588 0.069758 0.063396 0.057445 0.051872 0.046668 0.041741 0.036978 0.032259 0.027515 0.022798 0.018214 0.013918 0.010093 0.006893 

-0.004913 -0.004957 -0.004998 -0.005036 -0.005098 -0.005184 -0.005242 -0.005243 -0.005209 -0.005151 -0.005121 -0.005074 -0.005029 -0.004940 -0.004791 -0.004585 -0.004256 -0.003805 -0.003181 -0.002300 -0.001135 0.000366 0.002221 0.004474 0.007210 0.010412 0.014146 0.018461 0.023372 0.028894 0.035004 0.041671 0.048907 0.056900 0.065769 0.075503 0.086208 0.098054 0.110888 0.124512 0.138731 0.153290 0.168020 0.182565 0.196387 0.209005 0.220053 0.229062 0.235778 0.240040 0.241597 0.240221 0.235896 0.228991 0.220044 0.209341 0.197384 0.184635 0.171502 0.158361 0.145531 0.133309 0.121902 0.111322 0.101637 0.092806 0.084737 0.077259 0.070277 0.063795 0.057754 0.052111 0.046857 0.041892 0.037104 0.032365 0.027603 0.022869 0.018270 0.013959 0.010122 0.006911 

-0.002805 -0.002845 -0.002912 -0.003006 -0.003138 -0.003324 -0.003542 -0.003829 -0.004176 -0.004491 -0.004718 -0.004870 -0.004995 -0.005003 -0.004864 -0.004559 -0.004032 -0.003299 -0.002363 -0.001181 0.000257 0.001960 0.003980 0.006365 0.009206 0.012575 0.016508 0.021092 0.026307 0.032064 0.038386 0.045297 0.052834 0.061233 0.070549 0.080786 0.092084 0.104537 0.117977 0.132208 0.147027 0.162156 0.177358 0.192285 0.206418 0.219298 0.230532 0.239559 0.246176 0.250190 0.251359 0.249460 0.244521 0.236944 0.227253 0.215778 0.203071 0.189584 0.175754 0.161965 0.148546 0.135813 0.123964 0.113001 0.102993 0.093886 0.085586 0.077922 0.070789 0.064187 0.058057 0.052345 0.047041 0.042040 0.037226 0.032467 0.027689 0.022939 0.018324 0.013999 0.010149 0.006928 

-0.000022 -0.000124 -0.000250 -0.000417 -0.000665 -0.001003 -0.001388 -0.001817 -0.002333 -0.002861 -0.003342 -0.003704 -0.003887 -0.003873 -0.003686 -0.003305 -0.002710 -0.001906 -0.000910 0.000330 0.001863 0.003729 0.005960 0.008531 0.011575 0.015156 0.019291 0.024058 0.029433 0.035383 0.041904 0.049106 0.057134 0.065981 0.075713 0.086513 0.098404 0.111447 0.125488 0.140332 0.155764 0.171441 0.187139 0.202465 0.216923 0.230063 0.241428 0.250450 0.256919 0.260647 0.261363 0.258907 0.253315 0.245026 0.234559 0.222288 0.208804 0.194560 0.180019 0.165573 0.151558 0.138307 0.126014 0.114671 0.104339 0.094957 0.086424 0.078576 0.071295 0.064574 0.058355 0.052574 0.047220 0.042184 0.037345 0.032566 0.027772 0.023006 0.018377 0.014038 0.010175 0.006944 

0.001781 0.001700 0.001551 0.001334 0.001102 0.000830 0.000509 0.000192 -0.000146 -0.000552 -0.000971 -0.001328 -0.001508 -0.001510 -0.001369 -0.001074 -0.000547 0.000212 0.001163 0.002394 0.003974 0.005935 0.008313 0.011094 0.014314 0.018033 0.022302 0.027207 0.032767 0.038912 0.045692 0.053273 0.061749 0.071082 0.081318 0.092660 0.105168 0.118816 0.133455 0.148932 0.164962 0.181168 0.197377 0.213104 0.227875 0.241279 0.252738 0.261716 0.268019 0.271404 0.271610 0.268560 0.262284 0.253235 0.241954 0.228865 0.214575 0.199559 0.184293 0.169178 0.154562 0.140789 0.128051 0.116331 0.105674 0.096016 0.087252 0.079222 0.071794 0.064954 0.058646 0.052799 0.047395 0.042324 0.037460 0.032663 0.027852 0.023072 0.018428 0.014075 0.010201 0.006960 

0.000605 0.000557 0.000521 0.000491 0.000489 0.000493 0.000463 0.000437 0.000444 0.000446 0.000426 0.000436 0.000511 0.000715 0.001066 0.001512 0.002075 0.002822 0.003785 0.005030 0.006646 0.008660 0.011083 0.013970 0.017367 0.021276 0.025739 0.030803 0.036500 0.042826 0.049867 0.057823 0.066789 0.076614 0.087378 0.099260 0.112316 0.126587 0.141878 0.157992 0.174602 0.191366 0.208062 0.224188 0.239313 0.252925 0.264428 0.273352 0.279473 0.282465 0.282118 0.278419 0.271424 0.261565 0.249435 0.235500 0.220386 0.204575 0.188571 0.172777 0.157560 0.143259 0.130074 0.117978 0.106995 0.097063 0.088069 0.079859 0.072285 0.065328 0.058932 0.053018 0.047566 0.042460 0.037572 0.032756 0.027930 0.023135 0.018478 0.014112 0.010226 0.006975 

-0.001472 -0.001372 -0.001206 -0.000980 -0.000706 -0.000387 -0.000028 0.000327 0.000708 0.001107 0.001539 0.002002 0.002486 0.002990 0.003530 0.004169 0.004888 0.005685 0.006694 0.008037 0.009716 0.011735 0.014189 0.017172 0.020677 0.024746 0.029324 0.034541 0.040463 0.047038 0.054481 0.062893 0.072271 0.082665 0.094003 0.106399 0.119965 0.134817 0.150734 0.167489 0.184711 0.202062 0.219215 0.235760 0.251216 0.264983 0.276500 0.285354 0.291253 0.293810 0.292877 0.288474 0.280719 0.270013 0.257001 0.242194 0.226228 0.209605 0.192847 0.176370 0.160547 0.145716 0.132080 0.119611 0.108300 0.098097 0.088874 0.080485 0.072769 0.065695 0.059212 0.053232 0.047733 0.042593 0.037681 0.032847 0.028006 0.023197 0.018525 0.014147 0.010249 0.006990 

-0.000048 0.000189 0.000459 0.000773 0.001141 0.001559 0.002014 0.002484 0.002955 0.003424 0.003930 0.004465 0.005061 0.005707 0.006427 0.007203 0.008011 0.008874 0.009920 0.011247 0.012923 0.015028 0.017560 0.020565 0.024095 0.028208 0.032951 0.038296 0.044451 0.051493 0.059432 0.068344 0.078263 0.089203 0.101118 0.114041 0.128119 0.143507 0.160050 0.177437 0.195346 0.213254 0.230882 0.247844 0.263580 0.277461 0.288949 0.297711 0.303343 0.305417 0.303862 0.298720 0.290151 0.278573 0.264650 0.248940 0.232097 0.214644 0.197119 0.179956 0.163520 0.148158 0.134070 0.121227 0.109590 0.099118 0.089668 0.081101 0.073244 0.066055 0.059486 0.053441 0.047895 0.042721 0.037786 0.032934 0.028079 0.023256 0.018572 0.014181 0.010272 0.007003 

0.004655 0.004895 0.005138 0.005397 0.005636 0.005880 0.006128 0.006410 0.006707 0.006983 0.007270 0.007596 0.007986 0.008435 0.009008 0.009683 0.010435 0.011359 0.012497 0.013874 0.015610 0.017821 0.020433 0.023572 0.027273 0.031519 0.036366 0.041967 0.048525 0.056109 0.064586 0.073993 0.084527 0.096052 0.108566 0.122132 0.136809 0.152767 0.169925 0.187961 0.206475 0.224971 0.243097 0.260445 0.276390 0.290355 0.301799 0.310409 0.315724 0.317283 0.315057 0.309140 0.299706 0.287227 0.272368 0.255729 0.237986 0.219688 0.201381 0.183529 0.166478 0.150585 0.136044 0.122826 0.110863 0.100125 0.090450 0.081706 0.073710 0.066408 0.059754 0.053645 0.048052 0.042846 0.037887 0.033019 0.028150 0.023313 0.018616 0.014213 0.010294 0.007017 

0.005044 0.005247 0.005427 0.005616 0.005833 0.006066 0.006324 0.006574 0.006856 0.007156 0.007472 0.007819 0.008274 0.008859 0.009582 0.010402 0.011358 0.012494 0.013882 0.015559 0.017556 0.019982 0.022849 0.026210 0.030117 0.034705 0.039971 0.046022 0.053055 0.061052 0.069994 0.079955 0.091061 0.103224 0.116383 0.130594 0.145984 0.162537 0.180321 0.199027 0.218167 0.237236 0.255861 0.273544 0.289662 0.303685 0.315069 0.323456 0.328398 0.329404 0.326451 0.319719 0.309377 0.295966 0.280149 0.262551 0.243886 0.224732 0.205637 0.187087 0.169418 0.152992 0.138000 0.124406 0.112122 0.101116 0.091221 0.082302 0.074167 0.066755 0.060016 0.053843 0.048204 0.042967 0.037985 0.033101 0.028218 0.023369 0.018659 0.014245 0.010315 0.007029 

0.001977 0.001933 0.001937 0.001988 0.002077 0.002271 0.002527 0.002848 0.003257 0.003752 0.004398 0.005215 0.006175 0.007246 0.008524 0.009904 0.011362 0.012937 0.014681 0.016701 0.019040 0.021717 0.024855 0.028554 0.032867 0.037945 0.043803 0.050519 0.058049 0.066448 0.075804 0.086270 0.097901 0.110616 0.124417 0.139390 0.155568 0.172804 0.191295 0.210726 0.230480 0.250092 0.269169 0.287148 0.303427 0.317465 0.328738 0.336863 0.341375 0.341759 0.338043 0.330451 0.319163 0.304780 0.287984 0.269404 0.249791 0.229767 0.209884 0.190626 0.172333 0.155377 0.139940 0.125967 0.113364 0.102092 0.091979 0.082886 0.074616 0.067094 0.060271 0.054036 0.048352 0.043083 0.038080 0.033180 0.028284 0.023422 0.018701 0.014275 0.010336 0.007041 

-0.000315 -0.000362 -0.000369 -0.000342 -0.000271 -0.000155 0.000084 0.000463 0.001018 0.001772 0.002702 0.003777 0.005009 0.006351 0.007840 0.009469 0.011228 0.013143 0.015281 0.017692 0.020428 0.023522 0.027126 0.031311 0.036114 0.041666 0.047979 0.055087 0.063011 0.071918 0.081815 0.092814 0.104929 0.118269 0.132819 0.148608 0.165574 0.183665 0.202927 0.223053 0.243409 0.263586 0.283053 0.301280 0.317667 0.331676 0.342815 0.350628 0.354638 0.354356 0.349837 0.341325 0.329051 0.313660 0.295856 0.276277 0.255694 0.234789 0.214112 0.194143 0.175223 0.157739 0.141857 0.127505 0.114589 0.103051 0.092725 0.083461 0.075055 0.067426 0.060519 0.054223 0.048495 0.043196 0.038171 0.033256 0.028347 0.023474 0.018740 0.014304 0.010355 0.007053 

-0.001403 -0.001579 -0.001711 -0.001779 -0.001749 -0.001603 -0.001342 -0.000923 -0.000325 0.000433 0.001360 0.002468 0.003804 0.005322 0.007052 0.008968 0.011084 0.013420 0.016038 0.018899 0.022059 0.025621 0.029659 0.034220 0.039415 0.045354 0.052087 0.059664 0.068148 0.077535 0.087941 0.099508 0.112287 0.126281 0.141562 0.158167 0.176046 0.195041 0.215042 0.235899 0.256927 0.277673 0.297504 0.315931 0.332372 0.346333 0.357306 0.364736 0.368183 0.367182 0.361802 0.352324 0.339038 0.322605 0.303759 0.283162 0.261594 0.239793 0.218317 0.197634 0.178085 0.160075 0.143748 0.129022 0.115794 0.103995 0.093458 0.084025 0.075485 0.067751 0.060761 0.054406 0.048634 0.043305 0.038259 0.033329 0.028408 0.023523 0.018778 0.014331 0.010373 0.007063 

-0.004580 -0.004374 -0.004130 -0.003840 -0.003471 -0.003050 -0.002579 -0.002040 -0.001340 -0.000444 0.000639 0.001916 0.003395 0.005017 0.006821 0.008904 0.011287 0.013924 0.016838 0.020027 0.023528 0.027406 0.031756 0.036743 0.042383 0.048738 0.055905 0.063994 0.073047 0.083039 0.094088 0.106310 0.119858 0.134680 0.150763 0.168179 0.186909 0.206767 0.227617 0.249252 0.270970 0.292261 0.312478 0.331100 0.347569 0.361434 0.372170 0.379176 0.381988 0.380208 0.373920 0.363442 0.349110 0.331600 0.311682 0.290052 0.267487 0.244774 0.222496 0.201095 0.180918 0.162380 0.145611 0.130514 0.116977 0.104923 0.094178 0.084577 0.075905 0.068068 0.060996 0.054582 0.048767 0.043409 0.038343 0.033399 0.028466 0.023570 0.018815 0.014358 0.010390 0.007073 

-0.005094 -0.004688 -0.004212 -0.003669 -0.003054 -0.002335 -0.001563 -0.000767 0.000049 0.000955 0.001987 0.003180 0.004551 0.006146 0.007992 0.010087 0.012415 0.015010 0.017930 0.021192 0.024828 0.028905 0.033543 0.038844 0.044938 0.051828 0.059534 0.068141 0.077798 0.088430 0.100188 0.113234 0.127655 0.143410 0.160413 0.178710 0.198276 0.218976 0.240708 0.263074 0.285472 0.307291 0.327937 0.346748 0.363257 0.376947 0.387403 0.393922 0.396038 0.393421 0.386180 0.374669 0.359259 0.340636 0.319618 0.296935 0.273369 0.249730 0.226646 0.204521 0.183719 0.164651 0.147444 0.131981 0.118139 0.105835 0.094885 0.085118 0.076315 0.068377 0.061224 0.054753 0.048896 0.043510 0.038424 0.033466 0.028522 0.023615 0.018850 0.014383 0.010407 0.007083 

-0.000456 -0.000179 0.000154 0.000543 0.001030 0.001551 0.002088 0.002656 0.003287 0.003968 0.004772 0.005749 0.006915 0.008274 0.009870 0.011751 0.013966 0.016506 0.019308 0.022520 0.026253 0.030536 0.035467 0.041144 0.047619 0.054964 0.063211 0.072424 0.082708 0.094078 0.106649 0.120556 0.135834 0.152567 0.170571 0.189802 0.210271 0.231830 0.254352 0.277423 0.300451 0.322812 0.343863 0.362875 0.379387 0.392867 0.402988 0.408974 0.410313 0.406819 0.398582 0.385993 0.369463 0.349702 0.327558 0.303804 0.279231 0.254658 0.230760 0.207908 0.186484 0.166886 0.149244 0.133421 0.119278 0.106728 0.095578 0.085646 0.076715 0.068678 0.061447 0.054918 0.049021 0.043606 0.038502 0.033530 0.028576 0.023658 0.018883 0.014407 0.010422 0.007092 

0.005841 0.005788 0.005728 0.005655 0.005631 0.005700 0.005865 0.006124 0.006475 0.006978 0.007658 0.008538 0.009581 0.010813 0.012274 0.014003 0.016006 0.018335 0.021087 0.024348 0.028183 0.032639 0.037800 0.043709 0.050520 0.058354 0.067160 0.077028 0.087986 0.100143 0.113561 0.128372 0.144593 0.162178 0.181195 0.201447 0.222834 0.245261 0.268527 0.292273 0.315955 0.338839 0.360254 0.379478 0.395961 0.409226 0.418897 0.424276 0.424805 0.420383 0.411117 0.397391 0.379708 0.358782 0.335493 0.310653 0.285063 0.259554 0.234831 0.211255 0.189209 0.169087 0.151011 0.134832 0.120393 0.107603 0.096256 0.086162 0.077105 0.068970 0.061662 0.055077 0.049140 0.043699 0.038576 0.033592 0.028627 0.023699 0.018914 0.014429 0.010437 0.007100 

0.005767 0.005842 0.005971 0.006167 0.006445 0.006796 0.007247 0.007802 0.008441 0.009199 0.010068 0.011045 0.012207 0.013589 0.015159 0.016890 0.018908 0.021337 0.024188 0.027535 0.031439 0.036062 0.041475 0.047692 0.054850 0.063045 0.072321 0.082726 0.094271 0.107100 0.121301 0.136974 0.154112 0.172599 0.192514 0.213689 0.235957 0.259246 0.283263 0.307649 0.331999 0.355404 0.377148 0.396562 0.412976 0.425983 0.435135 0.439807 0.439490 0.434098 0.423760 0.408844 0.389983 0.367871 0.343411 0.317473 0.290857 0.264416 0.238854 0.214559 0.191892 0.171248 0.152743 0.136213 0.121484 0.108459 0.096918 0.086665 0.077484 0.069254 0.061871 0.055230 0.049254 0.043788 0.038647 0.033651 0.028675 0.023738 0.018944 0.014450 0.010450 0.007107 

0.006187 0.006608 0.007077 0.007578 0.008114 0.008676 0.009303 0.009980 0.010769 0.011654 0.012631 0.013733 0.015025 0.016461 0.018080 0.020028 0.022313 0.024979 0.028087 0.031664 0.035829 0.040659 0.046305 0.052898 0.060507 0.069042 0.078650 0.089548 0.101673 0.115071 0.130020 0.146556 0.164563 0.183916 0.204614 0.226574 0.249662 0.273812 0.298631 0.323672 0.348624 0.372508 0.394561 0.414089 0.430386 0.443071 0.451663 0.455559 0.454343 0.447945 0.436467 0.420342 0.400271 0.376956 0.351307 0.324254 0.296603 0.269233 0.242828 0.217813 0.194533 0.173367 0.154441 0.137564 0.122550 0.109295 0.097564 0.087154 0.077852 0.069529 0.062073 0.055377 0.049364 0.043873 0.038714 0.033706 0.028721 0.023775 0.018972 0.014470 0.010463 0.007114 

0.006842 0.007267 0.007772 0.008339 0.009002 0.009740 0.010530 0.011398 0.012348 0.013364 0.014480 0.015735 0.017182 0.018864 0.020809 0.023042 0.025640 0.028590 0.031944 0.035801 0.040249 0.045403 0.051435 0.058464 0.066498 0.075580 0.085745 0.097142 0.109826 0.123955 0.139691 0.156995 0.175797 0.195985 0.217455 0.240163 0.264067 0.289032 0.314621 0.340318 0.365837 0.390158 0.412479 0.432038 0.448197 0.460481 0.468450 0.471523 0.469352 0.461888 0.449224 0.431867 0.410555 0.386018 0.359176 0.330989 0.302298 0.273996 0.246747 0.221015 0.197128 0.175445 0.156103 0.138882 0.123591 0.110110 0.098194 0.087630 0.078211 0.069795 0.062267 0.055519 0.049469 0.043954 0.038779 0.033759 0.028765 0.023810 0.018999 0.014489 0.010475 0.007120 

0.007046 0.007420 0.007835 0.008309 0.008861 0.009486 0.010208 0.011050 0.011998 0.013042 0.014237 0.015665 0.017408 0.019479 0.021849 0.024492 0.027446 0.030764 0.034514 0.038783 0.043679 0.049303 0.055847 0.063378 0.072042 0.081868 0.092863 0.105035 0.118507 0.133508 0.150095 0.168198 0.187733 0.208697 0.230944 0.254465 0.279212 0.304931 0.331232 0.357602 0.383612 0.408356 0.430857 0.450441 0.466390 0.478203 0.485484 0.487678 0.484497 0.475910 0.462025 0.443411 0.420824 0.395045 0.366995 0.337668 0.307932 0.278695 0.250609 0.224164 0.199674 0.177482 0.157728 0.140169 0.124606 0.110904 0.098805 0.088092 0.078559 0.070052 0.062454 0.055655 0.049569 0.044031 0.038839 0.033809 0.028806 0.023843 0.019024 0.014506 0.010485 0.007126 

0.005635 0.005990 0.006394 0.006850 0.007432 0.008161 0.009028 0.010023 0.011176 0.012471 0.013949 0.015653 0.017562 0.019724 0.022229 0.025109 0.028362 0.032056 0.036281 0.041114 0.046557 0.052805 0.060044 0.068320 0.077735 0.088354 0.100206 0.113275 0.127647 0.143539 0.160982 0.179963 0.200303 0.222014 0.245077 0.269423 0.294962 0.321433 0.348415 0.375464 0.401972 0.427070 0.449728 0.469275 0.484936 0.496218 0.502736 0.504009 0.499754 0.489988 0.474862 0.454949 0.431059 0.404020 0.374744 0.344275 0.313497 0.283323 0.254410 0.227256 0.202167 0.179476 0.159315 0.141423 0.125595 0.111675 0.099400 0.088541 0.078895 0.070299 0.062634 0.055785 0.049664 0.044104 0.038897 0.033856 0.028844 0.023874 0.019047 0.014522 0.010495 0.007131 

0.005340 0.005797 0.006372 0.007031 0.007796 0.008691 0.009702 0.010829 0.012062 0.013481 0.015041 0.016719 0.018601 0.020822 0.023370 0.026289 0.029694 0.033647 0.038267 0.043541 0.049529 0.056422 0.064427 0.073588 0.083867 0.095359 0.108116 0.122119 0.137470 0.154226 0.172471 0.192246 0.213426 0.235994 0.259852 0.285021 0.311349 0.338567 0.366252 0.393921 0.420896 0.446283 0.469072 0.488490 0.503794 0.514478 0.520192 0.520474 0.515093 0.504099 0.487690 0.466452 0.441242 0.412918 0.382411 0.350800 0.318983 0.287875 0.258144 0.230285 0.204605 0.181426 0.160864 0.142645 0.126554 0.112424 0.099977 0.088975 0.079220 0.070537 0.062807 0.055910 0.049754 0.044174 0.038951 0.033900 0.028880 0.023902 0.019068 0.014537 0.010504 0.007135 

0.009559 0.009974 0.010413 0.010878 0.011436 0.012089 0.012891 0.013828 0.014886 0.016097 0.017510 0.019160 0.021057 0.023191 0.025669 0.028579 0.032039 0.036171 0.041032 0.046658 0.053136 0.060679 0.069387 0.079227 0.090326 0.102727 0.116399 0.131396 0.147718 0.165377 0.184465 0.205065 0.227121 0.250566 0.275290 0.301265 0.328433 0.356443 0.384798 0.413001 0.440389 0.465997 0.488830 0.508049 0.522919 0.532953 0.537806 0.537039 0.530477 0.518217 0.500485 0.477896 0.451351 0.421719 0.389985 0.357233 0.324382 0.292346 0.261805 0.233249 0.206986 0.183328 0.162372 0.143833 0.127485 0.113149 0.100535 0.089394 0.079532 0.070766 0.062972 0.056029 0.049839 0.044239 0.039002 0.033941 0.028914 0.023929 0.019088 0.014551 0.010512 0.007138 

0.011821 0.012368 0.012970 0.013631 0.014374 0.015201 0.016130 0.017126 0.018224 0.019475 0.020913 0.022547 0.024403 0.026560 0.029116 0.032175 0.035829 0.040200 0.045336 0.051266 0.058114 0.066027 0.075152 0.085569 0.097351 0.110494 0.125015 0.140981 0.158319 0.176927 0.196881 0.218387 0.241372 0.265706 0.291349 0.318262 0.346258 0.374958 0.403956 0.432679 0.460426 0.486173 0.508954 0.527902 0.542281 0.551631 0.555531 0.553668 0.545880 0.532308 0.513221 0.489263 0.461362 0.430411 0.397452 0.363561 0.329687 0.296730 0.265386 0.236143 0.209308 0.185185 0.163841 0.144985 0.128387 0.113848 0.101074 0.089799 0.079832 0.070985 0.063130 0.056142 0.049920 0.044300 0.039049 0.033979 0.028944 0.023953 0.019106 0.014563 0.010519 0.007141 

0.014503 0.015162 0.015834 0.016537 0.017267 0.018092 0.019013 0.020031 0.021224 0.022644 0.024277 0.026118 0.028192 0.030585 0.033433 0.036830 0.040755 0.045258 0.050505 0.056662 0.063879 0.072246 0.081846 0.092791 0.105178 0.119027 0.134347 0.151104 0.169279 0.188845 0.209826 0.232306 0.256208 0.281510 0.308087 0.335904 0.364733 0.394145 0.423731 0.452972 0.480991 0.506779 0.529405 0.548020 0.561856 0.570439 0.573344 0.570328 0.561257 0.546332 0.525862 0.500525 0.471260 0.438985 0.404803 0.369779 0.334887 0.301019 0.268882 0.238964 0.211571 0.186991 0.165267 0.146099 0.129258 0.114522 0.101592 0.090189 0.080120 0.071194 0.063280 0.056249 0.049996 0.044357 0.039093 0.034014 0.028973 0.023975 0.019123 0.014573 0.010525 0.007143 

0.014241 0.015103 0.016005 0.016961 0.017988 0.019104 0.020301 0.021614 0.023084 0.024726 0.026605 0.028750 0.031207 0.034017 0.037292 0.040989 0.045159 0.049978 0.055605 0.062157 0.069833 0.078729 0.088915 0.100445 0.113355 0.127788 0.143829 0.161429 0.180533 0.201103 0.223121 0.246596 0.271496 0.297814 0.325450 0.354201 0.383891 0.414031 0.444181 0.473825 0.502005 0.527775 0.550178 0.568360 0.581582 0.589335 0.591213 0.586987 0.576578 0.560257 0.538382 0.511658 0.481035 0.447439 0.412030 0.375876 0.339975 0.305206 0.272288 0.241709 0.213771 0.188744 0.166647 0.147176 0.130097 0.115171 0.102091 0.090563 0.080395 0.071393 0.063423 0.056350 0.050066 0.044410 0.039133 0.034046 0.028999 0.023996 0.019138 0.014583 0.010530 0.007145 

0.014078 0.014947 0.015901 0.016930 0.018048 0.019280 0.020621 0.022107 0.023771 0.025593 0.027676 0.030045 0.032725 0.035824 0.039409 0.043536 0.048301 0.053787 0.060048 0.067232 0.075458 0.084941 0.095749 0.107925 0.121488 0.136612 0.153490 0.172012 0.192174 0.213798 0.236774 0.261248 0.287191 0.314566 0.343267 0.373069 0.403677 0.434558 0.465274 0.495228 0.523451 0.549098 0.571202 0.588894 0.601401 0.608275 0.609080 0.603593 0.591810 0.574067 0.550764 0.522649 0.490669 0.455759 0.419119 0.381843 0.344939 0.309284 0.275602 0.244378 0.215905 0.190441 0.167980 0.148216 0.130905 0.115794 0.102569 0.090921 0.080657 0.071582 0.063558 0.056445 0.050132 0.044459 0.039170 0.034076 0.029022 0.024014 0.019151 0.014591 0.010534 0.007146 

0.010451 0.011304 0.012277 0.013387 0.014647 0.016075 0.017668 0.019454 0.021522 0.023856 0.026416 0.029330 0.032623 0.036316 0.040480 0.045186 0.050549 0.056651 0.063656 0.071641 0.080719 0.091027 0.102633 0.115651 0.130107 0.146061 0.163669 0.183014 0.204066 0.226637 0.250645 0.276212 0.303352 0.331908 0.361702 0.392484 0.423974 0.455608 0.486865 0.517062 0.545280 0.570746 0.592460 0.609573 0.621318 0.627237 0.626898 0.620107 0.606927 0.587738 0.562992 0.533482 0.500141 0.463926 0.426059 0.387671 0.349774 0.313249 0.278818 0.246966 0.217970 0.192080 0.169264 0.149216 0.131681 0.116392 0.103027 0.091262 0.080906 0.071762 0.063685 0.056533 0.050194 0.044503 0.039204 0.034102 0.029043 0.024030 0.019162 0.014598 0.010537 0.007146 

0.008165 0.008733 0.009473 0.010427 0.011656 0.013186 0.015008 0.017103 0.019485 0.022187 0.025249 0.028672 0.032484 0.036678 0.041337 0.046587 0.052525 0.059265 0.066997 0.075814 0.085768 0.096948 0.109437 0.123358 0.138786 0.155741 0.174245 0.194390 0.216241 0.239711 0.264773 0.291582 0.320014 0.349788 0.380745 0.412507 0.444811 0.477129 0.508830 0.539247 0.567453 0.592676 0.613898 0.630358 0.641279 0.646146 0.644607 0.636490 0.621887 0.601229 0.575038 0.544128 0.509432 0.471929 0.432838 0.393352 0.354473 0.317097 0.281936 0.249470 0.219965 0.193658 0.170500 0.150177 0.132425 0.116965 0.103463 0.091587 0.081142 0.071932 0.063805 0.056616 0.050250 0.044544 0.039234 0.034125 0.029061 0.024044 0.019172 0.014604 0.010539 0.007145 

0.010345 0.010715 0.011274 0.012051 0.013057 0.014308 0.015888 0.017789 0.020037 0.022634 0.025600 0.028941 0.032761 0.037157 0.042189 0.047874 0.054336 0.061757 0.070241 0.079830 0.090584 0.102618 0.116027 0.130915 0.147355 0.165314 0.184795 0.205868 0.228719 0.253315 0.279564 0.307587 0.337228 0.368231 0.400268 0.433003 0.466099 0.499018 0.531112 0.561696 0.589869 0.614738 0.635436 0.651177 0.661208 0.664975 0.662178 0.652688 0.636644 0.614512 0.586882 0.554576 0.518516 0.479744 0.439450 0.398882 0.359034 0.320823 0.284951 0.251887 0.221885 0.195174 0.171686 0.151097 0.133137 0.117512 0.103877 0.091894 0.081364 0.072091 0.063916 0.056692 0.050301 0.044581 0.039261 0.034146 0.029077 0.024056 0.019180 0.014608 0.010540 0.007144 

0.014624 0.015058 0.015601 0.016259 0.017083 0.018083 0.019297 0.020818 0.022707 0.025006 0.027769 0.031060 0.034977 0.039473 0.044636 0.050601 0.057469 0.065296 0.074164 0.084200 0.095494 0.108204 0.122525 0.138417 0.155831 0.174808 0.195407 0.217613 0.241570 0.267376 0.294941 0.324285 0.355139 0.387272 0.420303 0.453928 0.487741 0.521212 0.553669 0.584379 0.612417 0.636899 0.657025 0.671994 0.681052 0.683658 0.679560 0.668667 0.651171 0.627570 0.598499 0.564798 0.527378 0.487352 0.445886 0.404247 0.363454 0.324422 0.287859 0.254215 0.223730 0.196627 0.172820 0.151975 0.133816 0.118034 0.104271 0.092184 0.081573 0.072240 0.064020 0.056762 0.050349 0.044613 0.039284 0.034163 0.029090 0.024066 0.019186 0.014611 0.010540 0.007142 

0.016234 0.016923 0.017670 0.018501 0.019465 0.020587 0.021947 0.023618 0.025709 0.028227 0.031170 0.034579 0.038596 0.043288 0.048666 0.054875 0.061946 0.070004 0.079246 0.089698 0.101530 0.114819 0.129713 0.146308 0.164599 0.184639 0.206334 0.229720 0.254951 0.281969 0.310792 0.341389 0.373505 0.406775 0.440821 0.475293 0.509784 0.543725 0.576503 0.607280 0.635083 0.659148 0.678625 0.692732 0.700750 0.702148 0.696708 0.684388 0.665439 0.640365 0.609864 0.574765 0.535998 0.494738 0.452126 0.409439 0.367725 0.327890 0.290659 0.256451 0.225499 0.198018 0.173902 0.152812 0.134463 0.118530 0.104644 0.092457 0.081769 0.072379 0.064115 0.056825 0.050391 0.044641 0.039305 0.034178 0.029101 0.024073 0.019191 0.014613 0.010539 0.007140 

0.015503 0.016588 0.017793 0.019130 0.020612 0.022272 0.024129 0.026215 0.028570 0.031255 0.034372 0.038005 0.042225 0.047078 0.052705 0.059244 0.066792 0.075396 0.085070 0.095972 0.108307 0.122190 0.137735 0.155034 0.174167 0.195084 0.217829 0.242357 0.268807 0.297118 0.327232 0.359041 0.392291 0.426683 0.461733 0.497071 0.532215 0.566632 0.599636 0.630365 0.657863 0.681447 0.700175 0.713344 0.720255 0.720403 0.713583 0.699829 0.679414 0.652859 0.620935 0.584453 0.544362 0.501888 0.458152 0.414447 0.371837 0.331226 0.293349 0.258591 0.227191 0.199347 0.174932 0.153606 0.135075 0.118999 0.104995 0.092713 0.081952 0.072507 0.064201 0.056882 0.050429 0.044665 0.039321 0.034190 0.029110 0.024079 0.019194 0.014613 0.010537 0.007136 

0.016434 0.017642 0.019007 0.020544 0.022286 0.024198 0.026341 0.028766 0.031501 0.034599 0.038107 0.042117 0.046709 0.052006 0.058037 0.064894 0.072676 0.081479 0.091501 0.102845 0.115654 0.130093 0.146285 0.164355 0.184332 0.206181 0.229926 0.255661 0.283410 0.313057 0.344454 0.377414 0.411705 0.447062 0.483006 0.519200 0.554998 0.589821 0.622993 0.653569 0.680725 0.703719 0.721608 0.733767 0.739528 0.738375 0.730139 0.714941 0.693060 0.665038 0.631687 0.593841 0.552465 0.508786 0.463959 0.419261 0.375783 0.334423 0.295922 0.260635 0.228806 0.200614 0.175908 0.154357 0.135653 0.119441 0.105325 0.092952 0.082122 0.072625 0.064280 0.056933 0.050462 0.044684 0.039335 0.034198 0.029116 0.024083 0.019195 0.014612 0.010535 0.007133 

0.019017 0.020287 0.021719 0.023379 0.025317 0.027496 0.029901 0.032566 0.035555 0.038927 0.042736 0.047072 0.051960 0.057499 0.063765 0.070839 0.078901 0.088113 0.098602 0.110452 0.123824 0.138902 0.155783 0.174566 0.195367 0.218157 0.242973 0.269816 0.298653 0.329458 0.362053 0.396204 0.431559 0.467912 0.504770 0.541671 0.578034 0.613255 0.646500 0.676891 0.703629 0.725905 0.742881 0.753955 0.758488 0.755997 0.746339 0.729679 0.706344 0.676867 0.642096 0.602910 0.560283 0.515424 0.469538 0.423883 0.379559 0.337479 0.298374 0.262581 0.230341 0.201816 0.176829 0.155063 0.136196 0.119856 0.105632 0.093174 0.082278 0.072731 0.064350 0.056977 0.050490 0.044700 0.039345 0.034204 0.029119 0.024084 0.019195 0.014609 0.010531 0.007128 

0.019810 0.021403 0.023138 0.025028 0.027120 0.029442 0.032035 0.034917 0.038160 0.041856 0.045995 0.050653 0.055923 0.061874 0.068576 0.076199 0.084858 0.094654 0.105694 0.118146 0.132172 0.147916 0.165524 0.185181 0.206914 0.230733 0.256627 0.284649 0.314626 0.346510 0.380259 0.415560 0.452019 0.489294 0.527007 0.564550 0.601385 0.636861 0.670071 0.700204 0.726457 0.747958 0.763916 0.773869 0.777117 0.773229 0.762137 0.744024 0.719234 0.688313 0.652137 0.611638 0.567790 0.521789 0.474878 0.428301 0.383164 0.340391 0.300702 0.264426 0.231795 0.202952 0.177697 0.155725 0.136705 0.120243 0.105918 0.093378 0.082421 0.072828 0.064412 0.057015 0.050513 0.044711 0.039352 0.034207 0.029120 0.024084 0.019192 0.014606 0.010526 0.007123 

0.022147 0.023503 0.025034 0.026761 0.028715 0.030921 0.033410 0.036218 0.039427 0.043156 0.047432 0.052289 0.057849 0.064224 0.071518 0.079812 0.089238 0.099843 0.111745 0.125036 0.139859 0.156402 0.174892 0.195520 0.218385 0.243460 0.270706 0.300003 0.331243 0.364390 0.399266 0.435619 0.473115 0.511326 0.549750 0.587834 0.624996 0.660594 0.693638 0.723424 0.749117 0.769787 0.784713 0.793451 0.795348 0.790024 0.777488 0.757937 0.731696 0.699353 0.661795 0.620013 0.574972 0.527872 0.479969 0.432507 0.386591 0.343156 0.302906 0.266168 0.233168 0.204019 0.178511 0.156343 0.137178 0.120601 0.106181 0.093563 0.082550 0.072913 0.064465 0.057046 0.050531 0.044719 0.039355 0.034208 0.029119 0.024081 0.019189 0.014601 0.010520 0.007117 

0.022069 0.023564 0.025208 0.027049 0.029172 0.031614 0.034432 0.037649 0.041297 0.045374 0.049963 0.055150 0.061016 0.067706 0.075352 0.084041 0.093841 0.104929 0.117427 0.131438 0.147142 0.164661 0.184234 0.206100 0.230280 0.256705 0.285258 0.315894 0.348447 0.382837 0.418890 0.456311 0.494756 0.533823 0.572860 0.611374 0.648739 0.684291 0.717126 0.746466 0.771491 0.791296 0.805154 0.812604 0.813093 0.806315 0.792337 0.771359 0.743699 0.709959 0.671064 0.628018 0.581820 0.533665 0.484805 0.436495 0.389834 0.345770 0.304981 0.267809 0.234456 0.205016 0.179271 0.156916 0.137615 0.120931 0.106422 0.093732 0.082665 0.072988 0.064510 0.057071 0.050543 0.044722 0.039355 0.034205 0.029115 0.024076 0.019183 0.014594 0.010513 0.007110 

0.022299 0.024124 0.026134 0.028372 0.030842 0.033575 0.036635 0.040053 0.043873 0.048181 0.053010 0.058538 0.064846 0.072017 0.080126 0.089287 0.099605 0.111281 0.124394 0.139129 0.155678 0.174252 0.194965 0.217985 0.243352 0.270955 0.300688 0.332508 0.366269 0.401810 0.439017 0.477471 0.516807 0.556554 0.596121 0.634925 0.672432 0.707844 0.740342 0.769153 0.793437 0.812322 0.825063 0.831220 0.830270 0.822038 0.806631 0.784247 0.755193 0.720100 0.679910 0.635635 0.588316 0.539150 0.489381 0.440257 0.392886 0.348226 0.306927 0.269348 0.235658 0.205943 0.179976 0.157445 0.138017 0.121231 0.106639 0.093882 0.082766 0.073053 0.064546 0.057090 0.050551 0.044721 0.039352 0.034199 0.029109 0.024069 0.019176 0.014587 0.010506 0.007103 

0.020693 0.022556 0.024652 0.027010 0.029689 0.032744 0.036215 0.040131 0.044508 0.049423 0.055003 0.061281 0.068339 0.076239 0.085089 0.095030 0.106178 0.118687 0.132771 0.148569 0.166201 0.185779 0.207470 0.231440 0.257725 0.286354 0.317251 0.350172 0.384979 0.421538 0.459592 0.498933 0.539052 0.579384 0.619332 0.658400 0.695974 0.731190 0.763247 0.791391 0.814834 0.832707 0.844296 0.849164 0.846822 0.837155 0.820354 0.796570 0.766145 0.729757 0.688306 0.642847 0.594448 0.544318 0.493686 0.443787 0.395746 0.350522 0.308744 0.270779 0.236770 0.206800 0.180624 0.157930 0.138381 0.121500 0.106833 0.094014 0.082854 0.073108 0.064574 0.057102 0.050553 0.044716 0.039345 0.034191 0.029100 0.024060 0.019167 0.014578 0.010497 0.007095 

0.019577 0.021574 0.023929 0.026665 0.029799 0.033347 0.037311 0.041780 0.046764 0.052366 0.058627 0.065623 0.073428 0.082104 0.091821 0.102647 0.114719 0.128209 0.143249 0.159967 0.178456 0.198913 0.221500 0.246369 0.273553 0.303083 0.334867 0.368741 0.404452 0.441878 0.480792 0.520802 0.561492 0.602283 0.642558 0.681737 0.719200 0.754104 0.785623 0.813036 0.835559 0.852356 0.862751 0.866334 0.862665 0.851620 0.833428 0.808285 0.776529 0.738894 0.696244 0.649640 0.600212 0.549163 0.497714 0.447078 0.398409 0.352655 0.310432 0.272105 0.237794 0.207585 0.181213 0.158369 0.138708 0.121740 0.107004 0.094130 0.082928 0.073152 0.064594 0.057108 0.050550 0.044707 0.039334 0.034179 0.029089 0.024049 0.019156 0.014567 0.010487 0.007086 

0.025415 0.027691 0.030276 0.033172 0.036411 0.040016 0.044058 0.048587 0.053699 0.059426 0.065830 0.073054 0.081191 0.090318 0.100543 0.112059 0.124979 0.139395 0.155416 0.173051 0.192400 0.213630 0.236947 0.262477 0.290308 0.320613 0.353216 0.387915 0.424468 0.462686 0.502321 0.542970 0.584130 0.625218 0.665618 0.704759 0.741954 0.776420 0.807332 0.833937 0.855482 0.871173 0.880362 0.882672 0.877730 0.865367 0.845808 0.819350 0.786318 0.747488 0.703703 0.656007 0.605597 0.553678 0.501456 0.450127 0.400875 0.354626 0.311987 0.273320 0.238727 0.208295 0.181741 0.158762 0.138998 0.121949 0.107151 0.094227 0.082988 0.073185 0.064605 0.057107 0.050542 0.044694 0.039320 0.034165 0.029075 0.024036 0.019144 0.014555 0.010476 0.007077 

0.030920 0.033580 0.036477 0.039637 0.043130 0.046995 0.051276 0.056045 0.061391 0.067403 0.074208 0.081855 0.090407 0.099947 0.110560 0.122442 0.135801 0.150756 0.167427 0.185835 0.206075 0.228190 0.252332 0.278655 0.307342 0.338398 0.371765 0.407269 0.444619 0.483625 0.523952 0.565162 0.606697 0.647974 0.688371 0.727295 0.764063 0.797999 0.828221 0.853944 0.874445 0.889041 0.897049 0.898137 0.891962 0.878332 0.857480 0.829728 0.795484 0.755514 0.710653 0.661929 0.610590 0.557856 0.504903 0.452934 0.403142 0.356429 0.313402 0.274419 0.239569 0.208930 0.182210 0.159108 0.139249 0.122127 0.107274 0.094306 0.083034 0.073207 0.064608 0.057100 0.050529 0.044677 0.039303 0.034148 0.029059 0.024021 0.019130 0.014542 0.010465 0.007067 

0.035058 0.037785 0.040829 0.044213 0.047972 0.052134 0.056763 0.061942 0.067731 0.074223 0.081501 0.089634 0.098744 0.108872 0.120097 0.132513 0.146308 0.161623 0.178680 0.197620 0.218568 0.241667 0.266915 0.294288 0.323952 0.355934 0.390104 0.426456 0.464701 0.504463 0.545336 0.586889 0.628665 0.670062 0.710415 0.749052 0.785316 0.818575 0.848043 0.872889 0.892342 0.905854 0.912732 0.912665 0.905295 0.890467 0.868374 0.839402 0.804012 0.762957 0.717078 0.667396 0.615182 0.561687 0.508050 0.455491 0.405202 0.358061 0.314680 0.275401 0.240318 0.209487 0.182619 0.159408 0.139462 0.122275 0.107373 0.094366 0.083066 0.073218 0.064602 0.057086 0.050511 0.044656 0.039282 0.034128 0.029040 0.024004 0.019114 0.014528 0.010452 0.007056 

0.034875 0.037724 0.040908 0.044457 0.048423 0.052894 0.057937 0.063602 0.069948 0.077047 0.084930 0.093652 0.103393 0.114238 0.126182 0.139356 0.153935 0.170166 0.188192 0.208113 0.230080 0.254185 0.280449 0.308982 0.339790 0.372891 0.408174 0.445417 0.484369 0.524709 0.566011 0.607841 0.649686 0.691095 0.731371 0.769730 0.805484 0.838041 0.866680 0.890599 0.909088 0.921558 0.927383 0.926200 0.917691 0.901710 0.878451 0.848337 0.811870 0.769795 0.722967 0.672395 0.619364 0.565164 0.510892 0.457794 0.407053 0.359521 0.315817 0.276265 0.240976 0.209969 0.182969 0.159659 0.139635 0.122393 0.107447 0.094409 0.083082 0.073217 0.064588 0.057066 0.050487 0.044631 0.039258 0.034105 0.029019 0.023985 0.019096 0.014512 0.010438 0.007045 

0.031537 0.034766 0.038379 0.042428 0.046938 0.051926 0.057446 0.063553 0.070380 0.077975 0.086390 0.095683 0.105946 0.117327 0.129913 0.143834 0.159408 0.176712 0.195905 0.217025 0.240207 0.265612 0.293256 0.323103 0.355119 0.389252 0.425405 0.463396 0.503001 0.543856 0.585508 0.627567 0.669554 0.710935 0.751030 0.789064 0.824312 0.856188 0.884002 0.907035 0.924588 0.936087 0.940926 0.938677 0.929082 0.912006 0.887680 0.856511 0.819041 0.776013 0.728300 0.676916 0.623141 0.568280 0.513427 0.459840 0.408692 0.360808 0.316810 0.277011 0.241537 0.210375 0.183259 0.159860 0.139770 0.122479 0.107497 0.094433 0.083084 0.073206 0.064566 0.057040 0.050459 0.044602 0.039231 0.034079 0.028995 0.023964 0.019077 0.014495 0.010424 0.007032 

0.031657 0.034970 0.038643 0.042720 0.047245 0.052246 0.057834 0.064118 0.071154 0.078995 0.087690 0.097330 0.108054 0.119970 0.133230 0.148050 0.164561 0.182881 0.203143 0.225450 0.249920 0.276552 0.305421 0.336458 0.369570 0.404598 0.441471 0.480124 0.520343 0.561672 0.603667 0.645960 0.688091 0.729397 0.769218 0.806835 0.841581 0.872800 0.899850 0.922042 0.938735 0.949316 0.953223 0.950002 0.939390 0.921305 0.896012 0.863882 0.825486 0.781587 0.733067 0.680945 0.626501 0.571028 0.515648 0.461624 0.410114 0.361920 0.317657 0.277639 0.242000 0.210703 0.183486 0.160011 0.139866 0.122534 0.107522 0.094439 0.083072 0.073183 0.064536 0.057008 0.050425 0.044570 0.039200 0.034050 0.028969 0.023941 0.019056 0.014477 0.010408 0.007020 

0.035781 0.038771 0.042144 0.045982 0.050320 0.055218 0.060720 0.066895 0.073815 0.081581 0.090365 0.100336 0.111574 0.124183 0.138278 0.154000 0.171439 0.190639 0.211679 0.234771 0.260094 0.287712 0.317504 0.349358 0.383207 0.419025 0.456649 0.495913 0.536591 0.578243 0.620469 0.662915 0.705011 0.746148 0.785631 0.822858 0.857087 0.887680 0.914025 0.935475 0.951420 0.961153 0.964199 0.960093 0.948554 0.929568 0.903396 0.870416 0.831172 0.786501 0.737254 0.684464 0.629421 0.573402 0.517556 0.463142 0.411319 0.362852 0.318360 0.278150 0.242367 0.210954 0.183649 0.160111 0.139923 0.122558 0.107524 0.094425 0.083045 0.073149 0.064497 0.056970 0.050387 0.044533 0.039165 0.034018 0.028941 0.023915 0.019034 0.014457 0.010391 0.007006 

0.037395 0.040495 0.043974 0.047896 0.052347 0.057374 0.063101 0.069648 0.077070 0.085417 0.094797 0.105367 0.117238 0.130569 0.145427 0.161908 0.180060 0.199944 0.221690 0.245423 0.271167 0.299106 0.329319 0.361662 0.396072 0.432401 0.470502 0.510161 0.551108 0.593034 0.635512 0.678015 0.720025 0.760964 0.800139 0.836950 0.870702 0.900748 0.926478 0.947257 0.962550 0.971533 0.973794 0.968885 0.956529 0.936752 0.909808 0.876073 0.836093 0.790728 0.740844 0.687458 0.631890 0.575398 0.519143 0.464392 0.412303 0.363604 0.318918 0.278542 0.242636 0.211127 0.183749 0.160162 0.139940 0.122552 0.107502 0.094392 0.083005 0.073103 0.064450 0.056925 0.050344 0.044492 0.039128 0.033984 0.028910 0.023888 0.019009 0.014436 0.010374 0.006992 

0.040000 0.043753 0.047900 0.052501 0.057620 0.063290 0.069584 0.076575 0.084393 0.093107 0.102845 0.113733 0.125894 0.139484 0.154589 0.171287 0.189650 0.209769 0.231774 0.255676 0.281650 0.309812 0.340193 0.372735 0.407411 0.444065 0.482484 0.522474 0.563796 0.605985 0.648583 0.691085 0.733000 0.773701 0.812571 0.849043 0.882358 0.911887 0.937097 0.957352 0.972021 0.980370 0.981930 0.976312 0.963276 0.942818 0.915212 0.880831 0.840223 0.794260 0.743823 0.689924 0.633903 0.577006 0.520407 0.465376 0.413062 0.364176 0.319325 0.278815 0.242808 0.211221 0.183785 0.160162 0.139918 0.122515 0.107456 0.094341 0.082950 0.073047 0.064396 0.056874 0.050296 0.044448 0.039087 0.033947 0.028876 0.023859 0.018983 0.014414 0.010355 0.006977 

0.045459 0.049512 0.053940 0.058811 0.064192 0.070129 0.076665 0.083890 0.091904 0.100804 0.110702 0.121725 0.134020 0.147694 0.162811 0.179603 0.198081 0.218284 0.240327 0.264332 0.290453 0.318829 0.349436 0.382181 0.416980 0.453756 0.492378 0.532601 0.574167 0.616611 0.659307 0.701849 0.743684 0.784196 0.822828 0.858966 0.891932 0.921036 0.945835 0.965654 0.979804 0.987609 0.988573 0.982366 0.968748 0.947735 0.919601 0.884683 0.843551 0.797082 0.746176 0.691860 0.635461 0.578224 0.521350 0.466092 0.413598 0.364560 0.319580 0.278967 0.242881 0.211234 0.183756 0.160110 0.139856 0.122447 0.107386 0.094270 0.082881 0.072979 0.064333 0.056818 0.050243 0.044399 0.039042 0.033907 0.028841 0.023827 0.018955 0.014390 0.010336 0.006962 

0.045690 0.050025 0.054741 0.059894 0.065550 0.071791 0.078660 0.086184 0.094486 0.103681 0.113896 0.125255 0.137873 0.151859 0.167281 0.184299 0.203014 0.223540 0.245948 0.270359 0.296887 0.325579 0.356472 0.389456 0.424455 0.461431 0.500285 0.540737 0.582452 0.624969 0.667686 0.710223 0.752002 0.792370 0.830797 0.866697 0.899354 0.928192 0.952670 0.972122 0.985857 0.993206 0.993715 0.987033 0.972946 0.951491 0.922953 0.887619 0.846078 0.799198 0.747899 0.693254 0.636558 0.579053 0.521962 0.466537 0.413907 0.364755 0.319686 0.278996 0.242854 0.211167 0.183664 0.160008 0.139754 0.122347 0.107291 0.094181 0.082798 0.072900 0.064262 0.056755 0.050186 0.044346 0.038995 0.033864 0.028802 0.023793 0.018926 0.014365 0.010315 0.006945 

0.044254 0.048400 0.053028 0.058194 0.063926 0.070271 0.077275 0.085008 0.093618 0.103164 0.113688 0.125266 0.138040 0.152186 0.167836 0.185198 0.204348 0.225378 0.248362 0.273371 0.300473 0.329686 0.360996 0.394379 0.429739 0.466965 0.505993 0.546628 0.588515 0.631106 0.673819 0.716260 0.757886 0.798100 0.836366 0.872044 0.904522 0.933218 0.957472 0.976675 0.990119 0.997135 0.997333 0.990300 0.975864 0.954088 0.925259 0.889623 0.847787 0.800605 0.748995 0.694106 0.637189 0.579494 0.522244 0.466712 0.413987 0.364761 0.319639 0.278905 0.242729 0.211018 0.183508 0.159856 0.139612 0.122217 0.107170 0.094073 0.082700 0.072811 0.064184 0.056685 0.050124 0.044290 0.038944 0.033818 0.028762 0.023758 0.018895 0.014338 0.010293 0.006928 

0.043552 0.047545 0.051978 0.056929 0.062457 0.068640 0.075550 0.083192 0.091680 0.101136 0.111618 0.123274 0.136285 0.150769 0.166794 0.184529 0.204072 0.225533 0.249008 0.274520 0.302035 0.331601 0.363312 0.397085 0.432842 0.470352 0.509542 0.550291 0.592191 0.634714 0.677363 0.719671 0.761193 0.801282 0.839377 0.874940 0.907383 0.936019 0.960225 0.979307 0.992569 0.999401 0.999407 0.992174 0.977520 0.955542 0.926530 0.890707 0.848675 0.801299 0.749471 0.694413 0.637353 0.579541 0.522200 0.466615 0.413838 0.364579 0.319440 0.278691 0.242505 0.210787 0.183288 0.159654 0.139431 0.122055 0.107025 0.093946 0.082589 0.072711 0.064097 0.056610 0.050057 0.044229 0.038890 0.033770 0.028719 0.023720 0.018862 0.014311 0.010271 0.006911 

0.041109 0.044890 0.049120 0.053884 0.059267 0.065329 0.072165 0.079848 0.088480 0.098145 0.108979 0.121061 0.134512 0.149390 0.165800 0.183874 0.203665 0.225299 0.248908 0.274556 0.302314 0.332165 0.364104 0.398118 0.434018 0.471623 0.510865 0.551587 0.593351 0.635763 0.678318 0.720540 0.761924 0.801881 0.839820 0.875332 0.907850 0.936592 0.960883 0.979970 0.993184 1.000000 0.999947 0.992657 0.977947 0.955891 0.926777 0.890880 0.848743 0.801278 0.749327 0.694176 0.637056 0.579194 0.521832 0.466245 0.413461 0.364214 0.319087 0.278358 0.242181 0.210475 0.183005 0.159403 0.139212 0.121862 0.106856 0.093800 0.082464 0.072599 0.064003 0.056529 0.049985 0.044164 0.038832 0.033718 0.028673 0.023680 0.018827 0.014282 0.010247 0.006893 

0.039074 0.043103 0.047576 0.052586 0.058180 0.064402 0.071375 0.079176 0.087928 0.097781 0.108761 0.120936 0.134413 0.149407 0.165974 0.184139 0.203925 0.225500 0.249032 0.274564 0.302165 0.331867 0.363712 0.397621 0.433415 0.470880 0.509869 0.550326 0.591857 0.634048 0.676495 0.718644 0.759963 0.799830 0.837770 0.873348 0.905997 0.934932 0.959404 0.978648 0.991975 0.998915 0.998971 0.991753 0.977114 0.955105 0.926015 0.890133 0.848004 0.800538 0.748577 0.693418 0.636301 0.578457 0.521135 0.465600 0.412858 0.363665 0.318583 0.277903 0.241759 0.210082 0.182660 0.159104 0.138954 0.121638 0.106662 0.093636 0.082325 0.072477 0.063900 0.056441 0.049908 0.044096 0.038771 0.033665 0.028626 0.023639 0.018791 0.014251 0.010223 0.006874 

0.038576 0.042492 0.046891 0.051859 0.057463 0.063762 0.070856 0.078803 0.087721 0.097692 0.108797 0.121165 0.134855 0.149889 0.166400 0.184441 0.204135 0.225618 0.249006 0.274298 0.301589 0.330955 0.362460 0.395919 0.431255 0.468340 0.506923 0.546896 0.588062 0.629922 0.672133 0.714139 0.755390 0.795295 0.833345 0.869092 0.901937 0.931142 0.955883 0.975407 0.989017 0.996204 0.996481 0.989466 0.975021 0.953182 0.924237 0.888470 0.846454 0.799082 0.747214 0.692134 0.635099 0.577337 0.520113 0.464682 0.412030 0.362932 0.317930 0.277327 0.241239 0.209611 0.182252 0.158756 0.138659 0.121385 0.106443 0.093452 0.082171 0.072344 0.063789 0.056348 0.049827 0.044024 0.038707 0.033608 0.028575 0.023595 0.018753 0.014219 0.010197 0.006854 

0.039153 0.043084 0.047530 0.052585 0.058310 0.064709 0.071846 0.079881 0.088921 0.098992 0.110122 0.122359 0.135845 0.150630 0.166823 0.184626 0.204111 0.225330 0.248354 0.273259 0.300129 0.328975 0.359794 0.392626 0.427397 0.463936 0.502020 0.541503 0.582172 0.623720 0.665613 0.707409 0.748553 0.788522 0.826696 0.862656 0.895803 0.925317 0.950403 0.970343 0.984350 0.991899 0.992519 0.985818 0.971667 0.950125 0.921444 0.885888 0.844092 0.796910 0.745246 0.690323 0.633453 0.575841 0.518775 0.463494 0.410977 0.362018 0.317134 0.276629 0.240620 0.209065 0.181783 0.158360 0.138325 0.121101 0.106201 0.093250 0.082002 0.072202 0.063669 0.056247 0.049741 0.043947 0.038640 0.033548 0.028523 0.023549 0.018714 0.014186 0.010171 0.006834 

0.040580 0.044583 0.049071 0.054108 0.059767 0.066105 0.073248 0.081226 0.090150 0.100083 0.111039 0.123080 0.136313 0.150819 0.166669 0.184000 0.202955 0.223610 0.246079 0.270379 0.296588 0.324740 0.354892 0.387068 0.421226 0.457222 0.494848 0.533887 0.574141 0.615246 0.656836 0.698436 0.739514 0.779513 0.817912 0.854162 0.887690 0.917609 0.943146 0.963553 0.978048 0.986057 0.987112 0.980853 0.967105 0.945955 0.917635 0.882413 0.840926 0.794028 0.742662 0.687988 0.631358 0.573972 0.517126 0.462041 0.409705 0.360927 0.316194 0.275813 0.239905 0.208447 0.181253 0.157916 0.137954 0.120786 0.105935 0.093029 0.081819 0.072049 0.063542 0.056141 0.049650 0.043868 0.038569 0.033486 0.028468 0.023501 0.018672 0.014152 0.010143 0.006813 

0.039120 0.043401 0.048173 0.053497 0.059427 0.066006 0.073310 0.081371 0.090212 0.099887 0.110466 0.122047 0.134735 0.148649 0.163917 0.180672 0.199028 0.219042 0.240787 0.264371 0.289908 0.317424 0.347032 0.378735 0.412415 0.447933 0.485135 0.523810 0.563652 0.604429 0.645751 0.687242 0.728343 0.768513 0.807196 0.843834 0.877753 0.908109 0.934153 0.955089 0.970164 0.978728 0.980329 0.974594 0.961352 0.940699 0.912839 0.878067 0.836976 0.790458 0.739463 0.685136 0.628822 0.571735 0.515166 0.460325 0.408216 0.359658 0.315112 0.274883 0.239097 0.207752 0.180663 0.157426 0.137546 0.120443 0.105646 0.092790 0.081622 0.071886 0.063408 0.056028 0.049555 0.043784 0.038496 0.033421 0.028411 0.023451 0.018629 0.014116 0.010115 0.006791 

0.037506 0.041571 0.046089 0.051107 0.056755 0.063040 0.069990 0.077653 0.086048 0.095231 0.105317 0.116402 0.128657 0.142190 0.157054 0.173314 0.191088 0.210491 0.231700 0.254851 0.280054 0.307269 0.336525 0.367795 0.401055 0.436171 0.472980 0.511314 0.550903 0.591430 0.632640 0.674104 0.715301 0.755666 0.794697 0.831759 0.866102 0.896933 0.923489 0.945022 0.960755 0.969973 0.972181 0.967047 0.954441 0.934383 0.907089 0.872849 0.832250 0.786206 0.735670 0.681779 0.625857 0.569137 0.512898 0.458349 0.406513 0.358214 0.313887 0.273836 0.238195 0.206983 0.180014 0.156888 0.137101 0.120069 0.105333 0.092532 0.081411 0.071712 0.063265 0.055909 0.049455 0.043697 0.038419 0.033354 0.028351 0.023399 0.018585 0.014079 0.010085 0.006769 

0.032702 0.036338 0.040471 0.045153 0.050441 0.056356 0.062956 0.070323 0.078480 0.087483 0.097383 0.108280 0.120311 0.133558 0.148094 0.163987 0.181371 0.200379 0.221143 0.243786 0.268459 0.295225 0.324086 0.354985 0.387839 0.422539 0.458988 0.497022 0.536344 0.576684 0.617772 0.659190 0.700495 0.741162 0.780611 0.818044 0.852839 0.884212 0.911319 0.933458 0.949852 0.959791 0.962709 0.958286 0.946399 0.927043 0.900402 0.866780 0.826770 0.781285 0.731301 0.677919 0.622464 0.566180 0.510328 0.456118 0.404600 0.356595 0.312520 0.272671 0.237201 0.206140 0.179308 0.156304 0.136617 0.119667 0.104996 0.092256 0.081186 0.071529 0.063115 0.055784 0.049350 0.043607 0.038340 0.033284 0.028289 0.023345 0.018538 0.014041 0.010055 0.006746 

0.029732 0.033031 0.036826 0.041134 0.045969 0.051365 0.057405 0.064163 0.071710 0.080155 0.089617 0.100132 0.111748 0.124560 0.138641 0.154106 0.171063 0.189714 0.210074 0.232180 0.256240 0.282367 0.310611 0.340903 0.373165 0.407333 0.443322 0.480979 0.520069 0.560350 0.601381 0.642853 0.684343 0.725311 0.765079 0.802893 0.838120 0.870020 0.897703 0.920459 0.937541 0.948252 0.951991 0.948364 0.937272 0.918694 0.892793 0.859886 0.820575 0.775736 0.726369 0.673578 0.618657 0.562874 0.507463 0.453641 0.402483 0.354806 0.311010 0.271390 0.236117 0.205227 0.178544 0.155673 0.136096 0.119235 0.104637 0.091963 0.080948 0.071336 0.062958 0.055653 0.049240 0.043513 0.038257 0.033211 0.028225 0.023289 0.018490 0.014001 0.010023 0.006722 

0.028196 0.031299 0.034850 0.038893 0.043445 0.048522 0.054161 0.060436 0.067480 0.075353 0.084098 0.093828 0.104697 0.116784 0.130157 0.144925 0.161216 0.179121 0.198734 0.220146 0.243517 0.268933 0.296409 0.325910 0.357488 0.391029 0.426440 0.463711 0.502564 0.542708 0.583793 0.625405 0.667073 0.708204 0.748253 0.786423 0.822086 0.854488 0.882756 0.906119 0.923916 0.935460 0.940096 0.937370 0.927134 0.909391 0.884307 0.852198 0.813681 0.769569 0.720897 0.668773 0.614452 0.559226 0.504309 0.450924 0.400162 0.352849 0.309362 0.269996 0.234944 0.204243 0.177723 0.154997 0.135538 0.118774 0.104255 0.091653 0.080697 0.071133 0.062793 0.055516 0.049126 0.043415 0.038172 0.033135 0.028158 0.023231 0.018441 0.013960 0.009991 0.006697 

0.028006 0.030666 0.033668 0.037089 0.040983 0.045407 0.050434 0.056113 0.062509 0.069765 0.077991 0.087206 0.097425 0.108797 0.121435 0.135458 0.150944 0.168012 0.186809 0.207538 0.230176 0.254806 0.281514 0.310347 0.341291 0.374257 0.409213 0.446078 0.484542 0.524468 0.565487 0.607096 0.648801 0.690043 0.730311 0.768825 0.804908 0.837758 0.866585 0.890586 0.909107 0.921501 0.927095 0.925344 0.916044 0.899196 0.874986 0.843743 0.806106 0.762811 0.714906 0.663513 0.609856 0.555247 0.500872 0.447971 0.397647 0.350730 0.307581 0.268493 0.233685 0.203189 0.176845 0.154273 0.134944 0.118286 0.103851 0.091325 0.080434 0.070920 0.062620 0.055374 0.049007 0.043314 0.038083 0.033057 0.028089 0.023171 0.018389 0.013918 0.009958 0.006672 

0.021810 0.024395 0.027346 0.030697 0.034493 0.038784 0.043621 0.049098 0.055309 0.062308 0.070117 0.078869 0.088601 0.099445 0.111502 0.124930 0.139844 0.156332 0.174519 0.194516 0.216426 0.240386 0.266498 0.294792 0.325185 0.357600 0.392034 0.428427 0.466497 0.506009 0.546682 0.588144 0.629781 0.671077 0.711492 0.750338 0.786745 0.820011 0.849315 0.873983 0.893274 0.906500 0.913084 0.912347 0.904036 0.888149 0.864875 0.834599 0.797885 0.755490 0.708423 0.657814 0.604891 0.550944 0.497160 0.444788 0.394942 0.348453 0.305668 0.266884 0.232342 0.202066 0.175912 0.153504 0.134313 0.117770 0.103425 0.090979 0.080157 0.070698 0.062440 0.055225 0.048883 0.043210 0.037992 0.032976 0.028018 0.023109 0.018336 0.013875 0.009923 0.006647 

0.017339 0.019550 0.022136 0.025122 0.028529 0.032437 0.036920 0.042042 0.047878 0.054447 0.061822 0.070068 0.079335 0.089683 0.101190 0.114023 0.128281 0.144106 0.161735 0.181265 0.202771 0.226301 0.251881 0.279553 0.309283 0.341102 0.374986 0.410804 0.448386 0.487467 0.527682 0.568769 0.610279 0.651574 0.692030 0.731058 0.767757 0.801392 0.831161 0.856484 0.876520 0.890603 0.898162 0.898435 0.891152 0.876288 0.854024 0.824778 0.789050 0.747626 0.701462 0.651697 0.599566 0.546328 0.493181 0.441381 0.392052 0.346021 0.303627 0.265171 0.230915 0.200876 0.174925 0.152690 0.133645 0.117226 0.102978 0.090617 0.079868 0.070465 0.062252 0.055071 0.048755 0.043101 0.037898 0.032892 0.027944 0.023044 0.018281 0.013830 0.009888 0.006620 

0.016935 0.018766 0.020913 0.023416 0.026306 0.029653 0.033526 0.037952 0.042985 0.048696 0.055203 0.062645 0.071147 0.080830 0.091759 0.104083 0.117898 0.133275 0.150407 0.169464 0.190443 0.213368 0.238219 0.265072 0.294062 0.325127 0.358292 0.393432 0.430351 0.468837 0.508544 0.549219 0.590471 0.631700 0.672146 0.711199 0.748143 0.782146 0.812393 0.838276 0.858996 0.873924 0.882393 0.883694 0.877458 0.863674 0.842494 0.814320 0.779627 0.739241 0.694046 0.645177 0.593884 0.541412 0.488942 0.437755 0.388981 0.343440 0.301460 0.263358 0.229407 0.199619 0.173885 0.151831 0.132942 0.116655 0.102510 0.090238 0.079566 0.070223 0.062056 0.054911 0.048622 0.042990 0.037800 0.032806 0.027868 0.022978 0.018225 0.013783 0.009852 0.006593 

0.016732 0.018378 0.020295 0.022523 0.025105 0.028096 0.031552 0.035557 0.040166 0.045445 0.051489 0.058398 0.066347 0.075437 0.085759 0.097395 0.110430 0.125005 0.141334 0.159538 0.179623 0.201724 0.225752 0.251749 0.279813 0.309974 0.342254 0.376539 0.412639 0.450367 0.489469 0.529639 0.570512 0.611472 0.651774 0.690882 0.728013 0.762310 0.792989 0.819398 0.840779 0.856492 0.865843 0.868175 0.863036 0.850364 0.830333 0.803264 0.769648 0.730353 0.686185 0.638269 0.587860 0.536201 0.484457 0.433921 0.385737 0.340711 0.299170 0.261446 0.227818 0.198299 0.172792 0.150931 0.132205 0.116056 0.102021 0.089842 0.079252 0.069972 0.061852 0.054745 0.048485 0.042875 0.037700 0.032717 0.027789 0.022910 0.018167 0.013736 0.009815 0.006565 

0.016217 0.017696 0.019394 0.021364 0.023686 0.026393 0.029567 0.033242 0.037500 0.042467 0.048216 0.054901 0.062516 0.071172 0.081023 0.092129 0.104542 0.118416 0.133905 0.151204 0.170334 0.191368 0.214415 0.239438 0.266498 0.295643 0.326933 0.360203 0.395329 0.432137 0.470520 0.510117 0.550509 0.591068 0.631185 0.670233 0.707443 0.741968 0.773018 0.799868 0.821863 0.838342 0.848565 0.851924 0.847926 0.836412 0.817553 0.791635 0.759153 0.720984 0.677904 0.630986 0.581513 0.530708 0.479729 0.429883 0.382323 0.337840 0.296761 0.259438 0.226153 0.196916 0.171648 0.149991 0.131434 0.115429 0.101512 0.089431 0.078926 0.069711 0.061640 0.054573 0.048343 0.042756 0.037597 0.032626 0.027709 0.022840 0.018107 0.013687 0.009776 0.006537 

0.014999 0.016551 0.018329 0.020382 0.022756 0.025511 0.028633 0.032206 0.036353 0.041144 0.046660 0.052950 0.060065 0.068118 0.077218 0.087493 0.099143 0.112307 0.127149 0.143689 0.162042 0.182220 0.204281 0.228315 0.254371 0.282465 0.312600 0.344760 0.378814 0.414644 0.452101 0.490924 0.530681 0.570765 0.610566 0.649392 0.686604 0.721250 0.752533 0.779795 0.802354 0.819560 0.830636 0.835018 0.832178 0.821853 0.804201 0.779482 0.748171 0.711166 0.669215 0.623344 0.574854 0.524944 0.474765 0.425656 0.378748 0.334829 0.294238 0.257340 0.224411 0.195471 0.170456 0.149010 0.130630 0.114777 0.100983 0.089003 0.078587 0.069440 0.061421 0.054395 0.048196 0.042633 0.037491 0.032531 0.027625 0.022768 0.018046 0.013637 0.009737 0.006508 

0.012721 0.014146 0.015843 0.017854 0.020231 0.023055 0.026382 0.030225 0.034581 0.039472 0.044917 0.051025 0.057879 0.065595 0.074224 0.083912 0.094889 0.107341 0.121342 0.137003 0.154417 0.173632 0.194718 0.217765 0.242743 0.269780 0.298953 0.330111 0.363144 0.398017 0.434513 0.472433 0.511375 0.550806 0.590105 0.628583 0.665563 0.700197 0.731645 0.759280 0.782390 0.800261 0.812157 0.817526 0.815860 0.806730 0.790317 0.766841 0.736747 0.700932 0.660146 0.615363 0.567892 0.518921 0.469586 0.421250 0.375020 0.331685 0.291605 0.255152 0.222595 0.193967 0.169215 0.147990 0.129796 0.114099 0.100433 0.088561 0.078236 0.069159 0.061194 0.054212 0.048045 0.042508 0.037382 0.032435 0.027540 0.022693 0.017983 0.013586 0.009697 0.006478 

0.010112 0.011436 0.013064 0.015043 0.017424 0.020240 0.023540 0.027374 0.031755 0.036648 0.042060 0.048088 0.054841 0.062354 0.070715 0.080069 0.090587 0.102420 0.115717 0.130546 0.146977 0.165170 0.185229 0.207249 0.231243 0.257277 0.285418 0.315645 0.347794 0.381797 0.417382 0.454380 0.492460 0.531174 0.569901 0.607918 0.644492 0.678959 0.710518 0.738460 0.762055 0.780525 0.793224 0.799561 0.799029 0.791098 0.775944 0.753748 0.724918 0.690313 0.650718 0.607070 0.560647 0.512656 0.464206 0.416666 0.371148 0.328411 0.288864 0.252876 0.220708 0.192405 0.167928 0.146931 0.128930 0.113395 0.099863 0.088104 0.077872 0.068869 0.060960 0.054023 0.047890 0.042378 0.037270 0.032335 0.027452 0.022617 0.017918 0.013533 0.009656 0.006448 

0.009106 0.010504 0.012135 0.014048 0.016289 0.018862 0.021854 0.025334 0.029353 0.033922 0.039032 0.044767 0.051188 0.058394 0.066436 0.075428 0.085487 0.096725 0.109319 0.123406 0.139118 0.156530 0.175677 0.196748 0.219794 0.244878 0.272078 0.301428 0.332768 0.365878 0.400551 0.436622 0.473862 0.511811 0.549878 0.587309 0.623437 0.657704 0.689282 0.717478 0.741462 0.760478 0.773957 0.781241 0.781765 0.775033 0.761137 0.740238 0.712700 0.679350 0.640970 0.598479 0.553147 0.506161 0.458636 0.411918 0.367131 0.325013 0.286020 0.250514 0.218751 0.190787 0.166593 0.145835 0.128034 0.112667 0.099274 0.087633 0.077497 0.068570 0.060720 0.053829 0.047730 0.042246 0.037154 0.032233 0.027362 0.022539 0.017852 0.013479 0.009614 0.006417 

0.009023 0.010345 0.011900 0.013707 0.015760 0.018095 0.020757 0.023774 0.027192 0.031054 0.035430 0.040459 0.046266 0.052915 0.060491 0.069110 0.078883 0.089849 0.102084 0.115693 0.130813 0.147540 0.165990 0.186299 0.208554 0.232795 0.259116 0.287546 0.317958 0.350176 0.383966 0.419195 0.455562 0.492705 0.530030 0.566814 0.602507 0.636507 0.668040 0.696374 0.720731 0.740244 0.754450 0.762625 0.764145 0.758586 0.745955 0.726355 0.700121 0.668065 0.630922 0.589617 0.545398 0.499444 0.452882 0.407013 0.362973 0.321497 0.283075 0.248071 0.216728 0.189114 0.165215 0.144702 0.127107 0.111915 0.098665 0.087147 0.077110 0.068261 0.060474 0.053630 0.047566 0.042109 0.037036 0.032128 0.027269 0.022459 0.017784 0.013424 0.009571 0.006385 

0.010149 0.011305 0.012617 0.014085 0.015737 0.017596 0.019688 0.022087 0.024853 0.028061 0.031775 0.036153 0.041310 0.047417 0.054494 0.062658 0.072011 0.082544 0.094334 0.107478 0.122137 0.138349 0.156214 0.175950 0.197559 0.221076 0.246562 0.274069 0.303590 0.334905 0.367831 0.402176 0.437690 0.473930 0.510432 0.546587 0.581769 0.615429 0.646830 0.675208 0.699861 0.719895 0.734769 0.743772 0.746235 0.741813 0.730452 0.712153 0.687231 0.656488 0.620607 0.580506 0.537415 0.492524 0.446954 0.401959 0.358679 0.317866 0.280031 0.245548 0.214640 0.187388 0.163794 0.143532 0.126152 0.111138 0.098038 0.086648 0.076710 0.067943 0.060222 0.053425 0.047398 0.041969 0.036915 0.032020 0.027175 0.022376 0.017715 0.013367 0.009527 0.006353 

0.011178 0.012125 0.013175 0.014375 0.015754 0.017284 0.019020 0.021025 0.023394 0.026213 0.029576 0.033572 0.038312 0.043873 0.050360 0.057818 0.066402 0.076230 0.087405 0.099992 0.114091 0.129772 0.147152 0.166243 0.187186 0.210083 0.234884 0.261508 0.290053 0.320409 0.352325 0.385747 0.420298 0.455593 0.491235 0.526630 0.561241 0.594501 0.625696 0.654057 0.678903 0.699436 0.714933 0.724701 0.728100 0.724787 0.714673 0.697672 0.674099 0.644658 0.610034 0.571173 0.529221 0.485417 0.440863 0.396768 0.354260 0.314127 0.276895 0.242948 0.212489 0.185610 0.162331 0.142329 0.125169 0.110337 0.097393 0.086134 0.076299 0.067617 0.059962 0.053216 0.047226 0.041825 0.036790 0.031910 0.027078 0.022292 0.017643 0.013309 0.009482 0.006320 

0.007936 0.008919 0.010049 0.011325 0.012810 0.014509 0.016460 0.018684 0.021227 0.024155 0.027552 0.031504 0.036016 0.041197 0.047180 0.054132 0.062202 0.071491 0.082054 0.093966 0.107367 0.122349 0.139041 0.157524 0.177824 0.199900 0.223808 0.249552 0.277153 0.306475 0.337486 0.369901 0.403439 0.437728 0.472430 0.506978 0.540919 0.573728 0.604673 0.632961 0.657938 0.678874 0.694967 0.705474 0.709804 0.707574 0.698674 0.682947 0.660731 0.632592 0.599244 0.561634 0.520840 0.478144 0.434620 0.391444 0.349717 0.310282 0.273671 0.240273 0.210276 0.183785 0.160829 0.141092 0.124159 0.109514 0.096728 0.085606 0.075877 0.067283 0.059696 0.053001 0.047050 0.041678 0.036663 0.031798 0.026978 0.022206 0.017571 0.013250 0.009437 0.006286 

0.005713 0.006762 0.007962 0.009342 0.010940 0.012770 0.014869 0.017201 0.019787 0.022722 0.026097 0.029977 0.034402 0.039480 0.045297 0.051934 0.059528 0.068171 0.078013 0.089216 0.101907 0.116157 0.132094 0.149768 0.169172 0.190367 0.213277 0.238061 0.264686 0.293006 0.323018 0.354442 0.387005 0.420292 0.453975 0.487647 0.520837 0.553123 0.583801 0.612010 0.637069 0.658281 0.674935 0.686152 0.691363 0.690220 0.682489 0.668029 0.647142 0.620315 0.588262 0.551905 0.512292 0.470709 0.428231 0.385991 0.345057 0.306337 0.270367 0.237526 0.208004 0.181912 0.159289 0.139824 0.123121 0.108667 0.096046 0.085064 0.075445 0.066940 0.059423 0.052781 0.046871 0.041528 0.036532 0.031683 0.026877 0.022118 0.017496 0.013190 0.009390 0.006252 

0.004248 0.005255 0.006424 0.007788 0.009396 0.011222 0.013288 0.015604 0.018230 0.021147 0.024443 0.028247 0.032593 0.037584 0.043298 0.049784 0.057106 0.065384 0.074693 0.085244 0.097208 0.110665 0.125717 0.142473 0.160980 0.181203 0.203165 0.226913 0.252524 0.279832 0.308785 0.339203 0.370794 0.403131 0.435864 0.468642 0.501096 0.532822 0.563126 0.591203 0.616335 0.637802 0.654917 0.666773 0.672852 0.672755 0.666166 0.652952 0.633369 0.607851 0.577119 0.542006 0.503582 0.463120 0.421695 0.380406 0.340291 0.302303 0.266984 0.234712 0.205673 0.179992 0.157712 0.138526 0.122058 0.107798 0.095347 0.084507 0.075001 0.066588 0.059144 0.052556 0.046688 0.041374 0.036398 0.031565 0.026773 0.022028 0.017420 0.013128 0.009342 0.006217 

0.002746 0.003596 0.004677 0.006017 0.007615 0.009442 0.011536 0.013929 0.016598 0.019600 0.022968 0.026731 0.030986 0.035795 0.041202 0.047327 0.054326 0.062240 0.071199 0.081359 0.092751 0.105519 0.119810 0.135751 0.153338 0.172591 0.193549 0.216271 0.240779 0.266965 0.294818 0.324216 0.354824 0.386258 0.418085 0.450009 0.481697 0.512764 0.542647 0.570569 0.595755 0.617478 0.634968 0.647422 0.654322 0.655218 0.649738 0.637758 0.619451 0.595242 0.565823 0.531961 0.494717 0.455386 0.415023 0.374693 0.335419 0.298185 0.263534 0.231836 0.203291 0.178027 0.156097 0.137199 0.120969 0.106907 0.094630 0.083937 0.074548 0.066229 0.058858 0.052327 0.046501 0.041217 0.036262 0.031444 0.026666 0.021935 0.017343 0.013066 0.009294 0.006181 

0.002656 0.003683 0.004917 0.006386 0.008080 0.010004 0.012177 0.014576 0.017234 0.020186 0.023428 0.027004 0.030898 0.035176 0.040052 0.045678 0.052144 0.059481 0.067827 0.077307 0.088013 0.100098 0.113685 0.128859 0.145661 0.164053 0.184151 0.205973 0.229512 0.254639 0.281415 0.309750 0.339296 0.369687 0.400575 0.431629 0.462631 0.493062 0.522461 0.550144 0.575355 0.597286 0.615123 0.628157 0.635818 0.637638 0.633248 0.622480 0.605421 0.582510 0.554390 0.521773 0.485714 0.447527 0.408228 0.368861 0.330453 0.293987 0.260013 0.228899 0.200856 0.176021 0.154447 0.135842 0.119855 0.105996 0.093899 0.083354 0.074084 0.065861 0.058566 0.052092 0.046311 0.041056 0.036122 0.031321 0.026558 0.021841 0.017263 0.013001 0.009244 0.006145 

0.004961 0.006118 0.007456 0.008940 0.010565 0.012345 0.014279 0.016371 0.018648 0.021115 0.023806 0.026850 0.030310 0.034185 0.038557 0.043588 0.049390 0.056119 0.063847 0.072738 0.082882 0.094391 0.107360 0.121846 0.138002 0.155795 0.175155 0.196149 0.218757 0.242921 0.268666 0.295832 0.324179 0.353474 0.383391 0.413635 0.443868 0.473717 0.502591 0.529972 0.555168 0.577236 0.595405 0.608992 0.617391 0.620072 0.616729 0.607137 0.591319 0.569686 0.542833 0.511455 0.476595 0.439550 0.401320 0.362923 0.325400 0.289716 0.256427 0.225903 0.198371 0.173975 0.152762 0.134455 0.118717 0.105065 0.093152 0.082758 0.073610 0.065485 0.058268 0.051853 0.046116 0.040892 0.035979 0.031195 0.026447 0.021745 0.017183 0.012936 0.009194 0.006108 

0.008912 0.009729 0.010604 0.011565 0.012618 0.013804 0.015139 0.016632 0.018295 0.020176 0.022347 0.024878 0.027833 0.031325 0.035395 0.040151 0.045731 0.052158 0.059535 0.068026 0.077722 0.088730 0.101183 0.115137 0.130654 0.147676 0.166247 0.186445 0.208171 0.231407 0.256149 0.282259 0.309519 0.337732 0.366626 0.395953 0.425453 0.454627 0.483062 0.510118 0.535213 0.557376 0.575851 0.589948 0.599055 0.602574 0.600227 0.591767 0.577164 0.556779 0.531164 0.501028 0.467375 0.431467 0.394307 0.356891 0.320267 0.285377 0.252780 0.222851 0.195837 0.171891 0.151045 0.133039 0.117555 0.104115 0.092389 0.082150 0.073126 0.065102 0.057964 0.051609 0.045917 0.040724 0.035833 0.031067 0.026334 0.021647 0.017100 0.012869 0.009142 0.006071 

0.010030 0.010494 0.010942 0.011394 0.011871 0.012393 0.013012 0.013868 0.015024 0.016528 0.018501 0.020924 0.023843 0.027333 0.031384 0.036035 0.041391 0.047629 0.054890 0.063130 0.072413 0.082907 0.094807 0.108176 0.123008 0.139292 0.157105 0.176483 0.197364 0.219779 0.243597 0.268772 0.295053 0.322302 0.350200 0.378571 0.407298 0.435909 0.463869 0.490596 0.515518 0.537736 0.556478 0.571070 0.580836 0.585177 0.583765 0.576387 0.562964 0.543800 0.519419 0.490512 0.458066 0.423291 0.387203 0.350774 0.315059 0.280968 0.249072 0.219747 0.193262 0.169768 0.149296 0.131596 0.116371 0.103147 0.091611 0.081530 0.072632 0.064711 0.057655 0.051361 0.045715 0.040554 0.035685 0.030936 0.026219 0.021547 0.017016 0.012801 0.009090 0.006033 

0.006255 0.006644 0.007125 0.007729 0.008473 0.009335 0.010333 0.011484 0.012817 0.014371 0.016241 0.018518 0.021243 0.024445 0.028220 0.032604 0.037684 0.043572 0.050346 0.058108 0.066986 0.077045 0.088379 0.101102 0.115258 0.130885 0.147938 0.166479 0.186600 0.208227 0.231152 0.255334 0.280737 0.307078 0.334053 0.361557 0.389489 0.417503 0.445003 0.471433 0.496135 0.518376 0.537337 0.552366 0.562755 0.567879 0.567376 0.561038 0.548764 0.530779 0.507616 0.479927 0.448685 0.415039 0.380020 0.344577 0.309785 0.276494 0.245308 0.216594 0.190644 0.167609 0.147518 0.130126 0.115164 0.102162 0.090818 0.080901 0.072129 0.064314 0.057340 0.051108 0.045508 0.040380 0.035533 0.030803 0.026101 0.021445 0.016931 0.012732 0.009037 0.005994 

0.006166 0.006366 0.006623 0.006997 0.007523 0.008225 0.009117 0.010198 0.011478 0.012996 0.014734 0.016744 0.019158 0.022042 0.025462 0.029486 0.034237 0.039789 0.046236 0.053620 0.061987 0.071473 0.082163 0.094153 0.107545 0.122468 0.138874 0.156748 0.176128 0.196867 0.218883 0.242141 0.266641 0.292083 0.318204 0.344936 0.372106 0.399490 0.426505 0.452600 0.477093 0.499277 0.518453 0.533882 0.544806 0.550701 0.551083 0.545745 0.534587 0.517740 0.495775 0.469295 0.439242 0.406724 0.372766 0.338312 0.304447 0.271963 0.241489 0.213396 0.187984 0.165414 0.145709 0.128632 0.113937 0.101161 0.090014 0.080260 0.071617 0.063908 0.057019 0.050851 0.045298 0.040202 0.035378 0.030667 0.025982 0.021342 0.016844 0.012662 0.008983 0.005955 

0.008233 0.008621 0.009058 0.009526 0.009991 0.010469 0.011002 0.011655 0.012490 0.013499 0.014730 0.016248 0.018103 0.020423 0.023351 0.026944 0.031295 0.036467 0.042559 0.049591 0.057538 0.066440 0.076459 0.087765 0.100487 0.114676 0.130325 0.147362 0.165836 0.185701 0.206886 0.229313 0.252862 0.277466 0.302774 0.328721 0.355145 0.381888 0.408366 0.434055 0.458324 0.480484 0.499832 0.515603 0.527058 0.533659 0.534900 0.530533 0.520442 0.504706 0.483922 0.458640 0.429753 0.398360 0.365454 0.331985 0.299049 0.267382 0.237620 0.210154 0.185284 0.163187 0.143872 0.127113 0.112691 0.100144 0.089196 0.079608 0.071097 0.063495 0.056693 0.050589 0.045084 0.040022 0.035221 0.030528 0.025860 0.021236 0.016755 0.012590 0.008928 0.005915 

0.008527 0.008796 0.009094 0.009410 0.009753 0.010132 0.010551 0.011033 0.011637 0.012370 0.013333 0.014602 0.016240 0.018337 0.020948 0.024120 0.027985 0.032653 0.038225 0.044745 0.052223 0.060680 0.070247 0.081123 0.093376 0.106973 0.121887 0.138159 0.155828 0.174868 0.195227 0.216761 0.239443 0.263168 0.287685 0.312903 0.338645 0.364664 0.390569 0.415789 0.439857 0.462005 0.481502 0.497587 0.509528 0.516790 0.518851 0.515419 0.506342 0.491706 0.472067 0.447963 0.420237 0.389950 0.358088 0.325608 0.293597 0.262751 0.233707 0.206870 0.182549 0.160930 0.142009 0.125573 0.111426 0.099113 0.088366 0.078946 0.070569 0.063076 0.056361 0.050324 0.044866 0.039838 0.035060 0.030387 0.025736 0.021128 0.016665 0.012517 0.008872 0.005874 

0.005447 0.005640 0.005873 0.006146 0.006480 0.006891 0.007387 0.007985 0.008752 0.009643 0.010655 0.011881 0.013394 0.015313 0.017754 0.020719 0.024304 0.028642 0.033776 0.039787 0.046801 0.054855 0.064009 0.074351 0.086010 0.099046 0.113369 0.129062 0.146060 0.164309 0.183767 0.204470 0.226311 0.249154 0.272881 0.297345 0.322384 0.347823 0.373174 0.397940 0.421778 0.443861 0.463492 0.479833 0.492254 0.500119 0.502964 0.500422 0.492311 0.478753 0.460224 0.437276 0.410696 0.381507 0.350681 0.319187 0.288095 0.258075 0.229751 0.203548 0.179780 0.158643 0.140120 0.124014 0.110145 0.098067 0.087524 0.078273 0.070032 0.062650 0.056024 0.050053 0.044645 0.039650 0.034897 0.030243 0.025609 0.021019 0.016573 0.012443 0.008815 0.005833 

0.003451 0.003639 0.003858 0.004127 0.004431 0.004776 0.005187 0.005690 0.006296 0.007054 0.007995 0.009172 0.010682 0.012556 0.014873 0.017674 0.021021 0.024970 0.029654 0.035238 0.041862 0.049478 0.058135 0.067983 0.079052 0.091404 0.105038 0.120071 0.136389 0.153900 0.172610 0.192451 0.213481 0.235497 0.258387 0.282053 0.306442 0.331331 0.356198 0.380600 0.404139 0.426108 0.445839 0.462417 0.475237 0.483666 0.487241 0.485546 0.478371 0.465855 0.448416 0.426604 0.401143 0.373035 0.343245 0.312739 0.282555 0.253361 0.225755 0.200191 0.176980 0.156329 0.138207 0.122437 0.108847 0.097009 0.086672 0.077589 0.069488 0.062217 0.055680 0.049779 0.044420 0.039460 0.034731 0.030097 0.025480 0.020907 0.016479 0.012368 0.008758 0.005791 

0.002937 0.002764 0.002612 0.002558 0.002649 0.002874 0.003218 0.003680 0.004271 0.005033 0.005997 0.007229 0.008703 0.010465 0.012608 0.015206 0.018302 0.022004 0.026415 0.031598 0.037693 0.044759 0.052810 0.062016 0.072471 0.084152 0.097084 0.111340 0.126936 0.143786 0.161771 0.180892 0.201070 0.222217 0.244318 0.267200 0.290929 0.315291 0.339737 0.363771 0.386989 0.408799 0.428560 0.445347 0.458533 0.467463 0.471719 0.470818 0.464549 0.453037 0.436656 0.415952 0.391597 0.364558 0.335788 0.306268 0.276984 0.248610 0.221728 0.196801 0.174150 0.153989 0.136271 0.120842 0.107535 0.095939 0.085809 0.076896 0.068936 0.061778 0.055331 0.049500 0.044192 0.039266 0.034562 0.029948 0.025350 0.020794 0.016385 0.012292 0.008699 0.005749 

0.000143 0.000102 0.000127 0.000264 0.000541 0.000941 0.001459 0.002109 0.002942 0.003924 0.005014 0.006255 0.007668 0.009295 0.011251 0.013644 0.016554 0.020011 0.024058 0.028765 0.034283 0.040666 0.048083 0.056648 0.066413 0.077482 0.089718 0.103238 0.118055 0.134112 0.151353 0.169736 0.189085 0.209371 0.230710 0.252938 0.276030 0.299839 0.323814 0.347449 0.370346 0.391959 0.411678 0.428653 0.442132 0.451520 0.456418 0.456273 0.450863 0.440322 0.424971 0.405335 0.382066 0.356086 0.328319 0.299781 0.271387 0.243827 0.217668 0.193383 0.171295 0.151623 0.134314 0.119231 0.106208 0.094858 0.084935 0.076194 0.068376 0.061332 0.054977 0.049216 0.043961 0.039069 0.034390 0.029797 0.025216 0.020679 0.016288 0.012214 0.008640 0.005706 

0.000343 0.000392 0.000499 0.000684 0.000940 0.001284 0.001759 0.002380 0.003113 0.003918 0.004826 0.005860 0.007128 0.008693 0.010507 0.012687 0.015331 0.018446 0.022105 0.026404 0.031434 0.037278 0.044097 0.052052 0.061230 0.071527 0.082989 0.095709 0.109678 0.124820 0.141226 0.158869 0.177505 0.197105 0.217725 0.239335 0.261780 0.284955 0.308411 0.331655 0.354215 0.375572 0.395219 0.412303 0.426014 0.435836 0.441329 0.441917 0.437337 0.427720 0.413374 0.394766 0.372554 0.347622 0.320849 0.293279 0.265769 0.239015 0.213576 0.189936 0.168415 0.149234 0.132337 0.117605 0.104867 0.093766 0.084051 0.075483 0.067810 0.060880 0.054618 0.048929 0.043726 0.038868 0.034216 0.029643 0.025081 0.020562 0.016190 0.012135 0.008579 0.005662 

0.003532 0.003400 0.003298 0.003236 0.003242 0.003339 0.003527 0.003768 0.004058 0.004372 0.004850 0.005537 0.006458 0.007657 0.009153 0.011023 0.013417 0.016351 0.019846 0.023976 0.028746 0.034203 0.040471 0.047845 0.056334 0.065885 0.076518 0.088359 0.101434 0.115823 0.131554 0.148464 0.166421 0.185358 0.205331 0.226359 0.248206 0.270729 0.293563 0.316340 0.338558 0.359663 0.379175 0.396265 0.410192 0.420432 0.426471 0.427751 0.423982 0.415248 0.401880 0.384256 0.363080 0.339178 0.313387 0.286770 0.260140 0.234181 0.209455 0.186462 0.165510 0.146823 0.130342 0.115963 0.103514 0.092665 0.083157 0.074763 0.067237 0.060423 0.054255 0.048638 0.043488 0.038665 0.034038 0.029487 0.024943 0.020443 0.016090 0.012055 0.008518 0.005618 

0.002852 0.002810 0.002797 0.002800 0.002834 0.002897 0.002968 0.003086 0.003290 0.003583 0.003976 0.004487 0.005148 0.006137 0.007474 0.009226 0.011423 0.014120 0.017430 0.021324 0.025754 0.030878 0.036850 0.043708 0.051502 0.060336 0.070316 0.081362 0.093662 0.107355 0.122356 0.138568 0.155848 0.174148 0.193511 0.213955 0.235167 0.257049 0.279286 0.301559 0.323379 0.344199 0.363519 0.380560 0.394696 0.405319 0.411843 0.413775 0.410786 0.402920 0.390497 0.373826 0.353656 0.330758 0.305945 0.280257 0.254501 0.229327 0.205309 0.182965 0.162585 0.144391 0.128331 0.114308 0.102149 0.091553 0.082255 0.074036 0.066657 0.059961 0.053887 0.048343 0.043246 0.038458 0.033858 0.029328 0.024803 0.020322 0.015989 0.011974 0.008456 0.005573 

0.000674 0.000594 0.000537 0.000512 0.000539 0.000635 0.000804 0.001086 0.001494 0.002001 0.002601 0.003343 0.004215 0.005254 0.006503 0.008042 0.009951 0.012298 0.015127 0.018498 0.022530 0.027347 0.032966 0.039425 0.046765 0.055079 0.064413 0.074814 0.086433 0.099467 0.113769 0.129287 0.145863 0.163546 0.182300 0.202084 0.222708 0.243935 0.265544 0.287277 0.308679 0.329187 0.348257 0.365242 0.379531 0.390472 0.397461 0.399994 0.397751 0.390730 0.379215 0.363481 0.344295 0.322363 0.298524 0.273746 0.248856 0.224453 0.201145 0.179448 0.159639 0.141941 0.126306 0.112641 0.100775 0.090432 0.081344 0.073302 0.066072 0.059494 0.053515 0.048045 0.043001 0.038249 0.033675 0.029166 0.024661 0.020199 0.015887 0.011891 0.008393 0.005528 

0.000471 0.000349 0.000214 0.000086 0.000010 0.000037 0.000133 0.000342 0.000686 0.001134 0.001645 0.002307 0.003105 0.004069 0.005254 0.006719 0.008452 0.010501 0.012935 0.015904 0.019526 0.023865 0.029015 0.035068 0.042018 0.049892 0.058730 0.068616 0.079658 0.092024 0.105652 0.120491 0.136411 0.153482 0.171592 0.190743 0.210752 0.231386 0.252361 0.273497 0.294412 0.314596 0.333442 0.350340 0.364729 0.375915 0.383322 0.386422 0.384901 0.378690 0.368040 0.353232 0.334994 0.314008 0.291121 0.267250 0.243205 0.219564 0.196968 0.175913 0.156677 0.139477 0.124269 0.110963 0.099393 0.089303 0.080427 0.072561 0.065481 0.059022 0.053139 0.047743 0.042752 0.038036 0.033490 0.029002 0.024516 0.020075 0.015783 0.011808 0.008329 0.005482 

0.000297 0.000160 0.000003 -0.000138 -0.000222 -0.000269 -0.000264 -0.000103 0.000180 0.000550 0.001013 0.001565 0.002283 0.003173 0.004215 0.005434 0.006884 0.008670 0.010845 0.013541 0.016809 0.020743 0.025505 0.031066 0.037524 0.044970 0.053432 0.062950 0.073570 0.085341 0.098218 0.112300 0.127599 0.144032 0.161501 0.179993 0.199363 0.219327 0.239663 0.260207 0.280627 0.300465 0.319078 0.335868 0.350293 0.361680 0.369445 0.373076 0.372231 0.366792 0.356979 0.343077 0.325760 0.305700 0.283747 0.260770 0.237552 0.214674 0.192781 0.172361 0.153701 0.137001 0.122220 0.109276 0.098005 0.088167 0.079504 0.071815 0.064885 0.058547 0.052760 0.047438 0.042500 0.037820 0.033302 0.028836 0.024370 0.019948 0.015677 0.011723 0.008265 0.005435 

-0.003548 -0.003744 -0.003874 -0.003919 -0.003852 -0.003674 -0.003354 -0.002885 -0.002296 -0.001576 -0.000768 0.000121 0.001071 0.002088 0.003175 0.004383 0.005780 0.007409 0.009361 0.011779 0.014790 0.018412 0.022662 0.027701 0.033592 0.040506 0.048569 0.057829 0.068120 0.079338 0.091489 0.104859 0.119466 0.135225 0.151979 0.169776 0.188445 0.207732 0.227438 0.247417 0.267361 0.286796 0.305143 0.321796 0.336239 0.347771 0.355841 0.359977 0.359760 0.355047 0.346038 0.333011 0.316599 0.297446 0.276409 0.254305 0.231903 0.209782 0.188587 0.168798 0.150713 0.134513 0.120160 0.107581 0.096610 0.087024 0.078574 0.071063 0.064285 0.058069 0.052377 0.047129 0.042244 0.037602 0.033111 0.028667 0.024221 0.019820 0.015570 0.011637 0.008199 0.005388 

-0.001862 -0.002094 -0.002279 -0.002397 -0.002403 -0.002279 -0.002020 -0.001630 -0.001064 -0.000334 0.000436 0.001229 0.002024 0.002836 0.003700 0.004667 0.005771 0.007109 0.008768 0.010815 0.013374 0.016540 0.020356 0.024946 0.030407 0.036915 0.044564 0.053335 0.063228 0.074036 0.085634 0.098283 0.112089 0.126999 0.142991 0.160064 0.177978 0.196610 0.215726 0.235131 0.254579 0.273623 0.291652 0.308149 0.322569 0.334196 0.342534 0.347140 0.347508 0.343466 0.335229 0.323051 0.307512 0.289257 0.269107 0.247860 0.226263 0.204892 0.184390 0.165228 0.147715 0.132016 0.118091 0.105878 0.095209 0.085875 0.077638 0.070306 0.063680 0.057587 0.051990 0.046817 0.041985 0.037380 0.032918 0.028496 0.024070 0.019690 0.015461 0.011550 0.008133 0.005341 

0.001148 0.000957 0.000803 0.000718 0.000685 0.000712 0.000794 0.000951 0.001187 0.001518 0.001937 0.002444 0.003006 0.003610 0.004313 0.005133 0.006078 0.007160 0.008493 0.010192 0.012384 0.015143 0.018577 0.022776 0.027860 0.034007 0.041290 0.049620 0.058912 0.069129 0.080208 0.092154 0.105182 0.119329 0.134512 0.150796 0.167987 0.185965 0.204481 0.223367 0.242311 0.260923 0.278652 0.294945 0.309286 0.321004 0.329574 0.334590 0.335478 0.332056 0.324559 0.313197 0.298509 0.281135 0.261848 0.241444 0.220632 0.200009 0.180197 0.161653 0.144708 0.129511 0.116017 0.104168 0.093801 0.084722 0.076698 0.069546 0.063072 0.057102 0.051600 0.046502 0.041722 0.037156 0.032722 0.028322 0.023916 0.019558 0.015351 0.011461 0.008066 0.005292 

-0.001041 -0.001111 -0.001103 -0.001055 -0.000928 -0.000730 -0.000494 -0.000226 0.000074 0.000414 0.000806 0.001330 0.001988 0.002730 0.003523 0.004344 0.005230 0.006228 0.007438 0.008982 0.010966 0.013546 0.016837 0.020891 0.025831 0.031687 0.038494 0.046252 0.054953 0.064525 0.075007 0.086378 0.098696 0.112132 0.126568 0.142020 0.158491 0.175780 0.193670 0.211985 0.230458 0.248664 0.266082 0.282153 0.296401 0.308185 0.316976 0.322349 0.323694 0.320853 0.314041 0.303456 0.289604 0.273089 0.254642 0.235063 0.215022 0.195137 0.176009 0.158078 0.141698 0.127001 0.113937 0.102453 0.092389 0.083564 0.075754 0.068782 0.062460 0.056614 0.051206 0.046184 0.041456 0.036928 0.032524 0.028146 0.023761 0.019424 0.015239 0.011372 0.007998 0.005244 

-0.002742 -0.002677 -0.002608 -0.002530 -0.002444 -0.002324 -0.002164 -0.001982 -0.001749 -0.001405 -0.000971 -0.000471 0.000067 0.000671 0.001339 0.002111 0.003026 0.004078 0.005426 0.007098 0.009190 0.011851 0.015185 0.019218 0.023976 0.029435 0.035687 0.042894 0.051088 0.060124 0.070017 0.080785 0.092467 0.105140 0.118847 0.133568 0.149318 0.165945 0.183215 0.200969 0.218963 0.236788 0.253918 0.269787 0.283889 0.295733 0.304725 0.310409 0.312163 0.309879 0.303694 0.293851 0.280803 0.265125 0.247499 0.228718 0.209442 0.190282 0.171827 0.154506 0.138689 0.124487 0.111851 0.100733 0.090972 0.082403 0.074808 0.068015 0.061845 0.056123 0.050809 0.045862 0.041187 0.036698 0.032323 0.027968 0.023604 0.019288 0.015126 0.011282 0.007929 0.005194 

-0.001127 -0.001216 -0.001305 -0.001383 -0.001451 -0.001529 -0.001569 -0.001564 -0.001563 -0.001516 -0.001430 -0.001266 -0.001018 -0.000638 -0.000115 0.000550 0.001401 0.002493 0.003819 0.005482 0.007613 0.010276 0.013524 0.017375 0.021858 0.027037 0.032917 0.039618 0.047271 0.055764 0.065081 0.075281 0.086358 0.098378 0.111408 0.125459 0.140486 0.156405 0.173080 0.190319 0.207868 0.225302 0.242159 0.257816 0.271787 0.283664 0.292819 0.298773 0.300905 0.299125 0.293538 0.284403 0.272126 0.257256 0.240425 0.222414 0.203893 0.185448 0.167654 0.150940 0.135684 0.121974 0.109766 0.099010 0.089554 0.081238 0.073859 0.067246 0.061229 0.055630 0.050409 0.045537 0.040915 0.036466 0.032119 0.027787 0.023444 0.019151 0.015012 0.011190 0.007859 0.005144 

0.000721 0.000426 0.000114 -0.000219 -0.000571 -0.000871 -0.001103 -0.001304 -0.001458 -0.001560 -0.001600 -0.001541 -0.001356 -0.001008 -0.000497 0.000175 0.001010 0.001990 0.003182 0.004709 0.006653 0.009106 0.012143 0.015769 0.019989 0.024806 0.030304 0.036543 0.043677 0.051660 0.060429 0.070066 0.080550 0.091908 0.104353 0.117731 0.132020 0.147257 0.163333 0.180065 0.197161 0.214239 0.230828 0.246267 0.260123 0.271993 0.281275 0.287447 0.289936 0.288623 0.283599 0.275132 0.263584 0.249489 0.233423 0.216154 0.198374 0.180639 0.163498 0.147382 0.132685 0.119462 0.107679 0.097284 0.088133 0.080072 0.072908 0.066476 0.060611 0.055133 0.050006 0.045209 0.040640 0.036230 0.031913 0.027604 0.023282 0.019012 0.014896 0.011097 0.007789 0.005094 

0.002158 0.001923 0.001650 0.001349 0.001025 0.000678 0.000384 0.000137 -0.000066 -0.000269 -0.000469 -0.000592 -0.000560 -0.000356 0.000009 0.000477 0.001061 0.001866 0.002949 0.004353 0.006169 0.008435 0.011195 0.014492 0.018375 0.022828 0.027880 0.033655 0.040309 0.047767 0.056054 0.065150 0.075067 0.085851 0.097614 0.110275 0.123892 0.138515 0.154017 0.170265 0.186897 0.203650 0.219933 0.235181 0.248900 0.260735 0.270105 0.276458 0.279245 0.278373 0.273879 0.266042 0.255185 0.241821 0.226496 0.209948 0.192894 0.175858 0.159363 0.143839 0.129695 0.116953 0.105592 0.095557 0.086710 0.078903 0.071956 0.065705 0.059992 0.054634 0.049599 0.044877 0.040362 0.035992 0.031704 0.027418 0.023118 0.018871 0.014778 0.011003 0.007718 0.005043 

0.003737 0.003462 0.003151 0.002829 0.002507 0.002183 0.001897 0.001611 0.001330 0.001027 0.000758 0.000565 0.000475 0.000510 0.000651 0.000953 0.001458 0.002179 0.003169 0.004430 0.006048 0.008024 0.010395 0.013311 0.016830 0.020869 0.025497 0.030891 0.037106 0.044099 0.051856 0.060384 0.069773 0.080003 0.091154 0.103179 0.116199 0.130241 0.145218 0.160993 0.177183 0.193561 0.209507 0.224527 0.238103 0.249881 0.259304 0.265795 0.268842 0.268372 0.264378 0.257136 0.246937 0.234261 0.219649 0.203797 0.187457 0.171104 0.155247 0.140311 0.126714 0.114448 0.103507 0.093831 0.085287 0.077734 0.071003 0.064934 0.059372 0.054133 0.049191 0.044542 0.040080 0.035751 0.031492 0.027230 0.022952 0.018728 0.014659 0.010908 0.007646 0.004992 

0.005032 0.004927 0.004807 0.004655 0.004467 0.004253 0.004006 0.003732 0.003470 0.003206 0.002996 0.002850 0.002779 0.002796 0.002888 0.003101 0.003423 0.003893 0.004519 0.005329 0.006452 0.007982 0.009925 0.012297 0.015297 0.018897 0.023133 0.028164 0.033964 0.040470 0.047717 0.055809 0.064710 0.074419 0.084989 0.096438 0.108942 0.122461 0.136957 0.152250 0.168012 0.183952 0.199548 0.214298 0.227724 0.239423 0.248859 0.255453 0.258756 0.258623 0.255093 0.248410 0.238829 0.226810 0.212880 0.197715 0.182065 0.166381 0.151154 0.136804 0.123744 0.111949 0.101423 0.092106 0.083862 0.076564 0.070052 0.064165 0.058752 0.053629 0.048780 0.044204 0.039796 0.035508 0.031278 0.027040 0.022784 0.018583 0.014539 0.010812 0.007573 0.004940 

0.005249 0.005298 0.005369 0.005439 0.005522 0.005579 0.005569 0.005490 0.005372 0.005264 0.005175 0.005135 0.005147 0.005228 0.005315 0.005456 0.005601 0.005776 0.006075 0.006533 0.007283 0.008325 0.009724 0.011586 0.014024 0.017132 0.020958 0.025634 0.031071 0.037143 0.043890 0.051502 0.059907 0.069115 0.079193 0.090137 0.102159 0.115225 0.129232 0.144024 0.159323 0.174835 0.190074 0.204550 0.217776 0.229362 0.238756 0.245440 0.248956 0.249132 0.246028 0.239863 0.230863 0.219478 0.206200 0.191705 0.176723 0.161692 0.147086 0.133321 0.120786 0.109459 0.099342 0.090383 0.082438 0.075394 0.069101 0.063396 0.058130 0.053124 0.048367 0.043864 0.039510 0.035262 0.031061 0.026847 0.022614 0.018437 0.014417 0.010715 0.007499 0.004887 

0.004325 0.004502 0.004717 0.004965 0.005235 0.005508 0.005792 0.006108 0.006446 0.006793 0.007133 0.007444 0.007651 0.007742 0.007744 0.007716 0.007634 0.007502 0.007443 0.007527 0.007838 0.008403 0.009362 0.010834 0.012910 0.015697 0.019245 0.023518 0.028523 0.034157 0.040516 0.047610 0.055473 0.064170 0.073794 0.084326 0.095867 0.108454 0.121990 0.136322 0.151172 0.166231 0.181095 0.195283 0.208294 0.219706 0.229014 0.235753 0.239429 0.239886 0.237173 0.231501 0.223052 0.212272 0.199604 0.185766 0.171430 0.157042 0.143047 0.129857 0.117841 0.106978 0.097266 0.088663 0.081014 0.074225 0.068150 0.062629 0.057507 0.052616 0.047951 0.043520 0.039220 0.035013 0.030841 0.026651 0.022442 0.018289 0.014294 0.010617 0.007425 0.004834 

0.007019 0.007391 0.007772 0.008115 0.008407 0.008647 0.008840 0.009050 0.009240 0.009407 0.009539 0.009621 0.009617 0.009515 0.009386 0.009182 0.008923 0.008583 0.008233 0.007965 0.007966 0.008275 0.009027 0.010269 0.012138 0.014688 0.017929 0.021809 0.026389 0.031616 0.037467 0.044027 0.051403 0.059635 0.068800 0.078903 0.089992 0.102128 0.115221 0.129157 0.143591 0.158226 0.172647 0.186488 0.199243 0.210466 0.219654 0.226387 0.230180 0.230898 0.228538 0.223321 0.215397 0.205189 0.193106 0.179911 0.166191 0.152431 0.139037 0.126413 0.114912 0.104508 0.095198 0.086946 0.079593 0.073057 0.067201 0.061862 0.056884 0.052107 0.047534 0.043174 0.038928 0.034761 0.030619 0.026454 0.022268 0.018139 0.014169 0.010517 0.007350 0.004780 

0.007125 0.007595 0.008042 0.008477 0.008874 0.009222 0.009494 0.009672 0.009750 0.009716 0.009569 0.009351 0.009037 0.008715 0.008426 0.008175 0.007903 0.007659 0.007476 0.007400 0.007487 0.007771 0.008443 0.009626 0.011379 0.013758 0.016731 0.020323 0.024479 0.029231 0.034602 0.040721 0.047668 0.055518 0.064263 0.073925 0.084616 0.096334 0.109024 0.122507 0.136538 0.150737 0.164704 0.178177 0.190643 0.201634 0.210663 0.217345 0.221214 0.222158 0.220123 0.215334 0.207900 0.198223 0.186715 0.174134 0.161012 0.147864 0.135056 0.122997 0.111999 0.102050 0.093138 0.085234 0.078176 0.071891 0.066254 0.061095 0.056260 0.051596 0.047115 0.042825 0.038633 0.034507 0.030395 0.026254 0.022091 0.017987 0.014043 0.010417 0.007274 0.004726 

0.003109 0.003406 0.003759 0.004134 0.004502 0.004842 0.005177 0.005512 0.005782 0.005986 0.006186 0.006388 0.006559 0.006655 0.006692 0.006675 0.006621 0.006572 0.006582 0.006701 0.007009 0.007503 0.008189 0.009204 0.010781 0.012917 0.015584 0.018805 0.022523 0.026841 0.031821 0.037571 0.044184 0.051732 0.060215 0.069538 0.079832 0.091176 0.103383 0.116369 0.129964 0.143702 0.157237 0.170307 0.182451 0.193184 0.202025 0.208615 0.212539 0.213654 0.211916 0.207529 0.200561 0.191378 0.180434 0.168437 0.155896 0.143344 0.131111 0.119608 0.109107 0.099606 0.091089 0.083527 0.076761 0.070729 0.065309 0.060328 0.055636 0.051084 0.046694 0.042474 0.038336 0.034250 0.030167 0.026052 0.021913 0.017834 0.013915 0.010316 0.007197 0.004672 

0.000841 0.000976 0.001148 0.001374 0.001662 0.002008 0.002453 0.002914 0.003349 0.003741 0.004089 0.004410 0.004734 0.005088 0.005416 0.005659 0.005779 0.005906 0.006058 0.006313 0.006701 0.007219 0.007906 0.008881 0.010253 0.012144 0.014539 0.017436 0.020796 0.024654 0.029202 0.034661 0.041058 0.048356 0.056535 0.065585 0.075567 0.086526 0.098229 0.110709 0.123820 0.137094 0.150190 0.162834 0.174640 0.185089 0.193713 0.200184 0.204134 0.205384 0.203926 0.199894 0.193369 0.184655 0.174257 0.162821 0.150843 0.138874 0.127207 0.116247 0.106235 0.097177 0.089051 0.081828 0.075353 0.069572 0.064367 0.059562 0.055011 0.050571 0.046271 0.042120 0.038037 0.033989 0.029937 0.025847 0.021733 0.017678 0.013787 0.010213 0.007120 0.004617 

-0.001594 -0.001417 -0.001185 -0.000901 -0.000555 -0.000139 0.000332 0.000859 0.001469 0.002062 0.002636 0.003195 0.003683 0.004087 0.004404 0.004688 0.004916 0.005171 0.005466 0.005789 0.006240 0.006867 0.007683 0.008668 0.009869 0.011435 0.013460 0.016009 0.019081 0.022637 0.026945 0.032179 0.038305 0.045311 0.053188 0.061973 0.071688 0.082254 0.093524 0.105467 0.118052 0.130863 0.143547 0.155765 0.167205 0.177312 0.185696 0.192036 0.195991 0.197359 0.196152 0.192436 0.186319 0.178078 0.168189 0.157287 0.145861 0.134455 0.123344 0.112916 0.103385 0.094766 0.087024 0.080138 0.073952 0.068421 0.063426 0.058797 0.054385 0.050058 0.045846 0.041764 0.037735 0.033727 0.029705 0.025641 0.021551 0.017522 0.013656 0.010110 0.007042 0.004561 

-0.001975 -0.001596 -0.001165 -0.000704 -0.000215 0.000259 0.000737 0.001218 0.001685 0.002156 0.002577 0.002980 0.003394 0.003775 0.004078 0.004340 0.004560 0.004682 0.004767 0.004965 0.005296 0.005881 0.006714 0.007720 0.008909 0.010331 0.012193 0.014551 0.017358 0.020756 0.024924 0.029952 0.035811 0.042563 0.050169 0.058678 0.068068 0.078288 0.089142 0.100554 0.112637 0.125009 0.137287 0.149105 0.160114 0.169862 0.177976 0.184152 0.188102 0.189578 0.188591 0.185151 0.179415 0.171633 0.162238 0.151843 0.140956 0.130091 0.119523 0.109619 0.100562 0.092372 0.085011 0.078458 0.072559 0.067276 0.062490 0.058032 0.053760 0.049543 0.045420 0.041406 0.037431 0.033461 0.029470 0.025432 0.021367 0.017363 0.013525 0.010005 0.006963 0.004505 

-0.001041 -0.000852 -0.000638 -0.000407 -0.000125 0.000195 0.000542 0.000910 0.001294 0.001702 0.002095 0.002433 0.002712 0.002974 0.003219 0.003414 0.003520 0.003582 0.003665 0.003880 0.004220 0.004766 0.005509 0.006433 0.007622 0.009121 0.010971 0.013254 0.016000 0.019277 0.023241 0.028039 0.033684 0.040248 0.047561 0.055732 0.064792 0.074612 0.085038 0.096004 0.107591 0.119525 0.131388 0.142769 0.153356 0.162709 0.170534 0.176536 0.180460 0.182034 0.181235 0.178053 0.172664 0.165316 0.156402 0.146493 0.136126 0.125787 0.115748 0.106362 0.097767 0.089997 0.083012 0.076788 0.071174 0.066137 0.061557 0.057270 0.053134 0.049028 0.044993 0.041045 0.037124 0.033193 0.029232 0.025220 0.021180 0.017203 0.013392 0.009899 0.006883 0.004448 

-0.001637 -0.001448 -0.001234 -0.001001 -0.000756 -0.000499 -0.000270 -0.000083 0.000100 0.000277 0.000434 0.000587 0.000753 0.000930 0.001113 0.001300 0.001502 0.001744 0.002052 0.002432 0.002898 0.003530 0.004338 0.005311 0.006552 0.008113 0.009992 0.012255 0.014982 0.018252 0.022079 0.026697 0.032108 0.038338 0.045374 0.053201 0.061853 0.071265 0.081243 0.091798 0.102966 0.114444 0.125816 0.136724 0.146894 0.155855 0.163366 0.169204 0.173075 0.174731 0.174091 0.171138 0.166079 0.159132 0.150678 0.141245 0.131378 0.121550 0.112024 0.103142 0.095003 0.087644 0.081030 0.075129 0.069798 0.065004 0.060629 0.056509 0.052509 0.048511 0.044564 0.040682 0.036814 0.032922 0.028992 0.025007 0.020992 0.017041 0.013258 0.009793 0.006803 0.004391 

-0.004210 -0.004132 -0.003979 -0.003777 -0.003510 -0.003236 -0.002981 -0.002751 -0.002550 -0.002382 -0.002193 -0.002038 -0.001900 -0.001747 -0.001488 -0.001142 -0.000741 -0.000260 0.000319 0.000934 0.001651 0.002536 0.003551 0.004658 0.005950 0.007429 0.009191 0.011406 0.014139 0.017411 0.021155 0.025559 0.030746 0.036722 0.043484 0.050943 0.059249 0.068277 0.077830 0.087957 0.098691 0.109683 0.120529 0.130960 0.140701 0.149292 0.156477 0.162135 0.165955 0.167662 0.167150 0.164407 0.159647 0.153087 0.145071 0.136105 0.126714 0.117382 0.108358 0.099961 0.092269 0.085313 0.079065 0.073481 0.068432 0.063877 0.059704 0.055751 0.051884 0.047995 0.044134 0.040318 0.036503 0.032648 0.028750 0.024791 0.020802 0.016878 0.013122 0.009685 0.006722 0.004334 

-0.005910 -0.006088 -0.006173 -0.006205 -0.006151 -0.006011 -0.005807 -0.005548 -0.005250 -0.004943 -0.004612 -0.004273 -0.003902 -0.003511 -0.003041 -0.002489 -0.001856 -0.001147 -0.000349 0.000480 0.001332 0.002246 0.003267 0.004391 0.005574 0.006956 0.008664 0.010800 0.013524 0.016743 0.020423 0.024655 0.029653 0.035331 0.041780 0.048953 0.056901 0.065567 0.074728 0.084441 0.094695 0.105162 0.115496 0.125475 0.134775 0.143008 0.149874 0.155325 0.159091 0.160831 0.160403 0.157856 0.153377 0.147177 0.139577 0.131067 0.122140 0.113285 0.104754 0.096821 0.089567 0.083005 0.077117 0.071845 0.067077 0.062758 0.058785 0.054995 0.051259 0.047479 0.043703 0.039951 0.036188 0.032373 0.028505 0.024573 0.020610 0.016712 0.012985 0.009576 0.006640 0.004276 

-0.006033 -0.006224 -0.006351 -0.006411 -0.006375 -0.006270 -0.006117 -0.005867 -0.005549 -0.005141 -0.004675 -0.004157 -0.003596 -0.002980 -0.002339 -0.001636 -0.000934 -0.000251 0.000394 0.000956 0.001549 0.002265 0.003092 0.004061 0.005166 0.006503 0.008195 0.010369 0.013036 0.016174 0.019805 0.023926 0.028694 0.034149 0.040337 0.047268 0.054857 0.063095 0.071877 0.081173 0.090879 0.100827 0.110693 0.120277 0.129153 0.137010 0.143556 0.148799 0.152486 0.154226 0.153855 0.151487 0.147265 0.141399 0.134193 0.126129 0.117656 0.109263 0.101207 0.093726 0.086895 0.080722 0.075189 0.070221 0.065734 0.061648 0.057872 0.054242 0.050636 0.046963 0.043271 0.039583 0.035871 0.032094 0.028258 0.024352 0.020416 0.016546 0.012847 0.009467 0.006558 0.004218 

-0.001000 -0.001243 -0.001521 -0.001814 -0.002060 -0.002266 -0.002406 -0.002432 -0.002340 -0.002136 -0.001827 -0.001390 -0.000871 -0.000276 0.000309 0.000849 0.001279 0.001596 0.001843 0.002055 0.002330 0.002769 0.003408 0.004190 0.005185 0.006468 0.008108 0.010179 0.012713 0.015797 0.019322 0.023370 0.027989 0.033253 0.039143 0.045760 0.053051 0.060876 0.069183 0.078012 0.087217 0.096683 0.106147 0.115340 0.123808 0.131295 0.137535 0.142574 0.146140 0.147832 0.147505 0.145293 0.141310 0.135755 0.128931 0.121303 0.113266 0.105312 0.097718 0.090679 0.084256 0.078464 0.073283 0.068612 0.064402 0.060547 0.056964 0.053491 0.050015 0.046447 0.042837 0.039213 0.035552 0.031814 0.028008 0.024130 0.020220 0.016377 0.012707 0.009356 0.006475 0.004159 

0.001876 0.001992 0.002097 0.002169 0.002205 0.002225 0.002230 0.002195 0.002144 0.002134 0.002180 0.002276 0.002415 0.002549 0.002685 0.002786 0.002891 0.002983 0.003059 0.003146 0.003272 0.003509 0.003927 0.004534 0.005357 0.006463 0.008006 0.010044 0.012567 0.015529 0.018962 0.022884 0.027392 0.032482 0.038098 0.044395 0.051338 0.058743 0.066610 0.074998 0.083737 0.092729 0.101811 0.110606 0.118695 0.125835 0.131796 0.136629 0.140032 0.141644 0.141352 0.139277 0.135510 0.130253 0.123798 0.116580 0.108969 0.101434 0.094292 0.087678 0.081652 0.076231 0.071396 0.067018 0.063081 0.059456 0.056063 0.052744 0.049396 0.045931 0.042403 0.038842 0.035231 0.031531 0.027756 0.023905 0.020022 0.016207 0.012566 0.009245 0.006391 0.004100 

-0.000735 -0.000505 -0.000223 0.000091 0.000452 0.000880 0.001311 0.001722 0.002079 0.002384 0.002650 0.002860 0.003045 0.003168 0.003265 0.003344 0.003454 0.003541 0.003586 0.003620 0.003678 0.003850 0.004160 0.004636 0.005340 0.006374 0.007887 0.009877 0.012297 0.015182 0.018527 0.022385 0.026750 0.031671 0.037121 0.043115 0.049639 0.056585 0.064092 0.072092 0.080394 0.088931 0.097621 0.106055 0.113788 0.120602 0.126316 0.130923 0.134146 0.135657 0.135393 0.133452 0.129874 0.124891 0.118795 0.111962 0.104768 0.097634 0.090923 0.084723 0.079083 0.074023 0.069529 0.065442 0.061771 0.058373 0.055168 0.052003 0.048779 0.045417 0.041968 0.038470 0.034907 0.031245 0.027502 0.023678 0.019823 0.016035 0.012424 0.009132 0.006307 0.004040 

-0.002278 -0.002219 -0.002099 -0.001914 -0.001682 -0.001385 -0.001005 -0.000611 -0.000182 0.000310 0.000824 0.001286 0.001690 0.002066 0.002435 0.002753 0.003015 0.003190 0.003358 0.003450 0.003541 0.003648 0.003871 0.004293 0.005021 0.006102 0.007568 0.009504 0.011874 0.014720 0.018002 0.021813 0.026099 0.030892 0.036133 0.041793 0.047953 0.054494 0.061618 0.069267 0.077200 0.085302 0.093587 0.101689 0.109093 0.115593 0.121051 0.125441 0.128476 0.129886 0.129637 0.127807 0.124415 0.119676 0.113923 0.107460 0.100661 0.093921 0.087616 0.081813 0.076553 0.071843 0.067681 0.063885 0.060474 0.057301 0.054280 0.051266 0.048163 0.044903 0.041532 0.038096 0.034581 0.030957 0.027245 0.023449 0.019621 0.015862 0.012281 0.009019 0.006222 0.003980 

-0.003715 -0.003822 -0.003858 -0.003766 -0.003578 -0.003321 -0.002982 -0.002583 -0.002157 -0.001750 -0.001330 -0.000809 -0.000226 0.000389 0.000991 0.001534 0.002022 0.002428 0.002739 0.002951 0.003126 0.003300 0.003492 0.003883 0.004639 0.005729 0.007188 0.009058 0.011431 0.014217 0.017505 0.021292 0.025505 0.030114 0.035035 0.040384 0.046246 0.052512 0.059251 0.066536 0.074120 0.081854 0.089741 0.097491 0.104589 0.110793 0.116018 0.120184 0.123034 0.124340 0.124084 0.122349 0.119129 0.114619 0.109184 0.103072 0.096648 0.090292 0.084373 0.078953 0.074061 0.069693 0.065855 0.062347 0.059189 0.056239 0.053400 0.050533 0.047550 0.044389 0.041096 0.037720 0.034252 0.030667 0.026986 0.023218 0.019417 0.015687 0.012136 0.008904 0.006136 0.003919 

-0.006300 -0.006216 -0.006056 -0.005807 -0.005426 -0.004952 -0.004422 -0.003869 -0.003285 -0.002702 -0.002188 -0.001678 -0.001114 -0.000509 0.000130 0.000752 0.001304 0.001742 0.002168 0.002492 0.002738 0.002934 0.003152 0.003517 0.004168 0.005171 0.006641 0.008526 0.010863 0.013637 0.016914 0.020670 0.024797 0.029239 0.033990 0.039067 0.044598 0.050594 0.056976 0.063867 0.071121 0.078560 0.086080 0.093467 0.100268 0.106207 0.111216 0.115141 0.117816 0.119006 0.118726 0.117072 0.114003 0.109721 0.104582 0.098794 0.092728 0.086743 0.081193 0.076140 0.071610 0.067574 0.064050 0.060831 0.057919 0.055188 0.052528 0.049805 0.046940 0.043876 0.040660 0.037342 0.033922 0.030375 0.026724 0.022984 0.019212 0.015511 0.011990 0.008789 0.006050 0.003858 

-0.004057 -0.003954 -0.003786 -0.003576 -0.003287 -0.002909 -0.002455 -0.001967 -0.001403 -0.000845 -0.000319 0.000134 0.000513 0.000862 0.001184 0.001513 0.001800 0.002011 0.002196 0.002380 0.002534 0.002663 0.002878 0.003218 0.003770 0.004690 0.006087 0.007918 0.010188 0.012925 0.016152 0.019827 0.023852 0.028173 0.032779 0.037672 0.043000 0.048677 0.054740 0.061285 0.068223 0.075360 0.082572 0.089618 0.096131 0.101836 0.106612 0.110309 0.112800 0.113870 0.113559 0.111971 0.109046 0.104978 0.100112 0.094625 0.088904 0.083276 0.078079 0.073377 0.069199 0.065486 0.062269 0.059333 0.056664 0.054147 0.051663 0.049082 0.046332 0.043364 0.040223 0.036964 0.033589 0.030080 0.026460 0.022749 0.019005 0.015333 0.011843 0.008673 0.005962 0.003797 

0.001115 0.001135 0.001154 0.001168 0.001217 0.001346 0.001560 0.001812 0.002088 0.002332 0.002554 0.002732 0.002812 0.002770 0.002640 0.002490 0.002357 0.002273 0.002239 0.002218 0.002252 0.002377 0.002619 0.002986 0.003548 0.004376 0.005639 0.007363 0.009536 0.012185 0.015292 0.018870 0.022810 0.027009 0.031415 0.036095 0.041207 0.046657 0.052514 0.058813 0.065438 0.072267 0.079187 0.085931 0.092169 0.097657 0.102197 0.105668 0.107979 0.108927 0.108582 0.107046 0.104254 0.100384 0.095774 0.090570 0.085180 0.079896 0.075039 0.070668 0.066831 0.063432 0.060512 0.057854 0.055424 0.053117 0.050805 0.048363 0.045727 0.042853 0.039786 0.036584 0.033254 0.029783 0.026194 0.022511 0.018795 0.015153 0.011695 0.008556 0.005875 0.003735 

0.003129 0.003187 0.003269 0.003376 0.003511 0.003634 0.003772 0.003911 0.004048 0.004094 0.004033 0.003877 0.003622 0.003312 0.002994 0.002658 0.002335 0.002071 0.001860 0.001735 0.001762 0.001892 0.002105 0.002488 0.003074 0.003930 0.005174 0.006842 0.008975 0.011504 0.014454 0.017910 0.021715 0.025703 0.029955 0.034467 0.039335 0.044589 0.050275 0.056397 0.062778 0.069303 0.075924 0.082397 0.088376 0.093634 0.097954 0.101212 0.103343 0.104170 0.103797 0.102299 0.099614 0.095936 0.091564 0.086627 0.081555 0.076602 0.072072 0.068017 0.064503 0.061409 0.058779 0.056393 0.054199 0.052099 0.049955 0.047650 0.045125 0.042343 0.039348 0.036203 0.032918 0.029484 0.025925 0.022271 0.018584 0.014972 0.011545 0.008438 0.005787 0.003673 

0.003584 0.003595 0.003631 0.003665 0.003682 0.003743 0.003796 0.003839 0.003891 0.003938 0.003914 0.003771 0.003537 0.003259 0.002924 0.002523 0.002120 0.001719 0.001387 0.001165 0.001067 0.001090 0.001340 0.001858 0.002651 0.003638 0.004841 0.006408 0.008442 0.010864 0.013701 0.016985 0.020557 0.024394 0.028459 0.032776 0.037462 0.042555 0.048072 0.054012 0.060164 0.066423 0.072773 0.079006 0.084753 0.089760 0.093865 0.096923 0.098885 0.099608 0.099198 0.097723 0.095126 0.091630 0.087477 0.082802 0.078026 0.073392 0.069180 0.065422 0.062218 0.059422 0.057071 0.054952 0.052990 0.051093 0.049111 0.046941 0.044524 0.041834 0.038910 0.035820 0.032579 0.029182 0.025654 0.022029 0.018371 0.014790 0.011394 0.008319 0.005698 0.003610 

0.002731 0.002856 0.003033 0.003260 0.003525 0.003798 0.004050 0.004263 0.004367 0.004339 0.004148 0.003813 0.003430 0.003019 0.002561 0.002078 0.001578 0.001115 0.000722 0.000435 0.000298 0.000335 0.000642 0.001232 0.002124 0.003164 0.004429 0.006049 0.008000 0.010264 0.012932 0.015964 0.019350 0.022999 0.026909 0.030985 0.035452 0.040450 0.045874 0.051663 0.057613 0.063651 0.069741 0.075751 0.081267 0.086024 0.089918 0.092791 0.094593 0.095242 0.094780 0.093311 0.090801 0.087465 0.083515 0.079090 0.074596 0.070270 0.066360 0.062890 0.059976 0.057471 0.055393 0.053530 0.051797 0.050097 0.048275 0.046237 0.043928 0.041325 0.038472 0.035436 0.032239 0.028878 0.025381 0.021785 0.018157 0.014605 0.011242 0.008199 0.005608 0.003547 

0.003797 0.004005 0.004191 0.004367 0.004513 0.004592 0.004597 0.004501 0.004294 0.003991 0.003610 0.003155 0.002656 0.002171 0.001736 0.001331 0.000933 0.000535 0.000175 -0.000060 -0.000138 0.000013 0.000419 0.001055 0.001878 0.002885 0.004142 0.005766 0.007676 0.009825 0.012266 0.015063 0.018147 0.021542 0.025201 0.029135 0.033451 0.038344 0.043721 0.049331 0.055120 0.060945 0.066837 0.072623 0.077895 0.082426 0.086116 0.088816 0.090469 0.091046 0.090534 0.089070 0.086627 0.083443 0.079678 0.075495 0.071267 0.067234 0.063608 0.060422 0.057780 0.055557 0.053743 0.052129 0.050621 0.049114 0.047445 0.045539 0.043334 0.040817 0.038033 0.035051 0.031897 0.028572 0.025105 0.021539 0.017940 0.014420 0.011089 0.008079 0.005518 0.003484 

0.002770 0.002892 0.002997 0.003114 0.003182 0.003193 0.003176 0.003123 0.003042 0.002962 0.002832 0.002641 0.002363 0.002022 0.001638 0.001222 0.000811 0.000421 0.000094 -0.000096 -0.000098 0.000140 0.000632 0.001274 0.002092 0.003097 0.004293 0.005729 0.007419 0.009386 0.011580 0.014111 0.016939 0.020036 0.023491 0.027277 0.031538 0.036344 0.041615 0.047065 0.052714 0.058371 0.064049 0.069609 0.074644 0.078962 0.082462 0.084999 0.086499 0.086996 0.086464 0.084990 0.082618 0.079555 0.075972 0.072022 0.068038 0.064279 0.060922 0.058016 0.055633 0.053679 0.052123 0.050752 0.049461 0.048141 0.046623 0.044846 0.042744 0.040310 0.037594 0.034664 0.031553 0.028264 0.024828 0.021291 0.017722 0.014233 0.010935 0.007957 0.005428 0.003421 

0.001205 0.001216 0.001189 0.001158 0.001133 0.001119 0.001106 0.001095 0.001112 0.001124 0.001117 0.001074 0.000958 0.000772 0.000516 0.000242 0.000007 -0.000143 -0.000164 -0.000089 0.000123 0.000460 0.000945 0.001592 0.002441 0.003336 0.004350 0.005571 0.007066 0.008841 0.010828 0.013094 0.015688 0.018588 0.021886 0.025579 0.029783 0.034457 0.039569 0.044897 0.050391 0.055901 0.061384 0.066734 0.071523 0.075636 0.078954 0.081334 0.082704 0.083113 0.082551 0.081065 0.078757 0.075809 0.072398 0.068666 0.064908 0.061408 0.058301 0.055671 0.053535 0.051837 0.050533 0.049397 0.048318 0.047180 0.045810 0.044158 0.042157 0.039804 0.037155 0.034276 0.031207 0.027953 0.024548 0.021041 0.017502 0.014044 0.010780 0.007835 0.005336 0.003357 

0.001394 0.001353 0.001277 0.001182 0.001081 0.000916 0.000681 0.000464 0.000277 0.000124 -0.000025 -0.000163 -0.000331 -0.000487 -0.000603 -0.000658 -0.000664 -0.000609 -0.000470 -0.000263 0.000011 0.000345 0.000857 0.001494 0.002209 0.003018 0.003947 0.005040 0.006375 0.007986 0.009797 0.011917 0.014389 0.017172 0.020334 0.023942 0.028122 0.032692 0.037610 0.042775 0.048100 0.053479 0.058843 0.063971 0.068534 0.072438 0.075585 0.077822 0.079089 0.079400 0.078779 0.077295 0.075048 0.072205 0.068952 0.065428 0.061879 0.058616 0.055747 0.053383 0.051485 0.050034 0.048974 0.048066 0.047195 0.046231 0.045007 0.043477 0.041573 0.039299 0.036715 0.033887 0.030860 0.027641 0.024266 0.020789 0.017280 0.013854 0.010623 0.007712 0.005245 0.003292 

0.000464 0.000343 0.000197 0.000005 -0.000195 -0.000394 -0.000641 -0.000887 -0.001073 -0.001245 -0.001416 -0.001603 -0.001797 -0.001953 -0.002048 -0.002066 -0.002020 -0.001931 -0.001765 -0.001504 -0.001153 -0.000752 -0.000218 0.000370 0.001011 0.001760 0.002699 0.003835 0.005178 0.006684 0.008454 0.010580 0.013039 0.015778 0.018898 0.022477 0.026555 0.031006 0.035736 0.040705 0.045844 0.051110 0.056327 0.061281 0.065653 0.069366 0.072367 0.074472 0.075615 0.075846 0.075151 0.073676 0.071486 0.068743 0.065632 0.062294 0.058947 0.055902 0.053260 0.051151 0.049485 0.048272 0.047447 0.046760 0.046091 0.045296 0.044212 0.042801 0.040993 0.038796 0.036275 0.033497 0.030511 0.027326 0.023982 0.020535 0.017056 0.013663 0.010465 0.007588 0.005152 0.003227 

-0.001932 -0.002182 -0.002427 -0.002687 -0.002918 -0.003113 -0.003208 -0.003283 -0.003368 -0.003418 -0.003431 -0.003458 -0.003479 -0.003544 -0.003599 -0.003620 -0.003672 -0.003641 -0.003475 -0.003224 -0.002902 -0.002507 -0.001963 -0.001341 -0.000631 0.000206 0.001160 0.002324 0.003669 0.005154 0.006953 0.009119 0.011635 0.014443 0.017566 0.021135 0.025115 0.029401 0.033980 0.038736 0.043648 0.048755 0.053818 0.058612 0.062843 0.066411 0.069281 0.071257 0.072288 0.072421 0.071672 0.070197 0.068062 0.065415 0.062430 0.059263 0.056113 0.053269 0.050843 0.048977 0.047534 0.046551 0.045950 0.045479 0.045005 0.044374 0.043427 0.042130 0.040415 0.038294 0.035834 0.033106 0.030160 0.027009 0.023696 0.020279 0.016831 0.013470 0.010307 0.007464 0.005060 0.003162 

-0.003567 -0.003828 -0.004081 -0.004300 -0.004465 -0.004603 -0.004720 -0.004774 -0.004775 -0.004768 -0.004755 -0.004803 -0.004891 -0.004995 -0.005107 -0.005221 -0.005290 -0.005324 -0.005310 -0.005191 -0.004950 -0.004557 -0.004024 -0.003414 -0.002643 -0.001691 -0.000607 0.000713 0.002166 0.003738 0.005552 0.007739 0.010287 0.013154 0.016295 0.019869 0.023748 0.027879 0.032256 0.036783 0.041524 0.046435 0.051334 0.055974 0.060081 0.063562 0.066323 0.068166 0.069109 0.069139 0.068341 0.066854 0.064765 0.062212 0.059347 0.056333 0.053369 0.050720 0.048496 0.046862 0.045635 0.044872 0.044484 0.044221 0.043939 0.043467 0.042652 0.041466 0.039840 0.037793 0.035394 0.032715 0.029808 0.026690 0.023408 0.020020 0.016604 0.013275 0.010147 0.007338 0.004966 0.003097 

-0.003404 -0.003715 -0.004020 -0.004315 -0.004560 -0.004808 -0.005062 -0.005324 -0.005573 -0.005811 -0.006035 -0.006285 -0.006542 -0.006783 -0.007002 -0.007199 -0.007357 -0.007477 -0.007544 -0.007479 -0.007286 -0.006944 -0.006461 -0.005728 -0.004750 -0.003607 -0.002309 -0.000841 0.000729 0.002455 0.004375 0.006613 0.009156 0.011995 0.015173 0.018641 0.022391 0.026315 0.030488 0.034851 0.039457 0.044203 0.048932 0.053399 0.057414 0.060819 0.063472 0.065203 0.066060 0.065996 0.065146 0.063644 0.061596 0.059129 0.056374 0.053507 0.050715 0.048258 0.046224 0.044807 0.043787 0.043236 0.043051 0.042989 0.042892 0.042575 0.041887 0.040808 0.039269 0.037294 0.034952 0.032322 0.029454 0.026369 0.023118 0.019760 0.016375 0.013080 0.009986 0.007212 0.004872 0.003031 

-0.003029 -0.003438 -0.003887 -0.004359 -0.004858 -0.005376 -0.005900 -0.006384 -0.006807 -0.007209 -0.007538 -0.007883 -0.008229 -0.008609 -0.008977 -0.009294 -0.009601 -0.009801 -0.009880 -0.009839 -0.009616 -0.009148 -0.008428 -0.007479 -0.006370 -0.005072 -0.003648 -0.002067 -0.000394 0.001463 0.003539 0.005822 0.008313 0.011069 0.014099 0.017421 0.021019 0.024746 0.028770 0.032997 0.037467 0.042056 0.046631 0.050940 0.054864 0.058182 0.060728 0.062380 0.063141 0.062981 0.062089 0.060569 0.058552 0.056164 0.053508 0.050788 0.048159 0.045878 0.044027 0.042809 0.041992 0.041642 0.041651 0.041783 0.041865 0.041699 0.041132 0.040156 0.038701 0.036796 0.034511 0.031929 0.029098 0.026046 0.022825 0.019498 0.016145 0.012883 0.009824 0.007085 0.004778 0.002965 

-0.003480 -0.003676 -0.003936 -0.004268 -0.004671 -0.005129 -0.005606 -0.006101 -0.006631 -0.007172 -0.007684 -0.008186 -0.008697 -0.009221 -0.009679 -0.010108 -0.010503 -0.010813 -0.011002 -0.010996 -0.010774 -0.010264 -0.009538 -0.008577 -0.007388 -0.006042 -0.004505 -0.002910 -0.001106 0.000911 0.003035 0.005290 0.007690 0.010290 0.013115 0.016231 0.019603 0.023235 0.027116 0.031283 0.035600 0.040021 0.044438 0.048602 0.052434 0.055646 0.058095 0.059689 0.060336 0.060098 0.059165 0.057625 0.055630 0.053316 0.050749 0.048171 0.045695 0.043579 0.041902 0.040868 0.040252 0.040089 0.040286 0.040605 0.040856 0.040836 0.040388 0.039511 0.038136 0.036300 0.034070 0.031534 0.028742 0.025721 0.022531 0.019234 0.015913 0.012684 0.009661 0.006957 0.004683 0.002899 

-0.003833 -0.004199 -0.004568 -0.004910 -0.005240 -0.005599 -0.005954 -0.006347 -0.006733 -0.007111 -0.007530 -0.007982 -0.008461 -0.008936 -0.009443 -0.009978 -0.010435 -0.010792 -0.011014 -0.011077 -0.010921 -0.010506 -0.009830 -0.008865 -0.007687 -0.006365 -0.004859 -0.003166 -0.001301 0.000740 0.002811 0.004949 0.007192 0.009586 0.012206 0.015128 0.018334 0.021817 0.025611 0.029702 0.033884 0.038122 0.042371 0.046406 0.050099 0.053225 0.055589 0.057108 0.057640 0.057340 0.056358 0.054812 0.052832 0.050588 0.048104 0.045654 0.043324 0.041361 0.039847 0.038987 0.038563 0.038576 0.038958 0.039456 0.039868 0.039987 0.039652 0.038871 0.037576 0.035805 0.033629 0.031139 0.028384 0.025394 0.022235 0.018969 0.015679 0.012485 0.009497 0.006829 0.004588 0.002833 

-0.001779 -0.002005 -0.002300 -0.002676 -0.003135 -0.003640 -0.004124 -0.004605 -0.005112 -0.005641 -0.006198 -0.006784 -0.007424 -0.008031 -0.008667 -0.009284 -0.009847 -0.010246 -0.010458 -0.010504 -0.010343 -0.009975 -0.009460 -0.008675 -0.007529 -0.006131 -0.004587 -0.002946 -0.001180 0.000678 0.002585 0.004586 0.006678 0.008894 0.011370 0.014156 0.017226 0.020577 0.024261 0.028197 0.032239 0.036349 0.040434 0.044340 0.047901 0.050934 0.053213 0.054640 0.055068 0.054716 0.053679 0.052123 0.050157 0.047969 0.045575 0.043243 0.041048 0.039224 0.037860 0.037162 0.036922 0.037104 0.037667 0.038334 0.038901 0.039153 0.038927 0.038238 0.037019 0.035312 0.033188 0.030743 0.028024 0.025065 0.021937 0.018701 0.015443 0.012284 0.009332 0.006700 0.004492 0.002766 

0.000075 -0.000249 -0.000640 -0.001065 -0.001529 -0.002036 -0.002571 -0.003144 -0.003747 -0.004354 -0.004982 -0.005625 -0.006304 -0.006964 -0.007564 -0.008140 -0.008658 -0.009053 -0.009257 -0.009310 -0.009171 -0.008851 -0.008415 -0.007758 -0.006765 -0.005493 -0.004072 -0.002584 -0.001004 0.000614 0.002341 0.004208 0.006197 0.008301 0.010645 0.013307 0.016236 0.019489 0.023041 0.026809 0.030727 0.034698 0.038648 0.042423 0.045877 0.048777 0.050968 0.052293 0.052637 0.052216 0.051128 0.049562 0.047605 0.045459 0.043156 0.040927 0.038860 0.037164 0.035943 0.035395 0.035328 0.035676 0.036412 0.037242 0.037954 0.038333 0.038213 0.037610 0.036467 0.034821 0.032748 0.030345 0.027663 0.024735 0.021637 0.018431 0.015206 0.012081 0.009166 0.006570 0.004396 0.002699 

-0.001009 -0.001166 -0.001321 -0.001470 -0.001610 -0.001815 -0.002074 -0.002397 -0.002790 -0.003226 -0.003696 -0.004195 -0.004708 -0.005183 -0.005684 -0.006190 -0.006666 -0.007107 -0.007445 -0.007629 -0.007638 -0.007502 -0.007199 -0.006598 -0.005766 -0.004736 -0.003569 -0.002281 -0.000921 0.000492 0.001988 0.003655 0.005544 0.007624 0.009893 0.012456 0.015314 0.018534 0.021970 0.025599 0.029342 0.033199 0.037044 0.040712 0.044008 0.046756 0.048857 0.050079 0.050339 0.049851 0.048699 0.047124 0.045167 0.043058 0.040838 0.038702 0.036755 0.035183 0.034098 0.033685 0.033780 0.034290 0.035190 0.036179 0.037029 0.037528 0.037509 0.036989 0.035919 0.034331 0.032307 0.029947 0.027301 0.024402 0.021334 0.018160 0.014968 0.011878 0.008999 0.006439 0.004299 0.002631 

0.001650 0.001546 0.001386 0.001189 0.000974 0.000699 0.000391 0.000045 -0.000301 -0.000724 -0.001178 -0.001639 -0.002117 -0.002626 -0.003130 -0.003617 -0.004113 -0.004622 -0.005124 -0.005507 -0.005762 -0.005937 -0.005895 -0.005583 -0.005014 -0.004244 -0.003341 -0.002297 -0.001144 0.000111 0.001470 0.002997 0.004783 0.006792 0.009076 0.011650 0.014513 0.017694 0.021041 0.024541 0.028142 0.031854 0.035621 0.039171 0.042277 0.044887 0.046887 0.047985 0.048165 0.047609 0.046409 0.044797 0.042839 0.040761 0.038618 0.036567 0.034731 0.033280 0.032321 0.032036 0.032281 0.032948 0.034004 0.035144 0.036125 0.036737 0.036816 0.036375 0.035375 0.033844 0.031867 0.029549 0.026937 0.024068 0.021030 0.017887 0.014728 0.011673 0.008831 0.006308 0.004202 0.002564 

0.002310 0.002288 0.002242 0.002175 0.002095 0.002003 0.001908 0.001800 0.001655 0.001440 0.001234 0.000964 0.000617 0.000164 -0.000410 -0.001055 -0.001776 -0.002506 -0.003188 -0.003801 -0.004286 -0.004658 -0.004896 -0.004904 -0.004701 -0.004314 -0.003698 -0.002806 -0.001789 -0.000631 0.000726 0.002255 0.003939 0.005918 0.008259 0.010934 0.013874 0.017015 0.020293 0.023659 0.027178 0.030704 0.034364 0.037749 0.040688 0.043176 0.045062 0.046016 0.046120 0.045487 0.044240 0.042578 0.040631 0.038570 0.036492 0.034519 0.032786 0.031452 0.030616 0.030447 0.030834 0.031651 0.032852 0.034135 0.035244 0.035960 0.036134 0.035766 0.034834 0.033358 0.031427 0.029150 0.026572 0.023733 0.020724 0.017612 0.014486 0.011467 0.008662 0.006176 0.004105 0.002496 

0.004111 0.004183 0.004235 0.004272 0.004298 0.004315 0.004283 0.004205 0.004068 0.003872 0.003653 0.003370 0.002981 0.002417 0.001678 0.000825 -0.000093 -0.001029 -0.001916 -0.002685 -0.003390 -0.004022 -0.004465 -0.004730 -0.004807 -0.004646 -0.004222 -0.003530 -0.002651 -0.001596 -0.000262 0.001229 0.002952 0.005009 0.007441 0.010229 0.013233 0.016386 0.019599 0.022913 0.026334 0.029746 0.033238 0.036458 0.039260 0.041614 0.043357 0.044195 0.044193 0.043475 0.042182 0.040476 0.038537 0.036485 0.034457 0.032563 0.030918 0.029692 0.028980 0.028918 0.029440 0.030398 0.031737 0.033155 0.034386 0.035200 0.035463 0.035165 0.034297 0.032874 0.030988 0.028750 0.026206 0.023395 0.020416 0.017335 0.014243 0.011259 0.008492 0.006044 0.004007 0.002428 

0.005458 0.005541 0.005630 0.005674 0.005672 0.005636 0.005567 0.005419 0.005166 0.004798 0.004363 0.003820 0.003177 0.002424 0.001568 0.000649 -0.000262 -0.001116 -0.001931 -0.002743 -0.003556 -0.004221 -0.004707 -0.005010 -0.005137 -0.005080 -0.004852 -0.004372 -0.003603 -0.002580 -0.001272 0.000236 0.002021 0.004188 0.006726 0.009563 0.012667 0.015814 0.019025 0.022315 0.025646 0.028920 0.032226 0.035293 0.037994 0.040193 0.041750 0.042490 0.042372 0.041581 0.040236 0.038493 0.036547 0.034503 0.032513 0.030687 0.029128 0.027999 0.027407 0.027449 0.028099 0.029191 0.030657 0.032203 0.033548 0.034455 0.034802 0.034571 0.033763 0.032391 0.030549 0.028349 0.025838 0.023056 0.020107 0.017057 0.013998 0.011051 0.008321 0.005911 0.003908 0.002359 

0.007738 0.007654 0.007491 0.007219 0.006868 0.006425 0.005885 0.005295 0.004652 0.003980 0.003284 0.002539 0.001726 0.000869 0.000002 -0.000867 -0.001682 -0.002413 -0.003102 -0.003733 -0.004341 -0.004960 -0.005431 -0.005751 -0.005894 -0.005902 -0.005781 -0.005392 -0.004749 -0.003759 -0.002462 -0.000880 0.001051 0.003385 0.006047 0.009019 0.012161 0.015319 0.018556 0.021820 0.025088 0.028269 0.031358 0.034259 0.036846 0.038880 0.040244 0.040868 0.040653 0.039792 0.038383 0.036611 0.034653 0.032616 0.030658 0.028891 0.027411 0.026371 0.025896 0.026041 0.026812 0.028028 0.029613 0.031280 0.032730 0.033728 0.034153 0.033983 0.033233 0.031910 0.030112 0.027947 0.025468 0.022716 0.019795 0.016776 0.013751 0.010841 0.008150 0.005777 0.003810 0.002291 

0.008498 0.008526 0.008475 0.008342 0.008078 0.007646 0.007058 0.006290 0.005394 0.004358 0.003249 0.002112 0.000966 -0.000156 -0.001235 -0.002238 -0.003159 -0.003951 -0.004547 -0.005049 -0.005539 -0.006052 -0.006492 -0.006837 -0.007052 -0.007124 -0.007004 -0.006628 -0.005927 -0.004901 -0.003634 -0.001955 0.000173 0.002684 0.005495 0.008513 0.011702 0.014900 0.018151 0.021412 0.024627 0.027735 0.030653 0.033354 0.035777 0.037662 0.038844 0.039329 0.039023 0.038097 0.036623 0.034823 0.032846 0.030823 0.028889 0.027170 0.025761 0.024804 0.024441 0.024688 0.025572 0.026910 0.028605 0.030383 0.031933 0.033016 0.033513 0.033401 0.032707 0.031432 0.029675 0.027545 0.025097 0.022373 0.019482 0.016494 0.013504 0.010630 0.007977 0.005643 0.003711 0.002222 

0.005300 0.005314 0.005252 0.005083 0.004806 0.004446 0.003991 0.003456 0.002802 0.002010 0.001116 0.000159 -0.000797 -0.001757 -0.002692 -0.003606 -0.004447 -0.005200 -0.005871 -0.006510 -0.007107 -0.007588 -0.007979 -0.008338 -0.008587 -0.008603 -0.008348 -0.007812 -0.006980 -0.005887 -0.004489 -0.002663 -0.000434 0.002148 0.005056 0.008098 0.011318 0.014603 0.017860 0.021089 0.024268 0.027305 0.030101 0.032599 0.034825 0.036543 0.037553 0.037890 0.037483 0.036481 0.034947 0.033128 0.031133 0.029121 0.027204 0.025525 0.024176 0.023300 0.023040 0.023390 0.024380 0.025836 0.027635 0.029515 0.031158 0.032320 0.032884 0.032825 0.032185 0.030956 0.029238 0.027141 0.024725 0.022028 0.019167 0.016210 0.013254 0.010418 0.007804 0.005508 0.003611 0.002153 

0.001189 0.001084 0.000907 0.000651 0.000332 -0.000022 -0.000415 -0.000811 -0.001227 -0.001693 -0.002231 -0.002837 -0.003426 -0.003985 -0.004544 -0.005137 -0.005792 -0.006467 -0.007114 -0.007745 -0.008369 -0.008893 -0.009370 -0.009724 -0.009877 -0.009789 -0.009417 -0.008735 -0.007795 -0.006566 -0.005011 -0.003057 -0.000753 0.001876 0.004704 0.007786 0.011043 0.014377 0.017634 0.020860 0.024018 0.026975 0.029609 0.031956 0.033963 0.035514 0.036370 0.036535 0.036025 0.034940 0.033357 0.031511 0.029505 0.027501 0.025606 0.023949 0.022661 0.021858 0.021691 0.022143 0.023236 0.024804 0.026703 0.028675 0.030404 0.031642 0.032264 0.032257 0.031666 0.030482 0.028801 0.026737 0.024351 0.021682 0.018850 0.015925 0.013004 0.010205 0.007630 0.005372 0.003512 0.002084 

-0.000453 -0.000727 -0.001038 -0.001387 -0.001757 -0.002131 -0.002468 -0.002760 -0.003097 -0.003506 -0.003927 -0.004339 -0.004749 -0.005213 -0.005736 -0.006294 -0.006899 -0.007558 -0.008300 -0.009045 -0.009746 -0.010393 -0.010897 -0.011154 -0.011123 -0.010839 -0.010284 -0.009534 -0.008502 -0.007110 -0.005340 -0.003258 -0.000888 0.001691 0.004473 0.007534 0.010829 0.014247 0.017557 0.020749 0.023842 0.026664 0.029141 0.031348 0.033180 0.034565 0.035258 0.035260 0.034646 0.033477 0.031841 0.029967 0.027958 0.025960 0.024088 0.022441 0.021217 0.020476 0.020396 0.020951 0.022138 0.023815 0.025807 0.027864 0.029671 0.030979 0.031654 0.031695 0.031151 0.030008 0.028364 0.026333 0.023976 0.021333 0.018531 0.015638 0.012752 0.009990 0.007455 0.005236 0.003411 0.002014 

0.000759 0.000340 -0.000093 -0.000532 -0.000974 -0.001418 -0.001851 -0.002307 -0.002790 -0.003317 -0.003875 -0.004468 -0.005087 -0.005688 -0.006344 -0.007047 -0.007776 -0.008590 -0.009440 -0.010277 -0.011086 -0.011765 -0.012204 -0.012356 -0.012232 -0.011860 -0.011238 -0.010391 -0.009137 -0.007551 -0.005694 -0.003526 -0.001106 0.001536 0.004382 0.007433 0.010742 0.014197 0.017522 0.020677 0.023654 0.026337 0.028666 0.030763 0.032488 0.033671 0.034201 0.034051 0.033344 0.032085 0.030399 0.028499 0.026493 0.024495 0.022640 0.021003 0.019835 0.019153 0.019155 0.019807 0.021087 0.022867 0.024946 0.027081 0.028958 0.030331 0.031054 0.031141 0.030640 0.029537 0.027927 0.025927 0.023599 0.020983 0.018210 0.015349 0.012498 0.009775 0.007279 0.005100 0.003311 0.001945 

0.001372 0.001005 0.000596 0.000135 -0.000395 -0.000981 -0.001597 -0.002251 -0.002901 -0.003589 -0.004316 -0.005063 -0.005824 -0.006631 -0.007447 -0.008287 -0.009104 -0.009908 -0.010770 -0.011647 -0.012427 -0.013019 -0.013358 -0.013482 -0.013392 -0.013045 -0.012406 -0.011363 -0.009982 -0.008264 -0.006199 -0.003912 -0.001414 0.001314 0.004277 0.007424 0.010806 0.014214 0.017492 0.020585 0.023452 0.026001 0.028212 0.030189 0.031805 0.032819 0.033182 0.032903 0.032105 0.030765 0.029041 0.027109 0.025107 0.023109 0.021254 0.019637 0.018516 0.017890 0.017971 0.018710 0.020081 0.021958 0.024119 0.026328 0.028267 0.029698 0.030464 0.030595 0.030134 0.029067 0.027490 0.025521 0.023221 0.020631 0.017888 0.015059 0.012243 0.009558 0.007103 0.004963 0.003210 0.001875 

0.002235 0.001690 0.001123 0.000527 -0.000126 -0.000876 -0.001690 -0.002528 -0.003349 -0.004125 -0.004894 -0.005631 -0.006370 -0.007175 -0.008033 -0.008974 -0.010018 -0.011082 -0.012087 -0.012999 -0.013714 -0.014238 -0.014589 -0.014723 -0.014530 -0.014090 -0.013373 -0.012220 -0.010654 -0.008782 -0.006628 -0.004204 -0.001607 0.001206 0.004244 0.007498 0.010877 0.014233 0.017466 0.020491 0.023247 0.025673 0.027756 0.029636 0.031132 0.032001 0.032205 0.031826 0.030916 0.029512 0.027751 0.025804 0.023796 0.021789 0.019931 0.018342 0.017258 0.016691 0.016841 0.017663 0.019122 0.021088 0.023330 0.025601 0.027597 0.029079 0.029885 0.030056 0.029632 0.028600 0.027054 0.025114 0.022841 0.020277 0.017564 0.014767 0.011987 0.009341 0.006926 0.004825 0.003109 0.001805 

0.002300 0.001571 0.000790 -0.000008 -0.000800 -0.001568 -0.002336 -0.003060 -0.003737 -0.004387 -0.005043 -0.005735 -0.006469 -0.007270 -0.008178 -0.009144 -0.010143 -0.011221 -0.012305 -0.013310 -0.014167 -0.014861 -0.015315 -0.015510 -0.015345 -0.014835 -0.013974 -0.012674 -0.011009 -0.009098 -0.006877 -0.004423 -0.001703 0.001195 0.004298 0.007619 0.010979 0.014281 0.017438 0.020411 0.023067 0.025355 0.027330 0.029098 0.030456 0.031211 0.031286 0.030804 0.029784 0.028318 0.026531 0.024579 0.022550 0.020532 0.018676 0.017112 0.016059 0.015549 0.015766 0.016664 0.018210 0.020254 0.022575 0.024901 0.026948 0.028474 0.029315 0.029525 0.029135 0.028135 0.026617 0.024706 0.022459 0.019922 0.017238 0.014474 0.011729 0.009122 0.006748 0.004687 0.003008 0.001735 

0.000577 -0.000012 -0.000620 -0.001244 -0.001860 -0.002458 -0.003019 -0.003577 -0.004184 -0.004821 -0.005498 -0.006192 -0.006951 -0.007764 -0.008621 -0.009522 -0.010492 -0.011517 -0.012541 -0.013512 -0.014362 -0.015047 -0.015553 -0.015784 -0.015623 -0.015074 -0.014096 -0.012731 -0.011041 -0.009080 -0.006885 -0.004461 -0.001677 0.001306 0.004472 0.007777 0.011087 0.014298 0.017348 0.020286 0.022877 0.025082 0.026970 0.028605 0.029812 0.030448 0.030424 0.029852 0.028722 0.027186 0.025368 0.023423 0.021373 0.019346 0.017493 0.015948 0.014923 0.014467 0.014745 0.015715 0.017343 0.019458 0.021853 0.024228 0.026319 0.027883 0.028757 0.029002 0.028642 0.027672 0.026182 0.024297 0.022076 0.019564 0.016910 0.014179 0.011470 0.008903 0.006569 0.004549 0.002907 0.001665 

0.000310 -0.000136 -0.000617 -0.001136 -0.001698 -0.002289 -0.002936 -0.003650 -0.004423 -0.005190 -0.005919 -0.006636 -0.007392 -0.008206 -0.009014 -0.009835 -0.010703 -0.011593 -0.012481 -0.013371 -0.014149 -0.014793 -0.015267 -0.015494 -0.015376 -0.014805 -0.013811 -0.012446 -0.010795 -0.008902 -0.006757 -0.004272 -0.001467 0.001539 0.004691 0.007959 0.011160 0.014239 0.017204 0.020080 0.022607 0.024787 0.026631 0.028164 0.029215 0.029725 0.029615 0.028954 0.027734 0.026120 0.024277 0.022324 0.020263 0.018235 0.016380 0.014854 0.013850 0.013440 0.013776 0.014811 0.016520 0.018700 0.021160 0.023581 0.025709 0.027305 0.028207 0.028486 0.028153 0.027210 0.025748 0.023888 0.021692 0.019206 0.016580 0.013882 0.011210 0.008682 0.006390 0.004410 0.002805 0.001595 

0.000181 -0.000168 -0.000555 -0.000955 -0.001370 -0.001806 -0.002275 -0.002815 -0.003430 -0.004144 -0.004865 -0.005593 -0.006358 -0.007219 -0.008155 -0.009082 -0.009960 -0.010885 -0.011839 -0.012734 -0.013610 -0.014355 -0.014891 -0.015096 -0.014929 -0.014346 -0.013332 -0.011984 -0.010332 -0.008469 -0.006298 -0.003779 -0.001047 0.001849 0.004910 0.008041 0.011143 0.014147 0.017072 0.019861 0.022342 0.024473 0.026253 0.027689 0.028642 0.029045 0.028858 0.028109 0.026795 0.025123 0.023264 0.021298 0.019228 0.017192 0.015336 0.013826 0.012836 0.012468 0.012856 0.013954 0.015737 0.017980 0.020497 0.022958 0.025119 0.026741 0.027668 0.027976 0.027669 0.026751 0.025314 0.023478 0.021306 0.018845 0.016249 0.013584 0.010949 0.008461 0.006210 0.004271 0.002703 0.001525 

0.001515 0.001336 0.001126 0.000857 0.000543 0.000179 -0.000274 -0.000807 -0.001422 -0.002156 -0.002997 -0.003817 -0.004675 -0.005622 -0.006664 -0.007721 -0.008768 -0.009855 -0.010954 -0.011940 -0.012862 -0.013657 -0.014222 -0.014500 -0.014404 -0.013866 -0.012897 -0.011525 -0.009779 -0.007791 -0.005604 -0.003183 -0.000546 0.002209 0.005147 0.008143 0.011112 0.014020 0.016905 0.019661 0.022089 0.024198 0.025877 0.027203 0.028064 0.028403 0.028152 0.027304 0.025900 0.024184 0.022321 0.020341 0.018253 0.016211 0.014356 0.012861 0.011878 0.011553 0.011982 0.013144 0.014997 0.017298 0.019863 0.022360 0.024546 0.026189 0.027138 0.027472 0.027189 0.026293 0.024881 0.023068 0.020919 0.018484 0.015916 0.013285 0.010686 0.008238 0.006029 0.004131 0.002600 0.001454 

0.003023 0.002929 0.002810 0.002627 0.002350 0.001949 0.001435 0.000807 0.000071 -0.000775 -0.001696 -0.002648 -0.003619 -0.004657 -0.005709 -0.006825 -0.008008 -0.009166 -0.010271 -0.011301 -0.012222 -0.013000 -0.013525 -0.013736 -0.013605 -0.013109 -0.012218 -0.010875 -0.009097 -0.007042 -0.004838 -0.002504 0.000006 0.002659 0.005455 0.008297 0.011138 0.013887 0.016683 0.019369 0.021787 0.023898 0.025507 0.026747 0.027503 0.027798 0.027480 0.026541 0.025064 0.023311 0.021439 0.019452 0.017342 0.015288 0.013434 0.011949 0.010975 0.010689 0.011154 0.012378 0.014300 0.016656 0.019258 0.021785 0.023993 0.025652 0.026618 0.026974 0.026712 0.025837 0.024448 0.022656 0.020530 0.018121 0.015582 0.012984 0.010422 0.008015 0.005848 0.003991 0.002498 0.001384 

0.003059 0.002822 0.002517 0.002120 0.001668 0.001180 0.000670 0.000142 -0.000436 -0.001120 -0.001912 -0.002812 -0.003827 -0.004917 -0.005990 -0.007019 -0.008019 -0.009031 -0.009974 -0.010800 -0.011480 -0.011997 -0.012315 -0.012432 -0.012347 -0.011936 -0.011191 -0.010029 -0.008327 -0.006303 -0.004131 -0.001864 0.000569 0.003152 0.005750 0.008439 0.011141 0.013788 0.016447 0.019047 0.021454 0.023539 0.025128 0.026302 0.027025 0.027230 0.026847 0.025839 0.024288 0.022521 0.020618 0.018614 0.016490 0.014417 0.012567 0.011089 0.010127 0.009872 0.010376 0.011660 0.013645 0.016048 0.018682 0.021233 0.023457 0.025129 0.026107 0.026483 0.026239 0.025383 0.024015 0.022244 0.020140 0.017756 0.015245 0.012681 0.010157 0.007791 0.005666 0.003851 0.002395 0.001313 

0.001429 0.001058 0.000674 0.000289 -0.000124 -0.000586 -0.001087 -0.001645 -0.002257 -0.002892 -0.003563 -0.004263 -0.004955 -0.005685 -0.006410 -0.007167 -0.007964 -0.008715 -0.009345 -0.009882 -0.010317 -0.010663 -0.010917 -0.010997 -0.010892 -0.010551 -0.009943 -0.008915 -0.007343 -0.005404 -0.003340 -0.001222 0.001081 0.003474 0.005942 0.008459 0.011025 0.013654 0.016237 0.018746 0.021107 0.023143 0.024726 0.025866 0.026566 0.026708 0.026267 0.025204 0.023595 0.021796 0.019872 0.017826 0.015692 0.013600 0.011760 0.010280 0.009332 0.009103 0.009647 0.010985 0.013031 0.015476 0.018134 0.020705 0.022939 0.024620 0.025606 0.025997 0.025771 0.024931 0.023582 0.021830 0.019748 0.017389 0.014908 0.012377 0.009891 0.007566 0.005484 0.003710 0.002293 0.001242 

0.000573 0.000232 -0.000148 -0.000552 -0.000969 -0.001441 -0.001987 -0.002537 -0.003111 -0.003685 -0.004227 -0.004779 -0.005337 -0.005880 -0.006410 -0.006932 -0.007443 -0.007951 -0.008399 -0.008817 -0.009225 -0.009587 -0.009820 -0.009893 -0.009736 -0.009322 -0.008638 -0.007619 -0.006228 -0.004527 -0.002654 -0.000648 0.001561 0.003808 0.006068 0.008397 0.010862 0.013436 0.015976 0.018434 0.020731 0.022715 0.024307 0.025441 0.026116 0.026214 0.025743 0.024634 0.022990 0.021149 0.019193 0.017092 0.014945 0.012838 0.011005 0.009525 0.008592 0.008386 0.008970 0.010355 0.012460 0.014942 0.017615 0.020199 0.022437 0.024123 0.025114 0.025517 0.025305 0.024481 0.023149 0.021416 0.019355 0.017021 0.014568 0.012072 0.009624 0.007340 0.005301 0.003569 0.002190 0.001172 

-0.000097 -0.000529 -0.000953 -0.001364 -0.001752 -0.002174 -0.002625 -0.003084 -0.003546 -0.004058 -0.004582 -0.005078 -0.005519 -0.005870 -0.006188 -0.006527 -0.006913 -0.007363 -0.007827 -0.008261 -0.008626 -0.008956 -0.009164 -0.009217 -0.009073 -0.008638 -0.007825 -0.006732 -0.005439 -0.003901 -0.002107 -0.000149 0.001907 0.004026 0.006145 0.008336 0.010685 0.013162 0.015661 0.018085 0.020346 0.022261 0.023846 0.024972 0.025653 0.025747 0.025260 0.024120 0.022462 0.020579 0.018570 0.016430 0.014250 0.012128 0.010301 0.008819 0.007901 0.007718 0.008344 0.009772 0.011926 0.014443 0.017126 0.019715 0.021951 0.023638 0.024632 0.025043 0.024844 0.024032 0.022716 0.021001 0.018960 0.016652 0.014227 0.011766 0.009355 0.007114 0.005118 0.003428 0.002087 0.001101 

-0.000831 -0.001150 -0.001524 -0.001968 -0.002429 -0.002870 -0.003284 -0.003716 -0.004093 -0.004462 -0.004828 -0.005196 -0.005597 -0.006024 -0.006459 -0.006918 -0.007378 -0.007858 -0.008278 -0.008582 -0.008788 -0.008934 -0.009026 -0.009016 -0.008801 -0.008278 -0.007403 -0.006237 -0.004890 -0.003379 -0.001673 0.000222 0.002204 0.004220 0.006243 0.008286 0.010503 0.012864 0.015268 0.017666 0.019885 0.021759 0.023321 0.024468 0.025174 0.025312 0.024825 0.023665 0.021992 0.020073 0.018006 0.015843 0.013617 0.011477 0.009650 0.008169 0.007262 0.007101 0.007768 0.009236 0.011427 0.013979 0.016665 0.019253 0.021481 0.023166 0.024158 0.024575 0.024386 0.023584 0.022283 0.020585 0.018564 0.016280 0.013885 0.011457 0.009086 0.006886 0.004934 0.003286 0.001983 0.001030 

0.001282 0.001007 0.000666 0.000256 -0.000226 -0.000808 -0.001493 -0.002234 -0.003000 -0.003771 -0.004530 -0.005260 -0.005921 -0.006512 -0.007052 -0.007534 -0.007931 -0.008306 -0.008616 -0.008880 -0.009043 -0.009061 -0.009000 -0.008824 -0.008432 -0.007754 -0.006842 -0.005716 -0.004388 -0.002906 -0.001307 0.000460 0.002308 0.004235 0.006189 0.008182 0.010281 0.012506 0.014832 0.017192 0.019355 0.021214 0.022770 0.023954 0.024713 0.024901 0.024440 0.023271 0.021575 0.019608 0.017497 0.015323 0.013052 0.010892 0.009052 0.007573 0.006674 0.006538 0.007244 0.008748 0.010966 0.013548 0.016232 0.018811 0.021028 0.022705 0.023694 0.024113 0.023932 0.023138 0.021851 0.020168 0.018167 0.015907 0.013541 0.011148 0.008815 0.006658 0.004749 0.003144 0.001880 0.000959 

0.001452 0.001036 0.000564 0.000038 -0.000543 -0.001148 -0.001754 -0.002364 -0.003021 -0.003738 -0.004477 -0.005196 -0.005879 -0.006499 -0.007016 -0.007477 -0.007902 -0.008232 -0.008496 -0.008715 -0.008872 -0.008899 -0.008734 -0.008349 -0.007756 -0.007033 -0.006161 -0.005105 -0.003829 -0.002409 -0.000897 0.000761 0.002446 0.004182 0.005980 0.007905 0.009953 0.012076 0.014329 0.016648 0.018766 0.020634 0.022201 0.023456 0.024266 0.024507 0.024075 0.022923 0.021207 0.019187 0.017045 0.014858 0.012546 0.010365 0.008509 0.007033 0.006142 0.006028 0.006766 0.008303 0.010543 0.013147 0.015825 0.018389 0.020593 0.022257 0.023240 0.023656 0.023481 0.022693 0.021418 0.019751 0.017768 0.015533 0.013196 0.010837 0.008544 0.006430 0.004565 0.003002 0.001777 0.000888 

-0.002248 -0.002571 -0.002907 -0.003249 -0.003568 -0.003875 -0.004189 -0.004510 -0.004869 -0.005230 -0.005606 -0.005950 -0.006259 -0.006527 -0.006749 -0.006981 -0.007228 -0.007487 -0.007730 -0.007953 -0.008065 -0.008051 -0.007879 -0.007480 -0.006882 -0.006196 -0.005390 -0.004430 -0.003257 -0.001984 -0.000624 0.000876 0.002474 0.004057 0.005676 0.007489 0.009513 0.011629 0.013804 0.016049 0.018175 0.020021 0.021623 0.022956 0.023823 0.024118 0.023708 0.022579 0.020854 0.018807 0.016650 0.014434 0.012105 0.009898 0.008017 0.006545 0.005663 0.005568 0.006334 0.007900 0.010161 0.012776 0.015443 0.017986 0.020172 0.021820 0.022795 0.023204 0.023033 0.022249 0.020984 0.019332 0.017368 0.015157 0.012849 0.010525 0.008272 0.006200 0.004379 0.002860 0.001673 0.000818 

-0.004216 -0.004552 -0.004859 -0.005137 -0.005375 -0.005563 -0.005734 -0.005841 -0.005873 -0.005871 -0.005870 -0.005827 -0.005733 -0.005624 -0.005564 -0.005605 -0.005705 -0.005881 -0.006114 -0.006389 -0.006565 -0.006649 -0.006618 -0.006399 -0.005945 -0.005357 -0.004660 -0.003802 -0.002772 -0.001625 -0.000415 0.000900 0.002273 0.003714 0.005257 0.007081 0.009081 0.011180 0.013288 0.015471 0.017579 0.019394 0.021036 0.022443 0.023403 0.023725 0.023344 0.022230 0.020510 0.018459 0.016292 0.014047 0.011720 0.009486 0.007579 0.006110 0.005233 0.005153 0.005945 0.007538 0.009816 0.012433 0.015085 0.017602 0.019766 0.021393 0.022357 0.022758 0.022588 0.021807 0.020551 0.018913 0.016966 0.014779 0.012501 0.010212 0.007998 0.005970 0.004194 0.002717 0.001570 0.000747 

-0.004121 -0.004263 -0.004400 -0.004534 -0.004624 -0.004669 -0.004653 -0.004567 -0.004452 -0.004321 -0.004141 -0.003923 -0.003677 -0.003477 -0.003378 -0.003400 -0.003548 -0.003804 -0.004134 -0.004467 -0.004783 -0.005023 -0.005162 -0.005151 -0.004905 -0.004545 -0.004080 -0.003433 -0.002554 -0.001523 -0.000404 0.000745 0.001964 0.003296 0.004819 0.006644 0.008634 0.010716 0.012791 0.014940 0.016973 0.018768 0.020465 0.021957 0.022998 0.023344 0.022980 0.021881 0.020181 0.018138 0.015968 0.013705 0.011383 0.009125 0.007189 0.005728 0.004850 0.004784 0.005597 0.007215 0.009505 0.012117 0.014751 0.017237 0.019373 0.020977 0.021927 0.022317 0.022146 0.021366 0.020117 0.018492 0.016563 0.014400 0.012151 0.009898 0.007724 0.005739 0.004008 0.002574 0.001466 0.000676 

-0.003803 -0.003823 -0.003801 -0.003716 -0.003569 -0.003359 -0.003086 -0.002803 -0.002467 -0.002116 -0.001840 -0.001624 -0.001462 -0.001378 -0.001382 -0.001485 -0.001667 -0.001919 -0.002226 -0.002573 -0.002996 -0.003400 -0.003696 -0.003822 -0.003806 -0.003721 -0.003532 -0.003115 -0.002408 -0.001494 -0.000474 0.000559 0.001685 0.002994 0.004515 0.006231 0.008193 0.010261 0.012319 0.014404 0.016373 0.018164 0.019907 0.021478 0.022585 0.022957 0.022629 0.021551 0.019875 0.017844 0.015671 0.013413 0.011086 0.008807 0.006848 0.005389 0.004514 0.004462 0.005294 0.006931 0.009227 0.011827 0.014440 0.016889 0.018993 0.020571 0.021503 0.021882 0.021705 0.020926 0.019683 0.018070 0.016158 0.014020 0.011800 0.009582 0.007449 0.005508 0.003822 0.002432 0.001362 0.000605 

-0.002233 -0.002143 -0.002014 -0.001842 -0.001612 -0.001337 -0.001029 -0.000725 -0.000452 -0.000238 -0.000116 -0.000054 -0.000018 -0.000101 -0.000289 -0.000543 -0.000775 -0.001028 -0.001292 -0.001614 -0.001989 -0.002367 -0.002647 -0.002830 -0.002904 -0.002889 -0.002794 -0.002538 -0.002007 -0.001308 -0.000591 0.000279 0.001382 0.002701 0.004241 0.005929 0.007823 0.009836 0.011849 0.013867 0.015788 0.017612 0.019407 0.021030 0.022165 0.022575 0.022278 0.021247 0.019598 0.017588 0.015418 0.013174 0.010837 0.008534 0.006553 0.005091 0.004227 0.004187 0.005034 0.006684 0.008980 0.011564 0.014151 0.016560 0.018624 0.020174 0.021086 0.021451 0.021267 0.020487 0.019249 0.017648 0.015752 0.013638 0.011448 0.009265 0.007173 0.005276 0.003635 0.002289 0.001259 0.000535 

-0.001516 -0.001394 -0.001215 -0.000991 -0.000706 -0.000423 -0.000191 -0.000038 0.000064 0.000113 0.000090 0.000043 -0.000021 -0.000176 -0.000423 -0.000690 -0.000910 -0.001126 -0.001347 -0.001580 -0.001867 -0.002119 -0.002300 -0.002415 -0.002417 -0.002313 -0.002137 -0.001873 -0.001563 -0.001119 -0.000601 0.000108 0.001120 0.002440 0.003987 0.005672 0.007472 0.009405 0.011374 0.013310 0.015248 0.017128 0.018966 0.020620 0.021774 0.022229 0.021960 0.020971 0.019359 0.017377 0.015216 0.012986 0.010636 0.008306 0.006301 0.004836 0.003986 0.003956 0.004814 0.006472 0.008764 0.011326 0.013882 0.016246 0.018268 0.019785 0.020676 0.021024 0.020831 0.020049 0.018815 0.017224 0.015345 0.013255 0.011094 0.008948 0.006896 0.005044 0.003448 0.002146 0.001155 0.000464 

0.000888 0.000725 0.000585 0.000465 0.000339 0.000216 0.000100 -0.000029 -0.000177 -0.000341 -0.000495 -0.000604 -0.000679 -0.000770 -0.000901 -0.001117 -0.001358 -0.001609 -0.001841 -0.002105 -0.002423 -0.002713 -0.002864 -0.002917 -0.002801 -0.002498 -0.002205 -0.001830 -0.001462 -0.001102 -0.000664 -0.000037 0.000912 0.002175 0.003681 0.005323 0.007077 0.008942 0.010835 0.012770 0.014769 0.016725 0.018592 0.020259 0.021438 0.021925 0.021691 0.020742 0.019164 0.017211 0.015056 0.012835 0.010473 0.008126 0.006096 0.004626 0.003792 0.003767 0.004635 0.006297 0.008576 0.011113 0.013633 0.015949 0.017924 0.019406 0.020272 0.020602 0.020397 0.019612 0.018381 0.016799 0.014937 0.012870 0.010739 0.008629 0.006619 0.004811 0.003261 0.002002 0.001052 0.000393 

-0.000089 -0.000143 -0.000170 -0.000212 -0.000250 -0.000283 -0.000301 -0.000334 -0.000362 -0.000365 -0.000437 -0.000578 -0.000802 -0.001104 -0.001415 -0.001769 -0.002177 -0.002582 -0.002926 -0.003242 -0.003515 -0.003769 -0.003935 -0.003984 -0.003886 -0.003593 -0.003100 -0.002507 -0.001920 -0.001432 -0.000974 -0.000303 0.000652 0.001851 0.003270 0.004879 0.006601 0.008419 0.010317 0.012269 0.014361 0.016396 0.018303 0.019959 0.021149 0.021663 0.021470 0.020559 0.019011 0.017081 0.014943 0.012721 0.010340 0.007986 0.005940 0.004461 0.003638 0.003623 0.004500 0.006160 0.008418 0.010922 0.013403 0.015668 0.017593 0.019034 0.019873 0.020182 0.019964 0.019176 0.017947 0.016372 0.014527 0.012484 0.010383 0.008309 0.006340 0.004578 0.003074 0.001859 0.000948 0.000323 

-0.000570 -0.000573 -0.000509 -0.000414 -0.000280 -0.000151 -0.000015 0.000115 0.000224 0.000237 0.000118 -0.000129 -0.000461 -0.000865 -0.001373 -0.001958 -0.002574 -0.003191 -0.003737 -0.004241 -0.004642 -0.004938 -0.005171 -0.005264 -0.005120 -0.004779 -0.004198 -0.003490 -0.002754 -0.002104 -0.001437 -0.000642 0.000336 0.001484 0.002838 0.004395 0.006087 0.007944 0.009864 0.011865 0.014006 0.016130 0.018082 0.019732 0.020909 0.021459 0.021285 0.020399 0.018887 0.016991 0.014874 0.012636 0.010246 0.007886 0.005839 0.004340 0.003523 0.003521 0.004402 0.006054 0.008286 0.010753 0.013190 0.015400 0.017273 0.018670 0.019478 0.019764 0.019532 0.018740 0.017512 0.015945 0.014115 0.012097 0.010026 0.007988 0.006062 0.004344 0.002886 0.001716 0.000845 0.000252 

0.001690 0.001568 0.001479 0.001400 0.001359 0.001355 0.001372 0.001385 0.001360 0.001273 0.001076 0.000752 0.000296 -0.000282 -0.000938 -0.001629 -0.002380 -0.003172 -0.003897 -0.004574 -0.005168 -0.005662 -0.006021 -0.006177 -0.006118 -0.005836 -0.005366 -0.004642 -0.003780 -0.002951 -0.002096 -0.001166 -0.000086 0.001095 0.002434 0.003940 0.005598 0.007472 0.009477 0.011580 0.013775 0.015916 0.017901 0.019546 0.020698 0.021270 0.021132 0.020274 0.018777 0.016936 0.014828 0.012578 0.010194 0.007834 0.005785 0.004260 0.003446 0.003452 0.004338 0.005979 0.008178 0.010600 0.012992 0.015145 0.016962 0.018313 0.019087 0.019350 0.019101 0.018304 0.017077 0.015517 0.013703 0.011708 0.009668 0.007666 0.005782 0.004110 0.002698 0.001573 0.000741 0.000182 

0.004487 0.004265 0.004000 0.003700 0.003375 0.003013 0.002611 0.002215 0.001813 0.001388 0.000959 0.000507 -0.000014 -0.000640 -0.001360 -0.002201 -0.003070 -0.003901 -0.004653 -0.005334 -0.005980 -0.006541 -0.006949 -0.007188 -0.007161 -0.006948 -0.006493 -0.005769 -0.004816 -0.003817 -0.002807 -0.001775 -0.000642 0.000605 0.002023 0.003513 0.005206 0.007086 0.009133 0.011346 0.013626 0.015757 0.017749 0.019380 0.020520 0.021097 0.020985 0.020166 0.018713 0.016908 0.014799 0.012550 0.010178 0.007824 0.005767 0.004223 0.003407 0.003415 0.004304 0.005930 0.008093 0.010464 0.012808 0.014901 0.016660 0.017961 0.018701 0.018939 0.018672 0.017868 0.016642 0.015088 0.013289 0.011318 0.009308 0.007344 0.005502 0.003876 0.002511 0.001430 0.000638 0.000112 

0.000970 0.000864 0.000751 0.000610 0.000429 0.000195 -0.000063 -0.000364 -0.000657 -0.000923 -0.001211 -0.001549 -0.001962 -0.002476 -0.003135 -0.003899 -0.004710 -0.005554 -0.006344 -0.006969 -0.007435 -0.007792 -0.008030 -0.008142 -0.008060 -0.007780 -0.007304 -0.006610 -0.005675 -0.004624 -0.003532 -0.002418 -0.001207 0.000184 0.001661 0.003174 0.004912 0.006804 0.008899 0.011127 0.013457 0.015634 0.017612 0.019244 0.020398 0.020958 0.020849 0.020072 0.018682 0.016899 0.014803 0.012551 0.010193 0.007853 0.005783 0.004224 0.003404 0.003412 0.004296 0.005907 0.008028 0.010343 0.012636 0.014668 0.016366 0.017615 0.018317 0.018531 0.018244 0.017433 0.016206 0.014659 0.012875 0.010927 0.008947 0.007020 0.005221 0.003642 0.002323 0.001287 0.000535 0.000042 

0.001115 0.000780 0.000373 -0.000088 -0.000569 -0.001058 -0.001563 -0.002015 -0.002402 -0.002814 -0.003270 -0.003751 -0.004274 -0.004868 -0.005516 -0.006191 -0.006900 -0.007611 -0.008242 -0.008745 -0.009075 -0.009233 -0.009199 -0.009066 -0.008846 -0.008505 -0.007997 -0.007321 -0.006424 -0.005411 -0.004224 -0.002912 -0.001605 -0.000222 0.001294 0.002879 0.004617 0.006563 0.008688 0.010935 0.013264 0.015483 0.017469 0.019119 0.020287 0.020852 0.020756 0.020009 0.018668 0.016911 0.014839 0.012578 0.010237 0.007919 0.005828 0.004259 0.003439 0.003443 0.004314 0.005907 0.007983 0.010237 0.012475 0.014443 0.016079 0.017273 0.017937 0.018123 0.017817 0.016997 0.015769 0.014228 0.012459 0.010535 0.008586 0.006696 0.004940 0.003407 0.002135 0.001143 0.000432 -0.000028 

0.002155 0.001657 0.001106 0.000502 -0.000142 -0.000849 -0.001609 -0.002388 -0.003171 -0.003936 -0.004659 -0.005294 -0.005937 -0.006634 -0.007376 -0.008110 -0.008809 -0.009441 -0.009968 -0.010285 -0.010414 -0.010364 -0.010173 -0.009874 -0.009526 -0.009112 -0.008574 -0.007847 -0.006980 -0.005963 -0.004791 -0.003403 -0.001976 -0.000529 0.000980 0.002587 0.004365 0.006364 0.008477 0.010742 0.013072 0.015292 0.017306 0.018988 0.020175 0.020770 0.020696 0.019984 0.018676 0.016937 0.014894 0.012642 0.010316 0.008011 0.005910 0.004330 0.003512 0.003508 0.004360 0.005930 0.007955 0.010145 0.012324 0.014224 0.015797 0.016936 0.017559 0.017717 0.017391 0.016561 0.015332 0.013797 0.012042 0.010142 0.008223 0.006371 0.004659 0.003172 0.001947 0.001000 0.000329 -0.000098 

0.000141 -0.000178 -0.000510 -0.000873 -0.001302 -0.001763 -0.002215 -0.002703 -0.003262 -0.003884 -0.004528 -0.005214 -0.005947 -0.006729 -0.007488 -0.008258 -0.008991 -0.009661 -0.010208 -0.010550 -0.010674 -0.010637 -0.010480 -0.010244 -0.009839 -0.009408 -0.008884 -0.008132 -0.007162 -0.006124 -0.004981 -0.003662 -0.002209 -0.000730 0.000772 0.002360 0.004115 0.006120 0.008229 0.010495 0.012805 0.015076 0.017160 0.018854 0.020059 0.020696 0.020682 0.020009 0.018716 0.016985 0.014971 0.012743 0.010428 0.008129 0.006030 0.004435 0.003621 0.003608 0.004433 0.005975 0.007942 0.010065 0.012182 0.014012 0.015522 0.016603 0.017183 0.017311 0.016965 0.016125 0.014894 0.013365 0.011624 0.009748 0.007860 0.006045 0.004377 0.002937 0.001759 0.000858 0.000226 -0.000167 

-0.000556 -0.000691 -0.000845 -0.001012 -0.001204 -0.001446 -0.001721 -0.002014 -0.002293 -0.002620 -0.003042 -0.003512 -0.004072 -0.004700 -0.005406 -0.006169 -0.006967 -0.007749 -0.008433 -0.008923 -0.009241 -0.009464 -0.009650 -0.009741 -0.009643 -0.009375 -0.008905 -0.008161 -0.007244 -0.006219 -0.005071 -0.003788 -0.002382 -0.000913 0.000607 0.002184 0.003880 0.005826 0.007966 0.010226 0.012541 0.014883 0.017014 0.018734 0.019960 0.020636 0.020703 0.020064 0.018785 0.017059 0.015076 0.012874 0.010566 0.008276 0.006187 0.004575 0.003762 0.003739 0.004531 0.006038 0.007940 0.009995 0.012047 0.013806 0.015251 0.016273 0.016809 0.016906 0.016539 0.015688 0.014455 0.012932 0.011206 0.009353 0.007496 0.005719 0.004094 0.002701 0.001571 0.000715 0.000124 -0.000237 

0.000007 0.000057 0.000111 0.000143 0.000191 0.000242 0.000253 0.000191 0.000051 -0.000132 -0.000373 -0.000710 -0.001174 -0.001719 -0.002349 -0.003085 -0.003926 -0.004839 -0.005773 -0.006624 -0.007369 -0.008019 -0.008552 -0.008966 -0.009156 -0.009119 -0.008797 -0.008226 -0.007444 -0.006447 -0.005350 -0.004062 -0.002632 -0.001122 0.000443 0.002015 0.003672 0.005569 0.007744 0.010010 0.012344 0.014710 0.016879 0.018620 0.019895 0.020602 0.020736 0.020120 0.018877 0.017166 0.015204 0.013030 0.010731 0.008454 0.006375 0.004748 0.003934 0.003900 0.004651 0.006114 0.007952 0.009935 0.011917 0.013606 0.014982 0.015947 0.016437 0.016501 0.016112 0.015251 0.014015 0.012497 0.010786 0.008957 0.007131 0.005392 0.003812 0.002466 0.001383 0.000573 0.000021 -0.000306 

0.001853 0.001933 0.002001 0.002056 0.002058 0.001964 0.001790 0.001528 0.001196 0.000829 0.000435 0.000003 -0.000432 -0.000900 -0.001420 -0.002056 -0.002859 -0.003780 -0.004724 -0.005660 -0.006531 -0.007325 -0.008008 -0.008516 -0.008830 -0.008952 -0.008895 -0.008516 -0.007828 -0.006874 -0.005803 -0.004566 -0.003116 -0.001502 0.000160 0.001759 0.003458 0.005389 0.007550 0.009823 0.012178 0.014539 0.016717 0.018511 0.019842 0.020595 0.020752 0.020174 0.018982 0.017291 0.015347 0.013200 0.010920 0.008661 0.006599 0.004958 0.004140 0.004087 0.004794 0.006201 0.007974 0.009884 0.011792 0.013410 0.014714 0.015622 0.016065 0.016097 0.015686 0.014813 0.013575 0.012062 0.010365 0.008559 0.006765 0.005065 0.003529 0.002231 0.001196 0.000430 -0.000081 -0.000375 

-0.000055 -0.000014 0.000028 0.000058 0.000064 -0.000001 -0.000129 -0.000328 -0.000578 -0.000868 -0.001126 -0.001420 -0.001764 -0.002132 -0.002573 -0.003073 -0.003680 -0.004378 -0.005064 -0.005754 -0.006475 -0.007189 -0.007833 -0.008377 -0.008739 -0.008920 -0.008901 -0.008602 -0.008071 -0.007263 -0.006291 -0.005128 -0.003668 -0.002033 -0.000343 0.001391 0.003225 0.005258 0.007421 0.009678 0.012014 0.014364 0.016558 0.018405 0.019801 0.020589 0.020768 0.020240 0.019094 0.017428 0.015497 0.013386 0.011130 0.008898 0.006853 0.005213 0.004372 0.004297 0.004956 0.006295 0.008003 0.009841 0.011669 0.013218 0.014448 0.015298 0.015694 0.015692 0.015259 0.014375 0.013133 0.011626 0.009943 0.008162 0.006398 0.004737 0.003246 0.001995 0.001008 0.000288 -0.000183 -0.000443 

-0.003315 -0.003588 -0.003794 -0.003946 -0.004053 -0.004131 -0.004226 -0.004331 -0.004449 -0.004558 -0.004698 -0.004816 -0.004903 -0.005032 -0.005200 -0.005388 -0.005627 -0.005962 -0.006333 -0.006755 -0.007198 -0.007632 -0.008094 -0.008593 -0.008995 -0.009182 -0.009151 -0.008929 -0.008479 -0.007854 -0.006972 -0.005826 -0.004406 -0.002742 -0.000940 0.000933 0.002921 0.005038 0.007235 0.009497 0.011851 0.014209 0.016410 0.018287 0.019736 0.020582 0.020797 0.020321 0.019213 0.017577 0.015664 0.013588 0.011360 0.009154 0.007133 0.005498 0.004625 0.004526 0.005135 0.006398 0.008040 0.009803 0.011549 0.013027 0.014183 0.014974 0.015323 0.015287 0.014831 0.013936 0.012690 0.011188 0.009520 0.007763 0.006031 0.004409 0.002963 0.001760 0.000821 0.000146 -0.000284 -0.000512 

-0.004710 -0.005196 -0.005684 -0.006142 -0.006568 -0.007005 -0.007397 -0.007664 -0.007819 -0.007914 -0.007964 -0.008012 -0.008052 -0.008037 -0.008003 -0.007946 -0.007862 -0.007784 -0.007849 -0.008026 -0.008306 -0.008643 -0.008994 -0.009343 -0.009635 -0.009847 -0.009933 -0.009774 -0.009379 -0.008781 -0.007913 -0.006764 -0.005297 -0.003540 -0.001601 0.000442 0.002542 0.004767 0.007005 0.009302 0.011671 0.014038 0.016219 0.018137 0.019655 0.020573 0.020854 0.020427 0.019355 0.017751 0.015847 0.013804 0.011606 0.009426 0.007429 0.005803 0.004901 0.004767 0.005325 0.006509 0.008082 0.009768 0.011430 0.012836 0.013918 0.014650 0.014951 0.014881 0.014403 0.013496 0.012247 0.010750 0.009096 0.007363 0.005663 0.004080 0.002679 0.001524 0.000634 0.000005 -0.000385 -0.000580 

-0.005141 -0.005765 -0.006421 -0.007080 -0.007704 -0.008274 -0.008726 -0.009083 -0.009389 -0.009684 -0.009896 -0.009998 -0.010042 -0.010020 -0.009962 -0.009858 -0.009761 -0.009710 -0.009758 -0.009885 -0.010041 -0.010253 -0.010474 -0.010731 -0.010943 -0.011111 -0.011144 -0.010996 -0.010601 -0.009901 -0.008945 -0.007683 -0.006157 -0.004313 -0.002257 -0.000093 0.002136 0.004419 0.006704 0.009016 0.011395 0.013790 0.015978 0.017945 0.019568 0.020562 0.020910 0.020548 0.019503 0.017937 0.016042 0.014030 0.011862 0.009710 0.007734 0.006121 0.005194 0.005020 0.005522 0.006627 0.008128 0.009737 0.011312 0.012643 0.013653 0.014325 0.014580 0.014475 0.013974 0.013055 0.011802 0.010310 0.008671 0.006963 0.005295 0.003752 0.002396 0.001289 0.000447 -0.000136 -0.000486 -0.000648 

-0.004464 -0.005028 -0.005651 -0.006311 -0.006971 -0.007550 -0.008052 -0.008472 -0.008840 -0.009191 -0.009507 -0.009779 -0.009994 -0.010156 -0.010359 -0.010597 -0.010851 -0.011124 -0.011382 -0.011671 -0.011944 -0.012179 -0.012362 -0.012485 -0.012557 -0.012589 -0.012504 -0.012237 -0.011727 -0.010908 -0.009911 -0.008569 -0.006893 -0.005010 -0.002976 -0.000750 0.001603 0.003979 0.006323 0.008695 0.011099 0.013482 0.015739 0.017747 0.019443 0.020534 0.020963 0.020661 0.019643 0.018124 0.016255 0.014265 0.012128 0.010001 0.008045 0.006447 0.005499 0.005282 0.005722 0.006750 0.008175 0.009706 0.011195 0.012449 0.013386 0.013998 0.014207 0.014067 0.013544 0.012612 0.011356 0.009870 0.008246 0.006562 0.004926 0.003422 0.002113 0.001054 0.000260 -0.000277 -0.000587 -0.000716 

-0.002882 -0.003248 -0.003630 -0.004025 -0.004417 -0.004850 -0.005331 -0.005821 -0.006292 -0.006743 -0.007200 -0.007628 -0.008073 -0.008588 -0.009176 -0.009836 -0.010586 -0.011352 -0.012032 -0.012597 -0.013022 -0.013327 -0.013583 -0.013724 -0.013719 -0.013617 -0.013398 -0.012994 -0.012400 -0.011625 -0.010638 -0.009313 -0.007639 -0.005711 -0.003659 -0.001451 0.000980 0.003478 0.005949 0.008371 0.010783 0.013178 0.015473 0.017559 0.019297 0.020478 0.021003 0.020759 0.019784 0.018313 0.016487 0.014512 0.012400 0.010298 0.008361 0.006776 0.005808 0.005553 0.005926 0.006878 0.008222 0.009676 0.011078 0.012252 0.013117 0.013670 0.013832 0.013658 0.013112 0.012169 0.010909 0.009430 0.007820 0.006160 0.004556 0.003093 0.001829 0.000820 0.000074 -0.000417 -0.000687 -0.000783 

-0.001577 -0.001776 -0.001990 -0.002242 -0.002524 -0.002839 -0.003170 -0.003489 -0.003871 -0.004355 -0.004951 -0.005700 -0.006585 -0.007545 -0.008512 -0.009483 -0.010407 -0.011272 -0.012061 -0.012807 -0.013454 -0.013931 -0.014241 -0.014391 -0.014377 -0.014276 -0.013985 -0.013502 -0.012867 -0.012100 -0.011101 -0.009754 -0.008125 -0.006273 -0.004280 -0.002088 0.000376 0.002965 0.005517 0.008021 0.010463 0.012846 0.015208 0.017369 0.019147 0.020403 0.021023 0.020849 0.019929 0.018495 0.016722 0.014765 0.012665 0.010597 0.008675 0.007102 0.006122 0.005826 0.006132 0.007011 0.008269 0.009645 0.010958 0.012052 0.012845 0.013339 0.013455 0.013247 0.012679 0.011724 0.010461 0.008988 0.007393 0.005758 0.004187 0.002764 0.001546 0.000585 -0.000111 -0.000557 -0.000787 -0.000850 

-0.004048 -0.004155 -0.004210 -0.004217 -0.004211 -0.004246 -0.004327 -0.004503 -0.004798 -0.005190 -0.005699 -0.006365 -0.007140 -0.007996 -0.008885 -0.009819 -0.010750 -0.011653 -0.012467 -0.013173 -0.013728 -0.014210 -0.014524 -0.014685 -0.014702 -0.014564 -0.014279 -0.013828 -0.013186 -0.012337 -0.011293 -0.009984 -0.008442 -0.006744 -0.004853 -0.002707 -0.000191 0.002445 0.005059 0.007644 0.010144 0.012532 0.014935 0.017160 0.018970 0.020311 0.021015 0.020913 0.020062 0.018682 0.016951 0.015013 0.012929 0.010888 0.008982 0.007425 0.006436 0.006097 0.006337 0.007143 0.008315 0.009610 0.010835 0.011848 0.012570 0.013005 0.013077 0.012833 0.012244 0.011278 0.010012 0.008545 0.006966 0.005355 0.003817 0.002434 0.001263 0.000351 -0.000297 -0.000697 -0.000886 -0.000917 

-0.003866 -0.004088 -0.004281 -0.004436 -0.004598 -0.004828 -0.005137 -0.005528 -0.005982 -0.006561 -0.007260 -0.007983 -0.008698 -0.009394 -0.010092 -0.010814 -0.011553 -0.012322 -0.013063 -0.013724 -0.014276 -0.014678 -0.014863 -0.014928 -0.014899 -0.014761 -0.014481 -0.014001 -0.013279 -0.012379 -0.011290 -0.010040 -0.008600 -0.007061 -0.005280 -0.003162 -0.000668 0.001984 0.004632 0.007276 0.009817 0.012241 0.014646 0.016905 0.018783 0.020213 0.020966 0.020953 0.020185 0.018867 0.017171 0.015252 0.013188 0.011168 0.009280 0.007743 0.006751 0.006365 0.006539 0.007276 0.008359 0.009570 0.010706 0.011640 0.012291 0.012668 0.012696 0.012417 0.011806 0.010830 0.009562 0.008102 0.006538 0.004952 0.003446 0.002105 0.000981 0.000118 -0.000482 -0.000836 -0.000985 -0.000983 

-0.001964 -0.002563 -0.003178 -0.003835 -0.004517 -0.005195 -0.005906 -0.006639 -0.007380 -0.008099 -0.008789 -0.009442 -0.010036 -0.010615 -0.011198 -0.011800 -0.012408 -0.013000 -0.013576 -0.014078 -0.014507 -0.014851 -0.015010 -0.014967 -0.014816 -0.014605 -0.014243 -0.013674 -0.012965 -0.012080 -0.011023 -0.009825 -0.008507 -0.007090 -0.005421 -0.003342 -0.000953 0.001644 0.004256 0.006914 0.009480 0.011966 0.014372 0.016643 0.018607 0.020115 0.020896 0.020969 0.020285 0.019039 0.017372 0.015485 0.013436 0.011439 0.009569 0.008057 0.007061 0.006625 0.006739 0.007403 0.008399 0.009523 0.010571 0.011426 0.012007 0.012327 0.012312 0.011998 0.011367 0.010380 0.009110 0.007657 0.006109 0.004548 0.003076 0.001776 0.000698 -0.000115 -0.000666 -0.000974 -0.001083 -0.001049 

-0.002837 -0.003469 -0.004115 -0.004763 -0.005410 -0.006050 -0.006651 -0.007259 -0.007806 -0.008320 -0.008807 -0.009286 -0.009784 -0.010329 -0.010943 -0.011591 -0.012210 -0.012811 -0.013344 -0.013758 -0.014059 -0.014246 -0.014305 -0.014244 -0.014031 -0.013656 -0.013198 -0.012695 -0.012148 -0.011434 -0.010484 -0.009386 -0.008166 -0.006838 -0.005307 -0.003368 -0.001066 0.001404 0.003938 0.006558 0.009134 0.011650 0.014088 0.016404 0.018443 0.020014 0.020837 0.020979 0.020376 0.019174 0.017550 0.015695 0.013673 0.011709 0.009852 0.008360 0.007359 0.006876 0.006933 0.007523 0.008431 0.009468 0.010428 0.011204 0.011719 0.011982 0.011924 0.011576 0.010925 0.009929 0.008657 0.007212 0.005680 0.004144 0.002705 0.001447 0.000416 -0.000348 -0.000850 -0.001112 -0.001181 -0.001115 

-0.002636 -0.003129 -0.003640 -0.004144 -0.004624 -0.005056 -0.005465 -0.005899 -0.006323 -0.006742 -0.007199 -0.007721 -0.008319 -0.008956 -0.009562 -0.010175 -0.010776 -0.011314 -0.011779 -0.012140 -0.012410 -0.012615 -0.012766 -0.012821 -0.012722 -0.012398 -0.012037 -0.011621 -0.011168 -0.010565 -0.009787 -0.008817 -0.007698 -0.006458 -0.005037 -0.003271 -0.001109 0.001199 0.003639 0.006205 0.008765 0.011322 0.013818 0.016195 0.018302 0.019899 0.020790 0.020968 0.020438 0.019271 0.017695 0.015877 0.013896 0.011965 0.010123 0.008649 0.007638 0.007115 0.007116 0.007632 0.008454 0.009403 0.010277 0.010975 0.011425 0.011632 0.011532 0.011152 0.010480 0.009476 0.008203 0.006766 0.005250 0.003740 0.002335 0.001118 0.000135 -0.000580 -0.001033 -0.001249 -0.001279 -0.001180 

-0.001646 -0.002000 -0.002357 -0.002687 -0.002992 -0.003234 -0.003473 -0.003682 -0.003890 -0.004169 -0.004554 -0.005061 -0.005657 -0.006322 -0.007041 -0.007756 -0.008437 -0.009026 -0.009536 -0.009995 -0.010432 -0.010824 -0.011139 -0.011350 -0.011369 -0.011263 -0.011082 -0.010742 -0.010311 -0.009758 -0.009074 -0.008240 -0.007253 -0.006089 -0.004781 -0.003128 -0.001127 0.001056 0.003343 0.005835 0.008401 0.010982 0.013563 0.015989 0.018143 0.019762 0.020720 0.020938 0.020459 0.019341 0.017807 0.016033 0.014100 0.012206 0.010379 0.008920 0.007897 0.007339 0.007285 0.007728 0.008468 0.009328 0.010117 0.010738 0.011125 0.011277 0.011136 0.010725 0.010033 0.009021 0.007748 0.006320 0.004820 0.003335 0.001964 0.000790 -0.000146 -0.000811 -0.001215 -0.001386 -0.001376 -0.001245 

0.000266 0.000011 -0.000228 -0.000462 -0.000693 -0.000939 -0.001159 -0.001406 -0.001720 -0.002119 -0.002569 -0.003072 -0.003596 -0.004150 -0.004772 -0.005430 -0.006134 -0.006878 -0.007596 -0.008237 -0.008830 -0.009368 -0.009847 -0.010164 -0.010369 -0.010478 -0.010406 -0.010126 -0.009700 -0.009202 -0.008593 -0.007818 -0.006885 -0.005844 -0.004652 -0.003136 -0.001265 0.000829 0.003030 0.005482 0.008062 0.010657 0.013295 0.015799 0.017975 0.019612 0.020619 0.020888 0.020444 0.019384 0.017894 0.016165 0.014287 0.012426 0.010618 0.009173 0.008132 0.007546 0.007438 0.007808 0.008470 0.009239 0.009947 0.010493 0.010818 0.010916 0.010735 0.010294 0.009583 0.008564 0.007292 0.005873 0.004390 0.002931 0.001594 0.000462 -0.000426 -0.001042 -0.001397 -0.001522 -0.001472 -0.001309 

0.000264 0.000146 0.000025 -0.000100 -0.000231 -0.000366 -0.000536 -0.000741 -0.000946 -0.001203 -0.001556 -0.002009 -0.002546 -0.003146 -0.003801 -0.004446 -0.005053 -0.005700 -0.006393 -0.007075 -0.007690 -0.008286 -0.008831 -0.009279 -0.009604 -0.009712 -0.009674 -0.009489 -0.009144 -0.008697 -0.008173 -0.007479 -0.006696 -0.005805 -0.004693 -0.003241 -0.001476 0.000487 0.002656 0.005083 0.007679 0.010347 0.013029 0.015622 0.017820 0.019454 0.020480 0.020803 0.020394 0.019396 0.017950 0.016268 0.014440 0.012619 0.010834 0.009399 0.008340 0.007734 0.007570 0.007869 0.008456 0.009136 0.009764 0.010238 0.010503 0.010549 0.010329 0.009860 0.009130 0.008105 0.006835 0.005425 0.003959 0.002526 0.001224 0.000134 -0.000706 -0.001272 -0.001578 -0.001658 -0.001568 -0.001373 

-0.000105 0.000009 0.000121 0.000200 0.000214 0.000147 -0.000003 -0.000266 -0.000570 -0.000935 -0.001334 -0.001774 -0.002215 -0.002696 -0.003212 -0.003774 -0.004337 -0.004907 -0.005422 -0.005942 -0.006463 -0.006994 -0.007563 -0.008027 -0.008385 -0.008654 -0.008743 -0.008638 -0.008396 -0.008046 -0.007643 -0.007163 -0.006578 -0.005867 -0.004827 -0.003448 -0.001801 0.000078 0.002237 0.004638 0.007294 0.010019 0.012775 0.015424 0.017650 0.019279 0.020310 0.020667 0.020305 0.019373 0.017966 0.016345 0.014561 0.012778 0.011026 0.009592 0.008524 0.007895 0.007679 0.007909 0.008422 0.009018 0.009568 0.009974 0.010179 0.010175 0.009918 0.009422 0.008675 0.007644 0.006377 0.004976 0.003529 0.002122 0.000855 -0.000193 -0.000985 -0.001501 -0.001758 -0.001792 -0.001663 -0.001436 

-0.001381 -0.001359 -0.001372 -0.001390 -0.001403 -0.001458 -0.001561 -0.001699 -0.001832 -0.001964 -0.002112 -0.002236 -0.002356 -0.002529 -0.002770 -0.003090 -0.003504 -0.004048 -0.004618 -0.005155 -0.005704 -0.006243 -0.006733 -0.007096 -0.007435 -0.007714 -0.007839 -0.007826 -0.007700 -0.007479 -0.007245 -0.006924 -0.006535 -0.005936 -0.004986 -0.003730 -0.002196 -0.000372 0.001761 0.004196 0.006912 0.009717 0.012543 0.015197 0.017455 0.019104 0.020125 0.020504 0.020185 0.019320 0.017949 0.016388 0.014647 0.012896 0.011184 0.009751 0.008681 0.008027 0.007762 0.007924 0.008366 0.008885 0.009357 0.009698 0.009846 0.009795 0.009501 0.008980 0.008217 0.007182 0.005918 0.004528 0.003098 0.001717 0.000486 -0.000519 -0.001263 -0.001729 -0.001937 -0.001926 -0.001758 -0.001499 

-0.002616 -0.002869 -0.003056 -0.003166 -0.003205 -0.003174 -0.003088 -0.002963 -0.002809 -0.002647 -0.002509 -0.002417 -0.002395 -0.002471 -0.002664 -0.003029 -0.003523 -0.004105 -0.004685 -0.005182 -0.005588 -0.005953 -0.006282 -0.006514 -0.006801 -0.007063 -0.007248 -0.007331 -0.007296 -0.007177 -0.007013 -0.006787 -0.006489 -0.005965 -0.005185 -0.004051 -0.002584 -0.000791 0.001328 0.003804 0.006563 0.009449 0.012336 0.014971 0.017239 0.018914 0.019938 0.020322 0.020031 0.019229 0.017907 0.016393 0.014689 0.012973 0.011296 0.009875 0.008806 0.008126 0.007813 0.007915 0.008287 0.008732 0.009131 0.009410 0.009503 0.009407 0.009080 0.008535 0.007757 0.006718 0.005458 0.004078 0.002668 0.001314 0.000117 -0.000844 -0.001540 -0.001956 -0.002116 -0.002059 -0.001852 -0.001562 

-0.002470 -0.002624 -0.002768 -0.002903 -0.003019 -0.003102 -0.003136 -0.003114 -0.003085 -0.003030 -0.002963 -0.002899 -0.002823 -0.002825 -0.002905 -0.003130 -0.003459 -0.003899 -0.004399 -0.004904 -0.005397 -0.005867 -0.006189 -0.006387 -0.006567 -0.006760 -0.006931 -0.007063 -0.007080 -0.006998 -0.006878 -0.006673 -0.006376 -0.005980 -0.005362 -0.004345 -0.002914 -0.001149 0.001004 0.003497 0.006283 0.009230 0.012147 0.014783 0.017022 0.018698 0.019735 0.020111 0.019853 0.019092 0.017824 0.016345 0.014683 0.012999 0.011361 0.009960 0.008896 0.008192 0.007834 0.007877 0.008182 0.008558 0.008887 0.009108 0.009150 0.009012 0.008654 0.008085 0.007293 0.006253 0.004998 0.003629 0.002237 0.000910 -0.000251 -0.001169 -0.001816 -0.002182 -0.002293 -0.002191 -0.001945 -0.001623 

-0.000612 -0.000586 -0.000585 -0.000609 -0.000660 -0.000737 -0.000886 -0.001064 -0.001291 -0.001562 -0.001855 -0.002133 -0.002410 -0.002710 -0.003035 -0.003364 -0.003680 -0.004056 -0.004420 -0.004791 -0.005197 -0.005573 -0.005933 -0.006288 -0.006571 -0.006797 -0.007010 -0.007183 -0.007217 -0.007167 -0.007000 -0.006734 -0.006414 -0.006070 -0.005517 -0.004555 -0.003181 -0.001408 0.000774 0.003291 0.006088 0.009050 0.011966 0.014597 0.016827 0.018465 0.019508 0.019864 0.019629 0.018901 0.017683 0.016237 0.014626 0.012976 0.011380 0.010010 0.008946 0.008220 0.007824 0.007809 0.008052 0.008361 0.008626 0.008793 0.008787 0.008609 0.008221 0.007633 0.006827 0.005786 0.004536 0.003179 0.001807 0.000507 -0.000618 -0.001492 -0.002091 -0.002408 -0.002469 -0.002323 -0.002038 -0.001685 

0.001986 0.001987 0.001969 0.001932 0.001822 0.001646 0.001391 0.001043 0.000578 0.000044 -0.000508 -0.001036 -0.001524 -0.001931 -0.002335 -0.002792 -0.003234 -0.003696 -0.004173 -0.004631 -0.005043 -0.005409 -0.005804 -0.006224 -0.006629 -0.006925 -0.007141 -0.007363 -0.007490 -0.007504 -0.007336 -0.007020 -0.006666 -0.006259 -0.005630 -0.004693 -0.003303 -0.001524 0.000605 0.003153 0.005965 0.008900 0.011770 0.014402 0.016611 0.018234 0.019256 0.019578 0.019361 0.018654 0.017475 0.016066 0.014511 0.012901 0.011352 0.010015 0.008952 0.008210 0.007782 0.007713 0.007894 0.008142 0.008347 0.008463 0.008413 0.008197 0.007784 0.007176 0.006358 0.005317 0.004074 0.002730 0.001377 0.000105 -0.000984 -0.001815 -0.002365 -0.002631 -0.002645 -0.002453 -0.002130 -0.001746 

0.002690 0.002771 0.002827 0.002865 0.002866 0.002787 0.002631 0.002421 0.002133 0.001710 0.001151 0.000501 -0.000178 -0.000827 -0.001428 -0.002034 -0.002639 -0.003219 -0.003771 -0.004327 -0.004854 -0.005307 -0.005759 -0.006203 -0.006637 -0.006939 -0.007227 -0.007494 -0.007674 -0.007767 -0.007668 -0.007356 -0.006990 -0.006523 -0.005805 -0.004791 -0.003348 -0.001533 0.000586 0.003104 0.005881 0.008780 0.011591 0.014197 0.016365 0.017986 0.018957 0.019242 0.019033 0.018345 0.017197 0.015831 0.014334 0.012769 0.011274 0.009966 0.008913 0.008155 0.007701 0.007584 0.007707 0.007898 0.008050 0.008118 0.008027 0.007777 0.007340 0.006715 0.005887 0.004847 0.003612 0.002281 0.000948 -0.000297 -0.001349 -0.002136 -0.002637 -0.002854 -0.002819 -0.002582 -0.002221 -0.001806 

0.002471 0.002607 0.002715 0.002786 0.002806 0.002793 0.002733 0.002573 0.002361 0.002096 0.001726 0.001279 0.000737 0.000089 -0.000546 -0.001123 -0.001746 -0.002462 -0.003266 -0.004011 -0.004662 -0.005225 -0.005754 -0.006240 -0.006638 -0.006955 -0.007253 -0.007561 -0.007834 -0.007934 -0.007846 -0.007614 -0.007262 -0.006809 -0.006025 -0.004927 -0.003384 -0.001471 0.000670 0.003155 0.005877 0.008719 0.011490 0.014013 0.016116 0.017680 0.018600 0.018861 0.018634 0.017959 0.016858 0.015528 0.014086 0.012578 0.011135 0.009860 0.008824 0.008055 0.007580 0.007422 0.007491 0.007630 0.007732 0.007757 0.007628 0.007348 0.006890 0.006250 0.005414 0.004375 0.003149 0.001832 0.000519 -0.000697 -0.001713 -0.002456 -0.002908 -0.003076 -0.002992 -0.002711 -0.002311 -0.001866 

0.001330 0.001322 0.001291 0.001287 0.001300 0.001336 0.001361 0.001354 0.001323 0.001268 0.001131 0.000884 0.000569 0.000170 -0.000356 -0.000928 -0.001620 -0.002433 -0.003233 -0.004055 -0.004794 -0.005387 -0.005913 -0.006323 -0.006689 -0.007031 -0.007350 -0.007668 -0.007908 -0.008035 -0.007967 -0.007736 -0.007413 -0.006921 -0.006076 -0.004856 -0.003243 -0.001330 0.000825 0.003324 0.005984 0.008735 0.011416 0.013823 0.015828 0.017297 0.018157 0.018403 0.018150 0.017493 0.016442 0.015155 0.013763 0.012315 0.010924 0.009692 0.008678 0.007907 0.007419 0.007222 0.007244 0.007336 0.007395 0.007379 0.007218 0.006911 0.006433 0.005780 0.004938 0.003902 0.002685 0.001383 0.000091 -0.001097 -0.002076 -0.002775 -0.003178 -0.003296 -0.003164 -0.002838 -0.002400 -0.001925 

-0.000718 -0.000807 -0.000837 -0.000795 -0.000704 -0.000581 -0.000444 -0.000289 -0.000170 -0.000115 -0.000129 -0.000268 -0.000513 -0.000812 -0.001230 -0.001759 -0.002355 -0.003022 -0.003762 -0.004500 -0.005230 -0.005877 -0.006389 -0.006855 -0.007211 -0.007442 -0.007622 -0.007772 -0.007833 -0.007883 -0.007804 -0.007539 -0.007180 -0.006614 -0.005710 -0.004447 -0.002860 -0.001017 0.001121 0.003594 0.006184 0.008812 0.011362 0.013608 0.015472 0.016833 0.017622 0.017840 0.017588 0.016952 0.015939 0.014695 0.013361 0.011973 0.010638 0.009456 0.008471 0.007708 0.007213 0.006984 0.006966 0.007016 0.007036 0.006985 0.006795 0.006464 0.005970 0.005306 0.004459 0.003427 0.002222 0.000935 -0.000336 -0.001496 -0.002438 -0.003092 -0.003446 -0.003514 -0.003334 -0.002965 -0.002489 -0.001983 

-0.001626 -0.001799 -0.001939 -0.002068 -0.002183 -0.002244 -0.002234 -0.002163 -0.002082 -0.002020 -0.002035 -0.002147 -0.002302 -0.002501 -0.002780 -0.003169 -0.003690 -0.004280 -0.004827 -0.005331 -0.005823 -0.006319 -0.006743 -0.007106 -0.007349 -0.007440 -0.007455 -0.007429 -0.007402 -0.007389 -0.007277 -0.006969 -0.006561 -0.006006 -0.005077 -0.003814 -0.002316 -0.000585 0.001519 0.003921 0.006433 0.008899 0.011255 0.013307 0.015032 0.016271 0.016980 0.017167 0.016946 0.016328 0.015340 0.014136 0.012865 0.011545 0.010278 0.009148 0.008200 0.007455 0.006960 0.006710 0.006656 0.006668 0.006656 0.006572 0.006359 0.006008 0.005501 0.004828 0.003979 0.002952 0.001758 0.000487 -0.000762 -0.001893 -0.002798 -0.003407 -0.003713 -0.003731 -0.003503 -0.003090 -0.002576 -0.002041 

-0.001377 -0.001515 -0.001653 -0.001804 -0.001962 -0.002108 -0.002275 -0.002443 -0.002591 -0.002679 -0.002738 -0.002819 -0.002966 -0.003133 -0.003317 -0.003581 -0.003915 -0.004322 -0.004781 -0.005282 -0.005798 -0.006283 -0.006673 -0.006943 -0.007095 -0.007104 -0.007060 -0.007016 -0.006957 -0.006844 -0.006632 -0.006308 -0.005868 -0.005280 -0.004344 -0.003112 -0.001683 -0.000038 0.002005 0.004323 0.006681 0.008948 0.011068 0.012912 0.014471 0.015599 0.016219 0.016398 0.016205 0.015599 0.014629 0.013472 0.012264 0.011025 0.009838 0.008763 0.007861 0.007147 0.006658 0.006395 0.006312 0.006293 0.006253 0.006143 0.005910 0.005543 0.005026 0.004347 0.003496 0.002475 0.001294 0.000041 -0.001187 -0.002289 -0.003156 -0.003721 -0.003977 -0.003947 -0.003671 -0.003214 -0.002663 -0.002098 

-0.002372 -0.002324 -0.002222 -0.002089 -0.001964 -0.001861 -0.001756 -0.001667 -0.001584 -0.001528 -0.001560 -0.001635 -0.001818 -0.002110 -0.002468 -0.002847 -0.003240 -0.003664 -0.004165 -0.004745 -0.005312 -0.005818 -0.006303 -0.006696 -0.006866 -0.006821 -0.006700 -0.006529 -0.006362 -0.006159 -0.005906 -0.005547 -0.005108 -0.004500 -0.003561 -0.002334 -0.001004 0.000578 0.002541 0.004723 0.006876 0.008902 0.010782 0.012427 0.013799 0.014816 0.015353 0.015520 0.015347 0.014756 0.013809 0.012701 0.011555 0.010411 0.009311 0.008300 0.007453 0.006780 0.006308 0.006040 0.005934 0.005890 0.005827 0.005695 0.005448 0.005069 0.004544 0.003861 0.003011 0.001997 0.000831 -0.000405 -0.001611 -0.002683 -0.003513 -0.004033 -0.004240 -0.004160 -0.003837 -0.003336 -0.002749 -0.002155 

-0.001136 -0.001154 -0.001164 -0.001179 -0.001197 -0.001153 -0.001035 -0.000870 -0.000691 -0.000574 -0.000514 -0.000566 -0.000782 -0.001135 -0.001573 -0.002064 -0.002602 -0.003171 -0.003798 -0.004438 -0.005040 -0.005585 -0.006041 -0.006311 -0.006395 -0.006357 -0.006228 -0.005993 -0.005738 -0.005436 -0.005091 -0.004727 -0.004243 -0.003604 -0.002706 -0.001537 -0.000279 0.001207 0.003032 0.004996 0.006931 0.008741 0.010390 0.011822 0.013016 0.013912 0.014370 0.014517 0.014354 0.013784 0.012866 0.011822 0.010735 0.009693 0.008688 0.007752 0.006974 0.006352 0.005905 0.005641 0.005520 0.005458 0.005377 0.005229 0.004972 0.004585 0.004056 0.003371 0.002524 0.001519 0.000368 -0.000850 -0.002033 -0.003076 -0.003868 -0.004343 -0.004501 -0.004372 -0.004002 -0.003458 -0.002833 -0.002211 

-0.000747 -0.000797 -0.000841 -0.000878 -0.000880 -0.000846 -0.000817 -0.000803 -0.000799 -0.000827 -0.000916 -0.001085 -0.001325 -0.001553 -0.001803 -0.002171 -0.002628 -0.003171 -0.003734 -0.004241 -0.004694 -0.005087 -0.005302 -0.005423 -0.005493 -0.005547 -0.005517 -0.005383 -0.005105 -0.004723 -0.004313 -0.003865 -0.003347 -0.002662 -0.001824 -0.000714 0.000483 0.001831 0.003397 0.005108 0.006819 0.008412 0.009837 0.011073 0.012094 0.012857 0.013242 0.013375 0.013216 0.012661 0.011796 0.010825 0.009809 0.008866 0.007966 0.007123 0.006424 0.005860 0.005448 0.005199 0.005070 0.004997 0.004904 0.004746 0.004482 0.004092 0.003561 0.002878 0.002035 0.001040 -0.000095 -0.001294 -0.002453 -0.003466 -0.004220 -0.004650 -0.004760 -0.004582 -0.004165 -0.003578 -0.002917 -0.002266 

-0.000459 -0.000752 -0.001056 -0.001350 -0.001602 -0.001818 -0.002013 -0.002182 -0.002338 -0.002446 -0.002573 -0.002747 -0.002932 -0.003094 -0.003259 -0.003428 -0.003632 -0.003849 -0.004092 -0.004329 -0.004512 -0.004589 -0.004543 -0.004474 -0.004471 -0.004501 -0.004497 -0.004398 -0.004159 -0.003789 -0.003305 -0.002789 -0.002234 -0.001623 -0.000845 0.000127 0.001225 0.002416 0.003686 0.005107 0.006539 0.007902 0.009127 0.010165 0.011014 0.011630 0.011944 0.012060 0.011900 0.011377 0.010577 0.009686 0.008771 0.007930 0.007142 0.006413 0.005799 0.005301 0.004935 0.004709 0.004583 0.004507 0.004408 0.004244 0.003979 0.003589 0.003061 0.002381 0.001545 0.000561 -0.000557 -0.001736 -0.002872 -0.003855 -0.004571 -0.004956 -0.005016 -0.004790 -0.004326 -0.003696 -0.003000 -0.002320 

0.000627 0.000263 -0.000142 -0.000598 -0.001126 -0.001680 -0.002238 -0.002784 -0.003274 -0.003704 -0.004075 -0.004406 -0.004685 -0.004894 -0.005039 -0.005073 -0.005030 -0.004955 -0.004875 -0.004733 -0.004457 -0.004104 -0.003745 -0.003441 -0.003257 -0.003112 -0.002989 -0.002798 -0.002540 -0.002252 -0.001907 -0.001485 -0.001047 -0.000538 0.000149 0.000974 0.001894 0.002875 0.003897 0.004993 0.006108 0.007185 0.008203 0.009061 0.009753 0.010225 0.010456 0.010548 0.010387 0.009915 0.009195 0.008398 0.007605 0.006881 0.006220 0.005617 0.005096 0.004675 0.004365 0.004172 0.004060 0.003987 0.003887 0.003724 0.003462 0.003077 0.002554 0.001880 0.001053 0.000081 -0.001018 -0.002176 -0.003288 -0.004241 -0.004919 -0.005259 -0.005270 -0.004996 -0.004486 -0.003814 -0.003081 -0.002374 

-0.001910 -0.002272 -0.002664 -0.003076 -0.003516 -0.003992 -0.004492 -0.004992 -0.005500 -0.005960 -0.006313 -0.006549 -0.006677 -0.006699 -0.006641 -0.006447 -0.006125 -0.005690 -0.005119 -0.004447 -0.003733 -0.002986 -0.002303 -0.001807 -0.001493 -0.001269 -0.001021 -0.000764 -0.000565 -0.000389 -0.000221 0.000010 0.000281 0.000623 0.001089 0.001742 0.002433 0.003153 0.003915 0.004678 0.005472 0.006258 0.007015 0.007714 0.008257 0.008616 0.008776 0.008820 0.008665 0.008260 0.007633 0.006955 0.006301 0.005717 0.005195 0.004726 0.004314 0.003981 0.003737 0.003587 0.003498 0.003437 0.003343 0.003186 0.002931 0.002555 0.002041 0.001376 0.000560 -0.000397 -0.001478 -0.002615 -0.003702 -0.004625 -0.005265 -0.005559 -0.005522 -0.005200 -0.004644 -0.003929 -0.003162 -0.002427 

-0.006203 -0.006572 -0.006922 -0.007271 -0.007588 -0.007863 -0.008108 -0.008350 -0.008544 -0.008692 -0.008782 -0.008758 -0.008601 -0.008322 -0.007918 -0.007323 -0.006564 -0.005655 -0.004625 -0.003549 -0.002489 -0.001485 -0.000571 0.000148 0.000652 0.001011 0.001304 0.001520 0.001575 0.001549 0.001462 0.001410 0.001445 0.001544 0.001794 0.002246 0.002713 0.003161 0.003625 0.004075 0.004581 0.005045 0.005550 0.006092 0.006508 0.006758 0.006844 0.006856 0.006717 0.006393 0.005889 0.005351 0.004855 0.004433 0.004063 0.003735 0.003450 0.003219 0.003053 0.002953 0.002898 0.002857 0.002775 0.002630 0.002387 0.002025 0.001522 0.000869 0.000065 -0.000876 -0.001936 -0.003051 -0.004114 -0.005006 -0.005607 -0.005857 -0.005771 -0.005401 -0.004799 -0.004044 -0.003241 -0.002479 

-0.006155 -0.006565 -0.006948 -0.007305 -0.007655 -0.007993 -0.008287 -0.008522 -0.008682 -0.008747 -0.008693 -0.008514 -0.008214 -0.007764 -0.007111 -0.006308 -0.005367 -0.004276 -0.003070 -0.001876 -0.000733 0.000332 0.001301 0.002131 0.002795 0.003278 0.003547 0.003618 0.003540 0.003287 0.002920 0.002590 0.002367 0.002264 0.002284 0.002426 0.002634 0.002853 0.003046 0.003201 0.003407 0.003555 0.003821 0.004179 0.004443 0.004593 0.004626 0.004626 0.004528 0.004299 0.003950 0.003572 0.003258 0.003021 0.002819 0.002644 0.002500 0.002388 0.002309 0.002271 0.002258 0.002246 0.002184 0.002056 0.001831 0.001485 0.000998 0.000359 -0.000430 -0.001353 -0.002393 -0.003485 -0.004522 -0.005384 -0.005947 -0.006151 -0.006017 -0.005600 -0.004953 -0.004156 -0.003319 -0.002530 

-0.004512 -0.004966 -0.005392 -0.005777 -0.006150 -0.006481 -0.006751 -0.006934 -0.006984 -0.006920 -0.006758 -0.006451 -0.005995 -0.005441 -0.004801 -0.004035 -0.003142 -0.002118 -0.001001 0.000146 0.001246 0.002260 0.003167 0.003941 0.004570 0.005060 0.005279 0.005252 0.004985 0.004550 0.004004 0.003442 0.003071 0.002731 0.002450 0.002303 0.002251 0.002232 0.002158 0.002020 0.001888 0.001737 0.001788 0.001958 0.002037 0.002089 0.002101 0.002102 0.002074 0.001970 0.001807 0.001609 0.001505 0.001474 0.001457 0.001453 0.001466 0.001484 0.001506 0.001539 0.001579 0.001604 0.001569 0.001465 0.001262 0.000938 0.000469 -0.000153 -0.000926 -0.001830 -0.002848 -0.003916 -0.004928 -0.005759 -0.006284 -0.006443 -0.006260 -0.005797 -0.005105 -0.004267 -0.003396 -0.002580 

-0.003363 -0.003540 -0.003701 -0.003844 -0.003940 -0.004011 -0.004073 -0.004108 -0.004101 -0.004011 -0.003816 -0.003546 -0.003198 -0.002766 -0.002221 -0.001528 -0.000633 0.000349 0.001375 0.002453 0.003471 0.004369 0.005109 0.005725 0.006192 0.006486 0.006520 0.006312 0.005881 0.005257 0.004562 0.003886 0.003343 0.002805 0.002306 0.001899 0.001518 0.001214 0.000886 0.000473 0.000025 -0.000413 -0.000596 -0.000646 -0.000705 -0.000770 -0.000771 -0.000725 -0.000659 -0.000611 -0.000558 -0.000544 -0.000413 -0.000217 -0.000028 0.000164 0.000345 0.000505 0.000641 0.000760 0.000862 0.000931 0.000931 0.000858 0.000681 0.000382 -0.000064 -0.000667 -0.001421 -0.002305 -0.003300 -0.004345 -0.005331 -0.006131 -0.006618 -0.006731 -0.006501 -0.005991 -0.005254 -0.004376 -0.003472 -0.002630 

-0.002524 -0.002493 -0.002438 -0.002363 -0.002259 -0.002119 -0.001924 -0.001669 -0.001378 -0.001066 -0.000758 -0.000458 -0.000115 0.000351 0.000934 0.001549 0.002219 0.002935 0.003684 0.004470 0.005298 0.006037 0.006623 0.007022 0.007286 0.007406 0.007291 0.006871 0.006239 0.005493 0.004712 0.003947 0.003285 0.002570 0.001812 0.001088 0.000379 -0.000241 -0.000865 -0.001522 -0.002247 -0.002927 -0.003386 -0.003667 -0.003842 -0.003992 -0.003997 -0.003870 -0.003682 -0.003445 -0.003161 -0.002889 -0.002503 -0.002061 -0.001639 -0.001226 -0.000865 -0.000550 -0.000284 -0.000067 0.000106 0.000229 0.000272 0.000234 0.000089 -0.000180 -0.000602 -0.001183 -0.001917 -0.002779 -0.003750 -0.004770 -0.005730 -0.006499 -0.006947 -0.007016 -0.006738 -0.006182 -0.005402 -0.004484 -0.003546 -0.002679 

-0.001569 -0.001558 -0.001536 -0.001458 -0.001343 -0.001211 -0.001061 -0.000888 -0.000647 -0.000327 0.000090 0.000624 0.001212 0.001796 0.002393 0.003029 0.003673 0.004314 0.004942 0.005523 0.006065 0.006572 0.006989 0.007306 0.007497 0.007518 0.007342 0.006900 0.006258 0.005465 0.004623 0.003831 0.002994 0.002065 0.000973 -0.000150 -0.001186 -0.002137 -0.003078 -0.004012 -0.004980 -0.005891 -0.006609 -0.007102 -0.007405 -0.007592 -0.007580 -0.007358 -0.007004 -0.006549 -0.006007 -0.005441 -0.004776 -0.004061 -0.003376 -0.002722 -0.002163 -0.001676 -0.001268 -0.000943 -0.000687 -0.000503 -0.000408 -0.000405 -0.000514 -0.000750 -0.001143 -0.001700 -0.002412 -0.003251 -0.004197 -0.005191 -0.006126 -0.006863 -0.007273 -0.007297 -0.006972 -0.006370 -0.005547 -0.004590 -0.003619 -0.002726 

-0.000107 -0.000125 -0.000145 -0.000140 -0.000157 -0.000187 -0.000207 -0.000176 -0.000055 0.000134 0.000399 0.000752 0.001217 0.001801 0.002448 0.003120 0.003741 0.004381 0.004978 0.005514 0.005919 0.006235 0.006539 0.006845 0.007031 0.007032 0.006870 0.006515 0.005904 0.005141 0.004280 0.003407 0.002436 0.001213 -0.000279 -0.001849 -0.003232 -0.004539 -0.005791 -0.006981 -0.008203 -0.009342 -0.010306 -0.010975 -0.011404 -0.011616 -0.011528 -0.011190 -0.010643 -0.009943 -0.009100 -0.008207 -0.007236 -0.006216 -0.005240 -0.004324 -0.003550 -0.002875 -0.002310 -0.001866 -0.001519 -0.001263 -0.001108 -0.001059 -0.001126 -0.001326 -0.001687 -0.002217 -0.002906 -0.003721 -0.004640 -0.005609 -0.006517 -0.007223 -0.007596 -0.007575 -0.007202 -0.006556 -0.005689 -0.004693 -0.003691 -0.002773 

-0.001262 -0.001107 -0.000927 -0.000746 -0.000568 -0.000411 -0.000276 -0.000159 -0.000055 0.000117 0.000399 0.000776 0.001219 0.001713 0.002239 0.002781 0.003315 0.003776 0.004200 0.004626 0.005062 0.005545 0.005934 0.006244 0.006414 0.006400 0.006196 0.005837 0.005285 0.004541 0.003721 0.002781 0.001541 -0.000026 -0.001930 -0.003900 -0.005684 -0.007331 -0.008886 -0.010433 -0.011951 -0.013345 -0.014534 -0.015378 -0.015886 -0.016078 -0.015872 -0.015373 -0.014602 -0.013619 -0.012442 -0.011192 -0.009882 -0.008525 -0.007232 -0.006035 -0.005023 -0.004148 -0.003410 -0.002834 -0.002386 -0.002051 -0.001830 -0.001727 -0.001747 -0.001908 -0.002233 -0.002735 -0.003399 -0.004187 -0.005079 -0.006022 -0.006904 -0.007578 -0.007913 -0.007848 -0.007428 -0.006738 -0.005829 -0.004795 -0.003761 -0.002819 

-0.001143 -0.000940 -0.000680 -0.000378 -0.000069 0.000196 0.000439 0.000666 0.000832 0.000974 0.001117 0.001266 0.001430 0.001625 0.001910 0.002288 0.002661 0.003036 0.003438 0.003865 0.004287 0.004767 0.005177 0.005452 0.005632 0.005561 0.005291 0.004919 0.004381 0.003688 0.002802 0.001715 0.000179 -0.001775 -0.003974 -0.006317 -0.008502 -0.010546 -0.012455 -0.014385 -0.016233 -0.017893 -0.019308 -0.020313 -0.020874 -0.020987 -0.020649 -0.019941 -0.018894 -0.017576 -0.016035 -0.014397 -0.012709 -0.010988 -0.009350 -0.007852 -0.006583 -0.005490 -0.004566 -0.003847 -0.003288 -0.002865 -0.002571 -0.002409 -0.002378 -0.002494 -0.002781 -0.003253 -0.003889 -0.004651 -0.005514 -0.006431 -0.007286 -0.007929 -0.008227 -0.008117 -0.007651 -0.006917 -0.005966 -0.004895 -0.003830 -0.002864 

-0.000778 -0.000515 -0.000231 0.000084 0.000423 0.000738 0.000985 0.001142 0.001256 0.001410 0.001554 0.001690 0.001852 0.002009 0.002154 0.002294 0.002455 0.002689 0.002973 0.003369 0.003818 0.004232 0.004576 0.004759 0.004788 0.004692 0.004375 0.003879 0.003283 0.002550 0.001512 0.000140 -0.001650 -0.003898 -0.006475 -0.009192 -0.011836 -0.014258 -0.016596 -0.018902 -0.021099 -0.023024 -0.024652 -0.025797 -0.026365 -0.026393 -0.025876 -0.024912 -0.023534 -0.021826 -0.019877 -0.017821 -0.015715 -0.013603 -0.011595 -0.009775 -0.008226 -0.006901 -0.005778 -0.004901 -0.004224 -0.003704 -0.003331 -0.003104 -0.003016 -0.003085 -0.003331 -0.003769 -0.004378 -0.005111 -0.005945 -0.006834 -0.007663 -0.008275 -0.008535 -0.008382 -0.007870 -0.007093 -0.006101 -0.004992 -0.003897 -0.002908 

0.000872 0.001105 0.001367 0.001645 0.001915 0.002187 0.002448 0.002625 0.002754 0.002832 0.002867 0.002849 0.002769 0.002690 0.002635 0.002658 0.002768 0.002967 0.003219 0.003418 0.003607 0.003836 0.004003 0.004060 0.003982 0.003715 0.003242 0.002596 0.001849 0.000890 -0.000378 -0.002048 -0.004149 -0.006668 -0.009566 -0.012670 -0.015782 -0.018687 -0.021496 -0.024145 -0.026615 -0.028821 -0.030629 -0.031858 -0.032385 -0.032299 -0.031562 -0.030291 -0.028527 -0.026376 -0.023983 -0.021460 -0.018901 -0.016365 -0.013964 -0.011799 -0.009950 -0.008377 -0.007043 -0.005996 -0.005190 -0.004566 -0.004108 -0.003810 -0.003661 -0.003679 -0.003881 -0.004284 -0.004863 -0.005566 -0.006370 -0.007232 -0.008034 -0.008616 -0.008838 -0.008642 -0.008084 -0.007265 -0.006233 -0.005088 -0.003963 -0.002950 

0.001677 0.001763 0.001851 0.001926 0.002000 0.002122 0.002283 0.002447 0.002606 0.002786 0.002944 0.003033 0.003094 0.003155 0.003220 0.003264 0.003365 0.003495 0.003621 0.003687 0.003688 0.003623 0.003598 0.003489 0.003131 0.002606 0.001949 0.001152 0.000173 -0.001136 -0.002799 -0.004815 -0.007267 -0.010202 -0.013503 -0.017007 -0.020562 -0.023959 -0.027209 -0.030199 -0.032933 -0.035361 -0.037303 -0.038542 -0.038978 -0.038722 -0.037709 -0.036069 -0.033874 -0.031235 -0.028351 -0.025313 -0.022264 -0.019270 -0.016452 -0.013920 -0.011752 -0.009912 -0.008357 -0.007131 -0.006184 -0.005449 -0.004901 -0.004525 -0.004312 -0.004276 -0.004430 -0.004797 -0.005344 -0.006017 -0.006790 -0.007625 -0.008400 -0.008951 -0.009136 -0.008896 -0.008295 -0.007433 -0.006361 -0.005181 -0.004027 -0.002992 

0.002162 0.002308 0.002458 0.002633 0.002828 0.003007 0.003175 0.003338 0.003521 0.003674 0.003808 0.003957 0.004080 0.004149 0.004190 0.004187 0.004178 0.004125 0.004065 0.003979 0.003841 0.003612 0.003269 0.002855 0.002280 0.001533 0.000628 -0.000488 -0.001852 -0.003534 -0.005635 -0.008133 -0.011092 -0.014530 -0.018304 -0.022252 -0.026256 -0.030130 -0.033810 -0.037148 -0.040141 -0.042730 -0.044746 -0.045912 -0.046199 -0.045682 -0.044323 -0.042260 -0.039573 -0.036401 -0.032967 -0.029375 -0.025796 -0.022317 -0.019058 -0.016133 -0.013628 -0.011506 -0.009718 -0.008303 -0.007206 -0.006352 -0.005707 -0.005249 -0.004967 -0.004873 -0.004979 -0.005306 -0.005822 -0.006462 -0.007204 -0.008010 -0.008759 -0.009279 -0.009429 -0.009146 -0.008500 -0.007598 -0.006487 -0.005272 -0.004089 -0.003033 

0.002105 0.002467 0.002836 0.003212 0.003584 0.003937 0.004291 0.004651 0.004936 0.005110 0.005191 0.005221 0.005219 0.005186 0.005148 0.005043 0.004879 0.004676 0.004509 0.004327 0.004073 0.003732 0.003217 0.002480 0.001526 0.000424 -0.000897 -0.002452 -0.004275 -0.006493 -0.009150 -0.012196 -0.015756 -0.019750 -0.024021 -0.028456 -0.032922 -0.037289 -0.041401 -0.045087 -0.048295 -0.050982 -0.052962 -0.054003 -0.054065 -0.053197 -0.051422 -0.048864 -0.045626 -0.041871 -0.037829 -0.033640 -0.029495 -0.025498 -0.021773 -0.018434 -0.015575 -0.013154 -0.011122 -0.009508 -0.008252 -0.007274 -0.006525 -0.005981 -0.005626 -0.005470 -0.005525 -0.005812 -0.006294 -0.006902 -0.007611 -0.008389 -0.009112 -0.009602 -0.009715 -0.009390 -0.008701 -0.007759 -0.006609 -0.005360 -0.004150 -0.003072 

0.003877 0.004256 0.004633 0.004994 0.005333 0.005652 0.005959 0.006223 0.006430 0.006545 0.006577 0.006537 0.006403 0.006202 0.005938 0.005601 0.005234 0.004883 0.004548 0.004192 0.003768 0.003187 0.002410 0.001432 0.000207 -0.001256 -0.002972 -0.004967 -0.007330 -0.010210 -0.013533 -0.017232 -0.021433 -0.025986 -0.030808 -0.035746 -0.040736 -0.045581 -0.050090 -0.054074 -0.057447 -0.060141 -0.061997 -0.062826 -0.062590 -0.061301 -0.059014 -0.055877 -0.052027 -0.047632 -0.042934 -0.038100 -0.033351 -0.028804 -0.024590 -0.020818 -0.017588 -0.014853 -0.012565 -0.010743 -0.009320 -0.008211 -0.007354 -0.006719 -0.006287 -0.006066 -0.006067 -0.006314 -0.006761 -0.007334 -0.008010 -0.008761 -0.009457 -0.009917 -0.009995 -0.009628 -0.008896 -0.007915 -0.006728 -0.005446 -0.004209 -0.003110 

0.005674 0.005938 0.006215 0.006490 0.006723 0.006887 0.007004 0.007098 0.007186 0.007182 0.007079 0.006959 0.006749 0.006429 0.006013 0.005554 0.005082 0.004601 0.004112 0.003551 0.002866 0.001979 0.000873 -0.000426 -0.001917 -0.003730 -0.005917 -0.008488 -0.011487 -0.014938 -0.018857 -0.023260 -0.028100 -0.033271 -0.038727 -0.044319 -0.049835 -0.055081 -0.059944 -0.064184 -0.067644 -0.070268 -0.071909 -0.072427 -0.071794 -0.069995 -0.067098 -0.063291 -0.058757 -0.053672 -0.048266 -0.042746 -0.037352 -0.032227 -0.027498 -0.023279 -0.019660 -0.016598 -0.014043 -0.012006 -0.010408 -0.009161 -0.008190 -0.007461 -0.006948 -0.006659 -0.006605 -0.006809 -0.007221 -0.007759 -0.008402 -0.009124 -0.009794 -0.010225 -0.010268 -0.009860 -0.009086 -0.008068 -0.006844 -0.005529 -0.004266 -0.003148 

0.001768 0.002150 0.002575 0.003020 0.003482 0.003948 0.004396 0.004827 0.005223 0.005543 0.005797 0.005941 0.005949 0.005820 0.005552 0.005126 0.004590 0.003950 0.003201 0.002272 0.001177 -0.000090 -0.001525 -0.003151 -0.004982 -0.007133 -0.009761 -0.012854 -0.016422 -0.020518 -0.025135 -0.030255 -0.035875 -0.041814 -0.047996 -0.054257 -0.060278 -0.065899 -0.071040 -0.075455 -0.078929 -0.081397 -0.082737 -0.082822 -0.081666 -0.079256 -0.075665 -0.071101 -0.065801 -0.059964 -0.053809 -0.047565 -0.041491 -0.035758 -0.030490 -0.025807 -0.021783 -0.018383 -0.015552 -0.013290 -0.011512 -0.010122 -0.009032 -0.008204 -0.007608 -0.007249 -0.007137 -0.007298 -0.007673 -0.008176 -0.008785 -0.009478 -0.010124 -0.010525 -0.010533 -0.010086 -0.009271 -0.008216 -0.006956 -0.005610 -0.004321 -0.003183 

-0.000612 -0.000179 0.000253 0.000671 0.001056 0.001432 0.001785 0.002110 0.002450 0.002809 0.003130 0.003434 0.003644 0.003737 0.003695 0.003482 0.003023 0.002297 0.001326 0.000188 -0.001137 -0.002695 -0.004501 -0.006521 -0.008789 -0.011399 -0.014504 -0.018151 -0.022344 -0.027175 -0.032654 -0.038630 -0.045077 -0.051838 -0.058773 -0.065663 -0.072168 -0.078169 -0.083532 -0.087971 -0.091346 -0.093546 -0.094482 -0.094029 -0.092210 -0.089071 -0.084696 -0.079302 -0.073152 -0.066492 -0.059544 -0.052538 -0.045753 -0.039384 -0.033558 -0.028392 -0.023951 -0.020202 -0.017085 -0.014592 -0.012628 -0.011090 -0.009877 -0.008947 -0.008264 -0.007833 -0.007663 -0.007779 -0.008117 -0.008583 -0.009158 -0.009824 -0.010444 -0.010817 -0.010792 -0.010305 -0.009449 -0.008359 -0.007064 -0.005687 -0.004374 -0.003218 

-0.000592 -0.000519 -0.000408 -0.000256 -0.000057 0.000193 0.000448 0.000666 0.000857 0.001023 0.001230 0.001458 0.001597 0.001620 0.001447 0.001078 0.000518 -0.000300 -0.001417 -0.002813 -0.004485 -0.006401 -0.008473 -0.010853 -0.013571 -0.016689 -0.020355 -0.024667 -0.029665 -0.035394 -0.041787 -0.048697 -0.056030 -0.063634 -0.071279 -0.078726 -0.085684 -0.091989 -0.097476 -0.101835 -0.104973 -0.106780 -0.107149 -0.106029 -0.103421 -0.099424 -0.094167 -0.087869 -0.080796 -0.073248 -0.065448 -0.057646 -0.050122 -0.043089 -0.036689 -0.031024 -0.026155 -0.022047 -0.018637 -0.015905 -0.013752 -0.012061 -0.010722 -0.009687 -0.008915 -0.008409 -0.008179 -0.008251 -0.008552 -0.008981 -0.009521 -0.010159 -0.010755 -0.011100 -0.011042 -0.010516 -0.009622 -0.008497 -0.007168 -0.005762 -0.004426 -0.003251 

0.001445 0.001432 0.001429 0.001426 0.001402 0.001368 0.001317 0.001240 0.001142 0.001017 0.000866 0.000683 0.000472 0.000185 -0.000277 -0.000974 -0.001889 -0.003031 -0.004530 -0.006367 -0.008491 -0.010854 -0.013419 -0.016229 -0.019508 -0.023323 -0.027815 -0.032981 -0.038866 -0.045523 -0.052896 -0.060770 -0.069002 -0.077411 -0.085762 -0.093733 -0.101037 -0.107498 -0.112958 -0.117116 -0.119844 -0.121093 -0.120741 -0.118781 -0.115253 -0.110280 -0.104036 -0.096759 -0.088698 -0.080201 -0.071504 -0.062867 -0.054578 -0.046859 -0.039868 -0.033692 -0.028386 -0.023909 -0.020199 -0.017226 -0.014879 -0.013032 -0.011565 -0.010422 -0.009559 -0.008977 -0.008686 -0.008713 -0.008977 -0.009367 -0.009873 -0.010484 -0.011055 -0.011374 -0.011283 -0.010720 -0.009788 -0.008630 -0.007268 -0.005834 -0.004475 -0.003283 

0.004580 0.004326 0.004022 0.003676 0.003307 0.002985 0.002646 0.002281 0.001886 0.001435 0.000916 0.000328 -0.000372 -0.001193 -0.002148 -0.003222 -0.004519 -0.006102 -0.008017 -0.010308 -0.012972 -0.015922 -0.019187 -0.022850 -0.027003 -0.031786 -0.037300 -0.043477 -0.050342 -0.057992 -0.066398 -0.075248 -0.084362 -0.093487 -0.102389 -0.110726 -0.118217 -0.124719 -0.130002 -0.133798 -0.135949 -0.136450 -0.135225 -0.132260 -0.127663 -0.121601 -0.114261 -0.105916 -0.096816 -0.087312 -0.077681 -0.068175 -0.059095 -0.050674 -0.043076 -0.036383 -0.030630 -0.025779 -0.021764 -0.018545 -0.016003 -0.013999 -0.012401 -0.011147 -0.010193 -0.009534 -0.009181 -0.009162 -0.009389 -0.009742 -0.010213 -0.010796 -0.011345 -0.011637 -0.011515 -0.010916 -0.009947 -0.008758 -0.007364 -0.005903 -0.004522 -0.003314 

0.004002 0.003748 0.003453 0.003119 0.002733 0.002310 0.001882 0.001380 0.000834 0.000163 -0.000666 -0.001603 -0.002644 -0.003851 -0.005215 -0.006755 -0.008575 -0.010673 -0.013123 -0.015959 -0.019155 -0.022747 -0.026833 -0.031417 -0.036636 -0.042572 -0.049230 -0.056625 -0.064693 -0.073471 -0.082835 -0.092570 -0.102432 -0.112143 -0.121422 -0.129918 -0.137409 -0.143738 -0.148628 -0.151839 -0.153234 -0.152787 -0.150504 -0.146389 -0.140591 -0.133326 -0.124790 -0.115291 -0.105099 -0.094547 -0.083939 -0.073539 -0.063648 -0.054514 -0.046298 -0.039081 -0.032877 -0.027647 -0.023324 -0.019858 -0.017119 -0.014956 -0.013228 -0.011862 -0.010814 -0.010078 -0.009662 -0.009599 -0.009789 -0.010103 -0.010540 -0.011097 -0.011623 -0.011890 -0.011738 -0.011103 -0.010099 -0.008880 -0.007455 -0.005968 -0.004567 -0.003343 

0.000748 0.000548 0.000268 -0.000070 -0.000466 -0.000933 -0.001456 -0.002047 -0.002715 -0.003503 -0.004443 -0.005513 -0.006776 -0.008216 -0.009896 -0.011845 -0.014041 -0.016595 -0.019549 -0.022958 -0.026912 -0.031416 -0.036503 -0.042232 -0.048687 -0.055938 -0.063986 -0.072814 -0.082287 -0.092258 -0.102609 -0.113074 -0.123477 -0.133567 -0.143017 -0.151479 -0.158747 -0.164594 -0.168811 -0.171190 -0.171605 -0.170019 -0.166483 -0.161066 -0.153950 -0.145376 -0.135558 -0.124827 -0.113490 -0.101856 -0.090241 -0.078921 -0.068208 -0.058353 -0.049514 -0.041768 -0.035112 -0.029502 -0.024870 -0.021156 -0.018220 -0.015899 -0.014039 -0.012561 -0.011419 -0.010606 -0.010127 -0.010019 -0.010173 -0.010450 -0.010853 -0.011384 -0.011889 -0.012131 -0.011950 -0.011282 -0.010244 -0.008996 -0.007541 -0.006030 -0.004610 -0.003371 

0.000476 0.000005 -0.000581 -0.001245 -0.002002 -0.002835 -0.003717 -0.004654 -0.005671 -0.006739 -0.007880 -0.009178 -0.010675 -0.012439 -0.014482 -0.016929 -0.019801 -0.023156 -0.027033 -0.031534 -0.036649 -0.042425 -0.048943 -0.056174 -0.064154 -0.072880 -0.082357 -0.092567 -0.103319 -0.114443 -0.125704 -0.136839 -0.147648 -0.157888 -0.167276 -0.175439 -0.182148 -0.187228 -0.190491 -0.191760 -0.190924 -0.188023 -0.183060 -0.176190 -0.167637 -0.157657 -0.146478 -0.134460 -0.121928 -0.109183 -0.096540 -0.084284 -0.072739 -0.062162 -0.052699 -0.044426 -0.037320 -0.031331 -0.026391 -0.022430 -0.019299 -0.016821 -0.014831 -0.013241 -0.012005 -0.011116 -0.010574 -0.010423 -0.010542 -0.010781 -0.011150 -0.011657 -0.012141 -0.012360 -0.012151 -0.011450 -0.010380 -0.009106 -0.007623 -0.006089 -0.004650 -0.003397 

-0.001299 -0.002049 -0.002815 -0.003584 -0.004357 -0.005158 -0.005985 -0.006842 -0.007781 -0.008909 -0.010304 -0.011958 -0.013921 -0.016249 -0.019033 -0.022335 -0.026235 -0.030831 -0.036162 -0.042201 -0.048959 -0.056490 -0.064789 -0.073825 -0.083525 -0.093950 -0.104973 -0.116524 -0.128448 -0.140558 -0.152573 -0.164185 -0.175124 -0.185216 -0.194177 -0.201685 -0.207494 -0.211478 -0.213484 -0.213368 -0.211051 -0.206602 -0.200069 -0.191618 -0.181521 -0.170050 -0.157454 -0.144102 -0.130339 -0.116465 -0.102781 -0.089581 -0.077206 -0.065908 -0.055827 -0.047033 -0.039481 -0.033119 -0.027874 -0.023670 -0.020348 -0.017717 -0.015599 -0.013897 -0.012569 -0.011604 -0.011001 -0.010808 -0.010892 -0.011094 -0.011430 -0.011914 -0.012379 -0.012576 -0.012340 -0.011608 -0.010508 -0.009209 -0.007699 -0.006144 -0.004688 -0.003422 

-0.000997 -0.001613 -0.002337 -0.003186 -0.004111 -0.005098 -0.006183 -0.007427 -0.008924 -0.010717 -0.012903 -0.015436 -0.018362 -0.021778 -0.025759 -0.030381 -0.035671 -0.041770 -0.048737 -0.056567 -0.065275 -0.074855 -0.085160 -0.096097 -0.107696 -0.119912 -0.132552 -0.145443 -0.158393 -0.171228 -0.183644 -0.195291 -0.205971 -0.215490 -0.223590 -0.230011 -0.234560 -0.237102 -0.237526 -0.235762 -0.231750 -0.225565 -0.217311 -0.207170 -0.195448 -0.182419 -0.168365 -0.153652 -0.138635 -0.123627 -0.108903 -0.094761 -0.081563 -0.069556 -0.058868 -0.049563 -0.041577 -0.034849 -0.029308 -0.024866 -0.021358 -0.018578 -0.016335 -0.014525 -0.013106 -0.012068 -0.011404 -0.011170 -0.011223 -0.011388 -0.011692 -0.012154 -0.012601 -0.012777 -0.012516 -0.011755 -0.010627 -0.009305 -0.007770 -0.006196 -0.004723 -0.003445 

-0.000472 -0.001129 -0.001925 -0.002869 -0.003982 -0.005343 -0.006968 -0.008905 -0.011219 -0.013932 -0.017115 -0.020825 -0.025064 -0.029910 -0.035461 -0.041802 -0.049032 -0.057169 -0.066244 -0.076256 -0.087244 -0.099079 -0.111594 -0.124672 -0.138202 -0.152075 -0.166104 -0.180017 -0.193597 -0.206643 -0.218925 -0.230121 -0.240018 -0.248468 -0.255232 -0.260145 -0.263032 -0.263769 -0.262321 -0.258645 -0.252739 -0.244654 -0.234547 -0.222630 -0.209218 -0.194600 -0.179068 -0.162984 -0.146715 -0.130582 -0.114831 -0.099762 -0.085758 -0.073064 -0.061789 -0.051990 -0.043584 -0.036503 -0.030677 -0.026005 -0.022317 -0.019396 -0.017034 -0.015119 -0.013611 -0.012504 -0.011780 -0.011509 -0.011530 -0.011661 -0.011935 -0.012375 -0.012806 -0.012963 -0.012678 -0.011891 -0.010736 -0.009394 -0.007836 -0.006243 -0.004756 -0.003467 

-0.005144 -0.005812 -0.006601 -0.007582 -0.008835 -0.010435 -0.012416 -0.014847 -0.017831 -0.021410 -0.025665 -0.030627 -0.036301 -0.042807 -0.050239 -0.058639 -0.068112 -0.078662 -0.090279 -0.102909 -0.116361 -0.130599 -0.145403 -0.160563 -0.175851 -0.191091 -0.206026 -0.220437 -0.234040 -0.246672 -0.258163 -0.268265 -0.276813 -0.283646 -0.288593 -0.291547 -0.292376 -0.291007 -0.287443 -0.281642 -0.273653 -0.263538 -0.251487 -0.237729 -0.222594 -0.206389 -0.189394 -0.171955 -0.154456 -0.137226 -0.120480 -0.104511 -0.089734 -0.076381 -0.064549 -0.054280 -0.045476 -0.038059 -0.031962 -0.027073 -0.023216 -0.020162 -0.017687 -0.015671 -0.014078 -0.012906 -0.012127 -0.011820 -0.011813 -0.011910 -0.012155 -0.012577 -0.012992 -0.013132 -0.012826 -0.012014 -0.010835 -0.009475 -0.007896 -0.006287 -0.004786 -0.003487 

-0.009465 -0.010559 -0.011879 -0.013482 -0.015427 -0.017764 -0.020607 -0.024052 -0.028194 -0.033139 -0.038953 -0.045708 -0.053508 -0.062436 -0.072510 -0.083640 -0.095900 -0.109283 -0.123668 -0.138921 -0.154896 -0.171377 -0.188097 -0.204795 -0.221200 -0.237061 -0.252149 -0.266237 -0.279100 -0.290600 -0.300595 -0.308917 -0.315463 -0.320129 -0.322797 -0.323397 -0.321866 -0.318145 -0.312268 -0.304206 -0.294013 -0.281791 -0.267751 -0.252142 -0.235301 -0.217545 -0.199134 -0.180389 -0.161711 -0.143440 -0.125748 -0.108923 -0.093420 -0.079451 -0.067101 -0.056397 -0.047220 -0.039492 -0.033145 -0.028054 -0.024039 -0.020864 -0.018284 -0.016174 -0.014503 -0.013271 -0.012438 -0.012100 -0.012067 -0.012133 -0.012351 -0.012757 -0.013158 -0.013283 -0.012957 -0.012123 -0.010923 -0.009547 -0.007949 -0.006326 -0.004813 -0.003505 

-0.014920 -0.016933 -0.019286 -0.022064 -0.025333 -0.029175 -0.033634 -0.038893 -0.045075 -0.052264 -0.060549 -0.070034 -0.080736 -0.092675 -0.105852 -0.120138 -0.135460 -0.151702 -0.168702 -0.186332 -0.204335 -0.222398 -0.240216 -0.257475 -0.273935 -0.289373 -0.303569 -0.316330 -0.327492 -0.336982 -0.344719 -0.350589 -0.354554 -0.356583 -0.356611 -0.354585 -0.350471 -0.344258 -0.335977 -0.325616 -0.313202 -0.298871 -0.282870 -0.265467 -0.246997 -0.227771 -0.208039 -0.188071 -0.168298 -0.149075 -0.130513 -0.112894 -0.096732 -0.082204 -0.069390 -0.058294 -0.048781 -0.040770 -0.034200 -0.028926 -0.024770 -0.021487 -0.018814 -0.016618 -0.014875 -0.013591 -0.012710 -0.012344 -0.012288 -0.012326 -0.012520 -0.012912 -0.013301 -0.013413 -0.013070 -0.012217 -0.011000 -0.009610 -0.007996 -0.006361 -0.004837 -0.003521 

-0.027014 -0.030238 -0.034007 -0.038437 -0.043627 -0.049623 -0.056514 -0.064440 -0.073499 -0.083742 -0.095218 -0.107984 -0.122005 -0.137204 -0.153481 -0.170719 -0.188743 -0.207360 -0.226319 -0.245360 -0.264222 -0.282594 -0.300148 -0.316627 -0.331802 -0.345546 -0.357676 -0.368025 -0.376543 -0.383213 -0.388015 -0.390916 -0.391927 -0.391060 -0.388284 -0.383539 -0.376811 -0.368121 -0.357508 -0.344933 -0.330402 -0.314071 -0.296236 -0.277190 -0.257243 -0.236692 -0.215794 -0.194734 -0.173989 -0.153944 -0.134620 -0.116293 -0.099565 -0.084553 -0.071345 -0.059914 -0.050111 -0.041856 -0.035096 -0.029665 -0.025388 -0.022015 -0.019262 -0.016991 -0.015187 -0.013859 -0.012935 -0.012548 -0.012472 -0.012485 -0.012658 -0.013040 -0.013418 -0.013520 -0.013164 -0.012295 -0.011065 -0.009664 -0.008036 -0.006391 -0.004859 -0.003535 

-0.045056 -0.050806 -0.057336 -0.064724 -0.073058 -0.082423 -0.092905 -0.104560 -0.117415 -0.131444 -0.146582 -0.162737 -0.179831 -0.197741 -0.216321 -0.235375 -0.254687 -0.274025 -0.293154 -0.311812 -0.329730 -0.346647 -0.362321 -0.376548 -0.389175 -0.400076 -0.409143 -0.416321 -0.421597 -0.424997 -0.426584 -0.426378 -0.424428 -0.420724 -0.415271 -0.408026 -0.398913 -0.387995 -0.375357 -0.360872 -0.344487 -0.326416 -0.307021 -0.286610 -0.265443 -0.243796 -0.221976 -0.200013 -0.178473 -0.157791 -0.137859 -0.118946 -0.101780 -0.086381 -0.072872 -0.061177 -0.051144 -0.042698 -0.035793 -0.030236 -0.025865 -0.022422 -0.019607 -0.017276 -0.015424 -0.014064 -0.013105 -0.012703 -0.012612 -0.012604 -0.012762 -0.013137 -0.013505 -0.013602 -0.013236 -0.012355 -0.011116 -0.009707 -0.008069 -0.006416 -0.004878 -0.003548 

-0.090829 -0.099580 -0.109039 -0.119249 -0.130245 -0.142071 -0.154760 -0.168332 -0.182769 -0.198030 -0.214049 -0.230709 -0.247874 -0.265409 -0.283186 -0.301067 -0.318897 -0.336514 -0.353714 -0.370221 -0.385747 -0.400075 -0.412996 -0.424325 -0.434019 -0.441893 -0.447931 -0.452139 -0.454458 -0.454925 -0.453810 -0.451151 -0.446926 -0.441014 -0.433561 -0.424546 -0.413672 -0.401139 -0.387159 -0.371396 -0.353687 -0.334389 -0.313939 -0.292642 -0.270674 -0.248288 -0.225925 -0.203339 -0.181268 -0.160213 -0.139894 -0.120589 -0.103159 -0.087506 -0.073824 -0.061959 -0.051777 -0.043217 -0.036224 -0.030588 -0.026156 -0.022673 -0.019818 -0.017447 -0.015567 -0.014189 -0.013206 -0.012796 -0.012695 -0.012675 -0.012822 -0.013195 -0.013559 -0.013653 -0.013284 -0.012396 -0.011153 -0.009740 -0.008094 -0.006437 -0.004893 -0.003558 

SubThresTraut_Decoding_Analysis_func_v39.m
----------------------------------------------------------------------
**********************************************************************
----------------------------------------------------------------------
Kernel variabilty. Columns: 10 ms bins.
#Rows: 1.000000
#Cols: 401.000000

Column values: 
-200.000000 -199.000000 -198.000000 -197.000000 -196.000000 -195.000000 -194.000000 -193.000000 -192.000000 -191.000000 -190.000000 -189.000000 -188.000000 -187.000000 -186.000000 -185.000000 -184.000000 -183.000000 -182.000000 -181.000000 -180.000000 -179.000000 -178.000000 -177.000000 -176.000000 -175.000000 -174.000000 -173.000000 -172.000000 -171.000000 -170.000000 -169.000000 -168.000000 -167.000000 -166.000000 -165.000000 -164.000000 -163.000000 -162.000000 -161.000000 -160.000000 -159.000000 -158.000000 -157.000000 -156.000000 -155.000000 -154.000000 -153.000000 -152.000000 -151.000000 -150.000000 -149.000000 -148.000000 -147.000000 -146.000000 -145.000000 -144.000000 -143.000000 -142.000000 -141.000000 -140.000000 -139.000000 -138.000000 -137.000000 -136.000000 -135.000000 -134.000000 -133.000000 -132.000000 -131.000000 -130.000000 -129.000000 -128.000000 -127.000000 -126.000000 -125.000000 -124.000000 -123.000000 -122.000000 -121.000000 -120.000000 -119.000000 -118.000000 -117.000000 -116.000000 -115.000000 -114.000000 -113.000000 -112.000000 -111.000000 -110.000000 -109.000000 -108.000000 -107.000000 -106.000000 -105.000000 -104.000000 -103.000000 -102.000000 -101.000000 -100.000000 -99.000000 -98.000000 -97.000000 -96.000000 -95.000000 -94.000000 -93.000000 -92.000000 -91.000000 -90.000000 -89.000000 -88.000000 -87.000000 -86.000000 -85.000000 -84.000000 -83.000000 -82.000000 -81.000000 -80.000000 -79.000000 -78.000000 -77.000000 -76.000000 -75.000000 -74.000000 -73.000000 -72.000000 -71.000000 -70.000000 -69.000000 -68.000000 -67.000000 -66.000000 -65.000000 -64.000000 -63.000000 -62.000000 -61.000000 -60.000000 -59.000000 -58.000000 -57.000000 -56.000000 -55.000000 -54.000000 -53.000000 -52.000000 -51.000000 -50.000000 -49.000000 -48.000000 -47.000000 -46.000000 -45.000000 -44.000000 -43.000000 -42.000000 -41.000000 -40.000000 -39.000000 -38.000000 -37.000000 -36.000000 -35.000000 -34.000000 -33.000000 -32.000000 -31.000000 -30.000000 -29.000000 -28.000000 -27.000000 -26.000000 -25.000000 -24.000000 -23.000000 -22.000000 -21.000000 -20.000000 -19.000000 -18.000000 -17.000000 -16.000000 -15.000000 -14.000000 -13.000000 -12.000000 -11.000000 -10.000000 -9.000000 -8.000000 -7.000000 -6.000000 -5.000000 -4.000000 -3.000000 -2.000000 -1.000000 0.000000 1.000000 2.000000 3.000000 4.000000 5.000000 6.000000 7.000000 8.000000 9.000000 10.000000 11.000000 12.000000 13.000000 14.000000 15.000000 16.000000 17.000000 18.000000 19.000000 20.000000 21.000000 22.000000 23.000000 24.000000 25.000000 26.000000 27.000000 28.000000 29.000000 30.000000 31.000000 32.000000 33.000000 34.000000 35.000000 36.000000 37.000000 38.000000 39.000000 40.000000 41.000000 42.000000 43.000000 44.000000 45.000000 46.000000 47.000000 48.000000 49.000000 50.000000 51.000000 52.000000 53.000000 54.000000 55.000000 56.000000 57.000000 58.000000 59.000000 60.000000 61.000000 62.000000 63.000000 64.000000 65.000000 66.000000 67.000000 68.000000 69.000000 70.000000 71.000000 72.000000 73.000000 74.000000 75.000000 76.000000 77.000000 78.000000 79.000000 80.000000 81.000000 82.000000 83.000000 84.000000 85.000000 86.000000 87.000000 88.000000 89.000000 90.000000 91.000000 92.000000 93.000000 94.000000 95.000000 96.000000 97.000000 98.000000 99.000000 100.000000 101.000000 102.000000 103.000000 104.000000 105.000000 106.000000 107.000000 108.000000 109.000000 110.000000 111.000000 112.000000 113.000000 114.000000 115.000000 116.000000 117.000000 118.000000 119.000000 120.000000 121.000000 122.000000 123.000000 124.000000 125.000000 126.000000 127.000000 128.000000 129.000000 130.000000 131.000000 132.000000 133.000000 134.000000 135.000000 136.000000 137.000000 138.000000 139.000000 140.000000 141.000000 142.000000 143.000000 144.000000 145.000000 146.000000 147.000000 148.000000 149.000000 150.000000 151.000000 152.000000 153.000000 154.000000 155.000000 156.000000 157.000000 158.000000 159.000000 160.000000 161.000000 162.000000 163.000000 164.000000 165.000000 166.000000 167.000000 168.000000 169.000000 170.000000 171.000000 172.000000 173.000000 174.000000 175.000000 176.000000 177.000000 178.000000 179.000000 180.000000 181.000000 182.000000 183.000000 184.000000 185.000000 186.000000 187.000000 188.000000 189.000000 190.000000 191.000000 192.000000 193.000000 194.000000 195.000000 196.000000 197.000000 198.000000 199.000000 200.000000 

Rows: 
0.970799 0.971682 0.953484 0.940696 0.931024 0.922694 0.906152 0.912610 0.920702 0.913193 0.905686 0.904838 0.894429 0.898887 0.896210 0.889864 0.890314 0.894656 0.894139 0.895111 0.896814 0.920727 0.936114 0.932214 0.926101 0.917625 0.910950 0.897353 0.896931 0.926252 0.936674 0.947668 0.942343 0.930987 0.930311 0.917930 0.900170 0.878866 0.871395 0.872978 0.884411 0.890292 0.878017 0.868980 0.875134 0.887093 0.893646 0.895414 0.902072 0.914884 0.918467 0.919928 0.921823 0.906799 0.889732 0.887882 0.895089 0.909400 0.903842 0.919310 0.923364 0.918163 0.899795 0.880902 0.876309 0.886852 0.914622 0.930952 0.920100 0.913301 0.914101 0.899031 0.879136 0.854619 0.863614 0.873744 0.878241 0.887433 0.896591 0.892473 0.880991 0.884045 0.895033 0.876829 0.874758 0.888508 0.889850 0.899786 0.899992 0.892358 0.883803 0.874552 0.870929 0.868345 0.874598 0.890315 0.905529 0.900233 0.897285 0.891721 0.895668 0.908456 0.906747 0.901642 0.891055 0.884663 0.892494 0.899320 0.900503 0.907191 0.912379 0.900466 0.885701 0.909929 0.929507 0.934535 0.926144 0.910527 0.913844 0.918258 0.906256 0.905642 0.917576 0.920211 0.920124 0.927883 0.930314 0.934795 0.941820 0.920837 0.916728 0.905693 0.903714 0.905454 0.914550 0.931613 0.941721 0.939268 0.937125 0.920845 0.904529 0.886848 0.907956 0.928308 0.935172 0.940797 0.921985 0.917215 0.913573 0.918495 0.923902 0.925915 0.941208 0.948906 0.963484 0.952774 0.932667 0.936335 0.942808 0.943456 0.934222 0.937314 0.931077 0.935235 0.933945 0.946664 0.944175 0.933709 0.914996 0.904743 0.898082 0.905357 0.926726 0.925169 0.922319 0.932449 0.924172 0.933837 0.945483 0.953669 0.947185 0.951903 0.942797 0.940434 0.944983 0.942206 0.938584 0.941759 0.937008 0.955089 0.956575 0.957013 0.960601 0.973941 0.972142 0.969526 0.981548 0.988798 0.973003 0.971541 0.970889 0.964609 0.968661 0.959040 0.952628 0.949663 0.964249 0.970058 0.975068 0.992162 0.998023 0.994402 0.985029 0.983853 0.982036 0.990000 1.000000 0.983453 0.967175 0.959358 0.951066 0.946099 0.938321 0.935815 0.947023 0.961563 0.959968 0.975240 0.975271 0.973494 0.967980 0.959850 0.948340 0.944887 0.958606 0.943299 0.934541 0.945599 0.947786 0.936599 0.935011 0.915546 0.920192 0.934774 0.940304 0.935590 0.934420 0.928564 0.911366 0.899269 0.910651 0.913418 0.917531 0.911742 0.914722 0.925595 0.932066 0.948205 0.944072 0.936191 0.933527 0.927725 0.931099 0.930855 0.920665 0.924569 0.929905 0.938416 0.931934 0.909745 0.895585 0.911403 0.926576 0.930655 0.930564 0.926077 0.917414 0.917616 0.905095 0.906614 0.908290 0.904302 0.915690 0.910058 0.915296 0.915649 0.920926 0.900333 0.885791 0.900013 0.918138 0.932394 0.937191 0.940811 0.929204 0.927819 0.919762 0.908758 0.919520 0.931427 0.939883 0.930305 0.916031 0.907420 0.907037 0.904610 0.906375 0.913167 0.910790 0.911930 0.909426 0.900563 0.923747 0.939132 0.945853 0.940784 0.955738 0.946630 0.939623 0.945518 0.942545 0.928499 0.904163 0.898358 0.896928 0.909987 0.910278 0.918064 0.919009 0.908159 0.916701 0.930205 0.932225 0.925495 0.931168 0.926837 0.914585 0.903365 0.912606 0.903260 0.906591 0.911023 0.936978 0.938215 0.930163 0.934533 0.938941 0.942013 0.938353 0.922164 0.917750 0.916186 0.920972 0.935231 0.941292 0.931139 0.927600 0.933981 0.965009 0.979279 0.971259 0.947457 0.932106 0.922677 0.934094 0.939603 0.940563 0.939054 0.926102 0.910203 0.888994 0.866966 0.885195 0.899351 0.896413 0.890190 0.878617 0.885473 0.896476 0.924292 0.903273 0.893921 0.889180 0.874549 0.871587 0.877616 0.889685 0.896611 0.889431 0.882277 0.878313 0.881901 0.886411 0.886568 0.883997 0.905190 0.929941 0.945560 0.951578 0.951406 0.972136 
