# Supplementary material for: Distinct dynamics of neuronal activity during concurrent motor planning and execution
Source: Nat Commun. 2021 Sep 10;12:5390. doi: 10.1038/s41467-021-25558-8 (PMC8433382; doi:10.1038/s41467-021-25558-8)
Supplement: Supplementary file 5 — Source Data [file 41467_2021_25558_MOESM5_ESM.zip › Source Data/Figure5/Figure5F.txt]

SubThresTraut_Decoding_Analysis_func_v39.m
----------------------------------------------------------------------
**********************************************************************
----------------------------------------------------------------------
Kernel frequency: Rows: Lag time in kernel in 10 ms bins from -2 seconds to 2 seconds. Columns: frequency (Hz).
#Rows: 401.000000
#Cols: 82.000000

Column values: 
25.081712 23.402064 21.834898 20.372680 19.008383 17.735448 16.547758 15.439605 14.405660 13.440956 12.540856 11.701032 10.917449 10.186340 9.504191 8.867724 8.273879 7.719802 7.202830 6.720478 6.270428 5.850516 5.458725 5.093170 4.752096 4.433862 4.136940 3.859901 3.601415 3.360239 3.135214 2.925258 2.729362 2.546585 2.376048 2.216931 2.068470 1.929951 1.800708 1.680120 1.567607 1.462629 1.364681 1.273293 1.188024 1.108466 1.034235 0.964975 0.900354 0.840060 0.783803 0.731315 0.682341 0.636646 0.594012 0.554233 0.517117 0.482488 0.450177 0.420030 0.391902 0.365657 0.341170 0.318323 0.297006 0.277116 0.258559 0.241244 0.225088 0.210015 0.195951 0.182829 0.170585 0.159162 0.148503 0.138558 0.129279 0.120622 0.112544 0.105007 0.097975 0.091414 

Rows: 
-0.317860 -0.349540 -0.383023 -0.418155 -0.454752 -0.492603 -0.531437 -0.570949 -0.610807 -0.650623 -0.689952 -0.728358 -0.765421 -0.800607 -0.833347 -0.863120 -0.889431 -0.911705 -0.929364 -0.941810 -0.948462 -0.948871 -0.942859 -0.930539 -0.912079 -0.888120 -0.859303 -0.826788 -0.791401 -0.753721 -0.715229 -0.677446 -0.641018 -0.606869 -0.575106 -0.545031 -0.516536 -0.488743 -0.461271 -0.434488 -0.408621 -0.383980 -0.359922 -0.336897 -0.314312 -0.292393 -0.271343 -0.251304 -0.231249 -0.211757 -0.192524 -0.174848 -0.158409 -0.143454 -0.130326 -0.118679 -0.107671 -0.097730 -0.088030 -0.078912 -0.070388 -0.062299 -0.054181 -0.045974 -0.037427 -0.029129 -0.020998 -0.013910 -0.007360 -0.000880 0.005575 0.011780 0.017422 0.021796 0.024853 0.026281 0.026230 0.024883 0.022303 0.019145 0.015662 0.012161 

-0.156232 -0.178700 -0.203409 -0.230382 -0.259590 -0.291036 -0.324588 -0.360027 -0.397185 -0.435743 -0.475274 -0.515342 -0.555477 -0.595110 -0.633513 -0.669945 -0.703712 -0.734147 -0.760563 -0.782297 -0.798695 -0.809244 -0.813599 -0.811562 -0.803303 -0.789226 -0.769936 -0.746344 -0.719360 -0.689987 -0.659315 -0.628388 -0.598075 -0.569135 -0.541768 -0.515777 -0.490817 -0.466338 -0.442029 -0.417959 -0.394404 -0.371510 -0.349139 -0.327397 -0.306025 -0.285239 -0.265172 -0.245835 -0.226618 -0.207711 -0.189196 -0.171988 -0.155973 -0.141382 -0.128513 -0.117058 -0.106288 -0.096477 -0.086972 -0.077985 -0.069584 -0.061565 -0.053542 -0.045410 -0.036976 -0.028732 -0.020675 -0.013613 -0.007090 -0.000656 0.005763 0.011931 0.017544 0.021900 0.024939 0.026355 0.026290 0.024931 0.022347 0.019178 0.015687 0.012178 

-0.087457 -0.099740 -0.113659 -0.129350 -0.146951 -0.166624 -0.188475 -0.212649 -0.239133 -0.267845 -0.298693 -0.331425 -0.365662 -0.400966 -0.436808 -0.472594 -0.507563 -0.540882 -0.571705 -0.599212 -0.622649 -0.641363 -0.654808 -0.662634 -0.664739 -0.661340 -0.652740 -0.639646 -0.622883 -0.603423 -0.582103 -0.559817 -0.537379 -0.515449 -0.494270 -0.473789 -0.453779 -0.433825 -0.413682 -0.393340 -0.372988 -0.352765 -0.332734 -0.312950 -0.293366 -0.274206 -0.255565 -0.237386 -0.219332 -0.201414 -0.183875 -0.167415 -0.152065 -0.138033 -0.125581 -0.114445 -0.104027 -0.094447 -0.085219 -0.076453 -0.068237 -0.060355 -0.052479 -0.044472 -0.036195 -0.028053 -0.020110 -0.013102 -0.006630 -0.000260 0.006098 0.012208 0.017765 0.022086 0.025087 0.026477 0.026389 0.025006 0.022410 0.019224 0.015720 0.012200 

-0.054260 -0.061459 -0.069647 -0.078919 -0.089444 -0.101353 -0.114811 -0.129933 -0.146789 -0.165592 -0.186440 -0.209224 -0.233877 -0.260301 -0.288413 -0.317782 -0.347980 -0.378242 -0.407793 -0.435763 -0.461240 -0.483519 -0.502032 -0.516344 -0.526016 -0.531002 -0.531433 -0.527709 -0.520308 -0.510081 -0.497732 -0.483983 -0.469522 -0.454887 -0.440308 -0.425766 -0.411134 -0.396080 -0.380409 -0.364123 -0.347356 -0.330219 -0.312864 -0.295388 -0.277892 -0.260625 -0.243664 -0.226929 -0.210240 -0.193541 -0.177141 -0.161615 -0.147082 -0.133738 -0.121814 -0.111096 -0.101099 -0.091831 -0.082931 -0.074446 -0.066461 -0.058768 -0.051076 -0.043235 -0.035144 -0.027142 -0.019341 -0.012414 -0.006013 0.000278 0.006555 0.012589 0.018071 0.022342 0.025291 0.026641 0.026522 0.025106 0.022490 0.019281 0.015760 0.012226 

-0.034136 -0.038013 -0.042399 -0.047391 -0.053146 -0.059835 -0.067607 -0.076604 -0.086966 -0.098846 -0.112319 -0.127495 -0.144375 -0.163103 -0.183600 -0.205803 -0.229396 -0.253936 -0.278960 -0.303849 -0.327800 -0.350014 -0.369979 -0.387120 -0.401082 -0.411449 -0.418256 -0.421534 -0.421628 -0.419054 -0.414321 -0.408025 -0.400746 -0.392905 -0.384619 -0.375767 -0.366331 -0.356061 -0.344780 -0.332531 -0.319398 -0.305446 -0.290887 -0.275849 -0.260578 -0.245339 -0.230199 -0.215074 -0.199872 -0.184524 -0.169365 -0.154894 -0.141280 -0.128710 -0.117396 -0.107169 -0.097641 -0.088745 -0.080209 -0.072047 -0.064332 -0.056864 -0.049387 -0.041743 -0.033861 -0.026029 -0.018395 -0.011571 -0.005258 0.000939 0.007120 0.013062 0.018452 0.022658 0.025544 0.026845 0.026686 0.025228 0.022588 0.019350 0.015807 0.012255 

-0.018584 -0.020175 -0.022040 -0.024299 -0.027067 -0.030472 -0.034641 -0.039686 -0.045723 -0.052953 -0.061452 -0.071253 -0.082420 -0.095057 -0.109381 -0.125382 -0.142891 -0.161825 -0.181853 -0.202449 -0.223060 -0.243195 -0.262211 -0.279636 -0.295154 -0.308210 -0.318731 -0.326717 -0.332204 -0.335322 -0.336551 -0.336326 -0.335035 -0.333025 -0.330245 -0.326490 -0.321731 -0.315805 -0.308592 -0.300112 -0.290428 -0.279579 -0.267758 -0.255142 -0.242130 -0.228964 -0.215699 -0.202265 -0.188606 -0.174684 -0.160822 -0.147480 -0.134850 -0.123110 -0.112462 -0.102779 -0.093754 -0.085273 -0.077130 -0.069320 -0.061902 -0.054690 -0.047451 -0.040031 -0.032377 -0.024738 -0.017291 -0.010589 -0.004379 0.001711 0.007779 0.013616 0.018899 0.023029 0.025841 0.027085 0.026877 0.025372 0.022701 0.019429 0.015860 0.012289 

-0.002808 -0.003782 -0.004958 -0.006377 -0.008076 -0.010132 -0.012643 -0.015704 -0.019391 -0.023746 -0.028940 -0.035158 -0.042436 -0.050840 -0.060439 -0.071288 -0.083531 -0.097220 -0.112221 -0.128182 -0.144724 -0.161476 -0.178089 -0.194251 -0.209415 -0.223153 -0.235151 -0.245583 -0.254311 -0.261394 -0.267055 -0.271424 -0.274832 -0.277500 -0.279190 -0.279676 -0.278932 -0.276755 -0.273100 -0.267992 -0.261409 -0.253432 -0.244155 -0.233883 -0.223093 -0.211972 -0.200575 -0.188841 -0.176743 -0.164268 -0.151727 -0.139553 -0.127940 -0.117062 -0.107121 -0.098017 -0.089515 -0.081482 -0.073751 -0.066315 -0.059215 -0.052282 -0.045299 -0.038124 -0.030714 -0.023288 -0.016044 -0.009482 -0.003389 0.002582 0.008526 0.014243 0.019409 0.023450 0.026179 0.027358 0.027094 0.025536 0.022827 0.019519 0.015920 0.012326 

0.004197 0.004014 0.003718 0.003265 0.002617 0.001760 0.000636 -0.000850 -0.002781 -0.005238 -0.008179 -0.011848 -0.016425 -0.021926 -0.028354 -0.035833 -0.044353 -0.053947 -0.064649 -0.076360 -0.088928 -0.102069 -0.115713 -0.129503 -0.143197 -0.156070 -0.168028 -0.179162 -0.189366 -0.198586 -0.206939 -0.214497 -0.221291 -0.227433 -0.232482 -0.236429 -0.238943 -0.239825 -0.239190 -0.236917 -0.233025 -0.227568 -0.220617 -0.212568 -0.203900 -0.194735 -0.185145 -0.175080 -0.164526 -0.153481 -0.142256 -0.131259 -0.120674 -0.110673 -0.101460 -0.092956 -0.084993 -0.077427 -0.070122 -0.063071 -0.056308 -0.049670 -0.042959 -0.036045 -0.028891 -0.021695 -0.014666 -0.008260 -0.002297 0.003543 0.009351 0.014939 0.019976 0.023917 0.026555 0.027661 0.027334 0.025718 0.022968 0.019619 0.015986 0.012367 

0.004814 0.005088 0.005345 0.005569 0.005730 0.005846 0.005815 0.005523 0.004883 0.003822 0.002328 0.000252 -0.002499 -0.005921 -0.010002 -0.014808 -0.020376 -0.026634 -0.033692 -0.041709 -0.050678 -0.060462 -0.070793 -0.081581 -0.092656 -0.103915 -0.115177 -0.126190 -0.136805 -0.146941 -0.156688 -0.166040 -0.174994 -0.183441 -0.190908 -0.197312 -0.202227 -0.205572 -0.207318 -0.207326 -0.205738 -0.202461 -0.197602 -0.191597 -0.184884 -0.177554 -0.169673 -0.161208 -0.152143 -0.142490 -0.132555 -0.122723 -0.113156 -0.104032 -0.095552 -0.087661 -0.080241 -0.073154 -0.066282 -0.059626 -0.053209 -0.046879 -0.040452 -0.033812 -0.026926 -0.019972 -0.013170 -0.006933 -0.001112 0.004587 0.010249 0.015696 0.020596 0.024427 0.026967 0.027994 0.027597 0.025918 0.023120 0.019728 0.016058 0.012411 

0.009452 0.009919 0.010350 0.010775 0.011126 0.011347 0.011341 0.011105 0.010680 0.009896 0.008718 0.007270 0.005540 0.003535 0.001144 -0.001656 -0.004876 -0.008691 -0.013178 -0.018456 -0.024573 -0.031514 -0.039086 -0.047180 -0.055712 -0.064893 -0.074653 -0.084810 -0.095193 -0.105444 -0.115558 -0.125762 -0.135882 -0.145744 -0.154741 -0.162612 -0.169177 -0.174250 -0.177767 -0.179625 -0.179870 -0.178474 -0.175483 -0.171284 -0.166319 -0.160675 -0.154372 -0.147405 -0.139753 -0.131441 -0.122749 -0.114047 -0.105471 -0.097212 -0.089460 -0.082184 -0.075308 -0.068703 -0.062267 -0.056009 -0.049946 -0.043932 -0.037798 -0.031441 -0.024831 -0.018131 -0.011565 -0.005510 0.000159 0.005707 0.011214 0.016511 0.021265 0.024978 0.027412 0.028353 0.027881 0.026134 0.023285 0.019845 0.016135 0.012460 

0.010233 0.010356 0.010516 0.010687 0.010851 0.011003 0.011164 0.011235 0.011188 0.011033 0.010773 0.010295 0.009578 0.008682 0.007631 0.006393 0.004739 0.002525 -0.000150 -0.003319 -0.007201 -0.011808 -0.017218 -0.023170 -0.029687 -0.036898 -0.044927 -0.053700 -0.062999 -0.072597 -0.082586 -0.092940 -0.103367 -0.113778 -0.123495 -0.132299 -0.139913 -0.146061 -0.150786 -0.154038 -0.155743 -0.155896 -0.154496 -0.151862 -0.148422 -0.144283 -0.139404 -0.133830 -0.127490 -0.120445 -0.112939 -0.105316 -0.097693 -0.090276 -0.083237 -0.076572 -0.070232 -0.064110 -0.058107 -0.052246 -0.046540 -0.040849 -0.035012 -0.028947 -0.022620 -0.016182 -0.009860 -0.003997 0.001510 0.006898 0.012242 0.017380 0.021980 0.025567 0.027888 0.028738 0.028185 0.026365 0.023461 0.019970 0.016217 0.012511 

0.001548 0.001935 0.002392 0.002946 0.003594 0.004286 0.005024 0.005755 0.006485 0.007186 0.007839 0.008437 0.008904 0.009196 0.009367 0.009479 0.009296 0.008650 0.007495 0.005817 0.003667 0.000875 -0.002626 -0.006935 -0.011950 -0.017705 -0.024154 -0.031385 -0.039195 -0.047727 -0.057079 -0.066941 -0.077050 -0.087320 -0.097214 -0.106202 -0.114252 -0.120977 -0.126490 -0.130672 -0.133502 -0.134895 -0.134798 -0.133468 -0.131349 -0.128507 -0.124909 -0.120605 -0.115466 -0.109604 -0.103210 -0.096604 -0.089888 -0.083278 -0.076935 -0.070865 -0.065051 -0.059405 -0.053829 -0.048362 -0.043013 -0.037646 -0.032111 -0.026341 -0.020303 -0.014134 -0.008063 -0.002401 0.002934 0.008155 0.013328 0.018299 0.022739 0.026192 0.028394 0.029146 0.028508 0.026612 0.023648 0.020103 0.016305 0.012566 

-0.004514 -0.004072 -0.003576 -0.003013 -0.002307 -0.001468 -0.000570 0.000429 0.001509 0.002647 0.003874 0.005177 0.006439 0.007609 0.008613 0.009500 0.010057 0.010300 0.010357 0.010152 0.009471 0.008082 0.005880 0.002890 -0.000847 -0.005392 -0.010498 -0.016049 -0.022511 -0.030052 -0.038395 -0.047390 -0.056702 -0.066161 -0.075367 -0.083975 -0.091947 -0.098887 -0.104826 -0.109596 -0.113261 -0.115580 -0.116466 -0.116182 -0.115176 -0.113453 -0.111004 -0.107803 -0.103764 -0.098999 -0.093630 -0.087968 -0.082110 -0.076268 -0.070596 -0.065098 -0.059796 -0.054615 -0.049457 -0.044378 -0.039382 -0.034339 -0.029107 -0.023636 -0.017890 -0.011996 -0.006180 -0.000728 0.004427 0.009473 0.014468 0.019265 0.023538 0.026850 0.028929 0.029578 0.028848 0.026872 0.023845 0.020243 0.016397 0.012623 

-0.008227 -0.007833 -0.007363 -0.006827 -0.006217 -0.005484 -0.004526 -0.003417 -0.002172 -0.000865 0.000489 0.001986 0.003575 0.005109 0.006499 0.007674 0.008633 0.009447 0.010184 0.010747 0.010895 0.010512 0.009517 0.007608 0.004843 0.001416 -0.002580 -0.006919 -0.012050 -0.018325 -0.025535 -0.033389 -0.041451 -0.049612 -0.057704 -0.065499 -0.073034 -0.079747 -0.085661 -0.090710 -0.094910 -0.097870 -0.099522 -0.100094 -0.099982 -0.099213 -0.097758 -0.095492 -0.092458 -0.088691 -0.084255 -0.079458 -0.074403 -0.069290 -0.064256 -0.059301 -0.054495 -0.049763 -0.045013 -0.040311 -0.035663 -0.030941 -0.026012 -0.020842 -0.015390 -0.009774 -0.004219 0.001016 0.005984 0.010847 0.015658 0.020274 0.024376 0.027540 0.029489 0.030030 0.029206 0.027145 0.024052 0.020390 0.016494 0.012684 

-0.005106 -0.004937 -0.004697 -0.004419 -0.004072 -0.003638 -0.003078 -0.002343 -0.001438 -0.000428 0.000636 0.001751 0.002941 0.004189 0.005423 0.006501 0.007503 0.008455 0.009363 0.010016 0.010308 0.010119 0.009534 0.008322 0.006419 0.003958 0.001074 -0.002213 -0.006245 -0.011360 -0.017277 -0.023756 -0.030464 -0.037223 -0.043833 -0.050426 -0.057039 -0.063256 -0.068893 -0.073934 -0.078375 -0.081752 -0.083968 -0.085221 -0.085817 -0.085850 -0.085206 -0.083751 -0.081602 -0.078724 -0.075121 -0.071113 -0.066809 -0.062381 -0.057939 -0.053503 -0.049172 -0.044871 -0.040515 -0.036179 -0.031870 -0.027466 -0.022838 -0.017969 -0.012812 -0.007477 -0.002186 0.002826 0.007600 0.012275 0.016895 0.021325 0.025250 0.028260 0.030075 0.030503 0.029579 0.027432 0.024268 0.020543 0.016595 0.012747 

0.002097 0.001986 0.001906 0.001845 0.001776 0.001709 0.001694 0.001810 0.002154 0.002694 0.003299 0.003942 0.004605 0.005228 0.005900 0.006636 0.007445 0.008147 0.008655 0.008892 0.008879 0.008502 0.007786 0.006831 0.005419 0.003403 0.001108 -0.001522 -0.004496 -0.008380 -0.012874 -0.017752 -0.022953 -0.028192 -0.033067 -0.038234 -0.043813 -0.049244 -0.054331 -0.059113 -0.063567 -0.067175 -0.069730 -0.071482 -0.072699 -0.073379 -0.073369 -0.072623 -0.071241 -0.069135 -0.066269 -0.062983 -0.059363 -0.055568 -0.051674 -0.047729 -0.043848 -0.039958 -0.035980 -0.031995 -0.028018 -0.023923 -0.019594 -0.015023 -0.010162 -0.005111 -0.000085 0.004699 0.009271 0.013752 0.018177 0.022415 0.026158 0.029009 0.030685 0.030995 0.029968 0.027730 0.024492 0.020702 0.016700 0.012813 

0.003009 0.002806 0.002614 0.002534 0.002505 0.002508 0.002598 0.002751 0.002988 0.003299 0.003760 0.004358 0.004979 0.005631 0.006221 0.006670 0.006944 0.007109 0.007036 0.006645 0.005947 0.005121 0.004281 0.003276 0.002034 0.000437 -0.001348 -0.003180 -0.005269 -0.007872 -0.011106 -0.014434 -0.017849 -0.021283 -0.024759 -0.028594 -0.032967 -0.037414 -0.041903 -0.046255 -0.050459 -0.054054 -0.056822 -0.058903 -0.060606 -0.061784 -0.062270 -0.062120 -0.061397 -0.059943 -0.057731 -0.055092 -0.052094 -0.048877 -0.045485 -0.042002 -0.038542 -0.035042 -0.031424 -0.027774 -0.024118 -0.020323 -0.016290 -0.012015 -0.007449 -0.002681 0.002077 0.006628 0.010994 0.015275 0.019500 0.023542 0.027098 0.029786 0.031318 0.031506 0.030372 0.028039 0.024725 0.020867 0.016810 0.012881 

-0.000094 0.000174 0.000431 0.000649 0.000869 0.001082 0.001356 0.001608 0.001910 0.002280 0.002727 0.003284 0.003940 0.004592 0.005035 0.005147 0.004904 0.004413 0.003702 0.002933 0.001986 0.000966 -0.000079 -0.001141 -0.002300 -0.003595 -0.004826 -0.006068 -0.007480 -0.008996 -0.010692 -0.012489 -0.014277 -0.016114 -0.018279 -0.020882 -0.024039 -0.027552 -0.031422 -0.035250 -0.038994 -0.042405 -0.045208 -0.047474 -0.049493 -0.051026 -0.051914 -0.052241 -0.052077 -0.051177 -0.049535 -0.047470 -0.045029 -0.042322 -0.039396 -0.036341 -0.033273 -0.030137 -0.026858 -0.023527 -0.020179 -0.016676 -0.012934 -0.008951 -0.004677 -0.000192 0.004296 0.008611 0.012765 0.016841 0.020862 0.024702 0.028068 0.030588 0.031972 0.032034 0.030790 0.028360 0.024967 0.021038 0.016923 0.012952 

0.002921 0.002876 0.002838 0.002819 0.002847 0.002926 0.003056 0.003271 0.003566 0.003921 0.004351 0.004786 0.005082 0.005279 0.005290 0.004925 0.003994 0.002592 0.001036 -0.000531 -0.002025 -0.003397 -0.004840 -0.006108 -0.007195 -0.008085 -0.008753 -0.009241 -0.009872 -0.010391 -0.010834 -0.011332 -0.011811 -0.012318 -0.013247 -0.014735 -0.016863 -0.019467 -0.022572 -0.025801 -0.029076 -0.032146 -0.034846 -0.037134 -0.039303 -0.041088 -0.042291 -0.043011 -0.043289 -0.042861 -0.041709 -0.040137 -0.038187 -0.035924 -0.033424 -0.030761 -0.028055 -0.025258 -0.022294 -0.019266 -0.016212 -0.012991 -0.009533 -0.005837 -0.001854 0.002349 0.006567 0.010643 0.014581 0.018448 0.022260 0.025896 0.029067 0.031414 0.032647 0.032578 0.031221 0.028691 0.025215 0.021215 0.017040 0.013025 

0.005865 0.005652 0.005426 0.005178 0.004955 0.004835 0.004831 0.005001 0.005182 0.005300 0.005319 0.005260 0.005095 0.004765 0.004166 0.003276 0.002029 0.000331 -0.001726 -0.004025 -0.006332 -0.008381 -0.010156 -0.011626 -0.012606 -0.013130 -0.013054 -0.012697 -0.012263 -0.011837 -0.011279 -0.010652 -0.010066 -0.009537 -0.009374 -0.009798 -0.011000 -0.012816 -0.015058 -0.017643 -0.020442 -0.023182 -0.025637 -0.027825 -0.030008 -0.031941 -0.033384 -0.034426 -0.035048 -0.034992 -0.034262 -0.033108 -0.031578 -0.029703 -0.027583 -0.025276 -0.022903 -0.020417 -0.017744 -0.015002 -0.012224 -0.009276 -0.006093 -0.002681 0.001016 0.004939 0.008887 0.012722 0.016438 0.020092 0.023692 0.027119 0.030093 0.032263 0.033341 0.033139 0.031665 0.029032 0.025471 0.021396 0.017160 0.013100 

0.004020 0.003854 0.003715 0.003617 0.003532 0.003464 0.003395 0.003296 0.003184 0.003001 0.002662 0.002125 0.001355 0.000425 -0.000758 -0.002127 -0.003721 -0.005676 -0.007893 -0.010206 -0.012424 -0.014578 -0.016432 -0.017637 -0.018170 -0.018041 -0.017440 -0.016378 -0.015099 -0.013621 -0.012009 -0.010387 -0.008896 -0.007481 -0.006304 -0.005850 -0.006208 -0.007198 -0.008708 -0.010640 -0.012933 -0.015307 -0.017438 -0.019477 -0.021594 -0.023579 -0.025187 -0.026478 -0.027355 -0.027587 -0.027204 -0.026387 -0.025206 -0.023668 -0.021883 -0.019901 -0.017828 -0.015624 -0.013217 -0.010742 -0.008223 -0.005535 -0.002623 0.000512 0.003929 0.007573 0.011250 0.014842 0.018334 0.021772 0.025156 0.028371 0.031144 0.033135 0.034054 0.033715 0.032120 0.029383 0.025734 0.021583 0.017283 0.013178 

0.000597 0.000582 0.000554 0.000494 0.000400 0.000218 -0.000087 -0.000529 -0.001055 -0.001583 -0.002148 -0.002831 -0.003776 -0.005014 -0.006424 -0.008180 -0.010151 -0.012120 -0.014186 -0.016382 -0.018457 -0.020189 -0.021497 -0.022095 -0.022148 -0.021589 -0.020481 -0.019016 -0.017135 -0.015018 -0.012870 -0.010557 -0.008229 -0.005831 -0.003918 -0.002690 -0.002172 -0.002393 -0.003187 -0.004585 -0.006465 -0.008378 -0.010176 -0.012051 -0.014051 -0.016011 -0.017685 -0.019141 -0.020197 -0.020648 -0.020529 -0.019981 -0.019080 -0.017827 -0.016338 -0.014646 -0.012841 -0.010884 -0.008721 -0.006491 -0.004214 -0.001777 0.000873 0.003738 0.006879 0.010246 0.013654 0.017002 0.020266 0.023483 0.026650 0.029651 0.032220 0.034027 0.034785 0.034306 0.032588 0.029743 0.026004 0.021774 0.017410 0.013257 

0.005075 0.004933 0.004675 0.004281 0.003719 0.002996 0.002110 0.001047 -0.000151 -0.001453 -0.002884 -0.004401 -0.006099 -0.008011 -0.010000 -0.012133 -0.014311 -0.016471 -0.018493 -0.020249 -0.021686 -0.022774 -0.023453 -0.023568 -0.023337 -0.022813 -0.021763 -0.020259 -0.018130 -0.015635 -0.012993 -0.010220 -0.007170 -0.004190 -0.001786 -0.000009 0.001281 0.001805 0.001563 0.000598 -0.000839 -0.002324 -0.003786 -0.005468 -0.007348 -0.009190 -0.010864 -0.012396 -0.013557 -0.014165 -0.014238 -0.013893 -0.013205 -0.012192 -0.010954 -0.009517 -0.007946 -0.006203 -0.004263 -0.002258 -0.000205 0.001993 0.004388 0.006990 0.009861 0.012955 0.016096 0.019197 0.022232 0.025226 0.028172 0.030955 0.033318 0.034939 0.035532 0.034910 0.033066 0.030111 0.026280 0.021969 0.017540 0.013338 

0.007060 0.006598 0.006010 0.005298 0.004447 0.003458 0.002324 0.001077 -0.000365 -0.002034 -0.003864 -0.005862 -0.007969 -0.010135 -0.012333 -0.014557 -0.016817 -0.018893 -0.020585 -0.021896 -0.022934 -0.023606 -0.023841 -0.023713 -0.023246 -0.022496 -0.021499 -0.019945 -0.017933 -0.015249 -0.012168 -0.008951 -0.005671 -0.002425 0.000288 0.002494 0.004352 0.005417 0.005610 0.005059 0.004125 0.003037 0.001884 0.000396 -0.001354 -0.003081 -0.004684 -0.006225 -0.007397 -0.008109 -0.008310 -0.008109 -0.007583 -0.006772 -0.005739 -0.004520 -0.003147 -0.001588 0.000152 0.001950 0.003795 0.005768 0.007917 0.010266 0.012873 0.015696 0.018572 0.021426 0.024228 0.026997 0.029720 0.032283 0.034438 0.035870 0.036295 0.035527 0.033555 0.030488 0.026563 0.022169 0.017673 0.013422 

0.000358 0.000260 0.000099 -0.000147 -0.000476 -0.000872 -0.001346 -0.001977 -0.002787 -0.003857 -0.005195 -0.006803 -0.008603 -0.010484 -0.012404 -0.014378 -0.016360 -0.018227 -0.019805 -0.020906 -0.021526 -0.021780 -0.021755 -0.021603 -0.021233 -0.020692 -0.019889 -0.018543 -0.016400 -0.013623 -0.010409 -0.007185 -0.003955 -0.000557 0.002420 0.004875 0.006881 0.008402 0.009031 0.008980 0.008519 0.007759 0.006854 0.005622 0.004054 0.002433 0.000894 -0.000568 -0.001712 -0.002462 -0.002732 -0.002613 -0.002211 -0.001562 -0.000699 0.000340 0.001552 0.002954 0.004516 0.006128 0.007783 0.009544 0.011459 0.013561 0.015911 0.018465 0.021079 0.023685 0.026253 0.028794 0.031292 0.033633 0.035577 0.036818 0.037073 0.036157 0.034054 0.030873 0.026851 0.022374 0.017809 0.013506 

-0.003987 -0.003790 -0.003570 -0.003380 -0.003243 -0.003106 -0.002966 -0.002880 -0.002936 -0.003290 -0.003967 -0.004866 -0.006039 -0.007453 -0.009026 -0.010732 -0.012521 -0.014326 -0.015873 -0.017033 -0.017595 -0.017798 -0.017763 -0.017793 -0.017859 -0.017607 -0.017034 -0.015844 -0.014023 -0.011618 -0.008699 -0.005572 -0.002207 0.001188 0.004308 0.006836 0.009081 0.010827 0.011885 0.012349 0.012327 0.011926 0.011279 0.010304 0.008949 0.007413 0.005965 0.004620 0.003518 0.002799 0.002517 0.002587 0.002910 0.003439 0.004165 0.005060 0.006145 0.007417 0.008825 0.010271 0.011753 0.013315 0.015008 0.016871 0.018972 0.021260 0.023613 0.025972 0.028305 0.030616 0.032887 0.035005 0.036736 0.037784 0.037866 0.036799 0.034563 0.031265 0.027145 0.022582 0.017947 0.013593 

0.000098 0.000361 0.000629 0.000958 0.001252 0.001475 0.001587 0.001576 0.001327 0.000852 0.000172 -0.000737 -0.001802 -0.003195 -0.004918 -0.006778 -0.008483 -0.009878 -0.011013 -0.011822 -0.012356 -0.012744 -0.013233 -0.013792 -0.014239 -0.014303 -0.013917 -0.013017 -0.011600 -0.009635 -0.007127 -0.004087 -0.000718 0.002759 0.005889 0.008486 0.010916 0.012909 0.014398 0.015232 0.015630 0.015571 0.015205 0.014466 0.013336 0.011926 0.010573 0.009369 0.008335 0.007704 0.007442 0.007502 0.007785 0.008232 0.008858 0.009642 0.010629 0.011800 0.013076 0.014374 0.015702 0.017079 0.018560 0.020195 0.022052 0.024076 0.026173 0.028283 0.030381 0.032461 0.034503 0.036395 0.037912 0.038765 0.038672 0.037452 0.035081 0.031664 0.027444 0.022794 0.018088 0.013681 

0.003549 0.003716 0.003869 0.003991 0.004051 0.004042 0.003949 0.003739 0.003400 0.002972 0.002341 0.001450 0.000328 -0.000887 -0.002148 -0.003492 -0.004916 -0.006229 -0.007464 -0.008413 -0.009097 -0.009761 -0.010415 -0.011069 -0.011402 -0.011454 -0.011109 -0.010291 -0.009130 -0.007656 -0.005394 -0.002369 0.001044 0.004316 0.007375 0.010039 0.012563 0.014824 0.016614 0.017800 0.018494 0.018793 0.018675 0.018179 0.017245 0.015980 0.014777 0.013709 0.012793 0.012253 0.012054 0.012140 0.012419 0.012817 0.013377 0.014085 0.015004 0.016100 0.017264 0.018437 0.019627 0.020831 0.022110 0.023528 0.025147 0.026912 0.028755 0.030618 0.032479 0.034327 0.036138 0.037805 0.039106 0.039761 0.039491 0.038116 0.035607 0.032071 0.027748 0.023010 0.018232 0.013770 

-0.001893 -0.001692 -0.001448 -0.001188 -0.000937 -0.000737 -0.000584 -0.000489 -0.000485 -0.000660 -0.001033 -0.001463 -0.001890 -0.002390 -0.003007 -0.003725 -0.004407 -0.005221 -0.006192 -0.007129 -0.007992 -0.008782 -0.009460 -0.009845 -0.010004 -0.009690 -0.008918 -0.007953 -0.006764 -0.005265 -0.003041 -0.000258 0.002885 0.005843 0.008687 0.011395 0.014031 0.016485 0.018478 0.020030 0.021130 0.021679 0.021821 0.021504 0.020758 0.019631 0.018601 0.017702 0.016926 0.016476 0.016366 0.016512 0.016827 0.017198 0.017721 0.018386 0.019271 0.020317 0.021389 0.022459 0.023524 0.024569 0.025657 0.026867 0.028254 0.029764 0.031357 0.032974 0.034598 0.036212 0.037792 0.039231 0.040315 0.040771 0.040322 0.038790 0.036142 0.032484 0.028057 0.023229 0.018377 0.013862 

-0.007448 -0.007572 -0.007670 -0.007694 -0.007643 -0.007497 -0.007254 -0.006965 -0.006655 -0.006319 -0.006035 -0.005876 -0.005856 -0.005737 -0.005632 -0.005663 -0.005802 -0.006079 -0.006573 -0.007217 -0.007900 -0.008529 -0.009040 -0.009150 -0.008856 -0.008246 -0.007398 -0.006339 -0.004899 -0.003034 -0.000837 0.001691 0.004433 0.007263 0.009939 0.012657 0.015454 0.017902 0.020100 0.022052 0.023503 0.024267 0.024620 0.024508 0.023878 0.022947 0.022110 0.021355 0.020720 0.020397 0.020410 0.020645 0.021010 0.021388 0.021902 0.022550 0.023432 0.024449 0.025449 0.026441 0.027391 0.028291 0.029199 0.030211 0.031369 0.032631 0.033976 0.035348 0.036735 0.038115 0.039463 0.040672 0.041538 0.041794 0.041165 0.039473 0.036685 0.032903 0.028371 0.023451 0.018526 0.013954 

-0.006166 -0.006705 -0.007251 -0.007792 -0.008179 -0.008467 -0.008666 -0.008768 -0.008737 -0.008523 -0.008274 -0.008078 -0.007904 -0.007703 -0.007466 -0.007290 -0.007193 -0.007202 -0.007417 -0.007831 -0.008249 -0.008492 -0.008571 -0.008434 -0.007988 -0.007192 -0.006233 -0.005033 -0.003496 -0.001695 0.000499 0.002974 0.005679 0.008460 0.011079 0.013864 0.016579 0.019189 0.021552 0.023859 0.025694 0.026689 0.027136 0.027178 0.026676 0.025917 0.025275 0.024672 0.024196 0.024045 0.024204 0.024550 0.024972 0.025393 0.025919 0.026590 0.027487 0.028494 0.029443 0.030375 0.031224 0.031992 0.032734 0.033556 0.034490 0.035511 0.036611 0.037739 0.038889 0.040033 0.041149 0.042129 0.042776 0.042830 0.042019 0.040166 0.037235 0.033328 0.028689 0.023677 0.018676 0.014048 

-0.003120 -0.003486 -0.003872 -0.004299 -0.004752 -0.005254 -0.005790 -0.006279 -0.006734 -0.007137 -0.007545 -0.007903 -0.008192 -0.008375 -0.008396 -0.008348 -0.008271 -0.008334 -0.008591 -0.008745 -0.008861 -0.008967 -0.008922 -0.008636 -0.008061 -0.007136 -0.005853 -0.004369 -0.002735 -0.000979 0.001204 0.003792 0.006615 0.009495 0.012166 0.014910 0.017627 0.020375 0.022966 0.025603 0.027709 0.028983 0.029489 0.029577 0.029151 0.028548 0.028126 0.027689 0.027373 0.027436 0.027747 0.028216 0.028722 0.029207 0.029780 0.030505 0.031438 0.032453 0.033374 0.034256 0.035024 0.035672 0.036260 0.036900 0.037615 0.038402 0.039258 0.040145 0.041058 0.041967 0.042849 0.043599 0.044026 0.043877 0.042883 0.040868 0.037792 0.033759 0.029011 0.023906 0.018829 0.014143 

-0.004449 -0.004640 -0.004886 -0.005142 -0.005401 -0.005659 -0.005992 -0.006386 -0.006825 -0.007248 -0.007648 -0.008088 -0.008545 -0.008981 -0.009401 -0.009711 -0.009778 -0.009782 -0.009727 -0.009501 -0.009172 -0.009049 -0.009050 -0.008779 -0.008064 -0.007087 -0.005685 -0.004182 -0.002512 -0.000436 0.001905 0.004619 0.007566 0.010449 0.013205 0.016008 0.018820 0.021654 0.024509 0.027401 0.029623 0.031026 0.031631 0.031726 0.031359 0.030927 0.030682 0.030440 0.030324 0.030583 0.031055 0.031661 0.032267 0.032843 0.033494 0.034295 0.035288 0.036323 0.037239 0.038086 0.038787 0.039328 0.039774 0.040240 0.040743 0.041301 0.041917 0.042565 0.043241 0.043914 0.044562 0.045081 0.045289 0.044936 0.043757 0.041577 0.038357 0.034195 0.029337 0.024138 0.018983 0.014239 

-0.007831 -0.007881 -0.007908 -0.007922 -0.007993 -0.008147 -0.008371 -0.008657 -0.008972 -0.009264 -0.009556 -0.009795 -0.010031 -0.010310 -0.010469 -0.010508 -0.010559 -0.010444 -0.010245 -0.009974 -0.009604 -0.009228 -0.009013 -0.008696 -0.008080 -0.007029 -0.005495 -0.003696 -0.001765 0.000467 0.002963 0.005853 0.008889 0.011809 0.014685 0.017538 0.020351 0.023276 0.026405 0.029207 0.031398 0.032839 0.033556 0.033676 0.033342 0.033066 0.032976 0.032955 0.033087 0.033512 0.034153 0.034910 0.035623 0.036315 0.037060 0.037955 0.039033 0.040105 0.041040 0.041868 0.042512 0.042960 0.043275 0.043575 0.043871 0.044207 0.044586 0.044996 0.045435 0.045873 0.046287 0.046576 0.046562 0.046005 0.044640 0.042295 0.038927 0.034637 0.029668 0.024372 0.019139 0.014337 

-0.008807 -0.009338 -0.009882 -0.010455 -0.011017 -0.011488 -0.011846 -0.012085 -0.012193 -0.012145 -0.011922 -0.011661 -0.011328 -0.010881 -0.010468 -0.010227 -0.010039 -0.009936 -0.009841 -0.009750 -0.009720 -0.009434 -0.008995 -0.008547 -0.007836 -0.006672 -0.004974 -0.002894 -0.000626 0.001895 0.004526 0.007384 0.010438 0.013463 0.016495 0.019399 0.022273 0.025441 0.028516 0.031123 0.033138 0.034548 0.035278 0.035403 0.035140 0.034973 0.035033 0.035256 0.035651 0.036265 0.037063 0.037977 0.038800 0.039615 0.040483 0.041499 0.042674 0.043804 0.044775 0.045599 0.046200 0.046566 0.046762 0.046901 0.046999 0.047117 0.047262 0.047437 0.047640 0.047843 0.048023 0.048081 0.047846 0.047083 0.045531 0.043020 0.039504 0.035083 0.030002 0.024609 0.019298 0.014435 

-0.005795 -0.006378 -0.006983 -0.007568 -0.008120 -0.008631 -0.009123 -0.009567 -0.009928 -0.010119 -0.010055 -0.009859 -0.009573 -0.009269 -0.008898 -0.008593 -0.008352 -0.008184 -0.008059 -0.008025 -0.008103 -0.008142 -0.008070 -0.007638 -0.006831 -0.005732 -0.004029 -0.001690 0.000932 0.003620 0.006484 0.009484 0.012693 0.015860 0.019044 0.021955 0.024786 0.027902 0.030822 0.033238 0.034988 0.036204 0.036829 0.036951 0.036766 0.036674 0.036925 0.037379 0.038040 0.038859 0.039805 0.040867 0.041803 0.042755 0.043782 0.044942 0.046214 0.047420 0.048449 0.049276 0.049849 0.050145 0.050233 0.050219 0.050123 0.050029 0.049945 0.049887 0.049855 0.049823 0.049769 0.049595 0.049140 0.048171 0.046431 0.043752 0.040087 0.035534 0.030339 0.024849 0.019457 0.014535 

-0.003761 -0.003780 -0.003796 -0.003812 -0.003850 -0.003878 -0.003865 -0.003820 -0.003768 -0.003766 -0.003742 -0.003778 -0.003849 -0.004042 -0.004203 -0.004304 -0.004344 -0.004445 -0.004663 -0.004991 -0.005405 -0.005630 -0.005636 -0.005360 -0.004803 -0.004009 -0.002523 -0.000135 0.003012 0.006327 0.009437 0.012683 0.015937 0.019140 0.022213 0.025167 0.027847 0.030629 0.033266 0.035394 0.036832 0.037795 0.038302 0.038389 0.038270 0.038250 0.038696 0.039415 0.040272 0.041286 0.042381 0.043590 0.044651 0.045753 0.046970 0.048280 0.049661 0.050961 0.052057 0.052903 0.053460 0.053698 0.053687 0.053525 0.053242 0.052941 0.052633 0.052343 0.052078 0.051812 0.051523 0.051118 0.050442 0.049266 0.047338 0.044490 0.040675 0.035989 0.030680 0.025091 0.019619 0.014636 

-0.000246 -0.000063 0.000113 0.000266 0.000444 0.000621 0.000839 0.001068 0.001315 0.001541 0.001701 0.001748 0.001696 0.001520 0.001276 0.000982 0.000620 0.000287 -0.000131 -0.000660 -0.001349 -0.002018 -0.002482 -0.002485 -0.002072 -0.001041 0.000820 0.003493 0.006835 0.010266 0.013503 0.016731 0.019781 0.022862 0.025766 0.028502 0.031018 0.033440 0.035676 0.037423 0.038614 0.039345 0.039654 0.039723 0.039662 0.039824 0.040424 0.041363 0.042355 0.043554 0.044823 0.046164 0.047343 0.048629 0.050048 0.051513 0.053026 0.054434 0.055598 0.056480 0.057033 0.057223 0.057121 0.056818 0.056356 0.055852 0.055324 0.054805 0.054307 0.053808 0.053285 0.052649 0.051752 0.050369 0.048252 0.045235 0.041268 0.036449 0.031024 0.025336 0.019782 0.014737 

0.003196 0.002978 0.002768 0.002577 0.002399 0.002302 0.002256 0.002305 0.002460 0.002700 0.003112 0.003741 0.004293 0.004704 0.004929 0.004905 0.004805 0.004610 0.004320 0.003715 0.002898 0.002069 0.001517 0.001541 0.002134 0.003462 0.005545 0.008280 0.011464 0.014958 0.018229 0.021163 0.023910 0.026700 0.029317 0.031739 0.034023 0.036063 0.037887 0.039246 0.040178 0.040698 0.040868 0.040980 0.041059 0.041347 0.042088 0.043201 0.044306 0.045692 0.047137 0.048601 0.049911 0.051394 0.053013 0.054649 0.056307 0.057831 0.059075 0.060009 0.060569 0.060720 0.060535 0.060098 0.059463 0.058761 0.058017 0.057271 0.056542 0.055811 0.055053 0.054188 0.053069 0.051480 0.049173 0.045985 0.041866 0.036912 0.031370 0.025582 0.019947 0.014840 

-0.000736 -0.000951 -0.001070 -0.001089 -0.001005 -0.000781 -0.000367 0.000170 0.000791 0.001575 0.002448 0.003402 0.004326 0.005165 0.005832 0.006303 0.006645 0.006885 0.006777 0.006369 0.006001 0.005797 0.005816 0.006119 0.007122 0.008571 0.010560 0.013129 0.016155 0.019644 0.022814 0.025479 0.027914 0.030259 0.032552 0.034717 0.036729 0.038473 0.039939 0.040950 0.041594 0.041950 0.042068 0.042162 0.042409 0.042834 0.043682 0.044893 0.046187 0.047721 0.049326 0.050899 0.052381 0.054058 0.055883 0.057695 0.059506 0.061153 0.062492 0.063491 0.064068 0.064190 0.063930 0.063364 0.062562 0.061665 0.060710 0.059739 0.058781 0.057819 0.056828 0.055732 0.054393 0.052596 0.050100 0.046740 0.042468 0.037379 0.031720 0.025830 0.020113 0.014943 

-0.004370 -0.004212 -0.003999 -0.003713 -0.003341 -0.002846 -0.002271 -0.001556 -0.000760 0.000190 0.001286 0.002432 0.003499 0.004443 0.005344 0.006231 0.007016 0.007543 0.007956 0.008351 0.008614 0.009017 0.009541 0.010310 0.011262 0.012844 0.014946 0.017532 0.020554 0.023626 0.026484 0.029025 0.031288 0.033306 0.035384 0.037417 0.039139 0.040649 0.041873 0.042651 0.043048 0.043186 0.043211 0.043293 0.043654 0.044206 0.045172 0.046471 0.047950 0.049657 0.051413 0.053093 0.054772 0.056641 0.058668 0.060665 0.062629 0.064406 0.065852 0.066926 0.067531 0.067632 0.067305 0.066615 0.065652 0.064566 0.063403 0.062210 0.061024 0.059832 0.058607 0.057283 0.055723 0.053719 0.051032 0.047501 0.043075 0.037850 0.032072 0.026081 0.020280 0.015047 

-0.008063 -0.007898 -0.007635 -0.007252 -0.006731 -0.006058 -0.005261 -0.004379 -0.003363 -0.002123 -0.000737 0.000704 0.002147 0.003492 0.004620 0.005587 0.006385 0.007130 0.007887 0.008673 0.009536 0.010530 0.011640 0.012947 0.014549 0.016456 0.018683 0.021240 0.024011 0.026787 0.029237 0.031686 0.033950 0.036000 0.037994 0.039820 0.041314 0.042616 0.043619 0.044190 0.044376 0.044364 0.044285 0.044399 0.044830 0.045547 0.046587 0.047969 0.049615 0.051500 0.053392 0.055208 0.057084 0.059161 0.061377 0.063562 0.065678 0.067594 0.069160 0.070318 0.070958 0.071046 0.070659 0.069852 0.068732 0.067461 0.066094 0.064680 0.063270 0.061851 0.060391 0.058837 0.057057 0.054847 0.051969 0.048266 0.043686 0.038323 0.032427 0.026333 0.020448 0.015152 

-0.007992 -0.008140 -0.008210 -0.008156 -0.007982 -0.007639 -0.007089 -0.006346 -0.005411 -0.004315 -0.003094 -0.001737 -0.000375 0.000947 0.002146 0.003271 0.004333 0.005398 0.006526 0.007605 0.008807 0.010381 0.012135 0.014072 0.016468 0.019014 0.021545 0.024039 0.026371 0.028908 0.031258 0.033524 0.035816 0.037923 0.039905 0.041690 0.043096 0.044245 0.045074 0.045470 0.045489 0.045359 0.045316 0.045453 0.045963 0.046809 0.047971 0.049371 0.051185 0.053246 0.055282 0.057264 0.059327 0.061620 0.064014 0.066388 0.068660 0.070721 0.072421 0.073666 0.074352 0.074432 0.073991 0.073075 0.071804 0.070350 0.068782 0.067151 0.065517 0.063872 0.062178 0.060396 0.058397 0.055980 0.052911 0.049036 0.044300 0.038800 0.032784 0.026587 0.020618 0.015258 

-0.008083 -0.008357 -0.008555 -0.008673 -0.008721 -0.008646 -0.008457 -0.008123 -0.007561 -0.006791 -0.005769 -0.004629 -0.003432 -0.002123 -0.000645 0.000945 0.002512 0.003984 0.005448 0.006979 0.008731 0.010673 0.012829 0.015160 0.017865 0.020740 0.023500 0.025888 0.028102 0.030382 0.032640 0.034944 0.037139 0.039217 0.041191 0.043001 0.044425 0.045469 0.046165 0.046488 0.046381 0.046189 0.046161 0.046349 0.046981 0.047927 0.049251 0.050733 0.052702 0.054903 0.057103 0.059258 0.061517 0.064012 0.066586 0.069154 0.071586 0.073795 0.075640 0.076976 0.077713 0.077793 0.077301 0.076282 0.074866 0.073231 0.071465 0.069620 0.067764 0.065894 0.063967 0.061958 0.059740 0.057117 0.053858 0.049809 0.044918 0.039280 0.033143 0.026843 0.020789 0.015364 

-0.008128 -0.008373 -0.008586 -0.008774 -0.008941 -0.009049 -0.009056 -0.008942 -0.008677 -0.008184 -0.007435 -0.006460 -0.005251 -0.003655 -0.001780 0.000274 0.002370 0.004434 0.006506 0.008550 0.010671 0.012890 0.015073 0.017138 0.019421 0.021843 0.024512 0.027003 0.029321 0.031415 0.033426 0.035570 0.037626 0.039682 0.041711 0.043651 0.045186 0.046215 0.046838 0.047150 0.046967 0.046788 0.046817 0.047134 0.047869 0.048950 0.050402 0.052062 0.054167 0.056496 0.058868 0.061206 0.063673 0.066356 0.069106 0.071877 0.074462 0.076822 0.078819 0.080252 0.081039 0.081130 0.080593 0.079471 0.077915 0.076103 0.074144 0.072088 0.070011 0.067918 0.065759 0.063523 0.061086 0.058258 0.054808 0.050586 0.045538 0.039762 0.033504 0.027099 0.020961 0.015471 

-0.008214 -0.008059 -0.007798 -0.007417 -0.006926 -0.006384 -0.005816 -0.005192 -0.004452 -0.003594 -0.002631 -0.001493 -0.000303 0.001044 0.002462 0.003979 0.005646 0.007436 0.009263 0.011146 0.013042 0.015027 0.016785 0.018564 0.020506 0.022424 0.024507 0.026863 0.029181 0.031310 0.033374 0.035356 0.037384 0.039486 0.041678 0.043673 0.045296 0.046441 0.047046 0.047379 0.047257 0.047109 0.047332 0.047795 0.048629 0.049883 0.051471 0.053378 0.055601 0.058055 0.060607 0.063139 0.065809 0.068677 0.071593 0.074555 0.077296 0.079812 0.081959 0.083495 0.084333 0.084440 0.083862 0.082642 0.080950 0.078965 0.076816 0.074552 0.072257 0.069941 0.067551 0.065089 0.062436 0.059402 0.055761 0.051366 0.046162 0.040246 0.033867 0.027358 0.021133 0.015579 

-0.001842 -0.001304 -0.000721 -0.000110 0.000568 0.001271 0.001988 0.002702 0.003413 0.004081 0.004720 0.005291 0.005811 0.006418 0.007038 0.007725 0.008623 0.009779 0.011083 0.012380 0.013763 0.015215 0.016659 0.018086 0.019642 0.021434 0.023455 0.025652 0.028018 0.030213 0.032327 0.034350 0.036563 0.038694 0.041093 0.043181 0.044804 0.046032 0.046748 0.047132 0.047194 0.047292 0.047746 0.048327 0.049294 0.050741 0.052525 0.054643 0.057013 0.059625 0.062351 0.065083 0.067949 0.070984 0.074047 0.077195 0.080102 0.082779 0.085063 0.086707 0.087598 0.087727 0.087108 0.085794 0.083971 0.081817 0.079483 0.077011 0.074500 0.071963 0.069344 0.066657 0.063787 0.060548 0.056717 0.052149 0.046789 0.040733 0.034232 0.027617 0.021307 0.015687 

-0.002301 -0.001954 -0.001547 -0.001061 -0.000444 0.000303 0.001159 0.002101 0.003052 0.004076 0.005136 0.006127 0.006958 0.007615 0.008213 0.008779 0.009250 0.009637 0.010002 0.010651 0.011636 0.012808 0.014159 0.015567 0.017156 0.018967 0.020890 0.023049 0.025475 0.028056 0.030533 0.032886 0.035175 0.037388 0.039873 0.042239 0.043946 0.045170 0.045987 0.046521 0.046883 0.047344 0.048059 0.048814 0.049931 0.051568 0.053561 0.055834 0.058378 0.061198 0.064103 0.067032 0.070080 0.073284 0.076488 0.079807 0.082884 0.085721 0.088133 0.089890 0.090843 0.090990 0.090335 0.088928 0.086979 0.084659 0.082142 0.079466 0.076741 0.073983 0.071137 0.068225 0.065140 0.061698 0.057676 0.052935 0.047417 0.041222 0.034598 0.027878 0.021481 0.015795 

-0.001516 -0.001451 -0.001315 -0.001093 -0.000779 -0.000416 0.000024 0.000569 0.001214 0.002022 0.002930 0.003913 0.004787 0.005513 0.006094 0.006606 0.006972 0.007227 0.007642 0.008114 0.008708 0.009696 0.010873 0.012249 0.013749 0.015461 0.017300 0.019444 0.022005 0.024991 0.027801 0.030558 0.033207 0.035750 0.038450 0.040957 0.042767 0.044038 0.044916 0.045745 0.046410 0.047241 0.048209 0.049201 0.050506 0.052330 0.054514 0.056996 0.059736 0.062774 0.065854 0.068978 0.072215 0.075595 0.078922 0.082403 0.085644 0.088640 0.091174 0.093046 0.094067 0.094229 0.093540 0.092045 0.089972 0.087491 0.084793 0.081916 0.078978 0.076000 0.072930 0.069794 0.066495 0.062849 0.058638 0.053723 0.048048 0.041712 0.034966 0.028140 0.021657 0.015904 

-0.004190 -0.004284 -0.004273 -0.004160 -0.003957 -0.003642 -0.003195 -0.002595 -0.001790 -0.000847 0.000153 0.001113 0.001968 0.002812 0.003586 0.004180 0.004650 0.005034 0.005332 0.005786 0.006338 0.007215 0.008322 0.009458 0.010717 0.012157 0.013860 0.015998 0.018664 0.021668 0.024795 0.027895 0.031030 0.033972 0.036879 0.039444 0.041350 0.042760 0.043800 0.044870 0.045837 0.046967 0.048179 0.049405 0.050973 0.053008 0.055405 0.058134 0.061110 0.064339 0.067632 0.070927 0.074374 0.077904 0.081355 0.084988 0.088384 0.091543 0.094192 0.096177 0.097268 0.097446 0.096725 0.095144 0.092951 0.090312 0.087435 0.084359 0.081211 0.078014 0.074721 0.071363 0.067851 0.064001 0.059601 0.054513 0.048681 0.042205 0.035335 0.028403 0.021832 0.016014 

-0.005431 -0.005510 -0.005527 -0.005448 -0.005266 -0.004990 -0.004563 -0.003963 -0.003194 -0.002357 -0.001535 -0.000574 0.000531 0.001668 0.002763 0.003729 0.004406 0.004874 0.005226 0.005530 0.005721 0.006189 0.006864 0.007525 0.008302 0.009671 0.011341 0.013278 0.015655 0.018496 0.021572 0.025119 0.028800 0.032160 0.035274 0.037923 0.040015 0.041625 0.042885 0.044107 0.045270 0.046523 0.047934 0.049421 0.051377 0.053643 0.056260 0.059243 0.062488 0.065900 0.069429 0.072917 0.076544 0.080214 0.083798 0.087567 0.091116 0.094435 0.097193 0.099287 0.100446 0.100645 0.099890 0.098229 0.095915 0.093120 0.090069 0.086795 0.083439 0.080025 0.076509 0.072931 0.069207 0.065155 0.060565 0.055305 0.049315 0.042698 0.035705 0.028666 0.022009 0.016123 

-0.003301 -0.003367 -0.003385 -0.003340 -0.003234 -0.003027 -0.002701 -0.002241 -0.001651 -0.000845 0.000119 0.001235 0.002408 0.003540 0.004601 0.005457 0.006062 0.006502 0.006680 0.006716 0.006640 0.006670 0.006846 0.007152 0.007596 0.008368 0.009708 0.011527 0.013703 0.016308 0.019364 0.022886 0.026803 0.030445 0.033678 0.036467 0.038754 0.040593 0.042020 0.043352 0.044619 0.045982 0.047627 0.049436 0.051700 0.054220 0.057066 0.060311 0.063802 0.067472 0.071239 0.074952 0.078737 0.082542 0.086253 0.090143 0.093841 0.097317 0.100182 0.102378 0.103605 0.103825 0.103038 0.101297 0.098864 0.095917 0.092695 0.089223 0.085661 0.082031 0.078295 0.074498 0.070564 0.066309 0.061531 0.056098 0.049951 0.043193 0.036076 0.028931 0.022186 0.016233 

0.001158 0.001406 0.001689 0.002009 0.002365 0.002762 0.003207 0.003701 0.004266 0.004855 0.005455 0.006028 0.006610 0.007203 0.007837 0.008368 0.008638 0.008678 0.008672 0.008597 0.008518 0.008344 0.008123 0.008016 0.008177 0.008498 0.009537 0.011202 0.013259 0.015561 0.018189 0.021546 0.025384 0.028993 0.032094 0.034922 0.037386 0.039432 0.041110 0.042567 0.043957 0.045494 0.047322 0.049420 0.051950 0.054701 0.057825 0.061319 0.065101 0.069041 0.073067 0.077010 0.080950 0.084884 0.088725 0.092728 0.096574 0.100187 0.103160 0.105454 0.106745 0.106987 0.106171 0.104351 0.101799 0.098705 0.095310 0.091643 0.087877 0.084032 0.080078 0.076064 0.071919 0.067463 0.062498 0.056892 0.050588 0.043690 0.036448 0.029196 0.022363 0.016344 

0.006072 0.006387 0.006624 0.006812 0.006952 0.007060 0.007094 0.007088 0.007131 0.007310 0.007489 0.007709 0.008065 0.008501 0.008900 0.009292 0.009630 0.009758 0.009671 0.009522 0.009347 0.009006 0.008649 0.008383 0.008466 0.008901 0.009813 0.011249 0.013138 0.015525 0.018055 0.021079 0.024515 0.027728 0.030695 0.033517 0.036067 0.038252 0.040182 0.041849 0.043380 0.045073 0.047080 0.049422 0.052194 0.055171 0.058522 0.062298 0.066371 0.070613 0.074921 0.079086 0.083165 0.087240 0.091231 0.095319 0.099312 0.103051 0.106130 0.108518 0.109866 0.110133 0.109288 0.107391 0.104720 0.101482 0.097916 0.094055 0.090086 0.086028 0.081856 0.077628 0.073273 0.068617 0.063466 0.057687 0.051227 0.044187 0.036821 0.029462 0.022541 0.016454 

0.006780 0.006987 0.007155 0.007318 0.007454 0.007572 0.007656 0.007666 0.007617 0.007581 0.007629 0.007788 0.008002 0.008149 0.008255 0.008298 0.008291 0.008267 0.008213 0.008371 0.008424 0.008288 0.008091 0.007991 0.008104 0.008424 0.009256 0.010755 0.012794 0.015213 0.017861 0.020794 0.023863 0.026654 0.029441 0.032283 0.034822 0.037103 0.039193 0.041088 0.042839 0.044662 0.046899 0.049483 0.052445 0.055668 0.059229 0.063282 0.067631 0.072197 0.076799 0.081162 0.085391 0.089626 0.093779 0.097923 0.102050 0.105905 0.109091 0.111569 0.112972 0.113266 0.112388 0.110418 0.107629 0.104247 0.100511 0.096458 0.092286 0.088017 0.083629 0.079188 0.074625 0.069771 0.064433 0.058483 0.051865 0.044685 0.037194 0.029728 0.022719 0.016565 

0.005024 0.005105 0.005176 0.005232 0.005242 0.005221 0.005164 0.005107 0.005064 0.005094 0.005240 0.005480 0.005703 0.005962 0.006125 0.006190 0.006194 0.006255 0.006291 0.006261 0.006275 0.006401 0.006563 0.006835 0.007085 0.007320 0.007981 0.009556 0.011693 0.014145 0.017031 0.020007 0.022885 0.025608 0.028318 0.031040 0.033528 0.035881 0.038081 0.040196 0.042202 0.044260 0.046712 0.049539 0.052720 0.056198 0.060015 0.064291 0.068935 0.073801 0.078679 0.083235 0.087623 0.092031 0.096336 0.100562 0.104797 0.108755 0.112051 0.114610 0.116070 0.116389 0.115474 0.113430 0.110526 0.107001 0.103095 0.098854 0.094479 0.090000 0.085398 0.080745 0.075976 0.070924 0.065401 0.059279 0.052505 0.045183 0.037568 0.029994 0.022898 0.016676 

-0.001769 -0.001746 -0.001664 -0.001551 -0.001417 -0.001234 -0.001009 -0.000802 -0.000602 -0.000375 -0.000204 -0.000038 0.000230 0.000516 0.000899 0.001347 0.001834 0.002317 0.002596 0.002839 0.003050 0.003368 0.003961 0.004513 0.005139 0.005948 0.006992 0.008507 0.010524 0.012891 0.015686 0.018654 0.021615 0.024335 0.027122 0.029796 0.032212 0.034603 0.036891 0.039209 0.041494 0.043779 0.046499 0.049586 0.053036 0.056791 0.060880 0.065361 0.070294 0.075450 0.080554 0.085305 0.089864 0.094451 0.098901 0.103226 0.107557 0.111606 0.115005 0.117642 0.119163 0.119500 0.118549 0.116428 0.113411 0.109741 0.105668 0.101239 0.096663 0.091976 0.087161 0.082298 0.077323 0.072075 0.066368 0.060076 0.053145 0.045682 0.037943 0.030261 0.023076 0.016787 

-0.010158 -0.010434 -0.010601 -0.010619 -0.010508 -0.010277 -0.009895 -0.009436 -0.008938 -0.008426 -0.007906 -0.007373 -0.006855 -0.006259 -0.005469 -0.004540 -0.003618 -0.002679 -0.001774 -0.000971 -0.000209 0.000619 0.001486 0.002371 0.003501 0.004875 0.006275 0.007946 0.009749 0.011786 0.014110 0.016856 0.019831 0.022794 0.025486 0.028133 0.030696 0.033184 0.035615 0.038127 0.040743 0.043337 0.046251 0.049624 0.053419 0.057434 0.061787 0.066498 0.071680 0.077126 0.082457 0.087388 0.092122 0.096883 0.101472 0.105909 0.110338 0.114462 0.117953 0.120671 0.122251 0.122599 0.121609 0.119412 0.116283 0.112469 0.108228 0.103615 0.098839 0.093944 0.088918 0.083847 0.078668 0.073225 0.067335 0.060872 0.053785 0.046181 0.038318 0.030528 0.023255 0.016898 

-0.012729 -0.013247 -0.013665 -0.013971 -0.014171 -0.014233 -0.014078 -0.013739 -0.013272 -0.012655 -0.011930 -0.011155 -0.010408 -0.009667 -0.008839 -0.008012 -0.007231 -0.006383 -0.005452 -0.004380 -0.003167 -0.001792 -0.000484 0.000809 0.002130 0.003552 0.005317 0.007128 0.008874 0.010655 0.012593 0.015101 0.017953 0.020607 0.023235 0.025959 0.028746 0.031402 0.034116 0.036963 0.039891 0.042905 0.046055 0.049765 0.053890 0.058109 0.062693 0.067681 0.073113 0.078814 0.084395 0.089480 0.094399 0.099325 0.104053 0.108608 0.113132 0.117324 0.120900 0.123701 0.125331 0.125684 0.124656 0.122383 0.119142 0.115184 0.110778 0.105980 0.101005 0.095904 0.090668 0.085391 0.080010 0.074373 0.068300 0.061668 0.054425 0.046681 0.038693 0.030796 0.023434 0.017009 

-0.011706 -0.012274 -0.012736 -0.013110 -0.013384 -0.013550 -0.013560 -0.013426 -0.013115 -0.012650 -0.012123 -0.011581 -0.010967 -0.010323 -0.009746 -0.009239 -0.008684 -0.008086 -0.007307 -0.006250 -0.004892 -0.003445 -0.002019 -0.000729 0.000757 0.002624 0.004598 0.006493 0.008252 0.009849 0.011485 0.013493 0.015845 0.018121 0.020707 0.023480 0.026492 0.029434 0.032412 0.035635 0.038949 0.042367 0.045916 0.049943 0.054371 0.058810 0.063595 0.068871 0.074591 0.080559 0.086362 0.091600 0.096699 0.101780 0.106654 0.111322 0.115932 0.120189 0.123852 0.126732 0.128404 0.128758 0.127692 0.125339 0.121987 0.117887 0.113314 0.108334 0.103162 0.097856 0.092412 0.086930 0.081348 0.075518 0.069264 0.062463 0.055064 0.047180 0.039068 0.031063 0.023613 0.017120 

-0.006940 -0.007473 -0.008025 -0.008588 -0.009142 -0.009663 -0.010109 -0.010376 -0.010523 -0.010590 -0.010617 -0.010642 -0.010662 -0.010626 -0.010383 -0.009992 -0.009503 -0.008735 -0.007633 -0.006355 -0.005101 -0.003719 -0.002135 -0.000569 0.000806 0.002411 0.004129 0.005865 0.007397 0.008815 0.010162 0.011800 0.013646 0.015710 0.018220 0.021142 0.024289 0.027449 0.030681 0.034269 0.037981 0.041766 0.045775 0.050181 0.054807 0.059497 0.064512 0.070085 0.076110 0.082336 0.088346 0.093762 0.099014 0.104263 0.109276 0.114041 0.118743 0.123066 0.126814 0.129768 0.131472 0.131823 0.130717 0.128283 0.124817 0.120575 0.115838 0.110677 0.105309 0.099799 0.094148 0.088464 0.082682 0.076661 0.070227 0.063257 0.055704 0.047680 0.039442 0.031330 0.023792 0.017231 

-0.004911 -0.005457 -0.006040 -0.006656 -0.007322 -0.008015 -0.008679 -0.009298 -0.009864 -0.010361 -0.010799 -0.011168 -0.011470 -0.011508 -0.011342 -0.010964 -0.010385 -0.009716 -0.008567 -0.007161 -0.005678 -0.004007 -0.002380 -0.000863 0.000625 0.002136 0.003514 0.004956 0.006261 0.007368 0.008497 0.009780 0.011290 0.013202 0.015709 0.018761 0.021969 0.025388 0.028984 0.032992 0.037157 0.041305 0.045740 0.050466 0.055253 0.060204 0.065506 0.071351 0.077666 0.084132 0.090348 0.095958 0.101369 0.106778 0.111910 0.116769 0.121569 0.125960 0.129786 0.132812 0.134539 0.134881 0.133729 0.131215 0.127635 0.123252 0.118348 0.113009 0.107445 0.101732 0.095877 0.089992 0.084011 0.077801 0.071188 0.064051 0.056342 0.048179 0.039817 0.031598 0.023971 0.017342 

-0.007305 -0.007754 -0.008215 -0.008751 -0.009333 -0.009937 -0.010548 -0.011177 -0.011807 -0.012440 -0.013009 -0.013417 -0.013668 -0.013786 -0.013709 -0.013429 -0.012912 -0.012257 -0.011300 -0.010018 -0.008446 -0.006672 -0.004912 -0.003176 -0.001398 0.000319 0.001732 0.002827 0.003812 0.004817 0.005880 0.007140 0.008683 0.010567 0.013037 0.016185 0.019613 0.023396 0.027412 0.031872 0.036501 0.041041 0.045740 0.050731 0.055766 0.060968 0.066551 0.072660 0.079278 0.085941 0.092368 0.098190 0.103771 0.109320 0.114550 0.119511 0.124405 0.128871 0.132770 0.135863 0.137606 0.137933 0.136731 0.134133 0.130439 0.125915 0.120847 0.115328 0.109570 0.103656 0.097598 0.091513 0.085336 0.078938 0.072147 0.064843 0.056980 0.048678 0.040192 0.031865 0.024150 0.017453 

-0.009891 -0.010562 -0.011293 -0.012104 -0.012952 -0.013815 -0.014634 -0.015449 -0.016224 -0.016994 -0.017805 -0.018575 -0.019170 -0.019450 -0.019415 -0.019065 -0.018520 -0.017802 -0.016706 -0.015218 -0.013425 -0.011398 -0.009362 -0.007360 -0.005444 -0.003721 -0.002083 -0.000828 0.000230 0.001218 0.002454 0.004041 0.005922 0.007985 0.010433 0.013671 0.017393 0.021624 0.026074 0.030982 0.036005 0.040886 0.045783 0.050978 0.056310 0.061819 0.067653 0.074033 0.080914 0.087785 0.094407 0.100461 0.106225 0.111881 0.117199 0.122270 0.127256 0.131803 0.135765 0.138922 0.140676 0.140980 0.139728 0.137041 0.133230 0.128565 0.123334 0.117636 0.111684 0.105568 0.099310 0.093028 0.086656 0.080070 0.073103 0.065633 0.057617 0.049176 0.040566 0.032132 0.024329 0.017564 

-0.011213 -0.012334 -0.013559 -0.014857 -0.016266 -0.017761 -0.019252 -0.020681 -0.022020 -0.023293 -0.024447 -0.025486 -0.026398 -0.026985 -0.027169 -0.026974 -0.026415 -0.025442 -0.024019 -0.022172 -0.019998 -0.017654 -0.015305 -0.012993 -0.010902 -0.008909 -0.007071 -0.005545 -0.004261 -0.003006 -0.001326 0.000732 0.002999 0.005384 0.008114 0.011560 0.015592 0.020108 0.024941 0.030219 0.035559 0.040736 0.045850 0.051260 0.056932 0.062745 0.068837 0.075471 0.082582 0.089658 0.096486 0.102776 0.108734 0.114476 0.119875 0.125056 0.130123 0.134767 0.138778 0.141986 0.143749 0.144020 0.142720 0.139938 0.136007 0.131203 0.125809 0.119933 0.113785 0.107470 0.101014 0.094536 0.087971 0.081199 0.074057 0.066422 0.058253 0.049673 0.040939 0.032398 0.024507 0.017674 

-0.015954 -0.017468 -0.019023 -0.020634 -0.022302 -0.023979 -0.025614 -0.027220 -0.028816 -0.030288 -0.031675 -0.032847 -0.033729 -0.034247 -0.034402 -0.034119 -0.033480 -0.032466 -0.031008 -0.029302 -0.027330 -0.025079 -0.022530 -0.019856 -0.017296 -0.015001 -0.012938 -0.011109 -0.009331 -0.007591 -0.005537 -0.003032 -0.000290 0.002501 0.005832 0.009750 0.014057 0.018904 0.024023 0.029554 0.035167 0.040617 0.046005 0.051594 0.057637 0.063761 0.070129 0.076958 0.084301 0.091572 0.098615 0.105116 0.111271 0.117104 0.122593 0.127878 0.133020 0.137754 0.141815 0.145060 0.146821 0.147055 0.145702 0.142823 0.138773 0.133830 0.128274 0.122215 0.115874 0.109361 0.102708 0.096037 0.089281 0.082324 0.075007 0.067209 0.058888 0.050170 0.041312 0.032664 0.024685 0.017785 

-0.020950 -0.022511 -0.024129 -0.025792 -0.027471 -0.029117 -0.030718 -0.032175 -0.033512 -0.034740 -0.035846 -0.036790 -0.037601 -0.038141 -0.038346 -0.038106 -0.037506 -0.036734 -0.035608 -0.034126 -0.032487 -0.030681 -0.028614 -0.026289 -0.023877 -0.021597 -0.019282 -0.016886 -0.014593 -0.012293 -0.009864 -0.006887 -0.003475 -0.000051 0.003825 0.008190 0.012900 0.018095 0.023401 0.029097 0.034893 0.040640 0.046313 0.052041 0.058397 0.064862 0.071479 0.078501 0.086056 0.093538 0.100789 0.107463 0.113810 0.119762 0.125359 0.130737 0.135954 0.140761 0.144882 0.148142 0.149897 0.150086 0.148675 0.145697 0.141530 0.136447 0.130727 0.124485 0.117951 0.111240 0.104393 0.097529 0.090585 0.083444 0.075955 0.067993 0.059521 0.050665 0.041685 0.032930 0.024863 0.017895 

-0.018618 -0.019979 -0.021282 -0.022614 -0.023981 -0.025431 -0.026959 -0.028576 -0.030183 -0.031755 -0.033236 -0.034680 -0.035979 -0.037017 -0.037775 -0.038237 -0.038453 -0.038439 -0.038162 -0.037395 -0.036273 -0.035042 -0.033604 -0.031762 -0.029740 -0.027539 -0.024911 -0.022063 -0.019260 -0.016544 -0.013791 -0.010195 -0.006254 -0.002046 0.002457 0.007144 0.012187 0.017638 0.023240 0.029048 0.034927 0.040841 0.046657 0.052674 0.059275 0.066036 0.072868 0.080116 0.087850 0.095528 0.102982 0.109837 0.116364 0.122461 0.128164 0.133646 0.138926 0.143793 0.147978 0.151237 0.152975 0.153118 0.151641 0.148563 0.144278 0.139052 0.133169 0.126740 0.120016 0.113107 0.106067 0.099014 0.091883 0.084559 0.076899 0.068776 0.060153 0.051160 0.042056 0.033195 0.025041 0.018004 

-0.010806 -0.011971 -0.013247 -0.014619 -0.016108 -0.017716 -0.019435 -0.021238 -0.023050 -0.024916 -0.026757 -0.028555 -0.030305 -0.032058 -0.033715 -0.035122 -0.036222 -0.037083 -0.037643 -0.037865 -0.037663 -0.037207 -0.036505 -0.035411 -0.033951 -0.031835 -0.028949 -0.025785 -0.022621 -0.019664 -0.016514 -0.012598 -0.008219 -0.003498 0.001417 0.006512 0.011940 0.017537 0.023254 0.029186 0.035102 0.041043 0.047069 0.053378 0.060201 0.067225 0.074312 0.081766 0.089660 0.097550 0.105189 0.112248 0.118955 0.125195 0.131019 0.136601 0.141929 0.146853 0.151096 0.154350 0.156055 0.156152 0.154603 0.151421 0.147016 0.141649 0.135598 0.128983 0.122069 0.114963 0.107732 0.100491 0.093174 0.085670 0.077840 0.069555 0.060783 0.051653 0.042427 0.033459 0.025218 0.018114 

-0.007907 -0.008814 -0.009809 -0.010898 -0.012094 -0.013394 -0.014807 -0.016306 -0.017823 -0.019381 -0.020962 -0.022575 -0.024303 -0.026128 -0.028093 -0.030128 -0.032070 -0.033685 -0.035078 -0.036174 -0.036964 -0.037234 -0.036967 -0.036271 -0.035048 -0.033168 -0.030637 -0.027585 -0.024366 -0.021155 -0.017813 -0.013898 -0.009220 -0.004361 0.000814 0.006269 0.011864 0.017560 0.023420 0.029364 0.035241 0.041273 0.047519 0.054116 0.061159 0.068418 0.075765 0.083448 0.091511 0.099602 0.107403 0.114695 0.121567 0.127961 0.133927 0.139595 0.144964 0.149944 0.154238 0.157478 0.159142 0.159187 0.157559 0.154271 0.149744 0.144235 0.138014 0.131212 0.124108 0.116805 0.109385 0.101960 0.094458 0.086775 0.078776 0.070332 0.061411 0.052145 0.042797 0.033723 0.025394 0.018223 

-0.007114 -0.007880 -0.008647 -0.009539 -0.010519 -0.011569 -0.012692 -0.013906 -0.015137 -0.016425 -0.017826 -0.019333 -0.020921 -0.022608 -0.024419 -0.026265 -0.028206 -0.030238 -0.032128 -0.033723 -0.034728 -0.035297 -0.035346 -0.034756 -0.033604 -0.031940 -0.029620 -0.026870 -0.023818 -0.020552 -0.017057 -0.013062 -0.008831 -0.004298 0.000961 0.006600 0.012276 0.017895 0.023724 0.029633 0.035458 0.041610 0.048046 0.054925 0.062164 0.069594 0.077241 0.085201 0.093432 0.101671 0.109613 0.117148 0.124192 0.130767 0.136881 0.142626 0.148032 0.153066 0.157401 0.160624 0.162239 0.162224 0.160511 0.157118 0.152465 0.146810 0.140417 0.133428 0.126135 0.118636 0.111029 0.103419 0.095735 0.087875 0.079709 0.071106 0.062036 0.052636 0.043165 0.033986 0.025570 0.018332 

-0.009365 -0.009877 -0.010431 -0.011015 -0.011633 -0.012333 -0.013107 -0.013986 -0.014969 -0.016108 -0.017448 -0.018905 -0.020381 -0.021958 -0.023640 -0.025368 -0.027176 -0.028966 -0.030498 -0.031655 -0.032577 -0.033091 -0.032947 -0.032209 -0.030927 -0.028953 -0.026386 -0.023655 -0.020853 -0.017811 -0.014427 -0.010742 -0.006939 -0.002765 0.002320 0.007689 0.013119 0.018542 0.024201 0.030000 0.035875 0.042141 0.048699 0.055809 0.063244 0.070823 0.078729 0.087003 0.095410 0.103777 0.111857 0.119614 0.126851 0.133611 0.139861 0.145697 0.151131 0.156218 0.160590 0.163795 0.165349 0.165269 0.163464 0.159962 0.155178 0.149374 0.142805 0.135629 0.128147 0.120454 0.112661 0.104870 0.097005 0.088969 0.080637 0.071877 0.062660 0.053125 0.043533 0.034248 0.025745 0.018440 

-0.009337 -0.009712 -0.010157 -0.010714 -0.011392 -0.012248 -0.013172 -0.014124 -0.015145 -0.016272 -0.017465 -0.018775 -0.020207 -0.021696 -0.023159 -0.024629 -0.026047 -0.027291 -0.028334 -0.029115 -0.029656 -0.029729 -0.029264 -0.028154 -0.026315 -0.023899 -0.021217 -0.018558 -0.015943 -0.013269 -0.010265 -0.007023 -0.003634 0.000053 0.004487 0.009256 0.014244 0.019411 0.024846 0.030561 0.036507 0.042803 0.049520 0.056782 0.064400 0.072165 0.080262 0.088835 0.097434 0.105920 0.114166 0.122119 0.129550 0.136487 0.142866 0.148805 0.154272 0.159408 0.163804 0.166988 0.168473 0.168318 0.166414 0.162806 0.157881 0.151924 0.145178 0.137815 0.130145 0.122260 0.114281 0.106311 0.098267 0.090057 0.081561 0.072645 0.063281 0.053612 0.043899 0.034510 0.025920 0.018548 

-0.005611 -0.006269 -0.007090 -0.008083 -0.009208 -0.010458 -0.011788 -0.013156 -0.014654 -0.016241 -0.017844 -0.019363 -0.020819 -0.022254 -0.023588 -0.024744 -0.025736 -0.026431 -0.026856 -0.026976 -0.026832 -0.026284 -0.025139 -0.023443 -0.021012 -0.018191 -0.015242 -0.012385 -0.009801 -0.007278 -0.004790 -0.002135 0.000575 0.003595 0.007256 0.011303 0.015578 0.020432 0.025695 0.031310 0.037273 0.043650 0.050471 0.057874 0.065651 0.073647 0.081911 0.090715 0.099481 0.108130 0.116546 0.124677 0.132288 0.139390 0.145914 0.151948 0.157459 0.162633 0.167047 0.170201 0.171610 0.171373 0.169363 0.165648 0.160577 0.154462 0.147537 0.139986 0.132129 0.124054 0.115891 0.107743 0.099521 0.091139 0.082480 0.073409 0.063900 0.054097 0.044264 0.034770 0.026094 0.018655 

-0.006832 -0.007773 -0.008832 -0.010029 -0.011383 -0.012879 -0.014522 -0.016345 -0.018234 -0.020054 -0.021750 -0.023264 -0.024494 -0.025429 -0.026057 -0.026373 -0.026407 -0.026177 -0.025807 -0.025313 -0.024450 -0.023088 -0.021205 -0.018628 -0.015639 -0.012414 -0.009234 -0.006226 -0.003579 -0.001089 0.001161 0.003228 0.005251 0.007537 0.010358 0.013615 0.017296 0.021603 0.026749 0.032252 0.038185 0.044627 0.051502 0.059014 0.066992 0.075245 0.083720 0.092655 0.101574 0.110384 0.118989 0.127278 0.135058 0.142323 0.149004 0.155133 0.160700 0.165894 0.170319 0.173430 0.174760 0.174434 0.172314 0.168485 0.163267 0.156989 0.149882 0.142143 0.134098 0.125835 0.117490 0.109165 0.100768 0.092214 0.083395 0.074169 0.064516 0.054580 0.044627 0.035029 0.026268 0.018762 

-0.013882 -0.014854 -0.015892 -0.017001 -0.018192 -0.019461 -0.020778 -0.022117 -0.023439 -0.024683 -0.025839 -0.026882 -0.027708 -0.028149 -0.028235 -0.027948 -0.027221 -0.025973 -0.024456 -0.022787 -0.020856 -0.018500 -0.015795 -0.012851 -0.009757 -0.006497 -0.003137 -0.000172 0.002623 0.005011 0.006852 0.008276 0.009872 0.011645 0.013697 0.016202 0.019385 0.023306 0.028107 0.033445 0.039219 0.045681 0.052648 0.060271 0.068436 0.076925 0.085627 0.094640 0.103711 0.112690 0.121480 0.129927 0.137875 0.145306 0.152142 0.158367 0.163991 0.169194 0.173618 0.176675 0.177928 0.177504 0.175270 0.171319 0.165951 0.159503 0.152213 0.144285 0.136052 0.127603 0.119077 0.110577 0.102006 0.093284 0.084304 0.074926 0.065130 0.055062 0.044989 0.035287 0.026440 0.018869 

-0.025664 -0.026941 -0.028144 -0.029176 -0.030103 -0.030854 -0.031389 -0.031730 -0.031948 -0.032021 -0.031881 -0.031542 -0.031033 -0.030315 -0.029284 -0.027924 -0.026229 -0.024118 -0.021696 -0.019153 -0.016369 -0.013226 -0.010095 -0.006814 -0.003411 -0.000045 0.003171 0.006024 0.008454 0.010489 0.012037 0.013236 0.014400 0.015636 0.017051 0.019077 0.021951 0.025443 0.029722 0.034773 0.040352 0.046787 0.053947 0.061643 0.069948 0.078677 0.087574 0.096683 0.105893 0.115049 0.124019 0.132635 0.140744 0.148349 0.155336 0.161660 0.167327 0.172536 0.176941 0.179936 0.181114 0.180583 0.178230 0.174147 0.168625 0.162006 0.154530 0.146414 0.137991 0.129357 0.120653 0.111979 0.103235 0.094346 0.085209 0.075679 0.065740 0.055541 0.045350 0.035544 0.026612 0.018974 

-0.034019 -0.035462 -0.036687 -0.037630 -0.038265 -0.038619 -0.038717 -0.038502 -0.037994 -0.037125 -0.035851 -0.034309 -0.032540 -0.030620 -0.028555 -0.026249 -0.023823 -0.021216 -0.018382 -0.015443 -0.012255 -0.008724 -0.004865 -0.001013 0.002610 0.006080 0.009294 0.011876 0.014155 0.015855 0.016984 0.017859 0.018696 0.019421 0.020432 0.022142 0.024658 0.027749 0.031546 0.036192 0.041500 0.047932 0.055289 0.063158 0.071532 0.080473 0.089547 0.098736 0.108133 0.117462 0.126585 0.135389 0.143686 0.151448 0.158592 0.165011 0.170726 0.175923 0.180283 0.183215 0.184311 0.183674 0.181196 0.176972 0.171291 0.164498 0.156833 0.148527 0.139916 0.131097 0.122216 0.113370 0.104456 0.095402 0.086108 0.076427 0.066348 0.056018 0.045708 0.035800 0.026783 0.019079 

-0.034292 -0.035650 -0.036869 -0.037887 -0.038666 -0.039139 -0.039289 -0.039050 -0.038264 -0.037036 -0.035444 -0.033525 -0.031383 -0.029035 -0.026441 -0.023732 -0.020870 -0.017892 -0.014688 -0.011276 -0.007684 -0.003993 -0.000155 0.003710 0.007499 0.011276 0.014647 0.017350 0.019548 0.020925 0.021733 0.022183 0.022627 0.023084 0.023900 0.025279 0.027299 0.029918 0.033368 0.037687 0.042781 0.049241 0.056710 0.064730 0.073257 0.082325 0.091570 0.100870 0.110422 0.119928 0.129210 0.138198 0.146683 0.154605 0.161900 0.168417 0.174180 0.179350 0.183650 0.186518 0.187527 0.186777 0.184170 0.179796 0.173948 0.166975 0.159121 0.150628 0.141824 0.132822 0.123768 0.114751 0.105667 0.096450 0.087001 0.077172 0.066952 0.056492 0.046065 0.036055 0.026953 0.019184 

-0.033883 -0.034881 -0.035706 -0.036288 -0.036673 -0.036837 -0.036687 -0.036177 -0.035279 -0.034028 -0.032399 -0.030419 -0.028156 -0.025489 -0.022626 -0.019607 -0.016473 -0.013239 -0.009917 -0.006455 -0.002887 0.000661 0.004279 0.007924 0.011772 0.015535 0.019002 0.021861 0.023995 0.025299 0.025976 0.026316 0.026615 0.026870 0.027420 0.028406 0.029826 0.032004 0.035217 0.039377 0.044405 0.050812 0.058242 0.066378 0.075097 0.084275 0.093646 0.103097 0.112766 0.122471 0.131915 0.141073 0.149726 0.157818 0.165249 0.171870 0.177683 0.182807 0.187046 0.189850 0.190764 0.189891 0.187150 0.182618 0.176598 0.169439 0.161396 0.152713 0.143717 0.134534 0.125308 0.116120 0.106870 0.097491 0.087889 0.077912 0.067553 0.056964 0.046420 0.036308 0.027122 0.019288 

-0.033440 -0.034215 -0.034751 -0.034984 -0.034942 -0.034553 -0.033803 -0.032724 -0.031341 -0.029641 -0.027661 -0.025393 -0.022970 -0.020478 -0.017765 -0.014806 -0.011690 -0.008555 -0.005437 -0.002161 0.001163 0.004527 0.008044 0.011690 0.015286 0.018790 0.022195 0.024999 0.027150 0.028623 0.029436 0.029860 0.030228 0.030350 0.030806 0.031447 0.032432 0.034287 0.037297 0.041344 0.046384 0.052632 0.059946 0.068164 0.076994 0.086295 0.095767 0.105384 0.115168 0.125074 0.134714 0.144039 0.152835 0.161076 0.168651 0.175377 0.181222 0.186305 0.190478 0.193214 0.194022 0.193018 0.190132 0.185436 0.179238 0.171889 0.163656 0.154783 0.145594 0.136231 0.126835 0.117479 0.108063 0.098525 0.088771 0.078647 0.068150 0.057433 0.046773 0.036559 0.027290 0.019391 

-0.026290 -0.026788 -0.027064 -0.027125 -0.026949 -0.026473 -0.025627 -0.024430 -0.023032 -0.021403 -0.019572 -0.017569 -0.015412 -0.013231 -0.010979 -0.008675 -0.006374 -0.003964 -0.001340 0.001419 0.004291 0.007434 0.010848 0.014434 0.017930 0.021252 0.024375 0.026938 0.029004 0.030493 0.031676 0.032476 0.033016 0.033310 0.033614 0.034095 0.034829 0.036529 0.039576 0.043583 0.048584 0.054685 0.061856 0.070057 0.078962 0.088346 0.097942 0.107703 0.117636 0.127742 0.137581 0.147074 0.156008 0.164380 0.172088 0.178924 0.184794 0.189846 0.193948 0.196605 0.197311 0.196162 0.193119 0.188251 0.181870 0.174326 0.165901 0.156836 0.147454 0.137915 0.128350 0.118826 0.109247 0.099551 0.089647 0.079378 0.068744 0.057900 0.047124 0.036810 0.027457 0.019493 

-0.018156 -0.018412 -0.018509 -0.018445 -0.018236 -0.017835 -0.017228 -0.016384 -0.015271 -0.013912 -0.012385 -0.010861 -0.009327 -0.007770 -0.006045 -0.004204 -0.002323 -0.000494 0.001439 0.003578 0.006124 0.008912 0.012056 0.015472 0.018848 0.022106 0.025003 0.027490 0.029607 0.031539 0.033156 0.034434 0.035197 0.035571 0.035923 0.036326 0.037092 0.038810 0.041904 0.045889 0.050901 0.056944 0.064013 0.072115 0.081047 0.090458 0.100128 0.110063 0.120148 0.130445 0.140520 0.150178 0.159247 0.167742 0.175565 0.182503 0.188402 0.193428 0.197457 0.200025 0.200627 0.199318 0.196111 0.191063 0.184495 0.176750 0.168129 0.158872 0.149298 0.139583 0.129851 0.120162 0.110421 0.100570 0.090517 0.080104 0.069334 0.058364 0.047473 0.037058 0.027623 0.019595 

-0.017232 -0.017413 -0.017457 -0.017345 -0.017050 -0.016483 -0.015666 -0.014597 -0.013315 -0.011933 -0.010525 -0.009132 -0.007772 -0.006379 -0.004827 -0.003138 -0.001466 0.000240 0.001894 0.003776 0.006165 0.008886 0.011926 0.015279 0.018530 0.021747 0.024728 0.027323 0.029768 0.031967 0.033984 0.035619 0.036789 0.037431 0.037897 0.038425 0.039291 0.041144 0.044162 0.048212 0.053257 0.059293 0.066379 0.074331 0.083263 0.092618 0.102347 0.112452 0.122708 0.133183 0.143520 0.153332 0.162554 0.171173 0.179096 0.186116 0.192051 0.197048 0.201010 0.203475 0.203959 0.202489 0.199105 0.193872 0.187112 0.179161 0.170341 0.160892 0.151126 0.141237 0.131340 0.121487 0.111585 0.101580 0.091381 0.080825 0.069921 0.058825 0.047819 0.037306 0.027787 0.019696 

-0.015439 -0.015647 -0.015652 -0.015412 -0.015023 -0.014517 -0.013855 -0.013122 -0.012333 -0.011412 -0.010360 -0.009155 -0.007830 -0.006463 -0.004952 -0.003337 -0.001768 -0.000012 0.002060 0.004302 0.006709 0.009265 0.011946 0.014817 0.017965 0.021028 0.023906 0.026714 0.029401 0.031777 0.033933 0.036028 0.037590 0.038614 0.039417 0.040280 0.041445 0.043391 0.046383 0.050417 0.055532 0.061659 0.068799 0.076696 0.085576 0.094843 0.104646 0.114877 0.125302 0.135961 0.146562 0.156556 0.165923 0.174669 0.182698 0.189771 0.195751 0.200719 0.204610 0.206952 0.207306 0.205673 0.202101 0.196684 0.189723 0.181559 0.172537 0.162894 0.152937 0.142875 0.132816 0.122799 0.112739 0.102583 0.092238 0.081541 0.070503 0.059283 0.048164 0.037551 0.027951 0.019796 

-0.011106 -0.011291 -0.011329 -0.011179 -0.010870 -0.010414 -0.009839 -0.009187 -0.008575 -0.007971 -0.007363 -0.006712 -0.005967 -0.005101 -0.004011 -0.002616 -0.000980 0.000802 0.002757 0.004774 0.006822 0.009024 0.011512 0.014225 0.017064 0.019956 0.022815 0.025613 0.028423 0.031035 0.033474 0.035806 0.037645 0.039210 0.040588 0.041842 0.043455 0.045605 0.048512 0.052590 0.057814 0.064016 0.071198 0.079129 0.087930 0.097141 0.107016 0.117331 0.127916 0.138779 0.149646 0.159853 0.169351 0.178229 0.186370 0.193484 0.199509 0.204437 0.208249 0.210460 0.210672 0.208866 0.205100 0.199493 0.192327 0.183945 0.174716 0.164879 0.154731 0.144499 0.134278 0.124100 0.113883 0.103578 0.093089 0.082252 0.071081 0.059737 0.048506 0.037795 0.028113 0.019896 

-0.003529 -0.003960 -0.004354 -0.004674 -0.004884 -0.004963 -0.004912 -0.004721 -0.004354 -0.003835 -0.003211 -0.002576 -0.001981 -0.001239 -0.000388 0.000515 0.001538 0.002863 0.004401 0.006059 0.007560 0.009135 0.010874 0.012988 0.015570 0.018272 0.021050 0.024112 0.027365 0.030511 0.033147 0.035442 0.037627 0.039597 0.041388 0.043027 0.045148 0.047557 0.050663 0.054794 0.060074 0.066334 0.073543 0.081482 0.090226 0.099473 0.109405 0.119804 0.130583 0.141687 0.152772 0.163205 0.172829 0.181855 0.190092 0.197260 0.203330 0.208204 0.211925 0.214001 0.214059 0.212070 0.208104 0.202299 0.194922 0.186317 0.176880 0.166847 0.156509 0.146107 0.135728 0.125389 0.115017 0.104564 0.093933 0.082958 0.071656 0.060189 0.048845 0.038037 0.028274 0.019994 

-0.001038 -0.001166 -0.001286 -0.001386 -0.001455 -0.001459 -0.001301 -0.000953 -0.000499 0.000019 0.000542 0.001158 0.001811 0.002481 0.003205 0.004007 0.004865 0.005766 0.006601 0.007480 0.008513 0.009570 0.010892 0.012434 0.014528 0.017230 0.020186 0.023363 0.026760 0.030010 0.032825 0.035195 0.037480 0.039822 0.041940 0.044052 0.046468 0.049239 0.052652 0.056890 0.062251 0.068519 0.075777 0.083723 0.092441 0.101786 0.111793 0.122332 0.133302 0.144640 0.155945 0.166578 0.176353 0.185544 0.193855 0.201100 0.207204 0.212017 0.215638 0.217568 0.217464 0.215282 0.211111 0.205102 0.197506 0.188677 0.179028 0.168797 0.158271 0.147700 0.137164 0.126666 0.116140 0.105542 0.094770 0.083658 0.072226 0.060637 0.049182 0.038277 0.028434 0.020091 

0.000436 0.000522 0.000672 0.000859 0.001127 0.001425 0.001744 0.002136 0.002586 0.003060 0.003514 0.003957 0.004361 0.004882 0.005562 0.006370 0.007063 0.007609 0.008016 0.008501 0.009155 0.009936 0.011007 0.012167 0.013725 0.016098 0.019116 0.022418 0.025715 0.028983 0.031894 0.034467 0.037011 0.039544 0.041993 0.044669 0.047509 0.050707 0.054386 0.058843 0.064297 0.070617 0.077854 0.085849 0.094578 0.104047 0.114191 0.124879 0.136097 0.147658 0.159157 0.169967 0.179922 0.189284 0.197662 0.205003 0.211128 0.215883 0.219385 0.221163 0.220884 0.218499 0.214118 0.207901 0.200079 0.191025 0.181162 0.170732 0.160017 0.149278 0.138586 0.127931 0.117254 0.106511 0.095600 0.084352 0.072791 0.061082 0.049517 0.038515 0.028593 0.020188 

-0.003116 -0.002685 -0.002213 -0.001672 -0.001112 -0.000559 -0.000059 0.000458 0.000995 0.001425 0.001746 0.002005 0.002301 0.002750 0.003330 0.004117 0.004956 0.005765 0.006485 0.007197 0.007994 0.008808 0.009782 0.011065 0.012722 0.014888 0.017630 0.020649 0.023836 0.027047 0.030098 0.033036 0.035973 0.038788 0.041627 0.044772 0.048095 0.051732 0.055866 0.060662 0.066247 0.072679 0.079846 0.087832 0.096647 0.106225 0.116546 0.127440 0.138919 0.150698 0.162402 0.173392 0.183554 0.193071 0.201523 0.208952 0.215102 0.219797 0.223163 0.224786 0.224316 0.221721 0.217126 0.210695 0.202641 0.193360 0.183281 0.172649 0.161747 0.150841 0.139994 0.129183 0.118357 0.107472 0.096423 0.085041 0.073352 0.061524 0.049849 0.038752 0.028750 0.020284 

-0.012371 -0.011944 -0.011370 -0.010682 -0.009936 -0.009211 -0.008527 -0.007862 -0.007145 -0.006408 -0.005736 -0.005161 -0.004669 -0.004081 -0.003273 -0.002176 -0.000765 0.000655 0.002036 0.003336 0.004480 0.005667 0.007126 0.008769 0.010854 0.013339 0.015934 0.018684 0.021765 0.025113 0.028352 0.031600 0.034770 0.037840 0.041070 0.044544 0.048277 0.052377 0.056995 0.062223 0.068007 0.074556 0.081791 0.089789 0.098652 0.108327 0.118855 0.130003 0.141731 0.153748 0.165675 0.176869 0.187251 0.196902 0.205461 0.212953 0.219125 0.223750 0.226976 0.228436 0.227763 0.224951 0.220135 0.213483 0.205193 0.195685 0.185384 0.174550 0.163462 0.152389 0.141388 0.130423 0.119449 0.108425 0.097239 0.085724 0.073909 0.061961 0.050178 0.038986 0.028905 0.020379 

-0.020251 -0.020242 -0.020113 -0.019852 -0.019450 -0.018946 -0.018357 -0.017735 -0.017106 -0.016470 -0.015741 -0.014832 -0.013747 -0.012448 -0.011056 -0.009465 -0.007779 -0.005941 -0.004116 -0.002425 -0.000661 0.001165 0.003026 0.005184 0.007781 0.010565 0.013372 0.016376 0.019653 0.023123 0.026565 0.030156 0.033620 0.037018 0.040534 0.044265 0.048303 0.052830 0.057912 0.063481 0.069559 0.076239 0.083592 0.091656 0.100608 0.110403 0.121160 0.132559 0.144537 0.156798 0.168974 0.180413 0.191012 0.200780 0.209455 0.217016 0.223183 0.227744 0.230823 0.232115 0.231229 0.228192 0.223147 0.216265 0.207737 0.197998 0.187471 0.176433 0.165162 0.153922 0.142767 0.131651 0.120531 0.109368 0.098048 0.086401 0.074461 0.062396 0.050505 0.039218 0.029059 0.020472 

-0.023086 -0.023565 -0.023932 -0.024146 -0.024156 -0.024043 -0.023808 -0.023396 -0.022890 -0.022245 -0.021435 -0.020544 -0.019490 -0.018273 -0.016914 -0.015532 -0.013913 -0.012085 -0.010210 -0.008188 -0.006000 -0.003610 -0.001147 0.001401 0.003995 0.006890 0.010138 0.013620 0.017392 0.021066 0.024913 0.028923 0.032806 0.036340 0.040178 0.044076 0.048357 0.053145 0.058584 0.064488 0.070842 0.077710 0.085182 0.093339 0.102499 0.112514 0.123485 0.135148 0.147358 0.159873 0.172302 0.184017 0.194827 0.204713 0.213503 0.221135 0.227280 0.231772 0.234703 0.235821 0.234722 0.231447 0.226159 0.219042 0.210271 0.200298 0.189543 0.178302 0.166848 0.155440 0.144132 0.132865 0.121602 0.110304 0.098849 0.087072 0.075008 0.062826 0.050829 0.039449 0.029212 0.020565 

-0.022667 -0.023428 -0.024090 -0.024612 -0.025034 -0.025332 -0.025450 -0.025365 -0.025069 -0.024534 -0.023854 -0.022988 -0.021919 -0.020653 -0.019164 -0.017508 -0.015863 -0.014390 -0.012857 -0.011131 -0.009120 -0.006865 -0.004321 -0.001518 0.001240 0.004132 0.007505 0.011329 0.015447 0.019645 0.023690 0.027986 0.032032 0.035726 0.039692 0.043962 0.048430 0.053451 0.059108 0.065263 0.071847 0.078966 0.086540 0.094886 0.104277 0.114597 0.125839 0.137746 0.150175 0.162973 0.175660 0.187643 0.198692 0.208721 0.217608 0.225304 0.231416 0.235831 0.238621 0.239555 0.238240 0.234713 0.229175 0.221812 0.212794 0.202585 0.191599 0.180159 0.168519 0.156945 0.145482 0.134068 0.122663 0.111230 0.099643 0.087737 0.075550 0.063253 0.051149 0.039677 0.029363 0.020657 

-0.023531 -0.024367 -0.025101 -0.025737 -0.026267 -0.026703 -0.026949 -0.026904 -0.026606 -0.025995 -0.025107 -0.023951 -0.022545 -0.020985 -0.019334 -0.017609 -0.015862 -0.014199 -0.012603 -0.011026 -0.009340 -0.007504 -0.005271 -0.002599 0.000129 0.003113 0.006473 0.010248 0.014400 0.018756 0.023030 0.027259 0.031341 0.035319 0.039355 0.043867 0.048605 0.053836 0.059595 0.065865 0.072632 0.079927 0.087675 0.096256 0.105951 0.116616 0.128170 0.140309 0.152984 0.166081 0.179048 0.191290 0.202589 0.212802 0.221777 0.229521 0.235593 0.239925 0.242580 0.243317 0.241778 0.237992 0.232194 0.224575 0.215306 0.204856 0.193641 0.182001 0.170176 0.158435 0.146817 0.135257 0.123714 0.112147 0.100428 0.088396 0.076088 0.063676 0.051467 0.039902 0.029513 0.020747 

-0.026789 -0.027405 -0.027874 -0.028200 -0.028363 -0.028350 -0.028095 -0.027661 -0.027133 -0.026352 -0.025272 -0.023990 -0.022459 -0.020677 -0.018788 -0.016830 -0.014893 -0.013047 -0.011292 -0.009570 -0.007898 -0.006062 -0.003941 -0.001501 0.001127 0.003897 0.007013 0.010393 0.014291 0.018583 0.022863 0.027057 0.031185 0.035361 0.039707 0.044241 0.049006 0.054266 0.060039 0.066398 0.073267 0.080683 0.088618 0.097503 0.107472 0.118534 0.130416 0.142803 0.155783 0.169213 0.182449 0.194960 0.206529 0.216948 0.226010 0.233795 0.239815 0.244061 0.246575 0.247110 0.245339 0.241287 0.235218 0.227330 0.217807 0.207112 0.195669 0.183827 0.171819 0.159910 0.148138 0.136433 0.124753 0.113054 0.101207 0.089048 0.076620 0.064095 0.051782 0.040126 0.029661 0.020837 

-0.024859 -0.025735 -0.026455 -0.027022 -0.027416 -0.027643 -0.027682 -0.027571 -0.027232 -0.026643 -0.025750 -0.024566 -0.023180 -0.021623 -0.019853 -0.017936 -0.016032 -0.014164 -0.012185 -0.010039 -0.007712 -0.005311 -0.002794 -0.000107 0.002670 0.005552 0.008611 0.011779 0.015176 0.018754 0.022897 0.027188 0.031504 0.035956 0.040400 0.044933 0.049698 0.054811 0.060555 0.066936 0.073778 0.081276 0.089458 0.098632 0.108895 0.120348 0.132585 0.145291 0.158598 0.172362 0.185876 0.198673 0.210509 0.221148 0.230307 0.238132 0.244109 0.248248 0.250605 0.250933 0.248918 0.244604 0.238245 0.230077 0.220296 0.209352 0.197683 0.185639 0.173447 0.161370 0.149444 0.137596 0.125780 0.113952 0.101977 0.089694 0.077147 0.064509 0.052094 0.040348 0.029807 0.020925 

-0.022941 -0.024063 -0.025123 -0.026075 -0.026866 -0.027446 -0.027798 -0.027964 -0.027927 -0.027517 -0.026813 -0.025808 -0.024609 -0.023185 -0.021595 -0.019833 -0.017808 -0.015611 -0.013212 -0.010486 -0.007495 -0.004484 -0.001412 0.001563 0.004533 0.007618 0.010605 0.013515 0.016465 0.019755 0.023729 0.028069 0.032421 0.036868 0.041336 0.045785 0.050356 0.055343 0.061070 0.067405 0.074266 0.081867 0.090215 0.099692 0.110291 0.122093 0.134696 0.147765 0.161445 0.175508 0.189325 0.202424 0.214553 0.225396 0.234675 0.242532 0.248460 0.252477 0.254668 0.254784 0.252519 0.247935 0.241273 0.232817 0.222775 0.211577 0.199682 0.187435 0.175060 0.162815 0.150736 0.138745 0.126797 0.114841 0.102739 0.090334 0.077669 0.064920 0.052403 0.040567 0.029952 0.021012 

-0.025587 -0.026293 -0.026912 -0.027454 -0.027895 -0.028206 -0.028421 -0.028516 -0.028461 -0.028094 -0.027501 -0.026757 -0.025737 -0.024369 -0.022707 -0.020813 -0.018594 -0.016141 -0.013387 -0.010266 -0.006804 -0.003222 0.000330 0.003704 0.006881 0.009876 0.012865 0.015729 0.018604 0.021857 0.025739 0.029801 0.034019 0.038353 0.042585 0.046701 0.050958 0.055756 0.061463 0.067738 0.074660 0.082359 0.090935 0.100755 0.111716 0.123837 0.136775 0.150204 0.164286 0.178686 0.192811 0.206215 0.218647 0.229695 0.239107 0.246987 0.252865 0.256752 0.258763 0.258663 0.256144 0.251276 0.244301 0.235552 0.225244 0.213788 0.201666 0.189218 0.176658 0.164244 0.152014 0.139881 0.127802 0.115719 0.103493 0.090966 0.078185 0.065326 0.052708 0.040783 0.030095 0.021098 

-0.025718 -0.026173 -0.026517 -0.026736 -0.026859 -0.026883 -0.026788 -0.026620 -0.026388 -0.025983 -0.025476 -0.024782 -0.023878 -0.022711 -0.021221 -0.019411 -0.017379 -0.015164 -0.012557 -0.009559 -0.006201 -0.002552 0.001290 0.005005 0.008657 0.012036 0.015215 0.018230 0.021172 0.024526 0.028185 0.031990 0.035976 0.040046 0.043882 0.047674 0.051583 0.056204 0.061697 0.067820 0.074796 0.082720 0.091628 0.101804 0.113154 0.125639 0.138842 0.152659 0.167146 0.181917 0.196359 0.210075 0.222796 0.234065 0.243604 0.251494 0.257329 0.261081 0.262897 0.262573 0.259796 0.254627 0.247332 0.238281 0.227702 0.215983 0.203635 0.190986 0.178241 0.165656 0.153277 0.141003 0.128796 0.116588 0.104238 0.091592 0.078696 0.065729 0.053010 0.040997 0.030236 0.021183 

-0.018183 -0.018645 -0.019080 -0.019512 -0.019939 -0.020335 -0.020699 -0.020994 -0.021226 -0.021417 -0.021484 -0.021409 -0.021140 -0.020463 -0.019406 -0.018015 -0.016131 -0.013808 -0.011183 -0.008259 -0.005079 -0.001423 0.002579 0.006591 0.010432 0.014027 0.017427 0.020662 0.023983 0.027257 0.030662 0.034195 0.037952 0.041638 0.045120 0.048575 0.052312 0.056640 0.061788 0.067699 0.074739 0.082959 0.092253 0.102855 0.114612 0.127457 0.140941 0.155171 0.170066 0.185196 0.199977 0.214006 0.227003 0.238493 0.248161 0.256057 0.261845 0.265457 0.267072 0.266510 0.263468 0.257987 0.250363 0.241002 0.230147 0.218165 0.205588 0.192740 0.179808 0.167054 0.154525 0.142113 0.129778 0.117446 0.104975 0.092211 0.079202 0.066127 0.053309 0.041209 0.030376 0.021267 

-0.015637 -0.016110 -0.016558 -0.017022 -0.017462 -0.017820 -0.018133 -0.018408 -0.018533 -0.018524 -0.018426 -0.018278 -0.017963 -0.017318 -0.016434 -0.015254 -0.013746 -0.011680 -0.009041 -0.005901 -0.002535 0.001063 0.004808 0.008660 0.012488 0.016114 0.019654 0.022939 0.026338 0.029651 0.032862 0.036099 0.039718 0.043124 0.046315 0.049532 0.052937 0.056967 0.061785 0.067527 0.074630 0.083154 0.092825 0.103875 0.116087 0.129298 0.143103 0.157767 0.173031 0.188524 0.203652 0.217972 0.231265 0.242977 0.252787 0.260682 0.266416 0.269882 0.271286 0.270474 0.267157 0.261353 0.253399 0.243716 0.232580 0.220332 0.207525 0.194480 0.181361 0.168436 0.155758 0.143209 0.130749 0.118294 0.105704 0.092823 0.079702 0.066520 0.053605 0.041418 0.030513 0.021349 

-0.014051 -0.014367 -0.014630 -0.014784 -0.014854 -0.014883 -0.014845 -0.014790 -0.014653 -0.014365 -0.013956 -0.013391 -0.012630 -0.011673 -0.010487 -0.009074 -0.007486 -0.005581 -0.003289 -0.000724 0.002095 0.005152 0.008327 0.011683 0.014937 0.018267 0.021621 0.024916 0.028294 0.031594 0.034740 0.037916 0.041343 0.044477 0.047388 0.050276 0.053439 0.057298 0.061904 0.067563 0.074675 0.083409 0.093438 0.104936 0.117612 0.131201 0.145382 0.160427 0.176094 0.191929 0.207373 0.222000 0.235586 0.247525 0.257471 0.265374 0.271030 0.274351 0.275536 0.274466 0.270862 0.264723 0.256435 0.246426 0.235000 0.222484 0.209449 0.196203 0.182898 0.169803 0.156977 0.144292 0.131707 0.119132 0.106424 0.093428 0.080196 0.066909 0.053897 0.041625 0.030649 0.021431 

-0.008656 -0.008719 -0.008717 -0.008630 -0.008511 -0.008354 -0.008093 -0.007733 -0.007330 -0.006910 -0.006331 -0.005537 -0.004659 -0.003642 -0.002399 -0.000896 0.000729 0.002285 0.003887 0.005662 0.007782 0.010127 0.012630 0.015148 0.017786 0.020583 0.023572 0.026640 0.030028 0.033310 0.036388 0.039316 0.042293 0.045078 0.047897 0.050679 0.053803 0.057539 0.062149 0.067827 0.074926 0.083879 0.094229 0.106108 0.119234 0.133201 0.147767 0.163199 0.179245 0.195394 0.211132 0.226093 0.239974 0.252135 0.262215 0.270114 0.275684 0.278859 0.279822 0.278485 0.274582 0.268102 0.259470 0.249131 0.237407 0.224623 0.211357 0.197911 0.184419 0.171155 0.158180 0.145361 0.132654 0.119960 0.107135 0.094026 0.080685 0.067293 0.054185 0.041829 0.030783 0.021511 

-0.003428 -0.003183 -0.002876 -0.002548 -0.002202 -0.001856 -0.001468 -0.001056 -0.000610 -0.000106 0.000451 0.001090 0.001878 0.002920 0.004181 0.005433 0.006499 0.007450 0.008454 0.009617 0.011211 0.013329 0.015622 0.018155 0.020720 0.023200 0.025713 0.028462 0.031589 0.034682 0.037645 0.040179 0.042720 0.045302 0.048020 0.050801 0.053987 0.057736 0.062378 0.068193 0.075452 0.084574 0.095245 0.107463 0.120952 0.135350 0.150287 0.166083 0.182457 0.198911 0.214945 0.230263 0.244414 0.256802 0.267005 0.274903 0.280378 0.283404 0.284145 0.282535 0.278316 0.271491 0.262504 0.251830 0.239800 0.226750 0.213251 0.199602 0.185923 0.172493 0.159368 0.146417 0.133588 0.120777 0.107838 0.094617 0.081167 0.067673 0.054470 0.042030 0.030915 0.021589 

-0.003620 -0.003398 -0.003142 -0.002829 -0.002425 -0.001927 -0.001310 -0.000609 0.000152 0.001066 0.002102 0.003171 0.004204 0.005324 0.006542 0.007732 0.008906 0.009968 0.011143 0.012511 0.014284 0.016319 0.018594 0.020908 0.023089 0.025348 0.027768 0.030382 0.033165 0.035903 0.038344 0.040446 0.042654 0.045124 0.047797 0.050606 0.053892 0.057801 0.062511 0.068590 0.076202 0.085561 0.096502 0.109031 0.122871 0.137659 0.152932 0.169043 0.185742 0.202477 0.218838 0.234493 0.248908 0.261510 0.271833 0.279746 0.285112 0.287989 0.288503 0.286608 0.282067 0.274888 0.265539 0.254522 0.242180 0.228864 0.215130 0.201277 0.187412 0.173816 0.160541 0.147459 0.134509 0.121584 0.108532 0.095201 0.081644 0.068048 0.054751 0.042229 0.031045 0.021666 

-0.010131 -0.009946 -0.009601 -0.009097 -0.008427 -0.007622 -0.006647 -0.005505 -0.004214 -0.002834 -0.001401 0.000099 0.001715 0.003504 0.005278 0.006965 0.008527 0.010103 0.011865 0.013778 0.015768 0.017916 0.020161 0.022412 0.024635 0.026854 0.029270 0.031702 0.034059 0.036402 0.038510 0.040469 0.042401 0.044652 0.047288 0.050207 0.053612 0.057709 0.062687 0.069209 0.077146 0.086795 0.098041 0.110881 0.124996 0.140083 0.155690 0.172109 0.189091 0.206104 0.222813 0.238780 0.253447 0.266265 0.276705 0.284628 0.289892 0.292624 0.292898 0.290708 0.285834 0.278295 0.268578 0.257208 0.244548 0.230965 0.216992 0.202935 0.188884 0.175122 0.161699 0.148487 0.135419 0.122380 0.109217 0.095777 0.082115 0.068419 0.055029 0.042425 0.031174 0.021742 

-0.013988 -0.013788 -0.013396 -0.012786 -0.011988 -0.011052 -0.009990 -0.008769 -0.007383 -0.005801 -0.004101 -0.002330 -0.000565 0.001333 0.003331 0.005385 0.007618 0.009767 0.011857 0.013949 0.015918 0.017823 0.020007 0.022329 0.024691 0.027163 0.029551 0.031843 0.034009 0.036050 0.038033 0.039889 0.041714 0.043822 0.046530 0.049664 0.053215 0.057601 0.063007 0.069943 0.078272 0.088223 0.099808 0.112955 0.127303 0.142616 0.158568 0.175283 0.192517 0.209836 0.226873 0.243127 0.258031 0.271066 0.281619 0.289553 0.294714 0.297295 0.297328 0.294828 0.289615 0.281710 0.271618 0.259889 0.246903 0.233052 0.218838 0.204577 0.190339 0.176412 0.162842 0.149502 0.136316 0.123165 0.109892 0.096346 0.082580 0.068784 0.055303 0.042618 0.031300 0.021817 

-0.009882 -0.010053 -0.010078 -0.009919 -0.009593 -0.009140 -0.008538 -0.007813 -0.006968 -0.005998 -0.004920 -0.003679 -0.002247 -0.000484 0.001543 0.003663 0.005777 0.007881 0.010047 0.012255 0.014441 0.016801 0.019084 0.021334 0.023736 0.026373 0.028815 0.031004 0.032945 0.034958 0.037041 0.038956 0.040986 0.043170 0.045830 0.049080 0.052899 0.057522 0.063281 0.070668 0.079424 0.089753 0.101708 0.115136 0.129793 0.145349 0.161562 0.178563 0.196055 0.213682 0.231013 0.247548 0.262687 0.275915 0.286583 0.294526 0.299586 0.302004 0.301788 0.298967 0.293407 0.285130 0.274658 0.262561 0.249253 0.235124 0.220668 0.206201 0.191779 0.177685 0.163970 0.150502 0.137202 0.123940 0.110559 0.096908 0.083039 0.069145 0.055573 0.042808 0.031424 0.021890 

-0.006424 -0.006661 -0.006859 -0.006929 -0.006880 -0.006786 -0.006638 -0.006392 -0.006081 -0.005705 -0.005222 -0.004618 -0.003827 -0.002711 -0.001143 0.000716 0.002778 0.004983 0.007373 0.010140 0.013036 0.015798 0.018391 0.020863 0.023168 0.025349 0.027436 0.029574 0.031803 0.033842 0.036035 0.038102 0.040359 0.042756 0.045472 0.048752 0.052687 0.057550 0.063700 0.071402 0.080603 0.091307 0.103609 0.117398 0.132369 0.148180 0.164677 0.181965 0.199719 0.217637 0.235248 0.252047 0.267443 0.280835 0.291604 0.299546 0.304516 0.306755 0.306274 0.303127 0.297207 0.288553 0.277693 0.265222 0.251591 0.237181 0.222483 0.207808 0.193203 0.178943 0.165083 0.151489 0.138075 0.124704 0.111217 0.097462 0.083492 0.069500 0.055839 0.042996 0.031546 0.021962 

-0.010625 -0.010763 -0.010895 -0.011042 -0.011207 -0.011372 -0.011483 -0.011539 -0.011480 -0.011254 -0.010862 -0.010290 -0.009413 -0.008187 -0.006562 -0.004443 -0.001985 0.000793 0.003918 0.007339 0.010750 0.013921 0.016740 0.019262 0.021502 0.023697 0.025979 0.028277 0.030385 0.032664 0.035018 0.037294 0.039677 0.042332 0.045178 0.048483 0.052587 0.057861 0.064380 0.072385 0.081900 0.092888 0.105590 0.119678 0.134987 0.151082 0.167881 0.185480 0.203540 0.221723 0.239631 0.256666 0.272292 0.285827 0.296685 0.304615 0.309499 0.311539 0.310786 0.307307 0.301015 0.291975 0.280724 0.267878 0.253916 0.239225 0.224283 0.209396 0.194611 0.180186 0.166181 0.152463 0.138935 0.125458 0.111865 0.098008 0.083939 0.069851 0.056102 0.043180 0.031666 0.022032 

-0.018043 -0.018808 -0.019482 -0.020005 -0.020359 -0.020569 -0.020636 -0.020402 -0.019890 -0.019129 -0.018149 -0.016977 -0.015548 -0.013850 -0.011871 -0.009510 -0.006684 -0.003534 -0.000188 0.003317 0.006748 0.010157 0.013325 0.016053 0.018605 0.021291 0.023915 0.026355 0.028834 0.031337 0.033899 0.036542 0.039140 0.041861 0.044857 0.048368 0.052627 0.058207 0.065165 0.073500 0.083282 0.094530 0.107565 0.121957 0.137619 0.154057 0.171213 0.189138 0.207509 0.225964 0.244159 0.261422 0.277250 0.290903 0.301826 0.309735 0.314518 0.316354 0.315328 0.311508 0.304832 0.295398 0.283746 0.270524 0.256227 0.241253 0.226068 0.210967 0.196002 0.181413 0.167266 0.153424 0.139784 0.126201 0.112504 0.098547 0.084379 0.070196 0.056360 0.043362 0.031784 0.022101 

-0.021848 -0.022628 -0.023302 -0.023827 -0.024187 -0.024352 -0.024246 -0.023855 -0.023151 -0.022196 -0.020952 -0.019439 -0.017741 -0.015930 -0.013850 -0.011444 -0.008783 -0.005841 -0.002796 0.000340 0.003464 0.006498 0.009432 0.012277 0.015105 0.017990 0.020652 0.023405 0.026360 0.029341 0.032350 0.035355 0.038310 0.041120 0.044304 0.048101 0.052727 0.058684 0.065918 0.074609 0.084755 0.096310 0.109542 0.124242 0.140224 0.157089 0.174635 0.192914 0.211583 0.230349 0.248821 0.266306 0.282311 0.296068 0.307047 0.314909 0.319568 0.321208 0.319904 0.315730 0.308660 0.298818 0.286758 0.273160 0.258526 0.243267 0.227835 0.212519 0.197375 0.182625 0.168338 0.154372 0.140621 0.126933 0.113134 0.099078 0.084813 0.070537 0.056615 0.043540 0.031899 0.022169 

-0.019457 -0.020251 -0.020930 -0.021471 -0.021910 -0.022206 -0.022326 -0.022223 -0.021903 -0.021360 -0.020573 -0.019563 -0.018363 -0.016946 -0.015306 -0.013336 -0.011008 -0.008356 -0.005563 -0.002650 0.000214 0.002901 0.005468 0.007977 0.010555 0.013307 0.016126 0.019215 0.022613 0.026195 0.029778 0.033234 0.036792 0.040032 0.043509 0.047789 0.052923 0.059188 0.066643 0.075690 0.086300 0.098210 0.111604 0.126549 0.142820 0.160155 0.178125 0.196788 0.215791 0.234842 0.253591 0.271319 0.287482 0.301337 0.312342 0.320126 0.324656 0.326102 0.324515 0.319977 0.312496 0.302235 0.289763 0.275788 0.260813 0.245263 0.229586 0.214054 0.198730 0.183821 0.169395 0.155306 0.141446 0.127654 0.113755 0.099601 0.085240 0.070872 0.056865 0.043716 0.032013 0.022235 

-0.018621 -0.019426 -0.020222 -0.021001 -0.021761 -0.022392 -0.022859 -0.023194 -0.023365 -0.023330 -0.023049 -0.022456 -0.021508 -0.020314 -0.018823 -0.017021 -0.015016 -0.012790 -0.010161 -0.007198 -0.004340 -0.001747 0.000588 0.002797 0.005254 0.007869 0.010805 0.014288 0.018327 0.022504 0.026646 0.030663 0.034729 0.038617 0.042674 0.047513 0.053110 0.059698 0.067457 0.076807 0.087813 0.100146 0.113773 0.128955 0.145529 0.163273 0.181713 0.200766 0.220093 0.239445 0.258477 0.276452 0.292752 0.306702 0.317706 0.325393 0.329784 0.331029 0.329149 0.324243 0.316338 0.305651 0.292760 0.278406 0.263088 0.247245 0.231319 0.215571 0.200068 0.185002 0.170438 0.156226 0.142260 0.128365 0.114366 0.100116 0.085661 0.071202 0.057112 0.043888 0.032124 0.022299 

-0.028969 -0.029990 -0.030866 -0.031605 -0.032211 -0.032629 -0.032849 -0.032856 -0.032681 -0.032254 -0.031580 -0.030578 -0.029362 -0.027907 -0.026182 -0.024180 -0.021819 -0.019185 -0.016369 -0.013465 -0.010560 -0.007819 -0.005290 -0.002896 -0.000508 0.002247 0.005592 0.009505 0.013871 0.018423 0.022997 0.027657 0.032376 0.037015 0.041754 0.047232 0.053227 0.060158 0.068364 0.077999 0.089347 0.102027 0.115971 0.131454 0.148389 0.166510 0.185424 0.204807 0.224480 0.244176 0.263490 0.281704 0.298132 0.312168 0.323146 0.330715 0.334956 0.335985 0.333803 0.328525 0.320183 0.309061 0.295752 0.281010 0.265350 0.249214 0.233034 0.217070 0.201387 0.186166 0.171466 0.157133 0.143061 0.129064 0.114967 0.100623 0.086075 0.071527 0.057354 0.044058 0.032233 0.022362 

-0.033440 -0.034623 -0.035679 -0.036584 -0.037330 -0.037924 -0.038337 -0.038489 -0.038359 -0.037965 -0.037257 -0.036210 -0.035004 -0.033637 -0.031940 -0.029893 -0.027619 -0.025115 -0.022485 -0.019810 -0.017130 -0.014568 -0.011995 -0.009320 -0.006604 -0.003413 0.000439 0.004690 0.009313 0.014091 0.019032 0.024197 0.029487 0.034841 0.040500 0.046667 0.053325 0.060733 0.069278 0.079267 0.090916 0.103886 0.118184 0.134057 0.151416 0.169941 0.189248 0.208943 0.228961 0.249024 0.268640 0.287067 0.303634 0.317727 0.328663 0.336099 0.340176 0.340980 0.338473 0.332815 0.324032 0.312465 0.298738 0.283600 0.267601 0.251167 0.234733 0.218550 0.202689 0.187314 0.172478 0.158026 0.143850 0.129753 0.115560 0.101122 0.086483 0.071847 0.057592 0.044224 0.032340 0.022423 

-0.031311 -0.032455 -0.033532 -0.034524 -0.035482 -0.036396 -0.037196 -0.037814 -0.038115 -0.038165 -0.037968 -0.037520 -0.036902 -0.036115 -0.035057 -0.033582 -0.031806 -0.029844 -0.027589 -0.025128 -0.022595 -0.020196 -0.017749 -0.015032 -0.012101 -0.008556 -0.004479 0.000009 0.004874 0.010066 0.015259 0.020680 0.026386 0.032461 0.038942 0.045861 0.053158 0.061141 0.070137 0.080532 0.092460 0.105738 0.120509 0.136820 0.154599 0.173559 0.193194 0.213221 0.233587 0.254010 0.273935 0.292546 0.309243 0.323375 0.334248 0.341560 0.345456 0.346019 0.343163 0.337108 0.327879 0.315864 0.301712 0.286178 0.269836 0.253104 0.236414 0.220010 0.203972 0.188447 0.173475 0.158906 0.144628 0.130431 0.116142 0.101614 0.086884 0.072161 0.057826 0.044387 0.032445 0.022483 

-0.029024 -0.030056 -0.030976 -0.031791 -0.032566 -0.033251 -0.033862 -0.034422 -0.034881 -0.035244 -0.035575 -0.035826 -0.035868 -0.035714 -0.035391 -0.034683 -0.033728 -0.032475 -0.030735 -0.028728 -0.026529 -0.024166 -0.021565 -0.018851 -0.015852 -0.012390 -0.008607 -0.004312 0.000406 0.005771 0.011452 0.017213 0.023307 0.029933 0.037027 0.044706 0.052659 0.061198 0.070713 0.081719 0.094078 0.107758 0.123019 0.139769 0.158012 0.177336 0.197285 0.217660 0.238386 0.259189 0.279383 0.298157 0.314952 0.329113 0.339901 0.347086 0.350794 0.351095 0.347880 0.341403 0.331728 0.319257 0.304676 0.288741 0.272054 0.255022 0.238075 0.221450 0.205236 0.189562 0.174457 0.159771 0.145392 0.131098 0.116715 0.102097 0.087278 0.072469 0.058056 0.044547 0.032547 0.022541 

-0.027335 -0.028191 -0.029003 -0.029804 -0.030592 -0.031375 -0.032125 -0.032828 -0.033400 -0.033901 -0.034402 -0.034790 -0.035039 -0.035065 -0.034864 -0.034437 -0.033932 -0.033331 -0.032463 -0.031293 -0.029682 -0.027616 -0.025138 -0.022224 -0.019086 -0.015741 -0.012051 -0.007693 -0.002989 0.002338 0.008051 0.014120 0.020585 0.027511 0.035095 0.043245 0.051817 0.061011 0.071219 0.082933 0.095881 0.110043 0.125727 0.142913 0.161593 0.181273 0.201563 0.222311 0.243381 0.264551 0.284966 0.303897 0.320764 0.334940 0.345625 0.352676 0.356192 0.356208 0.352629 0.345704 0.335576 0.322645 0.307631 0.291291 0.274252 0.256921 0.239717 0.222870 0.206479 0.190661 0.175423 0.160623 0.146145 0.131754 0.117278 0.102571 0.087665 0.072772 0.058281 0.044704 0.032647 0.022598 

-0.027039 -0.028180 -0.029328 -0.030459 -0.031532 -0.032507 -0.033384 -0.034201 -0.034930 -0.035469 -0.035837 -0.036060 -0.036164 -0.036035 -0.035686 -0.035221 -0.034665 -0.033968 -0.033086 -0.032023 -0.030804 -0.029160 -0.026854 -0.024159 -0.021063 -0.017638 -0.014000 -0.009865 -0.005357 -0.000256 0.005571 0.011844 0.018475 0.025478 0.033306 0.041843 0.051042 0.061030 0.071961 0.084234 0.097790 0.112489 0.128662 0.146279 0.165375 0.185372 0.206002 0.227152 0.248588 0.270060 0.290689 0.309759 0.326683 0.340859 0.351428 0.358342 0.361645 0.361356 0.357396 0.350014 0.339422 0.326024 0.310575 0.293827 0.276432 0.258799 0.241340 0.224269 0.207703 0.191742 0.176373 0.161461 0.146884 0.132400 0.117832 0.103038 0.088046 0.073070 0.058502 0.044857 0.032745 0.022653 

-0.027860 -0.028939 -0.029934 -0.030856 -0.031702 -0.032456 -0.033095 -0.033658 -0.034091 -0.034433 -0.034678 -0.034842 -0.034928 -0.034766 -0.034319 -0.033733 -0.033085 -0.032462 -0.031759 -0.030882 -0.029796 -0.028436 -0.026564 -0.024426 -0.021777 -0.018618 -0.015022 -0.011071 -0.006638 -0.001788 0.003757 0.010124 0.016763 0.023752 0.031850 0.040890 0.050594 0.061263 0.072906 0.085729 0.099766 0.115040 0.131770 0.149870 0.169320 0.189645 0.210596 0.232156 0.253974 0.275706 0.296558 0.315736 0.332717 0.346861 0.357320 0.364081 0.367144 0.366537 0.362178 0.354329 0.343261 0.329398 0.313507 0.296346 0.278595 0.260658 0.242946 0.225648 0.208906 0.192805 0.177308 0.162285 0.147611 0.133034 0.118376 0.103496 0.088419 0.073362 0.058718 0.045007 0.032840 0.022707 

-0.029428 -0.030208 -0.030851 -0.031349 -0.031692 -0.031876 -0.031926 -0.031800 -0.031508 -0.031138 -0.030711 -0.030216 -0.029592 -0.028922 -0.028263 -0.027711 -0.027386 -0.027156 -0.026962 -0.026735 -0.026496 -0.025908 -0.024804 -0.023183 -0.021112 -0.018387 -0.015044 -0.011341 -0.007162 -0.002426 0.002954 0.009260 0.015897 0.022893 0.031145 0.040361 0.050484 0.061695 0.073983 0.087345 0.101920 0.117724 0.135012 0.153604 0.173358 0.194068 0.215358 0.237326 0.259539 0.281496 0.302562 0.321848 0.338877 0.352953 0.363295 0.369879 0.372701 0.371747 0.366976 0.358648 0.347096 0.332766 0.316430 0.298850 0.280738 0.262498 0.244531 0.227007 0.210089 0.193850 0.178227 0.163096 0.148326 0.133657 0.118911 0.103946 0.088786 0.073649 0.058931 0.045154 0.032933 0.022758 

-0.024242 -0.024504 -0.024588 -0.024424 -0.024082 -0.023625 -0.023052 -0.022355 -0.021541 -0.020621 -0.019728 -0.018890 -0.018157 -0.017605 -0.017328 -0.017411 -0.017871 -0.018693 -0.019598 -0.020505 -0.021169 -0.021462 -0.021322 -0.020386 -0.018784 -0.016571 -0.013668 -0.010231 -0.006352 -0.001906 0.003426 0.009550 0.016168 0.023131 0.031157 0.040322 0.050786 0.062480 0.075251 0.089141 0.104297 0.120591 0.138438 0.157465 0.177605 0.198618 0.220282 0.242680 0.265256 0.287476 0.308718 0.328113 0.345161 0.359149 0.369351 0.375731 0.378308 0.376984 0.371787 0.362974 0.350926 0.336126 0.319342 0.301336 0.282864 0.264319 0.246097 0.228345 0.211252 0.194877 0.179131 0.163893 0.149028 0.134269 0.119435 0.104388 0.089146 0.073930 0.059138 0.045297 0.033023 0.022808 

-0.012207 -0.012329 -0.012288 -0.012094 -0.011737 -0.011253 -0.010630 -0.009815 -0.008873 -0.008006 -0.007233 -0.006608 -0.006254 -0.006237 -0.006485 -0.007084 -0.008184 -0.009588 -0.011214 -0.012809 -0.014222 -0.015267 -0.015856 -0.015816 -0.015028 -0.013600 -0.011359 -0.008327 -0.004495 -0.000061 0.005062 0.010916 0.017338 0.024077 0.031844 0.040925 0.051725 0.063793 0.077000 0.091311 0.106882 0.123659 0.141988 0.161465 0.181999 0.203346 0.225399 0.248198 0.271122 0.293619 0.315037 0.334539 0.351577 0.365453 0.375480 0.381645 0.383952 0.382244 0.376615 0.367303 0.354752 0.339478 0.322241 0.303805 0.284970 0.266120 0.247641 0.229663 0.212395 0.195886 0.180018 0.164676 0.149718 0.134870 0.119950 0.104821 0.089498 0.074205 0.059342 0.045437 0.033111 0.022857 

-0.008763 -0.008062 -0.007201 -0.006168 -0.005026 -0.003826 -0.002570 -0.001279 -0.000094 0.000893 0.001653 0.002265 0.002657 0.002660 0.002224 0.001325 -0.000097 -0.001806 -0.003680 -0.005728 -0.007642 -0.009371 -0.010761 -0.011449 -0.011269 -0.010412 -0.008610 -0.005765 -0.002042 0.002286 0.007186 0.012760 0.018723 0.025369 0.033209 0.042549 0.053436 0.065735 0.079219 0.093843 0.109658 0.126886 0.145636 0.165580 0.186516 0.208269 0.230695 0.253887 0.277168 0.299925 0.321490 0.341106 0.358107 0.371854 0.381701 0.387631 0.389634 0.387533 0.381455 0.371641 0.358577 0.342818 0.325124 0.306260 0.287058 0.267901 0.249164 0.230962 0.213518 0.196878 0.180890 0.165445 0.150394 0.135459 0.120454 0.105245 0.089844 0.074474 0.059540 0.045574 0.033196 0.022904 

-0.007247 -0.006877 -0.006347 -0.005634 -0.004716 -0.003631 -0.002462 -0.001277 -0.000003 0.001295 0.002512 0.003575 0.004291 0.004725 0.004805 0.004404 0.003572 0.002241 0.000617 -0.001191 -0.003204 -0.005142 -0.006893 -0.008028 -0.008322 -0.007651 -0.006000 -0.003313 0.000365 0.004546 0.009328 0.014572 0.020294 0.027116 0.035274 0.044825 0.055741 0.068153 0.081858 0.096716 0.112771 0.130394 0.149446 0.169789 0.191131 0.213335 0.236187 0.259760 0.283384 0.306389 0.328096 0.347812 0.364755 0.378350 0.388028 0.393698 0.395359 0.392849 0.386303 0.375982 0.362394 0.346144 0.327992 0.308702 0.289125 0.269665 0.250667 0.232240 0.214622 0.197851 0.181744 0.166201 0.151059 0.136038 0.120949 0.105662 0.090182 0.074738 0.059734 0.045707 0.033279 0.022949 

-0.008356 -0.008369 -0.008235 -0.007950 -0.007485 -0.006821 -0.005950 -0.004947 -0.003807 -0.002513 -0.001108 0.000269 0.001390 0.002252 0.002743 0.002916 0.002649 0.002086 0.001246 0.000146 -0.001164 -0.002459 -0.003706 -0.004693 -0.005051 -0.004773 -0.003508 -0.000921 0.002644 0.006842 0.011640 0.017028 0.022925 0.029834 0.038029 0.047544 0.058554 0.071032 0.084898 0.099909 0.116222 0.134109 0.153396 0.174090 0.195851 0.218536 0.241833 0.265799 0.289766 0.312995 0.334869 0.354640 0.371537 0.384965 0.394459 0.399840 0.401117 0.398183 0.391151 0.380325 0.366200 0.349456 0.330846 0.311131 0.291172 0.271409 0.252147 0.233496 0.215706 0.198806 0.182583 0.166943 0.151711 0.136605 0.121433 0.106069 0.090513 0.074995 0.059924 0.045836 0.033360 0.022992 

-0.014682 -0.014573 -0.014284 -0.013788 -0.013082 -0.012196 -0.011143 -0.009991 -0.008693 -0.007304 -0.005876 -0.004382 -0.003018 -0.001816 -0.000862 -0.000125 0.000269 0.000336 0.000068 -0.000329 -0.000666 -0.001075 -0.001507 -0.001721 -0.001750 -0.001292 -0.000075 0.002079 0.005460 0.009711 0.014625 0.020289 0.026566 0.033550 0.041698 0.051171 0.062044 0.074467 0.088417 0.103496 0.119879 0.137938 0.157465 0.178510 0.200718 0.223863 0.247630 0.271980 0.296287 0.319754 0.341785 0.361597 0.378440 0.391709 0.400983 0.406048 0.406905 0.403529 0.395999 0.384664 0.369994 0.352753 0.333683 0.313547 0.293198 0.273132 0.253605 0.234732 0.216772 0.199743 0.183406 0.167671 0.152349 0.137161 0.121908 0.106469 0.090837 0.075247 0.060109 0.045962 0.033437 0.023033 

-0.020298 -0.020447 -0.020476 -0.020369 -0.020114 -0.019632 -0.018885 -0.017904 -0.016688 -0.015316 -0.013805 -0.012205 -0.010555 -0.008909 -0.007317 -0.005792 -0.004480 -0.003351 -0.002489 -0.001823 -0.001302 -0.000920 -0.000637 -0.000178 0.000592 0.001772 0.003353 0.005799 0.009250 0.013491 0.018569 0.024490 0.030859 0.037782 0.045952 0.055359 0.066222 0.078554 0.092373 0.107467 0.123861 0.141988 0.161756 0.183159 0.205788 0.229354 0.253590 0.278324 0.302942 0.326660 0.348833 0.368699 0.385459 0.398580 0.407609 0.412311 0.412724 0.408884 0.400843 0.388994 0.373770 0.356030 0.336499 0.315946 0.295206 0.274831 0.255041 0.235948 0.217820 0.200661 0.184214 0.168385 0.152975 0.137706 0.122373 0.106859 0.091154 0.075493 0.060289 0.046085 0.033513 0.023073 

-0.021598 -0.022248 -0.022766 -0.023091 -0.023247 -0.023226 -0.022990 -0.022448 -0.021521 -0.020350 -0.019001 -0.017523 -0.015928 -0.014123 -0.012220 -0.010415 -0.008587 -0.006802 -0.005022 -0.003468 -0.001964 -0.000531 0.000789 0.002109 0.003454 0.005036 0.007188 0.010087 0.013741 0.018062 0.023120 0.029096 0.035560 0.042492 0.050644 0.060095 0.070983 0.083229 0.096836 0.111832 0.128169 0.146342 0.166356 0.188084 0.211111 0.235077 0.259744 0.284818 0.309721 0.333717 0.356051 0.375935 0.392586 0.405568 0.414325 0.418635 0.418573 0.414248 0.405683 0.393313 0.377530 0.359282 0.339289 0.318325 0.297199 0.276506 0.256455 0.237145 0.218849 0.201562 0.185005 0.169085 0.153588 0.138239 0.122827 0.107242 0.091463 0.075733 0.060464 0.046204 0.033586 0.023111 

-0.015462 -0.016076 -0.016690 -0.017251 -0.017761 -0.018178 -0.018507 -0.018702 -0.018690 -0.018455 -0.018085 -0.017537 -0.016729 -0.015615 -0.014159 -0.012484 -0.010618 -0.008774 -0.006920 -0.004832 -0.002503 -0.000164 0.002138 0.004334 0.006393 0.008550 0.011269 0.014566 0.018674 0.023270 0.028539 0.034397 0.040639 0.047601 0.055808 0.065386 0.076153 0.088313 0.101733 0.116519 0.132786 0.151000 0.171329 0.193377 0.216732 0.241055 0.266095 0.291494 0.316684 0.340919 0.363411 0.383279 0.399831 0.412654 0.421115 0.425019 0.424463 0.419625 0.410520 0.397612 0.381269 0.362508 0.342055 0.320682 0.299173 0.278157 0.257847 0.238321 0.219860 0.202444 0.185780 0.169770 0.154187 0.138761 0.123271 0.107615 0.091765 0.075966 0.060635 0.046319 0.033656 0.023148 

-0.008436 -0.009080 -0.009804 -0.010621 -0.011493 -0.012371 -0.013230 -0.014089 -0.014910 -0.015557 -0.015916 -0.015998 -0.015804 -0.015265 -0.014441 -0.013274 -0.011761 -0.010234 -0.008383 -0.005999 -0.003375 -0.000726 0.002256 0.005396 0.008566 0.011810 0.015356 0.019166 0.023643 0.028672 0.034091 0.039963 0.046280 0.053325 0.061667 0.071171 0.081684 0.093672 0.106921 0.121532 0.137807 0.156066 0.176646 0.199012 0.222597 0.247261 0.272627 0.298372 0.323827 0.348277 0.370894 0.390746 0.407203 0.419816 0.427968 0.431451 0.430389 0.425014 0.415356 0.401889 0.384985 0.365707 0.344795 0.323015 0.301125 0.279786 0.259217 0.239478 0.220853 0.203308 0.186538 0.170440 0.154774 0.139272 0.123706 0.107980 0.092060 0.076194 0.060801 0.046431 0.033723 0.023182 

-0.010667 -0.011436 -0.012237 -0.013077 -0.013946 -0.014831 -0.015652 -0.016276 -0.016727 -0.017070 -0.017249 -0.017212 -0.016964 -0.016494 -0.015775 -0.014578 -0.012977 -0.011038 -0.008918 -0.006339 -0.003464 -0.000259 0.003266 0.007189 0.011307 0.015621 0.020142 0.024683 0.029334 0.034478 0.039972 0.045807 0.052093 0.059120 0.067513 0.076941 0.087272 0.099017 0.112214 0.126827 0.143089 0.161498 0.182249 0.204809 0.228603 0.253618 0.279349 0.305416 0.331144 0.355799 0.378492 0.398324 0.414675 0.427060 0.434880 0.437930 0.436353 0.430412 0.420190 0.406142 0.388673 0.368881 0.347512 0.325319 0.303054 0.281390 0.260564 0.240614 0.221827 0.204153 0.187282 0.171096 0.155347 0.139772 0.124131 0.108335 0.092347 0.076416 0.060962 0.046539 0.033788 0.023215 

-0.021302 -0.021941 -0.022452 -0.022799 -0.023029 -0.023155 -0.023142 -0.023012 -0.022778 -0.022379 -0.021820 -0.021033 -0.020080 -0.018923 -0.017488 -0.015624 -0.013281 -0.010683 -0.007861 -0.004789 -0.001549 0.002096 0.006112 0.010660 0.015557 0.020590 0.025623 0.030612 0.035601 0.040784 0.046234 0.052038 0.058199 0.065089 0.073219 0.082398 0.092615 0.104147 0.117367 0.132100 0.148427 0.167008 0.187950 0.210728 0.234766 0.260128 0.286229 0.312615 0.338584 0.363443 0.386211 0.406019 0.422260 0.434404 0.441846 0.444444 0.442349 0.435819 0.425014 0.410372 0.392333 0.372024 0.350203 0.327596 0.304959 0.282971 0.261887 0.241731 0.222783 0.204981 0.188009 0.171737 0.155908 0.140261 0.124547 0.108682 0.092627 0.076631 0.061118 0.046643 0.033850 0.023245 

-0.026374 -0.026698 -0.026914 -0.027023 -0.027027 -0.026946 -0.026728 -0.026268 -0.025594 -0.024698 -0.023593 -0.022297 -0.020736 -0.018860 -0.016759 -0.014393 -0.011840 -0.009058 -0.005993 -0.002624 0.001001 0.005138 0.009792 0.014751 0.020023 0.025401 0.030800 0.036067 0.041582 0.047168 0.052826 0.058523 0.064423 0.070970 0.078719 0.087554 0.097544 0.108945 0.122128 0.137077 0.153713 0.172480 0.193648 0.216692 0.241116 0.266803 0.293225 0.319945 0.346165 0.371196 0.394059 0.413827 0.429941 0.441822 0.448869 0.451002 0.448369 0.441230 0.429828 0.414577 0.395963 0.375139 0.352865 0.329842 0.306836 0.284530 0.263187 0.242826 0.223722 0.205792 0.188721 0.172362 0.156456 0.140739 0.124953 0.109020 0.092900 0.076840 0.061269 0.046744 0.033910 0.023274 

-0.024971 -0.025400 -0.025669 -0.025761 -0.025680 -0.025421 -0.024938 -0.024197 -0.023149 -0.021843 -0.020287 -0.018525 -0.016508 -0.014368 -0.012172 -0.009938 -0.007660 -0.005078 -0.002164 0.001042 0.004671 0.009048 0.013983 0.019210 0.024645 0.030149 0.035633 0.041308 0.047257 0.053171 0.058958 0.064565 0.070134 0.076302 0.083616 0.092167 0.101922 0.113317 0.126555 0.141728 0.158703 0.177784 0.199286 0.222692 0.247543 0.273615 0.300398 0.327440 0.353902 0.379084 0.402032 0.421733 0.437706 0.449309 0.455950 0.457600 0.454401 0.446641 0.434622 0.418754 0.399560 0.378225 0.355493 0.332055 0.308688 0.286064 0.264461 0.243900 0.224643 0.206584 0.189418 0.172973 0.156991 0.141205 0.125349 0.109350 0.093165 0.077043 0.061415 0.046841 0.033967 0.023302 

-0.023769 -0.023692 -0.023528 -0.023274 -0.022894 -0.022351 -0.021629 -0.020642 -0.019401 -0.017925 -0.016193 -0.014266 -0.012104 -0.009786 -0.007390 -0.004969 -0.002487 0.000300 0.003388 0.006781 0.010702 0.015022 0.019626 0.024608 0.029873 0.035244 0.040709 0.046424 0.052509 0.058474 0.064279 0.069565 0.075003 0.080999 0.087896 0.096241 0.105905 0.117278 0.130612 0.145957 0.163348 0.182897 0.204907 0.228759 0.254105 0.280548 0.307778 0.335103 0.361801 0.387135 0.410116 0.429756 0.445560 0.456862 0.463088 0.464228 0.460433 0.452042 0.439395 0.422902 0.403134 0.381279 0.358087 0.334235 0.310511 0.287572 0.265711 0.244952 0.225545 0.207359 0.190099 0.173570 0.157513 0.141659 0.125735 0.109670 0.093423 0.077240 0.061557 0.046934 0.034021 0.023327 

-0.017962 -0.018012 -0.017946 -0.017791 -0.017541 -0.017198 -0.016692 -0.015985 -0.015067 -0.013854 -0.012366 -0.010549 -0.008387 -0.005860 -0.003124 -0.000231 0.002844 0.006176 0.009707 0.013334 0.017112 0.021170 0.025665 0.030332 0.035227 0.040420 0.045907 0.051459 0.057290 0.062969 0.068209 0.073224 0.078598 0.084373 0.091274 0.099632 0.109376 0.120820 0.134286 0.149855 0.167656 0.187821 0.210458 0.234865 0.260688 0.287583 0.315321 0.342946 0.369873 0.395346 0.418331 0.437892 0.453508 0.464474 0.470286 0.470880 0.466464 0.457428 0.444147 0.427020 0.406679 0.384299 0.360644 0.336382 0.312307 0.289057 0.266936 0.245983 0.226426 0.208116 0.190765 0.174152 0.158021 0.142102 0.126111 0.109982 0.093672 0.077431 0.061693 0.047023 0.034072 0.023350 

-0.015606 -0.016014 -0.016314 -0.016454 -0.016337 -0.015931 -0.015249 -0.014334 -0.013174 -0.011725 -0.009970 -0.007894 -0.005501 -0.002837 0.000239 0.003736 0.007461 0.011320 0.015060 0.018803 0.022695 0.026775 0.030994 0.035269 0.039769 0.044708 0.049946 0.055195 0.060329 0.065303 0.070130 0.075016 0.080372 0.086386 0.093631 0.102263 0.112210 0.123755 0.137454 0.153518 0.171798 0.192624 0.215939 0.240940 0.267289 0.294759 0.323020 0.350992 0.378149 0.403729 0.426712 0.446162 0.461547 0.472158 0.477527 0.477545 0.472491 0.462800 0.448872 0.431104 0.410192 0.387282 0.363161 0.338495 0.314076 0.290518 0.268137 0.246994 0.227287 0.208857 0.191416 0.174720 0.158517 0.142532 0.126476 0.110285 0.093914 0.077615 0.061825 0.047109 0.034121 0.023372 

-0.016605 -0.016754 -0.016760 -0.016579 -0.016180 -0.015572 -0.014775 -0.013722 -0.012359 -0.010641 -0.008576 -0.006229 -0.003556 -0.000553 0.002826 0.006584 0.010514 0.014485 0.018534 0.022714 0.026806 0.030718 0.034595 0.038605 0.042881 0.047486 0.052324 0.057083 0.061693 0.066111 0.070397 0.075123 0.080852 0.087299 0.094884 0.103910 0.114225 0.126229 0.140347 0.156984 0.175889 0.197334 0.221291 0.246973 0.273961 0.302136 0.330884 0.359261 0.386622 0.412303 0.435248 0.454570 0.469684 0.479927 0.484804 0.484224 0.478515 0.468156 0.453573 0.435159 0.413667 0.390227 0.365640 0.340574 0.315813 0.291952 0.269314 0.247984 0.228127 0.209582 0.192051 0.175274 0.158998 0.142951 0.126831 0.110579 0.094149 0.077793 0.061951 0.047191 0.034166 0.023391 

-0.020659 -0.020631 -0.020391 -0.019835 -0.018956 -0.017819 -0.016373 -0.014591 -0.012535 -0.010180 -0.007580 -0.004787 -0.001758 0.001600 0.005237 0.009033 0.012956 0.016862 0.020783 0.024573 0.028345 0.032299 0.036143 0.040018 0.044280 0.048757 0.053223 0.057490 0.061608 0.065712 0.069897 0.074745 0.080524 0.087265 0.095216 0.104740 0.115709 0.128247 0.142991 0.160311 0.179916 0.202072 0.226639 0.253054 0.280790 0.309699 0.338964 0.367701 0.395286 0.421054 0.443957 0.463110 0.477917 0.487752 0.492096 0.490903 0.484531 0.473490 0.458240 0.439184 0.417102 0.393134 0.368079 0.342617 0.317520 0.293360 0.270465 0.248950 0.228946 0.210292 0.192671 0.175813 0.159467 0.143357 0.127175 0.110864 0.094375 0.077964 0.062072 0.047269 0.034210 0.023409 

-0.023101 -0.022905 -0.022415 -0.021641 -0.020583 -0.019227 -0.017494 -0.015444 -0.013122 -0.010480 -0.007525 -0.004364 -0.001003 0.002564 0.006274 0.010066 0.013899 0.017719 0.021503 0.025263 0.028855 0.032403 0.035990 0.039757 0.043651 0.047614 0.051616 0.055708 0.059659 0.063757 0.068264 0.073440 0.079492 0.086549 0.095005 0.105135 0.116721 0.129972 0.145411 0.163537 0.184023 0.206858 0.232122 0.259341 0.287881 0.317439 0.347200 0.376314 0.404120 0.429974 0.452835 0.471770 0.486228 0.495618 0.499402 0.497576 0.490541 0.478800 0.462869 0.443174 0.420491 0.396000 0.370475 0.344623 0.319192 0.294737 0.271592 0.249893 0.229744 0.210984 0.193274 0.176338 0.159925 0.143751 0.127510 0.111139 0.094594 0.078129 0.062189 0.047343 0.034250 0.023425 

-0.018309 -0.018258 -0.017974 -0.017482 -0.016726 -0.015699 -0.014368 -0.012772 -0.010881 -0.008738 -0.006338 -0.003670 -0.000744 0.002557 0.006237 0.010091 0.014072 0.017937 0.021714 0.025446 0.029039 0.032437 0.035680 0.038834 0.042178 0.045503 0.048965 0.052686 0.056596 0.060888 0.065817 0.071608 0.078221 0.085786 0.094767 0.105337 0.117423 0.131491 0.147824 0.166755 0.188072 0.211724 0.237785 0.265852 0.295227 0.325384 0.355605 0.385118 0.413143 0.439067 0.461855 0.480549 0.494617 0.503519 0.506728 0.504256 0.496530 0.484081 0.467455 0.447121 0.423835 0.398822 0.372832 0.346590 0.320828 0.296084 0.272695 0.250813 0.230521 0.211660 0.193863 0.176848 0.160369 0.144133 0.127834 0.111406 0.094805 0.078288 0.062300 0.047413 0.034287 0.023438 

-0.013564 -0.013602 -0.013492 -0.013197 -0.012752 -0.012118 -0.011264 -0.010142 -0.008715 -0.006933 -0.004801 -0.002310 0.000545 0.003788 0.007281 0.011006 0.014827 0.018530 0.022068 0.025444 0.028679 0.031806 0.034812 0.037653 0.040461 0.043352 0.046360 0.049630 0.053350 0.057786 0.063080 0.069418 0.076480 0.084639 0.094185 0.105286 0.118100 0.133078 0.150243 0.170005 0.192080 0.216616 0.243569 0.272536 0.302752 0.333577 0.364247 0.394124 0.422369 0.448323 0.471002 0.489448 0.503097 0.511468 0.514083 0.510955 0.502500 0.489332 0.471996 0.451021 0.427135 0.401599 0.375148 0.348517 0.322428 0.297399 0.273772 0.251709 0.231278 0.212319 0.194435 0.177344 0.160800 0.144502 0.128147 0.111663 0.095008 0.078440 0.062406 0.047479 0.034322 0.023450 

-0.014776 -0.014568 -0.014184 -0.013584 -0.012730 -0.011658 -0.010315 -0.008665 -0.006745 -0.004464 -0.001888 0.000886 0.003864 0.007001 0.010148 0.013361 0.016795 0.020340 0.023724 0.026646 0.029127 0.031607 0.034189 0.036609 0.038795 0.041123 0.043736 0.046693 0.050432 0.055112 0.060605 0.067258 0.074815 0.083420 0.093465 0.105278 0.118908 0.134689 0.152718 0.173267 0.196224 0.221725 0.249597 0.279428 0.310475 0.341972 0.373108 0.403336 0.431776 0.457722 0.480279 0.498449 0.511653 0.519457 0.521450 0.517656 0.508461 0.494553 0.476491 0.454867 0.430387 0.404326 0.377420 0.350404 0.323989 0.298681 0.274823 0.252583 0.232014 0.212960 0.194990 0.177825 0.161219 0.144860 0.128450 0.111911 0.095203 0.078585 0.062507 0.047542 0.034353 0.023460 

-0.013070 -0.012655 -0.012056 -0.011212 -0.010097 -0.008636 -0.006823 -0.004750 -0.002427 0.000092 0.002731 0.005438 0.008113 0.010819 0.013566 0.016448 0.019313 0.022237 0.024967 0.027480 0.029678 0.031497 0.033110 0.034709 0.036380 0.038525 0.041225 0.044430 0.048370 0.053101 0.058654 0.065331 0.073278 0.082453 0.093042 0.105438 0.119831 0.136404 0.155395 0.176753 0.200704 0.227199 0.255951 0.286627 0.318475 0.350584 0.382181 0.412765 0.441360 0.467274 0.489685 0.507541 0.520279 0.527476 0.528830 0.524348 0.514394 0.499735 0.480936 0.458661 0.433592 0.407003 0.379644 0.352248 0.325511 0.299931 0.275846 0.253433 0.232731 0.213583 0.195530 0.178292 0.161624 0.145205 0.128742 0.112150 0.095390 0.078724 0.062602 0.047600 0.034382 0.023468 

-0.010748 -0.010089 -0.009257 -0.008251 -0.007071 -0.005700 -0.004158 -0.002497 -0.000630 0.001514 0.003838 0.006316 0.008869 0.011427 0.014013 0.016685 0.019346 0.021853 0.024089 0.026221 0.028184 0.029919 0.031529 0.033091 0.034714 0.036684 0.039246 0.042584 0.046701 0.051608 0.057416 0.064269 0.072339 0.081982 0.093034 0.105962 0.121054 0.138387 0.158372 0.180720 0.205655 0.233067 0.262701 0.294230 0.326778 0.359450 0.391509 0.422398 0.451137 0.477023 0.499224 0.516721 0.528958 0.535535 0.536230 0.531019 0.520294 0.504872 0.485337 0.462401 0.436744 0.409627 0.381818 0.354047 0.326992 0.301146 0.276843 0.254258 0.233428 0.214187 0.196053 0.178744 0.162015 0.145538 0.129024 0.112379 0.095570 0.078857 0.062693 0.047654 0.034408 0.023474 

-0.011721 -0.011481 -0.011087 -0.010545 -0.009837 -0.008883 -0.007617 -0.006064 -0.004261 -0.002248 -0.000043 0.002458 0.005019 0.007640 0.010390 0.013210 0.015960 0.018782 0.021560 0.024093 0.026434 0.028614 0.030556 0.032356 0.034200 0.036360 0.038881 0.041918 0.045781 0.050618 0.056515 0.063650 0.072028 0.081961 0.093599 0.107084 0.122728 0.140979 0.161808 0.185183 0.211113 0.239460 0.269914 0.302269 0.335471 0.368671 0.401115 0.432254 0.461117 0.486950 0.508914 0.526001 0.537691 0.543631 0.543634 0.537664 0.526157 0.509965 0.489694 0.466085 0.439844 0.412199 0.383941 0.355799 0.328432 0.302331 0.277812 0.255059 0.234106 0.214773 0.196560 0.179180 0.162393 0.145859 0.129294 0.112600 0.095741 0.078983 0.062778 0.047705 0.034431 0.023478 

-0.015784 -0.016048 -0.016119 -0.015954 -0.015454 -0.014581 -0.013346 -0.011804 -0.009990 -0.007948 -0.005673 -0.003110 -0.000371 0.002586 0.005662 0.008880 0.012201 0.015544 0.018840 0.022093 0.025077 0.027761 0.030136 0.032171 0.034195 0.036455 0.039041 0.042143 0.045889 0.050410 0.056324 0.063639 0.072208 0.082465 0.094708 0.108743 0.125266 0.144352 0.166081 0.190365 0.217257 0.246507 0.277836 0.310886 0.344609 0.378230 0.411003 0.442340 0.471319 0.497032 0.518743 0.535371 0.546481 0.551763 0.551032 0.544284 0.531985 0.515011 0.493999 0.469710 0.442883 0.414717 0.386014 0.357504 0.329830 0.303481 0.278754 0.255838 0.234765 0.215341 0.197051 0.179603 0.162758 0.146168 0.129554 0.112811 0.095905 0.079102 0.062858 0.047751 0.034452 0.023480 

-0.019446 -0.019569 -0.019471 -0.019150 -0.018581 -0.017734 -0.016567 -0.015064 -0.013282 -0.011215 -0.008869 -0.006252 -0.003384 -0.000366 0.002949 0.006604 0.010471 0.014273 0.017915 0.021336 0.024582 0.027529 0.030300 0.032805 0.035102 0.037399 0.040110 0.043408 0.047076 0.051428 0.057178 0.064428 0.073190 0.083973 0.096709 0.111582 0.128862 0.148718 0.171137 0.196291 0.224080 0.254241 0.286454 0.320054 0.354171 0.388125 0.421197 0.452674 0.481717 0.507306 0.528702 0.544844 0.555319 0.559916 0.558423 0.550871 0.537779 0.520013 0.498252 0.473276 0.445862 0.417182 0.388040 0.359162 0.331187 0.304599 0.279668 0.256596 0.235406 0.215891 0.197526 0.180011 0.163109 0.146465 0.129803 0.113012 0.096061 0.079215 0.062933 0.047794 0.034469 0.023480 

-0.013387 -0.013253 -0.012954 -0.012459 -0.011823 -0.011056 -0.010117 -0.009019 -0.007716 -0.006183 -0.004368 -0.002248 0.000138 0.002861 0.005931 0.009302 0.012742 0.016184 0.019486 0.022626 0.025748 0.028905 0.031831 0.034463 0.036867 0.039237 0.041961 0.045121 0.048866 0.053393 0.059211 0.066461 0.075524 0.086585 0.099716 0.115221 0.133256 0.153871 0.177010 0.203051 0.231662 0.262699 0.295667 0.329757 0.364196 0.398399 0.431697 0.463316 0.492332 0.517763 0.538790 0.554412 0.564214 0.568084 0.565802 0.557434 0.543523 0.524967 0.502452 0.476785 0.448780 0.419592 0.390018 0.360773 0.332503 0.305685 0.280555 0.257332 0.236027 0.216422 0.197983 0.180405 0.163446 0.146751 0.130042 0.113204 0.096208 0.079321 0.063002 0.047832 0.034483 0.023478 

-0.006892 -0.006496 -0.006004 -0.005408 -0.004731 -0.003981 -0.003153 -0.002199 -0.001082 0.000278 0.001974 0.004013 0.006317 0.008838 0.011500 0.014283 0.017130 0.020001 0.022835 0.025624 0.028509 0.031276 0.033786 0.036296 0.038818 0.041405 0.044101 0.047238 0.051040 0.055823 0.061895 0.069472 0.078872 0.090240 0.103804 0.119767 0.138557 0.159962 0.184017 0.210753 0.240059 0.271841 0.305391 0.339893 0.374647 0.409046 0.442509 0.474203 0.503157 0.528368 0.548985 0.564056 0.573158 0.576261 0.573158 0.563962 0.549216 0.529866 0.506591 0.480239 0.451639 0.421948 0.391945 0.362338 0.333780 0.306736 0.281415 0.258046 0.236628 0.216935 0.198424 0.180785 0.163771 0.147024 0.130269 0.113387 0.096348 0.079421 0.063066 0.047866 0.034495 0.023474 

-0.010508 -0.010019 -0.009365 -0.008528 -0.007512 -0.006319 -0.004905 -0.003125 -0.001013 0.001338 0.003900 0.006684 0.009687 0.012852 0.016005 0.019117 0.022032 0.024634 0.026990 0.029338 0.031560 0.033617 0.035666 0.037867 0.040209 0.042726 0.045507 0.048678 0.052843 0.058176 0.064748 0.072871 0.082662 0.094553 0.108804 0.125428 0.144900 0.167140 0.192027 0.219437 0.249338 0.281605 0.315597 0.350426 0.385431 0.420019 0.453621 0.485330 0.514171 0.539135 0.559277 0.573765 0.582151 0.584441 0.580489 0.570448 0.554856 0.534708 0.510670 0.483633 0.454437 0.424253 0.393822 0.363858 0.335016 0.307752 0.282246 0.258740 0.237210 0.217429 0.198848 0.181149 0.164082 0.147286 0.130486 0.113560 0.096479 0.079514 0.063125 0.047896 0.034503 0.023468 

-0.016573 -0.016100 -0.015368 -0.014342 -0.013004 -0.011273 -0.009141 -0.006578 -0.003578 -0.000181 0.003458 0.007142 0.010766 0.014348 0.017823 0.021138 0.024237 0.026963 0.029405 0.031537 0.033281 0.034806 0.036425 0.038269 0.040542 0.043111 0.046139 0.049691 0.054473 0.060616 0.067848 0.076595 0.087202 0.099955 0.114813 0.132132 0.152206 0.175051 0.200744 0.228866 0.259316 0.291954 0.326274 0.361339 0.396554 0.431363 0.465018 0.496703 0.525375 0.550042 0.569678 0.583546 0.591202 0.592633 0.587802 0.576888 0.560454 0.539483 0.514682 0.486958 0.457175 0.426502 0.395648 0.365334 0.336213 0.308732 0.283049 0.259410 0.237773 0.217905 0.199256 0.181500 0.164380 0.147536 0.130692 0.113724 0.096603 0.079600 0.063179 0.047923 0.034508 0.023460 

-0.015977 -0.015767 -0.015289 -0.014452 -0.013290 -0.011753 -0.009802 -0.007426 -0.004606 -0.001381 0.002183 0.005910 0.009679 0.013488 0.017326 0.021026 0.024490 0.027664 0.030435 0.032707 0.034559 0.036032 0.037439 0.039030 0.041122 0.043750 0.047112 0.051321 0.056712 0.063416 0.071392 0.080897 0.092442 0.105962 0.121592 0.139562 0.160107 0.183681 0.210092 0.238893 0.269881 0.302843 0.337347 0.372616 0.408029 0.443001 0.476696 0.508298 0.536772 0.561085 0.580185 0.593392 0.600276 0.600831 0.595099 0.583275 0.565990 0.544186 0.518625 0.490218 0.459857 0.428693 0.397422 0.366765 0.337371 0.309677 0.283824 0.260055 0.238316 0.218361 0.199648 0.181836 0.164665 0.147774 0.130887 0.113878 0.096718 0.079680 0.063227 0.047945 0.034511 0.023450 

-0.014361 -0.013868 -0.013134 -0.012145 -0.010894 -0.009336 -0.007378 -0.005025 -0.002311 0.000716 0.003995 0.007496 0.011109 0.014713 0.018332 0.021941 0.025410 0.028620 0.031524 0.034015 0.036037 0.037676 0.039137 0.040754 0.042722 0.045336 0.048787 0.053321 0.059150 0.066224 0.075019 0.085569 0.097953 0.112189 0.128627 0.147332 0.168605 0.192962 0.220007 0.249476 0.280928 0.314163 0.348786 0.384238 0.419921 0.454979 0.488691 0.520154 0.548383 0.572278 0.590809 0.603313 0.609373 0.609030 0.602364 0.589609 0.571455 0.548818 0.522496 0.493413 0.462487 0.430829 0.399141 0.368151 0.338487 0.310587 0.284573 0.260676 0.238840 0.218799 0.200023 0.182158 0.164936 0.148001 0.131072 0.114023 0.096825 0.079752 0.063269 0.047963 0.034510 0.023437 

-0.012016 -0.011297 -0.010358 -0.009177 -0.007731 -0.006030 -0.004029 -0.001707 0.000896 0.003763 0.006873 0.010189 0.013727 0.017513 0.021390 0.025141 0.028573 0.031657 0.034390 0.036698 0.038452 0.039912 0.041225 0.042775 0.044870 0.047690 0.051322 0.056113 0.062277 0.069809 0.079105 0.090299 0.103422 0.118410 0.135708 0.155427 0.177664 0.202720 0.230483 0.260531 0.292395 0.325882 0.360688 0.396341 0.432213 0.467366 0.501004 0.532308 0.560250 0.583619 0.601550 0.613310 0.618498 0.617215 0.609583 0.595877 0.576842 0.553370 0.526293 0.496537 0.465054 0.432906 0.400807 0.369492 0.339568 0.311464 0.285297 0.261273 0.239342 0.219218 0.200381 0.182466 0.165194 0.148215 0.131245 0.114159 0.096925 0.079818 0.063307 0.047976 0.034507 0.023423 

-0.008221 -0.007206 -0.005961 -0.004482 -0.002745 -0.000759 0.001469 0.003933 0.006676 0.009691 0.012799 0.015954 0.019156 0.022370 0.025541 0.028784 0.031969 0.034889 0.037397 0.039547 0.041313 0.042752 0.044150 0.045756 0.047818 0.050588 0.054403 0.059502 0.066001 0.073929 0.083728 0.095484 0.109357 0.125184 0.143378 0.163971 0.187247 0.213280 0.241696 0.272136 0.304340 0.338086 0.373130 0.408924 0.444897 0.480149 0.513690 0.544787 0.572355 0.595131 0.612384 0.623326 0.627615 0.625379 0.616741 0.602072 0.582152 0.557837 0.530011 0.499593 0.467554 0.434923 0.402419 0.370786 0.340607 0.312306 0.285994 0.261844 0.239822 0.219618 0.200723 0.182759 0.165439 0.148418 0.131408 0.114285 0.097016 0.079878 0.063338 0.047986 0.034500 0.023407 

-0.006381 -0.004831 -0.003100 -0.001159 0.000977 0.003223 0.005622 0.008146 0.010850 0.013673 0.016627 0.019681 0.022840 0.026139 0.029323 0.032275 0.034903 0.037204 0.039285 0.041246 0.043110 0.045016 0.046980 0.049052 0.051450 0.054485 0.058329 0.063361 0.069936 0.078315 0.088646 0.101106 0.115834 0.132617 0.151756 0.173404 0.197537 0.224400 0.253418 0.284330 0.316885 0.350908 0.386128 0.422050 0.458036 0.493320 0.526742 0.557562 0.584663 0.606789 0.623272 0.633337 0.636711 0.633496 0.623831 0.608191 0.587376 0.562220 0.533643 0.502575 0.469989 0.436877 0.403974 0.372032 0.341604 0.313114 0.286663 0.262390 0.240281 0.220000 0.201049 0.183037 0.165670 0.148608 0.131560 0.114401 0.097098 0.079930 0.063365 0.047991 0.034491 0.023388 

-0.002159 -0.000839 0.000682 0.002416 0.004337 0.006447 0.008763 0.011199 0.013743 0.016437 0.019293 0.022186 0.025044 0.027848 0.030565 0.033253 0.035878 0.038366 0.040851 0.043333 0.045761 0.048070 0.050371 0.053068 0.055997 0.059089 0.062938 0.068199 0.075077 0.083729 0.094586 0.107593 0.122937 0.140618 0.160806 0.183583 0.208569 0.236069 0.265618 0.296996 0.329960 0.364220 0.399612 0.435671 0.471703 0.506909 0.540138 0.570635 0.597173 0.618569 0.634198 0.643333 0.645771 0.641546 0.630844 0.614237 0.592506 0.566517 0.537193 0.505483 0.472353 0.438767 0.405471 0.373230 0.342555 0.313887 0.287304 0.262911 0.240717 0.220364 0.201359 0.183301 0.165888 0.148786 0.131702 0.114508 0.097173 0.079976 0.063386 0.047993 0.034478 0.023368 

0.002888 0.004192 0.005607 0.007156 0.008843 0.010673 0.012629 0.014629 0.016740 0.018960 0.021273 0.023744 0.026309 0.029021 0.031933 0.035021 0.038119 0.041125 0.044023 0.046863 0.049631 0.052515 0.055360 0.058294 0.061328 0.064663 0.068895 0.074480 0.081658 0.090544 0.101547 0.114960 0.130976 0.149486 0.170655 0.194412 0.220280 0.248304 0.278321 0.310041 0.343346 0.377980 0.413558 0.449737 0.485852 0.520948 0.553955 0.583998 0.609872 0.630490 0.645157 0.653318 0.654776 0.649520 0.637778 0.620189 0.597540 0.570720 0.540655 0.508317 0.474644 0.440590 0.406912 0.374379 0.343462 0.314625 0.287919 0.263407 0.241133 0.220709 0.201654 0.183550 0.166093 0.148952 0.131832 0.114606 0.097240 0.080014 0.063402 0.047990 0.034462 0.023345 

-0.000184 0.000935 0.002218 0.003679 0.005344 0.007190 0.009253 0.011514 0.013979 0.016604 0.019432 0.022557 0.025870 0.029390 0.033103 0.037009 0.040963 0.044804 0.048553 0.052162 0.055550 0.058776 0.061921 0.065047 0.068345 0.071953 0.076402 0.082060 0.089236 0.098306 0.109749 0.123628 0.140104 0.159470 0.181470 0.205984 0.232604 0.261093 0.291348 0.323450 0.357166 0.392161 0.427988 0.464290 0.500437 0.535394 0.568130 0.597608 0.622724 0.642494 0.656153 0.663283 0.663704 0.657414 0.644622 0.626037 0.602484 0.574826 0.544024 0.511074 0.476860 0.442343 0.408294 0.375478 0.344325 0.315329 0.288506 0.263879 0.241527 0.221036 0.201933 0.183784 0.166284 0.149105 0.131952 0.114694 0.097298 0.080046 0.063412 0.047983 0.034444 0.023320 

-0.005677 -0.004620 -0.003338 -0.001856 -0.000142 0.001830 0.004089 0.006689 0.009649 0.012924 0.016465 0.020321 0.024576 0.029144 0.033871 0.038633 0.043378 0.048063 0.052691 0.057189 0.061471 0.065454 0.069425 0.073344 0.077210 0.081095 0.085591 0.091463 0.098775 0.108067 0.119739 0.134010 0.150929 0.170809 0.193454 0.218384 0.245410 0.274255 0.304845 0.337395 0.371555 0.406850 0.442992 0.479412 0.515466 0.550213 0.582601 0.611421 0.635742 0.654561 0.667178 0.673214 0.672560 0.665211 0.651380 0.631791 0.607336 0.578824 0.547297 0.513747 0.479002 0.444025 0.409619 0.376529 0.345148 0.315998 0.289066 0.264329 0.241901 0.221345 0.202197 0.184003 0.166462 0.149246 0.132061 0.114773 0.097348 0.080071 0.063416 0.047972 0.034422 0.023294 

-0.011393 -0.010511 -0.009354 -0.007860 -0.005956 -0.003606 -0.000819 0.002399 0.006064 0.010162 0.014686 0.019580 0.024835 0.030368 0.036062 0.041924 0.047829 0.053616 0.059197 0.064386 0.069260 0.073858 0.078238 0.082528 0.086986 0.091558 0.096654 0.102708 0.110269 0.119666 0.131363 0.145708 0.163065 0.183367 0.206387 0.231636 0.258760 0.287902 0.319029 0.352013 0.386555 0.422241 0.458655 0.495077 0.530948 0.565401 0.597307 0.625414 0.648858 0.666670 0.678182 0.683096 0.681336 0.672900 0.658032 0.637437 0.612076 0.582709 0.550475 0.516335 0.481061 0.445637 0.410887 0.377529 0.345934 0.316632 0.289598 0.264757 0.242253 0.221636 0.202445 0.184208 0.166626 0.149375 0.132160 0.114842 0.097390 0.080090 0.063415 0.047956 0.034397 0.023265 

-0.014822 -0.013615 -0.012084 -0.010130 -0.007736 -0.004895 -0.001527 0.002330 0.006633 0.011349 0.016461 0.022013 0.027928 0.034185 0.040644 0.047218 0.053805 0.060231 0.066436 0.072361 0.077865 0.082963 0.087913 0.092798 0.097649 0.102754 0.108538 0.115167 0.122876 0.132441 0.144236 0.158807 0.176471 0.197045 0.220183 0.245372 0.272681 0.302181 0.333765 0.367217 0.402209 0.438294 0.474900 0.511323 0.546911 0.580909 0.612212 0.639549 0.662025 0.678784 0.689153 0.692911 0.690023 0.680470 0.664564 0.642983 0.616695 0.586493 0.553561 0.518833 0.483036 0.447184 0.412096 0.378478 0.346685 0.317234 0.290102 0.265163 0.242583 0.221909 0.202678 0.184397 0.166776 0.149492 0.132248 0.114901 0.097424 0.080101 0.063409 0.047936 0.034369 0.023234 

-0.016925 -0.015360 -0.013408 -0.011031 -0.008198 -0.004885 -0.001090 0.003234 0.008042 0.013259 0.018889 0.024984 0.031582 0.038529 0.045697 0.052846 0.059938 0.066991 0.073794 0.080288 0.086469 0.092394 0.098081 0.103723 0.109433 0.115271 0.121666 0.128671 0.136489 0.145996 0.158079 0.172855 0.190664 0.211323 0.234346 0.259629 0.287130 0.316953 0.349115 0.383072 0.418423 0.454856 0.491646 0.528019 0.563291 0.596712 0.627312 0.653795 0.675232 0.690889 0.700079 0.702676 0.698605 0.687922 0.670961 0.648411 0.621194 0.590170 0.556561 0.521238 0.484929 0.448667 0.413242 0.379376 0.347395 0.317803 0.290577 0.265544 0.242893 0.222164 0.202893 0.184571 0.166913 0.149597 0.132325 0.114951 0.097449 0.080106 0.063397 0.047912 0.034338 0.023201 

-0.015541 -0.013851 -0.011679 -0.009004 -0.005833 -0.002141 0.002089 0.006868 0.012141 0.017838 0.023956 0.030516 0.037472 0.044711 0.052315 0.060083 0.067808 0.075403 0.082873 0.090128 0.096953 0.103451 0.109669 0.115886 0.122456 0.129076 0.135740 0.142674 0.150679 0.160283 0.172324 0.187170 0.204961 0.225523 0.248717 0.274189 0.301933 0.332189 0.364886 0.399389 0.435131 0.471849 0.508765 0.545032 0.579995 0.612852 0.642605 0.668113 0.688494 0.702983 0.710967 0.712348 0.707051 0.695247 0.677228 0.653708 0.625570 0.593740 0.559458 0.523547 0.486742 0.450080 0.414327 0.380223 0.348065 0.318339 0.291022 0.265903 0.243181 0.222401 0.203090 0.184729 0.167036 0.149691 0.132390 0.114991 0.097466 0.080103 0.063380 0.047884 0.034304 0.023165 

-0.005816 -0.004316 -0.002429 -0.000107 0.002675 0.005929 0.009697 0.014058 0.019057 0.024745 0.031044 0.037981 0.045415 0.053343 0.061678 0.070079 0.078346 0.086385 0.094212 0.101861 0.109305 0.116345 0.123020 0.129448 0.135992 0.142602 0.149497 0.156667 0.164768 0.174502 0.186416 0.201280 0.219005 0.239557 0.263049 0.288836 0.316993 0.347778 0.380992 0.416111 0.452233 0.489180 0.526203 0.562332 0.596984 0.629246 0.658068 0.682531 0.701808 0.715046 0.721789 0.721883 0.715368 0.702441 0.683351 0.658866 0.629822 0.597201 0.562249 0.525761 0.488474 0.451421 0.415353 0.381018 0.348700 0.318843 0.291437 0.266240 0.243447 0.222617 0.203271 0.184872 0.167147 0.149772 0.132445 0.115022 0.097475 0.080094 0.063357 0.047852 0.034267 0.023128 

0.003146 0.004782 0.006822 0.009286 0.012220 0.015635 0.019561 0.024090 0.029251 0.035039 0.041414 0.048365 0.055770 0.063620 0.071931 0.080462 0.088976 0.097393 0.105671 0.113732 0.121518 0.129019 0.136212 0.142945 0.149446 0.156045 0.163013 0.170415 0.178523 0.188116 0.199691 0.214558 0.232452 0.253235 0.276998 0.303265 0.332052 0.363608 0.397480 0.433129 0.469709 0.506849 0.543929 0.579966 0.614209 0.645819 0.673673 0.697070 0.715145 0.727057 0.732500 0.731287 0.723560 0.709491 0.689328 0.663872 0.633946 0.600550 0.564932 0.527878 0.490124 0.452687 0.416320 0.381762 0.349297 0.319315 0.291822 0.266555 0.243690 0.222814 0.203435 0.185000 0.167244 0.149841 0.132489 0.115043 0.097476 0.080078 0.063328 0.047815 0.034226 0.023089 

0.003773 0.006097 0.008873 0.012060 0.015696 0.019833 0.024563 0.029961 0.035973 0.042551 0.049668 0.057310 0.065391 0.073771 0.082366 0.091158 0.100170 0.109109 0.117840 0.126198 0.134050 0.141443 0.148501 0.155305 0.161716 0.168125 0.175008 0.182491 0.190876 0.200487 0.212106 0.226759 0.244867 0.266087 0.290301 0.317360 0.347077 0.379597 0.414248 0.450522 0.487584 0.524906 0.561994 0.597881 0.631672 0.662538 0.689428 0.711681 0.728468 0.739009 0.743106 0.740566 0.731610 0.716380 0.695155 0.668729 0.637926 0.603775 0.567503 0.529898 0.491687 0.453877 0.417227 0.382453 0.349854 0.319757 0.292175 0.266846 0.243912 0.222990 0.203581 0.185112 0.167327 0.149897 0.132522 0.115054 0.097468 0.080055 0.063294 0.047774 0.034183 0.023047 

-0.000350 0.002634 0.006120 0.010090 0.014534 0.019472 0.024966 0.031085 0.037870 0.045334 0.053407 0.062115 0.071363 0.081056 0.090989 0.100998 0.110843 0.120431 0.129602 0.138184 0.146169 0.153449 0.160231 0.166629 0.172747 0.178836 0.185567 0.192998 0.201450 0.211295 0.223330 0.238147 0.256409 0.277997 0.302928 0.331081 0.362099 0.395748 0.431477 0.468422 0.505858 0.543430 0.580449 0.616122 0.649355 0.679384 0.705272 0.726311 0.741744 0.750904 0.753620 0.749726 0.739489 0.723098 0.700826 0.673426 0.641756 0.606875 0.569968 0.531821 0.493162 0.454993 0.418074 0.383096 0.350371 0.320167 0.292498 0.267112 0.244111 0.223149 0.203710 0.185210 0.167398 0.149942 0.132544 0.115056 0.097452 0.080024 0.063254 0.047729 0.034136 0.023003 

-0.004043 -0.001274 0.002045 0.005957 0.010480 0.015678 0.021657 0.028397 0.035866 0.044080 0.053050 0.062781 0.073152 0.084041 0.095131 0.106290 0.117320 0.128019 0.138170 0.147441 0.155860 0.163441 0.170203 0.176380 0.182379 0.188270 0.194555 0.201503 0.209897 0.220146 0.232739 0.248255 0.267079 0.289299 0.315192 0.344644 0.377298 0.412326 0.449011 0.486653 0.524567 0.562397 0.599378 0.634678 0.667243 0.696361 0.721137 0.740913 0.754935 0.762706 0.764018 0.758740 0.747202 0.729633 0.706318 0.677952 0.645435 0.609840 0.572321 0.533650 0.494552 0.456035 0.418860 0.383695 0.350848 0.320543 0.292791 0.267351 0.244288 0.223289 0.203820 0.185294 0.167455 0.149975 0.132555 0.115048 0.097428 0.079987 0.063209 0.047679 0.034087 0.022957 

-0.005231 -0.002663 0.000481 0.004317 0.008904 0.014356 0.020740 0.028019 0.036140 0.045084 0.054827 0.065330 0.076620 0.088366 0.100244 0.112115 0.123769 0.134951 0.145434 0.155099 0.163866 0.171524 0.178175 0.184120 0.189537 0.194824 0.200664 0.207669 0.216265 0.227084 0.240601 0.257124 0.276944 0.300304 0.327588 0.358664 0.392850 0.429253 0.466889 0.505314 0.543749 0.581796 0.618672 0.653458 0.685261 0.713402 0.736962 0.755448 0.768028 0.774369 0.774264 0.767590 0.754734 0.735974 0.711610 0.682298 0.648961 0.612670 0.574557 0.535378 0.495856 0.457002 0.419588 0.384248 0.351289 0.320886 0.293054 0.267564 0.244442 0.223410 0.203913 0.185362 0.167498 0.149996 0.132554 0.115031 0.097395 0.079943 0.063158 0.047625 0.034034 0.022909 

-0.001934 0.001034 0.004630 0.009000 0.014133 0.020096 0.026907 0.034551 0.042967 0.052095 0.061897 0.072378 0.083388 0.094738 0.106354 0.118104 0.129753 0.140987 0.151515 0.161260 0.169987 0.177640 0.184276 0.189984 0.195034 0.200007 0.205639 0.212693 0.221665 0.233066 0.247311 0.264857 0.285985 0.311040 0.340140 0.373189 0.409008 0.446576 0.485218 0.524375 0.563242 0.601498 0.638180 0.672419 0.703409 0.730442 0.752702 0.769857 0.780990 0.785863 0.784299 0.776234 0.762053 0.742102 0.716699 0.686466 0.652327 0.615365 0.576672 0.537003 0.497072 0.457896 0.420258 0.384753 0.351692 0.321196 0.293287 0.267750 0.244574 0.223509 0.203989 0.185415 0.167528 0.150005 0.132544 0.115003 0.097354 0.079892 0.063101 0.047567 0.033978 0.022859 

0.010253 0.013885 0.018062 0.022856 0.028257 0.034304 0.041027 0.048409 0.056346 0.064824 0.073863 0.083396 0.093370 0.103672 0.114188 0.124763 0.135245 0.145488 0.155499 0.164770 0.173069 0.180552 0.187112 0.192911 0.198255 0.203791 0.209837 0.217422 0.226987 0.239001 0.254028 0.272517 0.295037 0.321818 0.353117 0.388242 0.425672 0.464498 0.504100 0.543993 0.583238 0.621535 0.657948 0.691561 0.721654 0.747434 0.768392 0.784113 0.793759 0.797135 0.794094 0.784633 0.769136 0.748008 0.721575 0.690443 0.655533 0.617924 0.578663 0.538522 0.498194 0.458719 0.420872 0.385213 0.352057 0.321472 0.293490 0.267908 0.244685 0.223589 0.204046 0.185452 0.167545 0.150001 0.132522 0.114966 0.097305 0.079834 0.063039 0.047505 0.033919 0.022807 

0.025581 0.029466 0.033812 0.038585 0.043770 0.049420 0.055566 0.062208 0.069296 0.076780 0.084603 0.092754 0.101356 0.110410 0.119843 0.129571 0.139473 0.149241 0.158551 0.167188 0.175120 0.182280 0.188910 0.195073 0.201092 0.207345 0.214313 0.222732 0.233034 0.245558 0.261114 0.280822 0.304836 0.333599 0.367052 0.404002 0.443081 0.483234 0.523778 0.564321 0.603826 0.642006 0.678026 0.710841 0.739896 0.764381 0.783947 0.798174 0.806291 0.808160 0.803632 0.792770 0.775976 0.753674 0.726224 0.694218 0.658562 0.620339 0.580533 0.539931 0.499226 0.459473 0.421429 0.385627 0.352380 0.321715 0.293662 0.268040 0.244776 0.223648 0.204085 0.185475 0.167547 0.149985 0.132490 0.114919 0.097247 0.079769 0.062972 0.047438 0.033857 0.022753 

0.029394 0.033008 0.037051 0.041562 0.046582 0.052113 0.058132 0.064649 0.071696 0.079188 0.087089 0.095344 0.103950 0.112981 0.122321 0.131901 0.141655 0.151304 0.160673 0.169571 0.177837 0.185440 0.192484 0.199201 0.205912 0.212819 0.220544 0.229478 0.240374 0.253715 0.270194 0.291096 0.316790 0.347239 0.382410 0.421021 0.461606 0.503076 0.544485 0.585377 0.624972 0.662902 0.698292 0.730186 0.758113 0.781218 0.799339 0.811998 0.818550 0.818909 0.812924 0.800648 0.782558 0.759088 0.730645 0.697796 0.661420 0.622603 0.582273 0.541228 0.500166 0.460158 0.421928 0.385997 0.352661 0.321923 0.293805 0.268144 0.244846 0.223686 0.204105 0.185482 0.167536 0.149957 0.132448 0.114863 0.097181 0.079698 0.062898 0.047367 0.033792 0.022696 

0.021907 0.025671 0.029912 0.034662 0.039889 0.045628 0.052001 0.058943 0.066408 0.074377 0.082781 0.091694 0.101060 0.110864 0.121099 0.131573 0.142109 0.152601 0.162949 0.172840 0.182107 0.190511 0.198373 0.205801 0.213088 0.220688 0.228901 0.238433 0.250162 0.264542 0.282277 0.304406 0.331582 0.363456 0.399884 0.439784 0.481596 0.524055 0.566119 0.607223 0.646784 0.684196 0.718643 0.749494 0.776197 0.797864 0.814449 0.825535 0.830512 0.829355 0.821921 0.808260 0.788869 0.764243 0.734825 0.701169 0.664110 0.624716 0.583883 0.542411 0.501015 0.460770 0.422370 0.386319 0.352901 0.322096 0.293919 0.268222 0.244894 0.223705 0.204107 0.185473 0.167511 0.149918 0.132395 0.114796 0.097107 0.079619 0.062819 0.047291 0.033723 0.022637 

0.016168 0.020076 0.024432 0.029274 0.034653 0.040672 0.047326 0.054621 0.062547 0.071113 0.080290 0.090037 0.100233 0.110886 0.121891 0.133095 0.144449 0.155852 0.167066 0.177787 0.187958 0.197671 0.206828 0.215305 0.223433 0.231771 0.241032 0.251613 0.264366 0.279695 0.298628 0.321827 0.349875 0.382798 0.420119 0.460868 0.503464 0.546403 0.588749 0.629867 0.669030 0.705709 0.739129 0.768757 0.794111 0.814283 0.829227 0.838736 0.842136 0.839482 0.830592 0.815578 0.794898 0.769137 0.738764 0.704334 0.666620 0.626669 0.585356 0.543477 0.501769 0.461309 0.422753 0.386593 0.353100 0.322233 0.294002 0.268272 0.244921 0.223705 0.204092 0.185449 0.167472 0.149865 0.132330 0.114720 0.097024 0.079533 0.062735 0.047212 0.033652 0.022576 

0.013997 0.017768 0.022103 0.027037 0.032634 0.038895 0.045834 0.053475 0.061832 0.070814 0.080451 0.090672 0.101332 0.112555 0.124303 0.136448 0.148960 0.161514 0.173918 0.186031 0.197616 0.208543 0.218819 0.228449 0.237804 0.247234 0.257630 0.269456 0.283380 0.299789 0.319614 0.343549 0.372135 0.405702 0.443507 0.484541 0.527397 0.570329 0.612505 0.653192 0.691651 0.727445 0.759755 0.788039 0.811867 0.830400 0.843688 0.851571 0.853396 0.849247 0.838898 0.822552 0.800640 0.773764 0.742469 0.707280 0.668940 0.628453 0.586688 0.544428 0.502427 0.461773 0.423082 0.386819 0.353257 0.322335 0.294056 0.268297 0.244929 0.223685 0.204058 0.185409 0.167418 0.149800 0.132255 0.114634 0.096932 0.079440 0.062644 0.047128 0.033577 0.022513 

0.015422 0.019155 0.023430 0.028288 0.033832 0.040068 0.047031 0.054776 0.063320 0.072630 0.082761 0.093706 0.105348 0.117711 0.130777 0.144313 0.158200 0.172122 0.185893 0.199284 0.212053 0.224258 0.235857 0.246789 0.257381 0.268145 0.279797 0.292627 0.307228 0.324509 0.345193 0.369708 0.398445 0.432136 0.470149 0.511041 0.553387 0.595801 0.637295 0.677131 0.714664 0.749351 0.780418 0.807239 0.829388 0.846190 0.857783 0.863980 0.864246 0.858596 0.846804 0.829161 0.806077 0.778112 0.745927 0.710003 0.671069 0.630065 0.587878 0.545267 0.503001 0.462165 0.423353 0.386997 0.353372 0.322400 0.294081 0.268296 0.244914 0.223645 0.204007 0.185353 0.167351 0.149723 0.132169 0.114539 0.096833 0.079340 0.062549 0.047039 0.033499 0.022448 

0.017467 0.021426 0.025931 0.031083 0.036971 0.043585 0.050974 0.059212 0.068378 0.078474 0.089449 0.101283 0.113936 0.127354 0.141573 0.156406 0.171598 0.186828 0.201852 0.216475 0.230702 0.244448 0.257656 0.270279 0.282468 0.294604 0.307446 0.321329 0.337023 0.354986 0.375897 0.400476 0.429166 0.462411 0.499870 0.540120 0.581428 0.622681 0.663033 0.701696 0.738005 0.771308 0.800873 0.826133 0.846560 0.861606 0.871476 0.875935 0.874633 0.867493 0.854304 0.835401 0.811173 0.782183 0.749122 0.712498 0.672998 0.631504 0.588924 0.545996 0.503487 0.462486 0.423564 0.387128 0.353442 0.322429 0.294075 0.268272 0.244876 0.223585 0.203938 0.185281 0.167270 0.149634 0.132071 0.114433 0.096725 0.079233 0.062447 0.046946 0.033418 0.022381 

0.019816 0.024410 0.029668 0.035612 0.042265 0.049628 0.057782 0.066743 0.076592 0.087385 0.099048 0.111556 0.125052 0.139479 0.154790 0.170859 0.187332 0.203893 0.220404 0.236890 0.253132 0.268887 0.284013 0.298507 0.312422 0.325907 0.339753 0.354706 0.371382 0.390027 0.411030 0.435545 0.463760 0.496163 0.532530 0.571395 0.611265 0.650988 0.689794 0.726828 0.761604 0.793176 0.821031 0.844539 0.863272 0.876593 0.884692 0.887401 0.884519 0.875922 0.861365 0.841259 0.815909 0.785955 0.752041 0.714754 0.674721 0.632768 0.589828 0.546616 0.503890 0.462735 0.423721 0.387211 0.353469 0.322423 0.294039 0.268227 0.244814 0.223505 0.203852 0.185193 0.167175 0.149532 0.131962 0.114318 0.096608 0.079119 0.062340 0.046849 0.033334 0.022311 

0.027098 0.032093 0.037737 0.044139 0.051340 0.059414 0.068438 0.078353 0.089147 0.100942 0.113721 0.127447 0.142155 0.157796 0.174325 0.191502 0.209210 0.227256 0.245407 0.263434 0.281311 0.298711 0.315592 0.331866 0.347360 0.362422 0.377639 0.393627 0.410737 0.429382 0.450232 0.474275 0.501653 0.533010 0.567791 0.604822 0.642660 0.680476 0.717334 0.752497 0.785360 0.814957 0.840898 0.862458 0.879415 0.891024 0.897335 0.898312 0.893879 0.883837 0.867984 0.846698 0.820278 0.789398 0.754685 0.716772 0.676238 0.633859 0.590591 0.547123 0.504205 0.462915 0.423822 0.387243 0.353451 0.322383 0.293973 0.268157 0.244730 0.223406 0.203747 0.185090 0.167066 0.149418 0.131841 0.114194 0.096484 0.078999 0.062227 0.046748 0.033247 0.022240 

0.033465 0.039120 0.045531 0.052774 0.060905 0.069965 0.080027 0.091163 0.103341 0.116617 0.130910 0.146142 0.162227 0.179340 0.197521 0.216508 0.236036 0.255912 0.275899 0.295698 0.315116 0.333996 0.352113 0.369581 0.386562 0.403023 0.419650 0.436487 0.453807 0.472283 0.492901 0.516147 0.542627 0.572280 0.605024 0.639793 0.675335 0.710738 0.745292 0.778311 0.809032 0.836463 0.860330 0.879900 0.894957 0.904772 0.909306 0.908593 0.902623 0.891197 0.874126 0.851706 0.824259 0.792508 0.757054 0.718557 0.677550 0.634777 0.591213 0.547517 0.504432 0.463025 0.423862 0.387224 0.353391 0.322308 0.293880 0.268061 0.244624 0.223288 0.203625 0.184970 0.166943 0.149291 0.131710 0.114059 0.096350 0.078871 0.062109 0.046642 0.033156 0.022166 

0.036263 0.042628 0.049868 0.058093 0.067371 0.077727 0.089165 0.101759 0.115524 0.130568 0.146753 0.164086 0.182501 0.201969 0.222287 0.243320 0.264846 0.286675 0.308450 0.330046 0.351182 0.371719 0.391554 0.410574 0.429118 0.446990 0.464480 0.481855 0.499412 0.517708 0.537750 0.560383 0.585609 0.613468 0.643894 0.676049 0.708899 0.741460 0.773370 0.803934 0.832333 0.857525 0.879193 0.896695 0.909782 0.917743 0.920562 0.918194 0.910721 0.897967 0.879745 0.856252 0.827828 0.795273 0.759152 0.720114 0.678662 0.635528 0.591695 0.547797 0.504580 0.463063 0.423840 0.387154 0.353292 0.322197 0.293762 0.267938 0.244496 0.223152 0.203485 0.184834 0.166806 0.149152 0.131567 0.113915 0.096209 0.078736 0.061985 0.046532 0.033062 0.022090 

0.039207 0.046697 0.055153 0.064672 0.075299 0.087105 0.100112 0.114407 0.130087 0.147102 0.165319 0.184675 0.205140 0.226718 0.249024 0.271889 0.295238 0.318829 0.342586 0.366215 0.389343 0.411737 0.433230 0.453843 0.473611 0.492492 0.510715 0.528450 0.546169 0.564660 0.584306 0.605838 0.629537 0.655534 0.683585 0.712901 0.742720 0.772304 0.801291 0.829130 0.854986 0.877839 0.897264 0.912670 0.923779 0.929895 0.931045 0.927091 0.918176 0.904135 0.884816 0.860316 0.830988 0.797692 0.760982 0.721442 0.679581 0.636114 0.592037 0.547960 0.504638 0.463039 0.423758 0.387034 0.353154 0.322051 0.293615 0.267787 0.244345 0.222997 0.203327 0.184683 0.166656 0.149000 0.131412 0.113761 0.096059 0.078594 0.061855 0.046418 0.032966 0.022012 

0.051528 0.059781 0.069069 0.079467 0.091024 0.103818 0.117883 0.133300 0.150095 0.168253 0.187769 0.208595 0.230609 0.253696 0.277623 0.302222 0.327394 0.352988 0.378688 0.404225 0.429108 0.453257 0.476351 0.498425 0.519423 0.539348 0.558276 0.576418 0.594405 0.612701 0.631472 0.651797 0.673928 0.697639 0.723129 0.749487 0.776166 0.802723 0.828689 0.853646 0.876693 0.897107 0.914307 0.927661 0.936840 0.941192 0.940691 0.935228 0.924950 0.909701 0.889328 0.863896 0.833741 0.799780 0.762539 0.722555 0.680315 0.636534 0.592240 0.548006 0.504603 0.462952 0.423615 0.386864 0.352977 0.321869 0.293440 0.267610 0.244171 0.222822 0.203152 0.184515 0.166492 0.148835 0.131247 0.113597 0.095900 0.078445 0.061720 0.046299 0.032866 0.021931 

0.066157 0.074902 0.084660 0.095526 0.107606 0.120957 0.135642 0.151753 0.169394 0.188525 0.209109 0.231132 0.254461 0.278972 0.304739 0.331419 0.358683 0.386286 0.413928 0.441363 0.468267 0.494225 0.519085 0.542873 0.565420 0.586604 0.606475 0.625182 0.643114 0.660761 0.678496 0.697290 0.717406 0.738875 0.761560 0.784993 0.808570 0.831958 0.854991 0.876987 0.897293 0.915193 0.930167 0.941558 0.948831 0.951562 0.949459 0.942562 0.931000 0.914642 0.893278 0.866999 0.836094 0.801531 0.763830 0.723441 0.680851 0.636794 0.592303 0.547936 0.504479 0.462791 0.423412 0.386643 0.352757 0.321653 0.293235 0.267407 0.243975 0.222628 0.202960 0.184332 0.166313 0.148658 0.131070 0.113423 0.095733 0.078289 0.061579 0.046176 0.032763 0.021849 

0.075005 0.084876 0.095817 0.107908 0.121241 0.135849 0.151788 0.169184 0.188080 0.208442 0.230200 0.253263 0.277658 0.303461 0.330499 0.358795 0.387922 0.417442 0.447055 0.476514 0.505305 0.533213 0.560081 0.585732 0.609849 0.632224 0.652955 0.672108 0.689903 0.706747 0.723244 0.740326 0.758482 0.777719 0.797834 0.818474 0.839154 0.859535 0.879652 0.898800 0.916476 0.931919 0.944677 0.954159 0.959686 0.960869 0.957305 0.949058 0.936308 0.918935 0.896684 0.869624 0.838053 0.802955 0.764850 0.724094 0.681188 0.636892 0.592228 0.547755 0.504272 0.462558 0.423148 0.386372 0.352496 0.321401 0.293000 0.267179 0.243755 0.222414 0.202751 0.184134 0.166121 0.148469 0.130883 0.113239 0.095558 0.078126 0.061432 0.046049 0.032656 0.021764 

0.084630 0.095057 0.106612 0.119352 0.133341 0.148629 0.165318 0.183555 0.203329 0.224616 0.247470 0.271838 0.297738 0.325110 0.353900 0.383978 0.415042 0.446606 0.478357 0.509899 0.540858 0.570650 0.599145 0.626089 0.651310 0.674523 0.695774 0.715014 0.732445 0.748431 0.763777 0.779395 0.795896 0.813055 0.830830 0.848949 0.866988 0.884769 0.902243 0.918773 0.933930 0.947067 0.957734 0.965380 0.969307 0.969001 0.964156 0.954699 0.940869 0.922565 0.899531 0.871760 0.839609 0.804057 0.765594 0.724513 0.681327 0.636830 0.592021 0.547472 0.503976 0.462257 0.422826 0.386051 0.352192 0.321116 0.292736 0.266927 0.243513 0.222181 0.202524 0.183919 0.165915 0.148267 0.130684 0.113046 0.095374 0.077957 0.061280 0.045917 0.032547 0.021678 

0.094821 0.105677 0.117653 0.130798 0.145194 0.160954 0.178188 0.196960 0.217392 0.239561 0.263499 0.289117 0.316408 0.345356 0.375756 0.407447 0.440149 0.473555 0.507210 0.540620 0.573306 0.604955 0.634998 0.663074 0.689090 0.712900 0.734311 0.753362 0.770242 0.785643 0.800159 0.814311 0.829018 0.844168 0.859903 0.875758 0.891450 0.907006 0.922267 0.936569 0.949368 0.960446 0.969280 0.975178 0.977607 0.975944 0.969965 0.959478 0.944688 0.925549 0.901791 0.873399 0.840783 0.804840 0.766063 0.724691 0.681264 0.636608 0.591687 0.547085 0.503601 0.461889 0.422447 0.385683 0.351846 0.320794 0.292443 0.266650 0.243247 0.221928 0.202280 0.183689 0.165695 0.148052 0.130475 0.112843 0.095182 0.077780 0.061122 0.045781 0.032435 0.021589 

0.095415 0.106626 0.119048 0.132828 0.148114 0.164966 0.183437 0.203600 0.225493 0.249116 0.274582 0.301875 0.330938 0.361645 0.393825 0.427250 0.461663 0.496617 0.531774 0.566604 0.600587 0.633357 0.664634 0.693909 0.720728 0.744841 0.766427 0.785456 0.802108 0.817052 0.830881 0.843901 0.857052 0.870500 0.884344 0.898344 0.912285 0.926020 0.939416 0.951784 0.962624 0.971941 0.979133 0.983504 0.984563 0.981690 0.974685 0.963343 0.947727 0.927841 0.903442 0.874564 0.841585 0.805290 0.766259 0.724635 0.680999 0.636222 0.591217 0.546590 0.503139 0.461452 0.422016 0.385273 0.351457 0.320435 0.292119 0.266347 0.242961 0.221656 0.202018 0.183443 0.165461 0.147825 0.130254 0.112630 0.094982 0.077596 0.060958 0.045641 0.032319 0.021498 

0.087861 0.099873 0.113224 0.128010 0.144315 0.162278 0.182018 0.203691 0.227328 0.252901 0.280354 0.309549 0.340428 0.372930 0.406947 0.442135 0.478050 0.514282 0.550561 0.586382 0.621455 0.655150 0.687135 0.716910 0.744164 0.768810 0.790592 0.809679 0.826315 0.840834 0.854143 0.866604 0.878866 0.891092 0.903604 0.916388 0.929075 0.941488 0.953451 0.964270 0.973625 0.981383 0.987158 0.990270 0.990130 0.986212 0.978288 0.966207 0.949932 0.929424 0.904491 0.875244 0.841992 0.805415 0.766174 0.724345 0.680538 0.635671 0.590611 0.545996 0.502587 0.460948 0.421536 0.384819 0.351027 0.320042 0.291765 0.266018 0.242653 0.221366 0.201739 0.183181 0.165213 0.147586 0.130022 0.112407 0.094773 0.077405 0.060789 0.045496 0.032200 0.021405 

0.085224 0.097396 0.111003 0.126166 0.143016 0.161677 0.182247 0.204770 0.229313 0.255863 0.284373 0.314756 0.346941 0.380800 0.416040 0.452255 0.489181 0.526435 0.563446 0.599891 0.635398 0.669443 0.701632 0.731632 0.759087 0.783796 0.805720 0.824871 0.841506 0.856090 0.869183 0.881579 0.893543 0.905468 0.917485 0.929549 0.941449 0.953116 0.964089 0.973828 0.982032 0.988619 0.993280 0.995319 0.994189 0.989413 0.980744 0.968039 0.951254 0.930284 0.904945 0.875428 0.841984 0.805232 0.765805 0.723826 0.679897 0.634973 0.589879 0.545301 0.501955 0.460373 0.421003 0.384319 0.350554 0.319613 0.291381 0.265662 0.242324 0.221058 0.201444 0.182905 0.164952 0.147334 0.129779 0.112175 0.094556 0.077208 0.060614 0.045347 0.032078 0.021309 

0.085343 0.097568 0.111317 0.126738 0.143889 0.162866 0.183772 0.206674 0.231575 0.258414 0.287205 0.317987 0.350645 0.384992 0.420634 0.457264 0.494609 0.532271 0.569765 0.606477 0.642054 0.676147 0.708309 0.738156 0.765565 0.790263 0.812075 0.831210 0.848085 0.862965 0.876331 0.888901 0.901054 0.913308 0.925536 0.937526 0.949200 0.960638 0.971158 0.980260 0.987726 0.993555 0.997393 0.998569 0.996711 0.991246 0.982005 0.968806 0.951687 0.930401 0.904784 0.875111 0.841557 0.804716 0.765154 0.723083 0.679082 0.634137 0.589030 0.544509 0.501241 0.459729 0.420417 0.383772 0.350040 0.319150 0.290965 0.265280 0.241971 0.220731 0.201131 0.182613 0.164678 0.147069 0.129525 0.111933 0.094330 0.077003 0.060434 0.045194 0.031953 0.021212 

0.085549 0.097809 0.111571 0.126937 0.144012 0.162909 0.183750 0.206562 0.231443 0.258317 0.287143 0.317927 0.350600 0.384947 0.420700 0.457490 0.494856 0.532342 0.569541 0.606033 0.641455 0.675266 0.707097 0.736700 0.763836 0.788346 0.810296 0.829758 0.846923 0.862093 0.875775 0.888778 0.901658 0.914612 0.927453 0.939957 0.952128 0.963846 0.974345 0.983372 0.990541 0.996015 0.999385 1.000000 0.997597 0.991660 0.982068 0.968560 0.951233 0.929779 0.904022 0.874277 0.840713 0.803856 0.764225 0.722123 0.678111 0.633158 0.588076 0.543623 0.500448 0.459016 0.419774 0.383177 0.349486 0.318654 0.290518 0.264871 0.241596 0.220388 0.200801 0.182307 0.164388 0.146792 0.129259 0.111681 0.094096 0.076792 0.060248 0.045036 0.031825 0.021112 

0.078665 0.090881 0.104634 0.120063 0.137293 0.156389 0.177467 0.200554 0.225688 0.252848 0.282000 0.313024 0.345745 0.379928 0.415312 0.451665 0.488568 0.525628 0.562372 0.598429 0.633310 0.666709 0.698192 0.727427 0.754207 0.778495 0.800525 0.820234 0.837585 0.853156 0.867503 0.881417 0.895408 0.909524 0.923450 0.937007 0.950145 0.962610 0.973738 0.983139 0.990490 0.995972 0.999148 0.999523 0.996855 0.990703 0.980963 0.967346 0.949941 0.928441 0.902690 0.872942 0.839452 0.802666 0.763025 0.720943 0.676973 0.632036 0.587010 0.542637 0.499573 0.458230 0.419072 0.382531 0.348891 0.318123 0.290043 0.264435 0.241199 0.220024 0.200453 0.181986 0.164085 0.146502 0.128982 0.111419 0.093854 0.076573 0.060056 0.044874 0.031694 0.021011 

0.071240 0.083574 0.097441 0.112958 0.130266 0.149412 0.170473 0.193456 0.218410 0.245382 0.274304 0.305078 0.337476 0.371256 0.406054 0.441654 0.477757 0.514019 0.550145 0.585472 0.619625 0.652086 0.682524 0.710987 0.737157 0.761038 0.782957 0.802626 0.820441 0.836775 0.852067 0.867116 0.882495 0.898083 0.913701 0.928905 0.943566 0.957296 0.969506 0.979660 0.987561 0.993369 0.996703 0.997196 0.994489 0.988387 0.978691 0.965190 0.947837 0.926417 0.900811 0.871144 0.837785 0.801137 0.761566 0.719539 0.675657 0.630773 0.585820 0.541556 0.498612 0.457375 0.418308 0.381835 0.348254 0.317553 0.289535 0.263971 0.240780 0.219641 0.200088 0.181648 0.163768 0.146199 0.128694 0.111148 0.093604 0.076348 0.059859 0.044708 0.031559 0.020907 

0.071900 0.083671 0.096895 0.111693 0.128198 0.146489 0.166677 0.188850 0.212982 0.239045 0.266956 0.296595 0.327825 0.360481 0.394193 0.428723 0.463707 0.498784 0.533667 0.567743 0.600411 0.631577 0.661102 0.688621 0.714032 0.737461 0.759032 0.778788 0.797025 0.813975 0.830448 0.846832 0.863770 0.881169 0.898756 0.916056 0.932638 0.948014 0.961648 0.973057 0.981898 0.988309 0.992103 0.992973 0.990531 0.984712 0.975275 0.962069 0.944913 0.923716 0.898364 0.868894 0.835720 0.799269 0.759845 0.717927 0.674158 0.629376 0.584509 0.540376 0.497566 0.456451 0.417481 0.381089 0.347575 0.316947 0.288995 0.263482 0.240338 0.219239 0.199706 0.181295 0.163438 0.145883 0.128395 0.110867 0.093345 0.076116 0.059656 0.044538 0.031422 0.020801 

0.070866 0.082034 0.094655 0.108882 0.124821 0.142531 0.162074 0.183486 0.206773 0.231879 0.258728 0.287297 0.317393 0.348778 0.381068 0.413953 0.447230 0.480631 0.513814 0.546348 0.577800 0.607823 0.636126 0.662429 0.686639 0.708855 0.729725 0.749433 0.767964 0.785783 0.803665 0.821819 0.840413 0.859649 0.879322 0.898958 0.917734 0.935046 0.950399 0.963414 0.973526 0.980863 0.985455 0.986931 0.985000 0.979713 0.970741 0.957977 0.941217 0.920337 0.895349 0.866194 0.833289 0.797083 0.757854 0.716104 0.672478 0.627827 0.583078 0.539093 0.496433 0.455456 0.416596 0.380292 0.346855 0.316303 0.288422 0.262965 0.239874 0.218815 0.199306 0.180925 0.163093 0.145555 0.128084 0.110576 0.093078 0.075876 0.059448 0.044363 0.031281 0.020693 

0.066870 0.077943 0.090452 0.104496 0.120118 0.137374 0.156323 0.177038 0.199541 0.223761 0.249539 0.276744 0.305319 0.335093 0.365754 0.397052 0.428769 0.460539 0.491927 0.522610 0.552141 0.580232 0.606741 0.631445 0.654233 0.675624 0.695933 0.715472 0.734570 0.753847 0.773419 0.793172 0.813379 0.834473 0.856271 0.878216 0.899294 0.918809 0.936153 0.950878 0.962523 0.971145 0.976791 0.979109 0.977956 0.973423 0.965108 0.952932 0.936699 0.916296 0.891767 0.863034 0.830489 0.794575 0.755588 0.714061 0.670610 0.626124 0.581528 0.537722 0.495216 0.454391 0.415650 0.379445 0.346095 0.315623 0.287814 0.262422 0.239387 0.218372 0.198890 0.180539 0.162734 0.145215 0.127762 0.110275 0.092803 0.075630 0.059234 0.044184 0.031137 0.020583 

0.071899 0.082650 0.094662 0.107988 0.122667 0.138784 0.156373 0.175448 0.195995 0.218044 0.241597 0.266693 0.293231 0.320878 0.349464 0.378691 0.408252 0.437744 0.466759 0.495076 0.522346 0.548599 0.573454 0.596659 0.618280 0.638978 0.659130 0.679022 0.698873 0.719151 0.739988 0.761348 0.783423 0.806408 0.830396 0.854546 0.877979 0.899749 0.919044 0.935581 0.949038 0.959210 0.966116 0.969544 0.969441 0.965864 0.958370 0.946937 0.931361 0.911605 0.887642 0.859428 0.827332 0.791753 0.753060 0.711796 0.668558 0.624269 0.579860 0.536253 0.493916 0.453254 0.414645 0.378550 0.345292 0.314907 0.287174 0.261852 0.238878 0.217908 0.198457 0.180138 0.162360 0.144861 0.127429 0.109965 0.092520 0.075378 0.059015 0.044001 0.030991 0.020471 

0.077052 0.086892 0.097760 0.109711 0.122800 0.137170 0.152938 0.170159 0.188844 0.209013 0.230556 0.253460 0.277632 0.302967 0.329316 0.356449 0.384033 0.411586 0.438759 0.465321 0.490795 0.515097 0.538287 0.560443 0.581516 0.601745 0.621538 0.641514 0.661704 0.682606 0.704464 0.727268 0.751316 0.776393 0.802319 0.828532 0.854197 0.878092 0.899399 0.917868 0.933191 0.945115 0.953532 0.958376 0.959593 0.957071 0.950578 0.940036 0.925247 0.906241 0.882966 0.855384 0.823797 0.788623 0.750267 0.709313 0.666327 0.622263 0.578082 0.534682 0.492532 0.452046 0.413580 0.377608 0.344447 0.314155 0.286501 0.261253 0.238346 0.217424 0.198006 0.179721 0.161973 0.144495 0.127085 0.109645 0.092228 0.075118 0.058790 0.043813 0.030841 0.020356 

0.070755 0.080004 0.090234 0.101517 0.113898 0.127431 0.142162 0.158104 0.175425 0.194264 0.214437 0.235893 0.258599 0.282340 0.306909 0.332112 0.357730 0.383500 0.409210 0.434398 0.458578 0.481711 0.503750 0.524822 0.545058 0.564600 0.584067 0.603839 0.624161 0.645548 0.668240 0.692318 0.718075 0.745011 0.772818 0.800735 0.828237 0.854123 0.877403 0.897941 0.915263 0.929066 0.939230 0.945673 0.948445 0.947159 0.941783 0.932264 0.918412 0.900280 0.877776 0.850891 0.819880 0.785179 0.747208 0.706619 0.663911 0.620105 0.576184 0.533012 0.491062 0.450765 0.412456 0.376617 0.343560 0.313367 0.285794 0.260627 0.237792 0.216920 0.197539 0.179289 0.161571 0.144117 0.126729 0.109316 0.091928 0.074851 0.058560 0.043621 0.030688 0.020240 

0.060881 0.069741 0.079645 0.090605 0.102653 0.115827 0.130183 0.145704 0.162464 0.180465 0.199673 0.220078 0.241430 0.263630 0.286637 0.310221 0.334200 0.358417 0.382417 0.405810 0.428553 0.450314 0.471011 0.490860 0.510118 0.529040 0.548086 0.567430 0.587647 0.609275 0.632506 0.657625 0.684434 0.712711 0.742014 0.771506 0.800607 0.828256 0.853537 0.876127 0.895480 0.911285 0.923379 0.931641 0.936003 0.936143 0.932034 0.923666 0.910872 0.893718 0.872091 0.845938 0.815579 0.781428 0.743891 0.703711 0.661313 0.617800 0.574172 0.531245 0.489509 0.449411 0.411273 0.375576 0.342632 0.312542 0.285053 0.259974 0.237215 0.216396 0.197054 0.178841 0.161154 0.143726 0.126362 0.108976 0.091620 0.074578 0.058324 0.043425 0.030532 0.020121 

0.058983 0.067151 0.076249 0.086300 0.097347 0.109474 0.122725 0.137155 0.152764 0.169552 0.187454 0.206363 0.226183 0.246862 0.268300 0.290439 0.312886 0.335578 0.358226 0.380380 0.401850 0.422406 0.441981 0.460626 0.478662 0.496363 0.514305 0.532931 0.552780 0.574100 0.597327 0.623058 0.650876 0.680122 0.710499 0.741328 0.771801 0.800957 0.828084 0.852672 0.874112 0.891980 0.906099 0.916288 0.922359 0.924071 0.921369 0.914288 0.902682 0.886572 0.865884 0.840543 0.810914 0.777368 0.740331 0.700581 0.658545 0.615359 0.572046 0.529381 0.487875 0.447987 0.410029 0.374483 0.341664 0.311680 0.284279 0.259294 0.236613 0.215852 0.196554 0.178377 0.160724 0.143322 0.125984 0.108628 0.091304 0.074298 0.058082 0.043225 0.030372 0.020001 

0.053283 0.060862 0.069351 0.078836 0.089353 0.100942 0.113659 0.127527 0.142501 0.158504 0.175488 0.193479 0.212442 0.232294 0.252973 0.274196 0.295706 0.317336 0.338819 0.359868 0.380063 0.399106 0.417222 0.434579 0.451231 0.467770 0.484492 0.501967 0.520970 0.541585 0.564441 0.589976 0.618135 0.647926 0.678937 0.710631 0.742291 0.772750 0.801467 0.827927 0.851399 0.871340 0.887532 0.899704 0.907620 0.911046 0.909849 0.904172 0.893853 0.878872 0.859178 0.834719 0.805888 0.773008 0.736537 0.697238 0.655614 0.612783 0.569805 0.527422 0.486163 0.446494 0.408729 0.373337 0.340658 0.310783 0.283475 0.258588 0.235989 0.215288 0.196036 0.177899 0.160279 0.142906 0.125596 0.108269 0.090979 0.074011 0.057835 0.043021 0.030210 0.019878 

0.044951 0.052569 0.061145 0.070691 0.081241 0.092880 0.105613 0.119404 0.134294 0.150273 0.167307 0.185324 0.204131 0.223491 0.243342 0.263632 0.284105 0.304409 0.324318 0.343539 0.361989 0.379606 0.396254 0.412028 0.427254 0.442506 0.458113 0.474333 0.492066 0.511769 0.533757 0.558804 0.586444 0.616272 0.647669 0.680021 0.712405 0.743940 0.774157 0.802325 0.827661 0.849603 0.867853 0.882086 0.891901 0.897087 0.897512 0.893317 0.884393 0.870640 0.852021 0.828506 0.800517 0.768370 0.732513 0.693687 0.652521 0.610077 0.567452 0.525374 0.484371 0.444936 0.407371 0.372139 0.339613 0.309850 0.282640 0.257854 0.235341 0.214704 0.195502 0.177404 0.159821 0.142478 0.125196 0.107901 0.090647 0.073717 0.057582 0.042812 0.030045 0.019753 

0.044668 0.051980 0.060184 0.069338 0.079458 0.090651 0.102935 0.116365 0.130953 0.146671 0.163370 0.180881 0.199182 0.218046 0.237342 0.256878 0.276422 0.295789 0.314588 0.332637 0.349658 0.365567 0.380649 0.394881 0.408426 0.421904 0.435510 0.449841 0.465985 0.484432 0.505338 0.529394 0.556228 0.585358 0.616743 0.649404 0.682314 0.714765 0.746301 0.776055 0.803165 0.826982 0.847245 0.863552 0.875317 0.882286 0.884451 0.881811 0.874341 0.861889 0.844432 0.821944 0.794820 0.763451 0.728252 0.689933 0.649263 0.607252 0.564992 0.523236 0.482505 0.443310 0.405958 0.370893 0.338525 0.308882 0.281774 0.257095 0.234672 0.214101 0.194951 0.176894 0.159348 0.142037 0.124785 0.107524 0.090306 0.073416 0.057324 0.042599 0.029877 0.019626 

0.046226 0.053415 0.061470 0.070479 0.080544 0.091657 0.103790 0.116987 0.131239 0.146550 0.162809 0.179878 0.197743 0.216243 0.235127 0.254041 0.272819 0.291217 0.308969 0.325732 0.341405 0.356134 0.369850 0.382555 0.394290 0.405625 0.417172 0.429376 0.443371 0.459893 0.479205 0.501773 0.527522 0.555838 0.586624 0.619131 0.652337 0.685413 0.718056 0.749283 0.778072 0.803678 0.825910 0.844262 0.857960 0.866796 0.870726 0.869704 0.863748 0.852658 0.836411 0.815022 0.788816 0.758264 0.723752 0.685990 0.645843 0.604299 0.562434 0.521015 0.480560 0.441615 0.404485 0.369600 0.337395 0.307877 0.280877 0.256311 0.233981 0.213480 0.194383 0.176369 0.158861 0.141585 0.124364 0.107138 0.089957 0.073109 0.057060 0.042382 0.029705 0.019498 

0.049236 0.056386 0.064321 0.073104 0.082764 0.093347 0.104938 0.117605 0.131265 0.145882 0.161421 0.177806 0.194913 0.212627 0.230761 0.249230 0.267690 0.285712 0.302997 0.319279 0.334354 0.348236 0.360817 0.372000 0.382072 0.391367 0.400677 0.410714 0.422585 0.436931 0.454545 0.475535 0.500057 0.527415 0.557342 0.589293 0.622463 0.656200 0.689809 0.722247 0.752515 0.779892 0.804011 0.824304 0.840010 0.850735 0.856423 0.857056 0.852666 0.842988 0.827981 0.807725 0.782506 0.752812 0.719027 0.681865 0.642258 0.601213 0.559773 0.518708 0.478541 0.439854 0.402952 0.368258 0.336221 0.306836 0.279952 0.255501 0.233268 0.212840 0.193799 0.175828 0.158361 0.141120 0.123931 0.106742 0.089600 0.072794 0.056791 0.042160 0.029531 0.019367 

0.049051 0.055924 0.063515 0.071887 0.081126 0.091279 0.102404 0.114502 0.127648 0.141798 0.156917 0.172957 0.189802 0.207194 0.224904 0.242712 0.260502 0.278076 0.295090 0.311044 0.325684 0.338859 0.350512 0.360418 0.368841 0.376396 0.383821 0.392386 0.402759 0.415252 0.430780 0.450157 0.473259 0.499420 0.528289 0.559558 0.592737 0.626962 0.661459 0.695018 0.726722 0.755750 0.781617 0.803813 0.821538 0.834147 0.841614 0.843939 0.841121 0.832885 0.819148 0.800067 0.775877 0.747090 0.714081 0.677560 0.638514 0.598001 0.557013 0.516312 0.476454 0.438028 0.401361 0.366870 0.335008 0.305760 0.279001 0.254666 0.232533 0.212181 0.193198 0.175273 0.157846 0.140643 0.123489 0.106336 0.089235 0.072473 0.056516 0.041935 0.029353 0.019234 

0.041978 0.048468 0.055802 0.064042 0.073203 0.083342 0.094511 0.106745 0.119992 0.134229 0.149455 0.165558 0.182324 0.199651 0.217392 0.235245 0.252822 0.269830 0.286034 0.301285 0.315327 0.327773 0.338548 0.347493 0.354825 0.360992 0.367164 0.374241 0.383099 0.393924 0.407800 0.425427 0.446834 0.471606 0.499319 0.530004 0.563152 0.597865 0.633056 0.667602 0.700747 0.731364 0.758880 0.782943 0.802621 0.817114 0.826346 0.830378 0.829129 0.822356 0.809921 0.792052 0.768959 0.741103 0.708910 0.673068 0.634629 0.594667 0.554155 0.513831 0.474294 0.436136 0.399716 0.365437 0.333754 0.304647 0.278026 0.253806 0.231775 0.211504 0.192581 0.174702 0.157318 0.140154 0.123035 0.105922 0.088861 0.072145 0.056236 0.041705 0.029173 0.019099 

0.030878 0.037421 0.044839 0.053174 0.062485 0.072858 0.084322 0.096917 0.110719 0.125657 0.141598 0.158344 0.175671 0.193425 0.211227 0.228835 0.246005 0.262360 0.277643 0.291694 0.304498 0.315955 0.325669 0.333602 0.340090 0.345567 0.350746 0.356513 0.363648 0.373151 0.385368 0.401103 0.420767 0.444210 0.471010 0.500997 0.533963 0.568978 0.604826 0.640292 0.674654 0.706801 0.735973 0.761825 0.783358 0.799711 0.810715 0.816444 0.816741 0.811433 0.800328 0.783700 0.761748 0.734860 0.703518 0.668397 0.630608 0.591212 0.551189 0.511263 0.472060 0.434178 0.398014 0.363959 0.332460 0.303502 0.277025 0.252921 0.230995 0.210810 0.191948 0.174115 0.156777 0.139653 0.122571 0.105498 0.088480 0.071810 0.055951 0.041471 0.028990 0.018962 

0.027817 0.034121 0.041323 0.049498 0.058754 0.069169 0.080757 0.093458 0.107166 0.121913 0.137646 0.154188 0.171368 0.188870 0.206384 0.223581 0.240128 0.255831 0.270280 0.283303 0.294833 0.304887 0.313268 0.319835 0.325024 0.329324 0.333403 0.338051 0.344228 0.352271 0.362944 0.377017 0.395013 0.417245 0.443158 0.472660 0.505555 0.540681 0.577044 0.613363 0.648750 0.682260 0.713069 0.740588 0.763789 0.781971 0.794770 0.802161 0.804002 0.800168 0.790420 0.775038 0.754240 0.728379 0.697917 0.663556 0.626445 0.587636 0.548116 0.508607 0.469746 0.432157 0.396261 0.362436 0.331129 0.302325 0.275997 0.252013 0.230191 0.210097 0.191299 0.173514 0.156222 0.139140 0.122097 0.105064 0.088090 0.071468 0.055660 0.041233 0.028803 0.018823 

0.028649 0.034885 0.042008 0.050051 0.059062 0.069096 0.080177 0.092333 0.105524 0.119691 0.134872 0.150947 0.167562 0.184473 0.201379 0.217958 0.233808 0.248663 0.262237 0.274385 0.284821 0.293461 0.300378 0.305580 0.309428 0.312488 0.315492 0.319101 0.323882 0.330583 0.340035 0.352892 0.369934 0.391146 0.416249 0.445513 0.478255 0.513418 0.550018 0.586873 0.623173 0.657896 0.690215 0.719271 0.744029 0.763945 0.778509 0.787561 0.790972 0.788573 0.780245 0.766084 0.746470 0.721655 0.692121 0.658553 0.622148 0.583943 0.544940 0.505867 0.467359 0.430076 0.394456 0.360869 0.329758 0.301120 0.274942 0.251080 0.229365 0.209364 0.190635 0.172898 0.155654 0.138615 0.121611 0.104621 0.087692 0.071119 0.055363 0.040991 0.028614 0.018682 

0.031890 0.037990 0.044934 0.052799 0.061590 0.071332 0.082051 0.093777 0.106507 0.120176 0.134625 0.149723 0.165261 0.181056 0.196716 0.211991 0.226659 0.240303 0.252663 0.263610 0.272763 0.280111 0.285740 0.289755 0.292579 0.294773 0.297030 0.299758 0.303574 0.309224 0.317491 0.329509 0.345681 0.366136 0.390885 0.419637 0.451996 0.487022 0.523709 0.560965 0.597947 0.633739 0.667421 0.697894 0.724192 0.745753 0.761998 0.772675 0.777662 0.776703 0.769786 0.756875 0.738444 0.714709 0.686139 0.653396 0.617717 0.580133 0.541656 0.503037 0.464897 0.427936 0.392598 0.359258 0.328350 0.299884 0.273859 0.250124 0.228519 0.208613 0.189955 0.172267 0.155073 0.138077 0.121115 0.104169 0.087286 0.070764 0.055062 0.040745 0.028421 0.018539 

0.042156 0.047960 0.054479 0.061808 0.069947 0.078971 0.088890 0.099706 0.111410 0.123915 0.137114 0.150809 0.164747 0.178686 0.192384 0.205879 0.218767 0.230800 0.241675 0.251141 0.259033 0.265188 0.269904 0.273579 0.275994 0.277543 0.278973 0.280968 0.283948 0.288701 0.296115 0.307251 0.322524 0.342405 0.366651 0.394875 0.426682 0.461377 0.498088 0.535656 0.573204 0.609882 0.644752 0.676580 0.704365 0.727448 0.745275 0.757526 0.764070 0.764569 0.759041 0.747421 0.730183 0.707564 0.679991 0.648094 0.613157 0.576203 0.538274 0.500126 0.462366 0.425736 0.390690 0.357602 0.326906 0.298617 0.272750 0.249144 0.227652 0.207844 0.189259 0.171622 0.154479 0.137528 0.120609 0.103708 0.086872 0.070402 0.054754 0.040495 0.028226 0.018394 

0.046078 0.051906 0.058376 0.065551 0.073409 0.081994 0.091355 0.101523 0.112454 0.124028 0.136247 0.148842 0.161583 0.174198 0.186486 0.198378 0.209673 0.220324 0.230046 0.238579 0.245665 0.251128 0.255109 0.257923 0.259889 0.261022 0.261934 0.263139 0.265404 0.269477 0.276180 0.286504 0.301030 0.320144 0.343553 0.371194 0.402420 0.436729 0.473471 0.511196 0.549131 0.586550 0.622413 0.655432 0.684558 0.709054 0.728378 0.742183 0.750243 0.752202 0.748037 0.737732 0.721719 0.700248 0.673680 0.642655 0.608465 0.572154 0.534790 0.497130 0.459770 0.423479 0.388734 0.355902 0.325426 0.297321 0.271614 0.248141 0.226764 0.207056 0.188546 0.170962 0.153873 0.136968 0.120093 0.103237 0.086450 0.070033 0.054442 0.040240 0.028028 0.018247 

0.046230 0.051809 0.058034 0.064927 0.072461 0.080607 0.089384 0.098870 0.109113 0.119999 0.131354 0.143080 0.154982 0.166817 0.178433 0.189593 0.200155 0.209893 0.218557 0.225878 0.231688 0.236169 0.239452 0.241647 0.243019 0.243850 0.244499 0.245428 0.247403 0.251161 0.257242 0.266866 0.280801 0.299309 0.322014 0.349028 0.379662 0.413495 0.449988 0.487699 0.525990 0.563993 0.600602 0.634496 0.664821 0.690638 0.711360 0.726668 0.736205 0.739612 0.736817 0.727832 0.713066 0.692748 0.667218 0.637076 0.603647 0.567990 0.531209 0.494050 0.457108 0.421165 0.386729 0.354160 0.323910 0.295999 0.270451 0.247113 0.225856 0.206249 0.187817 0.170287 0.153253 0.136397 0.119566 0.102757 0.086020 0.069657 0.054124 0.039982 0.027827 0.018098 

0.036105 0.041512 0.047609 0.054404 0.061852 0.069937 0.078687 0.088122 0.098123 0.108658 0.119710 0.131111 0.142733 0.154373 0.165749 0.176655 0.186943 0.196325 0.204494 0.211300 0.216618 0.220547 0.223376 0.225143 0.226055 0.226633 0.226965 0.227749 0.229634 0.233182 0.239279 0.248797 0.262292 0.280129 0.302108 0.328339 0.358494 0.391857 0.427852 0.465462 0.503870 0.542169 0.579252 0.613878 0.645247 0.672236 0.694302 0.711011 0.721967 0.726819 0.725428 0.717777 0.704243 0.685085 0.660591 0.631353 0.598705 0.563725 0.527533 0.490885 0.454377 0.418799 0.384676 0.352377 0.322358 0.294650 0.269263 0.246062 0.224928 0.205425 0.187070 0.169599 0.152621 0.135814 0.119029 0.102267 0.085582 0.069275 0.053801 0.039719 0.027623 0.017947 

0.024674 0.029411 0.034836 0.040978 0.047860 0.055499 0.063846 0.072871 0.082531 0.092796 0.103551 0.114708 0.126171 0.137764 0.149197 0.160129 0.170319 0.179530 0.187611 0.194336 0.199598 0.203495 0.206194 0.207909 0.208947 0.209308 0.209594 0.210476 0.212653 0.216400 0.222587 0.231941 0.245121 0.262191 0.283461 0.309010 0.338606 0.371470 0.407032 0.444420 0.482686 0.520978 0.558387 0.593587 0.625878 0.653942 0.677286 0.695293 0.707600 0.713870 0.713893 0.707581 0.695285 0.677269 0.653807 0.625493 0.593642 0.559359 0.523768 0.487635 0.451576 0.416380 0.382576 0.350554 0.320771 0.293275 0.268049 0.244988 0.223980 0.204582 0.186307 0.168897 0.151975 0.135220 0.118482 0.101769 0.085136 0.068886 0.053473 0.039453 0.027416 0.017795 

0.012940 0.017203 0.022119 0.027717 0.034049 0.041170 0.049072 0.057650 0.066820 0.076560 0.086800 0.097525 0.108549 0.119708 0.130665 0.141226 0.151135 0.160122 0.168014 0.174796 0.180342 0.184807 0.187933 0.189822 0.191027 0.191866 0.192508 0.193766 0.196283 0.200245 0.206564 0.215834 0.228565 0.245090 0.265816 0.290779 0.319902 0.352261 0.387409 0.424422 0.462353 0.500483 0.538062 0.573747 0.606781 0.635823 0.660311 0.679552 0.693175 0.700819 0.702250 0.697259 0.686201 0.669306 0.646873 0.619502 0.588464 0.554890 0.519914 0.484307 0.448709 0.413906 0.380429 0.348692 0.319149 0.291872 0.266809 0.243891 0.223012 0.203719 0.185527 0.168180 0.151317 0.134615 0.117924 0.101262 0.084683 0.068491 0.053139 0.039182 0.027206 0.017640 

0.004275 0.007783 0.011935 0.016794 0.022394 0.028719 0.035766 0.043545 0.052115 0.061317 0.070982 0.081026 0.091295 0.101702 0.112029 0.122126 0.131691 0.140509 0.148427 0.155486 0.161544 0.166348 0.169889 0.172358 0.173999 0.175190 0.176291 0.177734 0.180252 0.184421 0.190748 0.199996 0.212768 0.228987 0.249240 0.273685 0.302217 0.334085 0.368796 0.405356 0.442835 0.480813 0.518401 0.554410 0.588039 0.617872 0.643424 0.663831 0.678745 0.687725 0.690538 0.686832 0.676979 0.661202 0.639807 0.613388 0.583181 0.550321 0.515968 0.480900 0.445779 0.411379 0.378236 0.346789 0.317496 0.290441 0.265544 0.242772 0.222023 0.202839 0.184731 0.167448 0.150645 0.133998 0.117356 0.100745 0.084221 0.068089 0.052801 0.038907 0.026993 0.017483 

0.002658 0.005647 0.009158 0.013225 0.017876 0.023148 0.029068 0.035563 0.042558 0.050098 0.058137 0.066715 0.075745 0.085156 0.094747 0.104243 0.113453 0.122123 0.130103 0.137386 0.143631 0.148732 0.152927 0.156198 0.158434 0.160000 0.161296 0.162703 0.165097 0.169190 0.175486 0.184759 0.197645 0.213890 0.233882 0.257795 0.285567 0.317026 0.351198 0.387235 0.424258 0.462019 0.499436 0.535616 0.569675 0.600169 0.626658 0.648188 0.664305 0.674612 0.678759 0.676314 0.667634 0.652968 0.632617 0.607155 0.577790 0.545655 0.511937 0.477417 0.442787 0.408794 0.375998 0.344847 0.315810 0.288982 0.264254 0.241631 0.221016 0.201940 0.183919 0.166703 0.149961 0.133371 0.116779 0.100219 0.083751 0.067680 0.052457 0.038629 0.026778 0.017325 

0.009543 0.011603 0.013997 0.016759 0.019972 0.023686 0.027953 0.032770 0.038200 0.044184 0.050675 0.057746 0.065402 0.073588 0.082192 0.091002 0.099699 0.108003 0.115723 0.122820 0.129117 0.134462 0.138878 0.142270 0.144792 0.146596 0.147861 0.149270 0.151380 0.155124 0.161191 0.170542 0.183506 0.199776 0.219565 0.243039 0.270263 0.301042 0.334681 0.370116 0.406760 0.444114 0.481301 0.517446 0.551728 0.582767 0.610087 0.632647 0.649914 0.661496 0.666929 0.665741 0.658204 0.644629 0.625310 0.600805 0.572291 0.540894 0.507818 0.473861 0.439733 0.406151 0.373715 0.342873 0.314090 0.287495 0.262944 0.240470 0.219990 0.201025 0.183091 0.165943 0.149263 0.132731 0.116191 0.099684 0.083273 0.067264 0.052107 0.038346 0.026559 0.017164 

0.009903 0.011945 0.014279 0.016958 0.020007 0.023413 0.027189 0.031361 0.035972 0.041108 0.046845 0.053204 0.060240 0.067803 0.075649 0.083545 0.091303 0.098861 0.106119 0.112774 0.118523 0.123317 0.127347 0.130543 0.132987 0.134709 0.136094 0.137487 0.139653 0.143103 0.148879 0.157843 0.170551 0.186863 0.206477 0.229565 0.256272 0.286246 0.319146 0.354034 0.390225 0.427056 0.463920 0.499949 0.534249 0.565693 0.593734 0.617252 0.635611 0.648405 0.655061 0.655096 0.648701 0.636208 0.617899 0.594345 0.566692 0.536043 0.503612 0.470232 0.436614 0.403453 0.371391 0.340865 0.312340 0.285979 0.261612 0.239290 0.218944 0.200091 0.182248 0.165170 0.148552 0.132080 0.115593 0.099140 0.082788 0.066843 0.051753 0.038060 0.026338 0.017002 

0.001966 0.004352 0.007162 0.010388 0.014034 0.018134 0.022639 0.027479 0.032664 0.038182 0.044077 0.050371 0.057011 0.063874 0.070867 0.078085 0.085387 0.092617 0.099468 0.105713 0.111020 0.115410 0.118959 0.121672 0.123648 0.125076 0.126159 0.127508 0.129470 0.132579 0.137913 0.146486 0.158848 0.175024 0.194472 0.217236 0.243356 0.272553 0.304687 0.338895 0.374501 0.410738 0.447163 0.482972 0.517202 0.548972 0.577638 0.602010 0.621400 0.635318 0.643169 0.644397 0.639140 0.627721 0.610392 0.587775 0.560992 0.531100 0.499321 0.466532 0.433429 0.400701 0.369021 0.338818 0.310559 0.284437 0.260257 0.238092 0.217880 0.199140 0.181388 0.164383 0.147828 0.131418 0.114985 0.098587 0.082294 0.066414 0.051393 0.037769 0.026114 0.016838 

0.001327 0.003633 0.006393 0.009603 0.013264 0.017333 0.021765 0.026544 0.031664 0.037104 0.042869 0.048803 0.054951 0.061338 0.067917 0.074632 0.081401 0.088029 0.094277 0.100056 0.104999 0.108950 0.112043 0.114405 0.116135 0.117458 0.118377 0.119342 0.120946 0.123641 0.128403 0.136524 0.148447 0.164310 0.183477 0.205801 0.231378 0.259789 0.291103 0.324598 0.359507 0.395078 0.430929 0.466403 0.500579 0.532652 0.561840 0.586963 0.607296 0.622250 0.631255 0.633650 0.629528 0.619159 0.602801 0.581103 0.555197 0.526072 0.494954 0.462761 0.430178 0.397897 0.366606 0.336734 0.308747 0.282866 0.258879 0.236878 0.216797 0.198172 0.180513 0.163582 0.147092 0.130744 0.114367 0.098024 0.081793 0.065979 0.051028 0.037475 0.025887 0.016671 

0.006239 0.008325 0.010689 0.013380 0.016404 0.019758 0.023510 0.027715 0.032345 0.037310 0.042627 0.048306 0.054300 0.060492 0.066687 0.072899 0.079167 0.085362 0.091166 0.096351 0.100697 0.104201 0.106792 0.108590 0.109764 0.110447 0.110979 0.111686 0.113096 0.115720 0.120353 0.127975 0.139551 0.154857 0.173541 0.195183 0.220074 0.247902 0.278385 0.311037 0.345084 0.379947 0.415229 0.450327 0.484434 0.516746 0.546365 0.572137 0.593299 0.609255 0.619348 0.622875 0.619853 0.610519 0.595124 0.574345 0.549306 0.520961 0.490515 0.458921 0.426863 0.395040 0.364146 0.334614 0.306902 0.281266 0.257477 0.235644 0.215695 0.197186 0.179624 0.162768 0.146343 0.130058 0.113739 0.097453 0.081283 0.065537 0.050658 0.037176 0.025657 0.016504 

0.007515 0.009742 0.012272 0.015149 0.018306 0.021785 0.025650 0.029868 0.034385 0.039188 0.044302 0.049616 0.055032 0.060523 0.066058 0.071571 0.077026 0.082326 0.087294 0.091765 0.095637 0.098898 0.101279 0.102649 0.103503 0.103848 0.104057 0.104664 0.106085 0.108809 0.113413 0.120978 0.132031 0.146629 0.164583 0.185522 0.209518 0.236629 0.266291 0.298071 0.331267 0.365338 0.400065 0.434792 0.468823 0.501258 0.531199 0.557514 0.579447 0.596356 0.607460 0.612071 0.610113 0.601801 0.587363 0.567506 0.543333 0.515772 0.486008 0.455019 0.423488 0.392132 0.361642 0.332458 0.305028 0.279637 0.256050 0.234392 0.214577 0.196182 0.178719 0.161941 0.145583 0.129361 0.113100 0.096872 0.080766 0.065089 0.050283 0.036874 0.025425 0.016334 

0.006480 0.008563 0.010932 0.013629 0.016686 0.020077 0.023850 0.027953 0.032342 0.037027 0.041986 0.047119 0.052284 0.057483 0.062759 0.068053 0.073251 0.078245 0.082885 0.086965 0.090242 0.092791 0.094712 0.096118 0.096908 0.097261 0.097628 0.098430 0.100043 0.102717 0.107351 0.114776 0.125441 0.139351 0.156580 0.176596 0.199668 0.225968 0.254778 0.285701 0.318019 0.351315 0.385436 0.419830 0.453699 0.486204 0.516344 0.543156 0.565775 0.583555 0.595607 0.601246 0.600323 0.593012 0.579524 0.560592 0.537280 0.510509 0.481443 0.451060 0.420058 0.389173 0.359097 0.330265 0.303128 0.277980 0.254601 0.233119 0.213441 0.195163 0.177800 0.161100 0.144810 0.128652 0.112452 0.096282 0.080241 0.064635 0.049903 0.036568 0.025190 0.016162 

0.005282 0.007130 0.009289 0.011756 0.014518 0.017603 0.020973 0.024681 0.028765 0.033159 0.037797 0.042636 0.047582 0.052563 0.057543 0.062509 0.067578 0.072490 0.076911 0.080654 0.083634 0.086151 0.088068 0.089407 0.090320 0.090928 0.091596 0.092584 0.094458 0.097247 0.101810 0.108959 0.119254 0.132732 0.149206 0.168447 0.190655 0.215956 0.243840 0.273885 0.305335 0.337879 0.371421 0.405424 0.439046 0.471538 0.501855 0.529088 0.552295 0.570866 0.583800 0.590414 0.590502 0.584162 0.571619 0.553607 0.531152 0.505175 0.476822 0.447044 0.416579 0.386166 0.356515 0.328039 0.301202 0.276295 0.253128 0.231827 0.212288 0.194128 0.176866 0.160246 0.144025 0.127932 0.111793 0.095684 0.079709 0.064174 0.049517 0.036258 0.024952 0.015989 

0.001408 0.003044 0.004968 0.007234 0.009855 0.012818 0.016113 0.019737 0.023647 0.027846 0.032314 0.037013 0.041885 0.046766 0.051609 0.056433 0.061071 0.065421 0.069507 0.073150 0.076378 0.079173 0.081346 0.082824 0.083855 0.084569 0.085509 0.086970 0.089081 0.092119 0.096768 0.103563 0.113213 0.126102 0.142029 0.160636 0.182239 0.206697 0.233645 0.262688 0.293234 0.325130 0.357984 0.391563 0.424851 0.457278 0.487756 0.515306 0.539014 0.558287 0.572060 0.579598 0.580645 0.575267 0.563646 0.546560 0.524954 0.499775 0.472144 0.442981 0.413052 0.383116 0.353896 0.325779 0.299248 0.274583 0.251633 0.230514 0.211119 0.193078 0.175917 0.159379 0.143228 0.127201 0.111124 0.095076 0.079169 0.063707 0.049127 0.035944 0.024711 0.015814 

-0.005378 -0.003782 -0.001881 0.000343 0.002846 0.005624 0.008655 0.011976 0.015583 0.019531 0.023784 0.028299 0.032961 0.037728 0.042656 0.047584 0.052437 0.057024 0.061324 0.065343 0.068896 0.071915 0.074251 0.075970 0.077197 0.078218 0.079478 0.081049 0.083303 0.086556 0.091314 0.098022 0.107423 0.119846 0.135343 0.153560 0.174494 0.198142 0.224120 0.252181 0.281884 0.313073 0.345346 0.378307 0.411187 0.443452 0.474018 0.501793 0.525997 0.545876 0.560396 0.568807 0.570785 0.566331 0.555621 0.539453 0.518691 0.494320 0.467411 0.438872 0.409484 0.380029 0.351240 0.323488 0.297266 0.272846 0.250115 0.229181 0.209933 0.192012 0.174956 0.158500 0.142418 0.126458 0.110445 0.094460 0.078621 0.063233 0.048731 0.035627 0.024468 0.015637 

-0.011008 -0.010169 -0.009081 -0.007736 -0.006118 -0.004156 -0.001856 0.000803 0.003925 0.007527 0.011576 0.016060 0.020842 0.025779 0.030864 0.036049 0.041256 0.046458 0.051598 0.056369 0.060548 0.063966 0.066730 0.068936 0.070730 0.072199 0.073668 0.075409 0.077656 0.080901 0.085814 0.092841 0.102203 0.114202 0.129143 0.146987 0.167302 0.190129 0.215140 0.242305 0.271207 0.301661 0.333301 0.365618 0.398120 0.430088 0.460640 0.488584 0.513210 0.533635 0.548824 0.558056 0.560928 0.557354 0.547565 0.532295 0.512378 0.488812 0.462630 0.434718 0.405874 0.376904 0.348552 0.321167 0.295258 0.271087 0.248574 0.227828 0.208731 0.190932 0.173980 0.157608 0.141597 0.125704 0.109756 0.093835 0.078066 0.062753 0.048331 0.035306 0.024222 0.015458 

-0.016976 -0.016815 -0.016365 -0.015632 -0.014608 -0.013214 -0.011415 -0.009171 -0.006432 -0.003151 0.000594 0.004758 0.009369 0.014378 0.019630 0.025140 0.030734 0.036392 0.041935 0.047135 0.051730 0.055761 0.059103 0.061819 0.064058 0.066031 0.068142 0.070378 0.073032 0.076581 0.081450 0.088340 0.097398 0.109063 0.123698 0.141076 0.160818 0.182714 0.206793 0.232982 0.261059 0.290777 0.321745 0.353444 0.385547 0.417208 0.447631 0.475680 0.500653 0.521555 0.537372 0.547348 0.551070 0.548343 0.539465 0.525093 0.506013 0.483245 0.457797 0.430518 0.402225 0.373746 0.345834 0.318821 0.293222 0.269305 0.247011 0.226456 0.207512 0.189836 0.172990 0.156703 0.140764 0.124939 0.109057 0.093201 0.077503 0.062267 0.047925 0.034981 0.023974 0.015277 

-0.019930 -0.020110 -0.019966 -0.019481 -0.018665 -0.017509 -0.016032 -0.014208 -0.011961 -0.009324 -0.006251 -0.002712 0.001378 0.006034 0.011200 0.016742 0.022498 0.028367 0.034216 0.039790 0.044749 0.049050 0.052826 0.056092 0.058764 0.061192 0.063781 0.066440 0.069430 0.073122 0.078182 0.084783 0.093560 0.104829 0.119226 0.135988 0.154930 0.175835 0.198954 0.224177 0.251335 0.280317 0.310560 0.341709 0.373375 0.404749 0.434974 0.463077 0.488335 0.509644 0.526020 0.536694 0.541216 0.539320 0.531326 0.517846 0.499601 0.477628 0.452915 0.426274 0.398540 0.370552 0.343086 0.316449 0.291163 0.267502 0.245427 0.225065 0.206276 0.188725 0.171987 0.155787 0.139919 0.124163 0.108348 0.092558 0.076933 0.061775 0.047515 0.034652 0.023722 0.015095 

-0.014060 -0.014549 -0.014892 -0.015062 -0.015045 -0.014781 -0.014238 -0.013343 -0.012110 -0.010467 -0.008363 -0.005689 -0.002275 0.001850 0.006532 0.011629 0.017112 0.022974 0.028981 0.034696 0.039870 0.044502 0.048652 0.052238 0.055319 0.058045 0.060742 0.063531 0.066590 0.070576 0.075817 0.082400 0.091088 0.102276 0.116016 0.131946 0.149835 0.169659 0.191669 0.215884 0.242050 0.270241 0.299816 0.330447 0.361621 0.392655 0.422662 0.450801 0.476231 0.497916 0.514769 0.526103 0.531384 0.530307 0.523173 0.510561 0.493145 0.471963 0.447984 0.421985 0.394818 0.367323 0.340307 0.314052 0.289081 0.265677 0.243822 0.223657 0.205023 0.187599 0.170971 0.154859 0.139062 0.123375 0.107629 0.091907 0.076355 0.061277 0.047099 0.034319 0.023469 0.014911 

-0.005395 -0.006002 -0.006518 -0.006948 -0.007253 -0.007342 -0.007229 -0.006881 -0.006292 -0.005431 -0.004190 -0.002495 -0.000241 0.002642 0.006118 0.010177 0.014805 0.020014 0.025722 0.031430 0.036770 0.041593 0.045869 0.049689 0.053038 0.056040 0.058994 0.061985 0.065184 0.069184 0.074472 0.081181 0.089748 0.100584 0.113637 0.128729 0.145584 0.164255 0.185042 0.208098 0.233276 0.260586 0.289599 0.319670 0.350309 0.380930 0.410712 0.438803 0.464384 0.486372 0.503658 0.515599 0.521591 0.521319 0.515026 0.503249 0.486649 0.466266 0.443005 0.417657 0.391061 0.364064 0.337497 0.311628 0.286977 0.263829 0.242198 0.222229 0.203753 0.186458 0.169941 0.153919 0.138193 0.122577 0.106900 0.091247 0.075769 0.060772 0.046679 0.033983 0.023212 0.014726 

-0.010210 -0.010233 -0.010135 -0.009929 -0.009628 -0.009202 -0.008622 -0.007841 -0.006781 -0.005417 -0.003703 -0.001660 0.000612 0.003282 0.006410 0.010211 0.014431 0.019048 0.024065 0.029301 0.034488 0.039418 0.043927 0.048017 0.051749 0.055128 0.058255 0.061286 0.064755 0.068799 0.074020 0.080781 0.089045 0.099260 0.111636 0.125792 0.141618 0.159172 0.178844 0.200789 0.225005 0.251575 0.279894 0.309368 0.339372 0.369601 0.399117 0.427097 0.452797 0.475031 0.492734 0.505204 0.511849 0.512351 0.506877 0.495916 0.480128 0.460537 0.437987 0.413289 0.387274 0.360773 0.334657 0.309175 0.284848 0.261959 0.240556 0.220784 0.202466 0.185303 0.168898 0.152967 0.137313 0.121768 0.106161 0.090578 0.075176 0.060261 0.046254 0.033643 0.022953 0.014538 

-0.020034 -0.020020 -0.019760 -0.019256 -0.018495 -0.017438 -0.016061 -0.014289 -0.012202 -0.009804 -0.007125 -0.004129 -0.000810 0.002839 0.006712 0.010817 0.015129 0.019765 0.024609 0.029433 0.034118 0.038783 0.043189 0.047303 0.051178 0.054707 0.057972 0.061258 0.064902 0.069047 0.074179 0.080517 0.088264 0.097815 0.109398 0.122651 0.137606 0.154186 0.172911 0.193898 0.217334 0.243148 0.270687 0.299496 0.328903 0.358665 0.387873 0.415693 0.441462 0.463909 0.481976 0.494914 0.502188 0.503423 0.498734 0.488567 0.473589 0.454781 0.432935 0.408889 0.383459 0.357458 0.331787 0.306695 0.282696 0.260068 0.238899 0.219321 0.201163 0.184134 0.167842 0.152003 0.136422 0.120948 0.105412 0.089901 0.074576 0.059744 0.045824 0.033300 0.022692 0.014349 

-0.021911 -0.021682 -0.021165 -0.020366 -0.019254 -0.017781 -0.015935 -0.013765 -0.011257 -0.008391 -0.005275 -0.001991 0.001433 0.004993 0.008777 0.012879 0.017148 0.021604 0.026231 0.030934 0.035546 0.040029 0.044334 0.048167 0.051497 0.054583 0.057564 0.060771 0.064339 0.068540 0.073452 0.079397 0.086738 0.095805 0.106696 0.119188 0.133388 0.149309 0.167239 0.187512 0.210201 0.235153 0.261903 0.290062 0.318869 0.348113 0.376942 0.404603 0.430367 0.452974 0.471362 0.484741 0.492603 0.494535 0.490601 0.481213 0.467043 0.449002 0.427865 0.404466 0.379614 0.354119 0.328886 0.304187 0.280518 0.258156 0.237227 0.217840 0.199842 0.182951 0.166772 0.151025 0.135520 0.120118 0.104653 0.089215 0.073968 0.059220 0.045389 0.032953 0.022428 0.014159 

-0.017817 -0.017453 -0.016875 -0.016087 -0.015034 -0.013636 -0.011936 -0.009914 -0.007611 -0.005085 -0.002278 0.000830 0.004232 0.007898 0.011855 0.016205 0.020778 0.025311 0.029852 0.034304 0.038515 0.042307 0.045795 0.048961 0.051807 0.054332 0.056652 0.059255 0.062343 0.066392 0.071174 0.076984 0.084299 0.093072 0.103468 0.115368 0.129089 0.144498 0.161830 0.181430 0.203474 0.227645 0.253621 0.281071 0.309302 0.337969 0.366335 0.393811 0.419501 0.442228 0.460882 0.474686 0.483090 0.485683 0.482487 0.473869 0.460494 0.443214 0.422783 0.400032 0.375744 0.350754 0.325954 0.301653 0.278316 0.256224 0.235538 0.216342 0.198505 0.181754 0.165686 0.150035 0.134608 0.119276 0.103884 0.088520 0.073353 0.058691 0.044949 0.032602 0.022161 0.013966 

-0.012611 -0.012247 -0.011734 -0.011050 -0.010151 -0.009026 -0.007698 -0.006148 -0.004247 -0.002000 0.000639 0.003705 0.007163 0.011079 0.015365 0.019807 0.024286 0.028717 0.033021 0.037075 0.040709 0.043931 0.046902 0.049463 0.051600 0.053380 0.055130 0.057179 0.060004 0.063647 0.068243 0.073974 0.081262 0.089840 0.099894 0.111412 0.124733 0.139704 0.156576 0.175655 0.197165 0.220633 0.245859 0.272530 0.300137 0.328210 0.356108 0.383292 0.408877 0.431647 0.450536 0.464738 0.473657 0.476867 0.474395 0.466536 0.453947 0.437420 0.417692 0.395578 0.371850 0.347364 0.322996 0.299091 0.276089 0.254271 0.233831 0.214829 0.197153 0.180541 0.164587 0.149031 0.133684 0.118424 0.103106 0.087817 0.072730 0.058155 0.044505 0.032248 0.021892 0.013772 

-0.010312 -0.009989 -0.009531 -0.008881 -0.008024 -0.006898 -0.005515 -0.003760 -0.001619 0.000968 0.003981 0.007462 0.011237 0.015199 0.019360 0.023561 0.027829 0.031826 0.035416 0.038668 0.041598 0.044126 0.046188 0.047908 0.049420 0.051024 0.052853 0.054919 0.057584 0.060913 0.065253 0.070892 0.078050 0.086323 0.096033 0.107312 0.120398 0.135212 0.151637 0.170232 0.191178 0.214039 0.238446 0.264357 0.291368 0.318785 0.346224 0.373085 0.398490 0.421251 0.440321 0.454896 0.464307 0.468104 0.466325 0.459225 0.447403 0.431622 0.412587 0.391109 0.367939 0.343951 0.320015 0.296504 0.273840 0.252300 0.232105 0.213299 0.195785 0.179313 0.163473 0.148013 0.132749 0.117560 0.102317 0.087105 0.072101 0.057614 0.044055 0.031890 0.021620 0.013577 

-0.011119 -0.010446 -0.009578 -0.008486 -0.007163 -0.005567 -0.003605 -0.001278 0.001450 0.004533 0.008052 0.011795 0.015671 0.019647 0.023578 0.027286 0.030560 0.033456 0.036085 0.038610 0.040830 0.042633 0.044137 0.045585 0.047018 0.048469 0.050062 0.052100 0.054735 0.057969 0.062305 0.067915 0.074740 0.082742 0.092260 0.103195 0.116063 0.130660 0.146859 0.165108 0.185530 0.207744 0.231393 0.256602 0.282931 0.309706 0.336674 0.363206 0.388352 0.411082 0.430284 0.445178 0.455047 0.459409 0.458294 0.451934 0.440862 0.425825 0.407470 0.386624 0.364012 0.340514 0.317010 0.293893 0.271569 0.250310 0.230361 0.211754 0.194401 0.178069 0.162347 0.146982 0.131802 0.116687 0.101519 0.086385 0.071463 0.057066 0.043601 0.031529 0.021346 0.013380 

-0.011181 -0.010173 -0.008921 -0.007396 -0.005582 -0.003418 -0.000962 0.001748 0.004667 0.007754 0.011029 0.014484 0.017867 0.021074 0.024213 0.027146 0.029725 0.032038 0.034232 0.036342 0.038369 0.040054 0.041533 0.042958 0.044304 0.045724 0.047295 0.049190 0.051620 0.054832 0.059356 0.064932 0.071508 0.079248 0.088324 0.099112 0.111683 0.126105 0.142109 0.160040 0.180010 0.201643 0.224663 0.249200 0.274793 0.300920 0.327396 0.353605 0.378486 0.401130 0.420413 0.435595 0.445871 0.450782 0.450308 0.444658 0.434333 0.420025 0.402339 0.382121 0.360074 0.337055 0.313980 0.291263 0.269279 0.248305 0.228598 0.210194 0.193002 0.176811 0.161207 0.145938 0.130843 0.115802 0.100712 0.085656 0.070819 0.056513 0.043143 0.031164 0.021070 0.013181 

-0.004916 -0.004282 -0.003529 -0.002624 -0.001518 -0.000164 0.001460 0.003314 0.005322 0.007458 0.009689 0.011974 0.014420 0.017016 0.019742 0.022488 0.025121 0.027723 0.030161 0.032516 0.034860 0.036934 0.038682 0.040187 0.041502 0.042848 0.044476 0.046397 0.048875 0.052205 0.056553 0.061795 0.068189 0.075623 0.084400 0.094934 0.107387 0.121513 0.137289 0.154909 0.174487 0.195620 0.218077 0.241921 0.266836 0.292404 0.318401 0.344258 0.368889 0.391383 0.410703 0.426140 0.436806 0.442224 0.442372 0.437412 0.427818 0.414227 0.397202 0.377605 0.356118 0.333579 0.310928 0.288610 0.266969 0.246283 0.226820 0.208617 0.191588 0.175538 0.160053 0.144880 0.129872 0.114907 0.099894 0.084919 0.070167 0.055953 0.042680 0.030796 0.020791 0.012981 

-0.001667 -0.001554 -0.001369 -0.001099 -0.000746 -0.000269 0.000355 0.001149 0.002170 0.003365 0.004785 0.006525 0.008609 0.010881 0.013385 0.016028 0.018891 0.021898 0.024983 0.027967 0.030663 0.033074 0.035201 0.037077 0.038772 0.040447 0.042240 0.044264 0.046778 0.049938 0.054052 0.058978 0.064802 0.071771 0.080385 0.090920 0.103083 0.116800 0.132294 0.149699 0.168995 0.189657 0.211533 0.234727 0.259048 0.284105 0.309668 0.335125 0.359511 0.381852 0.401196 0.416818 0.427861 0.433762 0.434492 0.430214 0.421325 0.408437 0.392068 0.373081 0.352147 0.330084 0.307855 0.285936 0.264644 0.244247 0.225026 0.207025 0.190158 0.174249 0.158884 0.143809 0.128889 0.114002 0.099068 0.084173 0.069508 0.055388 0.042212 0.030425 0.020510 0.012779 

-0.009796 -0.009711 -0.009478 -0.009115 -0.008621 -0.007930 -0.007062 -0.006042 -0.004797 -0.003303 -0.001563 0.000355 0.002551 0.004893 0.007473 0.010382 0.013554 0.016830 0.020204 0.023685 0.027081 0.030211 0.032905 0.035251 0.037154 0.038988 0.040940 0.042969 0.045189 0.048042 0.051673 0.056164 0.061447 0.067999 0.076521 0.086934 0.098708 0.112107 0.127309 0.144625 0.163570 0.183709 0.205100 0.227672 0.251486 0.276069 0.301220 0.326224 0.350341 0.372542 0.391876 0.407651 0.419037 0.425394 0.426667 0.423080 0.414879 0.402659 0.386934 0.368548 0.348162 0.326574 0.304765 0.283242 0.262302 0.242197 0.223216 0.205418 0.188712 0.172945 0.157701 0.142726 0.127895 0.113086 0.098231 0.083419 0.068842 0.054817 0.041739 0.030050 0.020226 0.012575 

-0.022928 -0.022656 -0.022006 -0.021035 -0.019838 -0.018472 -0.016950 -0.015287 -0.013422 -0.011304 -0.008972 -0.006404 -0.003644 -0.000680 0.002494 0.005829 0.009217 0.012808 0.016727 0.020779 0.024699 0.028399 0.031585 0.034323 0.036559 0.038470 0.040260 0.041889 0.043786 0.046113 0.049360 0.053425 0.058303 0.064557 0.072807 0.082838 0.094420 0.107649 0.122625 0.139646 0.158162 0.177780 0.198757 0.220808 0.244087 0.268255 0.292995 0.317597 0.341401 0.363436 0.382723 0.398639 0.410319 0.417111 0.418913 0.415999 0.408473 0.396893 0.381803 0.364015 0.344167 0.323052 0.301664 0.280535 0.259944 0.240134 0.221390 0.203795 0.187251 0.171628 0.156503 0.141630 0.126891 0.112160 0.097386 0.082656 0.068169 0.054240 0.041262 0.029672 0.019941 0.012371 

-0.030153 -0.030001 -0.029563 -0.028811 -0.027738 -0.026380 -0.024745 -0.022767 -0.020482 -0.017962 -0.015233 -0.012307 -0.009063 -0.005594 -0.001882 0.002120 0.006311 0.010556 0.014865 0.019137 0.023384 0.027456 0.031150 0.034330 0.036743 0.038492 0.039909 0.041228 0.042738 0.044548 0.047321 0.050921 0.055380 0.061309 0.069312 0.079017 0.090419 0.103479 0.118207 0.134811 0.152893 0.172083 0.192587 0.214120 0.236860 0.260603 0.284927 0.309194 0.332659 0.354513 0.373757 0.389773 0.401713 0.408922 0.411249 0.408972 0.402094 0.391144 0.376684 0.359476 0.340161 0.319520 0.298553 0.277816 0.257572 0.238059 0.219551 0.202155 0.185774 0.170295 0.155291 0.140522 0.125875 0.111223 0.096531 0.081885 0.067489 0.053657 0.040781 0.029290 0.019652 0.012164 

-0.028987 -0.029274 -0.029317 -0.029053 -0.028432 -0.027489 -0.026180 -0.024514 -0.022536 -0.020310 -0.017856 -0.015032 -0.011787 -0.008145 -0.004156 0.000131 0.004628 0.009391 0.014280 0.019076 0.023662 0.027990 0.031731 0.034787 0.037115 0.038796 0.040054 0.040920 0.041991 0.043372 0.045536 0.048610 0.052732 0.058464 0.066178 0.075537 0.086712 0.099606 0.114066 0.130198 0.147863 0.166606 0.186596 0.207576 0.229827 0.253126 0.277038 0.300974 0.324135 0.345778 0.364974 0.381043 0.393234 0.400839 0.403697 0.401998 0.395745 0.385414 0.371577 0.354934 0.336145 0.315983 0.295439 0.275084 0.255184 0.235971 0.217698 0.200498 0.184283 0.168948 0.154065 0.139403 0.124847 0.110276 0.095666 0.081107 0.066802 0.053068 0.040295 0.028905 0.019362 0.011957 

-0.017265 -0.018018 -0.018682 -0.019195 -0.019539 -0.019673 -0.019566 -0.019177 -0.018457 -0.017327 -0.015770 -0.013779 -0.011349 -0.008356 -0.004832 -0.000765 0.003746 0.008501 0.013594 0.018846 0.023799 0.028075 0.031826 0.034918 0.037393 0.039073 0.040481 0.041312 0.041897 0.042663 0.044236 0.046739 0.050592 0.056174 0.063523 0.072502 0.083415 0.096032 0.110122 0.125850 0.143054 0.161321 0.180751 0.201245 0.222990 0.245850 0.269385 0.292917 0.315800 0.337221 0.356348 0.372472 0.384893 0.392878 0.396263 0.395083 0.389424 0.379699 0.366471 0.350390 0.332121 0.312444 0.292322 0.272341 0.252782 0.233869 0.215832 0.198825 0.182780 0.167587 0.152825 0.138272 0.123808 0.109318 0.094793 0.080320 0.066108 0.052474 0.039805 0.028517 0.019069 0.011747 

-0.010475 -0.011167 -0.011876 -0.012517 -0.013043 -0.013453 -0.013684 -0.013606 -0.013180 -0.012389 -0.011199 -0.009657 -0.007716 -0.005250 -0.002296 0.001263 0.005301 0.009678 0.014345 0.019196 0.023893 0.028239 0.031902 0.034895 0.037328 0.039192 0.040656 0.041490 0.041764 0.042078 0.043104 0.045065 0.048643 0.054160 0.061403 0.069979 0.080513 0.092812 0.106470 0.121699 0.138421 0.156202 0.175078 0.195146 0.216421 0.238799 0.261925 0.285044 0.307626 0.328843 0.347899 0.364076 0.376704 0.385055 0.388919 0.388230 0.383135 0.373999 0.361363 0.345842 0.328095 0.308901 0.289203 0.269590 0.250368 0.231756 0.213953 0.197136 0.181261 0.166212 0.151572 0.137129 0.122757 0.108350 0.093910 0.079525 0.065407 0.051874 0.039310 0.028126 0.018774 0.011537 

-0.011216 -0.011473 -0.011745 -0.012016 -0.012271 -0.012419 -0.012381 -0.012085 -0.011396 -0.010364 -0.009033 -0.007346 -0.005309 -0.002812 0.000215 0.003723 0.007715 0.011975 0.016226 0.020400 0.024414 0.028100 0.031458 0.034344 0.036742 0.038553 0.039933 0.040699 0.040975 0.041158 0.041838 0.043613 0.047234 0.052719 0.059662 0.068028 0.078044 0.089823 0.103156 0.117834 0.133997 0.151276 0.169607 0.189261 0.210082 0.231997 0.254677 0.277359 0.299627 0.320656 0.339641 0.355866 0.368674 0.377365 0.381669 0.381435 0.376887 0.368315 0.356257 0.341291 0.324065 0.305355 0.286080 0.266828 0.247944 0.229631 0.212061 0.195432 0.179729 0.164824 0.150305 0.135975 0.121695 0.107372 0.093018 0.078721 0.064699 0.051269 0.038811 0.027731 0.018477 0.011325 

-0.014693 -0.014834 -0.014849 -0.014741 -0.014519 -0.014185 -0.013739 -0.013145 -0.012295 -0.011129 -0.009646 -0.007773 -0.005379 -0.002470 0.000800 0.004375 0.008189 0.012185 0.016254 0.020335 0.024040 0.027285 0.030277 0.033016 0.035307 0.037161 0.038447 0.039330 0.039867 0.040263 0.041204 0.043208 0.046624 0.051859 0.058489 0.066395 0.075951 0.087219 0.100093 0.114285 0.129881 0.146603 0.164404 0.183606 0.203978 0.225456 0.247661 0.269894 0.291820 0.312660 0.331570 0.347849 0.360811 0.369817 0.374518 0.374729 0.370680 0.362648 0.351157 0.336741 0.320034 0.301806 0.282955 0.264062 0.245510 0.227496 0.210158 0.193715 0.178185 0.163425 0.149026 0.134809 0.120621 0.106384 0.092116 0.077910 0.063984 0.050658 0.038307 0.027334 0.018178 0.011111 

-0.015876 -0.016097 -0.016154 -0.016066 -0.015807 -0.015331 -0.014615 -0.013653 -0.012337 -0.010648 -0.008596 -0.006170 -0.003405 -0.000385 0.002816 0.006198 0.009650 0.013046 0.016357 0.019566 0.022653 0.025660 0.028623 0.031303 0.033594 0.035545 0.037013 0.038053 0.038889 0.039656 0.041064 0.043155 0.046359 0.051238 0.057566 0.065097 0.074179 0.085019 0.097398 0.111135 0.126206 0.142314 0.159633 0.178283 0.198188 0.219160 0.240862 0.262635 0.284214 0.304869 0.323688 0.340021 0.353119 0.362408 0.367468 0.368106 0.364522 0.357001 0.346065 0.332191 0.316003 0.298256 0.279826 0.261295 0.243068 0.225350 0.208243 0.191985 0.176629 0.162013 0.147736 0.133631 0.119537 0.105385 0.091206 0.077091 0.063262 0.050041 0.037800 0.026933 0.017877 0.010897 

-0.018054 -0.017963 -0.017669 -0.017166 -0.016487 -0.015563 -0.014323 -0.012709 -0.010797 -0.008579 -0.006082 -0.003247 -0.000217 0.002905 0.006115 0.009336 0.012391 0.015249 0.018026 0.020636 0.023171 0.025645 0.028062 0.030396 0.032433 0.034312 0.035894 0.037001 0.037855 0.038800 0.040422 0.042681 0.045822 0.050516 0.056617 0.063969 0.072743 0.083220 0.095167 0.108456 0.122950 0.138512 0.155224 0.173316 0.192693 0.213113 0.234289 0.255624 0.276818 0.297295 0.316004 0.332384 0.345600 0.355150 0.360535 0.361579 0.358424 0.351386 0.340990 0.327644 0.311972 0.294704 0.276693 0.258526 0.240619 0.223193 0.206317 0.190245 0.175062 0.160588 0.146435 0.132441 0.118441 0.104376 0.090286 0.076263 0.062534 0.049419 0.037288 0.026529 0.017573 0.010681 

-0.015626 -0.015338 -0.014825 -0.014113 -0.013202 -0.012051 -0.010580 -0.008742 -0.006612 -0.004231 -0.001634 0.001199 0.004099 0.007086 0.010153 0.013172 0.016042 0.018833 0.021458 0.023843 0.025997 0.027943 0.029702 0.031447 0.033136 0.034564 0.035668 0.036393 0.037042 0.037853 0.039297 0.041588 0.044938 0.049469 0.055546 0.062964 0.071627 0.081733 0.093317 0.106162 0.120053 0.135041 0.151127 0.168664 0.187544 0.207346 0.227991 0.248876 0.269675 0.289927 0.308516 0.324930 0.338266 0.348017 0.353712 0.355133 0.352390 0.345807 0.335933 0.323112 0.307946 0.291157 0.273556 0.255756 0.238164 0.221026 0.204380 0.188495 0.173482 0.159150 0.145121 0.131238 0.117334 0.103357 0.089356 0.075428 0.061799 0.048792 0.036772 0.026122 0.017267 0.010463 

-0.008290 -0.008091 -0.007721 -0.007148 -0.006366 -0.005398 -0.004187 -0.002677 -0.000886 0.001124 0.003398 0.005936 0.008764 0.011893 0.015149 0.018294 0.021225 0.023916 0.026297 0.028476 0.030214 0.031800 0.033178 0.034391 0.035304 0.035974 0.036387 0.036508 0.036783 0.037307 0.038497 0.040661 0.043994 0.048547 0.054695 0.062145 0.070775 0.080713 0.091838 0.104122 0.117416 0.131769 0.147328 0.164316 0.182676 0.201868 0.221943 0.242369 0.262771 0.282785 0.301255 0.317696 0.331119 0.341028 0.346998 0.348772 0.346420 0.340272 0.330897 0.318599 0.303928 0.287611 0.270414 0.252982 0.235700 0.218849 0.202432 0.186735 0.171891 0.157699 0.143796 0.130025 0.116216 0.102327 0.088418 0.074585 0.061058 0.048160 0.036251 0.025712 0.016960 0.010244 

-0.006155 -0.005604 -0.004876 -0.003934 -0.002769 -0.001401 0.000178 0.001953 0.003936 0.006202 0.008713 0.011514 0.014559 0.017722 0.020924 0.024106 0.027143 0.029926 0.032400 0.034459 0.036023 0.037301 0.038037 0.038343 0.038253 0.037927 0.037511 0.036929 0.036696 0.037055 0.038142 0.040278 0.043604 0.048143 0.054348 0.061602 0.070066 0.079872 0.090555 0.102233 0.114985 0.128743 0.143767 0.160293 0.178069 0.196668 0.216171 0.236100 0.256123 0.275887 0.294235 0.310658 0.324144 0.334200 0.340399 0.342495 0.340517 0.334781 0.325886 0.314106 0.299918 0.284063 0.267269 0.250204 0.233231 0.216662 0.200475 0.184964 0.170288 0.156235 0.142458 0.128799 0.115087 0.101287 0.087470 0.073734 0.060310 0.047522 0.035727 0.025299 0.016650 0.010025 

-0.008697 -0.007601 -0.006266 -0.004686 -0.002840 -0.000733 0.001654 0.004330 0.007260 0.010320 0.013559 0.016962 0.020413 0.023899 0.027264 0.030384 0.033303 0.035930 0.038215 0.040026 0.041543 0.042508 0.042864 0.042732 0.042061 0.041043 0.039856 0.038648 0.037859 0.037685 0.038473 0.040426 0.043610 0.048185 0.054318 0.061459 0.069652 0.079061 0.089395 0.100487 0.112679 0.125970 0.140479 0.156508 0.173687 0.191749 0.210678 0.230088 0.249747 0.269228 0.287459 0.303811 0.317333 0.327506 0.333910 0.336306 0.334673 0.329344 0.320903 0.309631 0.295916 0.280514 0.264125 0.247421 0.230759 0.214465 0.198508 0.183183 0.168674 0.154761 0.141109 0.127562 0.113946 0.100237 0.086514 0.072876 0.059556 0.046878 0.035199 0.024883 0.016338 0.009803 

-0.004141 -0.002918 -0.001397 0.000429 0.002530 0.004917 0.007564 0.010461 0.013607 0.016944 0.020318 0.023667 0.026950 0.030142 0.033316 0.036341 0.039070 0.041377 0.043261 0.044859 0.046135 0.046952 0.047107 0.046608 0.045677 0.044426 0.042842 0.041326 0.040129 0.039646 0.040107 0.041685 0.044532 0.048800 0.054570 0.061510 0.069460 0.078456 0.088277 0.098902 0.110639 0.123442 0.137460 0.152971 0.169532 0.187060 0.205469 0.224367 0.243643 0.262798 0.280882 0.297141 0.310688 0.320940 0.327533 0.330206 0.328892 0.323957 0.315956 0.305174 0.291927 0.276967 0.260986 0.244632 0.228280 0.212258 0.196531 0.181392 0.167050 0.153275 0.139748 0.126314 0.112794 0.099177 0.085548 0.072010 0.058796 0.046230 0.034666 0.024464 0.016025 0.009581 

0.004119 0.005593 0.007304 0.009215 0.011324 0.013608 0.016066 0.018672 0.021404 0.024206 0.027099 0.030078 0.033103 0.036115 0.039047 0.041778 0.044120 0.046096 0.047735 0.048863 0.049619 0.049985 0.049952 0.049417 0.048486 0.047296 0.045894 0.044467 0.043464 0.042992 0.043118 0.044332 0.046713 0.050416 0.055631 0.062193 0.069671 0.078105 0.087248 0.097445 0.108767 0.121154 0.134742 0.149679 0.165664 0.182663 0.200537 0.218957 0.237825 0.256619 0.274487 0.290656 0.304198 0.314516 0.321260 0.324182 0.323176 0.318621 0.311050 0.300735 0.287951 0.273427 0.257847 0.241841 0.225797 0.210040 0.194545 0.179592 0.165414 0.151778 0.138376 0.125055 0.111632 0.098107 0.084574 0.071136 0.058029 0.045577 0.034130 0.024043 0.015709 0.009357 

0.007693 0.009293 0.011061 0.013004 0.015066 0.017230 0.019530 0.022013 0.024659 0.027418 0.030228 0.033084 0.035981 0.038831 0.041364 0.043598 0.045740 0.047604 0.049004 0.049906 0.050463 0.050774 0.050842 0.050676 0.050209 0.049492 0.048614 0.047678 0.047212 0.046875 0.046816 0.047731 0.049634 0.052700 0.057367 0.063270 0.070121 0.077785 0.086319 0.096010 0.106939 0.119017 0.132211 0.146622 0.162052 0.178528 0.195854 0.213812 0.232272 0.250690 0.268313 0.284345 0.297850 0.308231 0.315091 0.318236 0.317522 0.313345 0.306189 0.296325 0.283991 0.269902 0.254708 0.239051 0.223309 0.207812 0.192549 0.177784 0.163767 0.150270 0.136994 0.123784 0.110458 0.097027 0.083591 0.070255 0.057256 0.044918 0.033589 0.023618 0.015392 0.009132 

0.004029 0.005396 0.006956 0.008687 0.010593 0.012679 0.015055 0.017778 0.020772 0.023905 0.027075 0.030187 0.033177 0.036023 0.038766 0.041275 0.043465 0.045408 0.047008 0.048200 0.049068 0.049863 0.050474 0.050929 0.051167 0.051054 0.050903 0.050457 0.050142 0.050147 0.050344 0.051135 0.052650 0.055151 0.059099 0.064254 0.070433 0.077514 0.085447 0.094601 0.105135 0.116881 0.129699 0.143664 0.158608 0.174597 0.191409 0.208913 0.226966 0.244969 0.262323 0.278196 0.291660 0.302070 0.309034 0.312373 0.311947 0.308124 0.301379 0.291945 0.280048 0.266390 0.251574 0.236261 0.220817 0.205577 0.190545 0.175968 0.162111 0.148752 0.135600 0.122502 0.109274 0.095937 0.082599 0.069366 0.056477 0.044255 0.033045 0.023191 0.015072 0.008906 

-0.002625 -0.001604 -0.000351 0.001185 0.002996 0.005078 0.007382 0.009903 0.012594 0.015505 0.018611 0.021809 0.024955 0.028069 0.031162 0.034205 0.037124 0.040003 0.042566 0.044740 0.046626 0.048258 0.049626 0.050692 0.051573 0.052186 0.052346 0.052210 0.052241 0.052682 0.053358 0.054070 0.055288 0.057349 0.060608 0.065077 0.070643 0.077163 0.084609 0.093202 0.103255 0.114613 0.127138 0.140762 0.155306 0.170853 0.187148 0.204233 0.221891 0.239463 0.256489 0.272193 0.285599 0.296030 0.303084 0.306599 0.306449 0.302964 0.296610 0.287593 0.276124 0.262889 0.248447 0.233470 0.218323 0.203334 0.188533 0.174145 0.160447 0.147224 0.134196 0.121210 0.108079 0.094837 0.081599 0.068470 0.055691 0.043586 0.032497 0.022761 0.014751 0.008679 

-0.006623 -0.006174 -0.005525 -0.004671 -0.003569 -0.002201 -0.000507 0.001592 0.004024 0.006688 0.009569 0.012681 0.015980 0.019494 0.023205 0.027045 0.030926 0.034557 0.037969 0.041121 0.043912 0.046416 0.048474 0.050039 0.051266 0.052319 0.053177 0.053664 0.054185 0.054847 0.055468 0.056215 0.057276 0.058903 0.061525 0.065522 0.070621 0.076652 0.083611 0.091701 0.101242 0.112306 0.124557 0.137908 0.152164 0.167243 0.183088 0.199732 0.216978 0.234137 0.250833 0.266347 0.279669 0.290104 0.297241 0.300917 0.301020 0.297872 0.291886 0.283270 0.272218 0.259394 0.245324 0.230680 0.215828 0.201088 0.186513 0.172316 0.158774 0.145687 0.132781 0.119906 0.106873 0.093728 0.080590 0.067567 0.054899 0.042913 0.031945 0.022328 0.014428 0.008451 

-0.009570 -0.009511 -0.009259 -0.008798 -0.008133 -0.007185 -0.005925 -0.004355 -0.002342 0.000088 0.002820 0.005803 0.009059 0.012618 0.016559 0.020789 0.025063 0.029235 0.033288 0.037065 0.040463 0.043557 0.046234 0.048535 0.050302 0.051721 0.053023 0.054186 0.055235 0.056064 0.056553 0.057206 0.058185 0.059592 0.061944 0.065520 0.070202 0.075873 0.082473 0.090192 0.099315 0.110069 0.122067 0.135141 0.149144 0.163792 0.179183 0.195387 0.212202 0.229019 0.245388 0.260652 0.273864 0.284282 0.291489 0.295328 0.295664 0.292846 0.287213 0.278976 0.268327 0.255906 0.242208 0.227890 0.213330 0.198839 0.184485 0.170481 0.157093 0.144140 0.131356 0.118591 0.105657 0.092608 0.079573 0.066656 0.054101 0.042235 0.031390 0.021892 0.014103 0.008222 

-0.014710 -0.014621 -0.014361 -0.013943 -0.013327 -0.012482 -0.011413 -0.010039 -0.008241 -0.006056 -0.003525 -0.000697 0.002328 0.005641 0.009423 0.013600 0.018116 0.022860 0.027509 0.031857 0.035883 0.039559 0.042901 0.045855 0.048462 0.050754 0.052684 0.054076 0.055122 0.055831 0.056309 0.056970 0.057822 0.059212 0.061594 0.064986 0.069452 0.074883 0.081278 0.088712 0.097515 0.107933 0.119676 0.132474 0.146172 0.160448 0.175417 0.191155 0.207563 0.224082 0.240116 0.255111 0.268175 0.278569 0.285840 0.289819 0.290386 0.287881 0.282587 0.274708 0.264453 0.252426 0.239103 0.225100 0.210828 0.196586 0.182451 0.168641 0.155404 0.142585 0.129921 0.117266 0.104430 0.091480 0.078547 0.065738 0.053297 0.041552 0.030831 0.021454 0.013777 0.007991 

-0.010293 -0.010465 -0.010511 -0.010441 -0.010249 -0.009888 -0.009307 -0.008466 -0.007347 -0.005963 -0.004308 -0.002355 -0.000117 0.002662 0.005968 0.009715 0.013744 0.018051 0.022520 0.026915 0.031199 0.035264 0.039186 0.042813 0.046055 0.048889 0.051308 0.052983 0.053992 0.054649 0.055262 0.055892 0.056683 0.057994 0.060335 0.063815 0.068178 0.073558 0.079877 0.087187 0.095801 0.105885 0.117357 0.129875 0.143218 0.157161 0.171737 0.187017 0.203050 0.219256 0.235001 0.249713 0.262606 0.272955 0.280288 0.284387 0.285174 0.282977 0.278005 0.270469 0.260601 0.248954 0.236005 0.222312 0.208322 0.194328 0.180411 0.166793 0.153708 0.141020 0.128475 0.115929 0.103193 0.090342 0.077513 0.064812 0.052487 0.040864 0.030268 0.021014 0.013448 0.007760 

-0.010375 -0.010354 -0.010259 -0.010030 -0.009637 -0.009037 -0.008253 -0.007278 -0.006148 -0.004879 -0.003343 -0.001456 0.000646 0.002948 0.005463 0.008297 0.011435 0.015002 0.018980 0.023236 0.027706 0.032113 0.036214 0.040016 0.043520 0.046646 0.049175 0.051003 0.052174 0.052845 0.053381 0.054175 0.055019 0.056358 0.058642 0.062137 0.066493 0.071892 0.078199 0.085616 0.094136 0.103979 0.115138 0.127350 0.140318 0.153914 0.168121 0.182963 0.198638 0.214541 0.230000 0.244478 0.257148 0.267431 0.274817 0.279028 0.280020 0.278126 0.273471 0.266261 0.256766 0.245493 0.232913 0.219524 0.205815 0.192065 0.178366 0.164935 0.152003 0.139446 0.127020 0.114582 0.101946 0.089195 0.076471 0.063880 0.051672 0.040172 0.029701 0.020570 0.013118 0.007528 

-0.015543 -0.015261 -0.014777 -0.014097 -0.013228 -0.012185 -0.010947 -0.009479 -0.007843 -0.006025 -0.003988 -0.001903 0.000228 0.002432 0.004792 0.007317 0.010056 0.013243 0.016856 0.020898 0.025190 0.029601 0.033786 0.037691 0.041170 0.044227 0.046716 0.048429 0.049808 0.050544 0.051158 0.051929 0.052888 0.054478 0.056898 0.060302 0.064665 0.070048 0.076444 0.083937 0.092385 0.102074 0.112983 0.124892 0.137531 0.150705 0.164564 0.179058 0.194366 0.209953 0.225139 0.239360 0.251796 0.262002 0.269418 0.273752 0.274928 0.273324 0.268976 0.262083 0.252948 0.242047 0.229827 0.216738 0.203305 0.189798 0.176318 0.163069 0.150289 0.137861 0.125554 0.113223 0.100689 0.088040 0.075420 0.062940 0.050850 0.039475 0.029131 0.020125 0.012787 0.007294 

-0.014495 -0.014185 -0.013669 -0.012962 -0.012030 -0.010942 -0.009705 -0.008316 -0.006779 -0.005096 -0.003264 -0.001381 0.000580 0.002677 0.004968 0.007411 0.010056 0.013052 0.016480 0.020287 0.024265 0.028352 0.032327 0.036020 0.039356 0.042228 0.044495 0.046209 0.047298 0.047755 0.048430 0.049451 0.050685 0.052324 0.054847 0.058231 0.062623 0.068106 0.074643 0.082179 0.090573 0.100176 0.110848 0.122423 0.134786 0.147611 0.161090 0.175298 0.190255 0.205498 0.220390 0.234343 0.246565 0.256661 0.264092 0.268539 0.269902 0.268567 0.264517 0.257936 0.249153 0.238618 0.226747 0.213959 0.200794 0.187528 0.174264 0.161193 0.148565 0.136265 0.124078 0.111854 0.099422 0.086875 0.074362 0.061993 0.050023 0.038773 0.028558 0.019676 0.012454 0.007060 

-0.009605 -0.009453 -0.009095 -0.008590 -0.007971 -0.007283 -0.006492 -0.005545 -0.004441 -0.003208 -0.001844 -0.000150 0.001962 0.004378 0.007030 0.009823 0.012683 0.015748 0.018982 0.022293 0.025845 0.029458 0.032755 0.035642 0.038196 0.040434 0.042365 0.043762 0.044704 0.045230 0.045885 0.046710 0.048091 0.049919 0.052592 0.056185 0.060649 0.066137 0.072782 0.080327 0.088763 0.098237 0.108714 0.120007 0.132073 0.144624 0.157730 0.171653 0.186319 0.201182 0.215749 0.229441 0.241425 0.251413 0.258840 0.263385 0.264947 0.263850 0.260095 0.253822 0.245382 0.235206 0.223675 0.211183 0.198283 0.185252 0.172202 0.159309 0.146833 0.134659 0.122591 0.110475 0.098145 0.085701 0.073295 0.061040 0.049190 0.038066 0.027981 0.019226 0.012119 0.006825 

0.000339 -0.000164 -0.000665 -0.001100 -0.001421 -0.001608 -0.001568 -0.001293 -0.000769 0.000100 0.001236 0.002627 0.004348 0.006502 0.009038 0.011842 0.014909 0.018098 0.021295 0.024459 0.027575 0.030453 0.033011 0.035404 0.037617 0.039294 0.040522 0.041305 0.041750 0.042258 0.042877 0.043830 0.045284 0.047312 0.050183 0.053951 0.058555 0.064203 0.070874 0.078457 0.086907 0.096266 0.106582 0.117699 0.129453 0.141714 0.154542 0.168151 0.182519 0.196990 0.211230 0.224629 0.236371 0.246249 0.253658 0.258293 0.260054 0.259178 0.255706 0.249741 0.241633 0.231809 0.220609 0.208411 0.195774 0.182973 0.170133 0.157417 0.145092 0.133044 0.121093 0.109085 0.096860 0.084519 0.072221 0.060079 0.048351 0.037355 0.027400 0.018773 0.011783 0.006589 

0.001142 0.001131 0.001161 0.001246 0.001440 0.001723 0.002100 0.002643 0.003321 0.004116 0.005064 0.006195 0.007544 0.009133 0.011053 0.013234 0.015735 0.018481 0.021256 0.024152 0.027177 0.029855 0.032306 0.034379 0.036071 0.037344 0.038124 0.038607 0.038942 0.039277 0.039769 0.040775 0.042281 0.044461 0.047431 0.051392 0.056328 0.062217 0.069003 0.076587 0.085017 0.094315 0.104457 0.115390 0.126892 0.138907 0.151491 0.164783 0.178827 0.192914 0.206804 0.219889 0.231404 0.241162 0.248549 0.253278 0.255218 0.254554 0.251347 0.245689 0.237909 0.228422 0.217548 0.205643 0.193268 0.180690 0.168058 0.155517 0.143343 0.131418 0.119586 0.107686 0.095564 0.083328 0.071138 0.059112 0.047506 0.036640 0.026817 0.018317 0.011445 0.006352 

-0.005097 -0.004759 -0.004365 -0.003913 -0.003399 -0.002788 -0.002052 -0.001185 -0.000162 0.001035 0.002305 0.003643 0.005068 0.006647 0.008509 0.010722 0.013152 0.015771 0.018527 0.021557 0.024548 0.027302 0.029748 0.031871 0.033597 0.034864 0.035611 0.035882 0.035964 0.036112 0.036526 0.037548 0.039072 0.041403 0.044541 0.048806 0.054090 0.060311 0.067229 0.074817 0.083198 0.092402 0.102359 0.113106 0.124326 0.136163 0.148518 0.161543 0.175201 0.188930 0.202451 0.215215 0.226512 0.236155 0.243512 0.248322 0.250431 0.249978 0.247017 0.241667 0.234208 0.225050 0.214490 0.202880 0.190760 0.178405 0.165978 0.153611 0.141586 0.129782 0.118068 0.106277 0.094259 0.082127 0.070048 0.058138 0.046656 0.035920 0.026230 0.017860 0.011106 0.006114 

-0.007278 -0.007325 -0.007224 -0.006943 -0.006501 -0.005898 -0.005167 -0.004335 -0.003385 -0.002278 -0.001083 0.000240 0.001667 0.003244 0.005114 0.007361 0.009962 0.012762 0.015724 0.018823 0.021908 0.024730 0.027244 0.029221 0.030693 0.031810 0.032523 0.032696 0.032759 0.032684 0.032991 0.034127 0.035811 0.038158 0.041595 0.046298 0.052026 0.058504 0.065491 0.073141 0.081516 0.090608 0.100436 0.110895 0.121847 0.133500 0.145599 0.158361 0.171625 0.185007 0.198173 0.210621 0.221700 0.231220 0.238551 0.243417 0.245688 0.245441 0.242720 0.237674 0.230535 0.221692 0.211435 0.200119 0.188252 0.176119 0.163892 0.151699 0.139820 0.128138 0.116540 0.104857 0.092944 0.080919 0.068950 0.057157 0.045801 0.035196 0.025640 0.017400 0.010765 0.005875 

-0.007987 -0.008595 -0.009103 -0.009491 -0.009725 -0.009728 -0.009470 -0.008987 -0.008280 -0.007282 -0.005955 -0.004315 -0.002370 -0.000226 0.002066 0.004643 0.007564 0.010768 0.014030 0.017097 0.019894 0.022488 0.024639 0.026357 0.027460 0.028437 0.029213 0.029410 0.029274 0.029021 0.029379 0.030559 0.032357 0.035029 0.038912 0.044043 0.050066 0.056704 0.063803 0.071568 0.079927 0.088918 0.098597 0.108810 0.119504 0.130888 0.142725 0.155217 0.168101 0.181117 0.193961 0.206106 0.216973 0.226350 0.233654 0.238568 0.240987 0.240941 0.238459 0.233712 0.226889 0.218346 0.208387 0.197363 0.185745 0.173831 0.161801 0.149781 0.138044 0.126485 0.115003 0.103428 0.091621 0.079701 0.067845 0.056170 0.044939 0.034468 0.025046 0.016938 0.010423 0.005635 

-0.017131 -0.017680 -0.018112 -0.018403 -0.018539 -0.018472 -0.018152 -0.017430 -0.016293 -0.014794 -0.012903 -0.010631 -0.008009 -0.005121 -0.002076 0.001173 0.004608 0.008090 0.011530 0.014684 0.017363 0.019570 0.021316 0.022867 0.024114 0.025018 0.025491 0.025539 0.025403 0.025237 0.025584 0.026826 0.028916 0.032082 0.036459 0.041982 0.048168 0.054906 0.062153 0.070073 0.078419 0.087273 0.096832 0.106809 0.117248 0.128326 0.139879 0.152047 0.164575 0.177270 0.189804 0.201665 0.212328 0.221535 0.228817 0.233771 0.236333 0.236485 0.234234 0.229781 0.223269 0.215012 0.205347 0.194610 0.183237 0.171541 0.159703 0.147858 0.136259 0.124825 0.113457 0.101989 0.090288 0.078476 0.066732 0.055177 0.044073 0.033735 0.024450 0.016474 0.010080 0.005395 

-0.022810 -0.023253 -0.023516 -0.023595 -0.023433 -0.022989 -0.022221 -0.021191 -0.019877 -0.018259 -0.016370 -0.014210 -0.011729 -0.009003 -0.006064 -0.002901 0.000595 0.004164 0.007583 0.010678 0.013396 0.015579 0.017452 0.018988 0.020185 0.020941 0.021384 0.021290 0.021108 0.021171 0.021909 0.023381 0.025827 0.029544 0.034387 0.040150 0.046379 0.053275 0.060687 0.068639 0.076996 0.085825 0.095194 0.104866 0.115046 0.125775 0.137003 0.148848 0.161072 0.173472 0.185703 0.197290 0.207738 0.216781 0.224050 0.229029 0.231727 0.232071 0.230048 0.225876 0.219671 0.211694 0.202316 0.191863 0.180731 0.169250 0.157599 0.145928 0.134467 0.123157 0.111902 0.100541 0.088945 0.077243 0.065611 0.054176 0.043201 0.032998 0.023850 0.016008 0.009735 0.005154 

-0.022657 -0.022887 -0.022934 -0.022766 -0.022409 -0.021831 -0.020994 -0.019956 -0.018730 -0.017298 -0.015707 -0.013851 -0.011683 -0.009279 -0.006718 -0.004125 -0.001426 0.001422 0.004324 0.007348 0.010134 0.012517 0.014329 0.015758 0.016805 0.017436 0.017708 0.017624 0.017734 0.018045 0.018924 0.020540 0.023284 0.027476 0.032820 0.038736 0.045060 0.052007 0.059507 0.067454 0.075783 0.084541 0.093642 0.102990 0.112837 0.123212 0.134103 0.145647 0.157595 0.169717 0.181662 0.192981 0.203201 0.212111 0.219346 0.224350 0.227178 0.227703 0.225898 0.221998 0.216093 0.208390 0.199298 0.189122 0.178227 0.166958 0.155489 0.143991 0.132667 0.121483 0.110337 0.099084 0.087594 0.076001 0.064483 0.053170 0.042324 0.032258 0.023248 0.015539 0.009389 0.004913 

-0.014987 -0.015247 -0.015399 -0.015362 -0.015156 -0.014876 -0.014529 -0.014074 -0.013461 -0.012673 -0.011639 -0.010220 -0.008487 -0.006521 -0.004417 -0.002171 0.000109 0.002446 0.004738 0.006843 0.008740 0.010621 0.012182 0.013483 0.014302 0.014741 0.014784 0.014613 0.014764 0.015304 0.016404 0.018337 0.021602 0.026038 0.031638 0.037675 0.044077 0.050935 0.058376 0.066373 0.074662 0.083278 0.092150 0.101173 0.110632 0.120651 0.131248 0.142499 0.154173 0.166007 0.177686 0.188740 0.198728 0.207510 0.214695 0.219734 0.222681 0.223384 0.221784 0.218152 0.212534 0.205103 0.196290 0.186387 0.175728 0.164668 0.153373 0.142047 0.130860 0.119801 0.108764 0.097619 0.086234 0.074751 0.063348 0.052157 0.041442 0.031513 0.022643 0.015069 0.009042 0.004670 

-0.009935 -0.010162 -0.010301 -0.010320 -0.010257 -0.010088 -0.009810 -0.009462 -0.009082 -0.008575 -0.007736 -0.006672 -0.005398 -0.003897 -0.002179 -0.000321 0.001664 0.003693 0.005716 0.007557 0.009112 0.010526 0.011732 0.012472 0.012739 0.012573 0.012217 0.011855 0.011981 0.012680 0.014166 0.016632 0.020238 0.024899 0.030613 0.036790 0.043138 0.049986 0.057387 0.065237 0.073451 0.081922 0.090574 0.099319 0.108429 0.118133 0.128413 0.139408 0.150780 0.162338 0.173752 0.184554 0.194328 0.202971 0.210099 0.215180 0.218235 0.219113 0.217719 0.214336 0.208991 0.201831 0.193294 0.183658 0.173233 0.162378 0.151253 0.140097 0.129045 0.118111 0.107183 0.096144 0.084866 0.073493 0.062205 0.051138 0.040555 0.030764 0.022034 0.014597 0.008693 0.004427 

-0.012281 -0.012553 -0.012776 -0.012881 -0.012864 -0.012747 -0.012448 -0.011955 -0.011204 -0.010168 -0.008798 -0.007113 -0.005263 -0.003355 -0.001394 0.000587 0.002496 0.004342 0.006182 0.007932 0.009340 0.010453 0.011090 0.011182 0.010981 0.010537 0.010099 0.009755 0.009831 0.010566 0.012402 0.015381 0.019256 0.024209 0.029948 0.036179 0.042417 0.049173 0.056467 0.064204 0.072241 0.080477 0.088853 0.097361 0.106259 0.115637 0.125604 0.136333 0.147414 0.158699 0.169853 0.180419 0.189993 0.198496 0.205559 0.210685 0.213844 0.214894 0.213703 0.210550 0.205468 0.198576 0.190312 0.180937 0.170740 0.160088 0.149130 0.138141 0.127223 0.116415 0.105594 0.094661 0.083490 0.072227 0.061055 0.050113 0.039662 0.030012 0.021423 0.014123 0.008344 0.004183 

-0.012809 -0.012916 -0.012923 -0.012810 -0.012563 -0.012185 -0.011648 -0.010908 -0.009987 -0.008827 -0.007507 -0.006006 -0.004443 -0.002930 -0.001467 0.000119 0.001758 0.003532 0.005284 0.006907 0.008162 0.008957 0.009342 0.009299 0.008867 0.008360 0.007870 0.007508 0.007653 0.008718 0.011027 0.014463 0.018766 0.023982 0.029722 0.035921 0.042199 0.048683 0.055638 0.063171 0.071038 0.079028 0.087094 0.095391 0.104097 0.113159 0.122826 0.133252 0.144054 0.155083 0.165977 0.176338 0.185715 0.194086 0.201076 0.206240 0.209502 0.210723 0.209733 0.206795 0.201965 0.195340 0.187341 0.178220 0.168251 0.157795 0.147008 0.136180 0.125395 0.114711 0.103997 0.093169 0.082105 0.070953 0.059899 0.049082 0.038765 0.029255 0.020810 0.013647 0.007993 0.003939 

-0.006619 -0.006520 -0.006375 -0.006186 -0.005976 -0.005730 -0.005432 -0.005058 -0.004511 -0.003766 -0.002954 -0.002117 -0.001255 -0.000356 0.000588 0.001557 0.002584 0.003704 0.004892 0.005988 0.006789 0.007337 0.007570 0.007456 0.006828 0.006136 0.005712 0.005553 0.006008 0.007484 0.010074 0.013861 0.018507 0.023811 0.029624 0.035903 0.042185 0.048368 0.054997 0.062236 0.069799 0.077486 0.085366 0.093454 0.101988 0.110719 0.120097 0.130174 0.140706 0.151507 0.162138 0.172303 0.181501 0.189726 0.196645 0.201850 0.205211 0.206597 0.205805 0.203078 0.198486 0.192126 0.184386 0.175509 0.165763 0.155503 0.144886 0.134212 0.123560 0.113000 0.102393 0.091669 0.080711 0.069671 0.058735 0.048044 0.037863 0.028495 0.020193 0.013169 0.007641 0.003694 

-0.002123 -0.001778 -0.001372 -0.000911 -0.000458 0.000032 0.000525 0.001079 0.001686 0.002325 0.002922 0.003443 0.003916 0.004351 0.004668 0.004825 0.004887 0.004942 0.005235 0.005712 0.006130 0.006230 0.005989 0.005621 0.005122 0.004652 0.004499 0.004624 0.005501 0.007339 0.010215 0.014045 0.018812 0.024153 0.029962 0.036096 0.042225 0.048149 0.054479 0.061311 0.068550 0.075943 0.083577 0.091550 0.099838 0.108265 0.117333 0.127105 0.137394 0.147994 0.158361 0.168318 0.177344 0.185428 0.192277 0.197517 0.200981 0.202521 0.201916 0.199401 0.195037 0.188934 0.181442 0.172804 0.163278 0.153209 0.142763 0.132239 0.121720 0.111281 0.100781 0.090160 0.079310 0.068381 0.057564 0.047001 0.036956 0.027732 0.019574 0.012690 0.007289 0.003449 

-0.002078 -0.001872 -0.001584 -0.001206 -0.000706 -0.000078 0.000629 0.001492 0.002513 0.003618 0.004627 0.005514 0.006333 0.006853 0.007061 0.007011 0.006767 0.006475 0.006354 0.006254 0.005935 0.005366 0.004729 0.004228 0.003949 0.003747 0.003844 0.004381 0.005682 0.007991 0.011038 0.014902 0.019625 0.024890 0.030489 0.036307 0.042182 0.047855 0.053841 0.060324 0.067216 0.074335 0.081768 0.089584 0.097622 0.105741 0.114514 0.124012 0.134115 0.144530 0.154656 0.164374 0.173235 0.181185 0.187962 0.193237 0.196813 0.198494 0.198071 0.195762 0.191623 0.185763 0.178510 0.170107 0.160797 0.150914 0.140640 0.130259 0.119873 0.109553 0.099161 0.088643 0.077901 0.067083 0.056387 0.045952 0.036045 0.026965 0.018953 0.012209 0.006935 0.003203 

-0.006069 -0.006025 -0.005826 -0.005480 -0.005015 -0.004387 -0.003592 -0.002675 -0.001700 -0.000654 0.000422 0.001495 0.002611 0.003741 0.004709 0.005342 0.005542 0.005602 0.005582 0.005432 0.005137 0.004819 0.004558 0.004225 0.003993 0.003831 0.003799 0.004614 0.006340 0.008864 0.012116 0.016054 0.020520 0.025526 0.030801 0.036308 0.041994 0.047410 0.053063 0.059247 0.065841 0.072668 0.079934 0.087587 0.095372 0.103228 0.111713 0.120985 0.130876 0.141089 0.151017 0.160485 0.169189 0.176993 0.183712 0.189021 0.192701 0.194514 0.194271 0.192157 0.188238 0.182614 0.175588 0.167414 0.158318 0.148618 0.138514 0.128273 0.118019 0.107816 0.097532 0.087118 0.076483 0.065778 0.055202 0.044898 0.035128 0.026194 0.018329 0.011726 0.006580 0.002957 

-0.013755 -0.013769 -0.013625 -0.013281 -0.012723 -0.011932 -0.010915 -0.009692 -0.008353 -0.006965 -0.005541 -0.004144 -0.002737 -0.001413 -0.000184 0.001061 0.002150 0.002921 0.003559 0.004077 0.004467 0.004798 0.005090 0.005230 0.005055 0.004872 0.005008 0.005903 0.007788 0.010512 0.013631 0.017271 0.021412 0.025958 0.030878 0.036152 0.041514 0.046711 0.052156 0.058010 0.064358 0.071036 0.078117 0.085616 0.093132 0.100757 0.108951 0.118017 0.127691 0.137705 0.147434 0.156659 0.165197 0.172854 0.179529 0.184866 0.188640 0.190578 0.190510 0.188586 0.184881 0.179486 0.172682 0.164729 0.155842 0.146321 0.136385 0.126281 0.116159 0.106071 0.095896 0.085586 0.075058 0.064465 0.054011 0.043837 0.034208 0.025420 0.017703 0.011242 0.006225 0.002710 

-0.016234 -0.016424 -0.016449 -0.016281 -0.015936 -0.015421 -0.014724 -0.013847 -0.012800 -0.011593 -0.010244 -0.008801 -0.007360 -0.005881 -0.004363 -0.002730 -0.001214 0.000096 0.001350 0.002654 0.004055 0.005301 0.006224 0.006798 0.006918 0.007016 0.007471 0.008465 0.009959 0.012151 0.015031 0.018359 0.022065 0.026258 0.030898 0.035798 0.040796 0.045681 0.051026 0.056756 0.062892 0.069449 0.076329 0.083621 0.090910 0.098330 0.106249 0.115073 0.124574 0.134382 0.143913 0.152903 0.161275 0.168792 0.175401 0.180769 0.184627 0.186689 0.186786 0.185050 0.181546 0.176377 0.169789 0.162051 0.153370 0.144026 0.134253 0.124284 0.114291 0.104316 0.094252 0.084046 0.073624 0.063146 0.052814 0.042772 0.033283 0.024642 0.017074 0.010756 0.005869 0.002463 

-0.015963 -0.016417 -0.016742 -0.016937 -0.017009 -0.016967 -0.016785 -0.016390 -0.015833 -0.015023 -0.013840 -0.012461 -0.010888 -0.009242 -0.007481 -0.005613 -0.003662 -0.001762 0.000083 0.002080 0.003985 0.005652 0.006959 0.007898 0.008546 0.009079 0.009686 0.010515 0.011772 0.013625 0.016106 0.019166 0.022658 0.026499 0.030729 0.035202 0.039820 0.044491 0.049644 0.055351 0.061438 0.067867 0.074560 0.081610 0.088697 0.095959 0.103691 0.112227 0.121534 0.131111 0.140452 0.149222 0.157424 0.164802 0.171335 0.176737 0.180660 0.182841 0.183099 0.181547 0.178237 0.173289 0.166910 0.159385 0.150906 0.141734 0.132118 0.122282 0.112414 0.102554 0.092600 0.082498 0.072183 0.061819 0.051609 0.041700 0.032353 0.023862 0.016443 0.010269 0.005511 0.002216 

-0.017140 -0.017316 -0.017394 -0.017373 -0.017260 -0.017019 -0.016645 -0.016156 -0.015544 -0.014749 -0.013613 -0.012345 -0.010995 -0.009561 -0.007919 -0.006043 -0.004017 -0.001792 0.000522 0.002790 0.004745 0.006340 0.007668 0.008752 0.009641 0.010242 0.010861 0.011700 0.012975 0.014812 0.017047 0.019943 0.023278 0.026651 0.030294 0.034278 0.038551 0.043127 0.048166 0.053827 0.059899 0.066299 0.072866 0.079636 0.086542 0.093696 0.101237 0.109509 0.118557 0.127916 0.137043 0.145599 0.153637 0.160889 0.167343 0.172762 0.176743 0.179038 0.179450 0.178075 0.174957 0.170220 0.164047 0.156733 0.148450 0.139445 0.129980 0.120275 0.110530 0.100784 0.090939 0.080942 0.070734 0.060485 0.050399 0.040624 0.031420 0.023078 0.015810 0.009781 0.005153 0.001968 

-0.014367 -0.014316 -0.014166 -0.013922 -0.013610 -0.013221 -0.012724 -0.012116 -0.011369 -0.010492 -0.009472 -0.008230 -0.006822 -0.005268 -0.003572 -0.001762 0.000137 0.002037 0.003844 0.005390 0.006748 0.007952 0.009023 0.009965 0.010727 0.011425 0.012221 0.013042 0.014254 0.015736 0.017660 0.020431 0.023571 0.026538 0.029619 0.033175 0.037153 0.041569 0.046604 0.052281 0.058324 0.064673 0.071122 0.077638 0.084430 0.091470 0.098840 0.106895 0.115666 0.124798 0.133697 0.142055 0.149917 0.157066 0.163434 0.168849 0.172887 0.175277 0.175836 0.174637 0.171706 0.167178 0.161201 0.154089 0.146001 0.137156 0.127837 0.118264 0.108637 0.099007 0.089271 0.079378 0.069277 0.059144 0.049182 0.039542 0.030482 0.022291 0.015175 0.009291 0.004795 0.001720 

-0.007983 -0.007783 -0.007472 -0.007035 -0.006473 -0.005866 -0.005227 -0.004611 -0.004013 -0.003238 -0.002371 -0.001361 -0.000285 0.000770 0.001966 0.003355 0.004673 0.005815 0.006876 0.007845 0.008748 0.009534 0.010332 0.011356 0.012228 0.012985 0.013716 0.014489 0.015452 0.016653 0.018308 0.020745 0.023425 0.026158 0.028996 0.032184 0.035808 0.040069 0.045052 0.050685 0.056716 0.062980 0.069342 0.075710 0.082346 0.089261 0.096486 0.104372 0.112880 0.121758 0.130436 0.138597 0.146275 0.153319 0.159619 0.165010 0.169094 0.171558 0.172258 0.171231 0.168484 0.164156 0.158368 0.151452 0.143560 0.134869 0.125693 0.116247 0.106737 0.097221 0.087595 0.077805 0.067812 0.057796 0.047960 0.038455 0.029541 0.021501 0.014538 0.008800 0.004435 0.001471 

0.004734 0.005011 0.005287 0.005610 0.005935 0.006252 0.006595 0.006996 0.007396 0.007760 0.008148 0.008490 0.008692 0.008808 0.008892 0.009034 0.009198 0.009424 0.009682 0.010003 0.010532 0.011287 0.012170 0.013074 0.014004 0.014728 0.015289 0.015913 0.016784 0.017733 0.019187 0.021095 0.023326 0.025872 0.028493 0.031396 0.034807 0.038867 0.043711 0.049191 0.055154 0.061310 0.067537 0.073799 0.080284 0.087077 0.094174 0.101900 0.110166 0.118800 0.127269 0.135226 0.142732 0.149653 0.155891 0.161246 0.165357 0.167883 0.168719 0.167852 0.165288 0.161154 0.155550 0.148826 0.141125 0.132584 0.123548 0.114224 0.104829 0.095426 0.085912 0.076226 0.066341 0.056441 0.046731 0.037363 0.028595 0.020709 0.013898 0.008308 0.004076 0.001223 

0.008899 0.009537 0.010199 0.010872 0.011524 0.012132 0.012669 0.013205 0.013662 0.014104 0.014470 0.014719 0.014823 0.014808 0.014620 0.014258 0.013953 0.013658 0.013544 0.013673 0.013969 0.014405 0.015001 0.015542 0.016038 0.016455 0.016727 0.017205 0.017941 0.018893 0.020221 0.021819 0.023805 0.025955 0.028177 0.030935 0.034098 0.037988 0.042642 0.047902 0.053643 0.059600 0.065738 0.071893 0.078262 0.084914 0.091906 0.099491 0.107521 0.115946 0.124192 0.131938 0.139296 0.146081 0.152242 0.157547 0.161670 0.164251 0.165225 0.164500 0.162119 0.158171 0.152749 0.146207 0.138694 0.130302 0.121400 0.112194 0.102914 0.093623 0.084222 0.074639 0.064861 0.055079 0.045496 0.036266 0.027646 0.019913 0.013257 0.007814 0.003715 0.000974 

0.011127 0.011863 0.012565 0.013236 0.013851 0.014487 0.015173 0.015872 0.016510 0.017042 0.017519 0.017932 0.018261 0.018418 0.018348 0.018235 0.018029 0.017776 0.017577 0.017573 0.017726 0.017942 0.018121 0.018256 0.018351 0.018464 0.018473 0.018667 0.019208 0.020061 0.021315 0.022842 0.024502 0.026184 0.028187 0.030575 0.033545 0.037340 0.041762 0.046731 0.052199 0.057964 0.063947 0.070005 0.076229 0.082787 0.089687 0.097119 0.104961 0.113172 0.121182 0.128734 0.135954 0.142595 0.148670 0.153910 0.158039 0.160667 0.161770 0.161184 0.158971 0.155204 0.149965 0.143597 0.136269 0.128021 0.119248 0.110159 0.100993 0.091812 0.082523 0.073044 0.063375 0.053711 0.044255 0.035165 0.026693 0.019115 0.012614 0.007320 0.003354 0.000725 

0.014875 0.015448 0.015954 0.016436 0.016868 0.017192 0.017456 0.017761 0.018087 0.018431 0.018800 0.019157 0.019506 0.019841 0.020168 0.020279 0.020281 0.020342 0.020495 0.020555 0.020614 0.020633 0.020610 0.020533 0.020414 0.020321 0.020359 0.020543 0.020828 0.021474 0.022469 0.023674 0.024898 0.026210 0.028162 0.030511 0.033344 0.036908 0.041028 0.045676 0.050888 0.056407 0.062165 0.068099 0.074218 0.080669 0.087458 0.094771 0.102504 0.110493 0.118248 0.125618 0.132678 0.139192 0.145160 0.150336 0.154470 0.157139 0.158353 0.157910 0.155849 0.152254 0.147200 0.140998 0.133846 0.125742 0.117093 0.108118 0.099064 0.089995 0.080817 0.071442 0.061882 0.052335 0.043009 0.034058 0.025736 0.018314 0.011970 0.006824 0.002993 0.000475 

0.011909 0.012800 0.013692 0.014573 0.015421 0.016218 0.016940 0.017601 0.018244 0.018895 0.019495 0.019996 0.020419 0.020740 0.021052 0.021492 0.021903 0.022293 0.022619 0.022814 0.022867 0.022742 0.022623 0.022483 0.022444 0.022504 0.022576 0.022501 0.022467 0.022757 0.023413 0.024084 0.024979 0.026246 0.028105 0.030521 0.033260 0.036530 0.040427 0.044761 0.049589 0.054831 0.060374 0.066224 0.072249 0.078528 0.085228 0.092456 0.100114 0.107887 0.115416 0.122585 0.129468 0.135859 0.141706 0.146823 0.150948 0.153669 0.154979 0.154681 0.152757 0.149323 0.144454 0.138414 0.131424 0.123462 0.114937 0.106071 0.097129 0.088170 0.079103 0.069832 0.060381 0.050953 0.041756 0.032948 0.024776 0.017510 0.011324 0.006328 0.002631 0.000226 

0.008747 0.009876 0.011010 0.012139 0.013191 0.014143 0.015030 0.015908 0.016801 0.017757 0.018768 0.019760 0.020620 0.021359 0.021967 0.022473 0.022859 0.023122 0.023374 0.023640 0.023822 0.023898 0.023875 0.023904 0.023956 0.024019 0.024125 0.024068 0.023944 0.023938 0.024145 0.024490 0.025168 0.026327 0.028084 0.030360 0.033036 0.036156 0.039785 0.043809 0.048289 0.053285 0.058667 0.064321 0.070305 0.076453 0.083032 0.090209 0.097746 0.105333 0.112661 0.119619 0.126321 0.132589 0.138317 0.143381 0.147474 0.150252 0.151652 0.151487 0.149689 0.146409 0.141725 0.135843 0.129004 0.121181 0.112777 0.104020 0.095187 0.086338 0.077382 0.068214 0.058874 0.049565 0.040499 0.031832 0.023812 0.016705 0.010676 0.005831 0.002268 -0.000023 

0.005909 0.006930 0.008013 0.009173 0.010421 0.011742 0.013077 0.014439 0.015849 0.017245 0.018544 0.019720 0.020685 0.021359 0.021902 0.022394 0.022808 0.023098 0.023377 0.023782 0.024254 0.024661 0.024956 0.025379 0.025630 0.025658 0.025578 0.025512 0.025350 0.025141 0.024925 0.025202 0.025751 0.026573 0.028174 0.030167 0.032677 0.035535 0.038948 0.042798 0.047057 0.051827 0.057064 0.062477 0.068408 0.074499 0.080932 0.088000 0.095405 0.102811 0.109960 0.116709 0.123245 0.129377 0.134995 0.139994 0.144055 0.146891 0.148371 0.148323 0.146644 0.143512 0.139012 0.133282 0.126583 0.118900 0.110614 0.101964 0.093239 0.084498 0.075653 0.066589 0.057360 0.048170 0.039236 0.030712 0.022845 0.015896 0.010027 0.005333 0.001906 -0.000272 

0.006680 0.007576 0.008511 0.009521 0.010633 0.011861 0.013149 0.014509 0.015957 0.017335 0.018554 0.019624 0.020567 0.021416 0.022039 0.022405 0.022599 0.022742 0.023076 0.023679 0.024373 0.025107 0.025944 0.026760 0.027258 0.027327 0.027209 0.026891 0.026402 0.025949 0.025574 0.025724 0.026132 0.026813 0.028209 0.030073 0.032232 0.034994 0.038123 0.041739 0.045776 0.050437 0.055538 0.060772 0.066586 0.072607 0.078886 0.085815 0.093091 0.100311 0.107316 0.113885 0.120235 0.126234 0.131750 0.136663 0.140698 0.143575 0.145139 0.145193 0.143623 0.140632 0.136313 0.130729 0.124163 0.116619 0.108447 0.099902 0.091284 0.082651 0.073916 0.064957 0.055840 0.046770 0.037968 0.029588 0.021875 0.015086 0.009376 0.004834 0.001543 -0.000522 

0.004753 0.005429 0.006221 0.007151 0.008125 0.009079 0.009991 0.010868 0.011768 0.012665 0.013596 0.014562 0.015593 0.016638 0.017684 0.018699 0.019605 0.020540 0.021502 0.022540 0.023695 0.024920 0.026126 0.027122 0.027741 0.028102 0.028043 0.027712 0.027214 0.026467 0.025992 0.025920 0.026255 0.026953 0.028150 0.029844 0.031811 0.034261 0.037137 0.040553 0.044450 0.049069 0.054079 0.059209 0.064815 0.070722 0.076912 0.083645 0.090790 0.097855 0.104733 0.111142 0.117303 0.123163 0.128565 0.133393 0.137406 0.140307 0.141955 0.142097 0.140626 0.137773 0.133629 0.128187 0.121748 0.114338 0.106277 0.097835 0.089322 0.080797 0.072170 0.063317 0.054313 0.045363 0.036695 0.028460 0.020902 0.014274 0.008724 0.004335 0.001180 -0.000771 

-0.002297 -0.001939 -0.001507 -0.000954 -0.000304 0.000407 0.001191 0.002017 0.002846 0.003768 0.004863 0.006198 0.007682 0.009311 0.011044 0.012836 0.014617 0.016336 0.018285 0.020432 0.022556 0.024494 0.026233 0.027646 0.028513 0.028965 0.028915 0.028525 0.027870 0.026890 0.026194 0.025866 0.026215 0.027028 0.028036 0.029431 0.031138 0.033332 0.036029 0.039270 0.043097 0.047659 0.052623 0.057726 0.063153 0.068892 0.074993 0.081540 0.088515 0.095481 0.102218 0.108468 0.114457 0.120169 0.125452 0.130186 0.134174 0.137089 0.138816 0.139034 0.137658 0.134938 0.130959 0.125653 0.119339 0.112054 0.104103 0.095763 0.087354 0.078936 0.070417 0.061670 0.052779 0.043951 0.035416 0.027328 0.019926 0.013459 0.008071 0.003834 0.000817 -0.001020 

-0.009115 -0.008950 -0.008667 -0.008283 -0.007785 -0.007157 -0.006374 -0.005403 -0.004200 -0.002761 -0.000969 0.000988 0.003026 0.005149 0.007309 0.009575 0.011882 0.014214 0.016602 0.019089 0.021553 0.024033 0.026463 0.028517 0.029933 0.030571 0.030492 0.029819 0.028984 0.027894 0.026944 0.026389 0.026572 0.027172 0.027877 0.028918 0.030241 0.032249 0.034841 0.037978 0.041809 0.046306 0.051234 0.056310 0.061580 0.067163 0.073135 0.079502 0.086312 0.093180 0.099772 0.105873 0.111695 0.117250 0.122408 0.127047 0.130997 0.133918 0.135717 0.136001 0.134719 0.132130 0.128304 0.123126 0.116932 0.109769 0.101924 0.093685 0.085379 0.077068 0.068656 0.060016 0.051240 0.042532 0.034133 0.026192 0.018947 0.012643 0.007416 0.003334 0.000453 -0.001269 

-0.008854 -0.008762 -0.008557 -0.008243 -0.007773 -0.007142 -0.006342 -0.005268 -0.003942 -0.002403 -0.000653 0.001330 0.003437 0.005633 0.007872 0.010178 0.012448 0.014658 0.017032 0.019641 0.022245 0.024820 0.027288 0.029457 0.031171 0.032142 0.032298 0.031567 0.030479 0.029127 0.027947 0.027072 0.026926 0.027206 0.027505 0.028198 0.029265 0.031150 0.033734 0.036810 0.040620 0.045038 0.049938 0.054963 0.060138 0.065556 0.071351 0.077526 0.084184 0.090939 0.097398 0.103367 0.109008 0.114415 0.119434 0.123982 0.127877 0.130805 0.132655 0.132998 0.131807 0.129346 0.125664 0.120608 0.114526 0.107480 0.099741 0.091600 0.083399 0.075193 0.066888 0.058355 0.049694 0.041109 0.032846 0.025052 0.017965 0.011824 0.006761 0.002833 0.000090 -0.001518 

-0.008810 -0.008683 -0.008428 -0.008031 -0.007495 -0.006793 -0.005870 -0.004712 -0.003324 -0.001742 0.000072 0.002090 0.004293 0.006652 0.009085 0.011645 0.014253 0.016855 0.019307 0.021755 0.024242 0.026677 0.029063 0.031146 0.032748 0.033686 0.033878 0.033163 0.031849 0.030472 0.029100 0.027996 0.027358 0.026961 0.026894 0.027316 0.028259 0.030068 0.032602 0.035734 0.039498 0.043924 0.048776 0.053756 0.058839 0.064074 0.069681 0.075660 0.082148 0.088771 0.095081 0.100921 0.106398 0.111638 0.116527 0.121000 0.124819 0.127741 0.129629 0.130024 0.128922 0.126586 0.123038 0.118099 0.112123 0.105188 0.097553 0.089510 0.081413 0.073313 0.065112 0.056688 0.048142 0.039680 0.031554 0.023908 0.016981 0.011004 0.006104 0.002331 -0.000274 -0.001767 

-0.008391 -0.008090 -0.007633 -0.006993 -0.006151 -0.005074 -0.003849 -0.002505 -0.000935 0.000894 0.002991 0.005249 0.007522 0.009772 0.012075 0.014383 0.016604 0.018700 0.020911 0.023240 0.025622 0.027956 0.030216 0.032168 0.033705 0.034623 0.034742 0.034091 0.032930 0.031577 0.030145 0.028658 0.027528 0.026650 0.026276 0.026431 0.027165 0.028881 0.031396 0.034651 0.038391 0.042867 0.047749 0.052639 0.057605 0.062710 0.068109 0.073885 0.080222 0.086661 0.092808 0.098531 0.103847 0.108921 0.113692 0.118090 0.121819 0.124720 0.126638 0.127081 0.126067 0.123855 0.120423 0.115594 0.109720 0.102895 0.095361 0.087414 0.079422 0.071426 0.063328 0.055013 0.046584 0.038247 0.030257 0.022761 0.015994 0.010183 0.005447 0.001830 -0.000637 -0.002016 

-0.002079 -0.001608 -0.001046 -0.000403 0.000309 0.001093 0.002032 0.003201 0.004539 0.006053 0.007703 0.009408 0.011123 0.012913 0.014809 0.016750 0.018691 0.020647 0.022658 0.024609 0.026574 0.028602 0.030703 0.032642 0.034028 0.034832 0.035004 0.034394 0.033396 0.032055 0.030454 0.028770 0.027271 0.026074 0.025476 0.025420 0.026015 0.027572 0.030193 0.033536 0.037350 0.041911 0.046806 0.051643 0.056491 0.061458 0.066646 0.072250 0.078381 0.084624 0.090598 0.096191 0.101353 0.106273 0.110930 0.115250 0.118876 0.121752 0.123681 0.124168 0.123240 0.121148 0.117818 0.113094 0.107319 0.100599 0.093166 0.085313 0.077425 0.069532 0.061538 0.053332 0.045021 0.036808 0.028956 0.021611 0.015005 0.009360 0.004789 0.001328 -0.001000 -0.002264 

-0.000875 -0.000153 0.000670 0.001575 0.002512 0.003516 0.004601 0.005793 0.007165 0.008680 0.010311 0.012052 0.013859 0.015671 0.017546 0.019389 0.021067 0.022588 0.024132 0.025701 0.027247 0.028893 0.030611 0.032158 0.033355 0.034039 0.034223 0.033687 0.032663 0.031304 0.029786 0.028009 0.026444 0.025142 0.024451 0.024423 0.024915 0.026293 0.028930 0.032437 0.036439 0.041063 0.045897 0.050717 0.055531 0.060374 0.065338 0.070757 0.076648 0.082665 0.088465 0.093893 0.098919 0.103684 0.108242 0.112472 0.115992 0.118825 0.120755 0.121282 0.120436 0.118461 0.115223 0.110597 0.104918 0.098299 0.090969 0.083208 0.075422 0.067632 0.059741 0.051645 0.043451 0.035365 0.027651 0.020458 0.014013 0.008535 0.004130 0.000826 -0.001363 -0.002512 

-0.000376 -0.000098 0.000282 0.000870 0.001597 0.002548 0.003694 0.005015 0.006503 0.008244 0.010180 0.012216 0.014194 0.016143 0.017983 0.019672 0.021213 0.022712 0.024209 0.025622 0.026968 0.028376 0.029847 0.031255 0.032358 0.032871 0.032859 0.032269 0.031187 0.029797 0.028189 0.026687 0.025390 0.024175 0.023485 0.023475 0.023968 0.025266 0.027949 0.031496 0.035642 0.040349 0.045096 0.049885 0.054711 0.059412 0.064174 0.069375 0.075006 0.080806 0.086395 0.091644 0.096536 0.101170 0.105630 0.109746 0.113165 0.115934 0.117860 0.118424 0.117655 0.115793 0.112638 0.108102 0.102516 0.095997 0.088769 0.081098 0.073414 0.065725 0.057937 0.049951 0.041876 0.033916 0.026341 0.019301 0.013020 0.007710 0.003471 0.000323 -0.001726 -0.002759 

-0.003081 -0.002572 -0.001965 -0.001253 -0.000433 0.000498 0.001501 0.002648 0.004013 0.005619 0.007473 0.009398 0.011387 0.013443 0.015422 0.017321 0.019210 0.021076 0.022969 0.024770 0.026379 0.027848 0.029083 0.030203 0.031081 0.031410 0.031193 0.030475 0.029385 0.027902 0.026241 0.024901 0.023939 0.023009 0.022528 0.022548 0.023162 0.024621 0.027341 0.030820 0.035044 0.039767 0.044438 0.049165 0.053964 0.058552 0.063129 0.068105 0.073461 0.079027 0.084380 0.089454 0.094202 0.098725 0.103083 0.107062 0.110385 0.113075 0.114993 0.115592 0.114900 0.113139 0.110061 0.105610 0.100115 0.093690 0.086564 0.078983 0.071400 0.063812 0.056126 0.048252 0.040296 0.032463 0.025028 0.018142 0.012024 0.006883 0.002812 -0.000179 -0.002089 -0.003007 

-0.001439 -0.001173 -0.000860 -0.000480 -0.000051 0.000464 0.001137 0.002011 0.003129 0.004507 0.006127 0.007876 0.009761 0.011794 0.013991 0.016250 0.018436 0.020540 0.022623 0.024617 0.026286 0.027581 0.028530 0.029261 0.029524 0.029393 0.028867 0.027955 0.026606 0.025088 0.023745 0.022739 0.022102 0.021529 0.021352 0.021692 0.022568 0.024283 0.027064 0.030559 0.034717 0.039300 0.043947 0.048601 0.053288 0.057765 0.062163 0.066937 0.072004 0.077312 0.082403 0.087312 0.091936 0.096361 0.100575 0.104427 0.107638 0.110248 0.112154 0.112788 0.112171 0.110498 0.107492 0.103122 0.097712 0.091380 0.084355 0.076864 0.069380 0.061892 0.054308 0.046546 0.038710 0.031006 0.023712 0.016979 0.011027 0.006055 0.002151 -0.000681 -0.002451 -0.003253 

0.002817 0.003010 0.003242 0.003515 0.003820 0.004216 0.004671 0.005234 0.005969 0.006892 0.008148 0.009732 0.011552 0.013507 0.015467 0.017390 0.019343 0.021209 0.023021 0.024851 0.026454 0.027539 0.028061 0.028087 0.027667 0.026946 0.025996 0.024796 0.023414 0.022126 0.021163 0.020620 0.020376 0.020165 0.020450 0.021257 0.022452 0.024308 0.027143 0.030608 0.034694 0.039116 0.043606 0.048163 0.052766 0.057045 0.061272 0.065801 0.070594 0.075613 0.080456 0.085215 0.089720 0.094053 0.098127 0.101841 0.104922 0.107455 0.109346 0.110015 0.109468 0.107868 0.104930 0.100639 0.095306 0.089068 0.082140 0.074740 0.067354 0.059965 0.052483 0.044835 0.037118 0.029544 0.022392 0.015815 0.010028 0.005226 0.001491 -0.001183 -0.002813 -0.003500 

0.001557 0.002222 0.002975 0.003788 0.004666 0.005586 0.006598 0.007729 0.008998 0.010465 0.012090 0.013858 0.015660 0.017404 0.019053 0.020557 0.021896 0.023206 0.024535 0.025736 0.026614 0.027061 0.027033 0.026486 0.025522 0.024173 0.022896 0.021677 0.020417 0.019550 0.018994 0.018849 0.018886 0.019174 0.020014 0.021260 0.022729 0.024682 0.027437 0.030921 0.034901 0.039209 0.043526 0.047901 0.052335 0.056383 0.060402 0.064689 0.069206 0.073939 0.078553 0.083172 0.087552 0.091794 0.095723 0.099282 0.102238 0.104694 0.106567 0.107271 0.106790 0.105249 0.102374 0.098159 0.092897 0.086750 0.079918 0.072613 0.065322 0.058032 0.050651 0.043118 0.035522 0.028078 0.021068 0.014647 0.009028 0.004397 0.000831 -0.001685 -0.003175 -0.003745 

-0.001164 -0.000129 0.001087 0.002471 0.004021 0.005692 0.007432 0.009222 0.011131 0.013111 0.015072 0.016929 0.018629 0.020059 0.021246 0.022281 0.023114 0.023930 0.024681 0.025310 0.025610 0.025533 0.025035 0.024105 0.022890 0.021575 0.020337 0.019335 0.018622 0.018205 0.017869 0.017686 0.017881 0.018533 0.019801 0.021423 0.023060 0.025167 0.027986 0.031452 0.035348 0.039507 0.043674 0.047800 0.051942 0.055791 0.059559 0.063626 0.067881 0.072329 0.076733 0.081191 0.085453 0.089570 0.093355 0.096748 0.099592 0.101975 0.103819 0.104552 0.104128 0.102641 0.099822 0.095677 0.090483 0.084426 0.077690 0.070480 0.063285 0.056093 0.048812 0.041395 0.033920 0.026608 0.019741 0.013478 0.008026 0.003567 0.000170 -0.002186 -0.003536 -0.003991 

0.002118 0.003151 0.004261 0.005431 0.006633 0.007889 0.009247 0.010712 0.012221 0.013741 0.015254 0.016724 0.018119 0.019341 0.020279 0.021031 0.021667 0.022134 0.022497 0.022710 0.022628 0.022300 0.021797 0.021087 0.020103 0.019131 0.018261 0.017829 0.017552 0.017309 0.017115 0.017088 0.017306 0.018226 0.019923 0.021905 0.023686 0.025840 0.028731 0.032160 0.036001 0.039917 0.043873 0.047764 0.051647 0.055239 0.058769 0.062602 0.066626 0.070808 0.075033 0.079285 0.083420 0.087368 0.091014 0.094244 0.096977 0.099296 0.101101 0.101859 0.101484 0.100041 0.097271 0.093193 0.088065 0.082097 0.075455 0.068343 0.061243 0.054147 0.046967 0.039666 0.032313 0.025135 0.018412 0.012306 0.007023 0.002736 -0.000491 -0.002688 -0.003896 -0.004235 

0.004181 0.004665 0.005187 0.005748 0.006331 0.006968 0.007739 0.008584 0.009508 0.010423 0.011264 0.012122 0.013003 0.013853 0.014826 0.015867 0.016810 0.017660 0.018266 0.018517 0.018452 0.018111 0.017765 0.017583 0.017337 0.017136 0.017045 0.016956 0.016871 0.016780 0.016790 0.016918 0.017463 0.018701 0.020462 0.022611 0.024606 0.026895 0.029688 0.032987 0.036707 0.040390 0.044076 0.047743 0.051416 0.054746 0.058040 0.061619 0.065439 0.069376 0.073416 0.077444 0.081427 0.085197 0.088686 0.091771 0.094395 0.096653 0.098416 0.099193 0.098858 0.097449 0.094721 0.090706 0.085646 0.079763 0.073214 0.066199 0.059194 0.052195 0.045116 0.037932 0.030702 0.023658 0.017079 0.011133 0.006019 0.001905 -0.001151 -0.003188 -0.004256 -0.004479 

0.000609 0.000438 0.000285 0.000169 0.000123 0.000123 0.000174 0.000261 0.000461 0.000914 0.001641 0.002614 0.003931 0.005455 0.007129 0.008835 0.010449 0.011877 0.013017 0.013846 0.014254 0.014439 0.014494 0.014632 0.015103 0.015636 0.015996 0.016216 0.016370 0.016605 0.016775 0.017144 0.018087 0.019400 0.021277 0.023484 0.025722 0.028126 0.030872 0.034040 0.037479 0.040915 0.044329 0.047749 0.051201 0.054298 0.057334 0.060711 0.064312 0.068028 0.071848 0.075638 0.079449 0.083054 0.086377 0.089328 0.091853 0.094044 0.095767 0.096556 0.096245 0.094861 0.092172 0.088216 0.083222 0.077424 0.070965 0.064050 0.057139 0.050236 0.043259 0.036192 0.029086 0.022177 0.015744 0.009957 0.005013 0.001074 -0.001811 -0.003688 -0.004615 -0.004723 

-0.004948 -0.005535 -0.006055 -0.006492 -0.006864 -0.007139 -0.007291 -0.007314 -0.007159 -0.006816 -0.006114 -0.005012 -0.003582 -0.002021 -0.000264 0.001666 0.003651 0.005616 0.007407 0.009055 0.010348 0.011324 0.012113 0.012879 0.013579 0.014126 0.014548 0.015040 0.015672 0.016476 0.017095 0.017816 0.018895 0.020334 0.022291 0.024612 0.026997 0.029483 0.032255 0.035202 0.038361 0.041469 0.044613 0.047784 0.050961 0.053843 0.056649 0.059874 0.063263 0.066728 0.070330 0.073873 0.077490 0.080925 0.084084 0.086917 0.089350 0.091472 0.093154 0.093943 0.093644 0.092278 0.089627 0.085723 0.080791 0.075077 0.068709 0.061895 0.055077 0.048270 0.041397 0.034447 0.027466 0.020694 0.014407 0.008781 0.004008 0.000242 -0.002471 -0.004188 -0.004973 -0.004965 

-0.014926 -0.015285 -0.015518 -0.015603 -0.015549 -0.015359 -0.015009 -0.014473 -0.013803 -0.012984 -0.012039 -0.010921 -0.009570 -0.007967 -0.006282 -0.004522 -0.002551 -0.000416 0.001806 0.003968 0.005907 0.007644 0.009312 0.010775 0.012010 0.012837 0.013272 0.013873 0.015086 0.016455 0.017539 0.018507 0.019765 0.021309 0.023286 0.025782 0.028342 0.030859 0.033489 0.036323 0.039220 0.042041 0.044855 0.047757 0.050688 0.053373 0.055998 0.059068 0.062265 0.065511 0.068861 0.072170 0.075571 0.078811 0.081806 0.084538 0.086891 0.088940 0.090576 0.091353 0.091058 0.089698 0.087082 0.083230 0.078355 0.072722 0.066446 0.059732 0.053008 0.046298 0.039529 0.032697 0.025842 0.019207 0.013067 0.007602 0.003001 -0.000589 -0.003130 -0.004687 -0.005331 -0.005207 

-0.021622 -0.021956 -0.022116 -0.022102 -0.021917 -0.021540 -0.021024 -0.020420 -0.019729 -0.018964 -0.018076 -0.016980 -0.015700 -0.014114 -0.012255 -0.010290 -0.008299 -0.006145 -0.003874 -0.001649 0.000501 0.002785 0.005198 0.007621 0.009704 0.011281 0.012335 0.013361 0.014716 0.016255 0.017587 0.018998 0.020633 0.022573 0.024741 0.027208 0.029554 0.031973 0.034494 0.037137 0.039933 0.042581 0.045138 0.047728 0.050417 0.052888 0.055377 0.058259 0.061289 0.064363 0.067436 0.070546 0.073693 0.076717 0.079553 0.082193 0.084463 0.086439 0.088032 0.088783 0.088485 0.087121 0.084535 0.080733 0.075914 0.070360 0.064176 0.057561 0.050932 0.044321 0.037656 0.030942 0.024214 0.017717 0.011726 0.006423 0.001994 -0.001420 -0.003789 -0.005184 -0.005687 -0.005448 

-0.017167 -0.018037 -0.018755 -0.019393 -0.019888 -0.020241 -0.020437 -0.020536 -0.020488 -0.020283 -0.019877 -0.019291 -0.018492 -0.017388 -0.015908 -0.014166 -0.012288 -0.010160 -0.007915 -0.005607 -0.003150 -0.000415 0.002413 0.005081 0.007584 0.009782 0.011620 0.013132 0.014719 0.016378 0.017890 0.019704 0.021734 0.024017 0.026512 0.028789 0.030825 0.033009 0.035383 0.037822 0.040404 0.043001 0.045357 0.047716 0.050156 0.052406 0.054756 0.057461 0.060327 0.063243 0.066067 0.068966 0.071857 0.074649 0.077344 0.079893 0.082062 0.083977 0.085520 0.086229 0.085921 0.084551 0.081985 0.078233 0.073467 0.067989 0.061899 0.055382 0.048850 0.042338 0.035779 0.029181 0.022583 0.016224 0.010383 0.005243 0.000987 -0.002251 -0.004447 -0.005681 -0.006043 -0.005688 

-0.012325 -0.013404 -0.014426 -0.015378 -0.016254 -0.017060 -0.017787 -0.018421 -0.018932 -0.019346 -0.019445 -0.019267 -0.018745 -0.017801 -0.016326 -0.014563 -0.012557 -0.010320 -0.008047 -0.005713 -0.003180 -0.000508 0.002110 0.004547 0.006845 0.008994 0.010975 0.012937 0.015061 0.016876 0.018569 0.020721 0.023149 0.025655 0.028078 0.030109 0.031822 0.033736 0.036005 0.038400 0.040797 0.043233 0.045447 0.047651 0.049854 0.051944 0.054160 0.056697 0.059372 0.062116 0.064744 0.067414 0.070068 0.072636 0.075186 0.077626 0.079705 0.081555 0.083035 0.083687 0.083363 0.081988 0.079432 0.075730 0.071015 0.065612 0.059615 0.053195 0.046760 0.040349 0.033897 0.027417 0.020948 0.014729 0.009038 0.004062 -0.000020 -0.003081 -0.005105 -0.006177 -0.006398 -0.005928 

-0.011954 -0.012653 -0.013342 -0.014067 -0.014802 -0.015547 -0.016271 -0.016945 -0.017439 -0.017675 -0.017665 -0.017396 -0.016850 -0.015939 -0.014658 -0.012989 -0.010934 -0.008703 -0.006346 -0.003934 -0.001620 0.000720 0.002994 0.005318 0.007565 0.009588 0.011353 0.013319 0.015622 0.017766 0.019814 0.022142 0.024610 0.027114 0.029292 0.030990 0.032577 0.034345 0.036518 0.038810 0.041107 0.043362 0.045416 0.047485 0.049500 0.051458 0.053554 0.055913 0.058406 0.060970 0.063426 0.065895 0.068319 0.070673 0.073066 0.075401 0.077389 0.079163 0.080567 0.081163 0.080816 0.079429 0.076881 0.073222 0.068560 0.063227 0.057324 0.051001 0.044665 0.038355 0.032011 0.025648 0.019309 0.013231 0.007691 0.002880 -0.001028 -0.003911 -0.005761 -0.006672 -0.006751 -0.006166 

-0.008585 -0.008773 -0.008954 -0.009122 -0.009283 -0.009446 -0.009622 -0.009804 -0.010014 -0.010156 -0.010311 -0.010380 -0.010305 -0.010010 -0.009467 -0.008557 -0.007318 -0.005707 -0.003855 -0.001840 0.000256 0.002403 0.004488 0.006664 0.008759 0.010645 0.012508 0.014524 0.016714 0.018941 0.021153 0.023468 0.025925 0.028185 0.030071 0.031550 0.032991 0.034773 0.036824 0.039021 0.041253 0.043420 0.045302 0.047217 0.049075 0.050888 0.052859 0.055071 0.057398 0.059780 0.062096 0.064385 0.066601 0.068747 0.070981 0.073205 0.075107 0.076798 0.078111 0.078654 0.078282 0.076874 0.074335 0.070709 0.066101 0.060835 0.055026 0.048800 0.042564 0.036355 0.030121 0.023875 0.017668 0.011731 0.006344 0.001698 -0.002034 -0.004740 -0.006416 -0.007166 -0.007104 -0.006404 

-0.002557 -0.002969 -0.003409 -0.003827 -0.004243 -0.004626 -0.004909 -0.005173 -0.005470 -0.005734 -0.005949 -0.006049 -0.005960 -0.005818 -0.005628 -0.005235 -0.004420 -0.003182 -0.001684 0.000083 0.002008 0.003904 0.005809 0.007751 0.009823 0.011765 0.013726 0.015857 0.018045 0.020018 0.022115 0.024214 0.026560 0.028738 0.030439 0.031784 0.033222 0.034987 0.036848 0.039007 0.041247 0.043299 0.045050 0.046813 0.048531 0.050186 0.052045 0.054135 0.056332 0.058547 0.060732 0.062868 0.064899 0.066847 0.068926 0.071032 0.072851 0.074455 0.075664 0.076153 0.075751 0.074324 0.071789 0.068189 0.063636 0.058437 0.052719 0.046591 0.040456 0.034350 0.028226 0.022098 0.016023 0.010230 0.004996 0.000516 -0.003041 -0.005568 -0.007070 -0.007659 -0.007455 -0.006640 

-0.000657 -0.000992 -0.001361 -0.001775 -0.002232 -0.002686 -0.002999 -0.003232 -0.003389 -0.003530 -0.003580 -0.003527 -0.003368 -0.003036 -0.002641 -0.002223 -0.001591 -0.000620 0.000655 0.002172 0.004033 0.005961 0.007870 0.009662 0.011381 0.013164 0.015066 0.016924 0.018901 0.020662 0.022459 0.024352 0.026550 0.028690 0.030416 0.031854 0.033262 0.034904 0.036591 0.038718 0.040988 0.042992 0.044709 0.046291 0.047879 0.049402 0.051142 0.053125 0.055181 0.057296 0.059336 0.061339 0.063203 0.064974 0.066894 0.068871 0.070607 0.072120 0.073227 0.073657 0.073220 0.071772 0.069237 0.065660 0.061161 0.056033 0.050406 0.044375 0.038342 0.032340 0.026327 0.020319 0.014376 0.008727 0.003646 -0.000666 -0.004047 -0.006395 -0.007723 -0.008150 -0.007805 -0.006875 

-0.002255 -0.002297 -0.002296 -0.002206 -0.002056 -0.001817 -0.001444 -0.000934 -0.000287 0.000409 0.001020 0.001563 0.002042 0.002448 0.002826 0.003209 0.003663 0.004273 0.005102 0.006263 0.007642 0.009004 0.010353 0.011722 0.013199 0.014887 0.016521 0.017972 0.019515 0.021041 0.022544 0.024239 0.025978 0.027855 0.029813 0.031654 0.033123 0.034593 0.036178 0.038217 0.040486 0.042466 0.044206 0.045658 0.047139 0.048589 0.050163 0.052055 0.053962 0.055990 0.057907 0.059779 0.061496 0.063112 0.064872 0.066714 0.068371 0.069783 0.070794 0.071161 0.070683 0.069217 0.066680 0.063123 0.058678 0.053622 0.048084 0.042152 0.036221 0.030325 0.024424 0.018536 0.012727 0.007222 0.002297 -0.001848 -0.005052 -0.007221 -0.008374 -0.008639 -0.008154 -0.007109 

-0.001034 -0.000834 -0.000552 -0.000142 0.000404 0.001112 0.001964 0.002881 0.003863 0.004862 0.005926 0.006887 0.007652 0.008255 0.008662 0.009048 0.009491 0.009784 0.010110 0.010599 0.011142 0.011665 0.012473 0.013572 0.014902 0.016384 0.017908 0.019141 0.020110 0.021235 0.022360 0.023674 0.025058 0.026725 0.028798 0.030853 0.032505 0.033877 0.035451 0.037481 0.039752 0.041758 0.043476 0.044885 0.046329 0.047721 0.049144 0.050931 0.052689 0.054639 0.056450 0.058193 0.059763 0.061243 0.062855 0.064565 0.066138 0.067445 0.068367 0.068663 0.068140 0.066658 0.064118 0.060579 0.056187 0.051205 0.045753 0.039922 0.034093 0.028304 0.022518 0.016751 0.011076 0.005717 0.000948 -0.003029 -0.006055 -0.008046 -0.009024 -0.009128 -0.008501 -0.007342 

0.001585 0.001860 0.002262 0.002733 0.003230 0.003796 0.004505 0.005334 0.006226 0.007145 0.008065 0.009023 0.010053 0.011064 0.011910 0.012495 0.012809 0.012982 0.013019 0.012999 0.012990 0.013036 0.013560 0.014501 0.015615 0.016835 0.018031 0.018884 0.019598 0.020489 0.021356 0.022344 0.023586 0.025300 0.027271 0.029318 0.031193 0.032745 0.034496 0.036547 0.038790 0.040815 0.042514 0.043965 0.045402 0.046743 0.048072 0.049742 0.051399 0.053235 0.054957 0.056587 0.058018 0.059359 0.060827 0.062430 0.063908 0.065106 0.065940 0.066159 0.065590 0.064090 0.061549 0.058030 0.053689 0.048780 0.043414 0.037684 0.031960 0.026279 0.020607 0.014963 0.009423 0.004210 -0.000402 -0.004209 -0.007058 -0.008868 -0.009672 -0.009614 -0.008847 -0.007574 

0.004988 0.005052 0.005152 0.005271 0.005390 0.005556 0.005809 0.006239 0.006832 0.007551 0.008415 0.009464 0.010531 0.011577 0.012523 0.013269 0.013842 0.014125 0.014165 0.014129 0.014108 0.014085 0.014246 0.014593 0.015265 0.016104 0.016856 0.017338 0.017722 0.018555 0.019528 0.020658 0.022045 0.023570 0.025472 0.027415 0.029407 0.031261 0.033283 0.035429 0.037648 0.039652 0.041359 0.042846 0.044323 0.045620 0.046906 0.048476 0.050047 0.051765 0.053412 0.054958 0.056265 0.057459 0.058801 0.060311 0.061680 0.062765 0.063511 0.063652 0.063038 0.061514 0.058974 0.055476 0.051183 0.046346 0.041068 0.035439 0.029821 0.024251 0.018694 0.013174 0.007768 0.002703 -0.001751 -0.005389 -0.008059 -0.009690 -0.010318 -0.010099 -0.009191 -0.007805 

0.002271 0.002298 0.002344 0.002480 0.002721 0.003090 0.003569 0.004189 0.004948 0.005861 0.006915 0.007919 0.008875 0.009910 0.010939 0.011963 0.012701 0.013073 0.013186 0.013242 0.013195 0.013100 0.013084 0.013282 0.013660 0.014050 0.014619 0.015110 0.015719 0.016411 0.017341 0.018717 0.020187 0.021712 0.023517 0.025453 0.027470 0.029620 0.031956 0.034272 0.036341 0.038290 0.040047 0.041572 0.043088 0.044396 0.045667 0.047122 0.048617 0.050246 0.051825 0.053297 0.054502 0.055564 0.056788 0.058194 0.059456 0.060428 0.061078 0.061149 0.060483 0.058931 0.056394 0.052916 0.048668 0.043905 0.038714 0.033187 0.027676 0.022218 0.016779 0.011382 0.006112 0.001195 -0.003100 -0.006567 -0.009059 -0.010509 -0.010963 -0.010581 -0.009533 -0.008034 

-0.002569 -0.002212 -0.001745 -0.001191 -0.000591 0.000065 0.000786 0.001551 0.002366 0.003249 0.004278 0.005387 0.006524 0.007662 0.008643 0.009337 0.009830 0.010218 0.010469 0.010474 0.010383 0.010438 0.010688 0.011178 0.011838 0.012375 0.012820 0.013253 0.013847 0.014569 0.015430 0.016743 0.018140 0.019583 0.021401 0.023450 0.025550 0.027886 0.030473 0.032894 0.034917 0.036845 0.038581 0.040163 0.041723 0.043083 0.044330 0.045685 0.047114 0.048684 0.050193 0.051605 0.052713 0.053671 0.054798 0.056082 0.057235 0.058100 0.058643 0.058648 0.057921 0.056343 0.053807 0.050348 0.046145 0.041456 0.036352 0.030929 0.025525 0.020181 0.014861 0.009588 0.004456 -0.000313 -0.004448 -0.007744 -0.010056 -0.011326 -0.011605 -0.011062 -0.009874 -0.008262 

-0.002079 -0.001992 -0.001825 -0.001584 -0.001290 -0.000928 -0.000494 0.000005 0.000601 0.001287 0.001995 0.002822 0.003811 0.004832 0.005616 0.006245 0.006842 0.007268 0.007536 0.007754 0.008047 0.008399 0.009042 0.009905 0.010734 0.011297 0.011750 0.012257 0.012864 0.013395 0.014308 0.015325 0.016583 0.018005 0.019633 0.021578 0.023764 0.026176 0.028789 0.031227 0.033354 0.035250 0.037015 0.038626 0.040260 0.041701 0.042908 0.044187 0.045556 0.047052 0.048518 0.049867 0.050894 0.051772 0.052820 0.053990 0.055021 0.055771 0.056208 0.056148 0.055354 0.053748 0.051213 0.047771 0.043614 0.039000 0.033982 0.028665 0.023369 0.018141 0.012940 0.007793 0.002798 -0.001820 -0.005794 -0.008919 -0.011052 -0.012141 -0.012245 -0.011541 -0.010213 -0.008488 

-0.000341 -0.000687 -0.000939 -0.001133 -0.001277 -0.001342 -0.001284 -0.001075 -0.000685 -0.000186 0.000421 0.001201 0.002135 0.003072 0.003925 0.004587 0.005146 0.005654 0.006116 0.006602 0.007103 0.007753 0.008526 0.009308 0.010071 0.010637 0.011156 0.011623 0.012182 0.012756 0.013361 0.014166 0.015194 0.016544 0.018027 0.019857 0.021939 0.024297 0.026872 0.029370 0.031566 0.033512 0.035339 0.037057 0.038704 0.040184 0.041377 0.042613 0.043944 0.045375 0.046807 0.048085 0.049048 0.049862 0.050843 0.051910 0.052813 0.053442 0.053773 0.053648 0.052787 0.051148 0.048609 0.045184 0.041077 0.036534 0.031604 0.026396 0.021209 0.016098 0.011018 0.005997 0.001141 -0.003327 -0.007140 -0.010092 -0.012045 -0.012953 -0.012882 -0.012018 -0.010550 -0.008713 

0.000034 0.000183 0.000349 0.000559 0.000723 0.000882 0.001031 0.001183 0.001327 0.001446 0.001604 0.001734 0.001889 0.002115 0.002290 0.002402 0.002625 0.003039 0.003689 0.004724 0.005752 0.006710 0.007528 0.008236 0.009025 0.009835 0.010523 0.011084 0.011751 0.012220 0.012541 0.013172 0.013937 0.015064 0.016483 0.018236 0.020118 0.022281 0.024808 0.027322 0.029619 0.031651 0.033540 0.035347 0.037039 0.038527 0.039744 0.040925 0.042253 0.043671 0.045045 0.046251 0.047174 0.047941 0.048860 0.049831 0.050620 0.051114 0.051342 0.051140 0.050221 0.048541 0.045992 0.042586 0.038532 0.034058 0.029218 0.024121 0.019045 0.014052 0.009093 0.004200 -0.000517 -0.004833 -0.008483 -0.011263 -0.013036 -0.013763 -0.013517 -0.012492 -0.010886 -0.008937 

-0.001631 -0.001495 -0.001308 -0.001048 -0.000684 -0.000338 -0.000030 0.000279 0.000570 0.000807 0.000981 0.001085 0.001084 0.000952 0.000725 0.000606 0.000582 0.000810 0.001375 0.002264 0.003358 0.004541 0.005584 0.006571 0.007662 0.008782 0.009817 0.010684 0.011417 0.011977 0.012193 0.012535 0.013284 0.014176 0.015170 0.016576 0.018199 0.020245 0.022617 0.025141 0.027512 0.029610 0.031603 0.033484 0.035245 0.036761 0.038003 0.039143 0.040475 0.041901 0.043234 0.044377 0.045276 0.046010 0.046872 0.047750 0.048436 0.048796 0.048914 0.048629 0.047645 0.045921 0.043364 0.039979 0.035978 0.031572 0.026823 0.021840 0.016876 0.012003 0.007167 0.002403 -0.002174 -0.006338 -0.009825 -0.012431 -0.014024 -0.014570 -0.014150 -0.012964 -0.011219 -0.009159 

-0.002134 -0.002086 -0.001991 -0.001858 -0.001755 -0.001672 -0.001621 -0.001588 -0.001577 -0.001587 -0.001555 -0.001494 -0.001483 -0.001591 -0.001641 -0.001568 -0.001376 -0.001161 -0.000723 0.000125 0.001350 0.002770 0.004265 0.005653 0.006868 0.007977 0.009290 0.010355 0.011235 0.011660 0.011917 0.012194 0.012865 0.013409 0.014058 0.015051 0.016392 0.018224 0.020461 0.022961 0.025255 0.027404 0.029470 0.031469 0.033317 0.034850 0.036138 0.037257 0.038603 0.040048 0.041365 0.042458 0.043357 0.044072 0.044877 0.045665 0.046247 0.046477 0.046481 0.046111 0.045056 0.043288 0.040720 0.037361 0.033413 0.029076 0.024423 0.019554 0.014704 0.009951 0.005240 0.000605 -0.003830 -0.007842 -0.011164 -0.013597 -0.015009 -0.015374 -0.014779 -0.013433 -0.011550 -0.009379 

-0.002722 -0.002803 -0.002844 -0.002898 -0.003008 -0.003119 -0.003227 -0.003351 -0.003526 -0.003654 -0.003725 -0.003715 -0.003599 -0.003381 -0.003183 -0.002900 -0.002579 -0.002204 -0.001541 -0.000572 0.000730 0.002381 0.004160 0.005863 0.007215 0.008326 0.009523 0.010666 0.011435 0.011806 0.011965 0.012069 0.012398 0.012642 0.013010 0.013678 0.014747 0.016249 0.018226 0.020721 0.022973 0.025097 0.027232 0.029307 0.031271 0.032849 0.034149 0.035283 0.036657 0.038134 0.039442 0.040511 0.041420 0.042117 0.042864 0.043569 0.044044 0.044154 0.044040 0.043586 0.042452 0.040638 0.038061 0.034733 0.030838 0.026572 0.022016 0.017262 0.012529 0.007898 0.003311 -0.001192 -0.005485 -0.009343 -0.012501 -0.014759 -0.015991 -0.016175 -0.015406 -0.013900 -0.011879 -0.009598 

-0.003725 -0.003859 -0.003962 -0.003999 -0.003991 -0.003980 -0.004001 -0.004029 -0.004123 -0.004250 -0.004339 -0.004286 -0.004111 -0.003786 -0.003312 -0.002612 -0.001917 -0.001167 -0.000292 0.000857 0.002197 0.003781 0.005503 0.007272 0.008911 0.010168 0.011255 0.012021 0.012432 0.012382 0.012303 0.012081 0.012023 0.011961 0.011929 0.012290 0.012997 0.014291 0.016034 0.018327 0.020532 0.022619 0.024861 0.027030 0.029079 0.030755 0.032092 0.033240 0.034642 0.036143 0.037473 0.038550 0.039464 0.040136 0.040834 0.041459 0.041824 0.041825 0.041593 0.041042 0.039831 0.037970 0.035386 0.032093 0.028252 0.024059 0.019603 0.014964 0.010350 0.005842 0.001383 -0.002988 -0.007138 -0.010842 -0.013835 -0.015919 -0.016970 -0.016973 -0.016029 -0.014364 -0.012206 -0.009814 

-0.005374 -0.005550 -0.005656 -0.005729 -0.005743 -0.005632 -0.005297 -0.004793 -0.004150 -0.003496 -0.002862 -0.002192 -0.001576 -0.000949 -0.000370 0.000186 0.000966 0.001879 0.002892 0.004006 0.005304 0.006816 0.008528 0.010135 0.011549 0.012729 0.013602 0.013895 0.013796 0.013428 0.012799 0.012148 0.011797 0.011437 0.011063 0.010947 0.011285 0.012289 0.013825 0.015861 0.017928 0.020046 0.022367 0.024656 0.026798 0.028576 0.029985 0.031180 0.032580 0.034101 0.035478 0.036566 0.037477 0.038138 0.038784 0.039337 0.039597 0.039490 0.039133 0.038475 0.037196 0.035286 0.032693 0.029438 0.025653 0.021538 0.017184 0.012662 0.008169 0.003786 -0.000546 -0.004783 -0.008789 -0.012339 -0.015165 -0.017074 -0.017944 -0.017766 -0.016649 -0.014825 -0.012531 -0.010030 

-0.007326 -0.007632 -0.007831 -0.007866 -0.007714 -0.007381 -0.006848 -0.006101 -0.005085 -0.003874 -0.002447 -0.000978 0.000503 0.001950 0.003392 0.004761 0.006012 0.007152 0.008377 0.009659 0.010963 0.012165 0.013414 0.014543 0.015419 0.016040 0.016185 0.015849 0.015359 0.014710 0.013717 0.012602 0.011779 0.011049 0.010255 0.009708 0.009675 0.010353 0.011560 0.013282 0.015261 0.017450 0.019811 0.022257 0.024472 0.026329 0.027817 0.029096 0.030518 0.032058 0.033454 0.034552 0.035469 0.036116 0.036714 0.037197 0.037356 0.037143 0.036655 0.035883 0.034539 0.032584 0.029983 0.026767 0.023042 0.019006 0.014757 0.010355 0.005985 0.001729 -0.002474 -0.006576 -0.010438 -0.013832 -0.016492 -0.018226 -0.018915 -0.018556 -0.017266 -0.015284 -0.012853 -0.010243 

-0.005800 -0.005889 -0.005884 -0.005722 -0.005412 -0.004923 -0.004211 -0.003294 -0.002147 -0.000757 0.000804 0.002518 0.004299 0.006188 0.008079 0.009898 0.011579 0.013106 0.014496 0.015764 0.016831 0.017898 0.018702 0.019244 0.019432 0.019183 0.018782 0.018105 0.017182 0.016154 0.014809 0.013323 0.011959 0.010620 0.009402 0.008419 0.008076 0.008373 0.009143 0.010667 0.012595 0.014876 0.017273 0.019852 0.022134 0.024082 0.025650 0.027017 0.028482 0.030024 0.031421 0.032522 0.033446 0.034080 0.034634 0.035028 0.035084 0.034767 0.034154 0.033267 0.031856 0.029860 0.027252 0.024080 0.020421 0.016465 0.012324 0.008044 0.003800 -0.000328 -0.004401 -0.008367 -0.012083 -0.015322 -0.017815 -0.019373 -0.019881 -0.019342 -0.017879 -0.015739 -0.013172 -0.010454 

-0.001262 -0.001107 -0.000840 -0.000460 -0.000029 0.000446 0.001059 0.001868 0.002818 0.003880 0.005107 0.006607 0.008447 0.010426 0.012456 0.014464 0.016341 0.017996 0.019637 0.021167 0.022461 0.023425 0.023724 0.023452 0.022881 0.022142 0.021374 0.020435 0.019198 0.017669 0.015954 0.014042 0.012084 0.010120 0.008394 0.007025 0.006250 0.006149 0.006666 0.008060 0.009991 0.012358 0.014830 0.017443 0.019806 0.021855 0.023466 0.024958 0.026482 0.028022 0.029390 0.030484 0.031412 0.032028 0.032536 0.032830 0.032780 0.032357 0.031618 0.030621 0.029145 0.027112 0.024501 0.021378 0.017786 0.013914 0.009884 0.005729 0.001613 -0.002385 -0.006327 -0.010155 -0.013725 -0.016808 -0.019133 -0.020516 -0.020843 -0.020124 -0.018488 -0.016191 -0.013489 -0.010664 

-0.001045 -0.000649 -0.000055 0.000703 0.001634 0.002738 0.003938 0.005234 0.006607 0.008105 0.009737 0.011501 0.013335 0.015275 0.017230 0.019171 0.021040 0.022887 0.024608 0.026058 0.027192 0.027767 0.027704 0.027147 0.026297 0.025285 0.024146 0.022760 0.021112 0.019165 0.016795 0.014225 0.011848 0.009448 0.007255 0.005368 0.004185 0.003768 0.004184 0.005511 0.007470 0.009894 0.012428 0.015031 0.017431 0.019544 0.021254 0.022882 0.024493 0.026055 0.027400 0.028463 0.029363 0.029974 0.030413 0.030599 0.030433 0.029905 0.029044 0.027939 0.026403 0.024339 0.021731 0.018658 0.015139 0.011354 0.007438 0.003412 -0.000575 -0.004442 -0.008252 -0.011940 -0.015364 -0.018289 -0.020447 -0.021654 -0.021800 -0.020901 -0.019093 -0.016639 -0.013804 -0.010871 

-0.000156 0.000347 0.000967 0.001771 0.002779 0.003963 0.005363 0.006941 0.008656 0.010549 0.012549 0.014630 0.016789 0.018989 0.021184 0.023270 0.025128 0.026803 0.028320 0.029557 0.030536 0.031026 0.031034 0.030584 0.029814 0.028501 0.026849 0.024749 0.022497 0.019985 0.017024 0.014024 0.011099 0.008371 0.005704 0.003545 0.002049 0.001484 0.001767 0.002954 0.004938 0.007426 0.009994 0.012586 0.015015 0.017171 0.019056 0.020788 0.022502 0.024126 0.025430 0.026441 0.027305 0.027906 0.028260 0.028330 0.028047 0.027406 0.026430 0.025221 0.023628 0.021538 0.018941 0.015920 0.012480 0.008785 0.004986 0.001092 -0.002764 -0.006499 -0.010173 -0.013722 -0.016998 -0.019765 -0.021756 -0.022786 -0.022752 -0.021674 -0.019694 -0.017084 -0.014115 -0.011077 

0.004104 0.004526 0.005047 0.005749 0.006690 0.007778 0.009029 0.010429 0.011977 0.013713 0.015630 0.017642 0.019636 0.021667 0.023634 0.025498 0.027319 0.029020 0.030452 0.031703 0.032535 0.032869 0.032744 0.032295 0.031433 0.030153 0.028366 0.026029 0.023130 0.019933 0.016596 0.013363 0.010147 0.007030 0.004124 0.001602 0.000019 -0.000632 -0.000469 0.000549 0.002503 0.004922 0.007478 0.010047 0.012522 0.014801 0.016868 0.018723 0.020534 0.022206 0.023466 0.024416 0.025238 0.025797 0.026069 0.026028 0.025619 0.024861 0.023774 0.022469 0.020821 0.018708 0.016129 0.013165 0.009809 0.006209 0.002528 -0.001231 -0.004953 -0.008554 -0.012091 -0.015499 -0.018627 -0.021236 -0.023059 -0.023913 -0.023698 -0.022442 -0.020291 -0.017526 -0.014424 -0.011280 

0.008906 0.009681 0.010480 0.011326 0.012190 0.013126 0.014154 0.015303 0.016623 0.018015 0.019509 0.021103 0.022778 0.024473 0.026131 0.027730 0.029177 0.030379 0.031429 0.032159 0.032661 0.032947 0.032789 0.032288 0.031382 0.029996 0.028135 0.025608 0.022429 0.019023 0.015428 0.011942 0.008716 0.005589 0.002633 0.000010 -0.001673 -0.002505 -0.002529 -0.001624 0.000131 0.002363 0.004837 0.007427 0.009995 0.012433 0.014667 0.016678 0.018601 0.020289 0.021509 0.022378 0.023140 0.023631 0.023826 0.023672 0.023144 0.022264 0.021073 0.019679 0.017981 0.015850 0.013294 0.010391 0.007124 0.003624 0.000065 -0.003555 -0.007140 -0.010607 -0.014006 -0.017272 -0.020251 -0.022701 -0.024356 -0.025034 -0.024639 -0.023204 -0.020884 -0.017964 -0.014730 -0.011481 

0.007901 0.008803 0.009789 0.010855 0.011972 0.013154 0.014404 0.015703 0.017029 0.018429 0.020039 0.021819 0.023496 0.025046 0.026418 0.027559 0.028532 0.029386 0.030175 0.030982 0.031567 0.031920 0.031920 0.031431 0.030360 0.028732 0.026802 0.024241 0.021168 0.017693 0.014011 0.010499 0.007172 0.004012 0.001159 -0.001406 -0.003230 -0.004323 -0.004502 -0.003774 -0.002181 -0.000164 0.002172 0.004817 0.007522 0.010096 0.012477 0.014657 0.016687 0.018361 0.019534 0.020312 0.021007 0.021409 0.021518 0.021254 0.020612 0.019614 0.018326 0.016847 0.015106 0.012962 0.010436 0.007600 0.004426 0.001034 -0.002402 -0.005882 -0.009326 -0.012658 -0.015917 -0.019040 -0.021869 -0.024160 -0.025647 -0.026148 -0.025574 -0.023961 -0.021471 -0.018398 -0.015032 -0.011680 

0.002201 0.003474 0.004860 0.006338 0.007946 0.009663 0.011433 0.013201 0.014970 0.016683 0.018349 0.020066 0.021667 0.023078 0.024261 0.025193 0.025932 0.026736 0.027631 0.028479 0.029191 0.029777 0.029964 0.029451 0.028527 0.027117 0.025089 0.022395 0.019356 0.016053 0.012577 0.009095 0.005641 0.002419 -0.000404 -0.002914 -0.004933 -0.006276 -0.006555 -0.005930 -0.004513 -0.002577 -0.000325 0.002331 0.005154 0.007887 0.010359 0.012673 0.014781 0.016420 0.017513 0.018238 0.018834 0.019141 0.019145 0.018773 0.018014 0.016910 0.015533 0.013971 0.012194 0.010044 0.007555 0.004791 0.001716 -0.001563 -0.004874 -0.008209 -0.011510 -0.014706 -0.017823 -0.020802 -0.023481 -0.025612 -0.026931 -0.027256 -0.026503 -0.024712 -0.022054 -0.018828 -0.015332 -0.011877 

0.005891 0.006586 0.007445 0.008505 0.009759 0.011174 0.012682 0.014275 0.015879 0.017472 0.018989 0.020356 0.021622 0.022753 0.023617 0.024236 0.024745 0.025298 0.025994 0.026646 0.027263 0.027781 0.027871 0.027260 0.026267 0.024868 0.022893 0.020406 0.017447 0.014132 0.010743 0.007277 0.003836 0.000628 -0.002136 -0.004485 -0.006581 -0.008019 -0.008527 -0.008020 -0.006757 -0.004865 -0.002639 0.000010 0.002945 0.005782 0.008298 0.010709 0.012855 0.014449 0.015462 0.016147 0.016636 0.016820 0.016707 0.016219 0.015350 0.014148 0.012688 0.011050 0.009243 0.007096 0.004654 0.001965 -0.001006 -0.004166 -0.007348 -0.010537 -0.013692 -0.016750 -0.019724 -0.022557 -0.025085 -0.027057 -0.028207 -0.028357 -0.027425 -0.025458 -0.022632 -0.019253 -0.015629 -0.012071 

0.009698 0.010302 0.010927 0.011576 0.012285 0.013152 0.014163 0.015232 0.016330 0.017471 0.018591 0.019576 0.020474 0.021404 0.022276 0.023188 0.024022 0.024765 0.025356 0.025827 0.026055 0.025965 0.025627 0.025033 0.024092 0.022804 0.020998 0.018603 0.015680 0.012398 0.008943 0.005498 0.002025 -0.001294 -0.004026 -0.006298 -0.008299 -0.009710 -0.010291 -0.009967 -0.008810 -0.006984 -0.004743 -0.002126 0.000899 0.003776 0.006316 0.008767 0.010888 0.012426 0.013357 0.014006 0.014391 0.014446 0.014196 0.013593 0.012618 0.011320 0.009786 0.008085 0.006250 0.004115 0.001729 -0.000878 -0.003740 -0.006775 -0.009824 -0.012864 -0.015871 -0.018788 -0.021618 -0.024306 -0.026682 -0.028494 -0.029476 -0.029450 -0.028340 -0.026197 -0.023205 -0.019675 -0.015922 -0.012263 

0.007017 0.007926 0.008883 0.009865 0.010821 0.011728 0.012554 0.013290 0.014030 0.014762 0.015539 0.016433 0.017457 0.018549 0.019630 0.020804 0.022095 0.023358 0.024271 0.024676 0.024794 0.024640 0.024070 0.023286 0.022452 0.021365 0.019545 0.017050 0.013940 0.010573 0.007088 0.003562 0.000163 -0.002998 -0.005986 -0.008374 -0.010137 -0.011372 -0.011938 -0.011756 -0.010742 -0.008984 -0.006732 -0.004051 -0.001040 0.001862 0.004410 0.006824 0.008884 0.010352 0.011225 0.011804 0.012085 0.012010 0.011610 0.010899 0.009813 0.008421 0.006821 0.005071 0.003213 0.001100 -0.001219 -0.003737 -0.006486 -0.009389 -0.012300 -0.015190 -0.018047 -0.020821 -0.023506 -0.026046 -0.028271 -0.029922 -0.030737 -0.030536 -0.029248 -0.026930 -0.023772 -0.020092 -0.016211 -0.012453 

0.005668 0.006319 0.006999 0.007716 0.008477 0.009168 0.009804 0.010465 0.011209 0.012087 0.013134 0.014502 0.016016 0.017539 0.018942 0.020253 0.021425 0.022428 0.023236 0.023716 0.023846 0.023647 0.023168 0.022545 0.021544 0.019975 0.017797 0.015175 0.012073 0.008579 0.005179 0.001785 -0.001600 -0.004847 -0.007810 -0.010276 -0.011961 -0.012875 -0.013363 -0.013331 -0.012540 -0.010868 -0.008571 -0.005844 -0.002888 -0.000012 0.002511 0.004843 0.006845 0.008217 0.009040 0.009525 0.009704 0.009501 0.008948 0.008124 0.006940 0.005445 0.003797 0.002007 0.000132 -0.001948 -0.004191 -0.006614 -0.009241 -0.012009 -0.014777 -0.017514 -0.020219 -0.022848 -0.025386 -0.027779 -0.029851 -0.031342 -0.031989 -0.031613 -0.030148 -0.027656 -0.024333 -0.020505 -0.016498 -0.012640 

0.008045 0.008467 0.008878 0.009320 0.009810 0.010367 0.010982 0.011712 0.012589 0.013604 0.014724 0.015997 0.017398 0.018721 0.019831 0.020618 0.021184 0.021568 0.021843 0.022010 0.021971 0.021665 0.021488 0.021156 0.020070 0.018197 0.015842 0.013056 0.009868 0.006417 0.003074 -0.000325 -0.003806 -0.006898 -0.009688 -0.011987 -0.013542 -0.014255 -0.014588 -0.014683 -0.014044 -0.012487 -0.010212 -0.007547 -0.004635 -0.001846 0.000610 0.002840 0.004769 0.006034 0.006783 0.007150 0.007220 0.006899 0.006207 0.005263 0.003983 0.002392 0.000705 -0.001113 -0.002993 -0.005027 -0.007188 -0.009506 -0.012007 -0.014632 -0.017254 -0.019836 -0.022386 -0.024866 -0.027258 -0.029502 -0.031421 -0.032752 -0.033231 -0.032682 -0.031040 -0.028375 -0.024889 -0.020912 -0.016780 -0.012824 

0.010997 0.011337 0.011648 0.011946 0.012254 0.012602 0.012973 0.013353 0.013803 0.014347 0.015048 0.015932 0.016884 0.017795 0.018595 0.019225 0.019739 0.020096 0.020121 0.020121 0.020032 0.019710 0.019362 0.018555 0.017196 0.015454 0.013210 0.010542 0.007496 0.004303 0.000853 -0.002569 -0.005903 -0.008957 -0.011458 -0.013470 -0.014831 -0.015417 -0.015653 -0.015752 -0.015258 -0.013803 -0.011651 -0.009110 -0.006302 -0.003639 -0.001303 0.000838 0.002643 0.003818 0.004455 0.004678 0.004622 0.004178 0.003359 0.002307 0.000934 -0.000731 -0.002460 -0.004292 -0.006163 -0.008138 -0.010210 -0.012415 -0.014780 -0.017257 -0.019729 -0.022153 -0.024547 -0.026877 -0.029121 -0.031215 -0.032981 -0.034152 -0.034464 -0.033741 -0.031924 -0.029087 -0.025438 -0.021315 -0.017059 -0.013006 

0.003496 0.003989 0.004488 0.004996 0.005464 0.005879 0.006283 0.006698 0.007110 0.007564 0.008193 0.009117 0.010184 0.011325 0.012516 0.013660 0.014550 0.015308 0.015911 0.016324 0.016541 0.016435 0.015954 0.015071 0.013670 0.012062 0.010071 0.007681 0.004873 0.001851 -0.001179 -0.004277 -0.007409 -0.010421 -0.012801 -0.014617 -0.015729 -0.016342 -0.016584 -0.016654 -0.016205 -0.014881 -0.012909 -0.010509 -0.007900 -0.005348 -0.003160 -0.001176 0.000452 0.001517 0.002035 0.002104 0.001902 0.001330 0.000407 -0.000747 -0.002211 -0.003934 -0.005697 -0.007528 -0.009378 -0.011282 -0.013257 -0.015340 -0.017560 -0.019884 -0.022202 -0.024466 -0.026701 -0.028878 -0.030974 -0.032918 -0.034531 -0.035541 -0.035687 -0.034791 -0.032799 -0.029791 -0.025982 -0.021713 -0.017334 -0.013185 

-0.008137 -0.007938 -0.007624 -0.007163 -0.006531 -0.005757 -0.004896 -0.003993 -0.003037 -0.001988 -0.000873 0.000320 0.001622 0.002985 0.004210 0.005361 0.006447 0.007541 0.008625 0.009616 0.010391 0.010829 0.010945 0.010632 0.009912 0.008766 0.007126 0.005011 0.002551 -0.000056 -0.002547 -0.005259 -0.008181 -0.011262 -0.013711 -0.015407 -0.016516 -0.017181 -0.017433 -0.017485 -0.017035 -0.015811 -0.013951 -0.011811 -0.009402 -0.006994 -0.004967 -0.003215 -0.001809 -0.000883 -0.000497 -0.000581 -0.000941 -0.001643 -0.002661 -0.003911 -0.005453 -0.007220 -0.009008 -0.010821 -0.012637 -0.014459 -0.016327 -0.018280 -0.020348 -0.022512 -0.024670 -0.026773 -0.028847 -0.030869 -0.032815 -0.034610 -0.036068 -0.036919 -0.036899 -0.035830 -0.033666 -0.030488 -0.026518 -0.022106 -0.017605 -0.013361 

-0.010962 -0.011077 -0.011071 -0.010928 -0.010623 -0.010183 -0.009624 -0.008933 -0.008176 -0.007402 -0.006591 -0.005786 -0.004882 -0.004027 -0.003178 -0.002137 -0.000823 0.000544 0.001919 0.003225 0.004536 0.005631 0.006395 0.006556 0.006365 0.005583 0.004147 0.002363 0.000562 -0.001443 -0.003609 -0.006114 -0.008845 -0.011803 -0.014424 -0.016151 -0.017150 -0.017828 -0.018228 -0.018338 -0.017789 -0.016605 -0.014875 -0.012984 -0.010834 -0.008634 -0.006807 -0.005328 -0.004147 -0.003392 -0.003164 -0.003406 -0.003925 -0.004751 -0.005856 -0.007193 -0.008800 -0.010589 -0.012392 -0.014174 -0.015938 -0.017668 -0.019419 -0.021232 -0.023141 -0.025141 -0.027134 -0.029072 -0.030983 -0.032849 -0.034645 -0.036289 -0.037593 -0.038285 -0.038099 -0.036859 -0.034522 -0.031176 -0.027048 -0.022493 -0.017873 -0.013534 

-0.009207 -0.009815 -0.010329 -0.010682 -0.010869 -0.010878 -0.010732 -0.010406 -0.010006 -0.009649 -0.009281 -0.008863 -0.008307 -0.007606 -0.006718 -0.005731 -0.004659 -0.003519 -0.002218 -0.000984 0.000259 0.001428 0.002444 0.002996 0.003145 0.002621 0.001448 -0.000074 -0.001490 -0.003001 -0.004766 -0.006950 -0.009527 -0.012322 -0.014833 -0.016621 -0.017650 -0.018319 -0.018821 -0.018872 -0.018334 -0.017267 -0.015688 -0.014034 -0.012218 -0.010330 -0.008723 -0.007516 -0.006581 -0.006027 -0.005979 -0.006395 -0.007062 -0.008007 -0.009189 -0.010603 -0.012252 -0.014043 -0.015844 -0.017587 -0.019281 -0.020909 -0.022533 -0.024196 -0.025938 -0.027767 -0.029591 -0.031363 -0.033109 -0.034817 -0.036462 -0.037955 -0.039105 -0.039638 -0.039288 -0.037877 -0.035369 -0.031856 -0.027571 -0.022875 -0.018135 -0.013705 

-0.005893 -0.006472 -0.007079 -0.007686 -0.008276 -0.008859 -0.009401 -0.009903 -0.010329 -0.010664 -0.010882 -0.011011 -0.011015 -0.010881 -0.010496 -0.009750 -0.008839 -0.007752 -0.006445 -0.005055 -0.003742 -0.002423 -0.001166 -0.000232 0.000194 -0.000052 -0.000947 -0.002121 -0.003203 -0.004275 -0.005742 -0.007708 -0.010166 -0.012711 -0.014935 -0.016545 -0.017652 -0.018456 -0.019060 -0.019154 -0.018677 -0.017712 -0.016407 -0.015053 -0.013602 -0.012016 -0.010732 -0.009793 -0.009128 -0.008789 -0.008967 -0.009552 -0.010360 -0.011409 -0.012664 -0.014138 -0.015812 -0.017586 -0.019367 -0.021058 -0.022669 -0.024181 -0.025667 -0.027169 -0.028739 -0.030390 -0.032040 -0.033645 -0.035222 -0.036772 -0.038265 -0.039607 -0.040603 -0.040978 -0.040463 -0.038884 -0.036205 -0.032527 -0.028087 -0.023252 -0.018394 -0.013872 

-0.007652 -0.008116 -0.008597 -0.009128 -0.009769 -0.010506 -0.011339 -0.012256 -0.013257 -0.014245 -0.015215 -0.016121 -0.016906 -0.017453 -0.017660 -0.017330 -0.016546 -0.015354 -0.013799 -0.012021 -0.010141 -0.008080 -0.006072 -0.004427 -0.003230 -0.002474 -0.002383 -0.002904 -0.003826 -0.004913 -0.006434 -0.008273 -0.010382 -0.012554 -0.014372 -0.015922 -0.017218 -0.018362 -0.019110 -0.019284 -0.018953 -0.018111 -0.017104 -0.016123 -0.014989 -0.013765 -0.012851 -0.012204 -0.011812 -0.011727 -0.012145 -0.012892 -0.013830 -0.014967 -0.016285 -0.017803 -0.019486 -0.021223 -0.022963 -0.024589 -0.026102 -0.027483 -0.028817 -0.030151 -0.031541 -0.033007 -0.034479 -0.035914 -0.037323 -0.038713 -0.040053 -0.041244 -0.042086 -0.042303 -0.041626 -0.039878 -0.037031 -0.033189 -0.028595 -0.023622 -0.018649 -0.014036 

-0.010484 -0.011052 -0.011764 -0.012633 -0.013655 -0.014870 -0.016296 -0.017810 -0.019238 -0.020591 -0.021736 -0.022738 -0.023652 -0.024364 -0.024747 -0.024693 -0.024278 -0.023326 -0.021652 -0.019271 -0.016567 -0.013698 -0.010784 -0.008155 -0.005957 -0.004280 -0.003298 -0.003106 -0.003536 -0.004710 -0.006453 -0.008248 -0.010146 -0.011974 -0.013532 -0.015082 -0.016555 -0.017961 -0.018877 -0.019200 -0.019098 -0.018594 -0.017917 -0.017298 -0.016546 -0.015694 -0.015118 -0.014780 -0.014638 -0.014863 -0.015496 -0.016417 -0.017480 -0.018688 -0.020059 -0.021607 -0.023276 -0.024958 -0.026633 -0.028178 -0.029576 -0.030812 -0.031982 -0.033138 -0.034342 -0.035617 -0.036908 -0.038169 -0.039409 -0.040638 -0.041825 -0.042865 -0.043554 -0.043614 -0.042774 -0.040860 -0.037845 -0.033841 -0.029096 -0.023986 -0.018898 -0.014198 

-0.010498 -0.011551 -0.012769 -0.014136 -0.015600 -0.017162 -0.018802 -0.020491 -0.022170 -0.023858 -0.025619 -0.027298 -0.028472 -0.029078 -0.029077 -0.028700 -0.027837 -0.026386 -0.024193 -0.021426 -0.018209 -0.014838 -0.011711 -0.008926 -0.006403 -0.004360 -0.003097 -0.002631 -0.002806 -0.003753 -0.005288 -0.007207 -0.009201 -0.011045 -0.012581 -0.014043 -0.015729 -0.017320 -0.018438 -0.018948 -0.019203 -0.019169 -0.018946 -0.018699 -0.018319 -0.017797 -0.017572 -0.017531 -0.017676 -0.018214 -0.019058 -0.020142 -0.021301 -0.022581 -0.023988 -0.025552 -0.027182 -0.028791 -0.030380 -0.031825 -0.033092 -0.034168 -0.035161 -0.036131 -0.037140 -0.038218 -0.039323 -0.040410 -0.041479 -0.042545 -0.043579 -0.044469 -0.045005 -0.044908 -0.043908 -0.041828 -0.038648 -0.034484 -0.029588 -0.024344 -0.019144 -0.014356 

-0.012588 -0.013698 -0.014874 -0.016141 -0.017470 -0.018847 -0.020210 -0.021527 -0.022771 -0.023948 -0.025072 -0.026070 -0.026906 -0.027370 -0.027300 -0.026590 -0.025321 -0.023552 -0.021159 -0.018390 -0.015345 -0.012189 -0.009191 -0.006455 -0.004072 -0.002433 -0.001418 -0.001028 -0.001312 -0.002271 -0.003833 -0.005740 -0.007835 -0.009709 -0.011431 -0.013012 -0.014812 -0.016670 -0.018075 -0.018863 -0.019438 -0.019865 -0.020227 -0.020343 -0.020300 -0.020122 -0.020264 -0.020506 -0.020966 -0.021796 -0.022836 -0.024065 -0.025315 -0.026645 -0.028078 -0.029630 -0.031204 -0.032723 -0.034203 -0.035528 -0.036646 -0.037548 -0.038351 -0.039125 -0.039933 -0.040809 -0.041725 -0.042634 -0.043532 -0.044434 -0.045315 -0.046055 -0.046438 -0.046186 -0.045027 -0.042782 -0.039439 -0.035116 -0.030073 -0.024696 -0.019384 -0.014510 

-0.016445 -0.016955 -0.017354 -0.017755 -0.018177 -0.018625 -0.019085 -0.019574 -0.020075 -0.020495 -0.020737 -0.020812 -0.020638 -0.020129 -0.019318 -0.018261 -0.017018 -0.015455 -0.013347 -0.010985 -0.008689 -0.006513 -0.004327 -0.002059 -0.000049 0.001240 0.001882 0.001919 0.001263 -0.000145 -0.002093 -0.004249 -0.006352 -0.008238 -0.010117 -0.011938 -0.013894 -0.016033 -0.017825 -0.019067 -0.019915 -0.020848 -0.021757 -0.022285 -0.022559 -0.022767 -0.023222 -0.023772 -0.024534 -0.025622 -0.026841 -0.028200 -0.029542 -0.030902 -0.032332 -0.033838 -0.035341 -0.036754 -0.038100 -0.039284 -0.040235 -0.040951 -0.041550 -0.042118 -0.042719 -0.043388 -0.044111 -0.044841 -0.045566 -0.046304 -0.047031 -0.047621 -0.047853 -0.047447 -0.046129 -0.043722 -0.040217 -0.035738 -0.030548 -0.025041 -0.019620 -0.014662 

-0.009891 -0.010183 -0.010432 -0.010693 -0.011001 -0.011326 -0.011632 -0.011872 -0.011982 -0.011985 -0.011945 -0.011794 -0.011260 -0.010429 -0.009323 -0.007919 -0.006388 -0.004810 -0.003213 -0.001511 0.000093 0.001548 0.002890 0.003992 0.004778 0.005314 0.005534 0.004986 0.003575 0.001794 -0.000314 -0.002527 -0.004603 -0.006695 -0.008809 -0.010919 -0.013288 -0.015747 -0.017870 -0.019502 -0.020821 -0.022246 -0.023648 -0.024596 -0.025206 -0.025800 -0.026539 -0.027384 -0.028413 -0.029732 -0.031099 -0.032570 -0.033994 -0.035359 -0.036754 -0.038184 -0.039590 -0.040882 -0.042070 -0.043089 -0.043854 -0.044372 -0.044755 -0.045108 -0.045495 -0.045953 -0.046479 -0.047029 -0.047580 -0.048152 -0.048726 -0.049167 -0.049248 -0.048689 -0.047214 -0.044647 -0.040982 -0.036348 -0.031015 -0.025379 -0.019850 -0.014809 

0.001527 0.001358 0.001212 0.001095 0.001050 0.001084 0.001200 0.001377 0.001612 0.001931 0.002498 0.003204 0.003857 0.004523 0.005336 0.006368 0.007434 0.008400 0.009266 0.009962 0.010520 0.010855 0.010882 0.010547 0.009902 0.009289 0.008626 0.007463 0.005783 0.003719 0.001567 -0.000745 -0.002928 -0.005164 -0.007647 -0.010257 -0.013117 -0.015933 -0.018299 -0.020317 -0.022195 -0.024102 -0.025954 -0.027285 -0.028283 -0.029229 -0.030251 -0.031394 -0.032638 -0.034134 -0.035650 -0.037204 -0.038675 -0.040020 -0.041346 -0.042674 -0.043955 -0.045101 -0.046112 -0.046939 -0.047502 -0.047809 -0.047964 -0.048094 -0.048259 -0.048501 -0.048826 -0.049194 -0.049571 -0.049977 -0.050398 -0.050691 -0.050623 -0.049912 -0.048282 -0.045556 -0.041733 -0.036947 -0.031473 -0.025710 -0.020076 -0.014954 

0.013004 0.013358 0.013767 0.014265 0.014839 0.015482 0.016232 0.017009 0.017765 0.018468 0.019164 0.019838 0.020432 0.020958 0.021353 0.021632 0.021851 0.022025 0.021980 0.021591 0.020801 0.019808 0.018568 0.017118 0.015564 0.014027 0.012401 0.010511 0.008400 0.006239 0.003920 0.001372 -0.001193 -0.003944 -0.006903 -0.009966 -0.013210 -0.016360 -0.019211 -0.021737 -0.024069 -0.026420 -0.028650 -0.030446 -0.031825 -0.033095 -0.034395 -0.035813 -0.037245 -0.038869 -0.040500 -0.042100 -0.043578 -0.044885 -0.046113 -0.047307 -0.048433 -0.049410 -0.050223 -0.050831 -0.051177 -0.051257 -0.051174 -0.051072 -0.051007 -0.051029 -0.051152 -0.051336 -0.051538 -0.051778 -0.052047 -0.052192 -0.051975 -0.051115 -0.049332 -0.046449 -0.042470 -0.037535 -0.031921 -0.026034 -0.020296 -0.015095 

0.021089 0.021983 0.022886 0.023812 0.024782 0.025814 0.026913 0.028028 0.029143 0.030170 0.031032 0.031724 0.032276 0.032750 0.033062 0.033288 0.033240 0.032793 0.031852 0.030589 0.029130 0.027460 0.025578 0.023618 0.021532 0.019430 0.017054 0.014646 0.012106 0.009384 0.006604 0.003688 0.000441 -0.002928 -0.006296 -0.009854 -0.013514 -0.017168 -0.020598 -0.023733 -0.026529 -0.029280 -0.031931 -0.034170 -0.035827 -0.037413 -0.039003 -0.040665 -0.042276 -0.043990 -0.045671 -0.047270 -0.048708 -0.049950 -0.051056 -0.052081 -0.053027 -0.053808 -0.054397 -0.054764 -0.054874 -0.054710 -0.054381 -0.054038 -0.053737 -0.053536 -0.053453 -0.053452 -0.053479 -0.053553 -0.053669 -0.053669 -0.053305 -0.052297 -0.050362 -0.047324 -0.043192 -0.038110 -0.032360 -0.026351 -0.020511 -0.015232 

0.022883 0.024560 0.026228 0.027845 0.029394 0.030854 0.032243 0.033580 0.034849 0.036002 0.037075 0.038096 0.038989 0.039681 0.040088 0.040209 0.039937 0.039293 0.038326 0.036926 0.035186 0.033396 0.031609 0.029536 0.027092 0.024338 0.021441 0.018657 0.015683 0.012523 0.009252 0.005693 0.001878 -0.002134 -0.006083 -0.010205 -0.014391 -0.018533 -0.022595 -0.026332 -0.029636 -0.032799 -0.035853 -0.038386 -0.040370 -0.042275 -0.044134 -0.045994 -0.047750 -0.049511 -0.051171 -0.052727 -0.054081 -0.055206 -0.056168 -0.056997 -0.057731 -0.058285 -0.058626 -0.058735 -0.058590 -0.058167 -0.057581 -0.056989 -0.056446 -0.056017 -0.055727 -0.055541 -0.055391 -0.055301 -0.055265 -0.055120 -0.054610 -0.053455 -0.051371 -0.048181 -0.043898 -0.038672 -0.032788 -0.026660 -0.020721 -0.015365 

0.022755 0.024599 0.026455 0.028338 0.030211 0.031990 0.033636 0.035147 0.036537 0.037876 0.039063 0.040031 0.040812 0.041395 0.041724 0.041783 0.041711 0.041369 0.040696 0.039730 0.038401 0.036741 0.034725 0.032421 0.029783 0.027059 0.024389 0.021580 0.018432 0.014909 0.011040 0.006979 0.002698 -0.001945 -0.006602 -0.011290 -0.016036 -0.020765 -0.025405 -0.029700 -0.033527 -0.037082 -0.040388 -0.043223 -0.045554 -0.047749 -0.049828 -0.051825 -0.053685 -0.055433 -0.057027 -0.058479 -0.059696 -0.060663 -0.061437 -0.062046 -0.062538 -0.062837 -0.062904 -0.062737 -0.062318 -0.061622 -0.060770 -0.059921 -0.059130 -0.058470 -0.057971 -0.057600 -0.057274 -0.057018 -0.056832 -0.056544 -0.055890 -0.054591 -0.052360 -0.049020 -0.044589 -0.039221 -0.033206 -0.026960 -0.020924 -0.015495 

0.023861 0.025365 0.026929 0.028478 0.029947 0.031293 0.032581 0.033827 0.035038 0.036184 0.037197 0.037990 0.038616 0.039122 0.039558 0.039908 0.040149 0.040155 0.039932 0.039349 0.038295 0.036790 0.034733 0.032394 0.029977 0.027651 0.025354 0.022681 0.019537 0.016079 0.012105 0.007619 0.002841 -0.002283 -0.007633 -0.012943 -0.018348 -0.023812 -0.029160 -0.034054 -0.038331 -0.042189 -0.045703 -0.048822 -0.051454 -0.053902 -0.056141 -0.058180 -0.060083 -0.061779 -0.063249 -0.064533 -0.065557 -0.066318 -0.066862 -0.067219 -0.067442 -0.067458 -0.067227 -0.066763 -0.066054 -0.065072 -0.063942 -0.062829 -0.061786 -0.060891 -0.060183 -0.059625 -0.059124 -0.058704 -0.058368 -0.057939 -0.057142 -0.055701 -0.053326 -0.049839 -0.045263 -0.039756 -0.033613 -0.027253 -0.021122 -0.015620 

0.020432 0.021429 0.022448 0.023458 0.024514 0.025620 0.026764 0.027904 0.029054 0.030238 0.031312 0.032181 0.033059 0.034052 0.035010 0.035818 0.036458 0.036916 0.036976 0.036574 0.035669 0.034370 0.032821 0.031082 0.029268 0.027497 0.025491 0.023066 0.020103 0.016523 0.012263 0.007377 0.002229 -0.003336 -0.009247 -0.015363 -0.021534 -0.027755 -0.033846 -0.039366 -0.044039 -0.048189 -0.051963 -0.055271 -0.058158 -0.060784 -0.063103 -0.065107 -0.066964 -0.068551 -0.069837 -0.070891 -0.071665 -0.072166 -0.072441 -0.072507 -0.072432 -0.072140 -0.071588 -0.070808 -0.069791 -0.068510 -0.067093 -0.065708 -0.064409 -0.063277 -0.062359 -0.061616 -0.060940 -0.060355 -0.059871 -0.059303 -0.058366 -0.056786 -0.054269 -0.050637 -0.045919 -0.040277 -0.034009 -0.027538 -0.021314 -0.015742 

0.012040 0.012955 0.013951 0.015044 0.016241 0.017576 0.019071 0.020614 0.022180 0.023703 0.025192 0.026675 0.028047 0.029193 0.030136 0.030939 0.031598 0.032182 0.032505 0.032558 0.032165 0.031382 0.030251 0.029012 0.027784 0.026486 0.025012 0.022969 0.020121 0.016293 0.011452 0.005971 0.000437 -0.005462 -0.011867 -0.018800 -0.025854 -0.032761 -0.039516 -0.045598 -0.050723 -0.055175 -0.059224 -0.062667 -0.065724 -0.068424 -0.070728 -0.072645 -0.074369 -0.075765 -0.076785 -0.077543 -0.078011 -0.078202 -0.078163 -0.077903 -0.077496 -0.076873 -0.075978 -0.074864 -0.073523 -0.071930 -0.070217 -0.068554 -0.066996 -0.065624 -0.064496 -0.063567 -0.062718 -0.061971 -0.061340 -0.060635 -0.059561 -0.057843 -0.055187 -0.051414 -0.046557 -0.040783 -0.034393 -0.027813 -0.021499 -0.015859 

0.008868 0.009848 0.010906 0.012000 0.013124 0.014291 0.015493 0.016685 0.017894 0.019172 0.020560 0.021921 0.023304 0.024620 0.025850 0.026920 0.027854 0.028518 0.028865 0.029099 0.029163 0.028916 0.028319 0.027618 0.026885 0.025986 0.024861 0.022805 0.019615 0.015222 0.009822 0.003913 -0.002376 -0.008964 -0.015932 -0.023520 -0.031363 -0.039043 -0.046406 -0.052951 -0.058552 -0.063316 -0.067493 -0.071071 -0.074172 -0.076834 -0.079044 -0.080810 -0.082305 -0.083412 -0.084077 -0.084481 -0.084589 -0.084416 -0.084018 -0.083396 -0.082627 -0.081647 -0.080389 -0.078921 -0.077242 -0.075326 -0.073308 -0.071361 -0.069541 -0.067928 -0.066591 -0.065478 -0.064456 -0.063547 -0.062772 -0.061933 -0.060723 -0.058872 -0.056080 -0.052169 -0.047177 -0.041274 -0.034765 -0.028080 -0.021679 -0.015972 

0.007477 0.008198 0.008920 0.009658 0.010400 0.011204 0.012080 0.013081 0.014198 0.015450 0.016917 0.018628 0.020327 0.021956 0.023458 0.024756 0.025832 0.026733 0.027481 0.027961 0.028186 0.028003 0.027609 0.027092 0.026301 0.025253 0.023719 0.021282 0.017781 0.013025 0.007278 0.000831 -0.006334 -0.013863 -0.021589 -0.029829 -0.038316 -0.046712 -0.054622 -0.061706 -0.067689 -0.072690 -0.076957 -0.080542 -0.083567 -0.086070 -0.088079 -0.089589 -0.090755 -0.091472 -0.091706 -0.091694 -0.091387 -0.090793 -0.089989 -0.088967 -0.087813 -0.086451 -0.084810 -0.082970 -0.080938 -0.078689 -0.076359 -0.074125 -0.072039 -0.070185 -0.068639 -0.067343 -0.066151 -0.065082 -0.064165 -0.063196 -0.061852 -0.059870 -0.056946 -0.052900 -0.047776 -0.041748 -0.035125 -0.028337 -0.021851 -0.016081 

0.004571 0.004955 0.005430 0.006035 0.006772 0.007643 0.008702 0.009952 0.011437 0.013091 0.014926 0.016900 0.018977 0.020983 0.023000 0.024921 0.026486 0.027751 0.028609 0.029166 0.029268 0.028992 0.028274 0.027029 0.025395 0.023530 0.021366 0.018529 0.014632 0.009528 0.003255 -0.003855 -0.011888 -0.020368 -0.029042 -0.038062 -0.047236 -0.056174 -0.064530 -0.072056 -0.078315 -0.083489 -0.087732 -0.091151 -0.093950 -0.096172 -0.097849 -0.098984 -0.099713 -0.099934 -0.099670 -0.099167 -0.098382 -0.097316 -0.096059 -0.094604 -0.093036 -0.091267 -0.089227 -0.087001 -0.084603 -0.082012 -0.079363 -0.076837 -0.074485 -0.072391 -0.070636 -0.069160 -0.067800 -0.066572 -0.065517 -0.064420 -0.062946 -0.060836 -0.057785 -0.053607 -0.048355 -0.042206 -0.035471 -0.028585 -0.022017 -0.016186 

0.005715 0.006015 0.006427 0.006962 0.007629 0.008473 0.009510 0.010778 0.012211 0.013799 0.015549 0.017441 0.019503 0.021730 0.024004 0.026129 0.027912 0.029303 0.030290 0.030814 0.030697 0.029867 0.028355 0.026274 0.023886 0.021247 0.018221 0.014680 0.010143 0.004296 -0.002675 -0.010596 -0.019458 -0.028955 -0.038652 -0.048566 -0.058376 -0.067797 -0.076403 -0.084100 -0.090586 -0.095815 -0.099867 -0.102994 -0.105388 -0.107167 -0.108366 -0.108990 -0.109153 -0.108794 -0.107938 -0.106877 -0.105550 -0.103965 -0.102213 -0.100289 -0.098279 -0.096081 -0.093628 -0.091001 -0.088226 -0.085284 -0.082313 -0.079493 -0.076873 -0.074539 -0.072578 -0.070925 -0.069400 -0.068016 -0.066825 -0.065604 -0.064003 -0.061769 -0.058593 -0.054288 -0.048913 -0.042646 -0.035804 -0.028823 -0.022176 -0.016285 

0.005865 0.006669 0.007572 0.008573 0.009645 0.010773 0.011955 0.013243 0.014719 0.016368 0.018139 0.020053 0.022089 0.024229 0.026377 0.028220 0.029728 0.030689 0.031167 0.031130 0.030374 0.028925 0.026783 0.023952 0.020562 0.016967 0.013190 0.008743 0.003169 -0.003561 -0.011414 -0.020278 -0.030094 -0.040553 -0.051146 -0.061649 -0.071959 -0.081780 -0.090492 -0.098239 -0.104715 -0.109788 -0.113442 -0.116074 -0.117895 -0.119051 -0.119622 -0.119589 -0.119057 -0.118014 -0.116482 -0.114793 -0.112864 -0.110717 -0.108426 -0.106003 -0.103520 -0.100875 -0.097995 -0.094955 -0.091795 -0.088497 -0.085200 -0.082085 -0.079197 -0.076624 -0.074460 -0.072634 -0.070947 -0.069411 -0.068086 -0.066745 -0.065021 -0.062666 -0.059370 -0.054942 -0.049448 -0.043068 -0.036123 -0.029050 -0.022328 -0.016381 

0.006751 0.007766 0.008847 0.009971 0.011147 0.012431 0.013811 0.015278 0.016841 0.018522 0.020240 0.021976 0.023724 0.025426 0.027011 0.028271 0.029056 0.029345 0.029087 0.028162 0.026674 0.024544 0.021799 0.018267 0.014172 0.009730 0.004789 -0.001025 -0.007725 -0.015353 -0.024139 -0.034025 -0.044650 -0.055747 -0.067027 -0.077964 -0.088586 -0.098465 -0.107055 -0.114561 -0.120718 -0.125387 -0.128478 -0.130389 -0.131437 -0.131811 -0.131584 -0.130737 -0.129382 -0.127549 -0.125274 -0.122879 -0.120297 -0.117538 -0.114673 -0.111720 -0.108740 -0.105630 -0.102313 -0.098851 -0.095298 -0.091638 -0.088014 -0.084605 -0.081450 -0.078642 -0.076277 -0.074283 -0.072437 -0.070751 -0.069297 -0.067841 -0.065997 -0.063526 -0.060115 -0.055568 -0.049960 -0.043472 -0.036428 -0.029267 -0.022472 -0.016471 

0.009996 0.010579 0.011202 0.011880 0.012625 0.013455 0.014384 0.015428 0.016598 0.017856 0.019184 0.020511 0.021679 0.022631 0.023319 0.023609 0.023497 0.022849 0.021786 0.020286 0.018362 0.015757 0.012317 0.008044 0.003122 -0.002518 -0.008739 -0.015850 -0.023764 -0.032504 -0.042335 -0.052868 -0.063842 -0.075181 -0.086806 -0.098040 -0.108646 -0.118206 -0.126357 -0.133202 -0.138712 -0.142605 -0.144914 -0.145936 -0.146005 -0.145403 -0.144190 -0.142377 -0.140081 -0.137364 -0.134269 -0.131101 -0.127812 -0.124396 -0.120923 -0.117413 -0.113914 -0.110326 -0.106561 -0.102672 -0.098721 -0.094697 -0.090745 -0.087044 -0.083625 -0.080584 -0.078024 -0.075866 -0.073866 -0.072035 -0.070456 -0.068889 -0.066929 -0.064347 -0.060826 -0.056164 -0.050447 -0.043855 -0.036717 -0.029473 -0.022609 -0.016557 

0.009326 0.009581 0.009945 0.010430 0.011013 0.011674 0.012408 0.013162 0.013925 0.014591 0.015143 0.015548 0.015738 0.015737 0.015432 0.014717 0.013499 0.011784 0.009666 0.007250 0.004324 0.000648 -0.003883 -0.009315 -0.015486 -0.022129 -0.029392 -0.037539 -0.046529 -0.056351 -0.066941 -0.077736 -0.088786 -0.100111 -0.111420 -0.122337 -0.132410 -0.141240 -0.148567 -0.154382 -0.158757 -0.161499 -0.162740 -0.162640 -0.161541 -0.159747 -0.157366 -0.154451 -0.151093 -0.147393 -0.143408 -0.139411 -0.135367 -0.131251 -0.127140 -0.123051 -0.119017 -0.114939 -0.110720 -0.106400 -0.102049 -0.097658 -0.093382 -0.089393 -0.085714 -0.082445 -0.079693 -0.077378 -0.075230 -0.073258 -0.071558 -0.069885 -0.067814 -0.065127 -0.061500 -0.056729 -0.050909 -0.044218 -0.036990 -0.029668 -0.022738 -0.016637 

0.005311 0.005719 0.006211 0.006784 0.007347 0.007895 0.008379 0.008738 0.008896 0.008800 0.008436 0.007854 0.006971 0.005753 0.004256 0.002431 0.000103 -0.002810 -0.006417 -0.010585 -0.015329 -0.020830 -0.027176 -0.034329 -0.041935 -0.049838 -0.058354 -0.067518 -0.077346 -0.087815 -0.098558 -0.109441 -0.120294 -0.130990 -0.141461 -0.151299 -0.160146 -0.167694 -0.173695 -0.178053 -0.180861 -0.182090 -0.181892 -0.180406 -0.177919 -0.174735 -0.171020 -0.166860 -0.162336 -0.157559 -0.152623 -0.147748 -0.142910 -0.138058 -0.133282 -0.128595 -0.124016 -0.119443 -0.114765 -0.110015 -0.105265 -0.100509 -0.095912 -0.091641 -0.087708 -0.084216 -0.081280 -0.078815 -0.076523 -0.074415 -0.072600 -0.070827 -0.068650 -0.065862 -0.062136 -0.057262 -0.051343 -0.044558 -0.037247 -0.029851 -0.022858 -0.016713 

0.001769 0.001876 0.001964 0.002015 0.002044 0.002032 0.001915 0.001622 0.001106 0.000321 -0.000809 -0.002270 -0.004165 -0.006550 -0.009545 -0.013209 -0.017381 -0.022192 -0.027828 -0.034364 -0.041822 -0.049980 -0.058761 -0.068119 -0.077854 -0.087493 -0.097288 -0.107464 -0.117813 -0.128238 -0.138660 -0.148934 -0.158777 -0.168152 -0.177074 -0.185110 -0.191989 -0.197570 -0.201688 -0.204105 -0.204936 -0.204269 -0.202276 -0.199103 -0.194969 -0.190222 -0.185034 -0.179485 -0.173710 -0.167775 -0.161829 -0.156048 -0.150379 -0.144765 -0.139305 -0.134005 -0.128876 -0.123805 -0.118671 -0.113493 -0.108349 -0.103233 -0.098322 -0.093777 -0.089597 -0.085890 -0.082775 -0.080168 -0.077741 -0.075503 -0.073577 -0.071711 -0.069434 -0.066550 -0.062731 -0.057759 -0.051749 -0.044877 -0.037486 -0.030021 -0.022971 -0.016783 

-0.002431 -0.003030 -0.003685 -0.004390 -0.005213 -0.006178 -0.007338 -0.008743 -0.010478 -0.012602 -0.015246 -0.018397 -0.022116 -0.026327 -0.031223 -0.036806 -0.043108 -0.050321 -0.058600 -0.067919 -0.078327 -0.089578 -0.101478 -0.113745 -0.125873 -0.137605 -0.148658 -0.159215 -0.169295 -0.178920 -0.188133 -0.196632 -0.204354 -0.211509 -0.217993 -0.223444 -0.227728 -0.230738 -0.232298 -0.232293 -0.230760 -0.227831 -0.223721 -0.218544 -0.212537 -0.206040 -0.199244 -0.192204 -0.185084 -0.177938 -0.170935 -0.164225 -0.157706 -0.151309 -0.145154 -0.139235 -0.133555 -0.127993 -0.122406 -0.116808 -0.111281 -0.105811 -0.100595 -0.095787 -0.091370 -0.087456 -0.084172 -0.081432 -0.078877 -0.076515 -0.074485 -0.072532 -0.070161 -0.067189 -0.063282 -0.058219 -0.052125 -0.045171 -0.037706 -0.030178 -0.023074 -0.016847 

-0.011049 -0.012557 -0.014223 -0.016061 -0.018105 -0.020400 -0.022993 -0.025925 -0.029282 -0.033140 -0.037647 -0.042839 -0.048707 -0.055433 -0.063019 -0.071480 -0.080916 -0.091606 -0.103494 -0.116547 -0.130596 -0.145323 -0.160381 -0.175180 -0.189250 -0.202192 -0.213641 -0.223702 -0.232477 -0.240188 -0.246833 -0.252413 -0.257034 -0.260894 -0.263978 -0.266026 -0.266939 -0.266704 -0.265169 -0.262248 -0.257988 -0.252458 -0.245898 -0.238467 -0.230377 -0.221978 -0.213460 -0.204850 -0.196314 -0.187919 -0.179831 -0.172183 -0.164804 -0.157615 -0.150762 -0.144229 -0.138007 -0.131964 -0.125937 -0.119933 -0.114037 -0.108222 -0.102716 -0.097658 -0.093015 -0.088904 -0.085460 -0.082598 -0.079923 -0.077446 -0.075319 -0.073286 -0.070828 -0.067774 -0.063788 -0.058640 -0.052468 -0.045439 -0.037908 -0.030322 -0.023168 -0.016906 

-0.022801 -0.024929 -0.027299 -0.029955 -0.032965 -0.036418 -0.040434 -0.045152 -0.050647 -0.057057 -0.064461 -0.072985 -0.082798 -0.093882 -0.106217 -0.119773 -0.134546 -0.150361 -0.167181 -0.184849 -0.203076 -0.221394 -0.239341 -0.256171 -0.271152 -0.283874 -0.294146 -0.302080 -0.308017 -0.312206 -0.314851 -0.316208 -0.316453 -0.315812 -0.314402 -0.312138 -0.308932 -0.304842 -0.299679 -0.293412 -0.286053 -0.277646 -0.268383 -0.258484 -0.248157 -0.237752 -0.227437 -0.217214 -0.207225 -0.197560 -0.188381 -0.179808 -0.171573 -0.163596 -0.156057 -0.148927 -0.142175 -0.135674 -0.129225 -0.122832 -0.116588 -0.110443 -0.104662 -0.099371 -0.094518 -0.090222 -0.086630 -0.083656 -0.080873 -0.078288 -0.076071 -0.073968 -0.071430 -0.068302 -0.064244 -0.059020 -0.052776 -0.045681 -0.038089 -0.030452 -0.023253 -0.016960 

-0.029378 -0.032757 -0.036642 -0.041134 -0.046341 -0.052390 -0.059393 -0.067499 -0.076920 -0.087828 -0.100375 -0.114611 -0.130620 -0.148360 -0.167718 -0.188354 -0.210200 -0.232979 -0.256219 -0.279476 -0.302081 -0.323486 -0.342988 -0.359938 -0.373859 -0.384330 -0.391285 -0.395017 -0.395957 -0.394633 -0.391507 -0.387017 -0.381475 -0.375115 -0.368177 -0.360711 -0.352707 -0.344191 -0.334968 -0.324985 -0.314254 -0.302756 -0.290625 -0.278114 -0.265472 -0.253012 -0.240880 -0.229036 -0.217594 -0.206672 -0.196422 -0.186962 -0.177892 -0.169148 -0.160953 -0.153254 -0.145995 -0.139067 -0.132222 -0.125466 -0.118901 -0.112446 -0.106412 -0.100908 -0.095861 -0.091397 -0.087669 -0.084596 -0.081716 -0.079035 -0.076736 -0.074570 -0.071962 -0.068768 -0.064647 -0.059353 -0.053048 -0.045895 -0.038248 -0.030567 -0.023328 -0.017007 

-0.046756 -0.052725 -0.059550 -0.067348 -0.076278 -0.086531 -0.098305 -0.111834 -0.127294 -0.144822 -0.164491 -0.186278 -0.210208 -0.236089 -0.263581 -0.292212 -0.321463 -0.350807 -0.379570 -0.406891 -0.431917 -0.453995 -0.472504 -0.486794 -0.496572 -0.501817 -0.502758 -0.499881 -0.493728 -0.484977 -0.474290 -0.462401 -0.449737 -0.436670 -0.423379 -0.410039 -0.396706 -0.383334 -0.369753 -0.355874 -0.341621 -0.326945 -0.311901 -0.296737 -0.281788 -0.267309 -0.253408 -0.239987 -0.227138 -0.215019 -0.203754 -0.193474 -0.183617 -0.174143 -0.165345 -0.157120 -0.149390 -0.142077 -0.134871 -0.127785 -0.120937 -0.114195 -0.107936 -0.102243 -0.097024 -0.092410 -0.088563 -0.085405 -0.082441 -0.079675 -0.077305 -0.075085 -0.072417 -0.069166 -0.064991 -0.059638 -0.053280 -0.046077 -0.038384 -0.030666 -0.023393 -0.017049 

-0.078492 -0.089326 -0.101679 -0.115702 -0.131618 -0.149595 -0.169774 -0.192314 -0.217260 -0.244570 -0.274132 -0.305759 -0.339089 -0.373561 -0.408640 -0.443603 -0.477779 -0.510367 -0.540575 -0.567592 -0.590762 -0.609298 -0.622692 -0.630613 -0.633040 -0.630227 -0.622515 -0.610692 -0.595533 -0.577816 -0.558361 -0.538012 -0.517403 -0.496978 -0.476954 -0.457481 -0.438626 -0.420273 -0.402289 -0.384544 -0.366849 -0.349088 -0.331244 -0.313531 -0.296410 -0.280056 -0.264530 -0.249648 -0.235495 -0.222299 -0.210117 -0.199127 -0.188560 -0.178423 -0.169098 -0.160410 -0.152260 -0.144622 -0.137101 -0.129730 -0.122645 -0.115650 -0.109201 -0.103348 -0.097983 -0.093242 -0.089293 -0.086064 -0.083034 -0.080197 -0.077766 -0.075503 -0.072788 -0.069489 -0.065272 -0.059869 -0.053469 -0.046225 -0.038494 -0.030747 -0.023445 -0.017084 

-0.146364 -0.167442 -0.190685 -0.216153 -0.243856 -0.273738 -0.305737 -0.339715 -0.375446 -0.412625 -0.450869 -0.489727 -0.528672 -0.567075 -0.604332 -0.639752 -0.672613 -0.702168 -0.727685 -0.748555 -0.764282 -0.774454 -0.778793 -0.777108 -0.769470 -0.756298 -0.738244 -0.716209 -0.691126 -0.663946 -0.635521 -0.606684 -0.578236 -0.550678 -0.524220 -0.498967 -0.475030 -0.452065 -0.430036 -0.408818 -0.388074 -0.367619 -0.347308 -0.327345 -0.308381 -0.290438 -0.273566 -0.257443 -0.242174 -0.228102 -0.215156 -0.203623 -0.192464 -0.181774 -0.172033 -0.162970 -0.154475 -0.146587 -0.138814 -0.131218 -0.123955 -0.116753 -0.110157 -0.104180 -0.098702 -0.093864 -0.089836 -0.086553 -0.083475 -0.080584 -0.078106 -0.075810 -0.073061 -0.069726 -0.065479 -0.060042 -0.053611 -0.046335 -0.038579 -0.030810 -0.023486 -0.017112 

-0.309064 -0.339345 -0.371399 -0.405117 -0.440349 -0.476896 -0.514476 -0.552773 -0.591428 -0.630010 -0.668080 -0.705162 -0.740785 -0.774431 -0.805621 -0.833871 -0.858633 -0.879271 -0.895272 -0.906262 -0.911930 -0.912071 -0.906308 -0.894428 -0.876689 -0.853731 -0.826341 -0.795489 -0.762171 -0.727303 -0.691717 -0.656102 -0.621606 -0.588668 -0.557434 -0.527789 -0.500334 -0.473861 -0.448864 -0.425241 -0.402336 -0.380017 -0.357967 -0.336369 -0.316204 -0.297168 -0.279457 -0.262465 -0.246411 -0.231794 -0.218319 -0.206492 -0.194922 -0.183864 -0.173868 -0.164557 -0.155833 -0.147796 -0.139859 -0.132123 -0.124753 -0.117417 -0.110729 -0.104676 -0.099130 -0.094230 -0.090154 -0.086836 -0.083733 -0.080806 -0.078303 -0.075984 -0.073218 -0.069862 -0.065602 -0.060149 -0.053700 -0.046405 -0.038635 -0.030854 -0.023516 -0.017134 

SubThresTraut_Decoding_Analysis_func_v39.m
----------------------------------------------------------------------
**********************************************************************
----------------------------------------------------------------------
Kernel variabilty. Columns: 10 ms bins.
#Rows: 1.000000
#Cols: 401.000000

Column values: 
-200.000000 -199.000000 -198.000000 -197.000000 -196.000000 -195.000000 -194.000000 -193.000000 -192.000000 -191.000000 -190.000000 -189.000000 -188.000000 -187.000000 -186.000000 -185.000000 -184.000000 -183.000000 -182.000000 -181.000000 -180.000000 -179.000000 -178.000000 -177.000000 -176.000000 -175.000000 -174.000000 -173.000000 -172.000000 -171.000000 -170.000000 -169.000000 -168.000000 -167.000000 -166.000000 -165.000000 -164.000000 -163.000000 -162.000000 -161.000000 -160.000000 -159.000000 -158.000000 -157.000000 -156.000000 -155.000000 -154.000000 -153.000000 -152.000000 -151.000000 -150.000000 -149.000000 -148.000000 -147.000000 -146.000000 -145.000000 -144.000000 -143.000000 -142.000000 -141.000000 -140.000000 -139.000000 -138.000000 -137.000000 -136.000000 -135.000000 -134.000000 -133.000000 -132.000000 -131.000000 -130.000000 -129.000000 -128.000000 -127.000000 -126.000000 -125.000000 -124.000000 -123.000000 -122.000000 -121.000000 -120.000000 -119.000000 -118.000000 -117.000000 -116.000000 -115.000000 -114.000000 -113.000000 -112.000000 -111.000000 -110.000000 -109.000000 -108.000000 -107.000000 -106.000000 -105.000000 -104.000000 -103.000000 -102.000000 -101.000000 -100.000000 -99.000000 -98.000000 -97.000000 -96.000000 -95.000000 -94.000000 -93.000000 -92.000000 -91.000000 -90.000000 -89.000000 -88.000000 -87.000000 -86.000000 -85.000000 -84.000000 -83.000000 -82.000000 -81.000000 -80.000000 -79.000000 -78.000000 -77.000000 -76.000000 -75.000000 -74.000000 -73.000000 -72.000000 -71.000000 -70.000000 -69.000000 -68.000000 -67.000000 -66.000000 -65.000000 -64.000000 -63.000000 -62.000000 -61.000000 -60.000000 -59.000000 -58.000000 -57.000000 -56.000000 -55.000000 -54.000000 -53.000000 -52.000000 -51.000000 -50.000000 -49.000000 -48.000000 -47.000000 -46.000000 -45.000000 -44.000000 -43.000000 -42.000000 -41.000000 -40.000000 -39.000000 -38.000000 -37.000000 -36.000000 -35.000000 -34.000000 -33.000000 -32.000000 -31.000000 -30.000000 -29.000000 -28.000000 -27.000000 -26.000000 -25.000000 -24.000000 -23.000000 -22.000000 -21.000000 -20.000000 -19.000000 -18.000000 -17.000000 -16.000000 -15.000000 -14.000000 -13.000000 -12.000000 -11.000000 -10.000000 -9.000000 -8.000000 -7.000000 -6.000000 -5.000000 -4.000000 -3.000000 -2.000000 -1.000000 0.000000 1.000000 2.000000 3.000000 4.000000 5.000000 6.000000 7.000000 8.000000 9.000000 10.000000 11.000000 12.000000 13.000000 14.000000 15.000000 16.000000 17.000000 18.000000 19.000000 20.000000 21.000000 22.000000 23.000000 24.000000 25.000000 26.000000 27.000000 28.000000 29.000000 30.000000 31.000000 32.000000 33.000000 34.000000 35.000000 36.000000 37.000000 38.000000 39.000000 40.000000 41.000000 42.000000 43.000000 44.000000 45.000000 46.000000 47.000000 48.000000 49.000000 50.000000 51.000000 52.000000 53.000000 54.000000 55.000000 56.000000 57.000000 58.000000 59.000000 60.000000 61.000000 62.000000 63.000000 64.000000 65.000000 66.000000 67.000000 68.000000 69.000000 70.000000 71.000000 72.000000 73.000000 74.000000 75.000000 76.000000 77.000000 78.000000 79.000000 80.000000 81.000000 82.000000 83.000000 84.000000 85.000000 86.000000 87.000000 88.000000 89.000000 90.000000 91.000000 92.000000 93.000000 94.000000 95.000000 96.000000 97.000000 98.000000 99.000000 100.000000 101.000000 102.000000 103.000000 104.000000 105.000000 106.000000 107.000000 108.000000 109.000000 110.000000 111.000000 112.000000 113.000000 114.000000 115.000000 116.000000 117.000000 118.000000 119.000000 120.000000 121.000000 122.000000 123.000000 124.000000 125.000000 126.000000 127.000000 128.000000 129.000000 130.000000 131.000000 132.000000 133.000000 134.000000 135.000000 136.000000 137.000000 138.000000 139.000000 140.000000 141.000000 142.000000 143.000000 144.000000 145.000000 146.000000 147.000000 148.000000 149.000000 150.000000 151.000000 152.000000 153.000000 154.000000 155.000000 156.000000 157.000000 158.000000 159.000000 160.000000 161.000000 162.000000 163.000000 164.000000 165.000000 166.000000 167.000000 168.000000 169.000000 170.000000 171.000000 172.000000 173.000000 174.000000 175.000000 176.000000 177.000000 178.000000 179.000000 180.000000 181.000000 182.000000 183.000000 184.000000 185.000000 186.000000 187.000000 188.000000 189.000000 190.000000 191.000000 192.000000 193.000000 194.000000 195.000000 196.000000 197.000000 198.000000 199.000000 200.000000 

Rows: 
0.857976 0.846457 0.824199 0.808442 0.796859 0.788469 0.780796 0.775034 0.769906 0.765129 0.761472 0.758868 0.756502 0.755250 0.754620 0.754499 0.754068 0.753979 0.754675 0.757400 0.758714 0.760245 0.761106 0.762121 0.762615 0.762923 0.762863 0.763398 0.763083 0.762866 0.761439 0.759186 0.756835 0.754049 0.750679 0.748088 0.746121 0.744938 0.743963 0.744404 0.746395 0.748122 0.751351 0.754990 0.757744 0.763222 0.764373 0.764157 0.762950 0.761637 0.760409 0.760541 0.761299 0.762136 0.763876 0.765456 0.766880 0.768560 0.770272 0.771098 0.771392 0.771133 0.770115 0.769343 0.768052 0.768439 0.768667 0.769671 0.770950 0.772943 0.774537 0.776081 0.777729 0.778967 0.778544 0.777525 0.776380 0.777598 0.779690 0.782221 0.784663 0.787686 0.789294 0.790578 0.790993 0.791046 0.791122 0.790786 0.790161 0.790198 0.791777 0.793445 0.794710 0.796200 0.796526 0.796174 0.795586 0.794384 0.792572 0.790375 0.789103 0.788042 0.788044 0.788104 0.789056 0.789608 0.789821 0.789562 0.788747 0.787822 0.786063 0.783945 0.781930 0.781121 0.780658 0.780769 0.780907 0.782227 0.783486 0.785060 0.787514 0.789555 0.791275 0.791734 0.791216 0.790058 0.789693 0.789920 0.791888 0.794948 0.798567 0.803256 0.807763 0.812060 0.816518 0.820566 0.824508 0.827273 0.829262 0.831315 0.832481 0.832976 0.833057 0.832813 0.832264 0.831717 0.831516 0.832206 0.832978 0.832871 0.832757 0.833306 0.834029 0.835968 0.838416 0.839916 0.841584 0.841543 0.841132 0.838604 0.835724 0.832856 0.830818 0.829657 0.829536 0.831177 0.835656 0.838974 0.841577 0.842373 0.842246 0.842883 0.844191 0.845664 0.847745 0.850316 0.853700 0.856707 0.861136 0.865464 0.870821 0.875498 0.880475 0.883806 0.886189 0.885890 0.885805 0.885446 0.887098 0.890906 0.897660 0.908644 0.922446 0.939068 0.957732 0.975150 0.988807 0.997659 1.000000 0.996660 0.989097 0.977058 0.962929 0.949516 0.936238 0.923520 0.910735 0.898349 0.886416 0.875833 0.867535 0.860233 0.855417 0.852672 0.850853 0.848341 0.846312 0.843877 0.839657 0.834322 0.830271 0.826457 0.823951 0.820812 0.818608 0.816816 0.814511 0.812563 0.811148 0.810193 0.809529 0.809124 0.807560 0.804891 0.800015 0.797586 0.795778 0.795010 0.795014 0.796224 0.798465 0.800253 0.801436 0.802834 0.804507 0.805702 0.805355 0.804438 0.803779 0.802622 0.801223 0.799596 0.797621 0.794991 0.791798 0.788970 0.785437 0.781984 0.779546 0.777380 0.775741 0.773695 0.770925 0.768072 0.765426 0.762840 0.760558 0.758757 0.756329 0.753516 0.750975 0.749231 0.748383 0.748061 0.748819 0.750326 0.751975 0.753236 0.754081 0.755541 0.756102 0.755963 0.755837 0.754895 0.753720 0.753399 0.754219 0.755715 0.756188 0.756933 0.757657 0.758084 0.758112 0.758204 0.757054 0.756728 0.756216 0.755256 0.754876 0.753635 0.752223 0.749416 0.748031 0.747574 0.747383 0.747939 0.748039 0.748605 0.748567 0.748354 0.746632 0.743577 0.740543 0.737389 0.734719 0.733442 0.733011 0.733990 0.734664 0.735500 0.735828 0.736359 0.736583 0.736887 0.736299 0.735303 0.733878 0.733012 0.732628 0.732539 0.733761 0.735510 0.737407 0.738625 0.738846 0.737594 0.735095 0.732943 0.730702 0.728829 0.726992 0.725371 0.724415 0.723913 0.723971 0.724459 0.725686 0.727071 0.727955 0.728815 0.729553 0.730297 0.729420 0.727367 0.725234 0.722508 0.719872 0.718494 0.718074 0.718115 0.718723 0.719312 0.718822 0.717254 0.715325 0.714010 0.712821 0.713146 0.714039 0.715335 0.716525 0.717267 0.717126 0.715727 0.713994 0.712159 0.711566 0.711601 0.712693 0.714279 0.716625 0.717105 0.717134 0.716302 0.714877 0.713705 0.712704 0.711725 0.711066 0.710350 0.710101 0.709874 0.710462 0.712762 0.717754 0.726133 0.737134 0.752093 0.769776 0.792985 0.805235 
