# Supplementary material for: Distinct dynamics of neuronal activity during concurrent motor planning and execution
Source: Nat Commun. 2021 Sep 10;12:5390. doi: 10.1038/s41467-021-25558-8 (PMC8433382; doi:10.1038/s41467-021-25558-8)
Supplement: Supplementary file 5 — Source Data [file 41467_2021_25558_MOESM5_ESM.zip › Source Data/Figure5/Figure5G.txt]

SubThresTraut_Decoding_Analysis_func_v38.m
----------------------------------------------------------------------
**********************************************************************
----------------------------------------------------------------------
Kernel frequency ratio: Rows: Bootstrapped ratios. Columns: frequency (Hz).
#Rows: 100.000000
#Cols: 82.000000

Column values: 
25.081712 23.402064 21.834898 20.372680 19.008383 17.735448 16.547758 15.439605 14.405660 13.440956 12.540856 11.701032 10.917449 10.186340 9.504191 8.867724 8.273879 7.719802 7.202830 6.720478 6.270428 5.850516 5.458725 5.093170 4.752096 4.433862 4.136940 3.859901 3.601415 3.360239 3.135214 2.925258 2.729362 2.546585 2.376048 2.216931 2.068470 1.929951 1.800708 1.680120 1.567607 1.462629 1.364681 1.273293 1.188024 1.108466 1.034235 0.964975 0.900354 0.840060 0.783803 0.731315 0.682341 0.636646 0.594012 0.554233 0.517117 0.482488 0.450177 0.420030 0.391902 0.365657 0.341170 0.318323 0.297006 0.277116 0.258559 0.241244 0.225088 0.210015 0.195951 0.182829 0.170585 0.159162 0.148503 0.138558 0.129279 0.120622 0.112544 0.105007 0.097975 0.091414 

Rows: 
1.547782 1.640533 1.729407 1.814643 1.895287 1.966614 2.031063 2.088622 2.137030 2.177499 2.208938 2.233981 2.252187 2.264145 2.267475 2.260232 2.241773 2.213060 2.173340 2.121565 2.059910 1.992746 1.922929 1.851915 1.779646 1.705692 1.629845 1.554343 1.481180 1.409973 1.341230 1.277809 1.221698 1.173861 1.133173 1.098642 1.071422 1.052072 1.038182 1.029234 1.025455 1.027275 1.034064 1.045190 1.060153 1.079803 1.104404 1.133637 1.167309 1.205383 1.247918 1.295912 1.349854 1.410296 1.477808 1.552107 1.632194 1.717464 1.806223 1.896008 1.987662 2.079066 2.167374 2.256002 2.348643 2.445263 2.544214 2.648399 2.760369 2.871419 2.960769 3.018563 3.026890 2.992310 2.918990 2.833565 2.758715 2.700632 2.661704 2.630847 2.593444 2.536983 

1.320088 1.422744 1.529097 1.638436 1.750936 1.866995 1.986367 2.108633 2.227560 2.339890 2.440374 2.525113 2.594378 2.646903 2.676613 2.679733 2.657917 2.615918 2.557411 2.484299 2.397704 2.298932 2.193164 2.086256 1.982059 1.879439 1.780042 1.684058 1.589462 1.500306 1.418195 1.343405 1.277032 1.220085 1.172357 1.133089 1.101551 1.077327 1.059272 1.046432 1.037602 1.033522 1.033839 1.038516 1.048565 1.064340 1.085372 1.112375 1.146601 1.186694 1.232915 1.285555 1.343060 1.405669 1.473682 1.546254 1.623123 1.703861 1.786481 1.866544 1.939419 2.003801 2.062783 2.112364 2.153769 2.193772 2.235832 2.279795 2.327533 2.384243 2.446291 2.502989 2.545329 2.571683 2.583442 2.582980 2.579966 2.574195 2.561887 2.536359 2.507866 2.470027 

1.217017 1.315907 1.411789 1.504216 1.592869 1.670197 1.742287 1.811057 1.872539 1.923013 1.961906 1.992388 2.013488 2.023364 2.021918 2.009845 1.988247 1.959547 1.922595 1.878437 1.827375 1.769889 1.706287 1.638710 1.569705 1.500318 1.430871 1.363058 1.298457 1.239464 1.186713 1.141747 1.102764 1.069996 1.042094 1.018332 0.999612 0.986963 0.978182 0.971854 0.968282 0.968102 0.971670 0.978050 0.988135 1.002235 1.020260 1.042083 1.068060 1.099254 1.135831 1.179201 1.231350 1.291942 1.362139 1.442372 1.530553 1.629510 1.741640 1.866355 1.999420 2.143124 2.290806 2.439430 2.583325 2.714354 2.822445 2.899683 2.948397 2.973712 2.985032 2.980419 2.966420 2.933380 2.875351 2.814250 2.754734 2.695137 2.632626 2.576871 2.532518 2.492072 

5.671512 5.197478 4.832576 4.558211 4.344125 4.170566 4.025838 3.915242 3.819179 3.725366 3.638548 3.556398 3.470760 3.379535 3.282970 3.178738 3.068823 2.951009 2.825134 2.689919 2.547767 2.407131 2.267792 2.131915 2.000761 1.872120 1.749278 1.634245 1.526601 1.427116 1.336676 1.255554 1.183363 1.121752 1.069902 1.026587 0.991691 0.965585 0.945765 0.930648 0.920048 0.914011 0.912394 0.915676 0.924235 0.938083 0.957674 0.983699 1.016618 1.057141 1.104663 1.159849 1.221895 1.291110 1.369405 1.455626 1.547226 1.645040 1.746877 1.849618 1.951447 2.051125 2.146782 2.234559 2.318182 2.392573 2.457906 2.517582 2.573187 2.624484 2.671552 2.715137 2.738748 2.740860 2.726341 2.701575 2.671450 2.640393 2.614037 2.594070 2.583572 2.575682 

1.505777 1.589537 1.673993 1.757923 1.838132 1.911046 1.972914 2.023970 2.068017 2.102887 2.131769 2.156583 2.178017 2.190866 2.192435 2.179848 2.159277 2.127244 2.083114 2.027028 1.961073 1.888023 1.811315 1.731355 1.650584 1.570121 1.491122 1.415050 1.343624 1.279435 1.223615 1.175054 1.133003 1.097295 1.068908 1.046051 1.028032 1.014697 1.005485 0.999236 0.996155 0.997547 1.003639 1.013997 1.028510 1.046812 1.069624 1.097476 1.132558 1.174828 1.223732 1.278732 1.340680 1.410771 1.490539 1.577267 1.671211 1.773763 1.882166 1.999557 2.124305 2.252169 2.372944 2.480920 2.575864 2.659261 2.730695 2.791974 2.848607 2.905941 2.957881 2.987634 2.985855 2.960459 2.915175 2.858307 2.799633 2.739877 2.682162 2.618783 2.553981 2.507831 

1.176132 1.235285 1.291393 1.343090 1.389346 1.430207 1.468236 1.504431 1.539274 1.569705 1.596176 1.620455 1.641475 1.656596 1.665642 1.668889 1.666069 1.655343 1.638241 1.613248 1.580731 1.543463 1.501273 1.454410 1.403839 1.352041 1.298318 1.244416 1.193100 1.145709 1.103189 1.066550 1.035330 1.009503 0.988266 0.972363 0.962494 0.957568 0.955585 0.955788 0.958207 0.963603 0.972271 0.984938 1.001836 1.022614 1.046835 1.074543 1.105959 1.141563 1.182070 1.227435 1.278817 1.336720 1.400534 1.469989 1.544727 1.626681 1.714632 1.807012 1.901951 1.998276 2.091555 2.180635 2.265874 2.344743 2.421903 2.501789 2.581698 2.657779 2.731005 2.799810 2.847306 2.859980 2.830011 2.780197 2.718714 2.654872 2.597489 2.539966 2.488293 2.455667 

2.698549 2.691264 2.688333 2.693490 2.705330 2.722901 2.739152 2.754583 2.767456 2.777765 2.779273 2.772655 2.764781 2.753766 2.732982 2.696942 2.647684 2.586859 2.514425 2.432035 2.339688 2.241420 2.138841 2.034720 1.928995 1.822317 1.718713 1.622007 1.534983 1.456147 1.384964 1.321958 1.265865 1.217052 1.176216 1.141475 1.112166 1.089486 1.071253 1.057596 1.048210 1.043394 1.043128 1.047262 1.056914 1.070634 1.087826 1.108648 1.133548 1.162664 1.197083 1.236913 1.282220 1.333069 1.390894 1.453635 1.518505 1.586949 1.661357 1.739410 1.816010 1.892485 1.965486 2.036992 2.108445 2.177607 2.240236 2.300478 2.362214 2.428432 2.494764 2.559433 2.615311 2.647913 2.654932 2.643505 2.616400 2.586210 2.550675 2.511939 2.481661 2.460469 

1.333132 1.417232 1.498683 1.577145 1.651597 1.723713 1.795684 1.868552 1.939589 2.005678 2.065307 2.117789 2.159793 2.187760 2.199845 2.194996 2.174599 2.141216 2.094341 2.034411 1.963936 1.884569 1.798437 1.708366 1.615857 1.524146 1.434950 1.349288 1.270052 1.199822 1.137710 1.084939 1.041816 1.007769 0.982243 0.963387 0.949736 0.941020 0.936829 0.936276 0.939527 0.945669 0.955482 0.969516 0.988158 1.010929 1.038646 1.072506 1.113334 1.161358 1.216551 1.279225 1.349850 1.429658 1.517871 1.613442 1.714317 1.818579 1.928493 2.039340 2.145022 2.243131 2.329311 2.399529 2.454697 2.500821 2.540427 2.580844 2.625913 2.676085 2.728939 2.766725 2.775184 2.760433 2.732320 2.700298 2.664149 2.622495 2.589583 2.569392 2.546419 2.529947 

1.418137 1.493745 1.573899 1.659657 1.747655 1.834606 1.920384 2.006732 2.089528 2.165478 2.228151 2.274823 2.306506 2.322881 2.321700 2.304449 2.274092 2.231885 2.179099 2.115978 2.044504 1.968511 1.887500 1.804390 1.718336 1.629745 1.543031 1.461105 1.384743 1.315083 1.253672 1.201428 1.158400 1.125029 1.098136 1.076137 1.058477 1.045698 1.036786 1.031864 1.031659 1.036967 1.046741 1.060646 1.078977 1.101295 1.128145 1.160006 1.198170 1.242224 1.292852 1.348309 1.409058 1.476729 1.551610 1.633946 1.722575 1.816247 1.910486 2.006539 2.103024 2.197779 2.290330 2.379889 2.465964 2.545122 2.615051 2.676684 2.729333 2.769138 2.797618 2.811705 2.809519 2.787059 2.754695 2.722641 2.693694 2.662589 2.628930 2.589162 2.549190 2.512320 

1.273959 1.366008 1.458257 1.553113 1.644946 1.735562 1.825880 1.912521 1.991211 2.062280 2.126969 2.184793 2.234476 2.279562 2.318239 2.346177 2.360448 2.360812 2.346413 2.316474 2.270626 2.209716 2.136102 2.050300 1.956572 1.859394 1.761939 1.665835 1.573792 1.488287 1.409921 1.339267 1.277454 1.224317 1.178056 1.139566 1.107939 1.082699 1.062588 1.046522 1.035654 1.029503 1.027947 1.030531 1.038274 1.051780 1.071428 1.097141 1.128997 1.166942 1.211252 1.261850 1.317438 1.379098 1.449385 1.526378 1.608664 1.700053 1.798662 1.906424 2.020134 2.142030 2.262690 2.372170 2.467223 2.545235 2.606238 2.655205 2.693566 2.720286 2.731752 2.728164 2.707126 2.674362 2.633843 2.602096 2.578481 2.568957 2.556482 2.524237 2.473674 2.430591 

1.485156 1.577463 1.662304 1.742836 1.818755 1.884904 1.940404 1.989255 2.032066 2.065945 2.089296 2.103193 2.106298 2.100778 2.086515 2.064934 2.036796 2.003793 1.965063 1.920153 1.869297 1.812413 1.750296 1.685273 1.618394 1.549678 1.480287 1.411560 1.344564 1.281350 1.222054 1.168281 1.121902 1.081600 1.046111 1.015524 0.989770 0.968952 0.952178 0.939344 0.930619 0.926949 0.928931 0.937288 0.951258 0.970701 0.996408 1.028359 1.066708 1.111295 1.162599 1.220775 1.285689 1.358899 1.441322 1.531990 1.631368 1.739596 1.854695 1.976796 2.104205 2.235154 2.361523 2.474634 2.565254 2.639287 2.698012 2.750015 2.796524 2.840177 2.888724 2.923092 2.933466 2.915275 2.872123 2.810291 2.730208 2.653134 2.586392 2.537584 2.509149 2.497636 

1.734228 1.849813 1.966484 2.080667 2.187545 2.283486 2.366569 2.443847 2.512771 2.568217 2.606431 2.624673 2.623857 2.609960 2.580040 2.535827 2.477722 2.408465 2.330647 2.245151 2.155403 2.063194 1.967846 1.871942 1.779749 1.694127 1.615107 1.540791 1.471021 1.406858 1.348813 1.296839 1.249319 1.206294 1.169306 1.136236 1.107473 1.083606 1.063765 1.047220 1.034577 1.026696 1.023506 1.024455 1.030468 1.040498 1.054664 1.073719 1.098804 1.128789 1.164004 1.205717 1.255436 1.314314 1.382732 1.460097 1.546405 1.638846 1.733500 1.832748 1.936320 2.042203 2.147124 2.246581 2.335098 2.419518 2.506753 2.599939 2.689618 2.777718 2.865209 2.933282 2.960577 2.953237 2.908531 2.847658 2.785941 2.734327 2.684525 2.631282 2.568686 2.513993 

1.265502 1.353955 1.447444 1.543259 1.639519 1.733009 1.822303 1.907128 1.983273 2.046673 2.097243 2.136642 2.165167 2.184179 2.192217 2.188302 2.173477 2.147699 2.112919 2.066618 2.008876 1.942856 1.871295 1.795327 1.714926 1.631453 1.547255 1.466500 1.391020 1.321830 1.258049 1.201353 1.150758 1.106872 1.068487 1.035659 1.008719 0.988096 0.973568 0.964111 0.960685 0.963419 0.971450 0.984306 1.001929 1.023380 1.048784 1.078519 1.113431 1.153860 1.201322 1.257806 1.323617 1.402058 1.493685 1.598450 1.715887 1.848643 1.995891 2.153793 2.319847 2.490530 2.660341 2.826617 2.976037 3.095386 3.188868 3.258324 3.295495 3.307960 3.305902 3.273220 3.211176 3.131895 3.036645 2.941215 2.855403 2.780344 2.716308 2.659819 2.601674 2.552923 

1.097681 1.203283 1.308137 1.409512 1.504694 1.591288 1.666173 1.728087 1.778783 1.819085 1.850452 1.875498 1.892457 1.901240 1.900011 1.888079 1.868246 1.838003 1.799727 1.756973 1.708870 1.658548 1.605720 1.549653 1.491621 1.432810 1.374345 1.317627 1.263804 1.212767 1.167259 1.128239 1.094544 1.065620 1.041730 1.022497 1.007935 0.997744 0.990101 0.984965 0.983134 0.984882 0.990315 1.000064 1.013273 1.029996 1.050247 1.074394 1.104257 1.139636 1.181094 1.229667 1.284945 1.347299 1.415698 1.489400 1.564730 1.640902 1.717988 1.793882 1.865440 1.931614 1.992409 2.046826 2.094010 2.137914 2.181656 2.229095 2.272923 2.316433 2.361206 2.402444 2.430585 2.438092 2.426019 2.409190 2.399152 2.394215 2.390131 2.384025 2.366307 2.330258 

1.564066 1.611361 1.660418 1.709488 1.757673 1.806113 1.850417 1.891985 1.930776 1.965835 1.995762 2.019292 2.035052 2.042842 2.040050 2.027825 2.006182 1.975215 1.937120 1.891067 1.836008 1.777669 1.715964 1.651186 1.584119 1.516588 1.450532 1.386605 1.326649 1.270154 1.217008 1.169222 1.126337 1.089747 1.058359 1.031652 1.010065 0.993967 0.982888 0.976564 0.974902 0.978105 0.985939 0.997904 1.014164 1.034049 1.057685 1.086153 1.119106 1.155486 1.195347 1.240162 1.291283 1.350293 1.419308 1.499703 1.590259 1.690574 1.801174 1.919353 2.040340 2.162642 2.282295 2.398023 2.508768 2.613084 2.709808 2.793995 2.862988 2.917611 2.958521 2.978961 2.969670 2.933843 2.875687 2.802984 2.728651 2.654572 2.584363 2.516798 2.452002 2.413997 

1.189720 1.261385 1.334603 1.410200 1.486596 1.563715 1.640563 1.712915 1.775956 1.830148 1.875489 1.909764 1.932838 1.947478 1.952148 1.943804 1.923255 1.889784 1.842724 1.785993 1.720687 1.649035 1.573909 1.497847 1.421519 1.347390 1.275456 1.207398 1.145762 1.091274 1.043925 1.004876 0.972939 0.946957 0.926671 0.911607 0.902435 0.898594 0.898497 0.901387 0.907231 0.915637 0.927632 0.944065 0.964126 0.987590 1.015119 1.046738 1.082603 1.123201 1.169295 1.221908 1.281850 1.350408 1.428651 1.516073 1.610846 1.712295 1.817153 1.922608 2.024087 2.121914 2.210349 2.281273 2.340934 2.390254 2.435771 2.485471 2.533442 2.585330 2.636457 2.674735 2.684973 2.677409 2.659388 2.629352 2.585080 2.535828 2.498117 2.466533 2.433002 2.409336 

2.073055 2.144364 2.205219 2.258301 2.303763 2.341070 2.368501 2.385237 2.390165 2.388405 2.376514 2.362913 2.348013 2.330546 2.308831 2.281378 2.247688 2.205389 2.154492 2.095624 2.029009 1.956367 1.878496 1.796615 1.711241 1.624252 1.537504 1.454369 1.377451 1.307050 1.242426 1.185035 1.135783 1.094107 1.058999 1.028639 1.003593 0.984240 0.968990 0.958666 0.953919 0.955453 0.962946 0.975785 0.993734 1.016553 1.044718 1.077901 1.116493 1.160218 1.209441 1.264575 1.326035 1.394259 1.469438 1.552498 1.641098 1.734987 1.833310 1.933525 2.037293 2.141275 2.242511 2.339350 2.428435 2.504649 2.571773 2.633997 2.690426 2.742293 2.784235 2.808651 2.813146 2.801576 2.776023 2.743733 2.710748 2.669055 2.619421 2.575517 2.538841 2.492048 

1.470378 1.550922 1.633341 1.714937 1.795236 1.866718 1.928977 1.985263 2.039325 2.088289 2.130894 2.165567 2.191674 2.209367 2.218385 2.215798 2.198553 2.167717 2.125836 2.073123 2.008954 1.937991 1.859772 1.776944 1.691649 1.603422 1.513734 1.427570 1.346465 1.271387 1.203116 1.142705 1.090665 1.046844 1.011916 0.984731 0.964570 0.950679 0.941875 0.937580 0.938894 0.946408 0.959727 0.977329 0.997962 1.021587 1.048381 1.079131 1.115793 1.159015 1.208436 1.263913 1.326789 1.398551 1.480400 1.571303 1.673022 1.787808 1.914353 2.055862 2.210212 2.376224 2.551382 2.731095 2.912655 3.087267 3.258971 3.438082 3.601440 3.734076 3.829477 3.873645 3.856070 3.776462 3.649796 3.496356 3.325196 3.143929 2.981162 2.849290 2.741516 2.646152 

1.076017 1.187010 1.305122 1.427973 1.553268 1.679645 1.803981 1.925600 2.039928 2.143532 2.232307 2.305511 2.364768 2.410439 2.435381 2.439384 2.423949 2.389072 2.334600 2.265039 2.179804 2.082504 1.977993 1.873091 1.771209 1.674309 1.582826 1.498822 1.422593 1.352969 1.289136 1.232839 1.183681 1.141586 1.105054 1.072878 1.045747 1.023793 1.006434 0.993711 0.985587 0.983071 0.986177 0.993371 1.004412 1.019357 1.038516 1.062944 1.093397 1.130124 1.173860 1.224384 1.281614 1.347169 1.421300 1.501861 1.587974 1.681717 1.780931 1.883497 1.989065 2.090837 2.180792 2.265676 2.348108 2.428849 2.507097 2.585428 2.666622 2.751252 2.828007 2.885168 2.918193 2.925928 2.907014 2.870812 2.824646 2.765704 2.693438 2.620404 2.548491 2.482698 

2.773213 2.775194 2.782670 2.793873 2.806331 2.813200 2.812649 2.810433 2.807402 2.795937 2.775702 2.752352 2.723461 2.688348 2.646901 2.595197 2.534713 2.468237 2.394776 2.311737 2.223006 2.127848 2.029479 1.928565 1.827423 1.726633 1.627134 1.530492 1.439533 1.355514 1.280647 1.215476 1.158844 1.109818 1.068140 1.033504 1.005009 0.982018 0.964183 0.951329 0.942969 0.940005 0.942767 0.950717 0.963826 0.980844 1.002281 1.028905 1.061681 1.100697 1.146668 1.199455 1.259353 1.326755 1.401794 1.484968 1.576855 1.678826 1.787949 1.902058 2.018145 2.131249 2.240856 2.344860 2.449227 2.559315 2.678559 2.804553 2.929839 3.046941 3.143225 3.198756 3.210097 3.172036 3.105970 3.032516 2.952824 2.861966 2.767847 2.686745 2.631198 2.591338 

0.996003 1.094791 1.197329 1.301788 1.405551 1.506912 1.604119 1.696617 1.780146 1.853659 1.920827 1.983806 2.037911 2.079120 2.104517 2.112875 2.104355 2.081102 2.045560 1.998509 1.941677 1.881414 1.818133 1.751675 1.683162 1.611649 1.536155 1.460366 1.386727 1.318295 1.255755 1.201352 1.155315 1.117203 1.085483 1.058330 1.035409 1.017456 1.004844 0.996099 0.991892 0.992766 0.998878 1.010782 1.027954 1.049186 1.073242 1.100666 1.132062 1.167567 1.208456 1.255970 1.311498 1.377341 1.452855 1.536495 1.625508 1.722394 1.827737 1.937950 2.048483 2.160189 2.270406 2.381957 2.491149 2.597239 2.695764 2.785525 2.858858 2.917119 2.968643 3.015792 3.050621 3.063977 3.045685 3.000792 2.946355 2.886840 2.813104 2.719809 2.615700 2.529138 

4.779746 4.453659 4.186307 3.964734 3.777785 3.605808 3.458265 3.334054 3.226797 3.127149 3.035499 2.952048 2.872196 2.797251 2.723203 2.646745 2.566806 2.482233 2.395019 2.303990 2.211627 2.116827 2.018244 1.920349 1.824899 1.733425 1.646617 1.564298 1.488506 1.420514 1.359829 1.304545 1.256039 1.214136 1.178272 1.148418 1.123644 1.103796 1.088987 1.078775 1.072668 1.070871 1.073057 1.080034 1.092467 1.108573 1.127980 1.152535 1.184323 1.223012 1.268630 1.321720 1.382190 1.451832 1.531143 1.619726 1.716587 1.824897 1.943351 2.071604 2.205656 2.340123 2.468240 2.588689 2.698427 2.795379 2.875628 2.938163 2.986777 3.021986 3.046493 3.047329 3.012196 2.953509 2.879038 2.801171 2.732455 2.669753 2.609422 2.548088 2.482010 2.419253 

9.136884 7.915041 6.933883 6.146847 5.511349 4.991147 4.568248 4.211735 3.906716 3.654859 3.446112 3.270224 3.116910 2.982555 2.863908 2.754966 2.656092 2.562693 2.472790 2.381415 2.289562 2.197354 2.102462 2.006416 1.909832 1.813662 1.719188 1.628189 1.543234 1.463886 1.393021 1.331010 1.277279 1.232927 1.197554 1.169208 1.148083 1.133809 1.124344 1.118231 1.115551 1.117554 1.125337 1.138138 1.155288 1.176657 1.202686 1.233760 1.270823 1.313708 1.361852 1.415636 1.475056 1.543277 1.622826 1.712355 1.812429 1.924394 2.049358 2.186454 2.333850 2.491663 2.656935 2.822934 2.990243 3.158899 3.317376 3.464581 3.597265 3.702858 3.780059 3.809060 3.786572 3.710383 3.581298 3.429995 3.280141 3.152128 3.033895 2.919727 2.814675 2.712385 

2.816764 2.900977 2.986916 3.071189 3.144708 3.208819 3.257540 3.284926 3.296328 3.290013 3.267848 3.226909 3.169137 3.099107 3.024444 2.941864 2.853262 2.757873 2.658822 2.557871 2.454740 2.351081 2.246621 2.142277 2.039338 1.938084 1.838905 1.744079 1.654027 1.569788 1.493440 1.425232 1.365003 1.314699 1.272418 1.236115 1.206267 1.182417 1.163877 1.151095 1.144207 1.143266 1.147956 1.157567 1.171234 1.188494 1.209951 1.236942 1.270642 1.310155 1.355933 1.409811 1.473210 1.546770 1.630310 1.722822 1.821861 1.926546 2.037220 2.150690 2.264777 2.377807 2.487137 2.589917 2.683191 2.772826 2.861141 2.949846 3.029034 3.087478 3.141915 3.177806 3.178411 3.134576 3.051927 2.959480 2.874773 2.805919 2.750218 2.703584 2.641885 2.567140 

1.794113 1.813128 1.832091 1.854280 1.876001 1.897905 1.917100 1.936918 1.955584 1.972426 1.988451 2.002232 2.013302 2.022201 2.023233 2.015066 1.998543 1.973973 1.942744 1.903992 1.860571 1.813621 1.760371 1.702908 1.643897 1.584125 1.525008 1.467974 1.414421 1.363046 1.313807 1.267767 1.225208 1.187298 1.155314 1.129631 1.109664 1.095795 1.086626 1.081094 1.078642 1.080001 1.085337 1.093527 1.105244 1.121450 1.142414 1.168897 1.201133 1.239759 1.285446 1.339586 1.402469 1.472166 1.549477 1.636163 1.731050 1.833298 1.942617 2.050398 2.157558 2.260280 2.359652 2.454035 2.541552 2.618905 2.684185 2.754463 2.835468 2.920034 3.015502 3.107469 3.177093 3.209087 3.192357 3.136062 3.050776 2.943732 2.827252 2.715585 2.611933 2.509185 

1.366149 1.510471 1.645875 1.766153 1.873319 1.968251 2.050455 2.120955 2.176947 2.215720 2.241451 2.259373 2.269368 2.274708 2.273877 2.264065 2.245489 2.218477 2.182470 2.136933 2.083094 2.021466 1.952500 1.878010 1.800122 1.719262 1.637533 1.557988 1.484528 1.415554 1.352284 1.293758 1.240868 1.194407 1.153559 1.117651 1.087194 1.063010 1.043651 1.028667 1.017762 1.011317 1.010644 1.015097 1.023619 1.036573 1.054657 1.078514 1.108761 1.144597 1.186203 1.234327 1.288498 1.349475 1.418478 1.494902 1.577949 1.668085 1.766697 1.871512 1.981363 2.095704 2.209627 2.319464 2.417946 2.514145 2.617890 2.728525 2.837613 2.940027 3.019385 3.069693 3.087857 3.074040 3.033910 2.982343 2.921471 2.847505 2.757525 2.657837 2.555292 2.471942 

1.353461 1.381871 1.413432 1.448415 1.483651 1.517909 1.556369 1.598196 1.639714 1.677681 1.712021 1.742727 1.769586 1.789238 1.802335 1.807538 1.807128 1.800140 1.785610 1.764386 1.734695 1.697276 1.652290 1.600947 1.545953 1.487554 1.426062 1.364202 1.305136 1.250799 1.204302 1.162808 1.126296 1.095238 1.068933 1.046714 1.028651 1.014669 1.004500 0.997481 0.994808 0.995600 1.000475 1.010442 1.025698 1.045564 1.069791 1.098767 1.133115 1.174310 1.222990 1.279432 1.344448 1.417696 1.498998 1.587538 1.682697 1.784220 1.891421 2.005025 2.122754 2.239440 2.351617 2.459619 2.564708 2.667431 2.759842 2.838735 2.909632 2.976664 3.029517 3.057088 3.056425 3.030193 2.980673 2.909228 2.833718 2.762015 2.686565 2.606880 2.536463 2.492667 

1.935807 2.017256 2.098656 2.178695 2.254846 2.318612 2.370833 2.410569 2.438971 2.458106 2.470192 2.473416 2.466021 2.447164 2.420879 2.384085 2.335370 2.274849 2.203392 2.125474 2.042201 1.955187 1.864301 1.769380 1.671321 1.573486 1.478657 1.388374 1.305049 1.230361 1.163493 1.104194 1.054165 1.013036 0.980081 0.956226 0.940558 0.932864 0.930037 0.930299 0.933614 0.940792 0.951811 0.966211 0.984181 1.005551 1.031025 1.060427 1.094627 1.133414 1.176678 1.225686 1.280092 1.341056 1.408058 1.479569 1.553719 1.630645 1.706985 1.781510 1.853678 1.923123 1.989252 2.050524 2.104277 2.147614 2.182799 2.209162 2.228247 2.251459 2.280211 2.304685 2.316358 2.310440 2.288895 2.261722 2.237479 2.216440 2.199998 2.191450 2.194339 2.186150 

1.488304 1.582962 1.677849 1.773290 1.867682 1.958672 2.043154 2.126355 2.207120 2.284176 2.355197 2.416364 2.464669 2.499870 2.516469 2.513295 2.491735 2.452557 2.398648 2.332645 2.257219 2.171735 2.080212 1.986157 1.892010 1.799596 1.710382 1.624881 1.546250 1.472889 1.405351 1.342117 1.283909 1.230648 1.184570 1.145699 1.113343 1.086648 1.064650 1.047179 1.035305 1.028410 1.026978 1.029539 1.036725 1.049074 1.067662 1.093885 1.127502 1.168105 1.215640 1.270737 1.334615 1.408879 1.493962 1.590411 1.696678 1.815378 1.943398 2.080461 2.228823 2.386110 2.547109 2.709023 2.871483 3.023503 3.162903 3.287967 3.389067 3.459146 3.508205 3.532575 3.527569 3.483344 3.413255 3.326865 3.222945 3.112939 3.007238 2.900026 2.793030 2.686456 

0.875564 0.997693 1.114158 1.221284 1.318840 1.408654 1.489076 1.559734 1.620155 1.675482 1.725054 1.772136 1.814292 1.851564 1.881589 1.904663 1.919272 1.923119 1.914573 1.892481 1.857292 1.811504 1.757105 1.696039 1.630924 1.564117 1.494842 1.425138 1.356240 1.290123 1.228449 1.171802 1.120883 1.076339 1.038491 1.008161 0.985015 0.968299 0.957021 0.950275 0.948849 0.953085 0.961690 0.974192 0.991415 1.012320 1.036827 1.065732 1.100169 1.140051 1.184929 1.235696 1.293363 1.359659 1.435825 1.521331 1.614439 1.717050 1.828352 1.945394 2.065896 2.187522 2.307276 2.424392 2.537206 2.642312 2.738872 2.836773 2.934467 3.020510 3.090481 3.129561 3.122416 3.075159 3.004550 2.925207 2.838244 2.745801 2.658845 2.578078 2.505490 2.452000 

1.559999 1.659177 1.764270 1.874639 1.987871 2.101762 2.215834 2.327184 2.433094 2.530306 2.612381 2.678748 2.729806 2.768616 2.793994 2.800143 2.784048 2.747979 2.693411 2.619241 2.527679 2.425144 2.315843 2.203482 2.090152 1.978513 1.868788 1.765924 1.672283 1.585130 1.505171 1.433037 1.367463 1.306831 1.250470 1.199194 1.153928 1.115375 1.083342 1.057486 1.038262 1.026177 1.021771 1.024112 1.031393 1.043660 1.060771 1.082540 1.109184 1.140219 1.177068 1.222766 1.276929 1.339603 1.412047 1.492714 1.582067 1.682808 1.796331 1.923020 2.063351 2.217706 2.378712 2.543387 2.704414 2.852902 2.977184 3.076370 3.144327 3.174116 3.165153 3.122252 3.050594 2.956887 2.870438 2.802481 2.745579 2.698237 2.653125 2.597551 2.537782 2.483838 

1.510908 1.577559 1.647371 1.718770 1.790094 1.862558 1.934748 2.002939 2.064671 2.121303 2.170907 2.211324 2.241162 2.258424 2.263414 2.255914 2.236038 2.205295 2.166184 2.117942 2.061124 1.995477 1.920643 1.840905 1.759432 1.675908 1.591790 1.511117 1.435766 1.365632 1.301563 1.245445 1.195964 1.150959 1.111012 1.076079 1.046249 1.021081 1.000355 0.984157 0.973014 0.967501 0.967269 0.972092 0.981431 0.995590 1.014724 1.038429 1.068104 1.103508 1.144684 1.192264 1.245644 1.304469 1.370533 1.444381 1.523873 1.610667 1.707515 1.812862 1.925095 2.049193 2.177638 2.303209 2.423118 2.530061 2.626259 2.719809 2.804305 2.868107 2.910974 2.927631 2.910768 2.869011 2.813820 2.755417 2.689860 2.618960 2.557730 2.506983 2.468950 2.445293 

2.516480 2.603961 2.687251 2.759071 2.817580 2.862473 2.900076 2.934260 2.965843 2.991013 3.008925 3.015763 3.007279 2.986096 2.954529 2.911944 2.850259 2.772122 2.683279 2.586465 2.483503 2.374391 2.260193 2.143560 2.027247 1.912462 1.799180 1.688737 1.584641 1.487672 1.400270 1.322456 1.254535 1.197393 1.149103 1.108696 1.075916 1.051006 1.031667 1.017450 1.008436 1.004425 1.004688 1.009035 1.017955 1.031421 1.049164 1.071094 1.098109 1.131845 1.173110 1.222392 1.280686 1.349332 1.428259 1.516005 1.611050 1.709667 1.811959 1.917301 2.022139 2.128296 2.234392 2.337379 2.439178 2.536313 2.630407 2.722149 2.808780 2.884577 2.948582 2.998880 3.020285 3.002449 2.955345 2.903136 2.854634 2.803481 2.737669 2.657667 2.571089 2.483415 

2.849263 2.886852 2.918326 2.948663 2.973189 2.989632 3.004551 3.016645 3.019680 3.017584 3.006911 2.982839 2.951612 2.915046 2.869440 2.815055 2.751941 2.682107 2.605920 2.521155 2.427560 2.326307 2.219681 2.112196 2.004944 1.900037 1.797537 1.700346 1.608736 1.524002 1.448357 1.380745 1.320462 1.267597 1.222006 1.181820 1.146653 1.116526 1.090709 1.069864 1.054280 1.043530 1.036815 1.035288 1.039410 1.048915 1.063256 1.082359 1.107745 1.138076 1.174681 1.218786 1.270378 1.330572 1.400269 1.479870 1.567707 1.663044 1.764069 1.870938 1.979583 2.086660 2.187557 2.284854 2.379373 2.467343 2.553229 2.645273 2.744616 2.849331 2.955867 3.047010 3.107111 3.120118 3.086350 3.011555 2.910735 2.812007 2.719773 2.637620 2.566534 2.505056 

1.847963 1.919731 1.983731 2.037604 2.084537 2.128641 2.173866 2.217463 2.255325 2.284385 2.306286 2.316369 2.312476 2.301943 2.286373 2.266242 2.240620 2.208978 2.170063 2.122629 2.068209 2.006797 1.938912 1.864547 1.787293 1.707616 1.626817 1.545858 1.465417 1.387955 1.315897 1.249903 1.190780 1.138658 1.092984 1.053875 1.021445 0.995600 0.975779 0.961909 0.954360 0.953061 0.957600 0.966472 0.978767 0.994872 1.015244 1.040694 1.072501 1.111534 1.158487 1.214269 1.279869 1.355636 1.441459 1.536738 1.641999 1.756436 1.876734 1.998707 2.123862 2.250492 2.371243 2.485510 2.593991 2.696922 2.791905 2.877464 2.944994 2.991880 3.024941 3.041709 3.026969 2.976971 2.910051 2.835962 2.759768 2.686321 2.611313 2.538480 2.464719 2.403215 

1.400536 1.498676 1.599618 1.701833 1.806116 1.913248 2.020616 2.125572 2.225743 2.316224 2.391725 2.454572 2.498188 2.525231 2.531874 2.519414 2.491073 2.446665 2.388141 2.314034 2.228638 2.136946 2.040088 1.941572 1.843809 1.747641 1.650895 1.555472 1.465440 1.381412 1.304939 1.237567 1.180819 1.134005 1.095440 1.064838 1.042880 1.029594 1.021997 1.018726 1.019278 1.023052 1.030648 1.042053 1.057306 1.076266 1.098397 1.124309 1.154714 1.190203 1.232137 1.279558 1.331440 1.389413 1.453264 1.522429 1.594213 1.668040 1.742370 1.814004 1.884294 1.956115 2.020945 2.078556 2.133831 2.192867 2.253899 2.318477 2.385097 2.456599 2.534531 2.612348 2.667398 2.685032 2.667423 2.628138 2.581480 2.539447 2.504789 2.476275 2.443141 2.411392 

1.528930 1.610682 1.692993 1.771992 1.844584 1.907188 1.961798 2.010461 2.051562 2.082858 2.105322 2.120588 2.130127 2.135982 2.136891 2.128333 2.106605 2.074086 2.030469 1.976852 1.915582 1.848258 1.776065 1.700673 1.623197 1.546396 1.470016 1.394697 1.322630 1.254198 1.193926 1.141401 1.096787 1.059523 1.027810 1.000299 0.977253 0.959458 0.945586 0.934902 0.927398 0.923346 0.923299 0.927369 0.936293 0.949203 0.966169 0.987814 1.013941 1.045037 1.081600 1.124949 1.177259 1.239928 1.314231 1.398287 1.491639 1.596244 1.709653 1.832226 1.965108 2.106257 2.256636 2.420050 2.598127 2.784867 2.967823 3.135370 3.271032 3.363181 3.410141 3.403094 3.346600 3.253793 3.135054 3.015547 2.901904 2.793186 2.690335 2.596361 2.515376 2.446295 

2.030550 2.127561 2.215723 2.299114 2.372065 2.435836 2.499055 2.557000 2.605735 2.642076 2.663001 2.668940 2.659668 2.639193 2.606699 2.561758 2.510636 2.448991 2.375129 2.290497 2.200348 2.105625 2.008083 1.913056 1.820257 1.730044 1.643462 1.560668 1.484660 1.413610 1.347402 1.285803 1.229146 1.178822 1.135005 1.097719 1.067038 1.042663 1.023950 1.011414 1.005686 1.006599 1.013993 1.025521 1.040596 1.059825 1.083945 1.113150 1.148915 1.191863 1.241808 1.299283 1.365169 1.440836 1.526570 1.621684 1.725818 1.840267 1.963300 2.091450 2.219953 2.347113 2.469146 2.582230 2.673631 2.738360 2.776372 2.797337 2.809889 2.819486 2.825330 2.821746 2.802965 2.763037 2.711743 2.653625 2.587951 2.521171 2.454523 2.383095 2.305162 2.239633 

2.954782 2.832500 2.725831 2.633512 2.558072 2.491760 2.440483 2.403940 2.371778 2.346133 2.320019 2.294192 2.269290 2.243465 2.215112 2.181206 2.142046 2.098593 2.047694 1.990064 1.925542 1.856737 1.785058 1.710636 1.636611 1.561638 1.486988 1.413338 1.342479 1.276391 1.215518 1.160955 1.114304 1.076190 1.046396 1.023738 1.006656 0.993899 0.986843 0.984189 0.985453 0.991040 1.000500 1.012777 1.028580 1.048530 1.072875 1.102094 1.137270 1.176471 1.220216 1.269583 1.324138 1.384643 1.451290 1.523672 1.600034 1.680878 1.765209 1.851708 1.935822 2.018454 2.102281 2.191276 2.284677 2.380861 2.478064 2.571906 2.658876 2.735707 2.807478 2.871848 2.913988 2.929653 2.911481 2.874953 2.826270 2.765555 2.695994 2.616772 2.529455 2.443023 

1.952768 1.993088 2.037001 2.086238 2.140266 2.196044 2.249581 2.301114 2.349659 2.392582 2.426158 2.446682 2.453843 2.449800 2.433425 2.404829 2.362212 2.309512 2.246376 2.172721 2.093228 2.011460 1.927191 1.840137 1.750310 1.660011 1.569885 1.481556 1.396196 1.316693 1.244750 1.180658 1.123785 1.075007 1.033746 0.999827 0.973174 0.953844 0.941520 0.934277 0.931127 0.931898 0.937688 0.948413 0.963393 0.983239 1.009306 1.041588 1.080019 1.123677 1.172026 1.225838 1.285382 1.350683 1.421811 1.499204 1.581775 1.668396 1.759332 1.852351 1.942340 2.027992 2.108434 2.181691 2.243983 2.294248 2.335563 2.367864 2.395073 2.418967 2.433851 2.435710 2.427640 2.420197 2.417793 2.424264 2.433931 2.442930 2.450892 2.450316 2.439290 2.426819 

4.115356 3.854250 3.639254 3.460792 3.302816 3.157223 3.029832 2.928266 2.845326 2.771488 2.703731 2.641019 2.581048 2.516395 2.448151 2.377926 2.305149 2.229097 2.153596 2.079656 2.007655 1.937253 1.866609 1.795434 1.726911 1.661126 1.595909 1.530843 1.466811 1.406533 1.352088 1.303835 1.261526 1.224237 1.190734 1.161999 1.137741 1.116999 1.099184 1.084986 1.075669 1.071203 1.071749 1.077997 1.089823 1.107042 1.130230 1.158962 1.193220 1.231833 1.274244 1.321900 1.374578 1.432731 1.497474 1.568398 1.645639 1.728997 1.818768 1.914545 2.015743 2.121470 2.227942 2.337033 2.452572 2.574096 2.701876 2.839754 2.975716 3.099779 3.206303 3.272924 3.284990 3.252505 3.173223 3.050189 2.902879 2.755377 2.624249 2.520766 2.453936 2.416784 

1.373020 1.451577 1.532730 1.616530 1.700393 1.783524 1.865809 1.947031 2.024141 2.094910 2.156993 2.210673 2.253949 2.285226 2.302057 2.304002 2.292889 2.270793 2.239236 2.198257 2.148092 2.090893 2.025173 1.951924 1.871310 1.786465 1.699486 1.612707 1.526190 1.443210 1.365692 1.294827 1.230284 1.173497 1.125141 1.083742 1.049654 1.023706 1.004266 0.990753 0.983435 0.982658 0.987423 0.998220 1.014954 1.037343 1.065617 1.100476 1.144045 1.196469 1.256907 1.324966 1.401069 1.487480 1.585285 1.693518 1.811852 1.940377 2.077974 2.224068 2.374123 2.519883 2.659512 2.793524 2.920145 3.036686 3.133649 3.214019 3.273529 3.321339 3.358889 3.372274 3.347906 3.282304 3.196077 3.102143 3.001407 2.901444 2.802998 2.697434 2.590116 2.500083 

1.891241 1.926259 1.966474 2.009853 2.051175 2.089336 2.126032 2.156318 2.175905 2.186402 2.188401 2.180299 2.163942 2.138474 2.103924 2.058007 2.003129 1.940515 1.871432 1.798346 1.724160 1.650711 1.577457 1.505404 1.435906 1.368815 1.305093 1.246160 1.192592 1.144042 1.101069 1.064266 1.034680 1.011719 0.994458 0.980201 0.967955 0.956870 0.947105 0.939488 0.934450 0.933941 0.938379 0.947093 0.959756 0.975764 0.995536 1.019494 1.048005 1.080354 1.116801 1.158465 1.205740 1.259407 1.320714 1.388997 1.465806 1.548618 1.637638 1.732070 1.824748 1.914851 2.002904 2.089356 2.169556 2.238356 2.304678 2.371987 2.432039 2.488499 2.541469 2.584927 2.602476 2.597825 2.574108 2.535346 2.491666 2.443886 2.395930 2.358155 2.338513 2.329993 

2.423180 2.440449 2.467074 2.501336 2.540347 2.582637 2.630131 2.685005 2.745712 2.805940 2.861199 2.911080 2.954439 2.987719 3.007697 3.009577 2.991413 2.947888 2.882701 2.799843 2.699321 2.585452 2.464093 2.341839 2.220768 2.099790 1.980564 1.866377 1.759064 1.660644 1.572820 1.495200 1.425501 1.363275 1.308433 1.261225 1.221493 1.189101 1.162592 1.142036 1.126633 1.116847 1.113070 1.113896 1.119958 1.130786 1.146668 1.168169 1.196356 1.230640 1.271337 1.318244 1.370640 1.430262 1.497242 1.570637 1.649886 1.738398 1.835696 1.941661 2.053560 2.168648 2.286560 2.404232 2.526979 2.652780 2.782814 2.925280 3.064461 3.184437 3.292510 3.378120 3.422044 3.413325 3.356145 3.270221 3.165275 3.039748 2.905246 2.770167 2.652303 2.560035 

2.758020 2.865662 2.962349 3.047959 3.115496 3.165148 3.200472 3.217627 3.214008 3.188704 3.139065 3.069863 2.984943 2.895741 2.802753 2.708740 2.613165 2.515274 2.415504 2.312966 2.207480 2.100075 1.993084 1.887619 1.783377 1.680321 1.580761 1.486265 1.397972 1.315006 1.238239 1.167982 1.106083 1.052928 1.007593 0.970088 0.940657 0.919537 0.905357 0.896438 0.892050 0.892316 0.897703 0.907296 0.920762 0.938380 0.960593 0.987880 1.021851 1.063281 1.112299 1.169068 1.232881 1.305527 1.388225 1.480346 1.581571 1.693730 1.815882 1.949461 2.089852 2.233127 2.375936 2.514473 2.649401 2.772592 2.882003 2.980771 3.058894 3.105931 3.115183 3.095058 3.046092 2.979490 2.896465 2.811818 2.732777 2.665158 2.613540 2.575979 2.551718 2.542946 

1.779479 1.860319 1.939148 2.016767 2.089810 2.159864 2.224148 2.280907 2.327868 2.363640 2.384262 2.394446 2.394436 2.386978 2.371411 2.348151 2.317858 2.280005 2.233053 2.175933 2.108920 2.035405 1.957514 1.877602 1.795704 1.716074 1.639213 1.567112 1.501795 1.440174 1.382061 1.329922 1.284322 1.244971 1.210860 1.181078 1.156973 1.139887 1.127925 1.119992 1.115941 1.116013 1.120683 1.130197 1.144350 1.163013 1.186173 1.213590 1.247004 1.286428 1.332699 1.386753 1.448145 1.518803 1.597835 1.684643 1.777387 1.877630 1.984157 2.093020 2.201357 2.301983 2.390058 2.462361 2.519910 2.570254 2.618281 2.659934 2.697407 2.719723 2.735357 2.745042 2.742202 2.724347 2.692055 2.653307 2.611204 2.562501 2.513143 2.477278 2.448509 2.417784 

2.449102 2.491188 2.530602 2.567182 2.598919 2.625382 2.649553 2.669875 2.678358 2.675962 2.662187 2.635534 2.601039 2.559300 2.513581 2.459508 2.396844 2.327130 2.249091 2.164405 2.073124 1.979688 1.883802 1.786684 1.690792 1.597347 1.508146 1.424075 1.345124 1.270515 1.202325 1.141006 1.087262 1.041578 1.004723 0.974078 0.949964 0.931135 0.916626 0.905598 0.898261 0.895231 0.896178 0.900358 0.908345 0.920058 0.936570 0.959248 0.988470 1.023876 1.064959 1.112597 1.167148 1.229011 1.297975 1.371327 1.445413 1.519456 1.592322 1.662029 1.726093 1.781435 1.826029 1.862822 1.895667 1.933758 1.978046 2.026558 2.081029 2.138086 2.199010 2.264376 2.321487 2.363932 2.394437 2.421166 2.447924 2.472971 2.493488 2.506937 2.505362 2.486386 

1.685527 1.738751 1.794810 1.854187 1.913620 1.970606 2.023664 2.072423 2.113437 2.146679 2.170966 2.184096 2.188831 2.189621 2.185885 2.174436 2.159540 2.142628 2.121562 2.093357 2.059358 2.019148 1.974326 1.922762 1.867890 1.809375 1.747817 1.682242 1.613778 1.543590 1.476077 1.411757 1.350489 1.294357 1.243434 1.197585 1.156898 1.121625 1.091526 1.066989 1.047314 1.033154 1.025367 1.024293 1.029941 1.041134 1.057838 1.079575 1.105613 1.135226 1.168912 1.208324 1.253881 1.306038 1.367169 1.438181 1.516926 1.601847 1.690070 1.780329 1.870930 1.959190 2.039109 2.107234 2.159790 2.201795 2.241705 2.275018 2.303691 2.332576 2.367573 2.405683 2.451985 2.491307 2.520803 2.543137 2.558182 2.564480 2.565365 2.563270 2.550083 2.522656 

1.127922 1.263785 1.397624 1.530927 1.659560 1.778642 1.891301 1.996175 2.091200 2.176702 2.252353 2.317040 2.371061 2.414420 2.445627 2.462665 2.465341 2.451040 2.424418 2.384206 2.328994 2.260726 2.185159 2.103210 2.017533 1.928210 1.836039 1.744580 1.657353 1.575285 1.499417 1.429425 1.367350 1.314739 1.268637 1.228499 1.195905 1.169511 1.148398 1.132394 1.122738 1.119747 1.122282 1.130016 1.142902 1.161980 1.187117 1.219264 1.258884 1.304349 1.355710 1.413841 1.478923 1.551707 1.629634 1.710701 1.792075 1.875847 1.961336 2.045731 2.126165 2.203669 2.276699 2.346885 2.422697 2.503897 2.582883 2.651710 2.711593 2.766804 2.813402 2.852134 2.867575 2.853954 2.815460 2.758754 2.691684 2.615017 2.528779 2.431348 2.345511 2.292377 

2.147784 2.199154 2.242580 2.279696 2.313214 2.340848 2.359780 2.373309 2.384349 2.391160 2.391810 2.386019 2.375149 2.360210 2.340889 2.313942 2.282821 2.246203 2.200804 2.143564 2.076703 2.002890 1.924441 1.844559 1.764142 1.683656 1.602709 1.525069 1.451171 1.383512 1.322140 1.266346 1.216371 1.173573 1.136658 1.104378 1.076356 1.053351 1.035538 1.023301 1.015952 1.014036 1.017405 1.024680 1.036199 1.053069 1.075301 1.102900 1.137020 1.177649 1.224858 1.278685 1.338506 1.404290 1.476142 1.552698 1.633745 1.721542 1.816293 1.918396 2.022381 2.123638 2.219343 2.308975 2.391480 2.473407 2.551791 2.625543 2.692059 2.764496 2.847064 2.916455 2.963580 2.974912 2.952347 2.905951 2.844124 2.772859 2.690271 2.602369 2.523578 2.481121 

2.622471 2.688116 2.752660 2.813208 2.867918 2.914512 2.953364 2.988752 3.018695 3.044832 3.067855 3.080411 3.084347 3.081302 3.066991 3.038658 2.993544 2.930736 2.850670 2.755251 2.648038 2.532756 2.411582 2.286419 2.161690 2.038520 1.918458 1.804213 1.697350 1.597593 1.504623 1.419995 1.344937 1.280080 1.224241 1.176714 1.138073 1.108552 1.086934 1.072277 1.064855 1.064074 1.068629 1.077513 1.091199 1.110555 1.135699 1.166291 1.203642 1.247396 1.296836 1.352057 1.413066 1.481388 1.556141 1.636099 1.720408 1.806095 1.893426 1.981839 2.069897 2.157006 2.248768 2.344714 2.439063 2.530397 2.619863 2.709824 2.796827 2.882878 2.967207 3.031606 3.045827 3.020237 2.964009 2.891289 2.813273 2.743828 2.685625 2.627913 2.577257 2.540105 

1.470325 1.552941 1.638701 1.726182 1.816614 1.901688 1.986522 2.070004 2.142620 2.199935 2.244096 2.279092 2.306175 2.318789 2.317284 2.302181 2.277050 2.240161 2.192266 2.132692 2.063523 1.986307 1.906139 1.825314 1.744370 1.666197 1.591482 1.519543 1.449825 1.384352 1.323909 1.267346 1.216860 1.172781 1.134622 1.101133 1.073219 1.051813 1.035572 1.023710 1.016128 1.014129 1.017785 1.026389 1.038684 1.055626 1.076228 1.100904 1.132113 1.169416 1.212387 1.260931 1.316608 1.382470 1.460156 1.546768 1.637201 1.731294 1.830811 1.935694 2.043116 2.147975 2.242232 2.326303 2.405009 2.477559 2.538064 2.582677 2.617101 2.650246 2.683026 2.717836 2.742552 2.746359 2.725919 2.687223 2.638913 2.581226 2.509313 2.430821 2.367543 2.335272 

1.641802 1.715127 1.790725 1.868377 1.942730 2.012724 2.075621 2.126037 2.166417 2.199870 2.227453 2.248150 2.258626 2.261467 2.253851 2.235015 2.209742 2.174320 2.131562 2.078261 2.015458 1.945491 1.870119 1.790985 1.709925 1.626498 1.542168 1.459982 1.380030 1.304064 1.234320 1.169822 1.111961 1.063955 1.024771 0.993582 0.970136 0.954978 0.946405 0.942842 0.943489 0.948546 0.957880 0.972669 0.991783 1.014446 1.040455 1.069535 1.101952 1.137852 1.177283 1.221702 1.270741 1.323849 1.381299 1.441875 1.504599 1.570643 1.637850 1.706771 1.774108 1.838737 1.899928 1.954053 2.002104 2.043978 2.082686 2.122557 2.159095 2.198614 2.250110 2.311241 2.372437 2.434130 2.487042 2.523922 2.536608 2.533340 2.521494 2.501484 2.465762 2.425665 

2.807192 2.798683 2.779277 2.757644 2.736179 2.716160 2.698175 2.683469 2.666093 2.646338 2.623337 2.598357 2.570559 2.537846 2.498864 2.448713 2.385918 2.311954 2.229952 2.139149 2.040853 1.939562 1.838680 1.740245 1.646027 1.556823 1.472735 1.393377 1.321167 1.257245 1.199049 1.145756 1.097745 1.055201 1.018618 0.988481 0.965164 0.948270 0.936430 0.928786 0.925072 0.926388 0.931925 0.941495 0.955731 0.974517 0.998754 1.028863 1.064923 1.106274 1.154011 1.208315 1.269331 1.339214 1.419745 1.510910 1.612201 1.724143 1.846648 1.976117 2.111152 2.248382 2.382751 2.512783 2.635406 2.753559 2.865728 2.961056 3.034066 3.089251 3.125090 3.141865 3.135587 3.103193 3.050500 2.985347 2.919342 2.859970 2.806042 2.747679 2.690242 2.653717 

2.124290 2.165206 2.208813 2.255456 2.302102 2.348366 2.395200 2.446042 2.494275 2.538842 2.579450 2.615841 2.647347 2.671189 2.685386 2.685349 2.670703 2.640082 2.592568 2.531127 2.454504 2.362457 2.260508 2.156723 2.052650 1.949720 1.848147 1.750839 1.659491 1.574477 1.495927 1.424845 1.361395 1.307258 1.261125 1.221973 1.187870 1.158312 1.132299 1.110772 1.093830 1.081444 1.074064 1.071427 1.075066 1.085802 1.103217 1.127697 1.159716 1.199781 1.247080 1.301961 1.366454 1.439439 1.519437 1.606924 1.702154 1.804523 1.911850 2.024461 2.138338 2.251029 2.359156 2.462821 2.559285 2.648080 2.726525 2.804767 2.874835 2.931792 2.970828 2.990656 2.992605 2.969712 2.928550 2.881996 2.826750 2.761642 2.694286 2.636845 2.586733 2.537542 

2.123020 2.247761 2.375403 2.504114 2.630776 2.748989 2.857868 2.951327 3.023911 3.072079 3.099129 3.104185 3.087553 3.056838 3.011047 2.948698 2.874121 2.790877 2.699932 2.602539 2.500815 2.393349 2.282931 2.171471 2.059280 1.948080 1.838961 1.733334 1.633098 1.538420 1.452657 1.377060 1.311312 1.256380 1.210307 1.172593 1.143685 1.121928 1.106505 1.097415 1.093587 1.095079 1.102415 1.115009 1.132377 1.154098 1.180569 1.212936 1.252252 1.299505 1.354266 1.415725 1.484302 1.560378 1.642524 1.728536 1.815080 1.901257 1.986502 2.071352 2.154324 2.234147 2.305969 2.372298 2.440128 2.511331 2.588405 2.676463 2.775066 2.876655 2.968528 3.039825 3.086079 3.092259 3.065768 3.015027 2.943638 2.856713 2.771134 2.687595 2.598883 2.523815 

2.044604 2.067711 2.095912 2.127360 2.162619 2.196703 2.230222 2.264403 2.295364 2.319666 2.335901 2.344763 2.344293 2.333956 2.311966 2.279459 2.236897 2.184334 2.120875 2.049507 1.972028 1.891241 1.810374 1.732125 1.655660 1.579818 1.506026 1.435447 1.369300 1.309501 1.255984 1.208190 1.166423 1.130567 1.100014 1.074186 1.052922 1.037180 1.025500 1.017376 1.013325 1.013729 1.018602 1.026771 1.037737 1.051486 1.068974 1.090230 1.115520 1.145312 1.179793 1.219843 1.265878 1.318460 1.378448 1.446237 1.521247 1.602829 1.688674 1.778391 1.875540 1.978925 2.088775 2.200524 2.311909 2.422558 2.515909 2.590888 2.649758 2.691666 2.719246 2.721983 2.697414 2.658821 2.612176 2.562361 2.511607 2.461583 2.414675 2.368959 2.335087 2.315159 

1.645972 1.710294 1.772502 1.834484 1.896264 1.957736 2.018928 2.077816 2.129942 2.174189 2.212108 2.244955 2.272493 2.294502 2.308493 2.313725 2.312165 2.298069 2.270436 2.228970 2.178183 2.116894 2.043307 1.960350 1.873201 1.783379 1.692142 1.600903 1.513204 1.430397 1.355205 1.288283 1.229408 1.177517 1.132774 1.094793 1.062408 1.036027 1.015065 0.999606 0.989627 0.985824 0.988937 0.998105 1.012693 1.032420 1.057574 1.088838 1.126547 1.170425 1.221231 1.281280 1.349123 1.423922 1.505524 1.592633 1.683376 1.776715 1.870549 1.965276 2.063132 2.165556 2.268991 2.369754 2.467290 2.559087 2.648356 2.732055 2.802407 2.860031 2.901321 2.922172 2.922139 2.895485 2.845268 2.788955 2.733293 2.680495 2.636429 2.608736 2.587124 2.564323 

1.165806 1.210492 1.257384 1.305103 1.353727 1.403400 1.455094 1.509109 1.562902 1.614201 1.660714 1.703231 1.739920 1.771700 1.796304 1.812519 1.818364 1.812673 1.795848 1.769678 1.735852 1.695061 1.646685 1.592690 1.536182 1.478048 1.419026 1.361049 1.306749 1.254964 1.206351 1.160390 1.118684 1.081662 1.050533 1.026176 1.008188 0.995227 0.986813 0.983013 0.983211 0.987367 0.994843 1.004996 1.017616 1.032813 1.050869 1.072554 1.098986 1.129676 1.164899 1.204649 1.249406 1.300433 1.358165 1.422269 1.491928 1.569708 1.655936 1.748823 1.843737 1.936013 2.023541 2.107792 2.188929 2.267804 2.350267 2.438793 2.525597 2.606246 2.677853 2.732046 2.772617 2.791065 2.785003 2.756908 2.708719 2.660012 2.609090 2.555663 2.505479 2.458776 

2.746097 2.790420 2.827799 2.852225 2.866512 2.877658 2.889699 2.896583 2.888158 2.868215 2.841735 2.805989 2.760386 2.705737 2.636253 2.551239 2.453577 2.345979 2.232591 2.116640 2.002781 1.893795 1.790128 1.692663 1.602701 1.519353 1.442842 1.371756 1.305753 1.244696 1.190586 1.143488 1.102795 1.069498 1.042731 1.020726 1.002670 0.989062 0.979646 0.972992 0.969596 0.968879 0.970316 0.975511 0.984171 0.995916 1.010575 1.028963 1.052500 1.082304 1.117506 1.158541 1.206248 1.262280 1.327055 1.399375 1.477621 1.561571 1.650756 1.745469 1.846677 1.951787 2.057782 2.162540 2.264289 2.365911 2.465869 2.565743 2.662681 2.743181 2.813337 2.869715 2.894193 2.884623 2.844980 2.779992 2.704034 2.623511 2.546335 2.484326 2.449114 2.435028 

2.760314 2.813020 2.856913 2.892449 2.922870 2.944032 2.954851 2.958393 2.954366 2.942125 2.921579 2.891484 2.851194 2.799750 2.735314 2.658748 2.574252 2.483422 2.386282 2.283496 2.177617 2.069720 1.959273 1.848102 1.738600 1.632439 1.531014 1.435555 1.347478 1.267627 1.196771 1.136760 1.088329 1.052291 1.025568 1.004350 0.987936 0.976088 0.966729 0.959901 0.956175 0.956305 0.959845 0.966702 0.978046 0.993977 1.014877 1.041579 1.074538 1.113766 1.160043 1.214939 1.278514 1.352294 1.436201 1.529114 1.630388 1.744607 1.873504 2.013242 2.157794 2.300201 2.435072 2.561387 2.677913 2.778289 2.855295 2.910423 2.950235 2.983662 3.018796 3.049145 3.067737 3.055714 3.003513 2.920354 2.828817 2.743282 2.667545 2.608872 2.565823 2.540138 

2.462102 2.516716 2.559684 2.597063 2.630186 2.655921 2.672588 2.686222 2.696034 2.699523 2.693816 2.675917 2.647857 2.611766 2.570767 2.522420 2.466237 2.404003 2.336980 2.263919 2.182489 2.092934 1.997109 1.897192 1.794598 1.691671 1.591212 1.496229 1.408475 1.328346 1.255149 1.189693 1.133495 1.086827 1.048503 1.017129 0.991551 0.972072 0.957566 0.946958 0.940972 0.939570 0.943723 0.953044 0.966677 0.983683 1.004531 1.029922 1.060718 1.096696 1.136725 1.182057 1.233197 1.291073 1.356860 1.431083 1.511983 1.597231 1.686507 1.781437 1.876936 1.970881 2.063752 2.156502 2.246930 2.333600 2.416652 2.494030 2.573605 2.659700 2.744046 2.811080 2.847470 2.846541 2.815738 2.754796 2.671040 2.588195 2.524192 2.465415 2.406225 2.358381 

1.909036 2.043644 2.181108 2.317993 2.450639 2.578832 2.697048 2.800176 2.880573 2.932127 2.957448 2.960768 2.943749 2.910999 2.863662 2.798154 2.720577 2.633346 2.540277 2.441049 2.336594 2.229302 2.120619 2.012655 1.905528 1.799055 1.696026 1.598409 1.508981 1.427695 1.354218 1.289337 1.232648 1.183528 1.140864 1.103807 1.072261 1.046904 1.027860 1.014946 1.008785 1.008354 1.012248 1.021073 1.035051 1.053797 1.076539 1.104217 1.138314 1.178561 1.224249 1.276451 1.336102 1.403947 1.481023 1.569554 1.668599 1.776689 1.892263 2.015887 2.144134 2.275536 2.405444 2.530668 2.651585 2.767480 2.885211 3.002245 3.110699 3.211659 3.313238 3.386295 3.394166 3.337393 3.229154 3.095141 2.955570 2.829311 2.726532 2.649673 2.591436 2.536309 

1.647767 1.727588 1.801980 1.874978 1.946290 2.011410 2.073225 2.138209 2.200728 2.257274 2.307082 2.348264 2.379053 2.400076 2.410396 2.408080 2.393212 2.363947 2.324417 2.272589 2.210007 2.142823 2.070145 1.992050 1.910954 1.827011 1.737635 1.649904 1.566885 1.488031 1.413634 1.344484 1.281161 1.224702 1.174404 1.130550 1.093110 1.062358 1.038293 1.020185 1.008371 1.004230 1.006945 1.015195 1.028452 1.047343 1.071828 1.101837 1.137754 1.178687 1.224502 1.275882 1.333984 1.401046 1.476157 1.556256 1.640423 1.731186 1.826001 1.920525 2.011481 2.097831 2.176315 2.250284 2.317377 2.377300 2.436901 2.505391 2.583633 2.659257 2.726584 2.778706 2.809765 2.812482 2.792302 2.757302 2.715676 2.668943 2.614153 2.558142 2.502711 2.451988 

1.509504 1.590614 1.677092 1.766941 1.856079 1.942862 2.028775 2.115775 2.196157 2.266162 2.322480 2.367614 2.398452 2.415423 2.420732 2.411921 2.387977 2.347991 2.297662 2.236958 2.165529 2.084898 1.997813 1.908272 1.817195 1.727243 1.639804 1.556505 1.479673 1.408806 1.344706 1.287545 1.236772 1.192161 1.153737 1.119519 1.089605 1.065252 1.047192 1.035133 1.028456 1.027617 1.033773 1.045644 1.062714 1.083981 1.109197 1.139531 1.175112 1.215239 1.260597 1.312437 1.372208 1.441111 1.520524 1.609166 1.704368 1.807782 1.915703 2.026227 2.138181 2.247286 2.350028 2.452783 2.549829 2.639571 2.720334 2.787623 2.851625 2.908889 2.954822 2.982921 2.983121 2.950640 2.893828 2.812594 2.721824 2.621879 2.525673 2.443118 2.380371 2.349892 

3.163436 3.208136 3.256716 3.302954 3.349459 3.394490 3.429877 3.449546 3.459371 3.454541 3.430422 3.378319 3.305058 3.223279 3.133685 3.033468 2.923301 2.808257 2.686412 2.554825 2.415551 2.275251 2.136397 2.003112 1.874915 1.754214 1.641608 1.537946 1.443491 1.358022 1.283447 1.218630 1.162645 1.115646 1.076015 1.042362 1.014218 0.992242 0.975823 0.964977 0.960028 0.960387 0.966234 0.977350 0.992908 1.013439 1.040451 1.074392 1.115402 1.163221 1.218053 1.280530 1.351067 1.430395 1.518723 1.616582 1.723690 1.840915 1.966258 2.097663 2.232163 2.369000 2.502410 2.623656 2.730479 2.818693 2.882693 2.922241 2.935661 2.941097 2.942822 2.936509 2.917004 2.887344 2.840757 2.785117 2.727745 2.674267 2.622663 2.572128 2.514295 2.457396 

1.789965 1.828984 1.863463 1.895095 1.923044 1.942117 1.955887 1.967241 1.976031 1.981936 1.985988 1.988971 1.987436 1.982325 1.970192 1.952319 1.932219 1.910864 1.886118 1.854735 1.816253 1.772408 1.724527 1.674529 1.623717 1.572763 1.521046 1.470766 1.422301 1.374689 1.327854 1.282309 1.239957 1.201337 1.167606 1.138905 1.116190 1.099915 1.087135 1.078023 1.073371 1.073692 1.077649 1.085867 1.097744 1.113551 1.133304 1.157491 1.187631 1.223246 1.265821 1.315250 1.372179 1.437620 1.512360 1.596784 1.689532 1.794326 1.909223 2.030955 2.161477 2.295030 2.425766 2.553017 2.669234 2.774995 2.868108 2.947139 3.010343 3.062552 3.100989 3.128042 3.126139 3.087980 3.027302 2.958760 2.896469 2.833723 2.758980 2.670826 2.578764 2.498676 

1.553438 1.624240 1.700815 1.780321 1.856742 1.930015 2.000672 2.074834 2.148892 2.218977 2.283229 2.340310 2.384527 2.415883 2.430534 2.430602 2.417715 2.388025 2.337494 2.271430 2.196965 2.114539 2.027132 1.936278 1.843911 1.753328 1.664338 1.581391 1.504477 1.432942 1.367123 1.308937 1.257516 1.213321 1.174717 1.141285 1.112640 1.089248 1.069187 1.052804 1.039789 1.030817 1.026415 1.026757 1.032525 1.043458 1.060195 1.083303 1.112810 1.148331 1.189655 1.235669 1.286749 1.344478 1.408128 1.478762 1.558619 1.646013 1.738566 1.836294 1.938058 2.045438 2.154509 2.265910 2.380041 2.490545 2.596659 2.696847 2.786775 2.859745 2.908646 2.929816 2.930442 2.905940 2.854595 2.795197 2.733197 2.675364 2.629041 2.588582 2.557927 2.543175 

1.102081 1.170987 1.244201 1.320443 1.397630 1.472686 1.545217 1.616616 1.684690 1.745639 1.798701 1.848078 1.889944 1.923999 1.951779 1.971241 1.981244 1.982086 1.971831 1.947101 1.909652 1.861660 1.802895 1.738496 1.670221 1.599808 1.529726 1.461354 1.396613 1.337239 1.282357 1.231804 1.187144 1.147616 1.112539 1.082529 1.056176 1.033704 1.013835 0.996711 0.983614 0.974772 0.970621 0.970153 0.972585 0.978706 0.989079 1.003843 1.024343 1.050840 1.082877 1.121421 1.166119 1.217130 1.274383 1.338805 1.409248 1.485938 1.568916 1.658044 1.749655 1.843928 1.939352 2.033412 2.124001 2.211287 2.297132 2.382394 2.467786 2.553480 2.632686 2.696594 2.741293 2.770921 2.780092 2.774749 2.759578 2.730103 2.686278 2.637945 2.594499 2.567714 

1.408860 1.495580 1.581817 1.667978 1.753776 1.837135 1.916457 1.990424 2.059224 2.122476 2.180374 2.226557 2.257560 2.278429 2.292863 2.297835 2.291094 2.271026 2.236723 2.187912 2.125011 2.050794 1.965954 1.874379 1.780982 1.689232 1.599905 1.514798 1.434630 1.359565 1.290849 1.228630 1.172727 1.124186 1.082104 1.046017 1.017747 0.996591 0.980869 0.970423 0.965130 0.965892 0.972662 0.984864 1.001380 1.022101 1.046743 1.076010 1.110265 1.150230 1.197041 1.250362 1.309589 1.375834 1.449749 1.530371 1.618341 1.715646 1.819858 1.930349 2.042118 2.150032 2.251532 2.348262 2.433087 2.507438 2.578826 2.651346 2.719195 2.784443 2.844641 2.885878 2.905987 2.897702 2.865176 2.819765 2.771423 2.725263 2.689924 2.666572 2.647714 2.617149 

1.858751 1.934197 2.008511 2.080296 2.142911 2.195303 2.242283 2.284461 2.320708 2.348414 2.366616 2.378623 2.386680 2.388318 2.379184 2.357207 2.323004 2.276378 2.219442 2.150551 2.072061 1.988075 1.903447 1.819750 1.736597 1.655370 1.576509 1.500506 1.427979 1.359362 1.296047 1.237615 1.184980 1.140243 1.102239 1.070411 1.044225 1.023448 1.006837 0.993996 0.984744 0.979275 0.977832 0.980605 0.988020 1.000172 1.017438 1.040742 1.070670 1.106464 1.147900 1.195053 1.248325 1.308991 1.378859 1.457454 1.543761 1.638733 1.740103 1.850036 1.964898 2.085036 2.211577 2.346221 2.487953 2.638271 2.789463 2.935864 3.077436 3.207528 3.318271 3.381507 3.398211 3.363695 3.276927 3.156479 3.022661 2.890446 2.769486 2.656459 2.560510 2.493444 

2.184832 2.281404 2.380361 2.480623 2.575336 2.660657 2.737826 2.806450 2.861415 2.903780 2.931142 2.941687 2.932882 2.908880 2.866539 2.802920 2.720849 2.627115 2.522319 2.410498 2.293261 2.172339 2.050944 1.931957 1.815003 1.700787 1.589493 1.482525 1.381827 1.290877 1.208480 1.135323 1.071942 1.018109 0.972207 0.932938 0.900872 0.875906 0.856943 0.843749 0.835436 0.831549 0.832281 0.837116 0.845716 0.857742 0.873585 0.893940 0.919628 0.950049 0.986698 1.030109 1.080957 1.141051 1.211694 1.291883 1.380239 1.478878 1.589512 1.708580 1.832097 1.959397 2.086841 2.212538 2.335876 2.450276 2.556311 2.652219 2.728831 2.789052 2.831479 2.857686 2.857915 2.843708 2.812135 2.769967 2.717533 2.660898 2.610264 2.560881 2.512984 2.467410 

2.413181 2.462564 2.516649 2.575843 2.636382 2.699129 2.761556 2.824044 2.882382 2.932326 2.970683 2.993042 2.999564 2.995162 2.981018 2.953532 2.912805 2.859663 2.794273 2.715948 2.623374 2.518194 2.403109 2.280880 2.154878 2.026842 1.899032 1.777001 1.662026 1.555880 1.458977 1.373848 1.299494 1.235464 1.180034 1.133617 1.096058 1.067427 1.046112 1.031581 1.024337 1.024371 1.030120 1.039864 1.054279 1.073399 1.096808 1.125549 1.160278 1.201992 1.251991 1.310930 1.378550 1.455701 1.541460 1.633928 1.731490 1.833180 1.937837 2.043903 2.151653 2.256339 2.352221 2.438976 2.510705 2.580196 2.659993 2.751436 2.854862 2.968709 3.090155 3.191861 3.259291 3.272258 3.227091 3.134305 3.009270 2.878549 2.761152 2.658015 2.578846 2.526349 

1.440490 1.511241 1.581348 1.649668 1.713390 1.774442 1.834471 1.891585 1.941856 1.984895 2.020966 2.050741 2.072846 2.088085 2.096925 2.099035 2.093624 2.079466 2.054362 2.017408 1.969947 1.914104 1.851032 1.784153 1.713229 1.637705 1.560379 1.482552 1.406736 1.336217 1.271439 1.211978 1.157827 1.110849 1.070891 1.037941 1.011781 0.992414 0.978217 0.969494 0.965857 0.966607 0.971376 0.979563 0.991642 1.008810 1.031598 1.060391 1.095380 1.136118 1.184084 1.241434 1.308358 1.384514 1.468379 1.558943 1.657267 1.761087 1.869404 1.978481 2.085886 2.187051 2.274597 2.350657 2.418926 2.480960 2.544512 2.603909 2.662224 2.720509 2.767550 2.803457 2.816617 2.801155 2.766706 2.718018 2.665876 2.623019 2.592730 2.560949 2.519549 2.472378 

2.324678 2.387211 2.449528 2.509272 2.565566 2.618240 2.663864 2.702850 2.733178 2.752470 2.759386 2.751616 2.728097 2.690965 2.639962 2.575160 2.498850 2.413830 2.323368 2.228229 2.130498 2.028797 1.925669 1.821938 1.718758 1.617180 1.516521 1.418868 1.326338 1.239973 1.162771 1.094982 1.036732 0.987655 0.946956 0.915053 0.891397 0.874973 0.864013 0.857371 0.855322 0.859421 0.869214 0.883701 0.902150 0.924906 0.952272 0.984910 1.023267 1.066718 1.116154 1.172215 1.235379 1.307054 1.387061 1.473701 1.565027 1.661456 1.762955 1.864464 1.963330 2.059269 2.146200 2.219244 2.283491 2.343952 2.402426 2.460508 2.513797 2.561624 2.594847 2.608103 2.594491 2.563515 2.525464 2.488543 2.447415 2.412662 2.394215 2.388027 2.375748 2.350112 

1.768890 1.865889 1.962597 2.061056 2.159024 2.253136 2.344452 2.433717 2.512045 2.575895 2.620662 2.646890 2.657894 2.659758 2.648296 2.618872 2.573978 2.512419 2.440434 2.359234 2.269753 2.174373 2.073712 1.969567 1.864618 1.757938 1.652906 1.550861 1.454270 1.365920 1.287952 1.219610 1.159732 1.108572 1.065518 1.030686 1.003857 0.984250 0.970913 0.964069 0.963161 0.966833 0.974305 0.985604 1.000991 1.020736 1.045365 1.076036 1.112710 1.155702 1.204932 1.261088 1.323937 1.395250 1.477516 1.569656 1.670519 1.780715 1.898827 2.021528 2.146169 2.268256 2.385985 2.500450 2.605399 2.704169 2.796374 2.889917 2.983028 3.067385 3.132869 3.164950 3.160475 3.122844 3.054161 2.981210 2.913782 2.859508 2.810036 2.750073 2.678995 2.601365 

0.787716 0.916113 1.044163 1.176632 1.306649 1.433819 1.556891 1.672902 1.780878 1.877558 1.957751 2.017123 2.054024 2.073301 2.079662 2.070932 2.050980 2.018687 1.976256 1.926082 1.870061 1.807915 1.740958 1.669479 1.595518 1.519109 1.442811 1.369679 1.301104 1.239969 1.184006 1.133167 1.086800 1.046982 1.014849 0.989548 0.970023 0.954908 0.944039 0.938698 0.938934 0.944632 0.956236 0.972766 0.993440 1.019189 1.050228 1.086039 1.126823 1.173107 1.225213 1.283214 1.347536 1.418865 1.500566 1.592002 1.691343 1.798641 1.911433 2.026483 2.140144 2.246425 2.337131 2.414056 2.472815 2.516528 2.553968 2.585800 2.615462 2.641583 2.658643 2.660858 2.646073 2.620264 2.586854 2.559138 2.542190 2.535318 2.539951 2.552629 2.561904 2.571963 

2.109000 2.141659 2.178771 2.216242 2.252733 2.284809 2.312006 2.336488 2.357284 2.370864 2.376190 2.373273 2.361538 2.342560 2.314572 2.277887 2.235555 2.188104 2.132031 2.068341 1.998490 1.924710 1.847305 1.768133 1.687989 1.606848 1.524037 1.443704 1.367752 1.296490 1.231554 1.173203 1.120825 1.076200 1.038729 1.006774 0.979022 0.955289 0.934546 0.917511 0.905018 0.898167 0.896958 0.902470 0.914881 0.933487 0.958982 0.990550 1.028906 1.074404 1.128692 1.192728 1.265334 1.346384 1.437187 1.540044 1.656267 1.784293 1.919719 2.058112 2.196533 2.330046 2.455594 2.569291 2.665924 2.748162 2.824841 2.895777 2.966143 3.028046 3.083407 3.116314 3.118794 3.092042 3.042119 2.967745 2.870887 2.769539 2.674915 2.585863 2.514303 2.461104 

2.694075 2.663975 2.645410 2.633611 2.625662 2.618473 2.614033 2.611464 2.609438 2.602446 2.589292 2.572683 2.553083 2.530941 2.503047 2.468069 2.426401 2.380595 2.330507 2.274458 2.209034 2.135248 2.054680 1.969440 1.881310 1.791896 1.701968 1.611934 1.524172 1.442726 1.368111 1.301711 1.242024 1.190381 1.145389 1.107250 1.075915 1.051710 1.033629 1.021111 1.014472 1.014134 1.020316 1.031409 1.046351 1.065310 1.088899 1.117262 1.150918 1.189489 1.233714 1.284084 1.341637 1.407707 1.483480 1.567301 1.658893 1.759738 1.866425 1.975416 2.088767 2.203310 2.317379 2.435497 2.551979 2.670758 2.793436 2.925278 3.055626 3.178267 3.283902 3.350483 3.357581 3.313963 3.228101 3.114659 2.993415 2.873733 2.759700 2.662020 2.594907 2.567845 

1.210037 1.356315 1.503158 1.649037 1.790420 1.926508 2.053367 2.172320 2.279275 2.370463 2.444417 2.505440 2.550421 2.571598 2.568627 2.539073 2.488210 2.419497 2.336535 2.242214 2.139451 2.034133 1.930298 1.828610 1.730755 1.636231 1.546306 1.461594 1.384145 1.315743 1.255023 1.202372 1.158866 1.123460 1.094859 1.073046 1.057323 1.045589 1.035600 1.026779 1.020521 1.018099 1.019348 1.024199 1.033583 1.047618 1.066303 1.090012 1.118819 1.152897 1.192900 1.237891 1.287486 1.343167 1.407466 1.481595 1.562337 1.650214 1.744139 1.841942 1.937566 2.028868 2.117605 2.203038 2.281697 2.355296 2.426253 2.499496 2.577327 2.656587 2.730599 2.799760 2.856014 2.887717 2.878925 2.831462 2.764608 2.687553 2.606763 2.522741 2.450102 2.386303 

2.438807 2.574041 2.705452 2.827322 2.926632 3.004517 3.066836 3.113134 3.139898 3.148258 3.140882 3.121941 3.088079 3.039231 2.977874 2.903859 2.820419 2.729767 2.630902 2.524543 2.410552 2.294743 2.176575 2.059022 1.945231 1.836783 1.732866 1.633873 1.540171 1.454304 1.377419 1.309353 1.250486 1.201360 1.160418 1.124988 1.094745 1.070444 1.050248 1.034351 1.023389 1.017284 1.014789 1.015031 1.018423 1.026591 1.040024 1.058953 1.083531 1.113654 1.150691 1.194985 1.246308 1.304861 1.372752 1.450533 1.538467 1.639390 1.756388 1.884941 2.022044 2.161168 2.296797 2.422253 2.534703 2.637186 2.736442 2.834239 2.923537 2.997551 3.046298 3.060562 3.035601 2.987629 2.928627 2.870162 2.812618 2.753986 2.699482 2.644170 2.584154 2.522829 

1.964650 1.953761 1.957412 1.971915 1.989478 2.008068 2.032057 2.059062 2.087833 2.114648 2.134241 2.145885 2.152115 2.154585 2.151020 2.136728 2.110000 2.069992 2.018414 1.956711 1.887587 1.815194 1.740846 1.665473 1.590749 1.518683 1.448796 1.382122 1.318340 1.259148 1.203930 1.153495 1.108782 1.068995 1.033289 1.002037 0.975913 0.955582 0.941004 0.930950 0.926261 0.927383 0.933594 0.943937 0.959429 0.980118 1.006474 1.038114 1.075606 1.118785 1.167769 1.224108 1.288146 1.363035 1.450867 1.551969 1.665294 1.788824 1.920292 2.058890 2.203635 2.349995 2.492605 2.621191 2.738189 2.839098 2.915380 2.967828 3.012993 3.061629 3.103284 3.126542 3.127186 3.103983 3.054022 2.987063 2.910170 2.832318 2.751807 2.664072 2.578733 2.515356 

1.876650 1.976172 2.073235 2.171910 2.271451 2.369077 2.458600 2.541589 2.615797 2.675787 2.717952 2.744116 2.753678 2.747230 2.725849 2.688853 2.636562 2.572006 2.495988 2.408463 2.311480 2.208335 2.102131 1.994228 1.885657 1.777192 1.671361 1.570369 1.477515 1.392927 1.317128 1.250487 1.192929 1.143470 1.101129 1.065340 1.036840 1.015403 0.998697 0.986879 0.980404 0.978913 0.982668 0.991422 1.005114 1.024182 1.049330 1.080953 1.119042 1.164327 1.218608 1.283467 1.359189 1.444959 1.541273 1.647476 1.761609 1.884037 2.014233 2.150190 2.286180 2.419629 2.544914 2.656023 2.752792 2.839825 2.922667 3.005721 3.081410 3.148719 3.198910 3.224347 3.216632 3.184907 3.125098 3.043548 2.952861 2.867022 2.793535 2.736222 2.680856 2.619796 

2.032274 2.076416 2.116016 2.147631 2.168920 2.182907 2.194298 2.203942 2.208102 2.204545 2.189941 2.165926 2.133278 2.096230 2.058099 2.019106 1.977637 1.931488 1.882157 1.829909 1.773317 1.712563 1.648993 1.584752 1.520163 1.454372 1.388571 1.324554 1.265152 1.209413 1.158352 1.112891 1.073106 1.039860 1.011964 0.988649 0.969374 0.953781 0.941400 0.932831 0.928042 0.928115 0.932672 0.941692 0.956452 0.975559 0.999340 1.027879 1.061629 1.100677 1.145745 1.196348 1.252927 1.315051 1.383211 1.457068 1.536227 1.620380 1.706204 1.794382 1.884061 1.971254 2.053838 2.134208 2.210314 2.280415 2.351132 2.425175 2.495157 2.556272 2.607413 2.648819 2.660744 2.647528 2.615984 2.581100 2.550239 2.519938 2.488660 2.451965 2.413880 2.391593 

2.711918 2.766907 2.827694 2.892138 2.957409 3.023893 3.090388 3.153042 3.201420 3.233458 3.254567 3.265575 3.257313 3.226792 3.175608 3.102576 3.011873 2.905086 2.785582 2.656174 2.521388 2.383823 2.246817 2.111758 1.980671 1.854674 1.733264 1.618233 1.511530 1.413225 1.325032 1.248910 1.184983 1.131977 1.089835 1.056564 1.031597 1.014318 1.002527 0.995200 0.992189 0.994312 1.001153 1.012535 1.027745 1.046264 1.067814 1.093549 1.124336 1.160003 1.201688 1.250021 1.304638 1.367156 1.438332 1.518915 1.607399 1.706595 1.814135 1.928584 2.045975 2.158021 2.259807 2.352022 2.435020 2.505573 2.565733 2.613289 2.654760 2.699826 2.747703 2.777074 2.790725 2.795193 2.785321 2.761877 2.732862 2.704317 2.674085 2.636708 2.593804 2.544536 

1.462057 1.581445 1.695216 1.801264 1.894755 1.979103 2.054686 2.123429 2.182024 2.225910 2.254240 2.273035 2.280491 2.275513 2.257922 2.227853 2.187845 2.137813 2.077183 2.008632 1.934538 1.857663 1.778583 1.698740 1.622270 1.549267 1.479528 1.413898 1.352348 1.292309 1.235397 1.183193 1.135655 1.093830 1.057569 1.026991 1.002341 0.982845 0.967680 0.956032 0.948057 0.944398 0.944565 0.947960 0.955740 0.968714 0.987564 1.012149 1.042613 1.078493 1.119773 1.167309 1.220352 1.279884 1.346622 1.422393 1.507725 1.602636 1.704208 1.813178 1.928333 2.045768 2.161292 2.274824 2.378576 2.472371 2.561743 2.647164 2.726430 2.797499 2.863845 2.918561 2.949598 2.956998 2.939083 2.893265 2.817996 2.721345 2.620940 2.530529 2.455762 2.405540 

3.777283 3.697319 3.617917 3.541462 3.456745 3.367644 3.280643 3.198976 3.120497 3.040013 2.951740 2.861929 2.773919 2.685145 2.593671 2.499180 2.404604 2.311950 2.218789 2.125201 2.033513 1.942515 1.850901 1.761514 1.675371 1.591554 1.509407 1.431596 1.359386 1.291672 1.228343 1.171135 1.119383 1.074495 1.036475 1.004529 0.978331 0.957935 0.942962 0.931855 0.924733 0.921568 0.922111 0.927728 0.937819 0.952514 0.972314 0.997731 1.028797 1.065112 1.107655 1.156683 1.212882 1.279249 1.355976 1.441229 1.535367 1.641589 1.755191 1.872133 1.986300 2.093884 2.195969 2.294378 2.387510 2.476734 2.566672 2.663219 2.759351 2.848794 2.939896 3.012216 3.048896 3.038910 2.987348 2.910022 2.823199 2.732749 2.645983 2.574081 2.499448 2.418461 

1.974226 1.981912 1.989021 1.995309 2.002595 2.010302 2.019791 2.027252 2.031684 2.032567 2.030636 2.027494 2.023293 2.014238 2.000656 1.982532 1.955711 1.922745 1.884137 1.839277 1.787184 1.731482 1.671840 1.607236 1.539242 1.469134 1.398626 1.329459 1.262484 1.199577 1.145090 1.100275 1.061480 1.028738 1.001607 0.979797 0.963111 0.951996 0.946171 0.944736 0.946647 0.952429 0.961567 0.973605 0.989511 1.008883 1.031260 1.057309 1.088224 1.124319 1.165356 1.212686 1.265707 1.325465 1.390589 1.459619 1.530708 1.604507 1.680568 1.759869 1.841050 1.921046 1.999152 2.072732 2.141264 2.205439 2.267869 2.329545 2.391358 2.448047 2.499416 2.534625 2.556112 2.559839 2.551028 2.535085 2.511003 2.477843 2.448708 2.434210 2.437723 2.464812 

3.457268 3.446642 3.417868 3.378187 3.323213 3.259297 3.190549 3.122046 3.053988 2.983888 2.914251 2.842681 2.765564 2.686746 2.607863 2.523226 2.437459 2.349694 2.257757 2.160389 2.060097 1.962032 1.865121 1.769664 1.677651 1.589527 1.505883 1.428486 1.358691 1.296738 1.241552 1.193480 1.153112 1.118566 1.088342 1.063181 1.042974 1.027820 1.016651 1.009197 1.005266 1.004661 1.006486 1.010442 1.018895 1.031551 1.048907 1.070915 1.098054 1.129210 1.164935 1.205328 1.250849 1.303631 1.364372 1.430893 1.501535 1.579236 1.661625 1.747859 1.832233 1.910266 1.976814 2.032382 2.075579 2.109840 2.142457 2.177490 2.217893 2.263802 2.312176 2.363991 2.408700 2.442153 2.464921 2.476619 2.474336 2.451293 2.412650 2.365475 2.321257 2.273253 

2.080794 2.137126 2.198229 2.266291 2.338830 2.412738 2.483113 2.551915 2.611692 2.657076 2.685088 2.702999 2.712740 2.715548 2.708546 2.689117 2.655860 2.607763 2.545432 2.467542 2.379155 2.284656 2.183687 2.078605 1.972743 1.866089 1.758278 1.654602 1.557923 1.468841 1.387842 1.314986 1.251472 1.197891 1.152956 1.115531 1.085082 1.060527 1.040855 1.025619 1.015011 1.009450 1.009878 1.016349 1.027921 1.044329 1.065688 1.092928 1.126931 1.167663 1.215110 1.271220 1.337038 1.413608 1.501643 1.601516 1.710858 1.825705 1.947115 2.075341 2.210461 2.345845 2.473133 2.589212 2.698448 2.807643 2.914533 3.015129 3.098880 3.167129 3.223919 3.258621 3.269086 3.250981 3.201369 3.127625 3.043198 2.956396 2.874097 2.795817 2.706062 2.610298 

1.974818 2.046040 2.118550 2.190899 2.263262 2.327998 2.386342 2.441357 2.491117 2.531128 2.558830 2.576241 2.582563 2.577539 2.559047 2.525263 2.478496 2.418115 2.345204 2.261130 2.167903 2.067418 1.963377 1.858479 1.754880 1.654579 1.559326 1.471019 1.390879 1.318648 1.253994 1.197395 1.147372 1.104460 1.068521 1.039407 1.017036 1.001167 0.989580 0.980880 0.974996 0.972648 0.973210 0.975939 0.981785 0.991516 1.005682 1.024948 1.049198 1.079054 1.114461 1.155523 1.202180 1.254698 1.315139 1.382955 1.456732 1.536984 1.621343 1.707664 1.793370 1.877261 1.960901 2.044409 2.129667 2.216198 2.300822 2.384706 2.463088 2.532255 2.595361 2.638647 2.657532 2.651164 2.629114 2.593597 2.545556 2.481541 2.407471 2.341284 2.297024 2.284352 

1.789728 1.884021 1.979762 2.074295 2.172032 2.271721 2.371629 2.471885 2.566424 2.651362 2.727683 2.792425 2.837802 2.865468 2.877242 2.869315 2.842240 2.793408 2.729033 2.645623 2.545469 2.434019 2.313178 2.186642 2.056010 1.929720 1.812103 1.703253 1.605220 1.517360 1.440005 1.371294 1.311458 1.261110 1.217942 1.180460 1.147808 1.120573 1.097868 1.079766 1.066471 1.058531 1.056667 1.060583 1.069757 1.082262 1.098066 1.118679 1.144826 1.176940 1.213600 1.256292 1.305852 1.363702 1.427905 1.497609 1.570169 1.647072 1.728715 1.813952 1.900056 1.986245 2.072419 2.155863 2.243418 2.338579 2.449035 2.580953 2.725733 2.871692 3.000571 3.102059 3.169036 3.192993 3.170537 3.108863 3.015743 2.909391 2.807237 2.711363 2.629237 2.567610 

1.380426 1.489507 1.596962 1.701780 1.800212 1.891904 1.979060 2.062440 2.136995 2.197996 2.244463 2.276891 2.296797 2.303924 2.301108 2.288219 2.267565 2.238461 2.200332 2.150837 2.092270 2.025970 1.952848 1.874566 1.794001 1.713701 1.632850 1.553509 1.478245 1.406610 1.338567 1.275738 1.218619 1.165996 1.118125 1.076368 1.041909 1.014535 0.992562 0.975885 0.965550 0.961282 0.962994 0.970418 0.983312 1.000755 1.023208 1.052027 1.088616 1.132402 1.183785 1.242265 1.307590 1.380136 1.460039 1.545880 1.634718 1.727163 1.823411 1.924015 2.027296 2.128136 2.220093 2.301455 2.378198 2.451215 2.520980 2.593353 2.671674 2.753024 2.825439 2.880537 2.911464 2.919111 2.910121 2.882130 2.842735 2.791439 2.733813 2.660201 2.573015 2.489039 

0.909323 0.971113 1.036488 1.106330 1.178362 1.252213 1.329417 1.411087 1.492601 1.571360 1.644094 1.708185 1.763327 1.805551 1.831979 1.841026 1.835775 1.820002 1.793648 1.756666 1.712006 1.660006 1.601518 1.538963 1.474344 1.410357 1.347411 1.286438 1.229043 1.174476 1.122347 1.073954 1.032565 0.997511 0.968056 0.943219 0.922975 0.907436 0.894732 0.884731 0.878518 0.877471 0.881336 0.889676 0.903304 0.922911 0.948280 0.979488 1.017683 1.063190 1.116634 1.178909 1.249947 1.331282 1.424640 1.529242 1.643803 1.768429 1.902484 2.042270 2.183545 2.319444 2.449682 2.576101 2.695126 2.806735 2.907014 2.992425 3.056559 3.088700 3.080965 3.037380 2.964039 2.883829 2.811906 2.759566 2.727570 2.708408 2.689027 2.660989 2.622182 2.577780 

1.976934 2.004003 2.037787 2.074399 2.111700 2.145752 2.181177 2.218279 2.254599 2.285279 2.305644 2.319203 2.326007 2.324153 2.313336 2.293340 2.263339 2.222510 2.170201 2.109864 2.042694 1.970090 1.894039 1.816688 1.738142 1.657726 1.575420 1.494206 1.415345 1.338911 1.267088 1.201585 1.142696 1.089734 1.043774 1.005023 0.973178 0.948057 0.928216 0.913218 0.902714 0.897079 0.896037 0.899716 0.907959 0.920850 0.939441 0.963791 0.994431 1.030518 1.072107 1.120321 1.174700 1.236672 1.306868 1.386554 1.474855 1.572584 1.678980 1.791964 1.909043 2.029589 2.151062 2.268755 2.378231 2.473194 2.552331 2.620317 2.672472 2.710266 2.737478 2.760632 2.768008 2.765841 2.750629 2.724267 2.693546 2.672156 2.661902 2.656473 2.638470 2.599721 

0.935972 1.019494 1.106412 1.196979 1.289798 1.380618 1.466032 1.549237 1.628274 1.699692 1.762228 1.817790 1.864606 1.903071 1.929833 1.940503 1.937810 1.922389 1.894163 1.856855 1.813543 1.765144 1.710378 1.649526 1.584588 1.517416 1.449344 1.384651 1.324046 1.266573 1.211786 1.162166 1.118547 1.081294 1.050959 1.025352 1.003980 0.986270 0.972114 0.960846 0.953248 0.950045 0.951466 0.956410 0.966251 0.979967 0.997258 1.018288 1.043029 1.072216 1.106260 1.145709 1.190310 1.239726 1.294119 1.352285 1.412331 1.476137 1.543219 1.612488 1.689047 1.772716 1.862648 1.956720 2.058279 2.164483 2.273580 2.381061 2.489413 2.606793 2.728449 2.840694 2.923154 2.968763 2.972126 2.931626 2.859958 2.765320 2.656966 2.550744 2.455792 2.382573 

0.866322 0.944211 1.021119 1.099348 1.173949 1.244635 1.313005 1.379984 1.444753 1.503961 1.558523 1.608772 1.654761 1.696096 1.730581 1.754434 1.768305 1.770372 1.761079 1.740027 1.707034 1.665048 1.614581 1.557755 1.499466 1.442279 1.386402 1.332924 1.282885 1.235365 1.190976 1.150988 1.116330 1.087821 1.064111 1.046145 1.032980 1.022564 1.015111 1.011232 1.011770 1.016740 1.025683 1.038340 1.054539 1.074883 1.099730 1.130349 1.167708 1.211269 1.262148 1.320880 1.386740 1.461978 1.546382 1.637661 1.733779 1.833990 1.935584 2.033661 2.125372 2.211716 2.295275 2.375391 2.442327 2.493072 2.529032 2.559939 2.581539 2.600679 2.618680 2.642593 2.656933 2.658648 2.637499 2.599448 2.556208 2.512602 2.470503 2.425568 2.373886 2.317902 

1.704730 1.771879 1.842067 1.914359 1.990358 2.068293 2.145930 2.222330 2.291638 2.352434 2.402521 2.441000 2.465696 2.473670 2.468347 2.449940 2.417303 2.373404 2.320904 2.260475 2.193225 2.120207 2.040524 1.955291 1.868881 1.781488 1.693068 1.605732 1.520951 1.440567 1.367020 1.301281 1.243833 1.195004 1.153709 1.117824 1.088315 1.064740 1.045434 1.029945 1.018960 1.012657 1.011400 1.014419 1.023078 1.037871 1.057894 1.084303 1.118331 1.161005 1.212657 1.274477 1.346691 1.430637 1.527572 1.634753 1.749513 1.872550 2.004064 2.144006 2.288408 2.437891 2.587682 2.732295 2.866673 2.993066 3.117715 3.228803 3.315985 3.379329 3.414638 3.406156 3.348450 3.261344 3.144939 3.012113 2.872385 2.742394 2.637377 2.557986 2.495117 2.441777 

1.406915 1.496198 1.590374 1.683076 1.773865 1.859533 1.938879 2.011859 2.079840 2.137227 2.178630 2.206242 2.217671 2.214276 2.195554 2.163904 2.122173 2.072966 2.015361 1.951590 1.881740 1.808532 1.733468 1.658224 1.582730 1.507220 1.432150 1.362031 1.297196 1.239166 1.186368 1.138643 1.096664 1.062476 1.034990 1.012537 0.994786 0.980618 0.968188 0.957675 0.949621 0.945330 0.945803 0.950158 0.957960 0.969659 0.986152 1.008561 1.037804 1.073989 1.116760 1.165768 1.222442 1.287743 1.360356 1.438077 1.521171 1.610875 1.705904 1.805101 1.906574 2.008420 2.110821 2.214569 2.318985 2.417768 2.510352 2.603530 2.693337 2.775998 2.854591 2.916897 2.950736 2.951524 2.903600 2.829678 2.753093 2.685430 2.621885 2.555626 2.479551 2.394618 

1.530080 1.594006 1.660737 1.729396 1.791939 1.852927 1.912753 1.969772 2.019593 2.062657 2.098221 2.121645 2.131157 2.132737 2.124309 2.104436 2.073898 2.034338 1.985961 1.927861 1.862463 1.793615 1.721652 1.648790 1.577137 1.506764 1.438425 1.374575 1.314847 1.260999 1.212332 1.169355 1.132031 1.099042 1.069188 1.042337 1.018926 0.998889 0.982176 0.969512 0.961675 0.959126 0.961569 0.968786 0.981012 0.998762 1.021737 1.049798 1.082911 1.121549 1.166126 1.216662 1.273009 1.336335 1.407789 1.487572 1.574029 1.668150 1.769389 1.877166 1.992159 2.110465 2.230729 2.345614 2.452192 2.549481 2.638916 2.726758 2.809486 2.884923 2.946498 2.981323 2.979910 2.941040 2.874606 2.798204 2.728775 2.675322 2.649033 2.628890 2.595241 2.547943 
