# Supplementary material for: Distinct dynamics of neuronal activity during concurrent motor planning and execution
Source: Nat Commun. 2021 Sep 10;12:5390. doi: 10.1038/s41467-021-25558-8 (PMC8433382; doi:10.1038/s41467-021-25558-8)
Supplement: Supplementary file 5 — Source Data [file 41467_2021_25558_MOESM5_ESM.zip › Source Data/Figure5/Figure5I.txt]

SubThresTraut_Decoding_Analysis_func_v39.m
----------------------------------------------------------------------
**********************************************************************
----------------------------------------------------------------------
Kernels for locomotor task. Rows: Kernel count corrected for dependency across sessions. Columns: 10 ms bins.
#Rows: 42.000000
#Cols: 401.000000

Column values: 
-200.000000 -199.000000 -198.000000 -197.000000 -196.000000 -195.000000 -194.000000 -193.000000 -192.000000 -191.000000 -190.000000 -189.000000 -188.000000 -187.000000 -186.000000 -185.000000 -184.000000 -183.000000 -182.000000 -181.000000 -180.000000 -179.000000 -178.000000 -177.000000 -176.000000 -175.000000 -174.000000 -173.000000 -172.000000 -171.000000 -170.000000 -169.000000 -168.000000 -167.000000 -166.000000 -165.000000 -164.000000 -163.000000 -162.000000 -161.000000 -160.000000 -159.000000 -158.000000 -157.000000 -156.000000 -155.000000 -154.000000 -153.000000 -152.000000 -151.000000 -150.000000 -149.000000 -148.000000 -147.000000 -146.000000 -145.000000 -144.000000 -143.000000 -142.000000 -141.000000 -140.000000 -139.000000 -138.000000 -137.000000 -136.000000 -135.000000 -134.000000 -133.000000 -132.000000 -131.000000 -130.000000 -129.000000 -128.000000 -127.000000 -126.000000 -125.000000 -124.000000 -123.000000 -122.000000 -121.000000 -120.000000 -119.000000 -118.000000 -117.000000 -116.000000 -115.000000 -114.000000 -113.000000 -112.000000 -111.000000 -110.000000 -109.000000 -108.000000 -107.000000 -106.000000 -105.000000 -104.000000 -103.000000 -102.000000 -101.000000 -100.000000 -99.000000 -98.000000 -97.000000 -96.000000 -95.000000 -94.000000 -93.000000 -92.000000 -91.000000 -90.000000 -89.000000 -88.000000 -87.000000 -86.000000 -85.000000 -84.000000 -83.000000 -82.000000 -81.000000 -80.000000 -79.000000 -78.000000 -77.000000 -76.000000 -75.000000 -74.000000 -73.000000 -72.000000 -71.000000 -70.000000 -69.000000 -68.000000 -67.000000 -66.000000 -65.000000 -64.000000 -63.000000 -62.000000 -61.000000 -60.000000 -59.000000 -58.000000 -57.000000 -56.000000 -55.000000 -54.000000 -53.000000 -52.000000 -51.000000 -50.000000 -49.000000 -48.000000 -47.000000 -46.000000 -45.000000 -44.000000 -43.000000 -42.000000 -41.000000 -40.000000 -39.000000 -38.000000 -37.000000 -36.000000 -35.000000 -34.000000 -33.000000 -32.000000 -31.000000 -30.000000 -29.000000 -28.000000 -27.000000 -26.000000 -25.000000 -24.000000 -23.000000 -22.000000 -21.000000 -20.000000 -19.000000 -18.000000 -17.000000 -16.000000 -15.000000 -14.000000 -13.000000 -12.000000 -11.000000 -10.000000 -9.000000 -8.000000 -7.000000 -6.000000 -5.000000 -4.000000 -3.000000 -2.000000 -1.000000 0.000000 1.000000 2.000000 3.000000 4.000000 5.000000 6.000000 7.000000 8.000000 9.000000 10.000000 11.000000 12.000000 13.000000 14.000000 15.000000 16.000000 17.000000 18.000000 19.000000 20.000000 21.000000 22.000000 23.000000 24.000000 25.000000 26.000000 27.000000 28.000000 29.000000 30.000000 31.000000 32.000000 33.000000 34.000000 35.000000 36.000000 37.000000 38.000000 39.000000 40.000000 41.000000 42.000000 43.000000 44.000000 45.000000 46.000000 47.000000 48.000000 49.000000 50.000000 51.000000 52.000000 53.000000 54.000000 55.000000 56.000000 57.000000 58.000000 59.000000 60.000000 61.000000 62.000000 63.000000 64.000000 65.000000 66.000000 67.000000 68.000000 69.000000 70.000000 71.000000 72.000000 73.000000 74.000000 75.000000 76.000000 77.000000 78.000000 79.000000 80.000000 81.000000 82.000000 83.000000 84.000000 85.000000 86.000000 87.000000 88.000000 89.000000 90.000000 91.000000 92.000000 93.000000 94.000000 95.000000 96.000000 97.000000 98.000000 99.000000 100.000000 101.000000 102.000000 103.000000 104.000000 105.000000 106.000000 107.000000 108.000000 109.000000 110.000000 111.000000 112.000000 113.000000 114.000000 115.000000 116.000000 117.000000 118.000000 119.000000 120.000000 121.000000 122.000000 123.000000 124.000000 125.000000 126.000000 127.000000 128.000000 129.000000 130.000000 131.000000 132.000000 133.000000 134.000000 135.000000 136.000000 137.000000 138.000000 139.000000 140.000000 141.000000 142.000000 143.000000 144.000000 145.000000 146.000000 147.000000 148.000000 149.000000 150.000000 151.000000 152.000000 153.000000 154.000000 155.000000 156.000000 157.000000 158.000000 159.000000 160.000000 161.000000 162.000000 163.000000 164.000000 165.000000 166.000000 167.000000 168.000000 169.000000 170.000000 171.000000 172.000000 173.000000 174.000000 175.000000 176.000000 177.000000 178.000000 179.000000 180.000000 181.000000 182.000000 183.000000 184.000000 185.000000 186.000000 187.000000 188.000000 189.000000 190.000000 191.000000 192.000000 193.000000 194.000000 195.000000 196.000000 197.000000 198.000000 199.000000 200.000000 

Rows: 
-0.583409 -0.163636 0.609732 1.373478 1.891856 1.885311 1.420588 1.777313 2.077733 1.617105 1.232694 0.392528 0.453854 0.232759 -0.242531 -0.917104 -0.742183 -0.913594 -0.792068 -0.526627 -0.513208 -0.598551 -0.402565 -0.626280 -0.775323 -0.710908 -0.300503 0.142561 0.131741 0.241890 0.250512 0.114391 0.391498 0.008661 -0.202708 -0.321897 -0.272886 -0.448942 -0.431345 -0.775107 -1.502239 -1.708281 -1.322977 -0.992349 -1.002668 -1.364945 -0.462719 -0.507582 -0.841011 -1.056432 -0.366188 -0.365330 -0.434620 -0.519655 -0.555997 -0.836604 -0.898229 -0.883321 -0.972482 -0.514166 -0.296758 -0.568512 -0.078155 -0.187271 -0.539146 -0.169568 -0.180724 -0.123879 0.151894 -0.214077 -0.642745 -0.687240 -0.146221 0.217658 0.258269 0.460481 0.902815 0.572409 0.416428 0.310424 0.113834 -0.042069 0.369987 0.699841 0.158840 0.494550 0.331354 0.428848 0.528940 0.462388 0.231707 0.271842 -0.059550 -0.535165 -0.653613 -0.901707 -0.634996 -0.651693 -0.631633 -0.381122 -0.513837 -0.533326 -0.615709 -0.179046 -0.108463 -0.286429 -0.362254 -0.165224 0.328250 -0.064108 -0.129281 0.391105 0.524303 0.307705 0.366676 -0.085528 -0.213605 -0.550802 -0.750072 -1.218817 -1.316303 -1.241259 -1.670950 -1.178052 -1.487415 -1.220605 -0.056609 -0.075062 -0.050289 -0.056616 -0.054277 0.105506 0.193834 0.978915 1.430635 1.733612 1.408450 1.279094 1.606330 1.642622 1.664272 1.557807 1.729367 1.617255 1.956872 2.360314 1.328316 1.369966 1.289123 2.212919 2.212272 2.306542 2.134262 1.957449 2.190565 1.502851 1.035513 0.874604 0.599276 1.002819 1.386161 1.502224 1.796703 2.100569 2.366820 2.198347 1.972038 1.786874 1.164899 1.091755 1.245304 1.050452 0.816375 0.821141 0.499532 -0.274994 -0.073793 0.007512 -0.564904 -0.861263 -0.635973 -0.628355 -0.966833 -1.223139 -1.326272 -1.115109 -0.948482 -0.850869 -1.009179 -1.117146 -1.341771 -1.333791 -1.555469 -1.272616 -1.615372 -1.652210 -1.247220 -0.958632 -1.459815 -1.384994 -1.498239 -0.932748 -0.651755 -1.444367 -1.580831 -0.654585 -0.223235 0.269123 0.158135 0.470310 0.068473 -0.266777 0.411345 0.892218 0.520430 0.356644 0.256018 0.547914 1.214304 0.723891 1.304009 1.044042 0.865219 0.992807 0.907684 1.352799 1.292245 0.696062 0.977643 0.774851 0.138941 -0.190656 -0.288299 -0.575911 0.019762 0.896560 1.785138 1.830590 1.789558 2.087994 2.156317 1.915682 1.697073 1.051207 0.924052 0.356974 0.118443 0.298488 0.326684 0.334031 -0.080432 0.307666 0.243538 0.131691 -0.087045 -0.098075 -0.155799 -0.067812 -0.174095 -0.532170 -1.104905 -1.409118 -1.517316 -2.102672 -1.654203 -1.568664 -2.003422 -1.600530 -1.188109 -0.885086 -0.824739 -0.531173 -0.111460 0.014884 0.633350 1.090118 0.953639 1.219874 1.134123 0.475065 0.247484 0.400928 0.557985 0.200201 0.138551 0.051883 -0.123601 0.235094 1.016532 1.320042 1.204979 1.197039 1.300906 1.030754 0.594942 0.865599 0.695366 0.529601 0.384519 0.224189 -0.078494 -0.063574 0.225484 -0.068373 -0.670961 -0.539501 -1.090177 -1.187274 -1.526550 -2.447175 -2.201944 -2.008364 -2.038226 -2.474723 -2.332244 -1.653770 -1.461874 -0.662822 -0.601533 -0.916710 -0.518120 -0.875745 -1.101740 -0.557249 -0.798224 -0.813307 -0.618996 0.311714 0.282737 0.284232 0.338693 0.788072 1.312781 1.611931 1.096838 0.628974 0.533660 0.601243 0.438929 0.097574 0.149621 0.662386 0.704768 0.869010 1.320721 1.759381 1.044743 1.266930 1.176532 0.581014 0.066227 -0.113988 -0.201925 -0.298015 -0.314048 -0.354995 -0.482262 -0.214958 -0.427175 -0.372077 -0.750928 -0.699070 -0.129236 -0.008710 0.254697 0.598017 0.809163 0.734297 0.327003 -0.553036 -1.573458 -1.824811 -1.814146 -1.367926 -1.503688 -1.312916 -0.239006 -0.239202 -0.156415 0.073532 0.341631 0.802464 0.804451 0.949925 0.876434 0.719309 0.551299 0.346379 -0.029426 -0.591913 -0.544437 0.027581 -0.321384 -0.429412 -0.121266 -0.013167 0.220712 0.535869 1.187198 0.999237 0.828009 

-1.253457 -1.284373 -0.843862 -0.629538 -0.133705 -0.148728 -0.527425 -0.610456 -0.367575 -0.190749 -0.305326 -0.697319 -0.643366 -0.479906 -0.854259 -1.108820 -0.229817 -0.065930 0.079518 -0.138198 -0.908499 -0.992736 -0.565254 -0.960463 -0.797228 -0.536626 -0.240235 -0.368279 -0.617136 -0.217340 -0.364119 -0.445713 0.042156 0.087613 -0.199073 -0.751051 -0.981962 -1.425029 -1.873203 -1.631344 -1.368885 -1.290546 -1.336397 -1.241712 -1.406522 -1.799799 -1.211100 -1.251232 -1.220725 -0.982380 -0.286018 0.504893 0.637508 0.525235 0.610314 0.385103 0.342734 0.196824 0.110098 0.105072 0.603500 0.539524 0.767758 0.989632 0.645905 0.797230 0.853789 0.694043 0.729242 0.633853 0.293592 0.111939 0.845842 1.415232 1.210951 1.491861 1.653518 1.322358 1.297933 1.174251 0.589608 0.295428 -0.111089 -0.096166 -0.007493 0.334995 0.146074 0.395399 0.773581 0.807866 0.579992 0.833925 1.416111 0.742289 0.422543 0.078840 -0.263701 -0.144230 0.195203 0.220278 0.299754 0.137671 0.024667 0.560653 1.443529 1.007200 0.553955 0.458244 0.471738 -0.151192 -0.315385 0.770277 0.830149 0.749743 0.403625 -0.154531 -0.546220 -0.958480 -0.524164 -0.396925 -1.008668 -1.627448 -1.686839 -1.350350 -1.182752 -0.965124 -0.265161 0.374861 0.661048 0.102811 -0.015033 0.602455 0.829887 0.810038 0.942451 0.886577 1.081987 0.872668 0.920971 0.203983 -0.030452 0.190565 0.452208 0.023747 0.716355 1.254864 0.666888 0.462634 0.555450 0.885593 1.016480 0.773366 0.093371 -0.237348 -0.026019 -0.345073 -0.406325 -0.168968 -0.145044 0.130028 0.457538 -0.300570 -0.241619 -0.331117 -0.293213 -0.110532 0.372043 0.577547 0.216549 0.290522 0.177684 0.177281 0.365522 0.453301 0.627888 0.521488 0.321788 -0.315052 -1.333663 -1.393940 -0.728073 -0.145840 0.007350 -0.098184 -0.407358 0.213607 0.584660 0.472835 0.671502 1.522870 1.002431 0.443918 0.344708 1.394755 1.946384 1.372930 2.270750 2.113122 1.693071 2.328337 2.649097 2.765361 3.227437 2.393864 2.551997 2.769124 1.557868 1.127653 1.165249 1.005459 0.807836 0.563191 0.594524 0.647289 -0.077762 -0.389909 -0.802310 -0.772922 -0.388907 -0.800220 -0.688963 -0.935510 -1.593095 -1.633776 -2.252237 -2.421020 -2.417853 -2.939581 -2.721885 -2.416727 -1.915574 -1.169561 -1.221904 -1.562297 -1.655935 -1.180056 -0.820319 -0.857506 -1.043964 -0.857996 -0.796539 -0.744703 -0.207721 -0.223923 0.005044 0.370931 0.334439 0.580117 0.320356 0.744535 0.732671 1.036585 1.052383 0.818965 0.264164 0.461271 0.185205 -0.139428 -0.341469 -0.232000 -0.203592 -0.179550 -0.031634 -0.186477 -0.252900 0.184273 -0.138498 -0.481942 -0.551350 -0.220609 -0.476750 -0.164679 0.375546 0.238631 0.843401 0.845058 0.256065 -0.526775 -0.709789 -1.051882 -0.439711 -0.048465 0.631509 0.626312 0.968385 1.333476 1.570088 1.836835 2.378168 2.039211 1.906073 1.519596 1.307169 1.174838 1.135431 1.335426 0.588994 0.567615 0.433995 0.554532 -0.005453 -0.226064 0.123498 -0.606056 -1.152886 -1.024340 -1.410386 -1.491559 -2.079090 -1.884532 -1.328797 -1.128437 -1.264629 -1.407129 -0.937541 -0.925333 -1.456737 -0.763958 -0.891823 -0.762482 -0.148300 -0.305788 -0.757614 -0.452019 -1.008478 -1.039934 -1.010098 -0.142873 -0.111914 -0.112055 -0.294051 0.369453 0.503259 1.040943 1.275602 0.928755 0.596057 0.611985 0.723995 0.754997 1.334720 1.735117 2.100185 2.300358 2.358875 2.476186 2.299588 2.171158 1.735382 1.445928 1.064265 0.704842 0.424634 0.296085 0.530133 0.530854 0.049953 -0.035345 -0.122349 0.044782 -0.171986 -0.531635 -0.522826 -0.393822 -0.508900 -0.361545 0.006493 -0.557474 -0.956789 -1.119642 -1.564505 -1.584131 -1.442595 -0.742041 -0.342083 -0.282324 0.272017 0.219808 0.140390 0.327952 0.444637 1.142637 1.019015 0.979210 1.203212 1.198268 0.731331 0.119442 -0.244781 -0.928279 -0.873915 -0.557838 -0.283671 -0.534076 -0.379670 -0.402007 -0.676939 -0.792313 -0.522915 -0.606280 -0.676532 

0.074110 0.033791 -0.029467 -0.075330 0.166355 0.155790 0.186711 0.591548 0.748284 0.844721 0.983936 0.869403 0.705087 0.532958 0.574445 0.117653 0.386196 0.720494 0.233132 -0.432953 -0.716052 -0.927365 -0.998450 -1.058215 -1.059332 -1.271902 -1.204697 -1.172407 -1.017488 -0.507388 -0.261295 -0.109948 -0.252108 -0.548128 -0.769028 -1.473970 -1.988732 -1.863574 -1.582412 -1.290655 -1.262523 -1.168807 -0.772951 -0.225276 -0.122156 -0.310982 0.174624 0.356735 0.136914 0.445843 0.881028 1.238454 1.166121 1.403676 1.572757 1.687078 1.518717 0.930889 0.871127 0.617721 0.584381 0.546080 0.818292 0.471236 0.255867 0.304568 0.629475 0.848607 1.069786 1.082094 1.023740 1.242437 1.549649 1.239051 0.940670 0.223103 -0.145596 -0.268058 0.071904 0.085108 -0.462537 -0.419207 -0.531473 -0.791753 -0.523066 -0.075666 -0.269020 -0.622412 -0.410641 -0.441199 -0.292623 -0.081940 0.300261 0.359473 0.655784 0.770284 0.748862 1.113747 1.251669 0.975967 0.813441 0.761045 0.770031 0.932052 1.085642 1.136656 0.726659 -0.032374 0.064553 -0.046165 -0.483213 0.060860 0.124485 -0.007051 -0.335177 0.049226 0.369198 0.104366 0.338783 0.377226 0.087539 -0.038221 0.127970 0.288073 0.530083 0.817289 1.169757 1.394958 1.617231 1.645257 1.828997 1.798890 1.415612 1.043245 0.637915 0.291206 0.507722 0.646109 0.710657 0.469664 0.072286 0.100713 0.232253 -0.071897 0.141820 0.330873 0.123325 -0.012149 -0.240538 -0.469443 -0.436876 -0.720462 -1.313998 -1.478606 -1.962689 -2.382115 -2.474826 -1.820501 -1.340248 -1.309041 -1.119651 -1.011411 -0.702140 -0.902540 -1.026544 -1.036083 -0.697346 -0.709950 -0.853845 -0.853495 -0.947417 -1.194991 -1.138634 -0.955059 -0.438464 -0.111289 -0.381889 -0.581401 -0.897728 -1.051439 -1.300181 -1.130030 -0.954709 -0.851553 -0.470004 -0.300479 -0.356444 -0.295921 -0.235383 -0.252293 -0.502049 -0.563866 -0.296822 0.457858 1.136494 1.115354 1.719115 1.930143 2.087309 2.788451 3.128622 3.273834 3.875957 3.982861 4.215861 4.044476 3.304331 2.811875 2.191809 2.185802 1.897456 1.980102 2.067801 2.316272 2.471223 2.444569 2.368902 1.943021 2.063022 1.703457 1.556810 1.530726 1.063671 0.479052 -0.159690 -0.406162 -0.448205 -0.425862 -0.373781 -0.139126 0.391687 0.414962 0.355884 0.030141 -0.373151 -0.612368 -0.914163 -1.123977 -1.071597 -1.326115 -1.522652 -1.485571 -1.708371 -1.554801 -1.545316 -0.935610 -0.404174 -0.367166 -0.402026 0.062758 0.247475 0.222060 0.496559 0.782040 0.611139 0.555658 0.519871 0.746691 0.846205 0.753842 0.799707 0.908812 1.117180 1.349856 1.377834 1.424503 1.136961 0.878575 0.663713 0.306709 0.121591 0.120627 0.219604 0.026096 0.237536 0.311170 0.220333 -0.010676 -0.088224 -0.119213 -0.259373 0.003545 0.292562 0.486527 0.562174 0.729264 0.839733 0.860651 1.080025 1.232800 1.463072 1.035977 0.713595 0.858521 0.953237 0.791129 0.116685 -0.142206 0.007305 0.049890 -0.161180 -0.383988 0.036551 -0.234661 -0.373516 -0.189974 -0.290177 -0.793596 -0.878374 -0.382699 -0.521334 -0.745127 -0.635816 -0.294585 0.097184 0.264507 -0.006597 0.013873 -0.041374 -0.095354 -0.079372 -0.478750 -1.100133 -1.276157 -1.034377 -0.851336 -0.751576 -0.412458 -0.441028 -0.962392 -0.779961 -0.530585 -0.218365 0.022321 -0.040443 0.282628 0.521612 0.589511 0.686239 1.007630 1.061193 1.088519 0.667320 0.635992 0.746279 0.570838 0.596565 0.327022 0.363724 0.450297 0.309843 0.181002 -0.271119 -0.240489 -0.068213 0.051916 -0.057668 0.168367 0.415066 0.791298 0.922869 0.765686 0.447124 0.360708 -0.088807 -0.194937 -0.092767 -0.185587 -0.111377 -0.162441 -0.383545 -0.481131 -0.534207 -0.446894 -0.037775 0.076156 0.033780 -0.181343 0.011159 0.145388 0.352276 0.414367 0.342383 0.572208 0.864502 0.965845 1.025360 1.222721 0.946439 1.372870 1.688931 1.279358 0.735723 0.324172 0.241195 0.162813 0.033076 -0.277626 -0.387289 -0.590017 -0.750307 

-0.190769 -0.359804 -0.633741 -0.683157 -0.537348 -0.341104 -0.150221 0.401053 0.738780 1.178124 1.635159 2.003147 2.014327 1.603446 1.495971 1.289330 1.308034 1.519782 0.851275 0.589546 0.474958 0.101211 0.149674 0.041565 0.189161 0.145724 0.392849 0.710157 0.752442 0.595101 0.431697 0.688750 0.404121 -0.001575 -0.619353 -0.553841 -0.203023 -0.678150 -0.602738 -0.798581 -0.784314 -0.845275 -0.683755 -0.225911 -0.463712 -0.402069 0.363268 0.608395 0.693310 0.936219 0.945523 0.812055 0.373355 -0.027959 0.000200 -0.043693 -0.324355 -0.333538 -0.109495 -0.356976 -0.545661 -0.540375 -1.116181 -1.259469 -1.087435 -0.755691 -0.494955 -0.371066 -0.162025 0.076134 0.640671 1.165712 1.467298 1.195214 1.080473 0.394392 0.168817 0.123375 0.391548 0.282408 0.087002 -0.893844 -1.213510 -1.326851 -1.115600 -0.945692 -1.297740 -1.729865 -2.296204 -2.093963 -1.764615 -1.657505 -1.094225 -0.959816 -0.767953 -0.543224 -0.539356 -0.687148 -0.095429 0.007957 0.190132 0.693648 0.968748 1.207761 1.245870 1.138900 1.216767 1.171362 1.621215 1.537779 0.984821 0.896521 0.790661 0.338856 0.288622 0.331073 0.768942 0.564851 1.055245 0.929970 0.626213 0.624057 0.862285 1.372108 1.428120 1.376020 1.551343 1.897687 2.142309 2.293364 2.498407 2.847016 2.694714 1.987998 1.335079 0.966141 1.013084 1.074704 0.730613 0.442872 0.096712 -0.091370 0.046332 0.016871 -0.036008 0.161419 0.382915 0.672669 0.591962 0.270462 0.293115 0.451429 0.539496 0.255152 -0.137533 -0.492531 -0.622632 0.078639 0.392126 0.232280 0.904439 1.318571 1.875921 1.842772 1.579391 1.552249 1.582468 1.391545 1.488858 1.391677 1.189568 0.711524 0.221699 0.190928 -0.040848 -0.121031 -0.843644 -0.790628 -1.053663 -1.493560 -1.795955 -2.025936 -2.451314 -2.305797 -1.927251 -1.469849 -1.315460 -1.423403 -1.333768 -0.978917 -1.125261 -0.693505 -0.321774 0.350272 0.496911 0.778055 1.184855 1.186650 1.066751 0.963943 0.752854 0.671123 0.594783 1.009790 1.228046 0.715732 0.505091 0.626884 -0.082106 -0.275071 -0.086710 -0.113029 0.008303 0.368566 0.783677 0.969949 1.332893 1.863781 2.284256 2.265569 2.497628 2.800365 3.085771 2.830932 2.382548 2.093592 2.460514 2.566672 2.809813 3.129847 3.397837 3.265409 2.990660 2.819138 2.168848 2.156456 1.827768 1.708938 1.217107 0.834507 0.469118 0.483005 0.523133 0.305693 -0.062316 -0.312420 -0.313741 -0.289578 -0.209132 -0.523034 -0.998545 -1.064792 -0.607105 -0.079888 -0.364577 -0.531507 -0.322270 -0.173385 -0.374899 -0.412719 -0.291300 0.198387 0.877992 1.219157 1.113129 1.344063 0.857850 0.747452 0.442911 0.160523 0.749741 0.741846 0.460946 0.631087 0.771746 0.631060 0.730200 0.825782 0.707764 0.338920 0.187907 0.221546 0.328138 0.412898 0.347925 0.580567 1.089952 0.869860 0.737076 1.241410 1.128302 0.749289 0.373985 0.211929 0.305169 0.111075 -0.472244 -0.839642 0.078572 0.434166 0.246045 0.002341 0.057928 0.183619 0.042979 0.237232 0.459537 -0.143754 -0.446404 -0.195046 -0.047642 -0.178459 -0.683174 -1.329030 -1.431053 -1.150984 -1.074765 -0.770108 -0.163380 0.137302 0.050827 -0.352549 -0.580246 -0.463834 -0.305156 -0.471932 -0.618629 -0.444267 -0.329989 -0.296705 -0.180552 -0.122924 0.095574 0.162404 -0.309634 0.121326 0.559945 0.157495 0.107120 0.167900 -0.106306 0.297280 0.142770 0.414864 0.643390 0.520490 1.092422 0.943887 1.701368 2.039257 1.539962 1.006421 0.354687 0.140936 0.190596 0.271363 0.053326 -0.248974 -0.272117 0.160093 0.402896 0.477821 0.437804 0.039054 -0.869676 -0.982254 -0.954041 -1.260901 -0.868018 -0.896431 -0.878566 -0.933635 -1.059000 -0.948207 -0.509097 -0.042392 0.789450 0.822478 0.722889 0.788764 0.773381 0.655593 0.559991 0.492473 0.494654 0.680796 0.319610 0.244720 0.490009 0.861707 1.164148 0.387426 0.527641 0.500817 0.624006 0.857028 0.965204 0.355952 0.508582 0.381706 -0.086503 

0.283786 -0.150995 -0.346413 0.066241 0.265284 0.282583 0.061780 -0.185889 -0.195781 0.395977 0.577780 0.295064 0.100042 0.155188 0.037109 0.324653 0.143297 -0.080969 -0.716204 -0.744622 -0.836841 -0.572737 -0.312650 -0.492023 -0.568505 -1.028534 -1.064988 -0.694985 -0.507853 -0.807397 -0.619538 -0.269234 -0.321334 -0.452735 -1.264669 -0.569019 -0.301788 -0.492256 -0.385091 -0.248491 -0.253834 -0.327415 -0.338777 -0.296107 -0.835151 -1.007852 -0.882208 -0.440794 -0.505702 -0.286133 -0.125417 -0.019794 0.188471 -0.215798 -0.337406 -0.354225 -0.620097 -0.129421 0.067023 0.484197 0.425611 0.201130 0.128489 -0.143862 -0.071773 0.235052 0.245741 0.381993 0.556445 0.283165 0.488352 0.454088 0.669453 0.620576 0.219988 -0.107871 0.091718 0.061996 0.066976 -0.061305 -0.032761 -0.319966 -0.402933 -0.593369 -0.771871 -0.642927 -0.618370 -0.668165 -0.838892 -0.636282 -0.477276 -0.259772 -0.689235 -0.947235 -1.224501 -1.323775 -1.333200 -1.243709 -0.960052 -1.341850 -1.255960 -0.726273 -0.148305 -0.076301 -0.141154 -0.082969 0.477173 0.061922 0.290880 0.305048 0.418414 0.469546 0.777417 0.479249 0.696781 0.671442 0.743731 0.663275 1.016415 1.617198 1.342879 0.852278 0.581531 0.793016 1.094453 1.027270 1.162385 1.140796 1.164066 1.059955 1.129771 1.109376 1.257057 0.969245 0.847457 0.952754 0.947231 0.738508 0.762741 0.526608 0.915218 0.992378 1.062999 1.075168 1.157408 1.412167 1.582392 1.215672 0.823658 0.663973 0.138642 0.004235 0.225224 0.249030 0.076721 -0.228462 -0.251646 0.117592 0.322827 0.406752 1.022862 1.299022 0.715045 0.799066 0.608529 0.314359 -0.398136 -0.424437 -0.131293 -0.292348 0.292757 0.346435 0.763570 1.150165 1.320938 0.750586 0.555892 0.523900 0.105828 -0.911252 -0.988502 -0.848200 -0.982717 -0.967608 -0.948115 -0.688001 -0.262309 0.083766 0.640314 1.227974 1.468806 2.040666 2.361927 2.366156 2.276912 2.258243 2.560915 2.802511 3.163607 3.507203 3.574996 3.159153 2.331914 1.612075 1.215360 0.590492 0.086862 -0.043671 -0.364567 -0.440857 0.063406 0.112148 0.149366 0.233200 0.292153 0.439548 0.603728 1.111844 1.521870 1.567467 1.997629 2.446383 2.807563 3.024112 3.236919 2.832099 2.957346 2.573220 2.250004 2.532107 2.695254 2.557124 1.996083 1.733521 1.743461 2.317102 2.183225 2.003716 1.395046 1.032079 0.716647 0.548215 0.469935 0.107056 -0.348848 -0.709156 -0.862100 -0.989175 -0.978974 -1.616283 -1.811751 -1.096805 -0.748574 -0.513165 -0.575274 -0.671787 -0.410512 -0.467352 -0.555978 -0.622408 -0.621686 -0.392652 0.085580 0.567408 0.559420 0.608354 0.401112 0.599042 0.690922 0.410743 0.179559 0.712305 0.786241 0.883186 1.337474 0.985104 0.513219 1.182350 0.775938 0.698118 1.097397 1.414036 1.339860 1.244232 0.792029 0.540482 0.781488 0.809847 0.799273 0.851764 0.766563 0.650135 0.362774 0.178260 -0.272394 -0.519485 -0.986386 -1.805456 -1.435855 -1.496706 -1.469829 -1.367533 -1.139963 -0.576943 -0.418669 -0.378672 -0.164740 -0.363474 -0.551301 -0.397073 -0.156745 0.020704 -0.166424 -0.606172 -0.510826 -0.573001 -0.523278 -0.363352 -0.196853 0.052143 -0.053543 -0.161036 -0.339436 -0.151924 -0.193560 -0.166303 -0.324752 -0.242687 0.008735 0.032106 -0.124031 0.129773 0.151419 0.616615 0.631355 0.988649 1.408816 1.196883 1.116873 1.191521 0.996460 1.214088 1.166770 1.467078 1.518952 0.871898 0.739107 0.978214 1.154029 1.172332 0.973590 0.431941 -0.274091 -0.791069 -0.926537 -0.658944 -0.604855 -0.752110 -1.162131 -0.797519 -0.916679 -0.898806 -0.630442 -0.182434 -0.797328 -0.926917 -0.979381 -1.455296 -1.465767 -1.720424 -1.783782 -1.549927 -1.936599 -1.833475 -1.736687 -1.221530 -0.324985 -0.013024 -0.265120 0.043796 0.237765 0.350029 0.416580 -0.046889 -0.125271 -0.181489 -0.512659 -0.532523 -0.467512 -0.284133 0.103914 -0.072550 0.358039 0.411294 0.266124 0.275962 0.297759 0.411402 0.585003 0.462092 0.032317 

0.091107 0.163645 0.220058 0.580528 0.674871 0.373009 0.334466 0.008127 -0.185083 -0.207433 -0.294387 -0.228414 -0.416470 -0.343988 0.048262 0.225882 0.157398 0.236710 -0.288354 -0.066926 0.134010 0.090808 -0.320939 -0.229914 -0.288990 -0.356445 -0.028435 -0.138403 0.167872 -0.211214 -0.425579 -0.195886 -0.379833 -0.822353 -0.925357 -0.401480 -0.482649 -0.613892 -0.360739 -0.460656 -0.406789 -0.250964 -0.009431 -0.189245 -0.278215 -0.231303 -0.439692 -0.344938 -0.823944 -0.944588 -0.887186 -0.880653 -0.598317 -0.117978 0.091084 0.306541 0.699063 1.523099 1.500786 1.318852 1.289013 0.943185 0.654108 0.376757 0.230115 0.281183 0.475309 0.311422 0.496652 0.467902 0.460511 0.585793 0.656138 -0.045985 -0.908716 -1.449411 -1.679529 -1.657969 -1.585749 -1.532462 -1.131850 -0.279319 -0.139869 -0.151392 -0.445646 -0.338960 -0.104899 0.004758 0.246947 0.167943 0.200536 0.675056 0.840865 0.415773 -0.158459 0.172634 0.637000 1.018519 0.993260 0.866305 0.828556 0.541265 0.893313 0.566380 0.265616 0.538725 0.626819 0.407644 0.432853 0.710863 0.684272 0.475886 1.056911 0.722205 0.265856 0.100925 0.187056 0.123791 -0.281385 -0.003416 0.148552 0.155902 0.511564 0.725660 0.900258 0.907681 0.420750 0.346803 0.450175 -0.017741 0.109614 0.222089 0.106889 -0.080284 -0.205716 -0.267726 -0.243355 -0.334803 -0.236223 -0.270037 -0.177181 -0.630369 -0.495487 -0.404759 -0.380742 -0.278872 0.114648 0.101257 -0.259385 -0.370619 -0.725424 -0.921745 -0.906457 -0.266284 0.240632 0.059766 -0.301614 -0.154836 0.228089 0.719255 0.543182 0.779198 0.766150 0.568262 0.998974 0.960960 0.561372 0.649602 0.640512 0.547434 0.879551 1.092933 1.493620 1.716328 1.840252 1.971142 1.598672 1.215447 1.252764 1.079879 0.792995 0.964912 0.675555 0.394090 0.223046 0.748140 0.988177 1.236142 1.480523 2.193310 2.795294 3.490838 3.761453 3.449908 3.590840 3.597094 4.159238 4.241404 4.584012 4.584803 4.462806 3.942000 3.394988 2.908404 2.585183 1.864255 0.972772 0.397940 0.295279 -0.069394 -0.104495 -0.541108 -0.364164 -0.844734 -0.459302 0.050383 -0.237827 0.216213 0.648525 0.550976 0.859805 1.406929 1.717103 1.785863 2.531717 2.417420 2.413720 2.323569 2.208081 2.087253 2.023906 1.835760 1.449915 1.441478 1.312827 0.959813 0.532690 0.404938 0.625633 0.417030 0.093037 0.339526 0.372352 -0.142334 -0.096184 -0.014066 0.087794 0.263907 0.182071 -0.346247 -0.056223 0.061488 0.261179 0.795306 0.171654 0.082498 0.193253 -0.017276 -0.052276 0.090688 -0.019236 -0.115547 0.026205 -0.051181 -0.220009 -0.354520 -0.538901 -1.165871 -1.256303 -1.138042 -0.847895 0.069295 0.757861 1.206250 0.772695 0.827618 0.535891 0.616010 0.265078 0.563131 0.695818 1.053125 0.827724 0.629706 0.294437 -0.264213 -0.312541 -0.219763 -0.163772 -0.513532 -0.552816 -0.777064 -0.591541 -0.866770 -0.864725 -0.546965 -0.308149 -0.179018 0.011668 0.223282 0.241979 0.435412 0.021762 -0.230864 -0.436293 -0.562704 -0.473926 -0.229205 -0.496769 0.048795 0.076985 0.144704 0.488799 0.797121 0.854407 0.341609 0.329770 0.519794 0.425033 0.753094 0.555328 -0.046108 0.348085 0.728931 0.652119 0.689499 0.766106 0.756908 0.664367 0.518497 0.560763 0.543881 0.197532 0.233820 0.377747 -0.001653 0.172520 0.163338 0.377490 0.689993 0.635997 0.520925 -0.199632 -0.001449 -0.172061 -1.004137 -1.173939 -0.515688 -0.239012 0.098878 -0.087119 -0.459349 -0.805982 -0.702564 -0.494518 -0.009979 0.304971 -0.018704 -0.292603 -0.615599 -0.548291 -0.400220 -0.263618 -0.367785 -1.417543 -1.519911 -1.851041 -1.799196 -1.461545 -1.397897 -1.342917 -1.069951 -1.317447 -1.033365 -0.996076 -0.779528 -0.237739 0.138650 -0.174869 0.271371 0.324720 0.449152 0.427757 0.004796 -0.495965 -0.728400 -0.598768 -0.742625 -0.476542 -0.483570 -0.564132 -0.467067 -0.105446 -0.368180 -0.361214 -0.390739 -0.220719 -0.099922 0.020190 0.374864 0.459562 

0.161188 0.327639 0.301682 0.371957 0.259178 0.009937 -0.189296 -0.175613 -0.149119 0.225227 0.646763 0.864473 0.707499 0.448545 0.348255 0.456684 0.794444 0.760182 0.264321 -0.036598 -0.571985 -0.846815 -1.082067 -1.181042 -1.209376 -0.858219 -0.583818 -0.201111 0.416121 0.305232 0.030465 0.549439 0.509827 -0.094028 -0.348088 0.028900 0.353346 0.225333 0.437771 0.519437 0.296952 0.358922 0.618891 0.347506 0.056169 -0.033373 -0.008903 -0.104118 -0.617980 -0.687126 -1.068193 -1.213460 -1.042899 -0.615886 -0.386590 -0.140826 0.131736 0.315341 0.511157 0.197039 -0.070691 -0.021933 0.030243 0.477389 0.825320 0.837135 0.942604 0.756207 0.841705 0.717868 0.666553 0.687429 0.533904 0.456225 0.229712 -0.153807 -0.363629 -0.116176 -0.197224 0.061208 0.378201 0.790243 0.823942 0.950373 0.952190 0.890682 1.018036 0.809014 0.843183 0.861717 0.832315 0.837775 0.783931 0.514186 0.575927 0.392566 0.219873 0.356244 -0.031144 -0.018606 0.370347 0.245350 0.087409 0.159782 0.334750 0.468719 0.634590 0.404366 0.346074 0.340484 0.210832 0.202060 0.354968 0.281801 0.188701 0.288055 0.431342 0.325142 0.471629 0.749527 0.702229 0.579228 0.586668 0.521743 0.447889 0.578804 0.365113 0.015031 -0.295937 -0.815350 -1.087743 -0.855202 -0.877959 -1.085646 -0.963275 -1.104093 -1.229979 -1.347203 -0.602427 -0.288620 -0.342916 -0.567108 -0.874239 -0.855375 -0.394153 -0.433140 -0.386749 -0.086201 -0.268207 -0.124806 -0.094681 -0.135753 -0.153786 -0.020046 0.030872 0.458088 1.228701 2.032292 1.919202 2.364062 2.459531 2.718287 2.774268 2.006056 2.111197 2.270059 2.238763 2.104572 2.137794 2.245119 2.014136 1.832363 2.123120 1.928971 1.710963 1.580007 0.577738 0.184387 -0.085640 -0.173149 -0.573477 -0.869565 -1.428696 -1.437882 -0.854073 -0.935251 -0.763353 -0.777741 -0.666018 -0.592372 -0.420063 -0.170336 0.192871 0.265668 0.298832 0.150930 0.126642 0.201790 -0.220528 -0.646589 -0.496448 -0.920288 -1.401366 -1.917281 -1.533541 -1.742714 -1.954969 -1.954576 -1.869432 -1.774210 -2.014214 -1.817929 -1.897692 -1.752556 -1.455558 -0.843919 -0.593516 -0.116215 0.406180 0.833716 1.351846 2.056725 2.560970 2.568483 2.874170 2.933111 3.043088 2.434514 2.496995 2.323798 2.033119 2.093965 2.294091 2.454547 2.587810 2.771434 2.779661 2.638642 2.595210 2.881119 2.617629 2.874091 2.668064 2.143038 2.022899 1.709886 1.756217 1.543057 1.372735 1.175964 1.156599 0.988647 0.630227 0.985093 1.134881 1.014655 0.656821 0.404797 0.264258 0.188947 -0.165299 0.140898 0.434005 0.345942 0.161410 -0.030102 -0.173454 -0.496384 -0.506577 -0.777262 -0.930956 -0.593301 -0.131808 0.112860 -0.364078 -0.248218 0.352848 0.426062 0.229413 0.405900 0.527681 0.433444 0.368660 0.735510 0.784265 0.687954 0.627496 0.236504 0.252911 0.213779 -0.214204 -0.336939 -0.176900 -0.468121 -0.380843 -0.463808 -0.012321 0.549352 0.845458 0.779059 0.474403 0.408914 0.331511 0.218291 0.147625 0.222635 -0.233459 0.226427 0.510507 0.565846 0.316038 0.578769 0.543720 0.616071 0.747850 0.534701 0.351800 0.684295 0.354704 0.169112 0.227735 0.133589 0.030806 0.348058 0.513229 0.317537 -0.068345 -0.255394 -0.439311 -0.802010 -0.665058 -0.643445 -0.799483 -0.845922 -0.597269 -0.543357 -0.680280 -0.402844 -0.398860 -0.281573 -0.123325 -0.112302 -0.422005 -0.471760 -0.977540 -1.446495 -1.411399 -1.347077 -1.491753 -1.483561 -1.208553 -0.876929 -0.620352 -0.394132 -0.204169 -0.160674 -0.322706 0.175694 0.240597 -0.068760 0.179910 0.396553 0.341760 0.145938 -0.247755 -0.197227 -0.571737 -0.518664 -0.193665 -0.065471 -0.163507 -0.249419 -0.323747 -0.292870 -0.416043 -0.634261 -0.305103 -0.171105 -0.283985 -0.312720 -0.325034 -0.256481 -0.449673 -0.131122 -0.267703 -0.651450 -0.741328 -0.934292 -0.866958 -0.749149 -0.628673 -0.888400 -0.797552 -0.924645 -0.669807 -0.609679 -0.407283 -0.375348 -0.353321 0.147064 0.386207 

-0.034201 -0.081731 -0.216236 -0.277060 -0.452520 -0.060419 0.270374 0.588840 0.807600 1.225791 0.945326 0.555842 0.346082 1.084555 1.130645 1.011435 1.097067 0.994111 0.828801 0.467651 0.143241 0.066861 0.485592 -0.156185 -0.474264 -0.231884 -0.142569 0.194869 0.289879 0.425497 -0.159175 0.147827 0.686408 0.529981 0.238284 0.072704 0.324348 -0.296042 -0.297430 -0.068732 -0.136274 -0.053253 -0.226632 -0.322343 -0.337294 -0.520760 -0.136265 0.138443 0.405577 0.694665 0.584641 0.716441 0.755059 0.542578 0.962494 0.751590 0.526625 0.184073 -0.007141 -0.127033 0.170118 0.665499 0.698581 0.791208 0.796523 0.428317 0.298808 0.172857 0.413236 0.507438 0.241204 0.186277 -0.056710 0.082164 0.478736 0.559332 0.713082 0.833214 0.557775 0.313165 0.263633 0.807421 1.073955 1.553991 1.631804 1.198452 0.842823 0.698129 0.714882 0.512468 -0.036474 0.434836 0.221162 -0.461597 -0.586116 -0.926411 -1.181644 -1.219457 -1.217034 -1.360154 -1.323661 -1.421561 -1.637076 -1.312746 -0.801231 -0.485402 -0.316484 -0.227120 -0.223097 -0.110858 -0.144753 -0.187139 -0.191890 -0.423446 -0.804226 -0.501148 -0.006893 -0.194721 -0.343594 0.019134 0.173087 0.615834 1.181320 1.038519 0.270386 0.101407 0.378007 0.394521 -0.072544 -0.308586 0.059248 0.014389 -0.310133 -0.547057 -0.441013 -0.469584 -0.461507 -0.220941 0.062985 0.188233 -0.194286 -0.401554 -0.813225 -1.256602 -1.050309 -1.085714 -1.032948 -1.118795 -1.009762 -0.725719 -0.338877 -0.087593 0.251409 0.141391 0.206409 0.484336 1.506355 2.237512 2.260242 3.088893 3.335031 3.163062 3.279776 2.952976 2.784904 2.569458 2.374157 2.547196 2.439549 2.486980 2.526588 2.396493 2.985441 2.788552 2.570262 2.244237 1.679600 0.969226 0.815634 0.999850 0.419063 0.330539 0.363567 0.013924 -0.204551 -0.331161 -0.252505 -0.093544 -0.234670 0.135775 0.534889 0.425619 0.638992 0.514820 -0.330945 -0.571357 -0.786910 -0.970378 -1.083120 -1.415461 -1.257067 -1.901783 -2.507552 -2.423721 -1.900455 -1.477021 -1.104909 -1.014677 -0.864162 -0.526253 -0.334109 -0.024185 -0.045884 -0.120963 -0.174393 0.068570 0.615605 1.027120 1.621109 1.854181 2.061824 2.577535 2.687338 2.987648 2.936754 2.566224 2.453911 2.310253 1.826005 1.388517 1.027126 0.824548 0.940329 1.028793 1.204295 1.425427 1.618582 1.463566 1.356091 1.580216 1.519302 0.984902 0.699286 0.224319 0.376720 0.374916 0.336111 0.015775 -0.054013 -0.105490 -0.388234 -0.650340 -0.556917 -0.300135 -0.139985 -0.049779 0.132483 0.242554 0.161016 0.273028 -0.344386 -0.552788 -0.388119 -0.617148 -0.673569 -0.873456 -0.406624 -0.301668 0.200089 0.490416 0.394418 0.605501 0.806141 1.427984 1.951105 1.937982 1.721228 1.869592 1.870615 2.076662 2.046495 2.147461 2.303422 2.571665 2.106970 1.698611 1.499856 1.319864 0.838066 0.329745 -0.411301 -0.345562 -0.212211 -0.666040 -0.469505 -0.699897 -0.849580 -0.920061 -0.364620 -0.310641 -0.248156 -0.724255 0.284837 0.652660 0.451433 0.573679 0.531488 0.678348 1.181640 1.318392 1.519019 1.489056 1.528798 1.067653 0.668952 0.865839 1.128222 0.945896 0.803410 0.381804 0.446334 0.455979 0.006799 0.805267 0.936834 0.641478 0.307486 -0.146758 -0.080053 -0.458740 -0.835827 -1.105475 -0.832521 -0.860047 -0.438307 -0.322624 -0.407865 -0.604299 -0.323658 -0.009399 0.424815 -0.226617 0.045019 0.124896 0.058529 -0.303379 -0.371323 -0.235104 -0.382484 -0.813585 -1.063169 -0.961237 -0.405216 0.213873 0.264972 0.318856 -0.078026 0.429175 0.519236 0.049508 0.390428 0.770343 1.005024 0.607573 0.610646 0.278297 -0.131478 0.025536 0.276391 -0.102212 -0.108618 -0.494607 -0.444692 -0.469463 -0.683783 -0.738605 -0.612181 -0.384139 -0.283329 -0.663128 -0.885273 -0.839445 -0.803762 -0.816211 -0.364750 0.186659 0.081017 0.054610 -0.490441 -0.302478 -0.105210 -0.464690 -0.129915 0.368482 0.209425 -0.002749 0.023310 -0.382456 -0.279802 -0.121729 -0.294021 

1.353114 1.320477 1.233015 1.059460 0.544267 0.034980 -0.385853 0.387702 0.607795 1.046592 0.857523 0.388738 -0.242556 -0.060332 0.228447 0.027565 -0.006817 -0.370055 -0.172769 0.275463 0.124067 0.027160 0.319731 -0.065649 -0.245976 -0.611769 -0.327609 0.455376 0.575220 0.541448 0.578199 0.154336 0.222814 0.441630 -0.134936 -0.046140 0.522743 0.219281 -0.113614 -0.090273 -0.148510 0.097590 0.042384 -0.261936 -0.011731 -0.186589 -0.274828 -0.301986 -0.023789 0.354130 0.888266 0.243914 0.073846 -0.063640 0.508062 0.906600 1.111959 0.857837 0.929078 0.562202 0.714610 0.716755 0.342210 0.414979 0.130743 -0.099772 -0.528043 -0.512531 -0.128569 -0.077172 0.256309 0.714061 0.682227 0.740075 1.109148 1.132449 0.633667 0.299308 -0.265268 -0.751894 -0.597191 -0.810265 -0.909001 -0.150223 -0.565857 -0.872464 -0.790312 -0.935890 -0.606306 -0.412042 -0.969401 -0.393559 -0.100365 -0.108541 0.235164 0.702258 0.559742 0.937541 1.285917 1.685966 2.039706 2.058505 1.798572 1.712844 1.577790 1.659026 1.719083 1.260781 1.042015 1.208577 0.536280 0.310355 -0.363429 -0.334827 0.349429 0.616074 0.653060 0.499443 0.207271 -0.352922 -0.117864 0.513477 0.701433 0.304327 -0.072371 0.132693 0.386013 0.694550 0.583889 0.439446 1.020936 1.173451 1.206689 1.160679 1.055362 1.038100 1.603147 1.001693 0.716373 0.564118 0.556326 1.143394 0.780076 0.084252 0.458965 0.531071 0.555290 0.038146 0.125632 0.006744 0.159592 0.046989 0.525476 0.968815 1.607128 1.803505 2.255609 1.833865 2.040710 2.520723 2.238925 2.169168 2.342829 2.382287 2.079297 1.662656 1.688189 1.979097 2.306514 1.841273 1.937450 1.654764 2.378361 2.615175 2.773550 2.953047 3.285078 2.795406 2.048586 3.085055 2.971756 2.911960 2.963563 2.336379 1.824916 1.201286 0.821815 0.597377 -0.121442 0.220751 0.532321 0.301287 -0.560112 -0.159671 -0.508359 -0.377333 -0.166738 -0.348391 -0.472065 -1.033644 -0.857070 -0.956126 -1.296219 -1.380148 -1.091322 -1.266294 -0.812310 -1.087242 -1.470678 -1.560340 -1.159333 -0.835746 -0.419306 -0.463814 -0.666593 -1.100905 -1.311652 -2.151166 -1.760634 -1.701903 -1.877293 -1.778251 -1.040448 -0.739094 -0.905524 -1.438491 -1.025732 -0.359837 0.139404 -0.031357 0.472052 0.898945 1.164654 1.124186 1.347855 1.222318 1.508974 1.092830 1.619668 1.235957 0.829251 0.748692 -0.222613 -0.275258 -0.093266 0.254654 0.279469 0.249368 0.710844 0.833520 0.631375 0.067853 -0.336047 0.114708 0.128000 -0.133597 0.053264 0.524815 0.571524 0.793912 0.379314 -0.542054 -0.404979 -0.441198 -0.433939 -0.321524 -0.067741 0.291370 0.798128 0.705265 1.033450 0.896852 0.536947 0.333181 1.754053 2.085977 2.002384 2.618241 2.571245 2.302533 2.154851 1.799162 1.877649 1.512916 1.049662 1.166740 0.701798 0.336211 -0.194189 -0.354299 -0.399501 -0.189623 -0.387438 -0.790648 -0.681645 -0.937381 -1.290614 -1.803633 -1.654319 -1.346384 -1.154952 -0.902288 0.032211 1.032383 1.252895 1.611925 1.730066 1.330471 1.146766 1.087674 1.492438 1.201588 0.872857 0.467657 0.110312 -0.091776 -0.146178 -0.054353 0.004069 -0.094440 -0.122324 -0.413020 -0.291163 -0.098447 0.467416 0.430809 -0.396726 -1.151947 -1.263605 -1.303663 -1.183163 -1.371107 -1.154767 -1.106940 -1.514955 -1.683724 -1.400333 -1.268748 -0.967858 -0.716520 -0.428177 -0.509030 -0.116300 -0.536515 -0.700441 -0.810669 -0.066330 0.316999 0.363396 -0.005257 -0.197904 0.127225 0.352768 0.663824 0.685841 0.520604 0.310962 0.817557 0.860243 0.941594 1.682698 0.844793 1.025665 0.875096 0.949404 0.585326 0.019714 -0.316605 -0.389056 -0.398139 -0.281763 0.083444 0.080480 0.172830 -0.052264 -0.110829 0.256979 0.667132 1.310244 0.795259 0.624324 0.772724 0.519345 0.336572 0.764394 1.266472 1.077075 1.054834 0.800211 0.681740 0.399803 0.175787 -0.120933 -0.234887 -0.434953 -0.505728 0.314241 0.131904 -0.184057 0.647600 0.678995 

0.487804 0.615367 0.484054 0.332455 -0.202228 -0.739413 -0.185980 0.662685 0.698898 0.834114 0.303135 -0.078464 0.215512 -0.056724 -0.320750 -0.452204 -0.250715 -0.162860 -0.460749 -0.030416 0.348479 0.653271 0.087552 0.183356 0.175835 -0.348862 -0.314916 -0.400344 0.170348 0.585176 0.658073 0.596538 0.384313 0.259300 -0.160524 -0.470864 -0.307860 -0.324693 -0.948845 -0.944426 -0.250244 0.576868 0.663022 0.679204 0.675769 0.288477 -0.022434 -0.083070 -0.039878 0.040886 0.157555 -0.250569 -0.540504 -0.693229 -0.237509 0.155146 0.469661 0.187498 0.276145 0.183682 -0.151335 0.028088 0.735201 0.918040 0.708119 0.535044 0.717864 0.547036 0.687869 0.245846 0.195131 0.076036 -0.268560 -0.248501 0.079600 0.531976 0.354773 0.280992 0.111594 -0.076046 0.583669 0.265927 0.218233 0.424334 -0.121016 -0.325491 -0.591015 -0.865623 -0.243195 -0.244476 -0.793073 -1.134092 -1.355012 -1.339173 -0.931799 -0.600324 -0.666203 -0.190251 0.099605 0.472679 0.912723 1.026336 0.828210 1.083041 1.149775 1.216009 1.171290 0.993482 0.394796 0.126767 -0.335655 -0.222398 -0.779435 -0.997671 -0.772861 -0.714319 -0.640839 -0.211986 -0.036530 0.004400 -0.180466 0.288697 0.045117 -0.374717 -0.579552 -0.494557 -0.539062 -0.584481 -1.129434 -1.336426 -0.982516 -0.769855 -0.556295 -0.814842 -0.486966 -0.230933 0.090677 -0.194949 -0.004683 -0.122011 0.034980 0.211046 0.438936 0.521924 0.166293 -0.064641 0.092324 0.182150 0.134292 0.592374 1.024211 1.119635 1.618493 1.708045 1.427797 1.664425 1.867007 1.557357 1.690323 1.378312 1.590284 2.020489 2.423267 2.048601 1.819430 1.737361 2.063327 1.968485 1.937761 1.833411 1.662623 1.954274 2.663363 2.776675 2.839653 2.328029 3.081109 3.558041 3.234491 3.285757 3.480308 3.039735 2.577463 2.195727 1.911310 1.341940 1.292773 1.097042 0.834985 0.630886 0.398367 0.305717 0.291320 0.243236 -0.137358 0.477065 0.572858 0.540246 0.517689 0.291878 0.122527 0.047911 -0.048126 -0.115685 -0.261437 -0.970536 -1.554948 -1.941403 -2.180388 -1.898175 -1.841017 -2.208198 -2.453831 -2.671608 -2.110707 -1.659297 -1.154641 -1.228771 -0.933274 -0.881686 -0.725401 -0.205007 -0.228879 -0.298838 -0.411341 0.120971 0.524471 0.145476 0.435048 0.006830 0.536428 0.840201 0.721831 1.110076 1.412728 1.977838 2.080212 1.988686 1.800034 1.595351 2.173084 2.155220 1.854649 1.607049 1.883826 1.964150 2.066315 1.470214 1.052184 0.756810 0.775025 1.196035 1.142486 1.455395 1.314645 1.550317 1.894917 1.679728 0.969967 1.022889 0.968326 0.521779 0.340185 0.505897 0.511148 0.471486 1.037687 0.853430 0.710568 0.512904 0.743994 1.216077 0.695606 0.333204 0.713043 1.061672 1.041201 1.379808 1.677410 1.756645 1.819866 1.996405 1.983747 1.764896 1.381367 0.933642 0.656890 0.244419 0.276133 0.539501 1.076748 1.321739 0.970923 1.059241 0.671209 0.282019 0.471723 -0.034546 -0.728889 -0.742820 -0.545529 -0.721823 -0.916648 -0.414659 -0.054925 0.335415 0.627484 0.614761 0.686266 0.687022 0.468066 0.278733 0.492980 0.218522 0.080255 -0.108242 -0.359390 -0.260799 -0.334681 -0.416150 -0.008660 -0.027484 -0.386505 -0.435718 0.091667 0.056551 -0.236597 -0.264645 0.426907 0.627924 0.689576 0.643803 0.498762 0.355795 0.088488 -0.226537 -0.593307 -0.437667 0.078525 0.686904 0.052405 -0.613417 -0.359474 -0.622860 -1.169175 -1.219690 -1.120552 -0.652154 -0.708844 -0.465397 -0.366837 -0.298319 -0.405232 -0.397277 -0.484619 -0.509834 -0.175601 0.181164 0.057489 0.373422 0.908566 0.719267 0.775199 0.996048 1.293455 1.262374 1.134639 1.110503 1.037540 1.427641 1.342222 1.585275 1.389521 1.771621 1.533518 1.387200 1.604995 1.254484 0.990628 0.344460 0.457028 0.589989 0.138836 -0.223895 -0.139456 -0.638740 -0.669589 -0.667433 -0.679535 -0.594074 -0.393461 -0.637293 -0.876791 -1.060449 -0.827160 -0.813353 -0.401890 -0.605951 -0.960281 -0.753312 -0.624008 

0.049312 0.278126 0.545192 0.469937 0.402144 0.554116 0.730224 0.839893 0.755555 0.733117 0.703478 0.630315 0.283107 0.141897 0.027291 0.018800 -0.166290 -0.210423 -0.094119 -0.115177 0.170692 0.310407 0.259344 0.156401 0.370092 0.485792 0.362198 0.176991 0.289773 0.492115 0.594608 0.505657 0.381770 0.079500 -0.136306 -0.373860 -0.387912 -0.269962 -0.394309 -0.376219 -0.206983 -0.153059 -0.225744 -0.183718 -0.359941 -0.511288 -0.529139 -0.430910 -0.198440 -0.067965 0.000437 -0.057798 0.098331 0.029037 0.005362 0.060196 0.137800 0.155611 0.302361 0.450364 0.594940 0.498480 0.654150 0.531004 0.287937 0.224660 0.171774 0.484037 0.627543 0.379848 0.194477 0.358219 0.178556 0.009557 -0.003941 0.171416 -0.085933 -0.232913 -0.279311 -0.166674 0.042101 0.178853 0.064440 -0.094082 -0.321241 -0.204788 -0.252165 -0.457745 -0.607762 -0.855942 -0.892397 -0.773320 -0.595126 -0.620004 -0.799168 -0.657361 -0.652479 -0.493506 -0.426136 -0.326845 -0.381128 -0.373322 -0.106039 -0.119592 0.167959 0.320029 0.590198 0.500314 0.540157 0.393168 0.141366 0.109402 0.102634 0.130155 0.174102 -0.003064 -0.099408 0.060017 0.030860 0.119291 0.244375 0.294153 0.303500 0.004559 0.049797 0.022000 -0.116179 -0.302250 -0.645691 -0.662748 -0.604567 -0.352928 -0.015594 0.050439 0.004919 -0.017802 -0.114684 -0.088880 -0.293515 -0.616602 -0.549684 -0.467339 -0.322144 -0.146496 -0.418598 -0.560940 -0.588204 -0.545942 -0.243240 0.046423 0.168772 0.128744 0.159342 0.013080 0.030587 0.018538 0.085657 0.005766 -0.119068 -0.100302 0.066459 -0.138409 0.046396 0.224194 0.349247 0.526146 0.219069 0.382564 0.943076 1.035223 1.260102 1.528168 1.808044 1.949892 2.226304 2.393361 2.688100 2.968084 2.852538 2.857334 2.960700 2.796619 2.888045 2.726207 2.829716 2.828739 2.905961 3.059068 3.377124 3.484618 3.418414 3.469638 3.806367 3.833689 3.392060 3.269244 2.774776 2.439591 2.250187 2.048514 1.644453 1.461050 0.976164 0.452696 0.124770 -0.468773 -0.910673 -1.422054 -1.836316 -2.230927 -2.307426 -2.471998 -2.379085 -2.386671 -2.227496 -2.063729 -2.016475 -2.044191 -1.972713 -1.973205 -2.107351 -1.976354 -2.041386 -1.780213 -1.543344 -1.611903 -1.644893 -1.608488 -1.441776 -1.635818 -1.449311 -1.429583 -1.160095 -0.907318 -0.732143 -0.673560 -0.604860 -0.699039 -0.853110 -0.686958 -0.432197 -0.434222 -0.199530 -0.016520 0.397023 0.792504 1.044231 0.915363 0.799477 0.841102 1.024637 1.227066 1.352848 1.468059 1.451335 1.439944 1.214080 0.939623 0.892765 0.899786 0.625117 0.486672 0.589606 0.420980 0.391068 0.411681 0.425901 0.442799 0.376062 0.296318 0.085244 0.183555 0.267762 0.016247 0.208017 0.411991 0.480806 0.656930 0.644748 0.857555 0.736985 0.942202 1.127809 0.937541 0.811405 0.711348 0.793384 0.641722 0.680380 0.408737 0.448594 0.597004 0.738716 0.607852 0.542994 0.288237 0.290081 0.204549 -0.049597 0.107359 0.292386 0.528566 0.460568 0.564173 0.582540 0.297803 0.308134 0.313022 0.293547 0.003508 -0.018080 -0.300143 -0.397112 -0.387354 -0.287031 -0.064400 -0.055893 -0.161189 -0.294402 -0.185856 0.028584 -0.053007 -0.271779 -0.293848 -0.233912 -0.166691 -0.368677 -0.223253 0.141607 0.257729 0.195550 0.372711 0.538854 0.330757 0.309770 0.127751 0.071007 0.032432 0.058489 0.324931 0.289742 0.347507 0.572540 0.381225 0.283494 0.255503 0.282733 0.264717 0.090943 -0.088881 -0.340898 -0.421615 -0.550797 -0.574565 -0.682263 -0.487221 -0.140524 -0.271274 -0.087652 -0.029316 0.191292 0.269723 0.145350 0.195808 0.233696 0.295314 0.207964 0.170690 0.280637 0.420544 0.523604 0.631825 0.705485 1.055366 0.942129 0.805205 0.565715 0.029712 -0.240083 -0.090408 -0.088466 -0.088749 -0.013398 0.074394 0.101796 0.149313 0.204329 0.256155 0.039003 0.160392 0.029408 -0.042381 -0.061899 -0.002848 0.070706 -0.235409 -0.248402 -0.158486 -0.340435 -0.235241 0.132730 

0.686525 0.456312 0.651073 0.363195 -0.012780 0.437941 0.863969 0.759651 1.082042 1.306681 1.117060 0.822827 0.363643 0.299727 0.278886 0.590025 0.506929 0.500073 0.601413 0.583593 0.433444 0.230892 0.296137 0.281090 0.298913 0.685358 0.512653 -0.379411 -0.193269 0.021467 -0.326969 -0.411006 -0.621277 -0.878828 -0.708660 -0.569800 -0.875751 -0.446779 -0.910740 -0.942972 -0.453993 -0.565173 -0.556828 -0.368366 -0.468181 -0.888554 -0.451221 -0.155519 -0.267503 0.116409 0.610940 0.881459 1.516006 1.248285 1.233189 1.433886 0.961585 0.707541 0.399546 0.524671 0.623373 0.659394 0.536838 0.456534 0.156752 -0.005773 0.041695 0.723674 0.516858 0.433279 0.347228 0.560803 -0.051903 -0.408254 -0.345155 -0.385093 -0.598708 -0.292150 -0.120196 0.260894 0.657796 0.720721 0.863156 0.783901 1.005041 1.089166 0.886110 1.138546 1.353151 1.020473 1.148954 0.983816 0.343856 -0.039740 -0.630258 -0.555659 -0.756282 -0.542734 -0.452616 -0.425815 -0.459163 -0.465473 -0.560992 -0.705593 -0.400987 -0.207739 -0.015541 -0.449134 -0.469155 -0.649044 -0.529951 -0.034807 0.088342 0.163751 0.186692 0.216167 0.239615 0.185115 -0.395096 -0.229627 0.014966 -0.227348 -0.509833 -0.621736 -0.486613 -0.531498 -0.498052 -0.566181 -0.892746 -1.205024 -0.952738 -0.686314 -0.869747 -0.467508 -0.695347 -0.989542 -1.235142 -1.094992 -0.911105 -0.389005 -0.218012 -0.009610 0.427143 0.233963 0.196649 0.509222 0.626965 0.114480 0.034985 0.226679 0.514818 0.618374 0.514013 0.012699 -0.096075 0.112619 0.389887 0.411781 0.405256 0.686829 0.981437 1.089057 1.484344 1.587218 1.476838 1.140326 1.239418 1.273081 1.514676 1.310178 2.009330 2.085868 2.557142 3.037629 2.751952 2.740590 2.730688 2.813281 2.466079 2.164714 1.491562 1.316746 0.906375 0.519711 0.554144 0.887187 0.611592 0.553970 0.559849 1.021510 1.137364 1.006453 1.503637 2.463392 2.262573 1.833897 1.489063 1.532129 1.498175 1.359780 0.856528 0.526589 -0.388477 -1.000857 -1.608066 -1.706993 -1.420472 -1.780618 -1.864102 -2.041879 -1.765485 -1.938196 -2.148038 -2.335813 -2.082089 -2.029608 -2.368669 -2.547830 -3.124860 -3.000097 -3.157300 -2.741869 -2.348667 -2.231511 -1.949961 -1.611713 -1.461846 -1.490920 -1.377863 -1.080035 -0.443507 -0.341831 -0.221120 -0.240979 -0.189231 -0.194421 0.001959 0.161884 -0.051825 0.114149 0.003484 -0.669419 -0.816402 -0.257535 -0.057291 -0.044082 0.662213 0.495360 0.525397 0.934497 0.735944 0.906373 1.567143 1.475963 1.590476 1.774698 1.766420 1.851764 1.458036 1.169728 0.582679 0.327386 0.556690 0.271778 0.581296 0.751293 0.840554 0.915980 0.802644 0.507920 0.336836 0.725728 0.485972 0.481135 0.729166 0.855811 0.910651 0.859198 0.618571 0.747712 0.742038 0.790653 1.536456 1.522172 1.683075 1.396312 0.837861 0.947400 1.140469 0.719227 0.640164 0.398697 0.052888 -0.346465 -0.563552 -1.049174 -1.296848 -0.997561 -0.963585 -0.238924 0.341591 0.515698 0.633115 1.448438 0.910781 0.606856 0.826571 0.506604 0.585735 0.417032 0.607226 0.316624 -0.056624 -0.561235 0.027542 0.433444 0.640937 1.009463 1.200467 1.246187 1.060186 0.567691 -0.108388 0.063544 -0.271895 -0.456111 -0.431023 -0.173111 -0.050643 -0.483127 -0.299731 -0.701551 -0.576966 -0.973938 -0.746837 -1.036329 -1.357619 -1.457543 -1.509427 -1.877439 -2.012146 -1.625860 -1.171523 -1.160654 -1.160670 -1.182927 -1.208659 -1.002371 -0.549012 -0.194886 0.372606 0.576536 0.324206 0.134576 0.053039 0.619889 1.082937 0.823160 0.898333 0.738965 0.820240 0.524663 0.216878 -0.053756 -0.161803 -0.042060 0.183715 -0.125313 -0.222892 -0.050145 0.212436 0.143492 0.294010 0.531657 0.575473 0.545809 0.360168 -0.184941 -0.175742 0.106968 0.242287 0.267056 0.470240 0.866112 0.773539 0.772989 0.915002 1.074852 0.749219 0.716050 0.375098 0.273534 0.528049 0.583863 0.434231 0.378170 0.533153 0.689024 0.383804 -0.025534 -0.216830 

1.090491 1.031459 0.713408 0.566234 0.491133 0.789194 0.731509 0.653838 0.554788 0.391628 0.100584 -0.063567 -0.105481 0.068723 0.072860 0.251353 0.266608 0.325755 0.269651 0.009206 -0.095098 0.014059 0.209523 0.549297 0.532175 0.646648 0.937004 0.622887 0.781358 0.642087 -0.052052 -0.433548 -0.500032 -0.310656 -0.319216 -0.372817 -0.821303 -0.766764 -0.604940 -0.809541 -0.659486 -0.686975 -0.952239 -0.995714 -1.097205 -1.240293 -1.113425 -0.978034 -0.707995 -0.632359 -0.312025 -0.162384 0.360592 0.293137 0.346490 0.182649 -0.066639 -0.282529 -0.456106 -0.636952 -0.484200 -0.195584 0.163026 0.560429 0.686284 0.820629 0.432161 0.728368 0.754093 0.552874 0.627141 0.597633 0.292575 0.245205 0.728089 0.949033 0.988225 1.089034 1.096051 1.028548 1.173718 0.805576 0.615435 0.341205 0.136413 0.086424 -0.108451 0.139637 0.249320 0.378508 0.541371 0.324516 0.288878 0.477143 0.440859 -0.185816 -0.478070 -0.580307 -0.643186 -0.425602 -0.096825 0.137876 -0.090581 -0.053588 -0.401009 -0.813829 -0.982865 -1.024573 -0.831209 -0.715051 -0.584720 -0.482026 -0.487040 -0.505373 -0.581471 -0.613315 -0.445591 -0.612510 -1.283395 -0.783497 -0.564330 -0.412652 -0.507025 -0.489414 -0.205321 0.099692 0.257538 0.518871 0.547697 0.179147 0.334980 0.414023 0.055454 -0.191472 -0.548196 -0.713387 -0.705261 -0.718837 -0.569065 -0.328365 -0.130687 -0.430090 0.166905 0.056447 0.019405 -0.072814 -0.016627 -0.335906 -0.494104 -0.873599 -1.412373 -1.555404 -1.595455 -1.647635 -1.483401 -1.205917 -0.946406 -0.622991 -0.288758 -0.258358 -0.274507 -0.163616 -0.058546 -0.152234 -0.113168 -0.589054 -0.485003 -0.553635 -0.534030 -0.394778 -0.009969 -0.183424 0.117848 0.626650 0.472812 0.229226 0.073079 0.544764 0.494235 -0.255421 -0.323278 -0.084086 0.028339 0.014872 -0.186068 0.081407 0.189300 0.558142 1.408683 1.956642 2.515838 2.636625 3.446582 4.030947 4.258977 4.172992 4.028617 4.212687 4.587469 4.698324 4.485113 4.731883 3.848828 3.588780 3.218244 2.702285 1.720155 1.177891 0.660388 0.048141 -0.450795 -0.631090 -0.908172 -1.068201 -1.258382 -1.401687 -1.292695 -1.438702 -1.624861 -1.450855 -1.745668 -1.387711 -0.756293 -0.717054 -0.611793 -0.173246 0.066364 -0.121625 -0.148039 0.289197 0.419011 0.694092 0.462860 0.572975 0.824950 0.854138 0.859737 0.989354 1.014817 0.955767 0.713704 0.579337 0.510419 0.584135 0.520041 0.517068 0.593272 0.454371 0.497043 0.429210 0.263707 0.242508 0.480390 0.357300 0.401749 0.418747 0.254223 0.051687 0.088697 -0.210575 -0.431887 -0.528620 -0.574944 -0.515446 0.004364 0.230726 0.182688 -0.003135 0.036475 0.405935 0.651532 0.640209 0.506946 0.504631 0.721947 0.973058 1.264828 1.101624 1.030623 1.162445 1.449501 1.569977 1.562173 1.073142 1.440223 1.203343 1.050152 1.058180 1.124168 0.864271 0.570234 0.249101 -0.041810 -0.330354 -0.369999 -0.457587 -0.902626 -0.596795 -0.587385 -0.167980 -0.098031 -0.225891 -0.217363 -0.271839 -0.478724 -0.648426 -0.550627 -1.029016 -1.342974 -1.017650 -0.507410 -0.466657 -0.765909 -0.766314 -0.475899 -0.577786 -0.792757 -0.523345 -0.344985 -0.203567 -0.039348 0.132632 0.282334 0.543048 0.663941 0.638476 0.255416 0.357091 0.131932 -0.306921 -0.339102 -0.303987 -0.101173 -0.449875 -0.483532 -0.756661 -1.024705 -1.036889 -0.698192 -0.836027 -0.932273 -0.698962 -0.428613 -0.432300 -0.221680 -0.402291 -0.257072 -0.475617 -0.625249 -0.724245 0.078643 0.293299 0.245166 0.156469 -0.196159 0.144738 0.468894 0.098245 0.150132 0.132171 0.180166 -0.044381 -0.110338 -0.360558 -0.420322 -0.336940 -0.279857 -0.308077 -0.426041 -0.284752 -0.418038 -0.290173 -0.078609 -0.025580 -0.158179 -0.304972 -0.405178 -0.690199 -0.416671 -0.060956 0.306254 0.482548 0.337923 0.486711 0.394515 0.580690 0.449340 0.329810 0.159857 0.381144 0.641318 0.801601 1.145150 0.941852 0.679353 0.771263 0.561588 0.367998 0.315441 0.299145 0.002409 

-0.231579 0.005841 0.012801 0.045699 0.225617 0.501344 0.373817 0.223089 0.091207 0.123387 0.148884 -0.054819 0.023789 0.296856 0.210952 0.034337 -0.278840 -0.149374 -0.203901 -0.231096 -0.347580 -0.556682 -0.360051 -0.077727 -0.148143 -0.286214 0.004145 0.089766 0.125249 0.210718 0.014577 -0.240215 -0.318545 -0.504275 -0.305798 -0.309518 -0.319882 -0.363379 -0.258678 -0.059058 -0.129477 -0.165411 -0.246174 -0.220712 -0.242950 -0.296796 -0.296243 -0.266675 -0.146216 0.011202 -0.016538 -0.089228 0.232917 -0.101810 -0.011472 0.202538 0.071433 -0.144295 -0.369777 -0.664181 -0.719764 -0.453124 -0.309991 -0.061522 0.058361 0.046457 -0.230514 -0.140778 -0.407690 -0.357456 -0.101364 0.003273 0.107792 -0.112756 0.169282 0.214922 0.072298 0.199072 0.178386 0.029343 0.028373 -0.072479 -0.128034 -0.185081 0.087489 0.113549 0.130994 0.177871 0.151116 0.405098 0.441538 0.302571 0.435273 0.759815 0.646526 0.372950 0.209021 0.078476 0.183211 0.223260 0.061998 0.115320 0.271734 0.283319 0.197195 0.057672 -0.050775 -0.010764 -0.091615 -0.236720 -0.163424 -0.222627 -0.381980 -0.469181 -0.638570 -0.733701 -0.617301 -0.559273 -0.721222 -0.686053 -0.678980 -0.661462 -0.769137 -0.797355 -0.608473 -0.232393 0.069682 0.192288 0.186665 0.076367 0.141557 0.091339 0.147525 0.173961 0.115892 -0.035373 -0.169147 -0.389610 -0.257783 -0.312686 -0.226827 -0.231492 0.071292 0.094280 0.021223 -0.012173 -0.171322 -0.302270 -0.297828 -0.259825 -0.295030 -0.343539 -0.504330 -0.654013 -0.758808 -0.595307 -0.619959 -0.586672 -0.418112 -0.355570 -0.154923 -0.093870 -0.055722 0.042531 0.040037 0.139209 0.175184 0.157456 0.067620 0.050680 0.425204 0.741743 0.792497 0.726788 0.770673 0.571900 0.553469 0.705733 0.763680 0.588411 0.610095 0.685666 0.817164 1.086003 1.263380 1.550259 1.804890 1.960075 2.454636 2.778275 3.408055 3.604857 4.068211 4.164560 4.420296 4.926168 5.066832 5.060045 5.000130 4.753305 4.243597 4.155589 3.773865 3.355890 2.692723 2.125787 1.159020 0.596731 0.111491 -0.416515 -0.735634 -1.136136 -1.530626 -1.549966 -1.659847 -1.945499 -1.842670 -2.018171 -1.978173 -1.996647 -1.901335 -1.921214 -1.811679 -1.633159 -1.507207 -1.339868 -1.223742 -1.174429 -1.019047 -0.874086 -0.726873 -0.476267 -0.285454 0.024108 0.208592 0.488202 0.719142 0.972963 1.134023 1.004703 0.956693 0.954336 0.809960 0.711554 0.508504 0.589280 0.791525 0.534677 0.362569 0.288063 0.262883 0.370006 0.344671 0.424129 0.551449 0.580949 0.782441 0.595808 0.277340 -0.007577 0.138430 0.170266 0.119524 0.348139 0.476828 0.339918 0.215278 -0.266746 -0.712188 -0.699963 -0.466246 -0.571633 -0.586197 -0.512542 -0.289774 -0.083999 -0.103890 -0.086209 -0.166418 -0.128556 0.194913 0.373687 0.405010 0.341335 0.528585 0.507734 0.666927 0.957353 0.919282 1.012427 1.125693 1.007928 1.012076 0.616218 0.498828 0.432561 0.290023 0.133310 -0.067243 -0.108785 0.073188 0.217825 0.298698 0.338669 0.148408 0.233049 0.335127 0.150637 0.039585 -0.141466 -0.040982 0.012603 -0.138623 -0.194084 -0.322332 -0.174691 -0.110889 -0.285554 -0.230345 -0.036873 -0.061835 0.117412 0.182510 0.227732 0.267276 0.058983 0.086603 -0.002706 -0.123424 -0.121283 0.012844 0.008239 -0.030697 -0.216619 -0.039779 0.094265 0.235826 0.312072 0.331080 0.208744 0.154407 0.300568 0.187486 0.054200 0.404907 0.411694 0.472477 0.462513 0.282881 0.184016 0.332446 0.408231 0.184850 0.103830 -0.069463 -0.035507 -0.042629 0.012271 0.152335 0.095310 0.129336 0.230389 -0.022552 -0.443029 -0.886005 -0.923748 -0.899661 -0.970940 -0.946978 -0.621547 -0.656771 -0.547941 -0.162594 0.153087 0.198705 0.329755 0.209278 -0.067751 0.086411 0.366905 0.418053 0.192534 -0.154106 -0.290631 -0.343611 0.026620 -0.055883 -0.247051 -0.391616 0.101520 0.304070 0.151252 0.605956 0.761342 0.847125 0.673184 0.557456 0.303713 0.268840 0.069159 -0.083211 

-0.277141 0.439682 0.772240 0.644450 0.999672 0.858882 0.626496 0.222149 0.158589 0.439036 0.287080 0.547520 0.668173 0.631491 0.593841 0.359697 0.196514 -0.247968 -0.545087 -0.283459 -0.460152 -0.907860 -0.699570 -0.554601 -0.290664 -0.269806 -0.502072 -0.396339 -0.309944 -0.275582 -0.541876 -1.018998 -1.446321 -1.817198 -1.287530 -1.669884 -1.402561 -1.037815 -0.603364 -0.251627 -0.548747 -0.824320 -0.565941 -0.339259 -0.181192 0.199617 0.179658 0.201383 -0.083748 -0.107197 -0.490586 -0.442320 -0.102357 -0.422547 -0.253872 0.100704 0.129437 0.230318 0.416614 0.640893 0.667886 0.852157 0.708730 0.653244 0.142795 0.041014 -0.522465 -0.099467 0.096984 0.548064 0.680067 0.537645 0.177188 -0.173253 0.102570 0.112733 0.086914 0.252889 0.439041 0.908075 0.696431 0.502999 0.429099 0.909414 1.183861 0.948089 0.831989 0.732393 0.022834 -0.064161 -0.784484 -1.031008 -1.020235 -1.046185 -0.907327 -0.587597 -0.222903 -0.516765 -0.530535 -0.008833 -0.028362 -0.383313 -0.401202 -0.686923 -0.883336 -0.870898 -0.893789 -0.872772 -0.867168 -0.731216 -0.721319 -1.113552 -0.880835 -0.551851 -0.032639 0.375806 0.808703 1.063527 0.839919 0.955022 0.815977 0.467109 0.360290 0.302281 0.321057 0.643127 0.505273 0.552902 0.577529 0.470098 0.726553 0.579299 0.451030 0.719411 1.231926 0.952668 0.424527 0.087025 0.091548 0.152500 0.038350 0.265947 0.529848 0.170554 0.166159 1.235504 1.141646 0.626580 0.786256 0.697135 0.395309 0.294617 0.337808 0.306080 0.355339 0.653516 0.856707 1.073489 1.286134 1.569074 1.964196 1.665131 1.989541 2.785801 2.256515 2.047005 2.503044 2.600063 1.916722 1.562586 1.801104 1.992718 1.716009 1.266811 0.935748 0.803518 0.592144 0.423819 0.529216 0.352833 0.637858 0.173694 -0.215144 -0.103949 0.493540 0.402504 0.515776 0.261927 0.585637 -0.004580 0.927771 2.050572 2.819240 2.846319 3.443481 4.049893 4.313314 4.324051 4.726879 4.411524 3.452448 3.357609 2.833782 1.776624 1.204288 0.703764 0.172467 -0.549053 -0.763512 -1.108020 -1.592261 -1.148629 -1.515018 -1.397048 -1.287771 -1.123590 -1.286196 -1.441327 -1.247456 -1.164807 -0.513974 -0.681151 -0.591984 -0.296384 0.254811 0.650193 0.808699 1.101571 1.183276 0.971464 0.834550 0.660113 0.674146 1.256688 1.012715 1.041369 1.559415 1.358327 1.263015 0.891317 1.181493 1.115584 1.988509 1.733660 0.654665 0.357909 0.437259 0.256752 0.286545 0.023803 -0.542839 -0.469035 -0.264441 -0.021543 0.496361 0.345952 0.473091 0.475855 0.326202 0.890705 1.075225 0.954653 0.880017 0.961826 1.191518 1.082652 1.224817 0.423794 -0.589316 -0.943081 -0.759874 -0.505338 -0.533219 -0.246011 -0.202668 0.205420 0.094812 -0.091655 -0.016838 -0.024741 0.017924 0.511644 0.974584 0.900802 0.840884 0.632612 0.788069 0.699597 0.438618 0.277224 0.509180 0.698042 0.325286 -0.012185 -0.158976 -0.679800 -0.628681 -0.711206 -0.814175 -1.135569 -0.958983 -0.402729 -0.353514 -0.264657 -0.693267 -1.049628 -0.649491 -0.603796 -0.762294 -0.174535 0.190435 0.390363 0.430540 0.476253 0.178958 0.233380 1.041291 1.056259 0.911900 1.292713 1.536969 1.906699 1.875776 1.907445 1.520450 0.723534 0.597075 0.885787 0.941174 0.632441 0.296792 0.346835 0.645687 0.679347 0.481262 0.179941 0.579301 0.865213 0.782928 1.188450 0.709478 0.454534 0.334994 0.347363 0.854243 0.635589 0.272091 0.006408 -0.000338 0.144847 0.533502 0.405541 0.049027 -0.290758 -0.804558 -0.996049 -1.058517 -1.023356 -0.740256 -0.745646 -0.766085 -0.566018 -0.812683 -0.847635 -1.296022 -1.183358 -0.896425 -1.310322 -1.054954 -0.417134 -0.134575 -0.120437 0.023512 0.260903 -0.068863 0.162280 0.569512 0.239319 -0.177587 0.084914 0.931517 0.405714 -0.033342 -0.202226 -0.142633 -0.508516 -0.991464 -0.887883 -0.711709 -0.576703 -0.864478 -0.925672 -0.817025 -0.595315 -0.506399 -0.639824 -0.528605 -0.758856 -1.024270 -0.900262 -0.637299 

-0.036728 0.146335 0.320063 0.180244 0.203463 0.116489 0.328966 -0.065478 -0.241908 0.030136 -0.208851 -0.101828 0.074541 0.057792 0.162374 0.557857 0.740693 0.766042 0.393582 0.313805 0.226418 -0.097944 0.008950 -0.015067 0.149264 0.137679 -0.064390 0.373762 0.611780 0.431332 0.327012 0.131996 0.290907 0.498338 0.734682 0.741251 0.758366 0.541447 0.825514 1.130580 0.825440 0.267204 0.405556 0.567584 0.230448 0.103657 0.149565 0.127286 -0.158271 -0.310640 -0.471218 -0.828089 -0.905272 -0.726089 -0.823413 -0.699244 -0.568056 -0.214095 -0.287086 -0.177801 0.030191 -0.156457 -0.180938 0.179309 -0.012271 0.017376 -0.167750 -0.014212 0.406400 0.320504 0.219912 0.220975 0.040513 -0.012932 0.018903 0.118310 0.334099 0.108721 -0.255374 -0.201241 -0.272586 -0.009290 -0.051580 0.176413 0.151823 -0.187347 -0.338663 -0.522335 -0.944143 -1.016396 -0.848299 -0.996581 -0.907513 -1.057943 -0.646209 -0.009364 -0.000484 -0.031283 -0.070123 -0.153906 -0.068659 -0.325147 -0.325289 -0.300500 -0.195589 0.111553 0.303600 0.195789 -0.246983 -0.253791 0.018018 0.157273 0.601128 0.573854 0.667602 0.755065 0.775453 0.761307 0.427655 0.359821 0.106547 -0.200622 0.128058 0.222192 0.454373 0.503869 0.208227 -0.076784 -0.305477 -0.081366 0.371192 0.407152 0.510296 0.635148 1.152730 1.442227 0.945551 0.817942 0.840995 0.830425 0.599554 0.270699 0.596347 0.882255 0.956322 0.985924 0.827807 0.909600 1.026532 1.245163 1.072649 0.798561 0.815950 1.209709 1.378733 1.646294 1.876539 2.151778 2.017610 1.721081 1.537001 1.354218 1.462193 1.647071 1.250491 1.245737 1.307998 1.565184 1.213206 0.668690 0.494535 0.184209 -0.136638 -0.600739 -0.350917 -0.583626 -1.176209 -1.924216 -2.204076 -2.320092 -2.246226 -2.702632 -3.076081 -3.341570 -3.536340 -3.658127 -3.537183 -3.559566 -3.541830 -3.249585 -2.564507 -1.854370 -1.341536 -1.010509 -0.872592 -0.550855 -0.223419 0.427615 0.907580 1.296196 1.361528 2.034928 2.313815 2.502712 2.582958 2.460797 2.236075 2.112700 2.249270 1.785576 1.795098 2.353941 2.291779 2.013105 2.106925 2.389634 2.142982 2.510794 2.702133 2.449341 2.353734 2.077357 2.082863 1.938334 2.364790 2.453404 2.367252 2.138765 1.653959 1.010368 1.026657 0.869194 0.665178 0.331728 0.225842 0.005948 -0.021359 -0.132440 -0.255816 -0.304670 -0.108068 0.157451 0.301596 0.019677 -0.314104 -0.693694 -0.986969 -1.284436 -1.046818 -0.955055 -1.006394 -1.146521 -1.151460 -1.020431 -0.970125 -0.804119 -0.311365 -0.072212 -0.284789 -0.277609 -0.399597 -0.617510 -0.335036 -0.274625 -0.004397 0.111585 0.274065 0.229802 0.214287 -0.186963 -0.171942 -0.102947 -0.227092 -0.201632 0.013623 -0.039470 0.330608 0.557890 0.578023 0.632381 0.285322 0.339623 0.383236 0.486908 0.422994 0.537857 0.725170 0.670379 0.549532 0.392732 0.390447 0.701718 0.508878 0.546525 0.587899 0.518594 0.481239 0.153437 0.181814 0.025889 -0.156875 -0.237729 -0.088856 0.354316 0.190522 0.025017 -0.192988 -0.042953 -0.428572 -0.326544 -0.385414 -0.678987 -1.007348 -0.903554 -1.030529 -0.859781 -0.170327 -0.064980 -0.281660 -0.020778 0.101562 0.026067 0.210207 0.400637 0.148445 -0.181663 -0.235453 -0.066574 0.024285 -0.018268 -0.146329 -0.422748 -0.227198 -0.316304 -0.545662 -0.646701 -0.378975 -0.271069 -0.353545 -0.207667 0.099273 0.315527 -0.000357 -0.152015 -0.256775 -0.307213 -0.396871 0.093240 0.333714 0.235081 0.567614 0.698268 0.616779 0.727089 0.914015 0.985660 0.864845 0.825705 0.664959 0.486419 0.337009 0.113807 -0.126192 0.204496 -0.164668 -0.306741 0.027725 -0.232761 -0.695631 -0.715667 -0.519908 -0.670829 -0.517252 -0.259495 -0.514497 -0.553516 -0.240751 -0.500644 -0.541165 -0.538702 -0.081860 0.144347 -0.203290 -0.220642 -0.443402 -0.837958 -0.960581 -0.723291 -0.612806 -0.398080 -0.336059 -0.092579 -0.231136 -0.156992 0.102886 -0.051616 -0.145999 0.017981 -0.185080 -0.255210 -0.226928 

-0.980319 -0.904775 -1.039686 -0.946844 -0.549804 -0.444982 0.073199 0.261297 0.299344 0.396283 0.127147 0.382607 0.841736 1.151161 1.161076 1.530856 1.291687 1.452408 1.147811 0.707395 0.841616 0.383276 0.487078 0.664831 0.814034 1.124470 0.805188 0.814914 1.327480 1.505964 1.160340 0.908512 0.551324 0.585639 0.514748 0.664759 0.530991 0.513893 0.705661 0.708263 0.517448 0.133467 0.037698 0.105010 -0.299972 -0.496090 -0.537231 -0.317171 -0.210699 -0.355728 -0.412187 -0.211379 0.237828 0.916400 1.028880 0.994772 1.664099 2.004786 1.915583 1.971244 1.837680 1.545565 1.055269 0.899859 0.621899 0.431461 0.637465 0.951035 0.954163 0.793408 0.409101 -0.000510 -0.065361 -0.148620 -0.439071 -0.651876 -0.319814 -0.577851 -0.748434 -0.814904 -0.946131 -0.818407 -0.901431 -0.616193 -0.371817 -0.252466 -0.254771 -0.547400 -0.872554 -0.944097 -0.474422 -0.560042 -0.532810 -0.893513 -0.795951 -0.210209 0.104162 0.261885 0.782118 0.665823 0.767053 0.649406 0.937120 0.851523 0.897293 0.745996 0.842465 1.025381 0.937331 1.221800 1.356447 1.227272 1.373418 0.983787 1.123136 0.535380 0.475297 0.089704 -0.251678 -0.522921 -0.503051 -1.284121 -0.843868 -0.288742 -0.014885 -0.061400 -0.228193 -0.628540 -0.683568 -0.099119 0.433786 0.482668 0.708873 0.867996 1.249726 1.408437 1.003896 0.857387 0.816168 0.799257 1.155095 0.869034 1.173964 1.058648 1.158143 1.160742 1.028775 1.209833 1.308018 1.425947 1.349739 0.982389 0.684779 0.744299 0.828422 1.126423 1.208590 1.559863 1.081606 0.677300 0.607633 0.759317 0.930840 0.573610 0.837864 1.008351 0.980057 1.125986 1.447990 0.984837 0.812820 0.818869 0.587390 0.134688 0.260404 0.067714 -0.297962 -0.993056 -1.616062 -2.020564 -2.808235 -3.286446 -3.693498 -3.533897 -3.920496 -3.582699 -3.288070 -3.224086 -3.099431 -2.452240 -2.131119 -1.128660 -0.525166 -0.269905 -0.282125 0.273506 0.526302 1.232515 1.146308 1.583004 1.830238 1.420631 0.981268 0.519121 0.463992 0.123724 -0.712603 -1.464277 -1.382229 -2.090672 -2.170464 -2.336914 -2.375176 -2.686734 -2.474348 -2.239235 -2.082405 -1.297908 -0.897146 -0.717956 -0.618166 -0.752175 -0.521300 -0.532470 0.103145 0.138116 0.602879 0.993413 1.294772 1.615927 1.828520 1.747502 1.765322 1.612947 1.350163 1.027475 0.988602 0.997647 1.280298 0.910879 0.427636 0.540447 0.728267 0.762667 0.824363 0.343933 0.265784 -0.024950 0.050275 0.455123 0.544384 0.618850 0.556946 0.385016 0.397949 0.420638 0.635711 0.736025 0.456111 -0.070524 -0.394860 -0.732467 -0.653694 -0.827723 -0.609749 -0.349921 0.018886 -0.328996 -0.126686 -0.113311 -0.401762 0.179039 0.466321 0.977369 1.238689 1.030491 1.172576 1.529121 1.218665 0.804575 0.302988 0.250088 0.367066 0.226666 -0.005447 0.162155 0.116364 0.226822 0.189322 0.749358 0.882253 1.133491 1.039159 1.008381 1.335906 1.438148 1.104426 0.711056 0.338287 0.120696 -0.359225 -0.478464 -0.087691 0.404538 0.125237 -0.062364 0.134636 0.146465 -0.522291 -0.331924 -0.594571 -0.772086 -0.582859 -0.371013 -0.713347 -0.588470 0.051790 0.154503 -0.197908 -0.119284 0.109106 -0.029834 0.115043 0.164717 0.159083 -0.310537 0.084297 -0.037465 -0.289106 -0.129439 0.251483 -0.157285 -0.187991 -0.453408 -0.806091 -0.524562 -0.498063 -0.372748 -0.275772 -0.258634 -0.130829 0.077179 -0.265961 -0.599663 -0.823591 -0.632641 -0.830988 -0.599785 -0.036295 0.129570 0.148098 0.128315 0.394983 0.323979 0.746824 0.750414 0.756073 1.303361 1.380170 1.276732 1.679905 1.633289 1.394146 1.613044 1.347318 1.531421 1.462847 1.009705 1.055886 1.048191 0.808012 0.622318 0.637620 0.684538 0.664032 0.408898 0.188977 -0.028639 -0.197530 -0.169411 0.159789 0.338168 -0.085161 0.355948 0.542716 0.746027 0.542284 0.892514 0.810059 0.389856 -0.047710 0.120121 0.111494 0.275497 0.277989 0.222178 0.410097 0.431633 -0.032705 0.247182 0.647771 

0.931858 0.949852 0.666972 0.381850 0.262830 0.104963 -0.065110 -0.129075 -0.038278 0.093892 0.075898 0.336400 0.281158 0.256304 0.187423 0.112664 0.262774 0.146929 0.144295 -0.024971 -0.189328 -0.042696 -0.123849 -0.082380 0.136724 -0.121048 -0.246104 -0.069461 0.504084 1.007705 0.835749 0.886699 0.903188 0.707075 0.424506 0.216037 0.014689 0.350398 0.409606 0.652275 1.021072 0.729446 0.754089 0.891873 0.894137 1.030122 0.823194 0.671684 0.841100 0.877622 0.719150 0.864319 0.928321 1.171815 1.065210 0.623155 0.645377 0.610670 0.035413 -0.030598 0.007048 0.188521 0.274142 0.233639 0.252650 0.041661 -0.108425 -0.222130 -0.241574 -0.446460 -0.443160 -0.165823 0.023783 -0.034956 -0.149602 -0.167519 -0.089552 -0.133833 -0.011587 -0.301104 -0.291959 -0.039776 0.308774 0.755477 0.751582 0.441184 0.382162 0.253401 -0.066621 -0.101550 -0.010566 0.174241 -0.001232 0.019763 0.156251 0.298228 0.389692 0.407691 0.576448 0.337250 0.120271 -0.158924 -0.175460 0.064869 0.231523 0.163075 0.547326 0.782652 0.574911 0.656024 0.692822 0.874190 1.085837 1.107122 1.342496 1.048173 0.703717 0.908742 0.929258 0.527929 0.495019 0.409320 0.254703 0.476354 0.385187 0.207913 0.257099 -0.241570 -0.284708 -0.177751 -0.035328 -0.054104 -0.214101 -0.251215 -0.050196 0.283525 -0.024436 0.218018 0.556404 0.467762 0.473621 0.309726 0.605923 0.594364 0.663568 0.644070 0.320391 0.189706 0.148425 0.152019 0.089964 0.048388 -0.028364 0.309903 0.554952 0.785971 0.943126 1.109951 0.873464 0.939323 0.931833 1.324417 1.868526 1.917272 2.061976 2.129875 2.474618 2.813763 3.265311 3.016485 2.761234 2.609405 2.317633 2.177201 1.952908 1.959935 1.619727 1.137647 0.679773 0.549689 0.434484 -0.025082 -0.410526 0.102006 -0.191417 -0.387440 -0.428143 -0.500220 -0.841039 -0.596647 -0.277292 -0.100796 -0.023598 0.124371 0.218493 0.242531 0.394466 0.502227 0.155056 -0.268455 -0.705074 -1.119822 -1.361579 -1.957437 -2.027972 -2.390829 -2.957533 -2.960805 -3.220553 -3.771629 -4.042403 -4.253357 -4.182280 -4.021968 -3.841528 -3.583159 -3.480398 -3.234194 -2.717318 -2.317901 -2.072315 -2.318215 -2.185798 -1.759423 -1.462949 -1.025212 -0.551201 -0.055961 0.223226 0.628352 0.688794 0.736903 0.710835 1.075720 1.167471 1.020489 1.155300 1.385363 1.350243 1.086557 0.929123 1.038939 1.223535 1.230072 1.446352 1.369888 1.497006 1.278347 0.955724 1.001637 0.861878 1.076441 0.946886 0.901280 0.634175 0.482669 0.569536 0.385377 0.551448 0.266035 0.310171 0.407045 0.154704 0.180734 0.108795 0.339610 0.619151 0.574312 0.756829 1.027011 0.988355 1.328008 1.461964 1.424989 1.469183 1.334252 1.127760 1.342556 1.377863 1.088385 0.534754 0.128620 0.124851 0.323947 0.209018 0.008185 -0.115086 -0.310901 -0.142568 0.239692 0.208070 -0.008791 0.013240 0.218282 0.294915 0.422796 0.524089 0.262117 0.353583 0.155828 -0.195597 -0.294884 -0.263746 -0.182308 0.027444 0.272921 0.330412 -0.104328 -0.362537 -0.241276 -0.446637 -0.523881 -0.607885 -0.593348 -0.650810 -0.390468 0.077128 0.152705 0.204557 0.151056 0.155216 0.066719 0.187870 0.295794 0.351747 0.208046 0.444800 0.532998 0.263504 0.154958 0.081887 -0.157111 -0.156036 -0.285668 -0.445716 -0.514436 -0.768714 -0.512750 -0.279277 0.007330 -0.156236 0.109314 0.286421 0.159092 0.291767 0.439730 0.566760 0.850954 0.693606 0.457832 0.741594 0.704580 0.509051 0.201791 0.413403 0.460653 0.129019 0.285332 0.360844 0.387935 0.607825 0.600594 0.083870 0.087901 0.053276 0.227811 0.355941 0.019231 0.051893 0.106103 0.366525 0.364166 0.364069 0.134699 -0.037751 -0.086518 -0.166111 -0.679648 -0.657681 -0.583729 -0.450047 -0.372153 -0.206458 -0.147500 -0.203573 -0.511967 -0.500007 -0.143267 -0.152051 -0.061297 -0.135956 0.174939 0.334844 0.199286 0.096118 0.197622 0.350948 0.374107 0.499861 0.492714 0.857716 

1.914746 1.721968 2.066878 1.824321 1.354679 1.155815 0.807936 1.151176 1.005444 0.575172 0.237565 0.104649 -0.401235 -0.642759 -1.171368 -1.091687 -0.716989 -0.635888 0.174723 0.216473 -0.198586 0.312720 0.398111 0.519968 0.585967 0.008433 0.069168 0.189307 0.000807 0.664531 0.284889 0.553957 0.482237 0.537198 0.569786 0.782387 0.891090 0.575312 0.517908 0.340323 0.122364 0.017567 0.035352 -0.098992 -0.128547 0.001316 0.294926 0.191347 0.037515 0.174754 0.218550 0.389961 0.730355 1.602840 1.422671 0.804985 0.672913 0.187395 -0.299261 -0.442309 -0.320569 -0.234917 -0.014410 0.299623 0.494125 0.691486 0.577632 0.214154 0.193783 -0.052738 -0.074635 -0.174757 -0.163219 -0.036061 -0.173720 -0.409907 -0.505535 -0.325623 -0.285894 -0.665568 -0.627316 -0.145932 0.270361 0.884516 1.177768 0.840680 1.003085 0.952288 0.427039 0.387431 0.132838 0.108875 0.186940 0.190393 -0.120833 -0.309108 0.005763 0.009208 -0.198463 -0.437448 -0.629479 -1.080840 -0.714218 -0.505583 -0.209617 -0.271529 0.282214 0.320477 -0.429476 -0.461427 -0.424191 -0.487578 -0.306122 -0.496794 -0.705401 -0.771514 -0.416166 0.371734 0.630658 0.765707 1.289402 1.097389 0.742619 0.859486 0.931491 1.061624 0.973087 0.816306 0.801993 0.770776 0.389168 0.698791 0.374835 0.523801 0.690614 0.840153 0.844475 0.798457 0.527160 0.302757 0.092689 0.226881 0.448829 0.604957 0.851843 0.816611 0.613894 0.898748 0.751383 0.986082 1.235946 0.927970 0.648064 0.628058 0.381319 0.037488 0.058010 -0.046164 -0.288656 -0.110732 -0.457483 -0.542147 0.117737 0.324078 0.073090 0.216084 0.576475 1.001259 1.317825 2.125835 2.226173 1.743993 1.457051 1.284690 0.604239 0.812984 0.695631 0.696380 0.414811 -0.171214 0.114191 0.324534 0.608556 0.940367 0.697905 0.612006 0.895519 1.274156 1.349518 1.787661 1.984863 2.117472 2.159695 2.728398 3.342238 3.592007 4.040742 4.297993 4.337293 3.203898 2.051601 1.989096 1.848803 1.939259 1.992107 1.527767 1.381815 1.273383 0.783774 0.224551 -0.125159 -0.364509 -1.143773 -1.735075 -1.490484 -1.295784 -1.979103 -2.604293 -1.582539 -1.491620 -1.487546 -1.399662 -1.849660 -2.082587 -2.610453 -2.706437 -2.745371 -2.924845 -2.402500 -2.025272 -1.714574 -1.395158 -1.363947 -1.192480 -1.014911 -1.052453 -0.998006 -1.027860 -0.962028 -1.079034 -1.137761 -0.610656 -0.608503 -0.367891 -0.205307 -0.391220 -0.010353 0.099852 0.079125 0.212442 0.200553 0.878251 1.084868 1.271602 1.351479 1.119438 1.134375 0.943825 1.226418 1.046035 1.208113 0.914484 0.535788 0.769047 0.947458 1.209578 1.494663 1.320995 1.409265 1.529195 0.860058 0.773133 0.966709 0.874346 1.157643 1.126692 1.339212 1.435137 1.618879 1.586240 1.195543 0.637903 0.906890 1.311322 1.423793 1.196750 0.997136 1.277689 1.277476 0.939796 1.077692 0.806867 0.608676 0.761565 0.686779 0.863857 1.062375 0.899312 0.960901 0.811253 0.122103 0.005272 0.021453 -0.348057 -0.192191 -0.620384 -0.479722 -0.724348 -0.280372 0.328092 0.209012 -0.250668 -0.332533 -0.305083 -0.525397 -0.473130 -0.501723 -0.792923 -0.580100 -0.273642 -0.262951 -0.713472 -0.592609 -0.172010 0.690852 0.642214 0.615099 0.425063 0.063405 0.077562 -0.343641 -0.826013 -0.492967 -0.601667 -0.751818 -0.746867 -0.525540 -0.662098 -0.896451 -1.091434 -1.627359 -1.694566 -1.647559 -1.661256 -1.512826 -0.896512 -0.552154 -0.184886 -0.284287 -0.593761 -0.108133 0.365333 0.218841 -0.026853 0.464225 0.606354 -0.044378 -0.009043 0.089923 0.047570 0.202925 0.271215 0.021384 0.071587 0.546935 0.496891 0.246015 0.061430 0.059558 -0.397625 -0.141211 -0.013663 0.193652 -0.065985 0.108104 0.298338 0.395827 -0.119207 -0.090627 -0.235716 0.015114 0.025921 -0.023586 -0.196590 -0.419577 -0.421401 -0.434305 -0.333708 0.130147 0.103630 -0.102382 0.183028 0.598909 0.600994 0.817271 1.000727 1.369612 1.229730 0.828185 0.755441 0.217404 

0.931331 0.814691 1.028011 1.215192 1.199675 1.264977 1.279251 1.435436 0.722194 0.497079 0.071568 -0.184068 -0.463625 -0.325789 -0.699535 -0.214498 0.374747 0.688330 0.639820 0.510988 0.171613 0.413579 0.543798 0.476460 0.425157 0.484765 1.112908 1.122612 0.998401 1.596433 1.084563 0.730234 0.865614 1.144185 1.417908 1.302081 1.018645 0.411608 -0.494075 -0.630697 -0.639500 -0.754306 -1.049779 -1.059117 -1.035195 -1.748556 -1.610587 -1.581962 -1.337322 -1.067748 -0.536591 -0.073023 0.195709 0.880981 1.342998 0.703347 0.434730 0.034136 -0.067737 0.092254 0.397689 0.380797 0.466341 0.679963 0.673696 1.123858 0.638956 0.450655 0.710677 0.662501 0.274189 -0.021989 -0.454928 -0.453205 -0.432310 -0.396595 -0.538275 -0.277053 0.320783 0.520496 0.536589 0.558051 0.568183 1.067039 1.218512 1.082481 0.902661 0.682572 0.132195 -0.044860 -0.115097 -0.198246 -0.039668 -0.277616 -0.616992 0.042498 -0.058246 -0.161395 0.018048 0.344053 0.222011 0.165785 0.237969 0.404583 0.198901 -0.184464 0.182069 0.592996 0.336906 0.667844 0.718250 0.682546 0.929326 1.225143 1.300582 1.083610 0.727332 0.591927 0.917675 1.055314 0.877757 0.900904 0.911730 0.487052 0.315764 0.552796 0.810671 0.786079 1.375048 1.486928 1.930186 1.903486 1.876099 1.995441 1.719583 1.572798 1.846805 1.605088 1.237255 1.053064 0.625371 0.519741 0.581361 0.661242 1.106578 1.198675 1.013900 0.490717 0.592379 0.193982 0.156874 0.135107 -0.042612 -0.008455 -0.402874 -0.704552 -0.658327 -0.034837 0.350205 1.142810 1.279422 1.281824 1.600732 1.329783 1.015482 0.984639 1.237049 1.300286 1.814138 2.384661 2.300329 1.894669 2.126693 2.001785 1.469511 1.750340 1.305929 1.466761 0.868724 -0.072356 -0.110440 0.263320 0.385861 0.567621 0.423472 0.496140 1.036392 0.371351 0.395400 0.947218 1.044689 0.841164 0.846177 0.366959 0.441204 0.894953 1.128869 0.993282 1.037910 0.595515 0.427472 1.241542 1.459444 1.941766 1.873593 1.183401 0.377587 -0.139022 -0.450091 -0.424137 -0.463378 -0.354886 -1.046812 -1.531342 -1.508277 -2.502531 -2.971687 -3.165263 -3.298481 -3.305838 -2.910554 -2.896585 -2.796870 -2.573798 -1.933438 -1.804037 -2.083819 -2.023934 -1.751102 -2.185246 -2.460249 -2.312944 -2.478173 -2.323571 -1.998171 -1.836192 -1.974049 -1.624041 -1.617705 -2.113358 -1.767276 -1.015670 -0.876625 -0.328313 -0.112415 -0.162223 -0.018359 0.332479 0.305849 0.311803 -0.165469 0.385974 0.696726 0.393467 0.688676 0.625883 0.956606 1.450594 1.844444 1.754241 1.628005 1.494880 1.304096 0.489172 -0.118850 -0.309009 -0.504801 -0.570094 -0.604801 -0.431452 -0.562877 -0.981404 -0.339284 -0.186536 0.197412 0.399461 0.687400 0.705601 1.006695 1.132454 1.079889 0.800033 0.840270 1.020676 1.330767 1.349594 1.129166 0.995338 0.534827 0.545120 0.571205 0.433286 0.446498 0.363693 0.225855 -0.101164 0.259024 0.496420 0.219249 0.146307 0.312477 0.264873 0.193754 -0.199148 -0.309924 -0.828898 -0.518343 -0.932787 -0.606535 0.031078 0.321139 0.401672 0.358383 0.146871 -0.013351 -0.412418 -0.818436 -0.966299 -0.721349 -0.391854 0.102600 0.042386 -0.270004 -0.613726 -0.778437 -0.765073 -0.684288 -0.642906 -0.759172 -0.547970 -0.822126 -0.734315 -0.761561 -0.740002 -0.817410 -0.931488 -0.472759 0.019699 -0.535427 -0.662619 -0.437274 -0.173384 -0.039264 -0.019706 -0.036780 0.501205 0.624486 0.477872 0.564508 0.869862 0.738792 0.605309 0.385390 0.739844 1.037346 1.100078 1.028146 0.994378 0.650860 0.771773 0.640063 0.454782 0.703747 0.787946 1.119668 0.826302 0.297758 0.197789 0.551669 0.721072 0.561462 0.446647 0.587315 0.502050 0.027091 -0.019184 0.441522 0.631006 0.097114 -0.432046 -0.530144 -0.214807 0.386458 0.636410 0.724965 0.856086 0.871775 0.511212 0.841534 0.236804 -0.099317 0.035394 0.411541 0.778949 0.755110 0.576305 0.846075 1.121645 1.128519 0.823072 0.607289 

-0.225354 -0.312617 -0.515273 -0.680632 -0.733792 -0.557723 -0.785083 -0.724071 -0.572337 -0.431235 -0.304183 -0.306177 -0.481998 -0.274927 -0.066894 0.138893 0.093278 0.249409 0.126707 0.124099 0.024204 -0.111534 -0.116528 -0.025780 0.147691 0.076702 0.192760 0.072378 -0.001659 0.034151 -0.105158 -0.090799 -0.072111 0.170922 0.441979 0.525824 0.286146 0.211483 -0.033456 -0.032027 -0.076594 -0.450248 -0.479901 -0.383972 -0.326100 -0.502110 -0.461365 -0.345446 0.034894 0.163856 0.136324 0.210845 0.008517 -0.063000 -0.139585 -0.264520 -0.284668 -0.520568 -0.113956 0.172643 0.217524 0.170314 0.229177 0.186311 -0.162585 -0.225387 -0.274148 -0.271358 -0.222783 -0.275273 -0.485334 -0.405414 -0.610273 -0.936681 -1.178909 -1.063647 -0.972840 -0.752876 -0.537429 -0.303109 -0.222523 -0.233324 -0.188355 0.252727 0.667661 0.579186 0.634307 0.506031 0.391366 0.294728 0.114270 0.207762 0.100354 -0.533994 -0.523963 0.023955 0.249867 0.341711 0.525455 0.484042 0.692335 0.834628 0.826547 0.715536 0.520199 0.555809 0.493137 0.508906 0.426970 0.260415 0.217727 0.177533 0.219617 -0.191188 -0.298662 -0.092473 -0.087798 -0.115071 0.046670 0.011261 0.058061 -0.172119 0.167772 0.133195 -0.011722 0.052637 -0.085503 -0.177251 -0.082940 -0.019096 0.208889 0.476675 0.393196 0.260052 0.132325 -0.077019 -0.110309 -0.193028 -0.179141 0.136310 0.069545 0.029536 -0.091143 0.020364 0.325646 0.282743 -0.145518 -0.348049 -0.228547 -0.208987 -0.391607 -0.369248 -0.291230 -0.116752 -0.287407 -0.272136 -0.049450 0.337683 0.523841 0.883412 0.849960 0.942686 1.275921 1.185455 1.227678 1.289122 1.475584 1.574562 1.892549 1.750850 1.121544 1.053725 1.260950 1.482162 1.713393 1.935603 2.254233 2.609191 2.709671 2.866932 3.330281 3.351809 3.230794 3.613592 3.583162 3.516206 3.379558 3.242224 3.513889 3.483883 3.317999 3.086252 2.990823 2.571671 2.568572 2.531384 2.335673 2.070325 1.776406 1.632824 1.165818 1.019327 0.147175 -0.539462 -0.941523 -1.260187 -1.903104 -2.074906 -1.895317 -1.896621 -2.039126 -2.143024 -2.238205 -2.644581 -2.730632 -2.685939 -2.475937 -2.362681 -2.460998 -2.447725 -2.473265 -2.399307 -2.248359 -2.051781 -1.872101 -1.556879 -1.462497 -1.198221 -0.790156 -0.946428 -0.997028 -1.050869 -1.167595 -0.945174 -0.748418 -0.522841 -0.748267 -0.615419 -0.219708 -0.333593 -0.384618 -0.339531 -0.021438 -0.072450 -0.057635 0.116173 0.314087 0.379481 0.660281 1.153240 1.283626 1.160765 1.072799 0.660157 0.454535 0.429151 0.321761 0.174468 0.228690 0.557554 0.660766 0.575050 0.729212 0.744503 0.749656 0.755094 0.577345 0.248551 0.027539 0.058183 0.156724 0.084560 0.177432 0.126016 -0.033392 -0.134989 -0.046287 0.224994 0.356147 0.570969 0.629280 0.567777 0.417202 0.318597 0.473298 0.504971 0.479956 0.781083 0.521414 0.204619 -0.009757 -0.188547 -0.105331 -0.082171 0.160560 0.086824 0.192610 -0.052549 0.051075 0.272315 0.585345 0.633427 0.518340 0.572622 0.427666 0.178919 -0.156050 -0.139450 -0.134589 -0.201725 -0.205558 -0.060487 -0.033341 -0.347119 -0.300215 0.005130 -0.138955 -0.014496 0.292613 0.192956 0.395085 0.629760 0.684268 0.541666 0.424656 0.166804 -0.029094 -0.119801 -0.163972 -0.256516 -0.381771 -0.394167 -0.398530 -0.282492 0.023726 -0.057422 -0.100069 0.122002 0.122640 -0.033014 -0.164883 0.172229 -0.030246 -0.053072 -0.114297 -0.321246 -0.190197 -0.116904 -0.027637 0.170924 0.227350 0.139886 0.090454 0.116028 0.103454 0.172914 0.493958 0.387468 0.226479 0.209600 0.325204 0.350397 0.166123 0.046805 0.118892 0.043971 0.046064 0.227673 0.032243 0.105538 0.200388 0.100553 0.150423 0.341073 0.366666 0.025471 -0.095417 -0.166802 -0.503259 -0.577658 -0.785339 -0.671723 -0.481771 -0.239442 -0.157113 -0.191284 -0.166414 0.011256 0.120178 -0.063698 -0.104727 0.152332 0.278278 0.492579 0.618106 0.517982 0.665352 0.605260 0.621569 0.512902 0.394939 

-0.170003 0.012301 -0.129124 -0.533995 -0.867564 -0.728993 -0.793207 -0.954283 -1.098329 -0.889935 -0.586003 -0.763289 -0.512789 -0.257898 -0.087961 -0.021999 0.237597 0.224835 0.135000 0.578854 0.587279 0.120124 0.026323 -0.177682 -0.153161 -0.178610 -0.194212 -0.014513 -0.191276 -0.307770 -0.508484 -0.384920 -0.327483 0.003533 0.424289 0.210660 -0.128568 -0.096750 -0.120438 -0.172900 -0.477586 -0.749558 -0.845179 -0.896800 -0.860574 -0.998602 -0.758920 -0.468484 -0.013736 0.047378 -0.184481 -0.287129 0.339580 0.544569 0.247297 0.275486 0.454027 -0.189728 0.347532 0.194011 0.515165 0.446386 0.530067 0.741504 0.323977 -0.153555 -0.132132 -0.248530 -0.317334 -0.360978 -0.418643 -0.086976 -0.122092 -0.598022 -0.328855 0.010246 0.474972 0.613031 0.737705 0.830347 0.828158 0.927021 0.676897 0.727339 0.359777 0.189137 0.105646 -0.110369 -0.351670 -0.147107 -0.013120 -0.011555 -0.059179 -0.478329 -0.759004 -0.636501 -0.508720 -0.608224 -0.660587 -0.702071 -0.320518 -0.168668 -0.409889 -0.430647 -0.347216 0.448945 0.598799 0.817997 0.828888 0.242077 0.298851 -0.230783 -0.715486 -0.818216 -1.114851 -1.362906 -1.197003 -1.437171 -1.561212 -1.604901 -1.269593 -0.947735 -0.256312 -0.159096 -0.274758 -0.119572 -0.541664 -0.772734 -0.495349 -0.351758 -0.078858 0.034533 -0.173882 -0.401541 -0.523015 -0.540751 -0.257532 -0.260051 -0.476919 -0.449320 -0.543948 -0.242118 -0.191931 0.505751 0.489334 0.449149 0.402424 0.273591 0.124477 0.017822 0.097218 -0.003989 -0.242888 -0.441163 -0.854609 -0.599669 -0.323293 -0.172800 -0.096490 0.318164 0.736512 0.991948 1.258411 1.395711 1.355635 1.175882 1.442981 1.550523 1.746202 1.851351 1.712637 1.332079 1.382033 1.190785 1.242727 1.370411 1.575064 1.978662 1.905202 1.615705 1.559597 1.710203 1.364114 1.421712 1.498004 1.671929 1.964164 2.102904 2.393066 2.872247 2.713452 2.733720 3.182564 3.173372 4.045836 4.590550 4.570457 4.653291 4.466641 4.324933 3.905784 3.630708 2.847288 2.427692 1.860616 1.391276 0.931274 0.750045 0.470628 -0.067913 -0.146522 -0.433984 -0.396399 -0.737369 -0.532040 -0.467960 -0.663071 -0.181429 -0.255994 -0.699997 -0.720266 -0.514068 -0.329494 -0.399007 -0.504812 -0.591336 -1.061064 -1.191961 -1.177925 -1.252343 -1.446141 -1.668193 -1.783393 -1.486064 -1.100605 -0.721442 -0.460477 -0.490942 0.298026 0.401454 0.219280 0.276644 0.568478 0.411333 0.434523 0.426776 0.300109 0.166815 0.309453 0.475859 0.722429 0.643076 0.685693 0.692477 0.298228 -0.178916 0.074803 -0.073760 -0.246013 -0.186369 -0.025079 0.228048 0.476261 0.697830 0.687632 0.955240 1.165779 1.011424 1.060920 0.994025 1.081422 1.693701 1.662238 1.355233 1.109997 1.164833 1.015519 0.521795 0.502669 0.643677 0.706639 0.879787 0.608401 0.423566 0.390663 0.365459 0.303711 0.645872 0.579473 0.412524 0.300923 0.510532 0.881137 0.804673 1.301143 1.423047 1.659668 1.445599 1.551715 1.544407 1.526824 1.348444 1.257536 1.298650 0.850742 0.331240 -0.084318 -0.360635 -0.500470 -0.553349 -0.703595 -0.456910 -0.117561 0.006055 -0.221707 -0.108958 -0.089964 -0.101281 -0.087194 -0.305732 0.017510 0.483612 0.420729 -0.092902 0.120354 -0.329127 -0.485578 -0.417239 -0.293127 -0.428408 -0.351075 -0.185981 0.100377 0.137432 0.173731 0.288422 -0.177744 -0.400748 -0.093749 -0.063959 -0.476202 -0.204818 -0.093991 0.177072 0.069259 -0.344696 -0.289826 -0.526475 -0.861108 -0.827941 -0.312151 -0.412923 -0.401185 -0.196132 0.022073 -0.024171 -0.130927 -0.022767 -0.164119 -0.112583 0.192782 0.558519 0.317309 0.267016 0.512538 0.481646 0.455982 0.534852 0.373980 0.302039 0.231620 -0.203556 -0.463847 -0.228222 -0.337901 -0.497227 -0.387583 -0.193281 -0.392830 -0.619737 -1.022863 -1.236590 -1.018575 -0.586536 -0.524012 -0.347655 -0.155150 -0.124960 -0.201024 -0.428653 -0.378120 -0.222869 -0.324942 -0.181863 -0.364458 -0.228393 -0.181766 -0.238733 0.162761 0.301118 0.470001 

-0.500155 -0.569853 -0.286431 -0.092073 -0.044200 -0.297424 -0.331811 -0.623097 -1.197031 -1.273713 -1.167636 -1.185617 -0.976904 -0.863144 -0.840907 -1.148066 -1.041277 -0.621389 -0.240709 0.376157 0.370768 0.125598 0.197426 0.467711 0.603534 0.744393 0.681787 0.551917 0.209019 0.295603 -0.198822 -0.707816 -0.948010 -0.858786 -0.480595 -0.206519 -0.068692 0.105121 0.410189 0.627593 0.430675 0.338406 0.374123 0.295762 -0.078101 -0.484367 -0.366185 -0.383542 -0.232621 0.044946 -0.191658 -0.162229 0.197033 0.314191 0.357080 0.568561 0.380421 0.177843 -0.123835 -0.150550 -0.367259 -0.330710 -0.402794 -0.081118 -0.094998 -0.363209 -0.042158 -0.184255 -0.186022 -0.065112 -0.288082 0.169853 0.037193 -0.017361 -0.140054 -0.107836 0.233023 0.166269 0.027157 -0.069569 0.051834 -0.193291 -0.553914 -0.423728 -0.772891 -0.377630 -0.186710 -0.213860 -0.133283 0.069286 0.430757 0.525851 0.908431 0.177736 0.050118 0.135470 -0.141081 -0.058811 0.221340 0.576914 0.553849 0.744853 0.890521 0.608277 0.473260 1.287004 1.431298 1.284846 0.977431 0.514716 0.535602 0.310756 -0.014166 -0.405424 -0.419842 -0.552267 -0.417505 -0.862891 -0.987293 -0.972813 -0.627500 -0.529675 -0.023672 0.338395 0.507557 0.902716 1.001415 1.258911 1.040304 1.197128 1.126016 0.716453 0.898945 0.910301 0.994625 0.864694 0.851174 1.362077 1.226629 1.238478 1.009475 1.261976 1.168447 0.871998 0.888656 0.737915 0.968349 0.836804 0.651193 0.833603 1.251168 1.169149 0.491371 0.514027 0.276096 0.910942 1.322004 1.387099 1.392695 1.715040 2.251472 1.892285 1.912768 1.918553 1.933671 1.985796 1.661039 1.716369 1.343514 1.496565 1.449181 1.465261 0.893109 1.021958 1.203733 1.256806 1.399697 1.506532 1.210681 0.553243 -0.186927 -0.319615 -0.927343 -0.988006 -0.805891 -1.107781 -1.282292 -1.313265 -0.820856 -0.493397 0.365794 0.567094 1.020874 1.217945 1.846018 2.458691 2.334892 2.004947 2.204671 2.493815 2.377169 2.121755 1.881727 1.508378 0.972456 0.197613 -0.721833 -1.369314 -2.062514 -2.201730 -2.782139 -2.942903 -3.147198 -3.324919 -3.189512 -2.753836 -2.770435 -2.426827 -2.126287 -1.394425 -0.834468 -0.550036 -0.006649 0.504154 1.074969 1.172885 1.289911 0.963593 1.226234 1.608899 1.689643 1.595333 2.013328 2.339796 2.210091 2.095362 1.840786 1.868484 2.088313 1.999847 2.259942 1.737743 1.700231 1.297356 1.012238 1.306368 0.704315 0.866025 0.484613 0.608647 0.966002 1.036369 0.847713 0.481664 0.267978 -0.114215 0.201941 0.205183 0.273286 -0.036980 -0.074044 0.101522 0.496841 0.695361 0.494116 0.442314 0.488984 1.297077 1.480282 1.768949 1.778607 1.845265 1.854496 1.261924 1.821632 1.967842 1.638732 1.078502 1.044422 0.882204 1.141062 0.991281 0.657012 0.105092 0.317888 0.339434 0.083813 0.278805 0.121409 0.105019 0.106028 -0.061570 -0.383306 -0.561810 0.067654 0.507859 0.611733 0.481834 0.972068 0.670581 0.616623 0.189418 -0.275423 -0.209634 -0.283434 -0.790352 -0.903868 -1.021390 -1.180564 -1.069159 -0.517515 -0.127112 -0.175902 -0.403080 -0.263393 0.314368 0.288736 0.123319 0.073609 0.329806 0.569040 0.656062 0.745846 1.086373 1.337103 0.982362 0.939852 1.362971 1.350787 1.160457 1.293809 1.800601 1.737784 1.705200 1.637159 1.397176 1.165869 1.195807 0.993034 0.549051 0.010206 0.107482 0.449876 0.814474 0.444444 -0.202370 -0.216747 -0.678921 -0.830146 -1.010378 -0.730516 -0.451489 -0.025197 -0.258027 0.150830 0.458725 0.313756 0.384416 0.366254 0.535075 0.696663 0.929094 0.872421 1.291352 1.573087 1.370988 1.075226 1.218068 1.038061 0.622164 0.090894 -0.191216 -0.392940 -0.530270 -0.783049 -0.793479 -0.800813 -0.821742 -0.513208 -0.645865 -0.852806 -0.557058 -0.245271 -0.091268 0.462186 0.981069 1.180837 1.004658 0.858792 0.732056 0.009927 -0.175945 -0.344129 -0.808925 -1.004363 -0.761107 -0.491748 -0.576986 -0.404704 -0.244876 -0.274263 

-0.385263 -0.481734 -0.348103 -0.212281 -0.319928 -0.308164 -0.151302 -0.133860 -0.253802 -0.308617 -0.631165 -0.903036 -0.438068 -0.422126 -0.673209 -0.563173 -0.457993 -0.462824 -0.288439 0.207416 0.225726 0.118387 0.051639 0.242023 0.501051 0.675631 0.835244 0.881141 0.637021 0.713329 0.379415 0.323305 0.049986 -0.151519 0.076308 0.209092 0.417050 0.136620 0.073883 0.090924 -0.221280 -0.156101 -0.155463 0.236172 0.466811 0.377780 0.323089 -0.155200 -0.309739 -0.164545 0.005504 -0.067421 -0.119377 -0.060896 0.063419 -0.014238 -0.231413 -0.139912 -0.138242 -0.246437 -0.482819 -0.392395 -0.165414 -0.072997 -0.032131 -0.244752 -0.197171 -0.054406 -0.210937 -0.338278 -0.418154 0.056807 -0.182820 -0.215987 -0.319104 -0.174487 -0.040742 -0.082230 -0.172132 -0.279403 -0.391147 -0.387659 -0.538214 -0.639796 -0.808085 -0.486859 -0.042695 -0.061194 0.536793 0.539411 0.483479 0.564107 0.889822 0.576794 0.437590 0.356448 0.502926 0.452375 0.265931 0.184373 -0.051249 -0.196419 -0.009199 -0.237131 -0.454523 -0.244321 -0.125622 -0.299756 -0.134232 -0.211140 -0.165948 -0.123061 -0.081341 -0.004100 0.118255 0.248971 0.570051 0.508187 0.340481 0.083442 0.047086 0.015209 0.121158 0.353092 0.321425 -0.078111 -0.196740 -0.001940 0.058281 0.349534 0.370541 0.376498 0.559855 0.829923 0.707375 0.763657 0.687278 0.658397 0.371634 0.545897 0.462430 0.388583 0.235042 -0.024855 -0.163127 -0.218148 -0.075907 -0.097938 0.023162 0.027591 0.008922 -0.128535 -0.546768 -0.633650 -0.889547 -0.737290 -0.622825 -0.602360 -0.452529 -0.528349 -0.261554 -0.477582 -0.506486 -0.593717 -0.258232 -0.103841 -0.340049 -0.483239 -0.673771 -0.726436 -0.655618 -0.496248 -0.524973 -0.325635 -0.091203 -0.184586 -0.112152 -0.123704 -0.257069 -0.290418 -0.484821 -0.314321 -0.286425 0.122588 0.631419 1.310489 1.318647 1.402047 1.924086 2.409492 3.045873 3.401916 3.589797 3.950058 4.427140 4.628944 4.646476 4.633416 4.790308 4.986032 4.960841 4.730998 4.533561 4.150519 3.768009 3.297137 2.206049 1.703460 0.963394 0.842665 0.097945 0.023876 -0.128663 -0.847970 -0.673158 -0.984311 -1.328117 -1.159713 -1.240344 -1.010200 -1.029835 -1.074798 -0.908418 -0.746311 -1.030482 -0.843506 -0.479158 -0.487000 -0.813279 -0.860575 -0.888489 -0.881750 -0.879159 -0.489739 -0.626742 -0.541413 -0.569197 -0.527079 -0.663919 -0.924917 -0.826544 -0.788011 -0.897028 -0.933986 -0.613710 -0.457258 -0.489101 -0.348065 -0.342981 -0.427682 -0.293109 -0.359432 -0.307604 -0.526233 -0.510181 -0.173737 0.057214 0.279749 0.180655 0.140036 0.211050 0.256338 0.258375 0.529313 0.477747 0.470590 0.380503 0.610078 0.568313 0.717711 0.772565 0.870826 1.113962 0.787609 0.811386 1.051444 0.834294 0.598766 0.422752 0.408798 0.655144 0.538234 0.307853 0.457494 0.259195 0.139747 0.253073 0.409719 0.320234 0.453306 0.690938 0.727909 0.731759 0.996445 0.924554 0.728168 0.885919 0.716711 0.695863 0.481700 0.471488 0.230432 -0.318213 -0.249097 0.016895 -0.193334 -0.262057 -0.158897 -0.493244 -0.752702 -0.891199 -0.994193 -1.156153 -0.950137 -0.692539 -0.448752 -0.568021 -0.403889 -0.413624 -0.440512 -0.004983 0.352861 0.741562 0.770671 0.575251 0.599283 0.488962 0.365840 0.362126 0.441351 0.485121 0.495351 0.486862 0.600126 0.495196 0.635226 0.701057 0.537542 0.504277 0.523343 0.326741 0.290821 0.385529 0.174673 -0.287085 -0.682101 -0.281387 -0.389045 -0.386396 -0.272338 -0.401576 -0.549702 -0.372908 -0.168889 -0.346086 -0.555008 -0.722231 -0.670054 -0.450609 -0.051043 0.005063 0.249142 0.424171 0.799483 0.762247 0.349525 0.178250 0.084548 0.071609 -0.064017 0.062921 0.111721 0.250715 0.159602 -0.187957 -0.501271 -0.375686 -0.205234 0.111853 0.056744 0.087931 0.047252 0.138944 0.136338 0.355863 0.349894 0.669120 0.765141 0.884048 1.272668 1.310040 1.124619 1.027001 0.967130 0.865278 0.653291 0.483183 0.271346 0.454177 0.285886 0.259014 

-0.285975 -0.233282 -0.372033 -0.220341 -0.154898 0.054929 0.323778 0.537396 0.820837 0.935012 0.928475 0.893644 0.868748 0.629907 0.202088 0.322158 0.363736 0.390756 0.626684 0.873976 1.196262 0.827139 0.590638 0.760271 0.896425 0.972127 0.873292 0.801989 0.675123 0.365594 0.155450 -0.020388 -0.190255 -0.087087 0.063055 -0.011340 -0.131386 -0.272029 -0.258338 -0.322332 -0.364500 -0.393315 -0.529288 -0.400387 -0.263159 -0.153370 -0.213344 -0.288773 -0.274401 -0.363672 -0.604318 -0.821033 -0.899167 -0.502174 -0.338318 -0.353404 -0.101149 0.001330 -0.259134 -0.370355 -0.678722 -0.686218 -0.834425 -0.644158 -0.430245 -0.573533 -0.279330 -0.060823 -0.039639 0.133578 -0.011743 -0.043239 -0.286047 -0.468982 -0.519334 -0.474949 -0.371889 -0.295932 -0.187487 -0.258935 -0.391269 -0.273598 -0.054855 -0.070271 -0.220720 -0.128134 -0.237381 -0.286356 0.338516 0.499777 0.337993 0.362285 0.589366 0.523905 0.344753 0.417447 0.683561 0.615280 0.436099 0.596749 0.337004 0.161863 0.128102 -0.239901 -0.152683 -0.193965 -0.402784 -0.287825 -0.277965 -0.587595 -0.668840 -0.689059 -0.851477 -0.779489 -0.838534 -0.745955 -0.385292 -0.377491 -0.368816 -0.275692 -0.414015 -0.193199 -0.128681 -0.094888 0.212383 0.115114 0.198915 0.406895 0.509623 0.744114 0.851234 0.834326 0.820939 0.781838 0.557561 0.563309 0.295973 0.090305 -0.136453 -0.188189 -0.083032 -0.327349 -0.297603 -0.132100 -0.362805 -0.521235 -0.678418 -0.471325 -0.125090 -0.158815 -0.172079 -0.538745 -0.758601 -1.040948 -1.226492 -1.043658 -0.757490 -0.467734 -0.382286 -0.059378 0.286872 0.227477 0.269667 0.211813 0.049260 -0.192327 -0.328956 -0.282852 -0.139239 -0.043860 0.322311 0.512689 0.774229 1.054458 0.831298 0.687810 1.196679 1.364879 1.684339 1.786978 1.617340 1.735104 1.849830 1.924559 2.470050 3.022037 3.032573 3.307360 3.214902 3.261129 3.629291 3.882444 3.900503 4.415797 4.478841 4.334011 4.242912 4.275243 3.942324 3.523430 3.449108 3.003024 2.723789 2.474825 2.051601 1.444032 0.697569 0.306424 -0.157125 -0.739193 -1.593716 -2.005301 -1.970808 -2.592528 -2.258898 -2.169275 -2.010615 -1.750493 -1.933571 -1.795794 -1.471583 -1.315549 -1.256290 -1.203011 -1.058739 -0.711429 -0.341557 -0.175252 -0.234820 -0.266663 -0.698611 -0.630218 -0.557546 -0.435054 -0.397890 -0.260623 -0.166028 -0.014518 -0.046000 0.047075 0.180604 0.368420 0.505092 0.247918 0.160254 0.172275 0.328497 0.123726 0.210362 0.102287 0.256048 0.461021 0.541876 0.379600 0.501008 0.734908 0.464843 0.426220 0.498582 0.512561 0.560913 0.680609 0.893863 1.264705 1.242237 1.176657 1.181167 0.942309 0.732927 0.877650 0.744700 0.549001 0.668729 0.639698 0.584355 0.742970 0.974500 0.948123 1.028016 0.855229 0.781903 0.694026 0.694291 0.784847 0.699704 0.550401 0.696237 0.512895 0.083418 0.105336 0.467811 0.489435 0.497444 0.690477 0.687204 0.729864 0.648254 0.471636 0.407404 0.179411 0.187757 -0.012692 -0.335619 -0.295538 -0.314457 -0.281916 -0.008947 0.204845 0.225179 0.064304 -0.347865 -0.840946 -0.871541 -0.527994 -0.468594 -0.430332 -0.490321 -0.584088 -0.570850 -0.288032 -0.203060 -0.040968 0.279173 0.104303 -0.087821 0.227242 0.201089 0.178460 0.332386 0.419067 0.451016 0.201955 -0.082555 0.075191 0.156179 0.381914 0.290602 0.385311 0.662379 0.613349 0.533003 0.251888 0.189675 0.072375 0.113530 0.059963 -0.001926 0.036370 0.080333 0.326102 0.351227 0.063198 -0.034094 0.282589 0.289585 0.181108 0.328126 0.392062 0.229763 0.294658 0.043927 0.131566 0.136537 0.163564 0.120902 0.119810 0.179971 0.081395 -0.161244 -0.259711 -0.222116 -0.038093 -0.019619 -0.096545 -0.184230 -0.345694 -0.172151 -0.157450 -0.297141 -0.311368 -0.386946 -0.408703 -0.288439 -0.287561 -0.437029 -0.343956 -0.089786 0.102453 0.333784 0.516832 0.770387 0.431750 0.207801 0.344443 0.428361 -0.120181 -0.459603 -0.621520 -0.356947 -0.232848 -0.127810 

-0.224452 0.063906 -0.158064 -0.018170 0.149722 0.518916 0.646960 0.652415 0.787773 1.011841 0.953530 0.502196 0.036631 0.296024 0.282960 0.566646 0.326161 0.246284 0.336931 0.148931 0.418088 0.409568 0.486525 0.472385 0.209847 0.260399 0.583425 0.919746 0.812132 0.881706 0.902281 1.132311 1.294435 1.102815 0.661088 0.419474 0.402719 0.205659 0.100518 -0.046462 0.115045 0.157587 0.274764 0.325562 0.605035 0.787165 0.571215 0.407938 0.179934 0.105764 0.225507 0.292992 0.375652 0.665939 0.702657 0.436884 0.322755 0.238025 0.402917 0.578193 0.347171 0.089366 -0.376964 -0.385259 -0.513910 -0.573286 -0.457464 -0.287244 -0.035582 0.004738 -0.297415 -0.211365 -0.276023 -0.312925 -0.394628 -0.273196 -0.030280 -0.107635 -0.108028 0.005137 0.073585 -0.054187 -0.095924 -0.299597 -0.427607 -0.510262 -0.728341 -0.863899 -0.619358 -0.183634 -0.251788 -0.260558 -0.276944 -0.178155 -0.451895 -0.217604 -0.115552 -0.114549 -0.081909 0.231470 -0.025632 -0.105910 -0.368101 -0.341217 -0.331104 -0.516984 -0.821839 -0.901346 -0.633504 -0.893167 -0.999731 -1.016236 -1.124989 -1.016734 -1.086759 -1.282738 -0.841473 -0.728055 -0.489926 -0.251162 -0.301491 -0.282270 -0.248911 -0.154106 -0.137850 -0.213791 -0.296920 -0.217472 0.085415 -0.044564 0.210364 0.422464 0.241009 0.171951 -0.009976 -0.066674 -0.343133 -0.547267 -0.510233 -0.546181 -0.216960 0.096319 0.165733 0.107953 -0.265901 -0.292835 -0.000214 0.024924 0.120431 -0.103678 -0.442476 -0.746414 -0.821246 -0.654648 -0.491792 -0.256573 -0.381969 -0.111398 -0.125040 -0.016407 -0.123261 -0.337763 -0.059213 0.372406 0.640971 0.355318 0.570306 0.923085 0.887418 0.850419 1.036797 1.105083 1.433046 2.031829 2.416716 2.285499 2.497520 2.766321 2.630344 2.255325 2.169177 2.090831 2.280252 2.238436 2.254117 2.567395 2.818148 3.131666 3.163234 2.990373 3.024717 3.761764 3.860108 4.287645 4.468505 4.729663 4.133375 3.387645 2.540626 1.916304 2.151848 1.303945 0.571679 0.229851 0.170927 -0.306951 -0.965286 -1.249458 -1.246919 -1.852091 -2.417640 -2.523430 -2.504319 -2.680004 -2.742582 -2.603268 -2.119087 -1.906810 -1.748892 -1.537123 -1.273378 -1.035343 -0.832568 -0.837907 -0.369624 -0.047633 0.228733 0.249794 0.309299 0.367183 0.431598 0.755306 0.721268 0.721233 0.826087 0.890079 0.821432 0.655882 0.378673 0.346731 0.443205 0.495768 0.615335 0.586566 0.415604 0.441264 0.634042 0.446501 0.703679 0.823418 0.778741 0.779272 0.758968 0.692985 0.841205 0.986988 0.972001 0.777263 0.545175 0.804292 1.004964 0.970033 1.265346 1.443167 1.289192 1.068391 0.807736 0.626027 0.144022 0.213057 0.273395 0.207788 0.500578 0.654734 0.654315 0.590529 0.872823 0.987566 1.028775 0.738413 0.918659 1.025086 0.773615 0.495394 0.708128 0.911049 1.140060 1.016783 0.510734 0.683378 0.779423 0.874367 1.011485 0.971591 1.023662 1.066646 0.693652 0.103950 -0.092404 0.035818 0.350391 0.228090 0.273854 0.240475 0.130191 -0.037893 0.054143 0.102579 0.239640 0.217240 -0.083696 -0.147885 -0.439223 -0.185512 -0.014770 0.027334 0.153550 0.095183 -0.249908 -0.283758 -0.055262 0.172781 0.405240 0.113382 0.175482 0.286338 -0.071787 -0.101123 -0.094489 -0.034447 0.150222 0.080413 -0.059996 -0.020090 0.148009 0.418417 0.143746 -0.000815 0.304900 0.514129 0.580017 0.510364 0.153349 0.160705 0.392404 0.467573 0.576237 0.730054 0.821114 1.149684 0.995855 1.186705 1.183569 1.294866 1.283135 1.423294 1.369760 1.373537 0.751617 0.764339 0.486587 0.247652 -0.164219 -0.337973 -0.487782 -0.606903 -0.669191 -0.534787 -0.447880 -0.575236 -0.406451 -0.453549 -0.609603 -0.412892 -0.244423 -0.334220 -0.341293 -0.258642 -0.136111 -0.354688 -0.293218 -0.394940 -0.385495 -0.282191 -0.199083 0.027001 0.091540 0.125316 -0.228382 -0.387953 -0.350686 -0.333283 -0.458921 -0.288815 0.047794 -0.056704 -0.495861 -0.375713 -0.004446 0.066625 0.143993 

-0.569118 -0.350271 -0.283944 -0.217958 -0.325220 -0.210133 -0.116375 0.001283 -0.031536 0.100207 0.165891 0.064176 0.148957 0.455813 0.406672 0.457483 0.150905 -0.022228 -0.110290 -0.240132 -0.221581 -0.133094 -0.157654 -0.188610 -0.074000 0.016054 0.071964 0.321622 0.482466 0.560432 0.465135 0.436284 0.489324 0.279608 0.147254 0.133114 0.123762 0.146059 0.192642 -0.060887 -0.194994 -0.176143 -0.217088 -0.279358 -0.191502 -0.060934 0.016858 0.056801 0.189247 0.215654 0.167627 0.198138 0.271830 0.186038 0.299161 0.132392 -0.100381 -0.286494 -0.245488 0.000151 0.000431 0.083153 -0.074432 -0.082326 -0.169341 -0.053886 -0.124422 -0.131568 0.216265 0.119863 -0.071373 0.035416 0.099110 0.218453 0.153391 0.310111 0.303734 0.359498 0.319456 0.254409 0.159716 0.168262 0.188676 0.088181 0.032228 -0.161963 -0.444338 -0.664332 -0.433451 -0.242117 -0.165771 -0.388509 -0.605722 -0.424231 -0.372320 -0.398726 -0.359692 -0.470610 -0.629815 -0.462731 -0.489872 -0.437428 -0.405415 -0.353535 -0.446285 -0.593611 -0.737094 -0.706146 -0.537064 -0.621816 -0.532603 -0.537359 -0.511223 -0.416334 -0.375989 -0.227896 -0.164156 -0.035152 -0.055288 -0.016500 0.075475 -0.040568 0.117284 0.163647 0.183933 0.153962 0.232352 0.175242 0.117519 -0.101483 -0.070221 -0.087560 0.070753 0.157436 0.302162 0.349311 0.335095 0.322433 0.399001 0.280189 0.224013 0.389577 0.296280 0.194305 -0.122336 -0.113316 0.005102 -0.006538 -0.117751 -0.243400 -0.351925 -0.427035 -0.613374 -0.585939 -0.669225 -0.738419 -1.044317 -1.116934 -1.109521 -1.165215 -1.443908 -1.541775 -1.496959 -1.418379 -1.161441 -1.239282 -0.964782 -1.041708 -0.970759 -0.855197 -0.617543 -0.574954 -0.497592 -0.157408 0.155939 0.081394 -0.049640 0.035804 -0.036917 -0.152569 -0.097274 0.085975 0.293476 0.383827 0.346333 0.991758 1.442771 1.826410 2.446705 2.825314 3.348026 3.925705 4.315921 4.676893 4.745907 5.153084 5.054059 4.714432 4.505192 4.630944 4.479450 4.074702 3.767931 3.618414 3.105098 2.890835 2.494891 2.034485 1.859202 1.311984 0.806161 0.458745 0.005683 -0.203160 -0.647074 -0.669669 -0.571326 -0.419277 -0.674578 -0.616082 -0.900580 -0.860094 -0.622979 -0.773608 -0.702169 -0.656001 -0.756154 -0.981465 -0.732461 -0.704181 -0.642960 -0.344613 -0.347280 -0.509789 -0.484509 -0.425839 -0.541837 -0.788918 -0.867948 -0.771938 -0.887829 -0.799053 -0.777776 -0.598679 -0.503479 -0.661492 -0.404409 -0.136196 0.466475 0.744596 0.747209 0.790123 0.944999 0.811760 0.857858 0.888079 1.084081 0.934787 0.883155 0.944973 1.053426 1.041095 1.013124 0.894590 0.933511 0.718829 0.519330 0.694088 0.806012 0.847892 0.829555 0.785095 0.793149 0.727242 0.577336 0.420633 0.610195 0.767054 0.732133 0.632436 0.757313 0.926370 0.690140 0.438215 0.477206 0.411771 0.353107 0.391708 0.188543 0.226769 0.345828 0.316094 0.428586 0.459647 0.510259 0.591969 0.503340 0.186924 0.029369 -0.075397 -0.166274 -0.136175 -0.148767 -0.175779 -0.161401 -0.263639 -0.290144 -0.290666 -0.108221 0.040838 0.012374 0.055705 0.002889 0.026865 0.145534 0.111650 0.253802 0.204980 0.179215 0.051214 0.194490 0.116566 0.051581 0.046572 -0.065084 -0.273733 -0.610879 -0.588931 -0.657186 -0.681210 -0.481346 -0.483503 -0.513462 -0.614632 -0.556016 -0.418315 -0.529352 -0.765647 -0.634327 -0.286512 -0.178829 0.087324 0.136050 0.329181 0.358531 0.381142 0.539043 0.679554 0.721180 0.729939 0.573409 0.522562 0.262789 0.111624 0.157259 0.065007 0.108017 0.139268 0.065277 0.028864 -0.183358 -0.251034 -0.213719 -0.248797 -0.187055 -0.096571 -0.059299 0.083429 0.302057 0.418268 0.389901 0.272159 0.301580 0.366663 0.424227 0.332086 0.391308 0.235989 0.427030 0.408597 0.533417 0.363582 0.006598 -0.146505 0.073025 -0.012323 -0.152594 -0.036227 -0.201430 -0.202437 -0.127153 0.009344 0.081599 -0.019352 0.072546 -0.000861 -0.040240 -0.081936 -0.003978 -0.076683 -0.091109 

-0.609666 -0.436787 -0.409795 -0.406698 -0.451344 -0.428260 -0.224329 -0.071292 -0.109618 0.045139 0.151841 0.218161 0.274774 0.393493 0.307115 0.370652 0.312498 0.160164 0.031680 0.180817 0.446912 0.563115 0.457607 0.328547 0.059378 0.031537 -0.130162 -0.161335 -0.189260 0.056352 0.081990 0.063781 0.016803 0.075385 0.075367 0.103859 -0.042332 -0.153791 0.025323 -0.018039 -0.213864 -0.230439 -0.275465 -0.209280 -0.162232 -0.032079 0.017438 -0.033180 0.072509 -0.141256 -0.265260 -0.330476 -0.160437 0.009244 -0.003979 -0.186026 -0.255625 -0.224940 -0.096496 0.088581 0.302678 0.603617 0.653762 0.626281 0.617826 0.793707 0.574952 0.296738 0.352473 0.197979 0.091537 0.100339 -0.067846 -0.151513 -0.030675 -0.005536 0.101268 0.277605 0.045922 -0.111768 -0.101686 -0.096654 0.056639 -0.042138 -0.066476 -0.287425 -0.617167 -0.683090 -0.578628 -0.427885 -0.436041 -0.596585 -0.538201 -0.197670 -0.114780 -0.130824 -0.041044 -0.077443 -0.286316 -0.348301 -0.295832 -0.485694 -0.604961 -0.568537 -0.737866 -0.792272 -0.985353 -1.090581 -0.783240 -0.908711 -0.844077 -0.744856 -0.784423 -0.735059 -0.745319 -0.489104 -0.388198 -0.342156 -0.291289 -0.151550 0.017433 -0.096070 0.050898 0.228620 0.418839 0.409881 0.715433 0.730346 0.622875 0.351302 0.230089 0.113347 0.205024 0.370796 0.315948 0.230379 0.206471 0.307293 0.370616 0.448827 0.237958 0.482214 0.418952 0.318613 -0.008126 0.098339 0.080926 -0.110942 -0.436356 -0.515250 -0.590209 -0.669966 -0.796610 -1.012161 -1.137936 -1.294319 -1.515410 -1.584533 -1.410425 -1.189036 -1.268375 -1.244370 -0.873122 -0.623343 -0.216040 -0.168130 -0.001870 -0.070441 0.100520 0.123033 -0.047921 -0.186251 -0.148352 0.102914 0.801326 0.530077 0.637803 0.724610 0.951690 0.902439 0.588263 0.465093 0.568098 0.787195 0.848044 1.068311 1.441783 1.949382 2.297216 2.517801 3.452994 3.863032 4.143557 4.194640 4.640448 4.927990 5.044472 4.264341 4.120982 4.648049 4.409645 4.274854 3.878450 3.788642 3.448791 3.138644 2.772482 2.283073 1.982917 1.371528 0.958831 0.779629 0.138690 -0.059750 -0.373966 -0.258528 -0.254066 -0.327561 -0.456613 -0.402031 -0.706121 -0.893271 -1.037672 -1.101169 -1.046758 -1.199992 -1.449403 -1.499308 -1.111584 -0.926428 -0.885603 -0.778236 -0.748829 -0.751090 -0.787949 -0.426384 -0.399546 -0.765994 -0.739316 -0.619924 -0.611522 -0.433850 -0.276227 -0.399851 -0.372435 -0.233319 -0.583435 -0.412192 -0.065769 0.079563 -0.094957 -0.149799 0.105606 0.107827 0.263307 0.333205 0.387462 0.412780 0.407282 0.484584 0.738010 0.970895 1.065436 0.907687 0.818762 0.526020 0.506575 0.759714 0.754366 0.579709 0.566465 0.305381 0.213628 0.290393 0.216492 0.184679 0.347900 0.558477 0.749288 0.872161 0.725369 0.702965 0.601526 0.590678 0.641431 0.593638 0.514308 0.505370 0.435733 0.272621 0.248338 0.170948 0.081391 -0.114258 -0.202685 -0.280864 -0.102429 0.078444 0.228717 0.216742 -0.024336 0.052888 0.062545 0.046967 -0.097785 -0.222257 -0.261603 -0.288626 -0.315152 -0.360796 -0.293305 -0.437130 -0.410984 -0.220033 -0.173461 -0.147959 0.111920 0.185407 0.156597 0.131444 0.245369 0.148769 0.154637 0.352710 0.244254 0.020795 0.041258 -0.142231 -0.322127 -0.142292 -0.090110 -0.181770 -0.170380 -0.294360 -0.382827 -0.339023 -0.455858 -0.565110 -0.643094 -0.363221 -0.242540 -0.225179 0.157259 0.297792 0.201338 0.230642 0.311412 0.380534 0.476268 0.819766 0.880778 0.846323 0.581635 0.507974 0.520032 0.347853 0.250878 0.185566 0.006674 -0.071941 0.049782 0.061346 -0.115589 -0.242696 -0.287973 -0.239073 -0.279752 -0.242942 -0.136652 -0.205626 -0.349509 -0.245376 -0.208773 -0.273138 -0.225083 -0.169712 -0.235373 -0.458050 -0.351710 -0.600040 -0.530053 -0.470260 -0.576697 -0.553491 -0.366914 -0.434641 -0.575464 -0.450280 -0.425592 -0.243791 0.122417 0.379126 0.570014 0.490593 0.660564 0.620295 0.579417 0.273607 0.343299 0.358933 0.353400 

-0.299627 -0.421737 -0.425597 -0.452549 -0.410532 -0.321755 -0.202065 -0.437352 -0.593454 -0.374953 -0.024542 0.093107 0.155762 0.304213 0.359743 0.437238 0.439523 0.595083 0.473588 0.526677 0.733676 1.059231 1.244842 1.242038 1.037982 0.989349 0.723931 0.171871 0.199074 0.594617 0.483832 0.666477 0.556517 0.448213 0.415644 0.395030 0.575597 0.679581 0.615164 0.785369 0.683419 0.654718 0.370035 0.284172 0.185711 0.218946 0.160766 0.102577 0.089755 -0.002804 0.012665 -0.164282 -0.145131 -0.362861 -0.252770 -0.248469 -0.292077 -0.174502 -0.097751 0.020196 -0.002969 0.154777 0.381835 0.084958 0.028281 0.364533 0.218223 0.282456 0.137355 0.479682 0.459316 0.195763 0.022603 -0.222675 -0.380078 -0.378219 -0.094089 0.157063 0.058468 0.023948 0.096132 0.357446 0.214035 0.521762 0.662567 0.682842 0.596650 0.720729 0.715006 0.859763 0.786583 0.397341 0.242866 0.299147 0.009897 0.265106 0.329916 0.001618 -0.160950 -0.240334 -0.165829 -0.582827 -0.534039 -0.529538 -0.634869 -0.429516 -0.751538 -1.008831 -0.951548 -0.959513 -1.023748 -0.882737 -1.128667 -1.132173 -1.064458 -0.724712 -0.430257 -0.399489 -0.219902 -0.019014 0.120997 0.342427 0.505529 0.597121 0.695061 0.419394 0.375420 0.417358 0.487032 0.229918 0.478049 0.459688 0.362703 0.208120 0.198173 0.284661 0.203159 0.520395 0.617392 0.694186 0.831486 0.702151 0.881266 0.778421 0.544374 0.497453 0.477905 0.490743 0.312358 0.361260 0.420968 0.275568 0.190278 -0.028416 0.007889 0.090317 0.207227 0.227105 0.391865 0.532202 0.524274 0.255202 0.361191 0.948482 1.556529 1.816110 1.842590 2.021091 2.117030 1.939200 1.929890 1.962495 1.944972 1.976312 2.291046 1.869316 1.828191 1.518979 1.883904 2.295801 1.897409 1.988571 2.031335 2.051811 2.197530 2.471625 2.217410 2.592436 2.894357 2.946427 3.424849 3.828494 4.027983 3.959557 3.909150 3.879002 4.181203 3.631988 2.858101 2.371340 1.823267 1.167879 0.349895 -0.481700 -1.349346 -1.796235 -2.152601 -2.314951 -2.668159 -2.918647 -2.901640 -2.849466 -2.914900 -2.916092 -2.801090 -2.501589 -1.909119 -1.860258 -1.345014 -1.173887 -1.080652 -1.038357 -0.869219 -0.680553 -0.565286 -0.203878 -0.433161 -0.687032 -0.336693 -0.370676 -0.231068 -0.101223 0.125335 0.093930 0.140422 0.078163 -0.194412 -0.279588 -0.110004 -0.291175 -0.278279 -0.409974 -0.093451 -0.390212 -0.417221 -0.066061 -0.247029 0.046382 0.119017 0.299952 0.411206 0.434957 0.671775 0.641306 0.588682 0.295433 0.048914 -0.182726 -0.043411 0.318170 0.543855 0.659142 0.635444 0.588276 0.529507 0.224616 0.076833 0.246069 0.352394 0.313698 0.167832 0.188867 0.165753 0.127724 0.245088 0.303248 0.326055 0.324405 0.414845 0.330819 0.351405 0.485061 0.671782 0.678613 0.724594 0.732950 0.709908 0.794575 0.998969 0.801059 0.681187 0.765930 0.957822 0.896094 0.820261 0.812637 0.736763 0.674809 0.780826 0.835317 0.768942 0.876354 0.741880 0.846242 0.264514 -0.180248 -0.294473 -0.501482 -0.506847 -0.486586 -0.222565 -0.241709 0.073261 0.382038 0.137691 0.288028 0.445310 0.661143 0.873485 0.738555 0.539126 0.359073 0.234506 0.038269 -0.021013 0.236306 0.297769 0.203966 -0.249988 -0.436272 -0.214545 -0.058260 -0.324254 -0.501378 -0.370579 -0.284574 -0.248197 -0.205116 -0.206377 -0.194830 -0.304392 -0.216462 0.180777 0.057385 -0.147502 -0.151904 0.131947 0.256461 0.536302 0.878310 0.982628 0.741282 0.222256 0.230171 0.268621 -0.019209 -0.060450 0.119287 0.090037 0.139349 0.351784 0.261160 0.065856 -0.187812 -0.343081 -0.763636 -0.689422 -0.714986 -0.720678 -0.569147 -0.359273 -0.520129 -0.461323 -0.351472 -0.302054 -0.101756 0.055562 0.006984 -0.133730 -0.542809 -0.711432 -0.375399 -0.222881 -0.403160 -0.629733 -0.483249 -0.428074 -0.351033 -0.294786 -0.086956 -0.229118 0.041108 0.466683 0.539821 0.764126 0.783434 0.399039 0.008687 0.083332 0.072002 0.255709 

-0.302662 -0.091742 -0.541925 -0.471280 -0.349346 -0.104143 -0.080859 -0.362157 -0.486301 -0.657702 -0.444935 -0.315564 -0.320657 -0.227445 -0.381489 -0.382444 -0.314432 -0.363914 0.209794 0.344755 0.652452 0.461945 0.692779 1.187384 1.077336 1.389363 1.294848 1.089813 0.958243 1.122193 0.828886 0.789842 0.683827 0.569276 0.709350 0.310201 0.590578 0.751341 0.617841 0.519435 0.283912 0.394346 0.414410 0.232275 0.479034 0.511038 0.150941 0.318282 0.360942 0.388657 0.131763 -0.091077 -0.188125 -0.429191 -0.492027 -0.948244 -1.109978 -1.010152 -1.382756 -1.261857 -1.165876 -1.495218 -1.389681 -1.498794 -1.364278 -0.888352 -0.578248 -0.579130 -0.743024 -0.371683 -0.531017 -0.928867 -1.239727 -1.025557 -1.298596 -1.310896 -0.549074 -0.236469 -0.826747 -0.656860 -0.552298 0.040474 0.101676 0.629398 0.728139 1.471762 1.769523 1.605862 1.596487 1.850059 1.977783 1.278460 1.058981 1.036697 0.984639 0.909007 0.780301 0.677998 0.247136 0.514759 0.530780 0.119756 -0.579761 -0.307923 0.089288 0.140677 -0.022808 -0.065557 -0.408420 -0.372949 -0.447305 -0.292834 -0.556673 -0.689164 -0.759756 -0.683404 -0.623308 -0.427848 -0.551913 -0.662664 -0.462915 -0.451263 -0.584319 -0.405785 -0.128770 0.405348 0.722594 0.276452 0.153098 0.144842 0.424149 0.442128 0.598728 0.501784 0.129611 0.643425 0.706851 0.974846 1.550657 1.872203 1.598585 1.186316 0.635158 0.528576 0.480783 0.138100 -0.286640 -0.115342 0.066139 -0.012146 0.034836 0.374594 0.583548 0.778596 1.018369 1.123421 1.709375 2.472492 2.780549 2.596130 2.699893 2.176831 2.352749 2.756099 3.092030 3.571971 3.444827 2.899292 2.840922 2.363044 2.174243 2.200642 1.671964 1.994509 1.936213 1.141685 0.832848 0.548777 0.176734 0.561274 -0.052690 -0.346435 -0.130367 -0.242162 -0.396246 -0.801137 -0.948182 -0.759647 -1.151506 -1.263905 -0.571485 -0.563244 0.049674 0.033246 0.177242 0.643081 1.065935 1.421467 0.742635 0.119989 -0.467341 -0.753896 -1.501663 -2.126090 -2.817561 -2.850420 -2.742210 -2.761976 -2.650836 -2.434025 -1.915223 -1.612321 -0.978694 -1.055971 -0.704179 -0.632673 -0.424991 -0.362132 0.471400 0.677353 0.683649 0.699226 0.587926 1.331687 1.929732 2.330887 2.346196 1.993540 1.736247 1.324214 1.225785 1.274310 1.630781 1.805257 1.443348 1.272425 0.696157 0.637766 0.746118 0.542098 0.226129 -0.039215 -0.055166 0.028277 0.160384 0.735596 0.734648 0.676173 0.963422 1.250145 1.229657 1.532251 1.618732 1.539190 1.342931 0.982243 0.751423 0.667085 0.865025 0.727274 1.075145 1.025129 1.489081 1.109643 0.915784 0.961588 0.933305 0.752384 0.919233 1.306891 1.444652 1.465424 1.217475 1.590617 1.867026 1.849696 1.644273 1.474569 1.576891 1.539844 1.491708 1.266926 0.984004 0.754567 0.757042 0.700603 0.550315 0.895197 0.831578 0.711482 0.650581 0.699694 0.732567 0.527720 0.721354 0.529943 0.717251 0.885956 0.544935 0.666030 0.521671 0.572410 0.678258 0.609459 -0.030791 -0.071341 -0.338285 -0.305228 -0.250067 0.071357 0.168759 -0.087799 -0.057799 0.120317 -0.143924 -0.246998 -0.623599 -0.405559 -0.146198 -0.326850 -0.703245 -0.712901 -0.615536 -0.490873 -0.206551 0.034596 0.336476 0.615370 0.511745 0.751495 0.776610 0.451321 0.039629 -0.182987 -0.317491 -0.450307 -0.482131 -0.324508 -0.158361 -0.368596 -0.061254 -0.046727 0.185570 0.400089 0.162277 0.256462 0.528505 0.531903 0.524961 0.445863 0.377333 0.381685 0.150779 0.099017 0.261335 0.071063 -0.048392 0.054590 -0.007831 -0.152219 -0.330185 -0.862966 -1.083258 -1.496774 -1.143089 -0.929872 -1.057707 -0.971731 -0.801544 -0.456764 -0.402177 -0.469532 -0.763708 -0.637582 -0.585440 -0.454742 -0.081581 0.328911 0.636906 0.368049 -0.111363 -0.003326 -0.095260 -0.105696 -0.469492 -0.674694 -0.850460 -0.551503 -0.497961 -0.343254 -0.672263 -0.383857 -0.135169 0.023872 0.509124 0.765338 0.421071 0.588239 0.738502 0.682098 0.916780 

-0.541947 -0.437540 -0.485862 -0.424009 -0.120472 -0.065671 -0.162977 -0.057749 -0.002897 0.059953 0.381249 0.157206 0.008388 0.221285 0.245364 0.477625 0.424323 0.180051 0.410058 0.489329 0.705207 0.593711 0.295894 0.200373 0.041006 -0.121456 -0.032108 -0.050691 -0.237864 -0.212022 -0.170956 -0.072914 -0.190819 -0.121111 0.169456 -0.140010 0.045888 0.009159 0.185166 0.242023 0.200225 0.183299 0.048947 0.070745 0.167119 0.004052 -0.096606 -0.031760 -0.074317 -0.311227 -0.290824 -0.321045 -0.101903 -0.287327 -0.247842 -0.163624 -0.327429 -0.596621 -0.597554 -0.748694 -0.870681 -0.893632 -0.798417 -0.798684 -0.540374 -0.516255 -0.520177 -0.467198 -0.492591 -0.424355 -0.519673 -0.610000 -0.670349 -0.331336 -0.155271 -0.101961 -0.054716 0.143513 -0.046361 0.114037 0.165696 0.326841 0.220735 0.301848 0.230856 0.490481 0.484664 0.362862 0.309236 0.548686 0.663658 0.568335 0.481540 0.688799 0.776834 0.352666 0.098711 0.018158 -0.291387 -0.154831 -0.145253 -0.007530 -0.035135 -0.435526 -0.564376 -0.596970 -0.803372 -0.998642 -0.914800 -0.786283 -0.783517 -0.668384 -0.607165 -0.565661 -0.763215 -0.397679 -0.059293 0.113637 0.250372 0.394795 0.467501 0.666461 0.792345 1.016722 0.913360 0.677057 0.802808 0.665979 0.481169 0.584197 0.402863 0.223328 0.346064 0.163327 -0.061347 -0.070558 -0.128952 0.082502 0.064797 -0.015183 -0.046791 -0.553684 -0.888724 -1.110451 -1.114412 -1.159635 -1.328754 -1.137936 -0.794102 -0.663693 -0.372251 -0.295337 -0.299292 0.116136 0.188042 0.264686 0.344566 0.626187 0.682527 0.615881 0.467715 0.294564 0.170854 0.371894 0.890087 1.082653 1.127096 1.323081 1.728632 2.054745 2.202298 2.514844 2.492737 2.275865 2.150264 1.690343 1.783930 1.889910 1.510011 1.714710 1.923149 1.959267 2.195759 2.216279 2.418661 2.516091 2.482422 2.689369 2.608791 2.543748 2.787556 2.765234 3.231944 3.596817 3.759144 3.696410 3.595569 3.558640 3.407061 2.871084 2.496074 2.249706 1.954179 0.813938 0.076134 -0.573048 -0.990917 -1.371124 -1.620731 -1.850953 -1.890956 -2.124922 -2.317316 -2.646722 -2.600856 -2.630443 -2.798617 -2.852356 -2.655996 -2.419320 -2.404181 -2.234736 -1.958666 -1.670548 -1.457292 -1.329937 -1.038790 -0.680530 -0.264711 -0.159995 -0.142053 0.107114 0.444538 0.619854 0.870622 0.880762 0.940589 0.885280 0.955885 0.916154 1.064823 1.110737 0.838040 0.671235 0.662450 0.754497 0.638950 0.301201 0.249134 0.069892 -0.246341 -0.063438 0.337605 0.346740 0.440998 0.312277 0.489639 0.544250 0.672761 0.679555 0.787075 0.511922 0.851212 0.862295 0.948615 1.088870 1.059376 0.969901 0.826875 1.089271 1.276591 1.201404 1.162308 1.192643 1.112601 1.258812 1.212264 1.148397 1.320451 1.355180 1.109480 0.939175 0.698024 0.566395 0.419947 0.174464 0.355302 0.575824 0.644867 0.703163 0.463255 0.544627 0.320370 0.200658 0.274916 0.063557 0.254907 0.512480 0.392537 0.491440 0.504173 0.400037 0.520473 0.501263 0.627251 0.615278 0.328760 0.250514 0.306570 0.144834 0.391012 0.271404 0.309651 0.572122 0.681414 0.610422 0.402433 0.287243 0.378840 0.331397 0.105427 0.053721 -0.061949 -0.029530 -0.157806 -0.285396 -0.314787 -0.364885 -0.184765 0.058492 0.121366 0.166464 0.055303 0.037775 0.080568 0.128103 0.373017 0.557753 0.512933 0.385766 0.431950 0.440263 0.317880 0.083359 -0.281464 -0.388012 -0.183670 -0.058888 -0.112651 -0.000768 -0.010827 -0.081800 -0.446282 -0.326312 -0.290901 -0.177691 -0.021744 0.154977 0.069819 -0.067092 -0.154202 -0.205970 -0.194085 -0.235770 -0.201418 -0.162451 -0.132822 -0.033131 0.132997 0.164118 -0.196418 -0.476281 -0.410816 -0.142940 -0.012252 0.078551 0.256843 0.363398 0.237498 0.053955 -0.163187 -0.151636 -0.025631 0.115810 0.068763 0.067740 -0.059242 -0.032262 -0.044913 0.160231 0.349719 0.188832 0.206006 0.178369 0.093734 -0.056285 -0.148278 -0.265630 -0.178810 -0.212032 -0.159831 

-0.142673 -0.049396 -0.081394 -0.293688 -0.250399 -0.347271 -0.335570 -0.281663 -0.211986 -0.257794 -0.223025 -0.404543 -0.586365 -0.548502 -0.302058 -0.006123 0.273433 0.434984 0.389312 -0.008849 0.196583 0.105145 -0.236478 -0.422667 -0.695378 -0.834094 -0.833783 -0.846780 -0.979855 -0.255928 0.001377 0.297553 0.282207 0.314205 0.338758 0.445265 0.355028 0.609861 0.623012 0.432580 0.467397 0.433961 0.564366 0.594271 0.564674 0.400219 0.495187 0.755990 0.628997 0.843797 0.975774 0.886541 0.770998 0.497766 0.460200 0.543115 0.507895 0.246886 0.116774 -0.067563 -0.185367 -0.330651 -0.485479 -0.414112 -0.393772 -0.176601 0.041608 0.312949 0.500588 0.383657 0.329830 0.220938 0.087184 -0.002509 0.282382 0.219738 -0.320872 -0.544688 -0.530742 -0.587470 -0.766910 -0.151667 0.016082 0.120739 0.325902 0.552269 0.517340 0.512980 0.238086 0.300639 0.260874 0.101333 -0.200424 -0.149121 -0.087453 -0.061029 -0.047197 0.038996 0.198710 0.187259 0.015116 -0.122606 -0.169437 -0.325415 -0.290664 -0.544578 -0.571818 -0.552915 -0.471011 -0.509833 -0.251784 -0.095224 -0.134808 -0.089253 -0.236867 0.066697 0.452990 0.656206 0.709663 0.792350 1.007927 1.028319 0.903684 0.718254 0.715042 0.747749 0.752597 0.703630 0.713489 0.616312 0.494604 0.051939 0.069117 -0.139585 -0.274181 -0.353653 -0.349124 -0.335975 -0.621271 -0.611685 -0.428524 -0.391665 -0.309333 -0.331336 -0.238220 -0.504127 -0.507609 -0.581855 -0.639420 -0.640637 -0.913716 -0.833933 -0.361165 -0.108551 -0.234397 -0.313135 -0.507037 -0.435172 -0.563164 -0.705238 -0.647116 -0.647153 -0.939494 -0.993763 -0.886422 -0.851096 -0.844528 -0.800765 -0.484310 -0.047203 -0.017420 0.260640 0.379021 0.391884 0.188585 0.039035 -0.249774 -0.260431 -0.249007 0.010694 0.151316 0.692986 0.420697 0.675735 1.407401 1.717275 1.924360 2.219616 2.432134 2.724503 3.251865 3.706110 4.359967 4.838966 5.115142 4.986499 5.249753 5.308597 5.120933 4.907268 4.579366 3.979969 3.325449 2.544952 1.819671 1.135037 0.898683 0.677191 0.416919 0.238027 -0.219958 -0.519656 -0.794119 -1.120362 -1.351458 -1.725477 -1.937356 -2.212651 -1.979458 -1.579845 -1.661501 -1.632921 -1.223708 -0.795007 -0.316827 -0.579525 -0.227341 -0.242084 -0.394955 -0.423823 -0.257356 -0.054953 0.093282 0.122292 0.410537 0.168724 0.068182 0.216755 0.087006 -0.346980 -0.083876 -0.109299 -0.192747 -0.488714 -0.211936 -0.052466 -0.029333 -0.325921 -0.459083 -0.413262 -0.447992 -0.147955 -0.304930 -0.383572 0.253213 0.491321 0.816847 0.721503 0.588382 0.669067 0.318918 0.060732 0.046422 0.399904 0.588787 0.785032 0.717014 0.772431 0.814229 0.697645 0.827051 0.847856 0.850553 0.671680 0.676734 0.831780 0.855273 0.600469 0.457652 0.430756 0.475334 0.494910 0.362588 0.130570 -0.005245 -0.218997 -0.094463 -0.013057 -0.033540 -0.137783 -0.230655 -0.214948 -0.225361 -0.123738 -0.048475 -0.216545 0.022778 0.145045 0.101434 0.030043 0.053464 0.276094 0.336744 0.458181 0.365384 0.090377 -0.322247 -0.354238 -0.052660 -0.159557 -0.273127 -0.281322 -0.404470 -0.639818 -0.710197 -0.362655 -0.408340 -0.669622 -0.536859 -0.568342 -0.593568 -0.560475 -0.504124 -0.259198 -0.535727 -0.105679 -0.039402 0.291700 0.506500 0.770722 0.784161 0.507751 0.275390 0.219356 0.181765 0.565696 0.723423 0.638854 0.597054 0.558518 0.236183 0.219306 0.191698 0.020581 -0.377489 -0.234443 -0.096716 -0.462982 -0.195547 0.067065 -0.038586 -0.085463 -0.373017 -0.300377 -0.257970 -0.264295 0.001516 -0.047077 -0.014021 0.289484 0.335344 0.351933 0.354474 0.446670 0.438734 0.459764 0.395336 0.354721 0.305115 0.303029 0.263524 0.097766 0.171416 0.494855 0.329664 0.308935 0.162880 0.145999 0.095034 0.037910 -0.127759 -0.067168 0.065613 -0.062553 0.110152 0.178567 0.046248 -0.023980 -0.204697 0.121497 0.492160 0.426025 0.416432 0.473024 0.310448 0.096371 0.012878 -0.223900 -0.406799 -0.590620 -0.894363 

-0.018953 0.315891 -0.083455 -0.095587 -0.212495 -0.245462 -0.366843 -0.105779 -0.118564 -0.295186 -0.456675 -0.357835 -0.276189 -0.205851 0.105722 0.186697 0.195434 0.155882 0.096973 -0.039523 0.470094 0.357175 0.102921 0.158221 0.170940 0.274582 0.089498 0.041279 0.177680 0.226468 0.247484 0.264478 0.283053 -0.287724 -0.404624 -0.587844 -0.824516 -0.513854 -0.323244 0.192053 0.152825 -0.013059 0.198734 0.168811 0.365506 0.108635 0.088764 0.129361 -0.271776 0.179227 0.261818 0.406276 0.502810 0.384579 0.347502 0.357684 0.199586 -0.050503 0.022790 0.057015 -0.115248 -0.261746 -0.227725 -0.037390 0.205055 0.446492 0.571992 0.522297 0.602294 0.582756 0.800194 0.659868 0.741974 0.403244 0.505561 0.563248 0.306124 0.346345 0.549203 0.426560 0.319072 0.696363 0.685999 0.534976 0.664753 0.469423 0.657714 0.625847 0.402458 0.468924 0.368269 0.295278 0.252867 0.355365 0.498379 0.412032 0.407305 0.415797 0.453971 0.403323 0.122140 0.015749 -0.130792 -0.101253 0.291132 0.478623 0.158555 -0.014736 0.259625 0.310160 0.457678 0.666747 0.484245 0.612354 0.564229 0.430481 0.633961 0.435151 0.295408 0.235407 0.363748 0.371485 0.711749 0.372928 0.484521 0.474891 0.537729 0.644396 0.775666 0.792563 0.908825 0.637858 0.449554 0.641523 0.574631 0.407952 0.314444 0.198173 -0.007900 -0.005470 -0.249392 0.029942 -0.159475 -0.022043 0.202726 0.096070 0.062940 0.168680 0.059281 -0.234755 -0.327506 -0.264256 -0.301386 0.163852 0.198573 0.787187 0.958145 1.211577 1.103066 1.143571 1.113932 1.019304 1.027857 1.232061 1.495847 1.742646 1.965579 2.203100 2.037738 1.938695 1.850465 2.204161 2.171794 2.581411 2.840039 2.430879 2.652870 2.220802 1.727987 1.668925 2.038712 1.896071 1.400971 0.976589 1.075991 1.123606 0.907674 0.563966 1.031195 0.860971 1.251757 0.838645 1.227229 1.108962 0.997442 1.214418 0.857982 0.676147 0.665041 0.643668 0.301342 -0.215502 -0.791445 -1.485530 -2.131755 -2.258992 -2.702666 -2.853823 -3.509506 -4.054365 -4.134073 -4.124535 -4.451226 -4.227795 -3.663570 -3.563496 -3.278301 -3.163266 -2.896770 -2.519585 -2.334702 -1.935396 -1.205920 -0.695627 -0.359304 -0.238909 0.123024 0.266728 0.194467 0.018647 0.386679 0.596947 1.036553 1.263903 1.283185 1.339321 1.679632 1.775819 2.029831 2.014224 2.233778 1.897771 1.775101 1.183259 1.088317 0.837369 0.574724 0.176084 -0.075899 -0.007399 0.283586 0.445205 0.224616 0.279136 0.723096 1.156350 1.285472 1.581759 1.678224 1.740475 1.476317 1.499495 1.103927 1.331661 1.469856 1.435709 1.199388 0.966882 0.946831 0.698544 0.747757 0.863110 0.841906 0.785129 0.537403 0.111069 0.279085 0.231264 0.018907 -0.187306 -0.268987 -0.408657 -0.414910 -0.697906 -0.904834 -0.975105 -0.998205 -0.753961 -0.491530 -0.467714 -0.188989 -0.064996 -0.118409 0.137159 0.457876 0.489333 0.465073 0.374689 0.398485 0.014733 -0.396166 -0.209470 0.088614 -0.072410 -0.001814 -0.284975 -0.406453 -0.027416 0.200960 0.236695 0.015805 -0.281698 -0.077183 -0.346727 -0.421155 -0.192169 -0.200658 -0.300700 -0.342891 -0.399202 -0.129657 -0.195665 -0.104053 0.129700 -0.410430 -0.219454 -0.056780 0.192749 0.320540 0.713197 0.700990 0.369956 0.179105 0.210135 0.153562 0.510891 0.474582 0.401064 0.380334 0.139947 0.099017 -0.141787 -0.300527 -0.183759 -0.247692 -0.339976 -0.301325 -0.512991 -0.332564 -0.303524 -0.369822 -0.015491 -0.036498 -0.031987 -0.170570 -0.008068 -0.126569 -0.144846 0.043102 0.047444 0.054702 0.165257 0.172924 0.141621 -0.136522 -0.210199 -0.310218 -0.111933 -0.055016 0.243902 0.319682 0.588062 0.595842 0.743947 0.696664 0.641648 0.827247 0.763515 0.540447 0.346015 0.109611 0.056511 -0.198818 -0.158749 0.109098 0.136388 0.160038 0.250200 -0.154243 0.027523 0.112032 -0.082117 0.201034 0.147304 -0.167519 -0.154697 -0.026482 -0.293739 -0.406853 -0.324989 -0.355438 

-0.067896 -0.040370 -0.030608 0.004584 0.118475 0.026647 -0.100342 0.116387 0.278086 0.234445 0.153816 0.152648 0.254356 0.257807 0.253642 0.210533 0.160759 0.012805 -0.130571 -0.182844 -0.074173 -0.078892 -0.069816 0.012330 0.161960 0.416895 0.475974 0.452699 0.532116 0.410736 0.361832 0.424619 0.413288 0.135001 0.160487 0.029039 -0.131880 -0.143774 -0.134448 0.061842 0.060770 -0.076562 -0.068917 -0.104121 -0.087150 -0.086917 -0.160467 -0.274320 -0.349421 -0.265375 -0.245069 -0.346960 -0.169728 -0.167040 -0.166725 0.130545 0.319333 0.444102 0.579678 0.481896 0.382742 0.255358 0.297224 0.422286 0.466125 0.459619 0.245575 0.073214 0.171673 0.184473 0.125952 -0.011444 -0.023123 -0.065632 -0.155897 -0.131772 -0.123771 -0.037183 -0.038886 -0.101421 -0.012303 -0.041012 -0.062412 -0.223119 -0.073128 0.084373 0.161745 0.093834 -0.001847 0.031448 0.014660 -0.135196 -0.188987 -0.139758 -0.231278 -0.113677 -0.126878 -0.097453 -0.135374 -0.181472 -0.195212 -0.264168 -0.109702 0.164573 0.373506 0.234743 0.075401 0.090765 0.026017 -0.006997 -0.049824 0.078996 -0.008798 -0.106015 -0.196177 -0.150224 -0.203803 -0.178313 -0.144631 -0.125041 -0.201075 -0.072212 -0.043943 -0.074245 -0.017899 0.000157 0.018704 0.128185 0.267201 0.427226 0.570476 0.421414 0.461812 0.523188 0.461939 0.527330 0.444085 0.360401 0.197144 0.129560 0.182506 0.315034 0.330864 0.426628 0.716432 0.736019 0.572002 0.706441 0.905391 0.936433 1.023385 0.963783 0.916729 0.964010 0.866200 1.101521 1.377282 1.450530 1.318234 1.401072 1.383988 1.246025 1.158316 1.341363 1.323355 1.729121 1.843952 1.864518 1.818801 1.859140 1.971844 2.149353 2.212545 2.186630 2.406426 2.069071 2.222530 2.044724 1.628798 1.725107 1.738958 1.564202 1.569923 1.362587 1.157231 1.251264 1.187287 1.049953 1.058033 1.329639 1.406668 1.320753 1.537286 1.426503 1.283191 1.140844 0.883424 0.780581 0.629055 0.127804 -0.538539 -1.209788 -1.839597 -2.367366 -2.923520 -3.559309 -3.931758 -4.110786 -4.512428 -4.574993 -4.425568 -4.501263 -4.555310 -4.092267 -3.596862 -3.306064 -2.831666 -2.271521 -1.832668 -1.466255 -1.276048 -0.832405 -0.418083 -0.057633 0.241534 0.501061 0.632723 0.882586 0.973385 1.076606 1.056210 1.069328 1.098474 1.138772 1.261425 1.146335 1.080047 1.123173 1.292435 1.485032 1.574416 1.316937 1.270522 1.151824 1.176944 1.147704 1.117543 1.025059 0.751541 0.784846 0.859073 0.996075 1.019841 1.037832 1.186796 1.294276 1.151091 1.064494 1.153301 1.125299 1.065722 1.060458 0.951383 1.119070 1.151195 1.175858 1.120961 0.982638 1.049832 1.078302 1.058365 1.030462 0.748927 0.636668 0.477334 0.344525 0.388801 0.259317 0.099613 0.283534 0.362095 0.325734 0.423169 0.447124 0.404058 0.239318 0.038861 -0.063723 0.035039 0.109735 0.154132 -0.037910 -0.168652 -0.134654 -0.086080 -0.069779 -0.194906 -0.389394 -0.338302 -0.307750 -0.383846 -0.333947 -0.229270 -0.207071 -0.155699 -0.330913 -0.261263 -0.143804 -0.094518 0.012825 0.059837 0.081236 0.055944 0.025937 0.076729 0.212402 0.315741 0.295788 0.145997 0.132093 0.244826 0.254549 0.250564 0.474316 0.443871 0.435949 0.499750 0.553741 0.409113 0.298711 0.196427 0.093835 0.091576 0.004060 0.034547 0.138462 0.164420 0.209922 0.143462 0.120528 0.190930 0.022449 -0.046826 -0.024704 0.054287 0.050398 0.175816 0.203054 0.156072 0.024248 0.097684 0.070664 -0.027286 -0.075632 -0.074283 -0.074042 -0.016245 0.096775 0.083978 0.000497 -0.133663 -0.127082 -0.015419 -0.033368 -0.159985 -0.323174 -0.520414 -0.373082 -0.232538 -0.060885 -0.153501 -0.238849 -0.156535 -0.148040 0.038387 0.066073 0.016624 -0.001467 -0.002166 0.027114 -0.102847 -0.009817 0.066522 0.133540 0.328195 0.477489 0.580557 0.672193 0.502942 0.570585 0.535707 0.303121 0.348982 0.271391 0.131893 0.085833 0.174979 0.076149 0.193753 0.183368 0.082893 

0.265304 0.251520 0.386578 0.281613 0.306005 0.230892 0.201150 0.032196 -0.129079 0.058596 0.263506 0.065829 0.104019 0.256235 0.223465 0.230218 0.315012 0.154029 0.195215 0.258126 0.457409 0.304432 0.341101 0.250015 0.176512 0.327466 0.481797 0.414475 0.305439 0.087037 -0.066134 -0.329784 -0.469708 -0.424785 -0.336169 -0.309744 -0.216669 -0.020001 0.205550 0.394643 0.393322 0.205779 -0.178885 -0.376649 -0.338477 -0.364797 -0.534002 -0.580579 -0.432222 -0.305539 -0.486329 -0.485536 -0.260479 -0.170608 -0.094649 0.213507 0.238764 0.352454 0.513612 0.549770 0.498429 0.425366 0.472714 0.489019 0.468156 0.239165 0.109363 0.070217 0.050491 0.044547 -0.056779 -0.328067 -0.369959 -0.253736 -0.504122 -0.504025 -0.384821 -0.453340 -0.473896 -0.421912 -0.421040 -0.202667 -0.124506 -0.172689 -0.171843 0.123435 0.211966 0.085650 0.021798 0.316026 0.423733 0.352992 0.396303 0.544715 0.251687 0.241696 0.154200 0.004428 -0.036830 -0.112071 0.156679 -0.048765 0.080611 0.200174 0.039300 0.049365 0.133370 0.245949 0.463801 0.375635 0.405966 0.436456 0.337466 0.453649 0.209849 0.066878 -0.270303 -0.253312 -0.216291 -0.492147 -0.606354 -0.518537 -0.835173 -0.818623 -0.674305 -0.627405 -0.804703 -0.850483 -0.628409 -0.388867 -0.286709 -0.176987 0.071910 0.127879 0.057940 0.200528 0.419988 0.599803 0.481443 0.496333 0.578231 0.672755 0.590840 0.442017 0.395531 0.246192 0.019950 -0.103449 0.089354 0.360417 0.566256 0.591246 0.630954 0.718465 0.535230 0.403529 0.354583 0.424230 0.357441 0.529136 0.617371 0.507102 0.639058 0.833911 0.785108 0.961194 1.119271 1.305823 1.640940 2.073219 2.388551 2.564793 2.944251 3.205408 3.237468 3.089232 3.097426 2.758023 2.274732 2.010993 1.741654 1.264386 1.057787 0.835422 0.692727 0.562254 0.700796 0.788548 1.151015 1.350502 1.566162 1.874562 2.313854 2.737548 2.794861 3.243245 3.342751 3.265660 3.172623 2.796393 2.314191 1.483274 0.857466 0.193933 -0.628573 -1.090528 -1.742025 -2.457362 -2.620179 -3.005357 -3.376503 -3.594885 -3.540652 -3.437030 -3.313446 -3.033205 -2.788676 -2.333367 -2.194842 -1.788714 -1.543039 -1.128059 -0.917017 -0.705458 -0.363715 -0.006089 0.364265 0.673011 1.120426 1.479982 1.779058 2.099498 1.812205 1.749543 1.704657 1.620010 1.855417 1.918352 2.094869 2.085659 2.015468 1.721280 1.469780 1.541815 1.496816 1.468037 1.587894 1.607288 1.294935 1.180059 1.343530 1.368278 1.331862 1.422244 1.563779 1.610701 1.412019 1.125628 1.099114 0.856200 0.553899 0.296786 0.096128 0.111173 0.207502 0.154443 0.139873 0.193443 0.222036 0.208250 0.074373 0.114211 0.136939 0.124538 0.103106 0.272042 0.380338 0.276175 0.308478 0.262589 0.301685 0.211634 0.137074 0.220754 0.229870 0.095038 -0.041487 0.088313 0.392561 0.387099 0.317394 0.227693 0.269607 0.337017 0.309255 0.262397 0.215511 -0.040402 0.000337 0.017303 -0.085618 -0.123664 -0.025944 -0.131141 -0.249195 -0.488937 -0.527775 -0.608064 -0.516396 -0.471115 -0.047880 0.080334 0.055168 0.130023 0.175894 0.230479 0.324612 0.356154 0.285708 0.224357 0.167745 0.177185 0.200331 0.562795 0.574176 0.673072 0.816771 0.998602 0.914198 0.853372 0.768914 0.654277 0.833229 0.782539 0.488545 0.375334 0.308581 0.381184 0.353348 0.093678 0.257918 0.263495 0.144597 -0.048058 0.013809 -0.040019 -0.184197 -0.023598 -0.017389 -0.135270 -0.242816 -0.495182 -0.562229 -0.604891 -0.706686 -0.559560 -0.366470 0.054309 0.128161 0.148720 0.124573 0.331306 0.371046 0.671876 0.788939 0.652067 0.428774 0.511376 0.424814 0.391029 0.284724 0.090466 0.203681 0.097257 0.067850 0.127160 -0.157275 -0.421818 -0.586096 -0.599360 -0.420035 -0.316414 -0.226531 -0.235802 -0.210898 0.097966 0.064016 0.037764 0.052522 -0.147105 -0.303554 -0.404742 -0.202473 -0.029829 -0.064773 0.270959 0.385084 0.475248 0.880484 0.742634 0.543101 

0.076516 0.046068 -0.066157 -0.054189 -0.050758 0.013681 0.203174 0.192142 0.139287 0.342173 0.452013 0.383550 0.263302 0.248992 0.184873 0.190828 0.208533 0.042700 0.059528 -0.002233 -0.101958 -0.168983 -0.295957 -0.319066 -0.145819 -0.062904 0.019125 0.149049 0.074446 -0.120247 -0.008075 -0.097032 -0.204738 -0.212657 -0.035497 -0.121505 -0.124080 -0.017729 0.155830 0.108098 0.206396 0.233174 0.145411 0.195304 0.383430 0.602820 0.457729 0.233585 0.024755 -0.016923 -0.222782 -0.191745 -0.249418 -0.412860 -0.428348 -0.535247 -0.465840 -0.627215 -0.349755 -0.191291 -0.181284 -0.124048 -0.457836 -0.337237 -0.271472 -0.284392 -0.321700 -0.372578 -0.383529 -0.312389 -0.465425 -0.593491 -0.495465 -0.549238 -0.533227 -0.348959 -0.214530 -0.004771 0.192865 0.256659 0.305472 0.332875 0.310014 0.230602 0.126043 0.089680 0.135340 0.094635 -0.144706 -0.275970 -0.338661 -0.357323 -0.360237 -0.335135 -0.387875 -0.447199 -0.318215 -0.455664 -0.456609 -0.373902 -0.233490 0.006783 0.282861 0.533462 0.597583 0.725592 0.760477 0.788159 0.844439 0.833020 0.772369 0.791552 0.718588 0.656167 0.377277 0.038854 -0.143451 -0.227509 -0.378487 -0.376602 -0.327563 -0.363093 -0.504393 -0.546337 -0.607274 -0.641880 -0.664464 -0.615609 -0.569101 -0.582395 -0.842668 -1.024454 -0.966720 -1.035760 -0.972846 -0.940352 -0.863326 -0.911141 -0.635681 -0.255871 -0.273808 -0.383687 -0.416714 -0.339557 -0.555850 -0.554838 -0.616711 -0.889049 -0.787110 -0.408896 -0.117058 -0.111660 -0.266160 -0.225572 -0.231478 -0.224673 -0.170315 -0.173693 -0.251890 -0.313685 -0.214748 -0.243247 -0.284608 -0.363832 -0.285171 -0.365393 -0.192652 0.002038 0.032221 0.254558 0.281287 0.339132 0.224585 0.320628 0.300158 0.404940 0.442811 0.364592 0.311332 0.392756 0.324364 0.335183 0.469349 0.551008 0.520454 0.758591 1.130021 1.565512 2.093880 2.534389 3.197590 3.618763 4.031155 4.581656 4.930551 5.471322 5.572066 5.370935 5.398442 5.046346 4.566230 4.102528 3.576070 2.975917 2.458761 2.074506 1.344479 0.721516 0.456469 -0.143229 -0.869702 -1.286415 -1.393242 -1.551809 -1.777239 -1.688020 -1.587056 -1.465112 -1.311030 -1.126186 -0.929685 -0.875786 -0.770296 -0.418582 -0.276945 -0.019446 0.227601 0.379023 0.629702 0.719725 0.740914 0.797470 0.645918 0.667605 0.767434 0.925760 1.147920 1.050672 1.107919 1.078516 1.197731 1.064562 0.828814 0.610963 0.729443 0.719678 0.825534 0.662151 0.580520 0.497058 0.662872 0.784520 0.703971 0.631465 0.755609 0.810032 0.736205 0.563361 0.450307 0.566857 0.427769 0.359803 0.292420 0.127254 0.007348 -0.119361 0.278886 0.376130 0.455735 0.407852 0.673688 0.783940 0.842712 1.064991 0.937682 1.083611 0.973835 0.775239 0.790967 0.831159 1.017466 0.987159 1.018387 1.160636 1.059715 0.857682 0.967756 0.912138 0.708902 0.598770 0.472921 0.459479 0.244431 0.315252 0.253507 0.123065 0.017452 0.002624 0.032623 -0.055166 0.010730 -0.165207 -0.564917 -0.642441 -0.475692 -0.431447 -0.613150 -0.672936 -0.726521 -0.558121 -0.408092 -0.549424 -0.368463 -0.164885 -0.039650 0.194458 0.418070 0.409086 0.402817 0.230657 0.043312 -0.023360 -0.082363 -0.117004 -0.177443 -0.161391 -0.017811 0.024177 -0.079191 0.045188 0.095870 0.067228 0.275769 0.380712 0.148158 -0.026742 0.027035 0.063408 0.127176 0.133919 0.162503 0.229222 0.378925 0.355056 0.339765 0.323640 0.351565 0.221242 0.349835 0.353871 0.206240 0.157513 0.113377 0.056016 0.221230 0.294516 0.054062 0.103620 0.034663 0.209351 0.220922 0.216915 0.222467 0.603357 0.569347 0.551073 0.234214 0.166521 0.132656 0.290889 0.444638 0.500410 0.585268 0.560649 0.496096 0.220480 0.042853 0.030980 -0.122178 -0.269677 -0.414364 -0.418679 -0.469515 -0.639953 -0.470875 -0.337681 -0.368009 -0.581455 -0.386031 -0.299807 -0.073838 -0.121350 0.039600 0.204655 0.060964 0.143817 0.013360 0.180125 0.508060 0.449631 0.134937 

-0.460526 -0.352795 -0.335392 -0.192219 -0.209757 -0.055078 0.213449 0.217300 0.109894 0.223145 0.147970 -0.041916 -0.160281 -0.164061 -0.185828 -0.074674 -0.108516 -0.022352 -0.072226 0.021151 0.138793 0.239059 0.121350 0.189435 0.416406 0.385153 0.228012 0.229993 0.097763 -0.053250 -0.051604 0.014814 -0.030499 -0.135537 -0.103975 -0.020151 -0.101881 -0.086758 0.067299 -0.046451 -0.234749 -0.113946 -0.004032 -0.016462 -0.046125 -0.031509 -0.231146 -0.224624 -0.361483 -0.366151 -0.455744 -0.408941 -0.494331 -0.641458 -0.670638 -0.571572 -0.241092 -0.244191 -0.046951 0.043393 0.215584 0.103975 -0.123833 -0.224398 -0.377222 -0.393196 -0.461104 -0.512867 -0.542526 -0.519401 -0.478602 -0.422771 -0.408888 -0.466208 -0.548730 -0.547221 -0.605159 -0.495564 -0.358830 -0.186650 0.018708 0.124065 0.152812 0.062890 -0.057766 -0.255169 -0.096530 0.026254 0.105806 0.225356 0.341137 0.416545 0.440875 0.317352 0.176720 0.044384 0.034283 0.098187 0.258958 0.274418 0.323853 0.499421 0.511183 0.596444 0.562008 0.498723 0.531482 0.650238 0.555080 0.500156 0.453954 0.496911 0.438209 0.292682 0.157178 0.010880 -0.071910 -0.007518 -0.095629 -0.166500 0.001412 0.236247 0.153908 0.070540 -0.050606 -0.147632 -0.122144 0.022858 0.190103 0.238221 0.147337 0.109915 0.122124 0.167169 0.384362 0.385270 0.313145 0.217075 0.272029 0.245391 0.152850 -0.045963 -0.280307 -0.213728 -0.433406 -0.542264 -0.586746 -0.932364 -1.081783 -1.070123 -0.880306 -0.784231 -0.672552 -0.681443 -0.589332 -0.467678 -0.488478 -0.619060 -0.693361 -0.751360 -0.791269 -0.864900 -0.893901 -0.929743 -0.845523 -0.898774 -0.785253 -0.783038 -0.945725 -1.178760 -1.306496 -1.221800 -1.288630 -1.361832 -1.329419 -1.272564 -1.207196 -1.150890 -1.223612 -1.088774 -1.036912 -0.969500 -0.939434 -0.918230 -0.803966 -0.495967 -0.014535 0.554934 1.160064 1.393728 1.751393 2.246800 2.823006 3.387267 3.966869 4.349530 4.570671 4.943064 5.206852 5.308571 5.243254 5.157561 4.967430 4.771681 4.492359 4.046759 3.523910 3.042724 2.517436 1.964250 1.517753 1.057856 0.697345 0.443354 0.363967 0.304936 0.060550 0.144307 0.356800 0.530044 0.629223 0.610285 0.578246 0.694130 0.660859 0.585346 0.492634 0.437542 0.514945 0.484885 0.368574 0.156397 0.250402 0.245521 0.218774 0.144460 0.041892 -0.077298 -0.157668 -0.234944 -0.188212 -0.103692 -0.108302 -0.085412 0.053412 0.121215 0.132450 0.139264 0.131653 0.085833 0.205885 0.364768 0.523013 0.580453 0.672154 0.753328 0.645215 0.707411 0.573839 0.513802 0.468368 0.492382 0.340776 0.192134 0.205981 0.174640 0.385719 0.619107 0.795983 0.970286 1.105730 0.957892 0.760596 0.761548 0.544764 0.406353 0.252569 0.250278 0.331262 0.285964 0.193951 0.119336 0.174594 0.053855 -0.207634 -0.081475 0.052854 0.147036 0.096517 0.242483 0.231351 0.176488 0.136915 0.211567 0.237003 0.222712 0.155152 0.088365 0.089384 0.009088 0.190603 0.286463 0.116659 0.201574 0.416452 0.503351 0.446786 0.422945 0.462305 0.612617 0.630001 0.411564 0.290977 0.246753 0.278075 0.364596 0.367488 0.401387 0.468286 0.592299 0.567649 0.487262 0.547603 0.465902 0.159997 -0.025479 -0.120584 -0.229112 -0.297909 -0.167611 -0.096362 -0.111607 0.034511 0.174758 0.202626 0.157909 0.260599 0.255384 0.130076 0.180099 0.211931 0.147932 0.189338 0.139017 -0.062042 -0.315752 -0.425351 -0.511648 -0.481296 -0.568384 -0.690788 -0.572650 -0.456342 -0.242400 -0.023319 0.086307 -0.241833 -0.202808 -0.162385 -0.006589 0.205418 0.440431 0.493103 0.558613 0.505708 0.482833 0.275130 0.320893 0.367630 0.370815 0.296618 0.258073 0.203228 0.211303 0.242647 0.142134 0.234695 0.305377 0.368600 0.260431 0.198841 0.050851 -0.118865 -0.244430 -0.327922 -0.310016 -0.401221 -0.548975 -0.485713 -0.244050 -0.151364 -0.303618 -0.325904 -0.165152 -0.198453 -0.265920 -0.246065 0.055284 0.139780 0.267498 0.111087 

-0.677235 -0.294313 -0.098501 -0.214793 -0.312544 -0.365804 -0.233033 -0.116806 -0.276143 -0.188636 -0.217053 -0.269780 -0.264010 -0.286930 -0.334771 -0.248430 -0.040777 -0.023615 -0.148136 -0.046075 0.148938 0.213513 0.031497 0.240858 0.461918 0.422842 0.306678 0.453499 0.344795 0.147989 0.232090 0.181860 0.119981 -0.086494 -0.174365 -0.065713 -0.051006 0.054922 0.255786 0.135999 0.020573 0.108677 0.043586 0.134811 0.213881 0.211101 0.128462 0.225418 0.108029 0.216719 0.010312 0.113208 0.199799 0.061764 0.084259 0.099645 0.148313 0.068474 -0.018844 0.024704 0.043872 -0.080905 -0.066098 -0.122532 -0.183530 -0.039102 -0.114560 0.057044 0.192328 0.503321 0.662888 0.423838 0.290698 0.112153 -0.094427 -0.156156 -0.220825 -0.440906 -0.513008 -0.482752 -0.450660 -0.457404 -0.330288 -0.272708 -0.446175 -0.380018 -0.131575 -0.069721 0.220688 0.248885 0.264112 0.494540 0.706118 0.547895 0.389918 0.288667 0.144088 0.098608 0.187830 0.008755 0.248238 0.463499 0.303782 0.402141 0.506439 0.354673 0.297495 0.223020 0.180261 0.199950 0.064839 0.087606 -0.085020 -0.261353 -0.306550 -0.340747 -0.349822 -0.262651 -0.211010 -0.167377 -0.164079 -0.198416 -0.317202 -0.568609 -0.538872 -0.340020 -0.244654 -0.074133 0.043500 0.173391 0.162830 0.075332 0.232728 0.144311 0.316873 0.456595 0.409641 0.402146 0.339006 0.257732 0.245547 0.090285 -0.084868 -0.134688 -0.304576 -0.234706 -0.246381 -0.254091 -0.302740 -0.357860 -0.218945 -0.136447 0.019591 0.108732 0.240058 0.405240 0.343877 0.352940 0.423982 0.557734 0.561067 0.594349 0.724953 0.949187 1.276318 1.089365 1.140826 1.286753 1.192210 1.074564 1.223994 1.464689 1.532984 1.741692 1.722418 1.650558 1.800536 1.957955 1.927078 1.827959 1.947656 1.835452 1.657090 1.536246 1.438635 1.366360 1.521414 1.719057 1.834902 2.006416 2.335223 2.656238 2.921312 3.223872 3.659511 3.925575 3.990301 3.833814 3.910235 3.729838 3.295425 2.848005 2.109627 1.404780 0.723107 -0.099406 -0.737484 -1.417822 -2.108879 -2.786777 -3.072600 -3.203464 -3.677169 -3.650630 -3.495588 -3.306475 -3.307404 -3.146443 -2.961052 -2.692626 -2.757411 -2.436087 -1.894424 -1.446589 -1.135174 -0.857230 -0.498191 -0.424021 -0.207132 -0.167964 0.280284 0.364481 0.486977 0.533146 0.436011 0.475543 0.503234 0.538423 0.456707 0.221029 0.237228 0.426485 0.830688 0.908516 0.887689 1.028907 1.186889 1.280997 1.366628 1.253335 1.302741 1.359944 1.411440 1.493829 1.474060 1.367185 1.270500 1.361873 1.204221 1.035952 0.994859 0.844829 0.797392 0.687251 0.852654 0.863235 0.870793 0.819724 1.048029 1.007654 0.998310 0.802451 0.780930 0.735307 0.750167 0.555297 0.460786 0.386637 0.207224 0.051991 0.023532 -0.175232 -0.211156 -0.290634 -0.364745 -0.280362 -0.385346 -0.422345 -0.234931 -0.019386 0.142744 0.070359 0.057409 -0.031714 -0.009214 0.141802 0.172471 0.109586 0.057123 0.074618 0.065978 -0.041840 0.079342 0.246846 0.262556 0.146283 0.170440 0.106874 0.100269 0.231528 0.228002 0.037028 -0.035479 0.055357 -0.008295 0.054986 0.072913 -0.015169 -0.029900 0.112620 0.244609 0.430684 0.505704 0.361801 0.179750 0.147755 0.059416 0.033721 0.145804 0.091928 0.250678 0.336623 0.310766 0.328067 0.458660 0.512117 0.376716 0.380540 0.122000 -0.056675 -0.000669 -0.066214 -0.203459 -0.085683 -0.190727 -0.205328 -0.087959 -0.074299 -0.172335 -0.033394 -0.087704 -0.082694 -0.132714 -0.184037 -0.133531 0.063260 0.086556 0.030811 0.089791 0.078618 0.247436 0.463037 0.454523 0.290857 0.120189 0.046696 -0.053582 0.013344 0.079463 -0.046319 -0.004456 -0.155904 -0.174119 0.003921 0.270213 0.143577 0.067468 0.011435 0.143507 0.200227 0.281277 0.221711 0.212161 -0.019664 -0.286658 -0.420556 -0.303067 -0.146765 -0.004385 0.184749 0.208909 0.210133 0.102761 -0.024230 -0.170946 -0.294270 -0.432154 -0.464908 -0.696098 -0.655003 -0.611873 

-0.239974 -0.124953 -0.047754 -0.179715 -0.194900 -0.206210 -0.134735 0.106552 -0.030535 -0.055741 0.000153 -0.014540 -0.018247 -0.022484 0.047700 0.196883 0.334198 0.280219 0.135485 0.063828 0.072450 -0.022386 0.051868 0.141672 0.153064 0.221618 0.161840 0.312934 0.277915 0.193138 0.045089 -0.207520 -0.448123 -0.438705 -0.409514 -0.390631 -0.215369 -0.139260 -0.165595 -0.278791 -0.338040 -0.177121 -0.206888 -0.222228 -0.162954 -0.011925 -0.108076 -0.018388 0.039217 0.067254 0.109602 0.148063 0.145470 0.135579 0.264115 0.289459 0.389243 0.350061 0.174468 0.091733 -0.023106 -0.213789 -0.189335 -0.164501 -0.113315 0.141212 0.222417 0.482189 0.485805 0.518999 0.502334 0.348629 0.322404 0.263508 0.218755 0.239369 0.118250 -0.009540 0.084889 -0.041406 -0.136303 -0.227351 -0.222261 -0.118247 -0.172590 -0.098790 -0.001964 -0.034018 -0.016838 0.095331 0.161916 0.406370 0.601349 0.517328 0.534830 0.524824 0.399368 0.400321 0.230405 0.088008 0.225824 0.326660 0.415479 0.281164 0.282936 0.137936 0.122668 0.045711 -0.072959 -0.080161 -0.138550 -0.175420 -0.284487 -0.313445 -0.231046 -0.151347 -0.079252 0.004057 0.089776 0.158670 0.081276 -0.152692 -0.220156 -0.355040 -0.317055 -0.250453 -0.208041 -0.120087 -0.233939 -0.226503 -0.171598 -0.067878 -0.107594 -0.047204 0.039961 0.015052 0.102677 0.017964 -0.045166 0.065249 0.160777 0.162990 0.177610 0.332384 0.441965 0.411015 0.284726 0.312913 0.380586 0.368369 0.415528 0.275625 0.239124 0.189912 0.103733 0.277922 0.399105 0.558862 0.529195 0.521600 0.644148 0.598021 0.643095 0.844616 1.084332 1.065343 1.078337 1.104146 1.236775 1.192718 1.346340 1.508241 1.589051 1.629391 1.615981 1.474208 1.503792 1.444051 1.371710 1.356610 1.381534 1.162708 1.109288 1.223780 1.392615 1.524238 1.885710 2.273067 2.374694 2.445290 2.708547 2.818921 3.176960 3.675531 3.703395 3.755587 3.699722 3.644944 3.682694 3.334016 3.002822 2.314235 1.782721 1.213094 0.426705 -0.541187 -1.449283 -1.928973 -2.447107 -3.036790 -3.297273 -3.325934 -3.582643 -3.529038 -3.383373 -3.285291 -3.124390 -3.041946 -2.966741 -2.649801 -2.580280 -2.511348 -2.167516 -1.856031 -1.537275 -1.220105 -0.853525 -0.605998 -0.270790 -0.038237 0.079476 0.022180 0.019129 0.097068 0.194663 0.301428 0.286386 0.419159 0.486073 0.446306 0.655146 0.650866 0.782188 0.903763 1.065618 1.213639 1.282385 1.423245 1.614420 1.643918 1.716763 1.693993 1.718899 1.718909 1.674421 1.653176 1.486341 1.482184 1.351357 1.223181 1.131771 0.995085 0.940288 0.950168 0.903664 0.807947 0.768397 0.814205 0.802106 0.851606 0.849886 0.779213 0.744579 0.635351 0.638711 0.411910 0.334640 0.333531 0.224645 0.243865 0.239910 0.136097 0.106145 0.076196 0.058333 0.057856 -0.101576 -0.156270 -0.138481 -0.082262 0.026983 -0.163892 -0.193923 -0.291008 -0.347108 -0.229453 -0.049301 0.039294 -0.012891 -0.039810 -0.221944 -0.292258 -0.036032 0.180497 0.162752 0.199040 0.072972 -0.054221 -0.233221 -0.190521 -0.170669 -0.245670 -0.285656 -0.240526 -0.465967 -0.409392 -0.350569 -0.342410 -0.246197 -0.110202 0.043220 0.266096 0.342105 0.259585 0.177072 0.082533 0.046821 0.038234 0.050046 -0.149698 -0.118964 0.011113 0.135260 0.249823 0.268696 0.269784 0.155106 0.104640 -0.036003 -0.071150 -0.128426 -0.157006 -0.120102 0.054040 0.177728 0.153915 0.162764 0.136025 0.069741 0.009880 -0.018751 -0.132175 -0.130227 -0.349942 -0.251704 -0.051031 -0.236407 -0.219566 -0.138871 -0.112979 -0.051644 0.016531 -0.008802 -0.091899 -0.058741 -0.112507 -0.007918 -0.048302 0.149890 0.176953 0.201959 0.236578 0.203253 0.144589 0.260705 0.325507 0.282460 0.192312 0.207316 0.186650 0.304277 0.300831 0.120307 -0.087398 -0.181526 -0.292445 -0.278780 -0.185280 -0.111965 -0.126061 -0.027908 -0.000765 0.080136 -0.008740 0.009521 0.083226 0.268542 0.217035 0.090708 0.032329 0.076527 

-0.221479 -0.084406 -0.074337 -0.012916 0.076401 0.095191 0.056089 0.135831 0.125193 0.105115 0.071163 -0.009028 -0.008509 0.069238 0.116550 0.068768 0.025121 -0.052890 -0.129125 -0.193239 -0.131168 -0.210771 -0.190362 -0.146418 -0.170202 -0.217594 -0.116394 -0.086755 -0.166820 -0.278356 -0.309907 -0.510123 -0.627422 -0.506518 -0.234878 -0.130161 -0.067032 0.028181 0.014275 -0.095809 -0.056791 0.053148 -0.011504 -0.045361 0.028474 0.077634 0.106120 0.150449 0.213391 0.133031 0.184317 0.190131 0.172416 0.269524 0.210416 0.318903 0.360672 0.390591 0.412255 0.467639 0.489614 0.311815 0.313228 0.357890 0.419447 0.402323 0.368903 0.490073 0.447007 0.309661 0.191725 0.011062 0.001338 -0.097744 -0.199724 -0.236681 -0.221099 -0.318167 -0.406176 -0.422213 -0.408463 -0.419498 -0.428603 -0.395175 -0.386188 -0.341688 -0.416948 -0.325968 -0.279033 -0.168466 -0.089088 -0.040759 0.084861 0.150940 0.151711 0.231084 0.283409 0.305641 0.151807 0.160206 0.097029 0.010720 0.134460 0.044794 -0.038866 -0.054582 -0.107896 -0.189339 -0.241766 -0.216598 -0.227658 -0.232553 -0.269011 -0.276682 -0.179464 -0.114568 -0.151235 -0.139667 -0.208637 -0.195169 -0.225852 -0.306261 -0.331263 -0.363196 -0.355753 -0.334597 -0.298367 -0.268513 -0.316423 -0.292436 -0.291997 -0.301418 -0.347589 -0.310402 -0.308013 -0.279579 -0.221802 -0.281148 -0.242634 -0.163327 -0.091051 -0.091130 -0.133680 -0.070129 -0.002745 0.061518 0.033567 -0.006722 -0.025439 0.096922 0.244667 0.369488 0.492905 0.609079 0.701043 0.812329 0.961060 1.002183 1.172095 1.382766 1.594433 1.707649 1.844532 1.835870 1.980526 1.992681 1.802496 1.789790 1.863455 1.844718 1.910385 1.989154 2.098057 1.944814 1.952143 1.861240 1.865038 1.806317 1.754343 1.723850 1.677726 1.470047 1.327985 1.326349 1.318262 1.324048 1.399255 1.623282 1.608677 1.737356 1.807266 1.786335 1.853799 2.003998 1.862672 1.840603 1.769238 1.579669 1.596331 0.771802 0.546108 -0.046714 -0.658190 -1.087267 -1.501801 -2.067721 -2.516446 -2.989494 -3.458168 -3.760135 -3.909724 -3.979060 -4.144663 -3.886826 -3.638127 -3.293600 -2.994087 -2.801086 -2.754478 -2.298285 -2.098369 -1.562840 -1.282299 -0.927661 -0.433297 -0.161397 0.222344 0.288446 0.695049 1.035451 1.130402 1.055788 1.067308 1.199635 1.395107 1.506621 1.392943 1.537419 1.614321 1.568940 1.627865 1.580307 1.503450 1.623717 1.717856 1.749387 1.661464 1.690026 1.706689 1.749826 1.803987 1.591004 1.676428 1.598408 1.507549 1.467503 1.289099 1.412547 1.281231 1.342976 1.392493 1.382918 1.260645 1.218011 1.183014 1.136344 1.107227 1.138040 1.044789 1.040939 1.032447 1.049817 1.075926 0.941546 0.901438 0.819105 0.607258 0.513834 0.469356 0.499230 0.398216 0.303430 0.236350 0.175511 0.046886 0.038749 -0.039671 -0.220140 -0.372241 -0.360362 -0.302880 -0.178669 -0.218615 -0.250812 -0.177072 -0.050184 -0.128066 -0.001221 0.016939 -0.101126 -0.208151 -0.170907 -0.138312 -0.256098 -0.293000 -0.325528 -0.356126 -0.445624 -0.519884 -0.624742 -0.588271 -0.446573 -0.491200 -0.491206 -0.545001 -0.515349 -0.481339 -0.455150 -0.315835 -0.248504 -0.204152 -0.025106 0.173253 0.299926 0.394194 0.410050 0.440914 0.522507 0.683846 0.658650 0.649124 0.495755 0.391447 0.442939 0.298834 0.156789 0.128083 0.150680 0.140329 0.091553 0.109577 0.146247 0.166899 0.183811 0.242618 0.170237 0.116231 0.008157 0.072854 0.097822 0.046402 0.013218 -0.022812 -0.074234 0.070542 0.184599 0.139042 0.099831 -0.060474 -0.037162 -0.099925 -0.037381 -0.154003 -0.097407 -0.027659 0.008566 0.005516 -0.043081 -0.113980 -0.051919 -0.209739 -0.141249 0.034182 0.031810 0.073592 0.154233 0.151357 0.001160 -0.076253 -0.025981 0.105573 0.179798 0.168587 0.236688 0.279796 0.313127 0.250762 0.067579 0.060972 -0.056328 -0.194002 -0.219369 -0.175652 -0.178503 -0.162448 -0.102221 -0.123635 -0.151765 -0.117879 -0.160756 -0.048495 

-0.073081 -0.051325 -0.028197 -0.027523 -0.002981 -0.007073 -0.002313 -0.044715 -0.022059 0.004929 0.026402 0.087108 0.078431 0.130800 0.168896 0.186236 0.186835 0.268687 0.311281 0.242652 0.249821 0.284259 0.292737 0.212444 0.187899 0.133861 0.081249 0.084061 -0.065693 -0.126483 -0.275371 -0.395825 -0.397155 -0.507692 -0.379669 -0.353341 -0.292852 -0.228938 -0.177195 -0.132653 -0.069799 0.027402 0.137792 0.205324 0.175699 0.181251 0.246333 0.278646 0.336432 0.388216 0.371825 0.293826 0.318878 0.335388 0.217227 0.266523 0.251904 0.228299 0.335430 0.412083 0.462610 0.507091 0.484439 0.484513 0.520686 0.467104 0.404925 0.394525 0.352631 0.245420 0.102194 0.057761 0.019552 -0.039037 -0.086389 -0.138238 -0.168271 -0.241718 -0.347340 -0.341368 -0.251368 -0.302639 -0.236110 -0.255483 -0.276724 -0.203609 -0.278825 -0.290998 -0.287218 -0.217012 -0.218797 -0.176043 -0.124252 0.054581 0.037014 0.017616 -0.050084 -0.051050 -0.137764 -0.203926 -0.276026 -0.189711 -0.084989 0.000479 -0.013710 0.046505 0.071976 0.122374 0.115193 0.099982 0.001716 -0.053498 -0.074122 -0.020313 -0.008009 -0.002000 0.033611 0.074145 0.074020 0.109988 0.097229 0.027009 -0.054196 0.000846 0.012071 -0.054886 -0.071645 -0.063924 -0.046675 -0.057196 -0.074505 -0.029070 -0.139980 -0.164755 -0.211437 -0.237075 -0.252362 -0.251687 -0.249284 -0.248859 -0.252235 -0.207189 -0.221143 -0.236349 -0.188488 -0.243484 -0.198212 -0.266457 -0.273687 -0.329602 -0.321443 -0.257686 -0.139210 -0.030803 0.042560 0.046703 0.150559 0.260752 0.343313 0.439468 0.568174 0.745531 0.844680 0.969331 1.183829 1.285583 1.294997 1.337689 1.338850 1.391565 1.450516 1.548678 1.779468 1.837842 1.936940 1.939654 1.968132 1.995123 2.104483 2.102117 2.183518 2.235350 2.353994 2.332407 2.332360 2.367336 2.459923 2.734112 2.900081 2.875828 2.931487 2.931603 2.856711 2.815495 2.634596 2.456513 2.427240 2.395512 2.102968 1.828466 1.582939 1.141802 0.633527 0.222775 -0.245559 -0.829278 -1.338992 -1.873919 -2.338995 -2.686426 -2.985863 -3.311713 -3.556963 -3.514171 -3.565233 -3.620764 -3.600938 -3.463930 -3.413994 -3.291600 -3.106803 -2.714384 -2.351696 -1.992441 -1.749154 -1.423833 -1.203020 -1.044192 -0.856745 -0.626904 -0.453248 -0.309832 -0.244814 -0.150383 -0.122417 -0.124438 -0.082604 -0.005274 0.147686 0.282698 0.411120 0.505684 0.613827 0.857846 0.885354 1.013072 1.003143 1.045683 1.125796 1.164535 1.202248 1.181388 1.133186 1.112662 1.177584 1.198513 1.114185 1.242327 1.271977 1.322536 1.314609 1.273152 1.289593 1.220413 1.118928 1.107212 1.075405 1.112246 1.090746 1.115542 1.119978 1.117601 1.146934 1.092761 1.013425 0.902773 0.817594 0.596093 0.444285 0.386638 0.208718 0.055205 -0.057054 -0.001013 -0.018948 -0.105028 -0.139894 -0.227664 -0.320892 -0.353019 -0.291345 -0.242033 -0.223757 -0.219823 -0.227632 -0.227215 -0.213525 -0.173827 -0.084499 -0.086001 -0.200868 -0.195185 -0.148236 -0.171372 -0.165227 -0.177467 -0.196481 -0.158743 -0.149989 -0.126964 -0.102668 -0.036708 -0.017320 0.059617 0.126929 0.096611 0.087331 0.095145 0.153378 0.155318 0.129183 0.173273 0.203089 0.375361 0.383632 0.413880 0.439091 0.467459 0.446118 0.437863 0.341418 0.269732 0.318671 0.317645 0.265949 0.182085 0.167059 0.102012 0.103402 0.109921 0.075261 0.087791 0.045271 0.050991 0.161944 0.189612 0.205730 0.139971 0.107009 0.133085 0.071626 -0.039353 -0.048698 -0.009020 -0.070153 0.030008 0.029836 0.030777 0.045044 0.010924 -0.018088 -0.139943 -0.232515 -0.147217 -0.161580 -0.148803 -0.155832 -0.177135 -0.273919 -0.199571 -0.144586 -0.076482 -0.073837 -0.074631 0.019333 0.094101 0.097296 -0.005193 -0.085440 -0.078706 -0.055189 -0.063619 -0.121277 -0.096758 -0.122360 -0.094583 -0.084449 -0.174731 -0.140569 -0.096839 -0.134172 -0.165881 -0.117121 -0.116589 -0.128247 -0.135551 -0.225089 -0.155323 -0.091224 -0.062802 -0.031695 

0.093057 0.167957 0.184720 0.197503 0.122458 0.060044 0.135592 0.006417 -0.055407 -0.005884 -0.031006 -0.016231 -0.049463 -0.021298 0.039901 0.103132 0.108589 0.238530 0.328143 0.267632 0.254434 0.264564 0.325366 0.321774 0.270620 0.088177 -0.019215 -0.131147 -0.118141 -0.093380 -0.106833 -0.056948 -0.014391 -0.058094 -0.062509 -0.124849 -0.082931 0.004166 -0.008618 -0.076498 -0.136790 -0.140585 -0.089011 -0.079851 -0.146809 -0.096048 0.036337 0.137295 0.220430 0.323969 0.337053 0.252988 0.221293 0.266321 0.243033 0.286797 0.177170 0.142946 0.223005 0.289179 0.227032 0.183995 0.176168 0.187462 0.265928 0.299819 0.253484 0.185378 0.210670 0.185744 0.082143 0.043934 0.006928 -0.050354 -0.020079 -0.011436 -0.038410 -0.057221 -0.127917 -0.003340 0.035634 -0.022119 -0.099548 -0.167894 -0.212145 -0.144343 -0.095006 -0.071443 -0.010605 -0.003077 0.045530 0.016473 -0.070182 -0.101572 -0.133472 -0.072415 -0.050853 -0.047471 -0.087138 -0.197605 -0.268931 -0.230288 -0.156124 -0.217726 -0.212918 0.042586 0.085400 0.046910 -0.047877 -0.141806 -0.074387 0.000581 0.027254 0.053027 0.125481 0.172445 0.160882 0.126025 0.129542 0.221244 0.172498 0.108331 0.046168 0.079149 0.121292 0.114629 0.137124 0.134248 0.175398 0.145950 0.094543 0.061251 -0.054778 -0.115297 -0.097771 -0.004347 -0.026998 -0.049682 -0.091808 -0.123555 -0.069707 -0.016533 0.028263 0.086577 0.123068 0.138550 0.141368 0.196166 0.126092 0.205753 0.223155 0.279078 0.216334 0.203222 0.265037 0.303240 0.334320 0.415430 0.496961 0.547368 0.655412 0.743294 0.995823 1.110317 1.246713 1.305085 1.411016 1.395544 1.377227 1.500538 1.551316 1.784942 1.788876 1.724019 1.822520 1.723695 1.720829 1.634974 1.502419 1.556526 1.601789 1.583622 1.524599 1.283322 1.177858 1.243354 1.446460 1.665881 1.602148 1.646982 1.866171 1.944113 1.922892 1.859626 1.707659 1.618574 1.610720 1.486564 1.205172 1.026313 0.800996 0.524480 0.132360 -0.178445 -0.540810 -1.153383 -1.708215 -2.306457 -2.897456 -3.176020 -3.620450 -4.018346 -4.153067 -4.195029 -4.381950 -4.295399 -4.355048 -4.213980 -4.105860 -3.784687 -3.564296 -3.253824 -2.977815 -2.648978 -2.298310 -1.803772 -1.489766 -1.233071 -0.990868 -0.670312 -0.413512 -0.255861 -0.065532 0.151711 0.237176 0.370847 0.492574 0.629208 0.772995 0.855033 1.011336 1.140723 1.243803 1.409908 1.270571 1.348619 1.313272 1.371089 1.382514 1.361607 1.420656 1.387054 1.335834 1.291680 1.321790 1.241417 1.181362 1.238317 1.274022 1.244632 1.187890 1.202059 1.265610 1.175718 1.107582 1.059280 0.950909 0.946127 0.910147 0.846587 0.892612 0.891171 0.863420 0.754295 0.639310 0.598801 0.584085 0.508880 0.422564 0.317715 0.167742 0.029008 -0.007706 -0.008946 -0.062304 -0.145176 -0.283244 -0.373081 -0.258743 -0.299639 -0.284213 -0.227435 -0.197690 -0.146498 -0.092471 -0.102305 -0.176682 -0.207125 -0.257218 -0.248579 -0.224048 -0.207035 -0.105887 0.020823 0.102738 0.075285 0.096418 0.140140 0.122959 0.120038 0.096293 0.131291 0.159173 0.095495 0.184297 0.219801 0.130320 0.069157 0.063114 0.071969 0.054161 0.071734 0.102525 0.095406 0.030847 0.036255 0.021590 0.050411 0.044711 0.020351 -0.005925 0.028598 0.044847 0.094646 0.106271 0.096251 0.185705 0.271920 0.320275 0.277311 0.199412 0.128416 0.186515 0.229667 0.278119 0.299675 0.270194 0.237868 0.253549 0.342787 0.237064 0.012890 -0.078621 -0.112927 -0.191773 -0.240154 -0.277427 -0.278367 -0.237298 -0.180257 -0.060890 -0.035552 -0.054795 0.023599 0.061734 -0.007630 0.056284 0.161771 0.147415 0.178922 0.188626 0.162333 0.169564 0.152353 0.077562 -0.002044 -0.060323 -0.113326 -0.188168 -0.093609 -0.042063 0.003847 -0.039666 -0.050581 -0.246586 -0.304596 -0.312534 -0.352853 -0.298763 -0.348878 -0.258181 -0.182637 -0.193105 -0.237672 -0.174453 -0.059282 -0.040279 -0.004979 0.036274 0.075561 0.043836 


----------------------------------------------------------------------
**********************************************************************
----------------------------------------------------------------------
Kernels for joystick task. Rows: Kernel count corrected for dependency across sessions. Columns: 10 ms bins.
#Rows: 27.000000
#Cols: 401.000000

Column values: 
-200.000000 -199.000000 -198.000000 -197.000000 -196.000000 -195.000000 -194.000000 -193.000000 -192.000000 -191.000000 -190.000000 -189.000000 -188.000000 -187.000000 -186.000000 -185.000000 -184.000000 -183.000000 -182.000000 -181.000000 -180.000000 -179.000000 -178.000000 -177.000000 -176.000000 -175.000000 -174.000000 -173.000000 -172.000000 -171.000000 -170.000000 -169.000000 -168.000000 -167.000000 -166.000000 -165.000000 -164.000000 -163.000000 -162.000000 -161.000000 -160.000000 -159.000000 -158.000000 -157.000000 -156.000000 -155.000000 -154.000000 -153.000000 -152.000000 -151.000000 -150.000000 -149.000000 -148.000000 -147.000000 -146.000000 -145.000000 -144.000000 -143.000000 -142.000000 -141.000000 -140.000000 -139.000000 -138.000000 -137.000000 -136.000000 -135.000000 -134.000000 -133.000000 -132.000000 -131.000000 -130.000000 -129.000000 -128.000000 -127.000000 -126.000000 -125.000000 -124.000000 -123.000000 -122.000000 -121.000000 -120.000000 -119.000000 -118.000000 -117.000000 -116.000000 -115.000000 -114.000000 -113.000000 -112.000000 -111.000000 -110.000000 -109.000000 -108.000000 -107.000000 -106.000000 -105.000000 -104.000000 -103.000000 -102.000000 -101.000000 -100.000000 -99.000000 -98.000000 -97.000000 -96.000000 -95.000000 -94.000000 -93.000000 -92.000000 -91.000000 -90.000000 -89.000000 -88.000000 -87.000000 -86.000000 -85.000000 -84.000000 -83.000000 -82.000000 -81.000000 -80.000000 -79.000000 -78.000000 -77.000000 -76.000000 -75.000000 -74.000000 -73.000000 -72.000000 -71.000000 -70.000000 -69.000000 -68.000000 -67.000000 -66.000000 -65.000000 -64.000000 -63.000000 -62.000000 -61.000000 -60.000000 -59.000000 -58.000000 -57.000000 -56.000000 -55.000000 -54.000000 -53.000000 -52.000000 -51.000000 -50.000000 -49.000000 -48.000000 -47.000000 -46.000000 -45.000000 -44.000000 -43.000000 -42.000000 -41.000000 -40.000000 -39.000000 -38.000000 -37.000000 -36.000000 -35.000000 -34.000000 -33.000000 -32.000000 -31.000000 -30.000000 -29.000000 -28.000000 -27.000000 -26.000000 -25.000000 -24.000000 -23.000000 -22.000000 -21.000000 -20.000000 -19.000000 -18.000000 -17.000000 -16.000000 -15.000000 -14.000000 -13.000000 -12.000000 -11.000000 -10.000000 -9.000000 -8.000000 -7.000000 -6.000000 -5.000000 -4.000000 -3.000000 -2.000000 -1.000000 0.000000 1.000000 2.000000 3.000000 4.000000 5.000000 6.000000 7.000000 8.000000 9.000000 10.000000 11.000000 12.000000 13.000000 14.000000 15.000000 16.000000 17.000000 18.000000 19.000000 20.000000 21.000000 22.000000 23.000000 24.000000 25.000000 26.000000 27.000000 28.000000 29.000000 30.000000 31.000000 32.000000 33.000000 34.000000 35.000000 36.000000 37.000000 38.000000 39.000000 40.000000 41.000000 42.000000 43.000000 44.000000 45.000000 46.000000 47.000000 48.000000 49.000000 50.000000 51.000000 52.000000 53.000000 54.000000 55.000000 56.000000 57.000000 58.000000 59.000000 60.000000 61.000000 62.000000 63.000000 64.000000 65.000000 66.000000 67.000000 68.000000 69.000000 70.000000 71.000000 72.000000 73.000000 74.000000 75.000000 76.000000 77.000000 78.000000 79.000000 80.000000 81.000000 82.000000 83.000000 84.000000 85.000000 86.000000 87.000000 88.000000 89.000000 90.000000 91.000000 92.000000 93.000000 94.000000 95.000000 96.000000 97.000000 98.000000 99.000000 100.000000 101.000000 102.000000 103.000000 104.000000 105.000000 106.000000 107.000000 108.000000 109.000000 110.000000 111.000000 112.000000 113.000000 114.000000 115.000000 116.000000 117.000000 118.000000 119.000000 120.000000 121.000000 122.000000 123.000000 124.000000 125.000000 126.000000 127.000000 128.000000 129.000000 130.000000 131.000000 132.000000 133.000000 134.000000 135.000000 136.000000 137.000000 138.000000 139.000000 140.000000 141.000000 142.000000 143.000000 144.000000 145.000000 146.000000 147.000000 148.000000 149.000000 150.000000 151.000000 152.000000 153.000000 154.000000 155.000000 156.000000 157.000000 158.000000 159.000000 160.000000 161.000000 162.000000 163.000000 164.000000 165.000000 166.000000 167.000000 168.000000 169.000000 170.000000 171.000000 172.000000 173.000000 174.000000 175.000000 176.000000 177.000000 178.000000 179.000000 180.000000 181.000000 182.000000 183.000000 184.000000 185.000000 186.000000 187.000000 188.000000 189.000000 190.000000 191.000000 192.000000 193.000000 194.000000 195.000000 196.000000 197.000000 198.000000 199.000000 200.000000 

Rows: 
0.180472 0.253211 0.395581 0.493839 0.555234 0.597165 0.611138 0.611253 0.648714 0.592949 0.543216 0.486381 0.389129 0.326500 0.320905 0.183017 -0.039874 -0.194105 -0.378312 -0.510660 -0.641506 -0.626060 -0.644062 -0.557692 -0.468346 -0.343684 -0.214186 -0.136328 -0.049979 -0.094245 -0.042670 -0.095371 -0.267816 -0.415230 -0.219882 -0.076010 -0.067478 -0.077045 -0.123567 -0.136021 -0.185628 -0.287461 -0.330407 0.031626 0.158815 0.207337 0.238727 0.268147 0.070201 -0.002409 0.099703 0.059358 0.031262 -0.050970 -0.095405 -0.178059 -0.178244 -0.218168 0.091393 0.171469 0.260924 0.269615 0.262290 0.184376 0.103561 -0.023857 -0.358748 -0.291694 -0.325224 -0.341140 -0.230417 -0.102050 0.060442 0.233482 0.452996 0.677376 0.743042 0.897137 0.848425 0.776469 0.725055 0.653083 0.610099 0.547766 0.633572 0.503525 0.473516 0.455858 0.434393 0.385531 0.312371 0.165430 0.051691 0.002699 -0.191153 -0.391277 -0.668068 -0.801161 -0.978766 -1.043894 -0.998335 -0.852541 -1.163539 -0.918486 -0.735831 -0.601434 -0.533587 -0.512536 -0.542091 -0.595625 -0.652383 -0.702461 -0.707965 -0.699588 -0.663036 -0.625076 -0.635801 -0.663869 -0.788226 -0.910789 -1.068430 -1.185715 -1.275543 -1.267308 -1.213141 -1.117977 -1.067260 -1.065744 -1.049834 -1.081491 -1.161864 -1.272347 -1.339789 -1.405125 -1.444004 -1.452939 -1.513927 -1.564287 -1.609751 -1.638386 -1.696824 -1.634914 -1.644674 -1.747114 -1.963809 -2.119066 -2.312943 -2.541231 -2.696843 -2.869796 -2.978487 -3.011744 -3.011545 -2.957583 -2.863237 -2.770881 -2.755804 -2.743744 -2.691313 -2.632587 -2.591902 -2.551841 -2.524120 -2.531653 -2.484314 -2.499332 -2.508229 -2.419659 -2.282667 -2.084981 -1.918125 -1.802211 -1.735273 -1.655943 -1.467312 -1.303322 -1.133197 -0.985785 -0.736759 -0.519545 -0.400648 -0.203682 -0.016428 0.347290 0.568406 0.781974 0.983767 1.142963 1.320697 1.363242 1.455370 1.504903 1.583015 1.658376 1.718883 1.755622 1.820206 1.899185 1.935757 1.943437 1.972817 1.973567 1.890875 1.807101 1.720618 1.578785 1.318604 0.977705 0.660206 0.310837 -0.072432 -0.764604 -0.885777 -1.132748 -1.272301 -1.272836 -1.109692 -0.897365 -0.773365 -0.505138 -0.320118 -0.036533 0.173989 0.203395 0.167791 0.037146 -0.217201 -0.495454 -1.239158 -0.935908 -1.047651 -1.133822 -1.112126 -1.211733 -1.379485 -1.502786 -1.632647 -1.744303 -1.888172 -2.252128 -2.014171 -2.191156 -1.933120 -1.865345 -1.672631 -1.439166 -1.238091 -1.040585 -0.882210 -0.778194 -0.784148 -0.731869 -0.803220 -0.870715 -0.932239 -1.201675 -1.436005 -1.637312 -1.600596 -1.496967 -1.413741 -1.434728 -1.418745 -1.443722 -1.464342 -1.422812 -1.329269 -1.257721 -1.275723 -1.334895 -1.245557 -1.184388 -1.203221 -1.277381 -1.290184 -1.721263 -1.235176 -1.130251 -1.017631 -0.934225 -0.859779 -0.782591 -0.810884 -0.937749 -1.401926 -1.045148 -1.148519 -1.264616 -1.375876 -1.486394 -1.569635 -1.764322 -1.790253 -1.840566 -1.849540 -1.752778 -1.656160 -1.513804 -1.341679 -1.172841 -1.033290 -0.869167 -0.731098 -0.607502 -0.545773 -0.518065 -0.814839 -0.490102 -0.444163 -0.449977 -0.482136 -0.599819 -0.682757 -0.811312 -0.932845 -0.978102 -0.886184 -0.672871 -0.621212 -0.405296 -0.178340 -0.010413 0.153604 0.318565 0.423145 0.389730 0.438541 0.408540 0.451907 0.433622 0.387069 0.343870 0.216987 0.047197 -0.119452 -0.243090 -0.440363 -0.643326 -0.911222 -1.101640 -1.394212 -1.357427 -1.324949 -1.347320 -1.311057 -1.311157 -1.130138 -1.075713 -1.070619 -0.941026 -1.005706 -0.967992 -0.878024 -0.845721 -0.850554 -0.841600 -0.850102 -0.867096 -0.907866 -0.942490 -0.964103 -1.019632 -1.002274 -0.980673 -0.760376 -0.468631 -0.293254 -0.147115 -0.012073 0.123445 0.137276 0.082530 0.049434 0.002658 -0.079941 -0.201992 -0.276062 -0.297395 -0.294384 -0.278134 -0.080647 0.164041 0.401125 0.735858 0.957974 1.064200 1.062646 0.938442 0.715872 0.447680 0.153687 -0.225396 -0.394869 -0.405210 -0.498674 -0.718822 -0.907169 -0.856611 -0.851525 -0.877230 -0.912562 

0.663218 0.807110 0.905087 0.966500 0.986508 0.949452 0.979100 1.031089 1.000856 0.892362 0.752919 0.607003 0.469069 0.362116 0.294902 0.245342 0.214728 0.173937 0.070864 0.158181 0.183846 0.219733 0.248020 0.314433 0.286194 0.400699 0.435077 0.426281 0.398404 0.207026 0.380513 0.432164 0.405752 0.329052 0.419581 0.462215 0.412899 0.326186 0.207613 0.092990 -0.036531 -0.137176 -0.244541 -0.266662 -0.401772 -0.314523 -0.344602 -0.393217 -0.465546 -0.607994 -0.523429 -0.488208 -0.474119 -0.388507 -0.368788 -0.432172 -0.328219 -0.236575 -0.152639 -0.118545 -0.047188 -0.013676 0.004075 0.021864 -0.003686 -0.023425 -0.081578 -0.036655 -0.050392 -0.084336 -0.096178 -0.071274 0.043829 0.115097 0.149882 0.183570 0.170609 0.154910 0.130994 0.092236 0.049884 0.002161 -0.009118 -0.069536 -0.088560 -0.177261 -0.136741 -0.135112 -0.154324 -0.220814 -0.289488 -0.382619 -0.489474 -0.568239 -0.653191 -0.720560 -0.820699 -0.823549 -0.851545 -0.854166 -0.932054 -0.823361 -0.825865 -0.713663 -0.602924 -0.566433 -0.614865 -0.611438 -0.603881 -0.644943 -0.688528 -0.739548 -0.793353 -0.867252 -0.972974 -1.041007 -1.102202 -1.117471 -1.178703 -1.322239 -1.239551 -1.216097 -1.258841 -1.319907 -1.428811 -1.502707 -1.565082 -1.560899 -1.486105 -1.436468 -1.452611 -1.484989 -1.508049 -1.546377 -1.590366 -1.652936 -1.606498 -1.591089 -1.585257 -1.619800 -1.664850 -1.642696 -1.663480 -1.721645 -1.843564 -1.974432 -2.085348 -2.142026 -2.217786 -2.304804 -2.391295 -2.467868 -2.545586 -2.621660 -2.721540 -2.791257 -2.869051 -2.906484 -2.896786 -2.897165 -2.986960 -2.818935 -2.840603 -2.876604 -2.788688 -2.646109 -2.467033 -2.280727 -2.139345 -1.989848 -1.855531 -1.756119 -1.605504 -1.422334 -1.184644 -0.994424 -0.837890 -0.700525 -0.554601 -0.439410 -0.418432 -0.310894 -0.274822 -0.128928 -0.004557 0.164981 0.384697 0.617717 0.811808 1.051266 1.354337 1.601269 1.791820 1.934775 2.063533 2.126639 2.239579 2.287725 2.246795 2.273356 2.237585 2.159753 2.033640 1.879947 1.741557 1.589656 1.417525 1.215221 0.987282 0.693508 0.563993 0.218479 0.015537 -0.267284 -0.610089 -0.846256 -0.992048 -1.177425 -1.535380 -1.429229 -1.433728 -1.425114 -1.446409 -1.297401 -1.238624 -1.189924 -1.182052 -1.218704 -1.404657 -1.271446 -1.174140 -1.086154 -0.979707 -0.941044 -0.934291 -0.952754 -1.059123 -1.217912 -1.507056 -1.605920 -1.695065 -1.865619 -1.879420 -2.105222 -2.007584 -1.894213 -1.784434 -1.712940 -1.715571 -1.617436 -1.621373 -1.529029 -1.485502 -1.414467 -1.398397 -1.455597 -1.481234 -1.532180 -1.538660 -1.609002 -1.665296 -1.692061 -1.697925 -1.692747 -1.683986 -1.647986 -1.598143 -1.541298 -1.506166 -1.468139 -1.426884 -1.442314 -1.482273 -1.496252 -1.492483 -1.593798 -1.484751 -1.489584 -1.474420 -1.499305 -1.407188 -1.218145 -1.076190 -1.008305 -1.008625 -0.910215 -0.946103 -1.006892 -1.028554 -1.025944 -1.006956 -1.008405 -0.942265 -0.898843 -0.852818 -0.877062 -0.945825 -1.058142 -1.166425 -1.206849 -1.155207 -1.107396 -1.034817 -0.974104 -0.974316 -1.000041 -1.075138 -1.007968 -1.088975 -0.980383 -0.932179 -0.905463 -0.862071 -0.897497 -0.934278 -0.979950 -1.008614 -1.033390 -1.013165 -0.902867 -0.736824 -0.624058 -0.535850 -0.456632 -0.379182 -0.378188 -0.358805 -0.417123 -0.422509 -0.411045 -0.316832 -0.197031 -0.145900 -0.117916 -0.104657 -0.116760 -0.307908 -0.234063 -0.293061 -0.331680 -0.443924 -0.434569 -0.457462 -0.577455 -0.684859 -0.688484 -0.675787 -0.636378 -0.531967 -0.361104 -0.204153 -0.072751 -0.017866 0.020987 -0.057197 -0.195886 -0.171280 -0.163078 -0.081384 -0.059232 -0.099047 -0.179435 -0.258940 -0.373036 -0.316785 -0.217738 -0.126190 -0.069858 -0.045117 -0.053463 -0.060977 -0.071036 -0.080394 -0.072241 -0.035362 -0.024129 0.008892 0.062257 0.119565 0.188108 0.307896 0.448803 0.541508 0.603023 0.636434 0.603741 0.497781 0.311553 0.068627 -0.156800 -0.368002 -0.579230 -0.724298 -0.773159 -0.839226 -0.886238 -0.925634 -0.855594 -0.768936 -0.703736 -0.640069 

0.251771 0.236561 0.086850 -0.065453 -0.188366 -0.324682 -0.305219 -0.246996 -0.211079 -0.182194 -0.182267 -0.192693 -0.155692 -0.090592 -0.020220 0.052132 0.087459 0.071630 -0.060191 -0.037481 -0.071840 -0.178280 -0.229176 -0.226411 -0.316100 -0.290343 -0.251963 -0.312934 -0.411555 -0.360666 -0.284016 -0.262452 -0.285483 -0.299273 -0.210279 -0.161214 -0.215984 -0.254572 -0.293621 -0.302686 -0.305698 -0.392992 -0.527361 -0.584876 -0.667697 -0.445672 -0.435633 -0.448772 -0.473345 -0.619473 -0.627485 -0.682446 -0.815979 -0.600873 -0.569841 -0.597302 -0.487350 -0.404768 -0.373455 -0.321359 -0.241313 -0.160279 -0.100911 0.000383 0.045908 0.144125 0.237069 0.307944 0.373311 0.420749 0.506390 0.702299 0.905269 1.050472 0.778532 0.807158 0.815503 0.747179 0.641712 0.460176 0.221763 -0.005839 -0.157155 -0.257566 -0.357698 -0.447142 -0.457555 -0.521015 -0.545264 -0.594243 -0.638615 -0.686296 -0.743640 -0.716319 -0.622136 -0.476197 -0.352405 -0.302801 -0.269490 -0.357834 -0.530376 -0.559698 -0.654554 -0.607351 -0.616758 -0.735828 -0.859756 -0.826746 -0.852010 -0.979801 -1.067105 -1.114794 -1.104488 -1.171588 -1.314047 -1.420313 -1.287710 -1.358611 -1.432468 -1.621015 -1.536137 -1.342751 -1.165060 -1.051425 -0.986515 -0.975166 -0.963422 -0.910632 -0.903717 -0.653826 -0.542527 -0.511622 -0.503946 -0.518266 -0.569721 -0.671961 -0.711864 -0.799952 -0.954735 -1.147184 -1.289911 -1.317438 -1.392901 -1.397728 -1.461675 -1.656433 -1.843236 -1.667385 -1.702567 -1.747048 -1.842959 -1.960857 -2.070297 -2.195990 -2.328331 -2.510865 -2.658224 -2.634206 -2.472352 -2.235065 -2.079150 -1.778052 -1.663315 -1.579067 -1.574697 -1.634331 -1.691011 -1.786129 -1.866012 -1.905441 -1.910202 -1.901911 -1.751571 -1.443945 -1.115619 -0.763987 -0.412719 -0.108693 0.098742 0.300514 0.374106 0.690411 0.691646 0.649405 0.556250 0.443144 0.368980 0.425082 0.477038 0.643389 0.835237 1.016895 1.246422 1.465990 1.711524 1.850172 2.081386 2.242645 2.296561 2.418642 2.428371 2.333259 2.190519 1.949863 1.763390 1.464238 1.143260 0.803474 0.579195 0.406584 0.477751 0.385922 0.402488 0.266441 -0.082218 -0.437766 -0.766915 -1.123816 -1.528716 -1.804562 -2.071541 -2.283235 -2.455994 -2.352425 -2.246180 -2.164937 -2.117324 -2.109839 -2.268136 -2.389211 -2.519275 -2.583794 -2.601052 -2.648568 -2.592194 -2.619129 -2.687239 -2.768224 -2.882838 -2.770896 -2.790295 -2.715375 -2.565746 -2.434372 -2.338109 -2.311137 -2.348256 -2.424862 -2.453039 -2.357598 -2.299007 -2.263027 -2.195369 -2.075110 -2.023294 -2.015877 -1.963817 -1.971354 -1.977036 -2.033828 -2.095866 -2.156708 -2.183098 -2.123114 -2.037682 -1.966408 -1.921528 -1.854269 -1.811351 -1.744911 -1.774060 -1.837849 -1.965668 -1.931197 -1.876138 -1.865731 -1.852107 -1.856656 -1.847901 -1.794583 -1.740205 -1.669362 -1.642329 -1.581879 -1.461822 -1.353541 -1.220463 -1.150285 -0.982804 -0.735778 -0.616585 -0.505261 -0.451536 -0.430430 -0.468587 -0.628153 -0.800991 -0.952105 -1.143506 -1.260544 -1.318368 -1.405313 -1.399789 -1.377870 -1.292923 -1.176291 -1.037484 -0.894953 -0.857642 -0.664473 -0.527604 -0.434680 -0.379913 -0.447820 -0.544063 -0.642770 -0.767673 -0.889040 -0.895457 -0.827738 -0.751778 -0.701354 -0.703451 -0.645582 -0.501342 -0.419824 -0.345512 -0.298926 -0.232853 -0.167152 -0.074003 -0.010891 -0.019307 -0.049628 -0.158404 -0.250847 -0.499067 -0.493091 -0.601491 -0.656340 -0.787483 -0.791243 -0.804742 -0.947806 -1.081873 -1.057480 -1.111920 -1.120346 -1.131135 -1.178015 -1.146561 -1.105591 -1.040798 -0.966771 -0.927025 -0.943788 -0.817566 -0.744257 -0.594720 -0.527356 -0.500553 -0.477967 -0.436730 -0.390987 -0.377081 -0.396867 -0.467050 -0.452413 -0.426337 -0.465073 -0.528187 -0.583792 -0.685293 -0.774968 -0.620979 -0.502514 -0.486141 -0.501241 -0.478951 -0.354332 -0.268773 -0.202737 -0.312363 -0.229140 -0.311652 -0.400024 -0.438203 -0.502525 -0.520075 -0.557940 -0.602998 -0.622105 -0.567188 -0.469683 -0.454892 -0.392798 -0.331920 -0.270313 -0.207437 -0.227996 -0.228536 

-1.496372 -1.531330 -1.572203 -1.633763 -1.608255 -1.581060 -1.548188 -1.553702 -1.594451 -1.657826 -1.627660 -1.532788 -1.430254 -1.345827 -1.242022 -1.194038 -1.198551 -1.253092 -1.399390 -1.564882 -1.725797 -1.862052 -1.939529 -1.693569 -1.624261 -1.535228 -1.359865 -1.195294 -1.130356 -0.985739 -0.773146 -0.643030 -0.535786 -0.485495 -0.422467 -0.404048 -0.429065 -0.471055 -0.539407 -0.665724 -0.802086 -0.994037 -1.234231 -1.376188 -1.523465 -1.589107 -1.524192 -1.396882 -1.330501 -1.299281 -1.343400 -1.396640 -1.467186 -1.513551 -1.551031 -1.564381 -1.536010 -1.535800 -1.498056 -1.387873 -1.268218 -1.105667 -0.949241 -0.803877 -0.714596 -0.669432 -0.679639 -0.714911 -0.779898 -0.916308 -0.968579 -0.957700 -0.872679 -0.679825 -0.580339 -0.505059 -0.469884 -0.380992 -0.405063 -0.490829 -0.639212 -0.826162 -1.046646 -1.132366 -1.163200 -1.200832 -1.257141 -1.343153 -1.396671 -1.467971 -1.548694 -1.600447 -1.569574 -1.374050 -1.093597 -0.787413 -0.518791 -0.368221 -0.343911 -0.456528 -0.445165 -0.528040 -0.798199 -0.747863 -0.879639 -1.159798 -1.359048 -1.473602 -1.702291 -1.992731 -2.250892 -2.503244 -2.697682 -2.862636 -2.952687 -3.052393 -2.695473 -2.607707 -2.518433 -2.360500 -2.148802 -1.886891 -1.681434 -1.542756 -1.501183 -1.491082 -1.533523 -1.688752 -1.996216 -1.732395 -1.693924 -1.788520 -1.981355 -2.176490 -2.257323 -2.273440 -2.347986 -2.397264 -2.403749 -2.396303 -2.303175 -2.206789 -2.173084 -2.168271 -2.241132 -2.383023 -2.580791 -2.417944 -2.352296 -2.273761 -2.201192 -2.202312 -2.113439 -1.946539 -1.744489 -1.680112 -1.701299 -1.700503 -1.736079 -1.861343 -1.700723 -1.739936 -1.734042 -1.715133 -1.716411 -1.661332 -1.622511 -1.538203 -1.388773 -1.231516 -1.087248 -0.884668 -0.677541 -0.360905 -0.008992 0.307150 0.490216 0.679194 0.780453 0.853282 0.913771 1.013813 1.005440 0.954933 0.853863 0.653942 0.546839 0.571175 0.522216 0.470049 0.378544 0.352284 0.415673 0.544958 0.781768 1.011631 1.368617 1.742313 2.114681 2.369685 2.503771 2.518385 2.418791 2.222396 2.110740 1.775022 1.396167 0.967526 0.648559 0.373338 0.122825 -0.022437 -0.111626 -0.065600 -0.017529 -0.001356 0.006580 -0.039398 -0.070760 -0.095146 -0.193302 -0.314964 -0.478296 -0.666273 -0.820445 -0.995302 -1.125015 -1.174245 -1.247472 -1.323049 -1.400297 -1.487039 -1.268837 -1.182619 -1.233633 -1.322180 -1.508772 -1.654593 -1.737748 -1.751633 -1.865360 -1.783232 -1.600904 -1.557139 -1.612837 -1.735217 -1.861630 -1.862923 -1.718683 -1.634239 -1.667254 -1.786525 -1.896380 -2.044057 -2.162356 -2.286850 -2.358913 -2.432229 -2.493069 -2.509396 -2.551521 -2.645100 -2.813694 -2.978387 -3.111054 -3.167740 -3.179320 -3.189293 -3.189673 -3.119969 -3.107136 -2.764836 -2.570811 -2.455416 -2.314459 -2.168288 -2.000422 -1.855974 -1.664706 -1.526227 -1.368876 -1.197739 -1.046885 -0.929864 -0.852109 -0.806871 -0.764032 -0.710889 -0.509282 -0.341197 -0.549452 -0.012916 0.027655 0.001198 -0.111717 -0.281808 -0.551787 -0.777076 -0.967926 -1.013706 -1.018062 -1.049586 -0.969282 -0.908818 -0.800506 -0.687139 -0.528933 -0.255304 -0.047969 0.103978 0.117549 0.105390 0.101752 -0.095935 -0.393805 -0.723157 -0.972949 -1.134992 -1.085958 -0.970934 -0.855016 -0.701866 -0.628368 -0.554784 -0.495245 -0.437868 -0.516461 -0.636288 -0.881482 -1.059697 -1.325931 -1.514118 -1.652737 -1.784110 -1.949512 -2.053103 -1.873864 -1.810883 -1.802376 -1.746385 -1.655205 -1.603205 -1.643029 -1.723450 -1.786651 -1.849438 -1.834461 -1.863277 -1.863766 -1.844999 -1.742025 -1.662753 -1.606468 -1.557099 -1.539787 -1.538727 -1.418806 -1.293044 -1.165459 -1.053563 -0.923053 -0.794418 -0.712913 -0.563361 -0.506912 -0.525247 -0.639296 -0.648071 -0.711896 -0.837611 -0.998473 -1.112167 -1.310654 -1.495330 -1.603732 -1.631059 -1.645542 -1.583906 -1.472698 -1.285138 -1.118512 -0.931523 -1.044368 -0.544905 -0.426080 -0.327196 -0.258303 -0.194713 -0.157626 -0.329759 -0.487367 -0.668205 -0.705087 -0.703293 -0.761660 -0.701629 -0.583638 -0.505400 -0.472007 -0.468624 -0.424948 

-0.679881 -0.686548 -0.599974 -0.556957 -0.468696 -0.387166 -0.248215 -0.105801 -0.036727 -0.078689 -0.050260 -0.049437 -0.072878 -0.157387 -0.263775 -0.341498 -0.496356 -0.707300 -0.866217 -0.926986 -0.901471 -0.793394 -0.692338 -0.576526 -0.509800 -0.441692 -0.405644 -0.325001 -0.297258 -0.166020 -0.092597 -0.025642 -0.017463 -0.019235 0.083520 0.146231 0.209913 0.305217 0.407541 0.467637 0.476001 0.456778 0.362037 0.311976 0.212988 0.030995 -0.115540 -0.239619 -0.348569 -0.404488 -0.456733 -0.513426 -0.540070 -0.557941 -0.580663 -0.580952 -0.485158 -0.383570 -0.330475 -0.176419 -0.064069 -0.025706 -0.003157 0.014065 0.007022 -0.072131 -0.148346 -0.176216 -0.208281 -0.261920 -0.277111 -0.264946 -0.298168 -0.272902 -0.237355 -0.238054 -0.318886 -0.309440 -0.320693 -0.354854 -0.376028 -0.362795 -0.365053 -0.377848 -0.380981 -0.362261 -0.286990 -0.220561 -0.166528 -0.070613 -0.033628 0.009489 0.069330 0.101249 0.116298 0.178440 0.239800 0.207664 0.120729 0.052653 0.020030 -0.008703 -0.047131 -0.106242 -0.221507 -0.290994 -0.326015 -0.386531 -0.443447 -0.538931 -0.598415 -0.703882 -0.788402 -0.875946 -1.022064 -1.079614 -1.164256 -1.223878 -1.280131 -1.283744 -1.311598 -1.332561 -1.387446 -1.279926 -1.211254 -1.139999 -1.124057 -1.126844 -1.133583 -1.148055 -1.217552 -1.295962 -1.405892 -1.491080 -1.525168 -1.535636 -1.536651 -1.521858 -1.456974 -1.422976 -1.457333 -1.535529 -1.674718 -1.798980 -1.923820 -2.029691 -2.119269 -2.079344 -2.048253 -1.963410 -1.861390 -1.843468 -1.763707 -1.694040 -1.583285 -1.561069 -1.544962 -1.532427 -1.543420 -1.532382 -1.484280 -1.498176 -1.518913 -1.487509 -1.407014 -1.289462 -1.199601 -1.011603 -0.800376 -0.633215 -0.523142 -0.445545 -0.454356 -0.430837 -0.356342 -0.274176 -0.288423 -0.224022 -0.222551 -0.191395 -0.103776 -0.020728 0.044030 0.134934 0.313955 0.434770 0.665615 0.953443 1.159923 1.348053 1.513097 1.720030 1.915028 2.078240 2.282349 2.529550 2.773738 2.985126 3.202793 3.388240 3.538415 3.618339 3.669115 3.664466 3.593117 3.428042 3.212050 2.897889 2.606462 2.287022 1.977584 1.736527 1.485246 1.332405 1.196457 1.201597 1.224156 1.224197 1.252616 1.233988 1.197250 1.086533 1.026499 0.791325 0.570105 0.281272 0.080710 -0.075897 -0.259120 -0.296003 -0.342659 -0.439245 -0.452025 -0.506315 -0.514570 -0.553144 -0.674495 -0.698599 -0.764790 -0.825683 -0.882770 -0.980890 -1.067311 -1.128180 -1.197590 -1.207957 -1.232417 -1.195355 -1.039623 -0.918041 -0.794870 -0.733353 -0.745836 -0.866110 -0.911030 -1.027788 -1.087086 -1.175772 -1.252464 -1.331313 -1.463364 -1.545345 -1.662881 -1.711758 -1.735849 -1.785811 -1.792407 -1.803250 -1.666790 -1.531422 -1.453247 -1.324083 -1.222450 -1.143541 -1.023542 -0.885468 -0.730405 -0.596526 -0.479409 -0.480754 -0.482473 -0.366621 -0.322134 -0.291576 -0.287803 -0.275224 -0.271253 -0.264264 -0.227701 -0.206177 -0.209300 -0.116066 -0.094707 -0.044322 -0.018181 -0.027522 -0.129682 -0.243976 -0.375545 -0.458912 -0.494503 -0.506700 -0.473761 -0.419305 -0.317863 -0.199887 -0.029530 0.118068 0.240903 0.308564 0.265521 0.189633 0.142139 0.013751 -0.125465 -0.296157 -0.471873 -0.595079 -0.729106 -0.785040 -0.786312 -0.779156 -0.771887 -0.789716 -0.799729 -0.822509 -0.854327 -0.870592 -0.917183 -0.911570 -0.928677 -0.900218 -0.860961 -0.897654 -0.952618 -1.014379 -1.063743 -1.094581 -1.127607 -1.204727 -1.145726 -1.022492 -0.940140 -0.907610 -0.876735 -0.913575 -0.905462 -0.964539 -1.022914 -1.002230 -0.948023 -0.817025 -0.772668 -0.703595 -0.719313 -0.781090 -0.729160 -0.668621 -0.580695 -0.492140 -0.410374 -0.370892 -0.364964 -0.327342 -0.395669 -0.469375 -0.502314 -0.464051 -0.464361 -0.481294 -0.471879 -0.447799 -0.506561 -0.533144 -0.525498 -0.535433 -0.527744 -0.510927 -0.402966 -0.299580 -0.185203 -0.050297 -0.005289 0.064185 0.086821 0.149953 0.170058 0.155770 0.092472 -0.091355 -0.000128 -0.014424 -0.086822 -0.100129 -0.070729 -0.023366 0.031869 0.053967 -0.019766 0.075750 0.163702 

-0.192061 -0.159013 -0.064615 -0.001847 0.067976 0.120441 0.210310 0.317315 0.418079 0.479810 0.481739 0.452664 0.484095 0.474895 0.434725 0.445238 0.432789 0.373700 0.313043 0.230298 0.142531 0.030247 -0.090588 -0.191477 -0.271727 -0.351962 -0.433871 -0.491143 -0.576494 -0.661421 -0.734092 -0.856447 -0.921645 -1.006990 -1.044638 -0.998839 -0.761605 -0.535685 -0.313181 -0.109543 0.049617 0.179962 0.229750 0.296832 0.336382 0.339647 0.330482 0.304629 0.283771 0.231833 0.149865 0.068853 -0.017034 -0.088808 -0.153739 -0.166839 -0.112493 0.005936 0.113332 0.212548 0.279215 0.291781 0.268097 0.233436 0.182896 0.128524 0.076909 0.055792 0.009926 -0.012799 -0.076225 -0.228373 -0.448817 -0.463370 -0.560279 -0.670258 -0.790961 -0.894638 -0.948260 -0.925059 -0.812319 -0.678905 -0.525968 -0.451634 -0.393795 -0.344116 -0.294399 -0.203461 -0.133693 -0.044895 0.015091 0.047100 0.062474 0.058287 -0.002845 -0.080603 -0.199760 -0.355878 -0.523570 -0.641192 -0.710223 -0.777461 -0.816283 -0.887428 -0.946572 -0.977356 -1.005374 -1.030076 -1.072481 -1.145359 -1.238168 -1.312272 -1.370775 -1.412097 -1.508857 -1.349027 -1.359948 -1.420100 -1.496501 -1.605860 -1.773406 -1.977954 -2.145203 -2.073142 -1.991896 -1.886384 -1.784023 -1.652415 -1.471180 -1.318852 -1.253043 -1.221921 -1.215066 -1.262013 -1.324941 -1.380579 -1.455733 -1.541001 -1.628713 -1.719258 -1.820269 -1.860649 -1.866674 -1.873288 -1.842454 -1.835252 -1.880545 -1.902294 -1.955479 -1.982457 -2.014965 -2.052981 -2.062829 -2.065417 -2.016678 -1.974100 -1.959242 -1.986160 -2.020299 -2.040898 -2.046590 -2.026368 -2.014775 -1.987925 -1.980244 -1.958390 -1.948814 -1.828787 -1.721879 -1.576422 -1.394090 -1.213933 -1.039673 -0.831720 -0.653880 -0.486302 -0.334456 -0.161680 -0.057525 -0.018320 -0.044086 -0.143844 -0.258365 -0.360157 -0.420875 -0.386227 -0.194327 0.186864 0.561283 0.937055 1.303837 1.664443 1.971877 2.231599 2.427491 2.628422 2.827165 2.972184 3.100982 3.177204 3.198496 3.153578 3.059902 2.939095 2.780413 2.607565 2.412429 2.161625 1.926797 1.777101 1.636969 1.486728 1.303698 1.121221 0.913130 0.722139 0.495631 0.281899 0.083275 -0.100018 -0.243185 -0.432508 -0.538778 -0.686257 -0.789412 -0.858190 -0.888862 -0.867829 -0.873772 -0.898989 -0.926699 -1.103431 -1.176652 -1.244031 -1.272999 -1.291131 -1.305181 -1.277723 -1.282696 -1.225935 -1.206635 -1.248562 -1.310482 -1.397986 -1.530231 -1.625407 -1.699966 -1.789005 -1.808812 -1.819892 -1.749685 -1.716524 -1.706128 -1.739293 -1.762661 -1.828768 -1.909794 -1.979102 -2.048030 -2.091014 -2.078542 -2.001070 -1.910080 -1.826005 -1.762839 -1.680827 -1.540040 -1.407458 -1.255897 -1.101460 -0.968962 -0.852596 -0.767163 -0.747171 -0.750081 -0.730137 -0.777079 -0.787145 -0.796424 -0.861390 -0.914192 -0.939370 -0.988410 -0.996542 -0.993996 -0.955642 -0.882799 -0.837327 -0.814597 -0.763811 -0.707707 -0.655848 -0.612706 -0.531230 -0.484263 -0.470546 -0.511513 -0.572466 -0.644718 -0.706955 -0.736962 -0.757337 -0.755208 -0.733556 -0.721034 -0.718061 -0.704494 -0.689019 -0.655256 -0.618784 -0.596354 -0.580082 -0.541429 -0.543867 -0.518097 -0.473962 -0.508390 -0.490781 -0.495901 -0.486640 -0.499152 -0.463430 -0.409921 -0.392147 -0.370257 -0.313583 -0.250252 -0.180690 -0.164668 -0.142941 -0.116672 -0.086015 -0.077171 -0.123824 -0.214133 -0.255809 -0.314076 -0.369915 -0.407612 -0.454338 -0.489127 -0.504252 -0.452054 -0.440905 -0.454604 -0.472484 -0.506426 -0.477825 -0.477693 -0.441741 -0.400102 -0.360069 -0.340832 -0.281863 -0.264577 -0.337736 -0.322452 -0.324962 -0.341902 -0.361824 -0.364970 -0.386613 -0.434835 -0.460511 -0.534833 -0.614344 -0.631812 -0.599604 -0.589790 -0.504054 -0.420169 -0.415881 -0.419207 -0.423711 -0.444614 -0.478666 -0.579133 -0.591966 -0.551574 -0.531526 -0.501106 -0.459699 -0.468087 -0.461339 -0.489779 -0.524566 -0.599132 -0.678573 -0.759686 -0.873998 -0.720969 -0.667661 -0.642822 -0.585905 -0.539815 -0.475407 -0.413898 -0.440548 -0.554462 -0.488258 -0.463570 

-0.125325 -0.090719 -0.037879 0.002400 0.042163 0.068045 0.136818 0.224090 0.290232 0.340023 0.256029 0.244185 0.342200 0.370310 0.371137 0.374046 0.352402 0.324674 0.292943 0.260862 0.197689 0.162556 0.168937 0.170801 0.178567 0.123217 -0.016344 -0.134845 -0.256995 -0.327334 -0.416777 -0.506158 -0.466694 -0.505357 -0.464588 -0.411721 -0.351950 -0.276188 -0.209364 -0.161312 -0.156686 -0.169921 -0.213960 -0.243542 -0.337908 -0.429472 -0.514881 -0.610878 -0.663582 -0.702986 -0.708316 -0.677926 -0.627969 -0.562945 -0.481641 -0.408309 -0.351618 -0.319303 -0.298794 -0.268058 -0.220724 -0.225007 -0.220350 -0.265526 -0.325292 -0.356791 -0.353764 -0.320846 -0.284414 -0.240260 -0.251156 -0.301630 -0.374743 -0.492892 -0.624266 -0.712058 -0.780031 -0.818816 -0.829297 -0.806094 -0.798281 -0.769612 -0.665630 -0.540585 -0.407334 -0.298288 -0.230076 -0.165479 -0.118087 -0.086392 -0.086820 -0.093039 -0.083359 -0.096399 -0.114402 -0.148144 -0.179171 -0.205396 -0.272068 -0.398974 -0.483093 -0.623860 -0.718250 -0.674908 -0.668696 -0.724804 -0.772156 -0.876957 -0.950545 -0.910011 -0.859488 -0.834911 -0.808178 -0.822129 -0.836523 -0.865348 -0.903529 -0.963684 -1.060435 -1.185179 -1.271070 -1.389010 -1.498408 -1.575115 -1.634419 -1.683684 -1.731679 -1.759588 -1.725306 -1.716370 -1.714294 -1.678121 -1.633969 -1.602958 -1.596318 -1.601835 -1.545036 -1.509871 -1.547207 -1.637519 -1.734941 -1.815885 -1.881985 -1.965237 -2.013214 -2.041651 -2.045037 -2.052667 -2.008295 -1.963090 -1.896988 -1.847925 -1.792355 -1.766852 -1.738855 -1.724240 -1.729462 -1.722555 -1.643413 -1.547270 -1.483903 -1.451881 -1.433638 -1.393453 -1.429466 -1.461475 -1.510586 -1.527136 -1.615007 -1.590881 -1.321801 -1.166785 -0.994304 -0.798468 -0.661653 -0.551282 -0.516414 -0.428993 -0.414325 -0.447796 -0.490081 -0.430620 -0.348867 -0.223966 0.023209 0.458682 0.914987 1.395564 1.826436 2.211914 2.578078 2.851043 3.101078 3.312093 3.464174 3.560123 3.592005 3.539696 3.401650 3.205275 2.950702 2.730596 2.543657 2.410009 2.270598 2.135933 1.993714 1.800980 1.459403 1.307561 1.294272 1.145533 0.919712 0.707586 0.479849 0.238236 0.002846 -0.211944 -0.420412 -0.622399 -0.746252 -0.920164 -1.105990 -1.310115 -1.431397 -1.508502 -1.548243 -1.548064 -1.523594 -1.474361 -1.423174 -1.419191 -1.425678 -1.421925 -1.428083 -1.426693 -1.416273 -1.412436 -1.464630 -1.443736 -1.413137 -1.389204 -1.304034 -1.232986 -1.175818 -1.117459 -1.040047 -1.011096 -0.977947 -0.934649 -0.922867 -0.938400 -0.961178 -1.024307 -1.103843 -1.115764 -1.141166 -1.229050 -1.353965 -1.455809 -1.557090 -1.626712 -1.634707 -1.579877 -1.519477 -1.495829 -1.209506 -1.077583 -0.998852 -0.948326 -0.947757 -0.995538 -1.092295 -1.200213 -1.334932 -1.450092 -1.561298 -1.591206 -1.568356 -1.549618 -1.542803 -1.530196 -1.457777 -1.328340 -1.178056 -1.038014 -0.926866 -0.812915 -0.684817 -0.566458 -0.436708 -0.334867 -0.249331 -0.216942 -0.247246 -0.312168 -0.411565 -0.491530 -0.552250 -0.669114 -0.772520 -0.871356 -0.936813 -1.024009 -1.064603 -1.060923 -1.022840 -0.973054 -0.884039 -0.824365 -0.745378 -0.683365 -0.636494 -0.611391 -0.599740 -0.603910 -0.635259 -0.653138 -0.702629 -0.757187 -0.818666 -0.878304 -0.943375 -1.013898 -1.086117 -1.107681 -1.006179 -0.868842 -0.767945 -0.681782 -0.592187 -0.520690 -0.479581 -0.474086 -0.503011 -0.543334 -0.641270 -0.758809 -0.894457 -1.051484 -1.125483 -1.064549 -0.999907 -0.935172 -0.829530 -0.726364 -0.633473 -0.581857 -0.530959 -0.527969 -0.531702 -0.563163 -0.462204 -0.384475 -0.354204 -0.320006 -0.242599 -0.141012 -0.056756 0.012052 0.112313 0.184906 0.210756 0.190862 0.114269 0.036126 -0.024146 -0.055285 -0.116693 -0.123075 -0.159549 -0.206128 -0.210402 -0.188155 -0.141439 -0.108742 -0.084822 -0.091078 -0.094478 -0.150916 -0.225831 -0.338524 -0.457631 -0.586424 -0.759619 -0.927473 -1.134346 -1.313345 -1.404850 -1.396175 -1.306183 -1.152359 -0.962007 -0.806268 -0.662469 -0.502028 -0.380656 -0.359940 -0.360139 -0.357845 -0.388094 

-0.151779 -0.126406 -0.070231 -0.025239 0.008441 -0.003240 -0.009210 -0.030085 -0.056021 -0.023741 -0.041250 0.041669 0.174758 0.247790 0.276987 0.296168 0.266720 0.203818 0.151514 0.060613 -0.036847 -0.135724 -0.236363 -0.356745 -0.413055 -0.419978 -0.488447 -0.526684 -0.581663 -0.672858 -0.762407 -0.834598 -0.865084 -0.826390 -0.754170 -0.612204 -0.475962 -0.382825 -0.307417 -0.270607 -0.305720 -0.267173 -0.243685 -0.268326 -0.305690 -0.358028 -0.400450 -0.455708 -0.497775 -0.518427 -0.489465 -0.456032 -0.413327 -0.318738 -0.214351 -0.152636 -0.104817 -0.106587 -0.150446 -0.221258 -0.304060 -0.379146 -0.377387 -0.414425 -0.435466 -0.445630 -0.473813 -0.492017 -0.529334 -0.535244 -0.519096 -0.481413 -0.454412 -0.456487 -0.510410 -0.566186 -0.577219 -0.588181 -0.565637 -0.487130 -0.420727 -0.368563 -0.320619 -0.284312 -0.245052 -0.192065 -0.157131 -0.085865 -0.001167 0.050470 0.060798 0.104790 0.116042 0.111294 0.103225 0.084917 0.052486 0.028417 -0.034257 -0.091467 -0.131300 -0.150643 -0.137255 -0.115263 -0.132838 -0.196416 -0.278643 -0.427478 -0.568818 -0.651579 -0.712586 -0.735692 -0.738522 -0.766163 -0.801969 -0.838823 -0.884538 -0.930842 -0.967177 -1.059074 -1.123885 -1.187666 -1.252037 -1.294838 -1.331038 -1.372900 -1.411047 -1.452846 -1.457759 -1.487885 -1.482665 -1.446843 -1.474327 -1.465487 -1.481867 -1.415052 -1.220610 -1.043665 -0.955488 -0.933048 -0.946002 -0.952187 -0.993478 -1.144457 -1.258517 -1.300652 -1.312297 -1.323097 -1.338933 -1.353465 -1.320769 -1.312563 -1.371618 -1.478936 -1.564120 -1.604136 -1.665243 -1.714846 -1.741167 -1.788187 -1.813607 -1.820326 -1.825259 -1.824508 -1.850956 -1.860361 -1.888682 -1.813940 -1.764482 -1.634719 -1.471056 -1.296867 -1.047815 -0.773007 -0.532346 -0.389233 -0.311013 -0.294525 -0.347909 -0.471859 -0.519047 -0.417481 -0.308811 -0.126001 0.122395 0.518916 0.940793 1.426722 1.886160 2.296117 2.757330 3.144448 3.485209 3.671558 3.804841 3.916638 3.941361 3.854257 3.693492 3.498016 3.241121 2.999618 2.778130 2.608133 2.475616 2.469534 2.490194 2.455636 2.333098 2.192999 2.018270 1.750745 1.425697 1.061638 0.723619 0.431773 0.198036 0.028101 -0.048192 -0.095619 -0.101184 -0.101855 -0.098924 -0.146782 -0.199980 -0.278934 -0.352593 -0.450836 -0.557002 -0.662758 -0.806632 -0.931010 -1.080383 -1.222900 -1.341750 -1.412163 -1.434447 -1.439113 -1.378594 -1.327084 -1.307291 -1.114442 -0.906918 -0.751834 -0.662952 -0.611773 -0.574528 -0.582271 -0.639042 -0.733167 -0.949191 -0.969713 -0.926229 -0.973925 -1.067801 -1.139457 -1.214692 -1.346586 -1.544222 -1.496127 -1.459125 -1.446430 -1.424376 -1.410614 -1.375798 -1.356244 -1.288097 -1.241196 -1.167554 -1.071175 -0.997351 -0.968095 -1.000155 -1.049205 -1.105302 -1.172204 -1.195943 -1.198423 -1.171235 -1.089926 -0.937217 -0.841274 -0.699354 -0.580179 -0.514271 -0.561280 -0.713219 -0.804470 -0.684486 -0.712184 -0.736015 -0.758200 -0.726377 -0.692374 -0.668257 -0.645671 -0.762277 -0.735072 -0.568338 -0.465946 -0.430217 -0.406842 -0.421293 -0.562150 -0.504710 -0.440926 -0.463499 -0.517794 -0.626125 -0.703981 -0.812295 -0.951355 -0.923497 -0.816897 -0.688644 -0.560439 -0.462348 -0.376839 -0.348872 -0.375031 -0.382377 -0.404643 -0.395738 -0.347707 -0.324647 -0.324410 -0.265337 -0.251802 -0.245123 -0.248113 -0.236289 -0.227376 -0.196692 -0.180041 -0.199543 -0.231753 -0.305795 -0.386206 -0.503537 -0.650232 -0.697162 -0.666396 -0.636353 -0.581278 -0.485292 -0.383098 -0.339222 -0.332840 -0.327002 -0.338847 -0.343777 -0.368732 -0.404752 -0.429309 -0.419144 -0.317871 -0.209084 -0.141183 -0.068839 0.003247 0.129500 0.236401 0.284458 0.197076 -0.026310 0.098876 0.033672 -0.076799 -0.227335 -0.364366 -0.504709 -0.591976 -0.657285 -0.707149 -0.736870 -0.776510 -0.832067 -0.896165 -0.885613 -0.794226 -0.744668 -0.690045 -0.639395 -0.625687 -0.621153 -0.659677 -0.743360 -0.787011 -0.833472 -0.834677 -0.790575 -0.742911 -0.700783 -0.676472 -0.676303 -0.730337 -0.774139 -0.828908 -0.792552 -0.730828 -0.707787 

0.612287 0.596425 0.576258 0.535399 0.482378 0.385188 0.295086 0.225559 0.175361 0.146340 0.136604 0.167458 0.206667 0.256674 0.310952 0.369513 0.378388 0.350080 0.337039 0.312522 0.281496 0.265581 0.262947 0.247826 0.208827 0.162204 0.138956 0.097323 0.016275 -0.089542 -0.201361 -0.291248 -0.379609 -0.414580 -0.424225 -0.353630 -0.264690 -0.192541 -0.098739 -0.046863 0.005100 0.056529 0.081573 0.077869 0.080829 0.064450 0.058054 0.073042 0.111558 0.155377 0.201140 0.267163 0.307414 0.449584 0.510300 0.497231 0.490892 0.450827 0.381805 0.355025 0.316828 0.268166 0.248942 0.173603 0.099284 0.014342 -0.082373 -0.202692 -0.314521 -0.407482 -0.448024 -0.480645 -0.500670 -0.509367 -0.489224 -0.444573 -0.411916 -0.386631 -0.343861 -0.292152 -0.169619 -0.045401 0.064057 0.165034 0.251381 0.310185 0.374472 0.427847 0.452956 0.443620 0.447688 0.455183 0.445622 0.435089 0.358848 0.288254 0.278266 0.240920 0.174227 0.051638 -0.116172 -0.257268 -0.412510 -0.549773 -0.661724 -0.755093 -0.784495 -0.794319 -0.757332 -0.721945 -0.695943 -0.681357 -0.642831 -0.620117 -0.639024 -0.657687 -0.729763 -0.843345 -0.981346 -1.115952 -1.162397 -1.160502 -1.162236 -1.185006 -1.206113 -1.229862 -1.248873 -1.288677 -1.346422 -1.336439 -1.286472 -1.210865 -1.083733 -0.931280 -0.787102 -0.665851 -0.556810 -0.461898 -0.465452 -0.498993 -0.577663 -0.676012 -0.832274 -1.069253 -1.348839 -1.586631 -1.736895 -1.863795 -1.951353 -1.997401 -1.965448 -1.878967 -1.800264 -1.723313 -1.623079 -1.521436 -1.379740 -1.214154 -1.102419 -1.046065 -1.022313 -1.050462 -1.147620 -1.286723 -1.422395 -1.549670 -1.626504 -1.658216 -1.643834 -1.505379 -1.258520 -0.974434 -0.702978 -0.455825 -0.243918 -0.116807 0.011461 0.019165 0.006647 -0.026719 -0.033153 0.005044 0.027570 0.131256 0.244404 0.384148 0.597720 0.863307 1.168531 1.499069 1.837575 2.096366 2.317481 2.503020 2.652948 2.843696 3.034699 3.128133 3.192089 3.243815 3.291739 3.347398 3.399896 3.430082 3.365795 3.228516 3.027237 2.823109 2.530700 2.117446 1.586872 1.016967 0.396128 -0.116108 -0.603417 -1.044828 -1.375236 -1.579584 -1.660636 -1.651361 -1.595111 -1.512106 -1.419282 -1.407447 -1.448453 -1.567291 -1.687863 -1.759330 -1.836648 -1.908742 -1.973825 -2.024978 -2.024085 -2.015160 -2.005378 -1.951551 -1.864010 -1.734575 -1.596833 -1.491207 -1.409810 -1.340646 -1.276458 -1.244398 -1.200217 -1.163421 -1.109779 -1.035147 -0.905635 -0.783582 -0.737153 -0.698247 -0.689777 -0.732452 -0.817838 -0.904023 -0.994933 -1.113667 -1.192381 -1.244321 -1.235930 -1.202718 -1.189980 -1.174829 -1.175935 -1.171753 -1.159142 -1.133217 -1.112193 -1.074264 -1.032332 -1.057016 -1.127517 -1.172505 -1.173235 -1.193710 -1.176316 -1.141642 -1.083248 -1.008431 -0.893512 -0.811458 -0.766303 -0.719389 -0.703801 -0.710587 -0.739403 -0.743435 -0.699098 -0.684636 -0.636398 -0.602067 -0.570892 -0.544609 -0.521523 -0.486671 -0.494052 -0.386331 -0.285534 -0.225089 -0.127963 0.014582 0.082635 0.154303 0.196652 0.188340 0.097351 -0.039124 -0.205777 -0.398940 -0.525837 -0.597331 -0.555206 -0.495056 -0.365789 -0.182912 0.015095 0.192873 0.306928 0.392151 0.401716 0.329097 0.190675 0.054984 -0.095233 -0.252788 -0.430190 -0.575328 -0.634081 -0.634307 -0.576966 -0.453400 -0.377863 -0.279694 -0.191990 -0.071513 0.030807 0.111687 0.120663 0.119326 0.086242 0.062428 0.040191 0.000277 -0.071169 -0.127970 -0.195709 -0.271283 -0.323596 -0.348976 -0.274620 -0.181439 -0.104557 -0.065990 -0.079142 0.110879 0.174316 0.215038 0.229183 0.222885 0.228831 0.280356 0.315150 0.311106 0.286500 0.314809 0.268618 0.227926 0.160009 0.165732 0.152324 0.147750 0.159579 0.156391 0.149276 0.138902 0.112790 0.037334 -0.044106 -0.090651 -0.175421 -0.280474 -0.415582 -0.598571 -0.772732 -0.858477 -0.921045 -0.901780 -0.812903 -0.678145 -0.492305 -0.286236 -0.149106 0.003736 0.123817 0.207497 0.243776 0.234698 0.232804 0.223240 0.197877 

0.320501 0.297604 0.277031 0.269856 0.272976 0.264436 0.256180 0.279803 0.350052 0.465632 0.552670 0.590167 0.595532 0.578792 0.570445 0.558903 0.521103 0.450389 0.372578 0.297807 0.228404 0.181660 0.170299 0.180110 0.204845 0.210000 0.237783 0.216169 0.156142 0.072757 -0.028572 -0.122390 -0.198834 -0.238277 -0.281554 -0.305743 -0.308911 -0.295031 -0.241848 -0.186755 -0.137996 -0.099255 -0.068563 -0.001802 0.072485 0.166986 0.241383 0.295141 0.331899 0.340659 0.317794 0.294666 0.244503 0.224958 0.194077 0.143299 0.087999 0.024827 -0.023240 -0.070290 -0.097528 -0.097280 -0.061837 -0.056301 -0.036876 -0.014943 0.046575 0.138121 0.220091 0.299538 0.338733 0.342631 0.308724 0.236260 0.142092 0.067570 -0.000686 -0.080445 -0.154396 -0.205947 -0.218515 -0.194390 -0.130716 -0.053205 -0.021255 0.002351 0.014495 -0.002039 -0.002799 0.020359 0.082817 0.122953 0.190871 0.274614 0.325903 0.366739 0.407995 0.393635 0.351764 0.282156 0.186161 0.102653 0.003473 -0.067425 -0.108156 -0.174452 -0.244159 -0.316402 -0.352434 -0.378027 -0.374908 -0.380050 -0.375414 -0.371499 -0.385743 -0.372756 -0.419031 -0.474737 -0.564236 -0.673694 -0.737326 -0.826177 -0.883805 -0.910718 -0.931726 -0.899327 -0.892576 -0.903851 -0.928917 -0.959490 -0.993299 -1.046704 -1.093394 -1.138756 -1.176902 -1.217562 -1.264885 -1.278703 -1.302598 -1.326420 -1.354186 -1.345182 -1.388659 -1.439475 -1.485331 -1.582123 -1.700029 -1.831005 -1.944701 -2.017062 -2.017726 -2.015276 -1.980768 -1.935499 -1.865355 -1.808281 -1.729872 -1.653444 -1.621402 -1.603859 -1.628038 -1.675669 -1.763404 -1.876064 -1.997373 -2.119522 -2.223763 -2.261878 -2.254630 -2.153584 -1.954239 -1.724890 -1.476010 -1.271718 -1.120674 -1.000731 -0.900885 -0.863137 -0.851513 -0.856848 -0.877411 -0.880174 -0.877193 -0.809655 -0.688333 -0.499387 -0.254613 0.069982 0.463057 0.893120 1.340745 1.766613 2.196396 2.563451 2.876855 3.148363 3.378745 3.492191 3.513578 3.488256 3.394963 3.268916 3.105031 2.889141 2.585802 2.222232 1.876863 1.563738 1.259141 0.957061 0.657803 0.342757 0.065989 -0.144705 -0.314689 -0.489715 -0.597991 -0.681400 -0.728471 -0.756552 -0.761656 -0.747276 -0.760108 -0.827379 -0.939915 -1.092932 -1.283641 -1.461491 -1.572602 -1.636837 -1.698625 -1.752574 -1.763574 -1.798081 -1.848652 -1.908754 -1.970448 -2.012615 -2.045020 -2.070269 -2.060823 -2.022392 -1.929160 -1.801585 -1.641562 -1.532590 -1.446642 -1.379062 -1.338484 -1.315654 -1.326181 -1.355807 -1.365849 -1.376213 -1.382580 -1.405575 -1.410831 -1.421146 -1.395290 -1.362683 -1.303498 -1.206483 -1.064317 -0.943499 -0.858877 -0.795748 -0.752516 -0.760157 -0.806921 -0.858609 -0.906220 -0.994347 -1.102857 -1.170228 -1.199050 -1.237929 -1.266534 -1.307785 -1.328218 -1.344853 -1.350022 -1.335847 -1.299302 -1.285447 -1.270183 -1.224086 -1.166222 -1.092798 -1.004908 -0.916753 -0.810360 -0.696299 -0.581280 -0.441615 -0.344588 -0.221498 -0.157709 -0.126932 -0.087090 -0.088918 -0.040065 0.037746 0.075958 0.136752 0.176146 0.167559 0.101317 0.018934 -0.061887 -0.134634 -0.145017 -0.124631 -0.084331 -0.057543 -0.007043 0.075825 0.147308 0.211923 0.273555 0.353443 0.387928 0.421830 0.432748 0.434063 0.404543 0.314783 0.217777 0.116666 0.055748 -0.004454 -0.045174 -0.046710 -0.066442 -0.060480 -0.037571 -0.000075 0.050048 0.104435 0.159426 0.210684 0.238380 0.232670 0.212284 0.159970 0.065983 -0.022793 -0.103201 -0.178271 -0.222579 -0.223350 -0.167105 -0.105365 -0.067762 -0.070425 -0.098565 -0.103082 -0.118439 -0.133148 -0.158143 -0.126768 -0.129560 -0.078433 -0.009374 0.033649 0.045653 0.059478 0.028785 0.046712 0.073115 0.096768 0.127659 0.176263 0.238162 0.297505 0.379245 0.427857 0.481084 0.474227 0.442353 0.407864 0.358193 0.297876 0.171518 0.039415 -0.092886 -0.140109 -0.135791 -0.111515 -0.079111 -0.027474 -0.029407 -0.017562 -0.018464 -0.030498 -0.024709 0.014829 0.045289 0.082396 0.126317 0.172208 0.207917 

0.595423 0.577429 0.535765 0.478965 0.416342 0.353937 0.311175 0.282102 0.247109 0.239164 0.250650 0.246117 0.250071 0.229063 0.265257 0.302105 0.311254 0.296226 0.231487 0.191384 0.133851 0.062988 0.007451 -0.020583 -0.012811 -0.030993 -0.021946 -0.024832 -0.023862 -0.057489 -0.099042 -0.151888 -0.190850 -0.243961 -0.241954 -0.270449 -0.262318 -0.214555 -0.112587 0.001430 0.079758 0.159559 0.211973 0.269179 0.296223 0.339514 0.347759 0.349530 0.343204 0.316842 0.253901 0.168923 0.093935 0.048025 0.012404 -0.001214 -0.027758 -0.088305 -0.170130 -0.273231 -0.419583 -0.542236 -0.645145 -0.697607 -0.686969 -0.624897 -0.476781 -0.248912 -0.037032 0.153604 0.256304 0.319395 0.322328 0.290542 0.233045 0.195724 0.144372 0.080299 -0.014869 -0.111181 -0.209069 -0.264253 -0.281878 -0.314885 -0.192027 -0.126429 -0.084890 -0.051860 0.002226 0.058415 0.126160 0.197618 0.286484 0.380292 0.463133 0.529376 0.561541 0.536607 0.450243 0.322491 0.158119 0.005985 -0.117475 -0.195850 -0.234187 -0.251433 -0.260288 -0.274160 -0.290507 -0.334902 -0.416506 -0.539914 -0.644680 -0.777539 -0.928886 -1.049989 -1.145433 -1.221488 -1.283991 -1.317755 -1.322744 -1.314428 -1.261391 -1.179458 -1.048945 -0.901272 -0.817559 -0.797141 -0.852285 -0.954158 -1.058096 -1.158997 -1.264603 -1.343572 -1.403431 -1.424673 -1.413069 -1.349102 -1.285068 -1.239416 -1.214924 -1.197698 -1.194404 -1.200055 -1.212567 -1.251450 -1.262202 -1.315849 -1.396810 -1.524199 -1.689747 -1.862376 -1.974454 -2.079544 -2.127563 -2.170149 -2.209696 -2.247494 -2.300808 -2.335771 -2.361112 -2.381838 -2.401566 -2.409610 -2.384725 -2.332812 -2.243748 -2.120339 -1.974998 -1.789327 -1.604613 -1.379452 -1.170268 -1.006110 -0.828069 -0.691243 -0.593199 -0.479561 -0.429938 -0.433588 -0.425005 -0.414361 -0.397506 -0.346704 -0.239546 -0.091801 0.108783 0.337766 0.572254 0.831093 1.158409 1.533625 1.934524 2.327058 2.758951 3.136097 3.384269 3.533886 3.569349 3.602868 3.626692 3.631047 3.611937 3.537392 3.403958 3.194382 2.899650 2.531970 2.137713 1.726158 1.354336 1.008880 0.733069 0.507329 0.330652 0.204332 0.092883 0.027086 -0.007305 -0.028131 -0.057427 -0.084666 -0.054111 -0.053613 -0.089011 -0.152980 -0.247416 -0.366152 -0.471649 -0.586079 -0.718674 -0.800684 -0.832597 -0.869132 -0.886728 -0.942484 -1.027703 -1.133429 -1.238011 -1.339774 -1.410935 -1.447374 -1.327921 -1.246165 -1.186896 -1.154521 -1.132866 -1.140779 -1.202637 -1.326384 -1.404878 -1.394380 -1.353967 -1.302740 -1.263513 -1.260271 -1.262178 -1.281158 -1.274676 -1.244867 -1.210643 -1.170300 -1.127092 -1.095256 -1.058420 -1.009618 -0.892732 -0.810346 -0.782409 -0.769084 -0.762433 -0.773838 -0.774792 -0.763472 -0.741354 -0.731522 -0.712977 -0.687074 -0.666159 -0.655661 -0.669143 -0.683856 -0.703352 -0.724474 -0.744395 -0.759700 -0.782527 -0.819813 -0.883684 -0.975513 -1.051678 -1.070068 -1.035842 -0.968621 -0.906930 -0.804678 -0.685331 -0.560964 -0.471670 -0.381408 -0.280431 -0.183316 -0.120563 -0.095773 -0.099807 -0.117250 -0.153016 -0.200137 -0.246943 -0.222904 -0.118359 -0.014501 0.070312 0.148176 0.158361 0.265536 0.272756 0.240995 0.196210 0.157068 0.164559 0.192272 0.228403 0.229818 0.207234 0.155315 0.102498 0.046826 0.015464 0.006357 0.038394 0.077856 0.131432 0.155834 0.175898 0.175798 0.152213 0.125622 0.089845 0.041920 -0.013098 -0.095529 -0.184884 -0.271916 -0.338221 -0.372887 -0.391362 -0.385559 -0.376909 -0.348846 -0.293617 -0.248708 -0.210833 -0.186980 -0.180130 -0.188047 -0.212484 -0.232937 -0.258864 -0.279986 -0.313236 -0.341755 -0.347504 -0.335569 -0.302890 -0.261792 -0.198892 -0.097409 0.009980 0.105523 0.168305 0.227536 0.298745 0.375141 0.422027 0.445502 0.435422 0.396145 0.350332 0.287842 0.186333 0.086896 -0.026466 -0.126994 -0.229490 -0.318961 -0.385038 -0.412173 -0.422028 -0.392477 -0.362614 -0.289581 -0.210466 -0.111355 0.005121 0.111380 0.165180 0.197266 0.186823 0.129917 0.066059 

-0.013011 -0.017720 -0.014850 -0.013305 0.027984 0.073061 0.059976 0.039154 -0.083107 -0.130412 -0.208848 -0.262032 -0.301595 -0.315455 -0.287612 -0.197477 -0.085696 0.004812 0.088198 0.134947 0.165088 0.162435 0.109471 -0.032758 -0.124238 -0.233513 -0.320758 -0.378671 -0.421937 -0.416851 -0.405146 -0.350118 -0.228861 -0.151589 -0.061598 -0.000038 0.076544 0.165792 0.263969 0.322399 0.336302 0.331621 0.293365 0.241635 0.190657 0.175605 0.141723 0.102213 0.038112 -0.043761 -0.168240 -0.291766 -0.362302 -0.395283 -0.365429 -0.323850 -0.272762 -0.230837 -0.171835 -0.060713 -0.004551 -0.014019 -0.074087 -0.128265 -0.199457 -0.330272 -0.325196 -0.308642 -0.285829 -0.185857 -0.121895 -0.055493 -0.004496 0.040857 0.089728 0.240618 0.326596 0.319693 0.265576 0.174120 0.059014 -0.050627 -0.152761 -0.355666 -0.197888 -0.247545 -0.157214 0.024493 0.160644 0.251312 0.350900 0.405141 0.452968 0.456528 0.468109 0.474080 0.450342 0.465951 0.437738 0.407506 0.364570 0.292163 0.195844 0.085270 -0.028237 -0.118314 -0.217287 -0.305954 -0.357123 -0.416424 -0.496432 -0.571408 -0.619868 -0.695625 -0.809127 -0.926929 -1.054845 -1.172735 -1.243600 -1.291769 -1.324169 -1.403772 -1.371375 -1.334977 -1.299781 -1.270909 -1.290250 -1.318295 -1.352215 -1.429947 -1.505779 -1.544119 -1.548433 -1.514607 -1.471796 -1.409496 -1.341767 -1.311762 -1.293663 -1.288444 -1.293178 -1.316333 -1.307683 -1.312285 -1.337326 -1.387820 -1.303424 -1.294648 -1.295741 -1.372726 -1.484348 -1.640949 -1.741968 -1.859174 -1.951177 -2.041411 -2.111304 -2.161165 -2.195874 -2.215119 -2.205742 -2.161761 -2.131124 -2.077042 -2.039358 -1.973369 -1.865759 -1.738079 -1.574934 -1.335568 -1.061194 -0.766651 -0.511164 -0.312712 -0.149814 -0.068264 -0.112564 -0.123252 -0.198160 -0.326203 -0.402609 -0.388857 -0.305136 -0.146543 0.080221 0.358805 0.676146 1.042903 1.417398 1.761275 2.079296 2.363266 2.612828 2.833625 3.019206 3.122478 3.098005 2.987555 2.828389 2.750752 2.724419 2.728843 2.759264 2.799308 2.816047 2.793301 2.727933 2.578006 2.346319 2.019062 1.625755 1.186618 0.781723 0.418126 0.110293 -0.132576 -0.317713 -0.429001 -0.497731 -0.573935 -0.667107 -0.769205 -0.753519 -0.735939 -0.755359 -0.766072 -0.825590 -0.882907 -0.961835 -1.022842 -1.094707 -1.146822 -1.197910 -1.269313 -1.312972 -1.346806 -1.361815 -1.397840 -1.411611 -1.423412 -1.454601 -1.502405 -1.458335 -1.496722 -1.556964 -1.618456 -1.644579 -1.597055 -1.592780 -1.714799 -1.814250 -1.849805 -1.878647 -1.929921 -1.919140 -1.905634 -1.885344 -1.894311 -1.876981 -1.828672 -1.806197 -1.765499 -1.728789 -1.640464 -1.580181 -1.538593 -1.489217 -1.435850 -1.375667 -1.323124 -1.285754 -1.269786 -1.266519 -1.263669 -1.304669 -1.348280 -1.332782 -1.243505 -1.074254 -0.881413 -0.699182 -0.552901 -0.434569 -0.368042 -0.332745 -0.340879 -0.375334 -0.421611 -0.479233 -0.553120 -0.614284 -0.592793 -0.532249 -0.463190 -0.411997 -0.355567 -0.289785 -0.221330 -0.208334 -0.215602 -0.229076 -0.245769 -0.266103 -0.273107 -0.282126 -0.292473 -0.324292 -0.352188 -0.395414 -0.395116 -0.270857 -0.142942 -0.023547 0.024951 -0.023312 0.039932 0.008011 -0.055391 -0.139367 -0.175109 -0.088575 -0.064404 -0.062941 -0.089148 -0.106511 -0.099231 -0.032600 0.061263 0.165303 0.259132 0.334146 0.333096 0.302042 0.226964 0.097545 -0.043274 -0.130560 -0.171006 -0.164595 -0.156583 -0.143304 -0.148306 -0.175197 -0.217678 -0.219265 -0.215957 -0.232750 -0.239700 -0.338159 -0.589718 -0.627820 -0.657209 -0.670321 -0.659046 -0.692310 -0.727535 -0.737956 -0.737246 -0.753035 -0.819128 -0.874192 -0.906450 -0.927429 -0.928314 -0.880557 -0.829804 -0.733220 -0.630286 -0.550934 -0.497381 -0.448736 -0.364457 -0.223178 -0.046194 0.087202 0.168506 0.189068 0.136382 0.078951 -0.045941 -0.203924 -0.323674 -0.439397 -0.480098 -0.429036 -0.369566 -0.287379 -0.164594 -0.031438 0.088953 0.165793 0.183559 0.252476 0.304818 0.340446 0.398588 0.432063 0.390355 0.245624 0.073081 -0.068564 

-0.315305 -0.304939 -0.292101 -0.268036 -0.208523 -0.132046 -0.056049 -0.042013 -0.057335 -0.079363 -0.133362 -0.171942 -0.200585 -0.196480 -0.162072 -0.142323 -0.081228 -0.023867 0.057556 0.123753 0.150956 0.143482 0.128192 0.022595 -0.027613 -0.054824 -0.066463 -0.051304 -0.013946 0.019323 0.030631 0.074087 0.107224 0.139294 0.159716 0.156435 0.143010 0.107498 0.031737 -0.043335 -0.122979 -0.190689 -0.254836 -0.301847 -0.343439 -0.363495 -0.325295 -0.257401 -0.192331 -0.154659 -0.143344 -0.139114 -0.121982 -0.079788 -0.038107 -0.007578 0.038129 0.082496 0.102603 0.117698 0.086914 0.009150 -0.067956 -0.140438 -0.210720 -0.278019 -0.335176 -0.409572 -0.476910 -0.557031 -0.643863 -0.674018 -0.638904 -0.584053 -0.512072 -0.425680 -0.385515 -0.388217 -0.395781 -0.397432 -0.401868 -0.386194 -0.338450 -0.308489 -0.254210 -0.230256 -0.203994 -0.153564 -0.124031 -0.111117 -0.104282 -0.105622 -0.139664 -0.177989 -0.263144 -0.370118 -0.436865 -0.497680 -0.578412 -0.621124 -0.666980 -0.698049 -0.755072 -0.800406 -0.870128 -0.916045 -0.981718 -1.031763 -1.063100 -1.106459 -1.167757 -1.175618 -1.142686 -1.114234 -1.131342 -1.127981 -1.140508 -1.155842 -1.172949 -1.212591 -1.247159 -1.274029 -1.279269 -1.288457 -1.300902 -1.294125 -1.322861 -1.325277 -1.300694 -1.311160 -1.336971 -1.329822 -1.324375 -1.314560 -1.339357 -1.356776 -1.384014 -1.411202 -1.443213 -1.466397 -1.407711 -1.371870 -1.322179 -1.218183 -1.148671 -1.111295 -1.068965 -1.109796 -1.164622 -1.310191 -1.457778 -1.605330 -1.760387 -1.902965 -2.007312 -2.087442 -2.107599 -2.096555 -2.011419 -1.895229 -1.746263 -1.602519 -1.501804 -1.430986 -1.411701 -1.381563 -1.372813 -1.383754 -1.376530 -1.337312 -1.237619 -1.122644 -1.003075 -0.864560 -0.717077 -0.580916 -0.455157 -0.399233 -0.304485 -0.227501 -0.131315 -0.002758 0.174566 0.398632 0.657781 0.964851 1.306994 1.675882 2.072071 2.427857 2.750755 3.008226 3.223627 3.394299 3.523800 3.586139 3.571058 3.497855 3.421912 3.333813 3.194912 3.063068 2.898677 2.719020 2.543013 2.378008 2.228296 2.083051 1.902713 1.687440 1.373264 1.078323 0.746671 0.414764 0.074653 -0.190856 -0.389039 -0.537789 -0.655151 -0.760590 -0.827753 -0.844649 -0.803560 -0.765310 -0.743025 -0.724268 -0.745660 -0.796522 -0.887747 -0.839552 -0.879052 -0.929662 -0.976900 -1.022965 -1.054659 -1.119676 -1.190746 -1.259614 -1.342370 -1.404053 -1.454223 -1.500507 -1.557979 -1.636199 -1.680685 -1.713438 -1.706569 -1.679155 -1.682638 -1.678858 -1.709494 -1.801233 -1.850855 -1.899043 -1.882306 -1.829563 -1.762438 -1.677365 -1.611123 -1.541982 -1.457084 -1.379588 -1.297414 -1.163455 -1.029355 -0.905113 -0.785075 -0.662000 -0.544959 -0.476424 -0.423399 -0.441555 -0.444390 -0.479086 -0.517989 -0.537246 -0.545207 -0.489897 -0.400126 -0.346986 -0.306254 -0.309021 -0.328761 -0.373401 -0.395352 -0.439455 -0.507541 -0.568553 -0.595729 -0.563961 -0.562008 -0.474384 -0.426482 -0.335215 -0.270027 -0.228130 -0.200831 -0.166734 -0.158517 -0.175514 -0.233069 -0.281339 -0.337158 -0.376971 -0.387955 -0.343921 -0.307864 -0.242623 -0.183713 -0.134963 -0.117431 -0.180858 -0.009309 0.070330 0.081966 0.055555 0.032216 0.006378 -0.045987 -0.113169 -0.166119 -0.208762 -0.267226 -0.263254 -0.253290 -0.201137 -0.052442 0.072281 0.178295 0.250259 0.304836 0.351825 0.406277 0.418113 0.419498 0.404700 0.420394 0.466137 0.495969 0.488645 0.475898 0.444956 0.381035 0.322351 0.259319 0.199725 0.150558 0.139985 0.106638 0.078004 0.033683 -0.013055 -0.063707 -0.117027 -0.189952 -0.250308 -0.244668 -0.187513 -0.170541 -0.129549 -0.109446 0.012245 0.044684 0.070368 0.091986 0.095730 0.118263 0.103424 0.033723 -0.052800 -0.109134 -0.223345 -0.294305 -0.347371 -0.397042 -0.391571 -0.364904 -0.376237 -0.360510 -0.359844 -0.366897 -0.367666 -0.371826 -0.395244 -0.396843 -0.363792 -0.258241 -0.136817 -0.054928 0.008958 0.038982 -0.201100 -0.094825 -0.029658 -0.010742 0.205935 0.422139 0.475744 0.435010 0.322405 0.219075 

0.234137 0.189746 0.164459 0.147823 0.113437 0.070606 0.021241 -0.051961 -0.160754 -0.266121 -0.335577 -0.348007 -0.295094 -0.203329 -0.091888 0.026185 0.189524 0.312899 0.403255 0.428034 0.370051 0.273902 0.148926 0.017506 -0.127020 -0.243727 -0.364916 -0.468304 -0.544178 -0.582603 -0.562783 -0.488755 -0.381048 -0.199145 -0.060599 0.008515 0.089192 0.207421 0.228962 0.260046 0.318570 0.341142 0.355495 0.353417 0.308306 0.278227 0.270011 0.243599 0.276765 0.278342 0.290256 0.280195 0.281518 0.307742 0.325025 0.355443 0.305458 0.284293 0.273706 0.281137 0.295045 0.258937 0.217559 0.143212 0.109378 0.104493 0.068789 0.035888 -0.010132 -0.186250 -0.183732 -0.185879 -0.231974 -0.310900 -0.370498 -0.454591 -0.514638 -0.548768 -0.579744 -0.569831 -0.550365 -0.501334 -0.409618 -0.284941 -0.154781 -0.027006 0.090284 0.201885 0.260012 0.224141 0.138929 0.045134 -0.050627 -0.184272 -0.353150 -0.549097 -0.565218 -0.573408 -0.576804 -0.509626 -0.458277 -0.421091 -0.425504 -0.446572 -0.516298 -0.612584 -0.693977 -0.737970 -0.815737 -0.855951 -0.881034 -0.885704 -0.850731 -0.820781 -0.777446 -0.750486 -0.725693 -0.758866 -0.800109 -0.807568 -0.783957 -0.728898 -0.661497 -0.664737 -0.689853 -0.705107 -0.743253 -0.781781 -0.825358 -0.894908 -0.961320 -1.000820 -0.996635 -1.059172 -1.088058 -1.137055 -1.227225 -1.317236 -1.427096 -1.523521 -1.555482 -1.490071 -1.411510 -1.355592 -1.316829 -1.324997 -1.371336 -1.446186 -1.516297 -1.598557 -1.701211 -1.793275 -1.830669 -1.822143 -1.782204 -1.706897 -1.577648 -1.443339 -1.299137 -1.173076 -1.066697 -0.990782 -0.937550 -0.986121 -1.066141 -1.129193 -1.229874 -1.388247 -1.631611 -1.827034 -1.776745 -1.707436 -1.635751 -1.430596 -1.256967 -1.114373 -0.978627 -0.906478 -0.842733 -0.791643 -0.741457 -0.660928 -0.495096 -0.281050 -0.018471 0.309715 0.649933 1.033389 1.482346 1.918224 2.307475 2.695789 3.069197 3.357018 3.576474 3.708637 3.789639 3.830563 3.838607 3.813099 3.723208 3.609658 3.463848 3.274118 3.087583 2.919297 2.753295 2.529256 2.230372 1.868556 1.302733 1.098745 0.747588 0.355413 -0.001531 -0.291410 -0.484374 -0.656625 -0.794480 -0.904461 -0.994024 -1.117170 -1.194090 -1.143749 -1.060729 -0.991603 -0.909418 -0.848854 -0.811555 -0.680687 -0.648683 -0.599702 -0.584329 -0.557893 -0.589138 -0.616537 -0.682132 -0.683466 -0.694653 -0.711966 -0.761165 -0.841791 -0.924822 -1.049772 -1.188614 -1.317342 -1.394033 -1.484823 -1.516287 -1.507738 -1.462428 -1.430958 -1.396471 -1.395827 -1.416644 -1.453993 -1.502242 -1.501139 -1.476866 -1.449277 -1.398943 -1.345018 -1.328101 -1.309464 -1.302119 -1.296492 -1.283694 -1.222163 -1.136797 -1.046645 -0.978465 -0.954125 -0.928769 -0.944537 -0.959316 -0.975867 -0.973584 -0.926953 -0.857389 -0.842205 -0.823150 -0.813425 -0.814589 -0.761707 -0.727241 -0.642737 -0.660434 -0.688706 -0.678437 -0.579030 -0.476249 -0.299367 -0.193248 -0.133988 -0.101312 -0.092480 -0.106529 -0.129365 -0.201361 -0.265462 -0.344847 -0.406881 -0.446033 -0.476825 -0.510484 -0.409474 -0.389109 -0.375272 -0.322467 -0.285850 -0.234887 -0.197696 -0.155046 -0.128720 -0.088777 -0.088991 -0.093642 -0.098597 -0.160744 -0.203370 -0.263105 -0.293154 -0.360513 -0.424898 -0.484136 -0.518509 -0.543821 -0.585552 -0.611236 -0.615328 -0.600583 -0.509933 -0.349932 -0.204069 -0.052282 0.062710 0.180554 0.256004 0.278087 0.212573 0.163059 0.083487 0.001240 -0.041629 -0.078012 -0.069726 -0.075819 -0.088053 -0.112486 -0.133356 -0.192474 -0.265106 -0.391760 -0.507046 -0.626788 -0.685335 -0.714809 -0.676244 -0.698629 -0.672676 -0.679683 -0.510990 -0.347219 -0.223513 -0.119962 -0.010976 0.072748 0.136089 0.144838 0.167678 0.168711 0.140913 0.112607 0.091665 0.057139 0.066051 0.054035 0.029622 -0.029938 -0.054736 -0.099461 -0.104055 -0.102130 -0.201478 -0.137897 -0.095390 -0.033295 0.088679 0.140302 0.150072 0.167708 0.155459 0.148884 0.121870 0.106425 0.102860 0.080535 0.000455 -0.047840 -0.132773 -0.129943 

0.212860 0.289845 0.399644 0.483143 0.551693 0.517212 0.642928 0.605153 0.461342 0.294836 0.139766 -0.014253 -0.100201 -0.173266 -0.220269 -0.175429 -0.103053 -0.086786 -0.096626 -0.134610 -0.200807 -0.263505 -0.289294 -0.298232 -0.310882 -0.291809 -0.309411 -0.312393 -0.286823 -0.255945 -0.216085 -0.164239 -0.102234 -0.029470 0.026882 0.033120 0.024774 0.026399 0.026483 0.040092 0.058600 0.077368 0.092862 0.113407 0.115496 0.071697 0.098876 0.172870 0.234661 0.235311 0.238115 0.182336 0.117642 0.171581 0.196347 0.181769 0.108630 0.035414 -0.007586 -0.001892 0.059759 0.110320 0.139529 0.129867 0.097717 0.032676 0.016130 -0.067694 -0.182279 -0.336756 -0.409734 -0.446770 -0.485903 -0.529445 -0.591168 -0.659564 -0.678683 -0.642145 -0.649880 -0.695313 -0.780968 -0.836368 -0.789105 -0.700928 -0.616949 -0.512066 -0.419525 -0.338538 -0.274966 -0.235571 -0.221624 -0.213705 -0.229099 -0.277542 -0.344337 -0.426633 -0.447346 -0.381105 -0.330427 -0.338981 -0.359247 -0.390233 -0.461024 -0.570609 -0.708163 -0.912993 -1.193908 -1.230252 -1.320946 -1.452021 -1.541196 -1.581269 -1.610285 -1.619330 -1.485059 -1.435757 -1.451973 -1.521064 -1.588292 -1.595777 -1.517984 -1.427786 -1.352212 -1.320795 -1.292230 -1.296034 -1.308085 -1.361748 -1.347303 -1.352720 -1.389835 -1.428193 -1.434885 -1.438796 -1.411987 -1.412103 -1.434368 -1.372498 -1.363549 -1.387963 -1.400771 -1.379645 -1.324098 -1.288723 -1.304593 -1.379915 -1.504289 -1.721426 -1.714826 -1.713597 -1.797957 -1.864530 -1.909948 -1.887776 -1.839727 -1.794376 -1.720867 -1.659008 -1.622577 -1.580899 -1.534031 -1.498859 -1.508305 -1.570463 -1.624928 -1.583624 -1.660792 -1.760285 -1.888047 -1.965740 -1.966100 -1.953450 -1.939733 -1.577200 -1.313956 -1.091172 -0.942755 -0.900525 -0.927958 -0.926006 -0.899758 -0.895509 -0.864361 -0.808801 -0.703300 -0.529042 -0.261096 0.104498 0.544048 1.012847 1.461527 2.049411 2.636258 3.125438 3.491933 3.783966 3.963201 3.994459 3.914298 3.718944 3.434167 3.130342 2.849004 2.602753 2.327639 2.024308 1.858811 1.629569 1.343148 1.017439 0.688573 0.434087 0.171152 -0.107117 -0.281254 -0.501487 -0.717064 -0.885617 -1.002004 -1.081589 -1.145419 -1.244259 -1.250979 -1.076885 -0.895016 -0.763227 -0.678518 -0.723613 -0.756528 -0.676572 -0.676264 -0.706643 -0.784470 -0.907027 -1.081793 -1.266378 -1.428271 -1.457418 -1.407424 -1.304812 -1.219872 -1.183823 -1.071644 -0.972294 -0.967869 -0.985069 -1.014576 -1.062195 -1.081469 -1.080683 -1.049621 -0.966681 -0.904317 -0.876258 -0.885946 -0.903522 -0.936979 -0.966015 -0.996910 -1.091660 -1.243908 -1.432292 -1.552694 -1.586984 -1.593255 -1.574800 -1.557583 -1.565226 -1.577390 -1.597875 -1.670880 -1.727828 -1.717893 -1.693270 -1.701319 -1.718215 -1.702421 -1.647293 -1.566514 -1.521554 -1.474992 -1.377460 -1.190878 -0.923600 -0.705690 -0.532602 -0.396344 -0.289241 -0.220870 -0.181040 -0.130295 -0.074727 -0.101647 0.055795 0.125442 0.188084 0.234238 0.252523 0.246936 0.238622 0.216486 0.193348 0.174513 0.140913 0.126622 0.144087 0.148473 0.160316 0.153116 0.130896 0.079511 0.006019 -0.076810 -0.175925 -0.219523 -0.277195 -0.318889 -0.368731 -0.416901 -0.437132 -0.449793 -0.427107 -0.416738 -0.402691 -0.350764 -0.276886 -0.109384 0.020252 0.115941 0.177265 0.202490 0.192725 0.155897 0.104280 0.068611 0.063311 0.067091 0.045476 0.018959 -0.026068 -0.079812 -0.099233 -0.085950 -0.034840 0.038372 0.091036 0.149838 0.150826 0.155459 0.121033 0.110287 0.052212 -0.040097 -0.156042 -0.261968 -0.284708 -0.265284 -0.225909 -0.160154 -0.079500 -0.050839 0.026369 0.113659 0.188810 0.241255 0.277452 0.283150 0.246984 0.204798 0.156356 0.095654 0.028393 -0.073772 -0.171331 -0.237238 -0.275162 -0.275054 -0.283738 -0.320131 -0.346463 -0.360053 -0.367694 -0.383839 -0.386993 -0.404920 -0.381723 -0.279926 -0.134665 -0.005887 0.084359 0.177972 0.229311 0.216701 0.114773 0.056611 -0.008974 -0.128724 -0.220651 -0.335505 -0.437573 -0.488214 

0.390284 0.488744 0.619484 0.726224 0.744807 0.683485 0.653284 0.553872 0.452372 0.339894 0.276727 0.211724 0.142392 0.092560 0.071457 0.076208 0.089013 0.057434 -0.017272 -0.138440 -0.305801 -0.438474 -0.460826 -0.417777 -0.354255 -0.297137 -0.221114 -0.135185 -0.052520 0.046972 0.122443 0.176281 0.189110 0.263729 0.291004 0.312908 0.290571 0.210577 0.136072 0.090777 0.026057 -0.008512 -0.044622 -0.059992 -0.076899 -0.108668 -0.089254 -0.041638 0.010277 0.053037 0.073798 0.066593 0.051318 0.037880 0.060960 0.053210 0.030926 0.004366 -0.025899 -0.058101 -0.057612 -0.025461 0.009940 0.051521 0.080918 -0.008847 0.048806 0.067217 -0.004118 -0.077734 -0.166870 -0.252873 -0.343771 -0.411893 -0.478304 -0.555317 -0.620288 -0.477270 -0.427875 -0.427511 -0.439627 -0.468710 -0.491614 -0.531087 -0.557991 -0.580786 -0.554967 -0.532332 -0.485319 -0.429842 -0.377981 -0.306120 -0.226645 -0.192165 -0.173432 -0.217229 -0.276098 -0.366499 -0.503800 -0.664362 -0.773944 -0.853518 -0.910523 -0.926309 -0.864447 -0.874999 -0.922733 -0.846917 -0.808369 -0.848858 -0.924409 -1.028543 -1.142197 -1.271834 -1.336919 -1.383846 -1.465599 -1.547946 -1.622182 -1.639669 -1.620906 -1.553699 -1.490711 -1.460425 -1.446435 -1.478010 -1.524164 -1.625427 -1.681083 -1.723496 -1.769936 -1.811912 -1.853192 -1.880564 -1.853326 -1.827538 -1.800380 -1.744775 -1.723005 -1.738833 -1.738941 -1.733717 -1.734011 -1.744622 -1.769951 -1.801073 -1.827515 -1.854770 -1.833366 -1.773163 -1.781120 -1.813922 -1.878474 -1.907698 -1.956488 -1.992914 -2.005712 -1.997967 -1.975782 -1.898708 -1.787276 -1.709101 -1.684995 -1.688321 -1.727308 -1.739362 -1.776412 -1.830144 -1.897407 -1.937745 -1.939268 -1.926071 -1.846251 -1.714293 -1.499351 -1.297572 -1.109242 -0.968002 -0.881016 -0.792896 -0.715157 -0.673788 -0.623957 -0.548776 -0.426901 -0.214195 0.025711 0.304946 0.610361 0.919679 1.195208 1.554915 1.920352 2.286172 2.611073 2.939369 3.230373 3.459850 3.578581 3.620744 3.581692 3.498839 3.378227 3.217355 3.006476 2.755132 2.561671 2.394255 2.119793 1.820359 1.511674 1.276942 1.061270 0.889278 0.789646 0.704042 0.645101 0.616864 0.574674 0.520565 0.436204 0.339163 0.254192 0.178260 0.073565 -0.043286 -0.187697 -0.363069 -0.512038 -0.548537 -0.591261 -0.620488 -0.657821 -0.711147 -0.777629 -0.851693 -0.974904 -1.107483 -1.232245 -1.369417 -1.531702 -1.761332 -1.541458 -1.356956 -1.206318 -1.066917 -0.943643 -0.817017 -0.705726 -0.614563 -0.559618 -0.510707 -0.471573 -0.489474 -0.538330 -0.648149 -0.788978 -0.835440 -0.730903 -0.823735 -0.917731 -0.960674 -0.950526 -0.910386 -0.832547 -0.774666 -0.704973 -0.650506 -0.607709 -0.600097 -0.623258 -0.663081 -0.673129 -0.688063 -0.744005 -0.810469 -0.883914 -0.958854 -1.042786 -1.132334 -1.213487 -1.197359 -1.125480 -1.027647 -0.899613 -0.736136 -0.618352 -0.438924 -0.291640 -0.170128 -0.127704 -0.157238 -0.184527 -0.194817 -0.185206 -0.150965 -0.148406 -0.141155 -0.116870 -0.087089 -0.069013 -0.053612 -0.034579 -0.036079 -0.030494 -0.007464 -0.008860 -0.049065 -0.086084 -0.157406 -0.207877 -0.268712 -0.312596 -0.344760 -0.366416 -0.386890 -0.429389 -0.460365 -0.528009 -0.550196 -0.561579 -0.539074 -0.503694 -0.439593 -0.378862 -0.329519 -0.253329 -0.230127 -0.243528 -0.288587 -0.378000 -0.436746 -0.507131 -0.621140 -0.598503 -0.495596 -0.376349 -0.269478 -0.183543 -0.104021 -0.051783 -0.033068 -0.022735 -0.029811 -0.001892 -0.014797 -0.017283 -0.049599 -0.039487 -0.132490 0.071885 0.084973 0.063693 -0.009334 -0.043644 -0.011322 0.030612 0.059294 0.119479 0.193815 0.244855 0.305201 0.355551 0.378473 0.411378 0.435700 0.435739 0.259790 0.219188 0.171754 0.147810 0.116950 0.114683 0.077296 0.052019 0.018073 0.016420 -0.037525 -0.054446 -0.051468 -0.027576 -0.007857 -0.018239 -0.049094 -0.143578 -0.253563 -0.285655 -0.267334 -0.185288 -0.072986 -0.013882 0.050872 0.060731 0.057743 0.028972 -0.058230 -0.155826 -0.255220 -0.371031 -0.436778 -0.447724 

0.051852 0.098125 0.144856 0.194420 0.204864 0.174598 0.135622 0.077437 0.008818 -0.039260 -0.056256 -0.070310 -0.101093 -0.132229 -0.148982 -0.151345 -0.148900 -0.156356 -0.162877 -0.218082 -0.259423 -0.215100 -0.174031 -0.118010 -0.096453 -0.131978 -0.147038 -0.175449 -0.224365 -0.285222 -0.349679 -0.403093 -0.475628 -0.504420 -0.548361 -0.560424 -0.565445 -0.568482 -0.553928 -0.517811 -0.469957 -0.415550 -0.356688 -0.311688 -0.277564 -0.257814 -0.246327 -0.231428 -0.228237 -0.228956 -0.242365 -0.236782 -0.206975 -0.180779 -0.152095 -0.125397 -0.133051 -0.156995 -0.217111 -0.297351 -0.338689 -0.355419 -0.348523 -0.288074 -0.191087 -0.083170 0.029157 0.124322 0.202905 0.252748 0.284554 0.283844 0.260246 0.213365 0.159126 0.085779 0.018321 -0.050508 -0.126427 -0.205448 -0.294120 -0.388986 -0.463088 -0.494681 -0.497976 -0.479365 -0.400323 -0.278428 -0.181054 -0.124554 -0.060876 -0.004197 0.028144 0.035706 0.065772 0.098371 0.089888 0.082826 0.054707 0.000525 -0.017145 -0.029975 -0.046007 -0.061392 -0.109693 -0.169018 -0.207073 -0.249106 -0.293535 -0.394434 -0.461937 -0.556476 -0.620681 -0.652804 -0.697208 -0.720456 -0.771582 -0.835195 -0.890853 -0.916223 -0.923775 -0.884214 -0.847569 -0.830017 -0.802920 -0.812100 -0.857029 -0.944411 -1.053338 -1.129641 -1.189198 -1.279968 -1.404620 -1.516913 -1.576485 -1.635622 -1.651249 -1.650765 -1.641328 -1.632247 -1.599808 -1.565437 -1.522122 -1.470210 -1.458463 -1.450970 -1.466821 -1.497107 -1.545635 -1.576054 -1.614258 -1.649152 -1.681253 -1.698476 -1.701401 -1.698444 -1.679756 -1.676264 -1.705763 -1.714783 -1.721314 -1.756625 -1.798669 -1.833397 -1.865285 -1.886349 -1.874040 -1.823975 -1.744693 -1.632074 -1.489173 -1.358548 -1.153628 -0.935449 -0.710049 -0.502603 -0.337530 -0.222230 -0.175044 -0.160315 -0.175217 -0.206642 -0.227826 -0.207115 -0.114701 0.059779 0.306468 0.617504 0.967484 1.308244 1.639546 1.972818 2.320812 2.691587 3.035932 3.357504 3.649203 3.879165 4.004343 4.069248 4.061443 4.034912 3.959467 3.856906 3.704297 3.493406 3.253718 2.981382 2.681664 2.305488 1.828000 1.460815 1.092709 0.766753 0.540703 0.344509 0.181065 0.081080 0.016902 -0.013677 -0.017110 -0.014425 0.048342 0.123120 0.149326 0.117345 0.019559 -0.130104 -0.317727 -0.473301 -0.630273 -0.779487 -0.905038 -1.000015 -1.040795 -1.037971 -1.015837 -0.988450 -0.975266 -0.997574 -1.079571 -1.141615 -1.095203 -0.996423 -0.935580 -0.872579 -0.796694 -0.687504 -0.561952 -0.453952 -0.367915 -0.280862 -0.205527 -0.170249 -0.152433 -0.173533 -0.244165 -0.301767 -0.379824 -0.529266 -0.760333 -0.843310 -0.901847 -0.981123 -1.049624 -1.114105 -1.155735 -1.147182 -1.151573 -1.135568 -1.145970 -1.171989 -1.079348 -0.988762 -0.927775 -0.856116 -0.805660 -0.789193 -0.803984 -0.792719 -0.771815 -0.750028 -0.746099 -0.775603 -0.812647 -0.774578 -0.727831 -0.686076 -0.632313 -0.597654 -0.547312 -0.515230 -0.455168 -0.408935 -0.367100 -0.315800 -0.298514 -0.301364 -0.264861 -0.272744 -0.324638 -0.403854 -0.515662 -0.628210 -0.699489 -0.750348 -0.809832 -0.862369 -0.912848 -0.944876 -0.931198 -0.876252 -0.813668 -0.714314 -0.606326 -0.496941 -0.376547 -0.211895 -0.099582 0.006218 0.074456 0.081808 0.120844 0.109319 0.074155 0.008995 -0.086829 -0.166487 -0.242369 -0.277081 -0.315584 -0.351751 -0.370265 -0.423156 -0.413734 -0.384944 -0.337248 -0.323664 -0.325988 -0.359571 -0.395132 -0.463034 -0.533006 -0.607317 -0.650090 -0.703279 -0.758566 -0.842529 -0.815014 -0.792395 -0.760750 -0.721194 -0.666404 -0.623576 -0.566654 -0.486586 -0.402291 -0.313827 -0.241452 -0.191872 -0.137926 -0.057071 -0.000132 0.021909 0.042924 0.055958 0.049554 0.030303 -0.015624 -0.060515 -0.091121 -0.157007 -0.179148 -0.140617 -0.066559 0.035969 0.122439 0.167034 0.189388 0.175431 0.143574 0.064555 -0.040752 -0.164408 -0.321641 -0.481439 -0.587237 -0.673401 -0.694993 -0.684314 -0.668653 -0.620128 -0.564754 -0.511165 -0.470241 -0.499321 -0.526272 -0.552147 -0.588230 -0.599214 -0.597542 

-0.023000 -0.032708 0.006104 0.032754 0.079828 0.111358 0.151877 0.179161 0.174545 0.078657 0.064163 0.131592 0.147593 0.130888 0.088741 0.044331 -0.001412 -0.011333 -0.034680 -0.032572 0.009144 0.107810 0.153492 0.214202 0.144842 0.389446 0.445963 0.464384 0.436505 0.380644 0.301358 0.214988 0.121650 0.031047 -0.050855 -0.126647 -0.188416 -0.288745 -0.385626 -0.418525 -0.400491 -0.411629 -0.425458 -0.453726 -0.487692 -0.528503 -0.579099 -0.627243 -0.663215 -0.683366 -0.657437 -0.594346 -0.502974 -0.395700 -0.285839 -0.183484 -0.134221 -0.111939 -0.120662 -0.156092 -0.174025 -0.212331 -0.246433 -0.208123 -0.153933 -0.085499 -0.029363 0.030252 0.103604 0.161720 0.173035 0.188605 0.192190 0.187467 0.204274 0.212780 0.194547 0.178196 0.164941 0.125803 0.095146 0.059768 0.021926 0.001572 -0.057288 -0.118943 -0.196984 -0.232366 -0.249843 -0.261090 -0.265867 -0.258526 -0.254534 -0.259157 -0.242738 -0.211472 -0.216280 -0.221646 -0.286163 -0.420229 -0.486794 -0.546650 -0.596476 -0.616121 -0.647708 -0.672459 -0.709483 -0.792894 -0.863452 -0.991610 -1.101925 -1.235867 -1.342245 -1.434668 -1.526934 -1.588442 -1.635230 -1.670263 -1.683620 -1.663461 -1.619141 -1.545487 -1.481197 -1.402441 -1.351881 -1.337312 -1.345403 -1.386343 -1.482960 -1.524632 -1.554928 -1.636938 -1.702550 -1.757832 -1.806614 -1.868837 -1.913401 -1.967358 -2.013858 -2.060424 -2.089533 -2.127522 -2.123293 -2.091660 -2.087144 -2.093159 -2.117147 -2.138733 -2.194053 -2.245706 -2.276131 -2.347324 -2.162278 -2.067829 -1.981920 -1.914698 -1.860994 -1.857393 -1.887108 -1.913818 -1.952408 -2.002498 -2.062695 -2.132508 -2.195152 -2.225390 -2.198599 -2.143359 -1.988879 -1.772510 -1.506224 -1.252464 -0.990911 -0.755403 -0.552911 -0.370592 -0.244217 -0.134430 -0.027427 0.067398 0.179422 0.312695 0.446071 0.610035 0.813299 1.034866 1.247554 1.471057 1.656581 1.800657 1.898206 1.972336 2.094607 2.247105 2.418923 2.581613 2.730712 2.865937 2.985768 3.049193 3.056266 3.030478 2.978707 2.899761 2.762791 2.561370 2.306203 2.024625 1.753292 1.512280 1.277946 1.018293 0.801947 0.582942 0.561189 0.494217 0.376041 0.287177 0.203738 0.121404 0.050292 -0.029912 -0.095364 -0.139576 -0.173107 -0.205263 -0.202239 -0.241184 -0.350851 -0.469797 -0.609874 -0.752880 -0.854927 -0.929423 -0.931260 -0.915382 -0.888239 -0.856827 -0.802690 -0.754579 -0.850118 -0.961025 -1.038766 -0.948784 -0.924939 -0.960809 -1.000581 -1.017295 -1.025374 -1.063031 -1.120288 -1.155043 -1.194399 -1.232362 -1.261341 -1.326743 -1.397802 -1.453700 -1.460436 -1.464371 -1.468344 -1.450884 -1.445285 -1.447317 -1.469499 -1.490826 -1.509549 -1.495264 -1.474345 -1.462232 -1.455104 -1.484419 -1.498903 -1.522190 -1.495071 -1.395748 -1.291682 -1.269292 -1.240024 -1.190149 -1.122718 -1.071401 -1.011189 -0.935403 -0.803488 -0.687755 -0.630601 -0.612086 -0.595522 -0.616684 -0.645137 -0.678436 -0.673024 -0.650824 -0.610035 -0.532913 -0.464973 -0.421210 -0.362064 -0.306668 -0.266627 -0.262199 -0.273115 -0.276026 -0.235536 -0.259899 -0.350069 -0.415403 -0.447538 -0.444850 -0.405424 -0.338653 -0.279163 -0.211595 -0.179902 -0.222427 -0.189002 -0.150568 -0.143966 -0.164977 -0.210885 -0.363169 -0.215430 -0.120867 -0.129808 -0.149002 -0.183550 -0.176105 -0.168522 -0.156335 -0.161176 -0.209497 -0.310746 -0.417656 -0.410775 -0.423583 -0.438149 -0.483243 -0.526269 -0.449957 -0.440240 -0.467341 -0.517363 -0.555894 -0.559281 -0.527552 -0.449436 -0.380492 -0.301141 -0.202789 -0.093575 0.030844 0.134777 0.205137 0.237461 0.256421 0.277324 0.278951 0.251778 0.190927 0.121470 0.068811 0.004755 -0.047261 -0.073478 -0.087922 -0.108308 -0.120421 -0.150365 -0.191087 -0.216203 -0.283080 -0.337119 -0.341550 -0.278882 -0.193296 -0.167393 -0.234986 -0.284352 -0.351331 -0.415164 -0.470035 -0.487805 -0.501380 -0.504046 -0.540455 -0.578117 -0.637355 -0.645892 -0.578527 -0.473681 -0.364902 -0.249981 -0.137704 -0.033396 0.019392 0.112124 0.218790 0.259443 0.260929 0.220114 

0.632579 0.549203 0.469760 0.344150 0.244539 0.142612 0.099122 0.070182 0.021779 -0.050810 -0.056598 -0.023456 0.017979 0.029949 0.052121 0.163767 0.236322 0.313492 0.349099 0.347365 0.346739 0.365343 0.349250 0.370710 0.321949 0.505826 0.573580 0.609596 0.603557 0.606746 0.551822 0.500246 0.430728 0.337629 0.223257 0.061581 0.101441 0.038499 -0.021530 -0.007488 0.040609 0.080314 0.103951 0.108315 0.103297 0.082501 0.061173 -0.007443 -0.069463 -0.104840 -0.154023 -0.201925 -0.228142 -0.227464 -0.221021 -0.181882 -0.167496 -0.131065 -0.054370 -0.031649 -0.006833 0.029719 -0.005112 0.006498 0.017316 0.024091 0.036343 0.039383 0.035344 0.020796 0.014876 -0.010929 0.009324 0.058854 0.089479 0.070817 0.055698 -0.007656 -0.067246 -0.141578 -0.209447 -0.230984 -0.221930 -0.212436 -0.167414 -0.127384 -0.087971 -0.056389 0.032138 0.118487 0.192005 0.255353 0.288932 0.321017 0.278265 0.214316 0.111262 -0.013962 -0.197859 -0.325478 -0.420610 -0.504822 -0.592683 -0.674548 -0.738324 -0.816389 -0.881886 -0.931949 -0.921975 -0.947950 -0.959916 -0.967268 -0.965953 -0.965016 -0.970016 -0.982764 -0.997497 -1.028321 -1.145685 -1.145900 -1.050508 -1.020427 -1.028086 -1.041454 -1.022542 -1.045773 -1.096887 -1.151192 -1.214384 -1.265290 -1.339969 -1.399323 -1.429733 -1.440646 -1.433334 -1.446177 -1.452533 -1.480985 -1.457180 -1.399965 -1.434711 -1.467402 -1.517132 -1.594464 -1.654621 -1.716839 -1.789111 -1.819458 -1.890670 -1.954576 -2.036067 -2.109477 -2.080157 -2.078325 -2.038089 -1.995218 -1.942061 -1.939515 -1.966172 -1.998123 -2.092350 -2.176942 -2.284675 -2.360487 -2.461431 -2.463680 -2.370535 -2.230741 -2.025779 -1.739891 -1.350703 -0.988486 -0.642620 -0.357696 -0.090804 0.128840 0.341241 0.454285 0.538340 0.553588 0.571583 0.601173 0.673879 0.808344 0.981737 1.196694 1.426726 1.690846 1.938021 2.203063 2.437275 2.630457 2.824305 2.956666 3.054039 3.107997 3.126060 3.135018 3.109915 3.048844 2.911384 2.705593 2.507934 2.400887 2.358397 2.281268 2.131391 1.978067 1.795573 1.584655 1.391400 1.164166 0.907017 0.671730 0.438184 0.228995 0.065743 -0.050157 -0.108543 -0.148127 -0.150428 -0.168459 -0.167374 -0.212253 -0.259374 -0.315794 -0.348468 -0.425906 -0.511409 -0.599104 -0.689813 -0.812731 -0.837579 -0.827666 -0.799086 -0.713932 -0.639365 -0.626737 -0.581883 -0.551725 -0.580525 -0.651431 -0.654258 -0.698742 -0.781845 -0.848985 -0.899719 -0.986663 -1.039899 -1.056975 -1.073938 -1.094132 -1.152174 -1.221853 -1.280350 -1.383019 -1.484312 -1.587062 -1.633066 -1.609511 -1.586643 -1.529077 -1.454920 -1.364744 -1.288380 -1.223360 -1.202429 -1.202906 -1.198966 -1.228761 -1.290728 -1.371314 -1.447121 -1.508689 -1.525315 -1.524904 -1.492954 -1.446903 -1.380949 -1.303969 -1.210327 -1.142604 -1.062587 -0.992538 -0.903578 -0.848607 -0.854594 -0.867423 -0.867722 -0.838631 -0.834115 -0.829038 -0.776134 -0.720097 -0.679480 -0.707162 -0.731353 -0.786587 -0.791542 -0.801736 -0.789835 -0.716991 -0.620045 -0.486186 -0.390935 -0.329908 -0.292992 -0.274034 -0.278249 -0.267485 -0.217662 -0.163221 -0.152295 -0.132606 -0.146045 -0.167657 -0.135990 -0.132778 -0.127572 -0.110896 -0.094295 -0.098616 -0.083855 -0.034033 -0.034061 -0.050249 -0.069464 -0.071161 -0.122606 -0.182940 -0.206092 -0.222565 -0.248894 -0.208898 -0.155873 -0.056465 -0.005123 0.018057 0.019409 0.086913 0.073884 0.031618 -0.086985 -0.178823 -0.266469 -0.369197 -0.447289 -0.504927 -0.501869 -0.471739 -0.459171 -0.438419 -0.369868 -0.322525 -0.273238 -0.269297 -0.227381 -0.177259 -0.138082 -0.102455 -0.081089 -0.082432 -0.069647 -0.073083 -0.083708 -0.072995 -0.073899 -0.060237 -0.039452 0.026741 0.048060 0.073151 0.041019 0.057131 0.094035 0.116917 0.103744 0.079134 0.042389 -0.016988 0.042620 0.103609 0.121144 0.141328 0.145441 0.096630 0.039461 -0.036255 -0.079330 -0.094370 -0.080566 -0.032870 -0.010762 0.058080 0.118178 0.129356 0.157581 0.208267 0.254678 0.318917 0.369361 

-0.164452 -0.144314 -0.146889 -0.146746 -0.126555 -0.153067 0.004905 0.069020 0.095070 0.070858 0.026782 -0.033897 -0.085080 -0.130579 -0.169586 -0.170825 -0.181563 -0.141021 -0.095202 -0.094294 -0.076924 -0.045912 -0.035029 -0.003735 0.034705 0.059801 0.078134 0.078929 0.069871 0.044972 0.000718 -0.027457 -0.067995 -0.104513 -0.114100 -0.103821 -0.048248 -0.013002 0.012039 0.094236 0.128764 0.105704 0.051024 0.006050 -0.091011 -0.160771 -0.236578 -0.322078 -0.397472 -0.464790 -0.510510 -0.521677 -0.511553 -0.519168 -0.506227 -0.396943 -0.328887 -0.267105 -0.212082 -0.152782 -0.102867 -0.029784 0.051423 0.136426 0.197617 0.255028 0.312671 0.352126 0.364559 0.372827 0.398715 0.414698 0.401746 0.397189 0.331818 0.253509 0.148001 0.014079 -0.121681 -0.224831 -0.320855 -0.376570 -0.381208 -0.392559 -0.371335 -0.336569 -0.280822 -0.197163 -0.093568 -0.012902 0.049991 0.109539 0.138040 0.123711 0.093843 0.049956 -0.011942 -0.071995 -0.157021 -0.209441 -0.253281 -0.284213 -0.323107 -0.388353 -0.446321 -0.522204 -0.611841 -0.634909 -0.571434 -0.528617 -0.495880 -0.453244 -0.382373 -0.307232 -0.255344 -0.228115 -0.229072 -0.273034 -0.356546 -0.437650 -0.477300 -0.490214 -0.541091 -0.613536 -0.674449 -0.765814 -0.846284 -0.908512 -0.953424 -0.985168 -0.996246 -1.008859 -1.022827 -1.033637 -1.048517 -1.031935 -1.015016 -0.994675 -0.960542 -0.936656 -0.937222 -0.961455 -1.040502 -1.148506 -1.233880 -1.314334 -1.395902 -1.438740 -1.479654 -1.534064 -1.602293 -1.678751 -1.748520 -1.791763 -1.804267 -1.809168 -1.778345 -1.780003 -1.807346 -1.855000 -1.918415 -1.992256 -2.074272 -2.181887 -2.296793 -2.396622 -2.418823 -2.365546 -2.227471 -1.963461 -1.627510 -1.278140 -0.915646 -0.605416 -0.318207 -0.098005 0.167436 0.302531 0.401479 0.416071 0.414359 0.468490 0.552498 0.664219 0.856295 1.134536 1.457445 1.816726 2.192521 2.566405 2.883693 3.150323 3.390335 3.589163 3.742927 3.835361 3.849113 3.818116 3.743516 3.627458 3.486720 3.319912 3.137197 2.995763 2.861699 2.678476 2.484693 2.292281 2.086976 1.855836 1.607392 1.310514 0.985428 0.653044 0.311514 0.018654 -0.104655 -0.175485 -0.219703 -0.249611 -0.257819 -0.273758 -0.251311 -0.254239 -0.270826 -0.311820 -0.349295 -0.423078 -0.500059 -0.590522 -0.647085 -0.684564 -0.706885 -0.708997 -0.720029 -0.752381 -0.768484 -0.776994 -0.794889 -0.816278 -0.853457 -0.914651 -0.991896 -1.012275 -1.014574 -0.979630 -0.970807 -0.993047 -1.012649 -1.062017 -1.108424 -1.086139 -1.070012 -1.059873 -1.049789 -1.015003 -0.986703 -0.942676 -0.896295 -0.832527 -0.764580 -0.712656 -0.665219 -0.626382 -0.620169 -0.637017 -0.691415 -0.782282 -0.902045 -0.994027 -1.096917 -1.163276 -1.205131 -1.221036 -1.211117 -1.138650 -1.092409 -1.057835 -1.036397 -1.002276 -0.936586 -0.893966 -0.856091 -0.820073 -0.801200 -0.794562 -0.792308 -0.796059 -0.761956 -0.680543 -0.561851 -0.425527 -0.316320 -0.232084 -0.116265 -0.161366 -0.236071 -0.354173 -0.469772 -0.553475 -0.633074 -0.655355 -0.629706 -0.581298 -0.521096 -0.435956 -0.357410 -0.306323 -0.270349 -0.247685 -0.248129 -0.224917 -0.197468 -0.166496 -0.154860 -0.129116 -0.076461 -0.022261 0.003769 0.023589 0.020676 0.003355 -0.050051 -0.104144 -0.183179 -0.274407 -0.377875 -0.514423 -0.628711 -0.719877 -0.787553 -0.831682 -0.827604 -0.763948 -0.653766 -0.505836 -0.335933 -0.192776 -0.057822 0.064782 0.153078 0.196182 0.211148 0.224210 0.180668 0.112552 0.030088 -0.030565 -0.078018 -0.099370 -0.129782 -0.162729 -0.171784 -0.154260 -0.125154 -0.099680 -0.083076 -0.059819 -0.030548 -0.036754 -0.054516 -0.097253 -0.142826 -0.177625 -0.235059 -0.308088 -0.380254 -0.452769 -0.517492 -0.546178 -0.487440 -0.385601 -0.315409 -0.232237 -0.162201 -0.081817 -0.028959 0.020628 0.065162 0.101712 0.165683 0.197988 0.201806 0.172787 0.132070 0.069171 -0.010632 -0.126267 -0.204347 -0.224231 -0.242818 -0.242646 -0.230739 -0.202405 -0.177019 -0.157966 -0.140300 -0.124532 -0.109892 -0.060642 -0.000098 

-0.113431 -0.088985 -0.066763 -0.011237 0.035692 0.045151 0.180863 0.237639 0.250504 0.241393 0.239398 0.233752 0.212093 0.186394 0.120391 0.137026 0.127899 0.144063 0.152128 0.174532 0.209381 0.181086 0.152501 0.105717 0.099806 0.082219 0.044717 0.026820 0.018951 0.008396 -0.042042 -0.061778 -0.131487 -0.190594 -0.223806 -0.219703 -0.248081 -0.257879 -0.240616 -0.173881 -0.137935 -0.141092 -0.199000 -0.196967 -0.256409 -0.310903 -0.328611 -0.319203 -0.278098 -0.278712 -0.246441 -0.195199 -0.147852 -0.154240 -0.191509 -0.220509 -0.215700 -0.204812 -0.176326 -0.131665 -0.081256 -0.019233 0.065269 0.144443 0.181739 0.207912 0.236368 0.228835 0.252342 0.245126 0.235988 0.256452 0.204857 0.183711 0.122031 0.052418 0.017569 -0.057567 -0.138064 -0.187894 -0.228764 -0.246020 -0.250818 -0.231386 -0.223965 -0.212611 -0.205811 -0.223216 -0.210291 -0.229153 -0.241915 -0.245283 -0.276818 -0.341942 -0.373725 -0.383694 -0.402098 -0.406795 -0.397698 -0.414948 -0.444378 -0.460118 -0.515798 -0.584234 -0.635855 -0.688898 -0.736127 -0.720809 -0.628254 -0.526321 -0.469622 -0.406972 -0.329279 -0.301539 -0.288593 -0.256661 -0.254041 -0.280873 -0.327848 -0.368016 -0.364671 -0.325499 -0.359609 -0.400938 -0.447332 -0.516740 -0.597535 -0.680740 -0.750090 -0.822400 -0.882527 -0.933867 -0.984217 -1.047047 -1.148717 -1.231033 -1.312828 -1.361780 -1.388330 -1.449598 -1.440386 -1.438697 -1.442374 -1.454067 -1.458803 -1.429729 -1.402135 -1.382209 -1.313647 -1.281724 -1.290981 -1.312963 -1.366943 -1.416659 -1.462576 -1.505132 -1.570378 -1.657743 -1.752511 -1.832154 -1.915579 -2.001456 -2.040882 -2.080738 -2.090868 -2.075911 -2.006360 -1.888350 -1.777812 -1.645357 -1.546866 -1.447069 -1.341752 -1.240941 -1.158945 -1.052854 -0.903044 -0.810328 -0.695748 -0.566107 -0.440770 -0.254983 -0.043074 0.173814 0.404386 0.701675 1.046611 1.414093 1.777985 2.156560 2.490612 2.736822 2.938052 3.121533 3.287328 3.438072 3.557274 3.683406 3.776114 3.869671 3.935903 3.955516 3.943434 3.889712 3.732122 3.494549 3.247177 3.006906 2.750187 2.467893 2.169873 1.857073 1.524368 1.185403 0.857327 0.565107 0.375897 0.245110 0.167051 0.144433 0.124936 0.083198 0.101923 0.097131 0.111577 0.151449 0.162335 0.204402 0.204785 0.131744 0.054841 0.018500 -0.057166 -0.121720 -0.190802 -0.229705 -0.275510 -0.257499 -0.260749 -0.243098 -0.253087 -0.288351 -0.348761 -0.357126 -0.378741 -0.377028 -0.387830 -0.404090 -0.428151 -0.466653 -0.526018 -0.530547 -0.553751 -0.577278 -0.603757 -0.618090 -0.644199 -0.699081 -0.728312 -0.763959 -0.815423 -0.855035 -0.900599 -0.944155 -0.967350 -0.989788 -0.977753 -1.020445 -1.011885 -0.997098 -1.001198 -0.978511 -0.968730 -0.944693 -0.890666 -0.780351 -0.696737 -0.643054 -0.568478 -0.520954 -0.452075 -0.386308 -0.312539 -0.229807 -0.191004 -0.183831 -0.183463 -0.211571 -0.253461 -0.309209 -0.339716 -0.329412 -0.353764 -0.340509 -0.268742 -0.293984 -0.310137 -0.361164 -0.435491 -0.482164 -0.527870 -0.583801 -0.640754 -0.668335 -0.697341 -0.664700 -0.636698 -0.616541 -0.568037 -0.515598 -0.449480 -0.385088 -0.292763 -0.211490 -0.163251 -0.101967 -0.070120 -0.028790 -0.037857 -0.019195 -0.059303 -0.114017 -0.193977 -0.275412 -0.310009 -0.316547 -0.302540 -0.302593 -0.275210 -0.247777 -0.204257 -0.161641 -0.139861 -0.132508 -0.102673 -0.104885 -0.093175 -0.080881 -0.097908 -0.119388 -0.147598 -0.187378 -0.227093 -0.237084 -0.287888 -0.333205 -0.372297 -0.407002 -0.452005 -0.464648 -0.480194 -0.436505 -0.425431 -0.374914 -0.289185 -0.213795 -0.160480 -0.153983 -0.177070 -0.222311 -0.233195 -0.311299 -0.393485 -0.473088 -0.523665 -0.594156 -0.643519 -0.660098 -0.651138 -0.618266 -0.551898 -0.475538 -0.412696 -0.330377 -0.296409 -0.237750 -0.204882 -0.208446 -0.207145 -0.172597 -0.162389 -0.171832 -0.170176 -0.183391 -0.170474 -0.200546 -0.231227 -0.306040 -0.345645 -0.333877 -0.342458 -0.404948 -0.428596 -0.451180 -0.446480 -0.446085 -0.451390 -0.432791 -0.425250 -0.386271 -0.320823 

0.252116 0.255537 0.238796 0.227488 0.229559 0.232256 0.250488 0.262050 0.259303 0.266819 0.260534 0.242934 0.215605 0.199421 0.163009 0.143986 0.113283 0.090435 0.077809 0.066568 0.081211 0.106517 0.121315 0.112278 0.103640 0.110920 0.135515 0.182721 0.187815 0.185189 0.171601 0.136421 0.126286 0.105657 0.102093 0.107724 0.095109 0.065105 0.057248 0.026738 0.005846 -0.012994 -0.040258 -0.087343 -0.111662 -0.146698 -0.167013 -0.204323 -0.140664 -0.105534 -0.064784 -0.005029 0.039393 0.048083 0.063703 0.061684 0.082133 0.080365 0.043075 0.009780 -0.011587 -0.062484 -0.117737 -0.153294 -0.163360 -0.213848 -0.235480 -0.244543 -0.103035 -0.006931 0.026020 0.048838 0.060625 0.051067 0.030855 0.008533 -0.015019 -0.036350 -0.042788 -0.039772 -0.033805 -0.028216 0.020816 0.082361 0.130440 0.171057 0.183534 0.228902 0.247827 0.251165 0.251070 0.264706 0.274687 0.245528 0.187412 0.141853 0.083655 0.017852 -0.059602 -0.137086 -0.233187 -0.313685 -0.391486 -0.474584 -0.542473 -0.609717 -0.677420 -0.728183 -0.734019 -0.703982 -0.669114 -0.608512 -0.526344 -0.449756 -0.393722 -0.324022 -0.268749 -0.240422 -0.255679 -0.269970 -0.324170 -0.378132 -0.470930 -0.566431 -0.638467 -0.714321 -0.759185 -0.800009 -0.814184 -0.812681 -0.815986 -0.809587 -0.845880 -0.898185 -0.958578 -1.035087 -1.141796 -1.226663 -1.293949 -1.382574 -1.456770 -1.530942 -1.594983 -1.651127 -1.697795 -1.729091 -1.759750 -1.769208 -1.760730 -1.748505 -1.739023 -1.742193 -1.737806 -1.731109 -1.723013 -1.729619 -1.763694 -1.724277 -1.767276 -1.803996 -1.856577 -1.925811 -1.982028 -2.062240 -2.124282 -2.209671 -2.212308 -2.178311 -2.138947 -2.096890 -2.014147 -1.921132 -1.822203 -1.723301 -1.664641 -1.565547 -1.479881 -1.407979 -1.330081 -1.222730 -1.136701 -1.045520 -0.929876 -0.755482 -0.551981 -0.290018 0.038717 0.429883 0.889104 1.395949 1.898265 2.395280 2.807875 3.148028 3.436389 3.624858 3.744886 3.825674 3.850257 3.846475 3.805706 3.741661 3.635859 3.527522 3.349135 3.111151 2.855564 2.611113 2.402001 2.197999 2.006451 1.831325 1.631809 1.400487 1.139861 0.878406 0.643829 0.440420 0.285855 0.181797 0.098057 0.050515 0.018627 -0.004522 -0.003686 0.003977 -0.005728 -0.008710 -0.036241 -0.086156 -0.155259 -0.239423 -0.343645 -0.430275 -0.513299 -0.551302 -0.519402 -0.468406 -0.426574 -0.373145 -0.295319 -0.247847 -0.205703 -0.177426 -0.164548 -0.143766 -0.156060 -0.181456 -0.248206 -0.324223 -0.415720 -0.478600 -0.543286 -0.588540 -0.621658 -0.656998 -0.681566 -0.704531 -0.702860 -0.707691 -0.710293 -0.735745 -0.778289 -0.822192 -0.858130 -0.887215 -0.891590 -0.932914 -0.944911 -0.948764 -0.955772 -0.957263 -0.936392 -0.918649 -0.874465 -0.800144 -0.682043 -0.618764 -0.538329 -0.511728 -0.448481 -0.410331 -0.357590 -0.323259 -0.310804 -0.296325 -0.285277 -0.278397 -0.309955 -0.327560 -0.352866 -0.382950 -0.412714 -0.437038 -0.455493 -0.460791 -0.436202 -0.400682 -0.368513 -0.332373 -0.297749 -0.257149 -0.234707 -0.196355 -0.156883 -0.119462 -0.079403 -0.071557 -0.048234 0.000449 0.090463 0.113854 0.150562 0.175176 0.167606 0.154973 0.113187 0.097811 0.051074 0.021270 0.022334 0.033325 0.031442 0.026909 0.036948 0.020648 -0.004587 -0.011021 0.006519 0.026023 0.046089 0.075784 0.113250 0.130311 0.153755 0.142390 0.139809 0.120671 0.090533 0.067690 0.014886 -0.040713 -0.081162 -0.105057 -0.128124 -0.131246 -0.140475 -0.161079 -0.153024 -0.133344 -0.120978 -0.089570 -0.029426 -0.001838 0.009580 0.001346 -0.010983 -0.066678 -0.118430 -0.149543 -0.160956 -0.157527 -0.173670 -0.212355 -0.228070 -0.225881 -0.234089 -0.228291 -0.221310 -0.215185 -0.225884 -0.218058 -0.228749 -0.207010 -0.197447 -0.182524 -0.173063 -0.195426 -0.197714 -0.178500 -0.148736 -0.120730 -0.057557 -0.019096 0.007516 0.048742 0.063880 0.072499 0.083164 0.080307 0.081233 0.071059 0.059042 0.051009 0.042072 0.025645 0.001927 -0.012975 -0.020820 -0.071032 -0.086113 

-0.146076 -0.165380 -0.182145 -0.201777 -0.204365 -0.185336 -0.163594 -0.143858 -0.148819 -0.114513 -0.089579 -0.078694 -0.063686 -0.042426 -0.037931 0.009992 0.047225 0.084214 0.116844 0.148200 0.179733 0.186698 0.188748 0.175056 0.145056 0.134035 0.101317 0.100087 0.083637 0.055424 0.035404 0.011405 -0.034840 -0.097878 -0.151014 -0.173014 -0.207114 -0.225713 -0.215229 -0.183143 -0.142500 -0.092739 -0.047340 -0.018622 0.010616 0.013438 -0.006151 -0.042436 -0.023584 -0.045794 -0.094391 -0.134194 -0.189592 -0.269440 -0.311616 -0.364494 -0.395031 -0.401510 -0.394474 -0.384047 -0.352077 -0.334296 -0.292458 -0.267924 -0.266095 -0.249996 -0.234914 -0.213159 -0.164729 -0.142242 -0.129533 -0.092288 -0.083420 -0.065727 -0.041512 -0.034732 -0.045288 -0.054581 -0.034090 -0.033265 -0.039472 -0.045054 -0.037365 -0.027623 0.000521 0.034702 0.074959 0.132188 0.161770 0.164253 0.174741 0.200178 0.199029 0.187654 0.178977 0.172433 0.119861 0.079689 0.012028 -0.081478 -0.180451 -0.255525 -0.313082 -0.367578 -0.408536 -0.426222 -0.449922 -0.458132 -0.462827 -0.479407 -0.516206 -0.527800 -0.532612 -0.567934 -0.602271 -0.646506 -0.717059 -0.745513 -0.807574 -0.852860 -0.921758 -0.954047 -0.976271 -0.988019 -0.986590 -0.985814 -0.997458 -1.008498 -1.032567 -1.027364 -1.031879 -1.046007 -1.081964 -1.102581 -1.127378 -1.157518 -1.203262 -1.241023 -1.272538 -1.319841 -1.391009 -1.446299 -1.491485 -1.550934 -1.616074 -1.704397 -1.801397 -1.885440 -1.968884 -2.055735 -2.132186 -2.194092 -2.232093 -2.226716 -2.206924 -2.186029 -2.188276 -2.114900 -2.094020 -2.056752 -2.003254 -1.935980 -1.877038 -1.854550 -1.858677 -1.904331 -1.890298 -1.894909 -1.850380 -1.816789 -1.753929 -1.666632 -1.580383 -1.449005 -1.300130 -1.166426 -1.048248 -0.947845 -0.853093 -0.738573 -0.641254 -0.489828 -0.327385 -0.099730 0.161773 0.471596 0.818108 1.205114 1.635245 2.107220 2.579853 3.017063 3.334845 3.545960 3.681135 3.714556 3.697027 3.634306 3.541704 3.449711 3.352347 3.256273 3.154206 3.065556 2.953277 2.796393 2.622216 2.450837 2.272397 2.075005 1.855003 1.630759 1.395512 1.187392 1.001486 0.838707 0.707435 0.603281 0.522739 0.433043 0.339385 0.269465 0.197225 0.144895 0.129903 0.129861 0.111084 0.103621 0.129012 0.136995 0.180522 0.202714 0.199037 0.177629 0.126057 0.096206 0.080823 0.044448 -0.011645 -0.085529 -0.172696 -0.277242 -0.397679 -0.488545 -0.550435 -0.585789 -0.641289 -0.671624 -0.709132 -0.745007 -0.776296 -0.812202 -0.844195 -0.883120 -0.901577 -0.916355 -0.913963 -0.887387 -0.832312 -0.786852 -0.750663 -0.720992 -0.715968 -0.723957 -0.739574 -0.767265 -0.777778 -0.809040 -0.825246 -0.828790 -0.843034 -0.847411 -0.847684 -0.854259 -0.854417 -0.863511 -0.854276 -0.839154 -0.810729 -0.810183 -0.769667 -0.740870 -0.708445 -0.688794 -0.670621 -0.656793 -0.647157 -0.645302 -0.649373 -0.649466 -0.639029 -0.627977 -0.609021 -0.580730 -0.553774 -0.510967 -0.477205 -0.427463 -0.404762 -0.403815 -0.380643 -0.383851 -0.368033 -0.362827 -0.365533 -0.358468 -0.354607 -0.346104 -0.309097 -0.269667 -0.178814 -0.148566 -0.110753 -0.092466 -0.097118 -0.105020 -0.131346 -0.146707 -0.156703 -0.162307 -0.134491 -0.118238 -0.121733 -0.143543 -0.162513 -0.193458 -0.224815 -0.260141 -0.280885 -0.311431 -0.278310 -0.270373 -0.235841 -0.222010 -0.195189 -0.175368 -0.143018 -0.117966 -0.117008 -0.085582 -0.093488 -0.100331 -0.117658 -0.141554 -0.148626 -0.132037 -0.110719 -0.084480 -0.057418 -0.018942 -0.017917 -0.004401 0.016714 0.009654 -0.052291 -0.110291 -0.178224 -0.258648 -0.314323 -0.334700 -0.293558 -0.227581 -0.129892 -0.034576 0.057000 0.128245 0.161679 0.184934 0.193458 0.177846 0.171902 0.154486 0.127045 0.107561 0.120453 0.099777 0.089392 0.059776 0.035700 -0.002747 -0.052315 -0.079751 -0.090658 -0.076160 -0.087301 -0.078747 -0.086017 -0.071640 -0.038165 -0.044491 -0.027214 -0.005194 0.023258 0.037974 0.044664 0.087825 0.115185 0.088406 0.081941 -0.002118 -0.038178 

-0.495333 -0.472497 -0.417660 -0.351280 -0.281608 -0.216445 -0.178883 -0.161698 -0.161095 -0.151385 -0.155794 -0.166635 -0.184785 -0.204387 -0.206928 -0.191215 -0.142646 -0.075796 0.010729 0.085593 0.139427 0.167876 0.187023 0.204217 0.188567 0.167469 0.124963 0.077212 0.009269 -0.085298 -0.185796 -0.272437 -0.355362 -0.421754 -0.457254 -0.457884 -0.451748 -0.441261 -0.419718 -0.391181 -0.359759 -0.342854 -0.325821 -0.303464 -0.287028 -0.292722 -0.308818 -0.321804 -0.347719 -0.368647 -0.378072 -0.418291 -0.461342 -0.489797 -0.500501 -0.507189 -0.519828 -0.527174 -0.534810 -0.514925 -0.480694 -0.442861 -0.378354 -0.331769 -0.295781 -0.263926 -0.222650 -0.184351 -0.153537 -0.142213 -0.150950 -0.161263 -0.194130 -0.233018 -0.264213 -0.292391 -0.299397 -0.300540 -0.280420 -0.254267 -0.228766 -0.215919 -0.201227 -0.209416 -0.209460 -0.219347 -0.238461 -0.241272 -0.251249 -0.276363 -0.282080 -0.299476 -0.339459 -0.388198 -0.443038 -0.481538 -0.527227 -0.565494 -0.581132 -0.578774 -0.563731 -0.536110 -0.498193 -0.483915 -0.487591 -0.470947 -0.498628 -0.531078 -0.565382 -0.624845 -0.691270 -0.743616 -0.787810 -0.835730 -0.849264 -0.869157 -0.887001 -0.881130 -0.907164 -0.934216 -0.949090 -0.973773 -0.981048 -0.980075 -0.969374 -0.953412 -0.935954 -0.906594 -0.885965 -0.873910 -0.882725 -0.903452 -0.959558 -1.022366 -1.096212 -1.154694 -1.234788 -1.310205 -1.376299 -1.430057 -1.468276 -1.502569 -1.522135 -1.545884 -1.575467 -1.612635 -1.674128 -1.740892 -1.792848 -1.832082 -1.875527 -1.900958 -1.902415 -1.894047 -1.874230 -1.851223 -1.828663 -1.825157 -1.822144 -1.842953 -1.870687 -1.909473 -1.945774 -1.979503 -1.982097 -1.931681 -1.843458 -1.728471 -1.551244 -1.356648 -1.137136 -0.890101 -0.659623 -0.463597 -0.315119 -0.254615 -0.234998 -0.258019 -0.268786 -0.270868 -0.246542 -0.114362 0.111758 0.439228 0.863830 1.380950 1.950093 2.515165 3.060652 3.564379 3.998037 4.323225 4.516950 4.592620 4.531837 4.351411 4.081459 3.743057 3.385477 3.061390 2.801848 2.612968 2.479208 2.385432 2.311641 2.225492 2.099237 1.937795 1.742395 1.511376 1.236745 0.949437 0.672810 0.434142 0.256112 0.118269 0.027935 -0.074577 -0.164172 -0.259906 -0.342749 -0.404109 -0.422494 -0.416441 -0.374788 -0.340932 -0.301540 -0.276310 -0.241547 -0.211780 -0.170318 -0.123093 -0.067045 -0.022099 0.014945 0.072014 0.105218 0.095004 0.047217 -0.019391 -0.090254 -0.153131 -0.199708 -0.238032 -0.256100 -0.261576 -0.277442 -0.274436 -0.279966 -0.301133 -0.323273 -0.365962 -0.377515 -0.414332 -0.467067 -0.524772 -0.594506 -0.661370 -0.705556 -0.748999 -0.780647 -0.789718 -0.776887 -0.740300 -0.701266 -0.666949 -0.619864 -0.568945 -0.526789 -0.482225 -0.444711 -0.418937 -0.392074 -0.359857 -0.335361 -0.301980 -0.281372 -0.243041 -0.213799 -0.200823 -0.172732 -0.180237 -0.207587 -0.254786 -0.306884 -0.369557 -0.426476 -0.487405 -0.541078 -0.600395 -0.633496 -0.609083 -0.563256 -0.516030 -0.482587 -0.473511 -0.489502 -0.510592 -0.538295 -0.575257 -0.580575 -0.566621 -0.538083 -0.485117 -0.447086 -0.398609 -0.348467 -0.293958 -0.233740 -0.182518 -0.142026 -0.116375 -0.098356 -0.077068 -0.077594 -0.077024 -0.079889 -0.075924 -0.074278 -0.072813 -0.049686 -0.057662 -0.100722 -0.135069 -0.153196 -0.158315 -0.154037 -0.135297 -0.115423 -0.123170 -0.018309 0.016261 0.052047 0.062496 0.067297 0.054577 0.017524 -0.036206 -0.097831 -0.141823 -0.197569 -0.256549 -0.320472 -0.382480 -0.455343 -0.514863 -0.544055 -0.556844 -0.523657 -0.464438 -0.402334 -0.318316 -0.233573 -0.195900 -0.186905 -0.193868 -0.203631 -0.229712 -0.261174 -0.285512 -0.271308 -0.260701 -0.257226 -0.263436 -0.290886 -0.356295 -0.438361 -0.536447 -0.606540 -0.671850 -0.714544 -0.745438 -0.737194 -0.707765 -0.668763 -0.605543 -0.517624 -0.415356 -0.320118 -0.213975 -0.137571 -0.054914 0.006914 0.066081 0.111555 0.142110 0.153584 0.141487 0.124726 0.098420 0.061192 0.003394 -0.053609 -0.101671 -0.157863 -0.099421 -0.040776 -0.085599 -0.034972 -0.118784 -0.088825 

0.009467 -0.001274 -0.001138 0.020368 0.047048 0.086855 0.127054 0.171621 0.220480 0.263020 0.274214 0.253579 0.200858 0.137702 0.075295 0.025394 -0.004004 0.012789 0.072029 0.135328 0.219778 0.299520 0.369557 0.437197 0.467564 0.460072 0.427633 0.374012 0.323848 0.267012 0.201007 0.156091 0.093355 0.053115 0.014557 -0.022413 -0.070237 -0.112443 -0.151666 -0.184611 -0.185180 -0.172614 -0.151794 -0.104741 -0.055937 -0.038881 -0.014266 -0.009584 -0.010562 -0.018281 -0.014535 -0.015734 -0.028305 -0.039539 -0.039200 -0.041456 -0.049226 -0.055775 -0.065921 -0.060646 -0.039392 -0.030814 -0.003332 0.013494 0.036431 0.051841 0.081157 0.119334 0.159281 0.200003 0.253695 0.312355 0.346723 0.361339 0.352411 0.325674 0.281079 0.209978 0.139926 0.062797 0.012178 -0.027575 -0.031444 -0.043965 -0.038895 -0.039616 -0.019878 0.036051 0.101986 0.169373 0.238015 0.314369 0.376075 0.400371 0.400341 0.366878 0.314944 0.233063 0.166899 0.103388 0.030769 -0.027153 -0.077242 -0.140702 -0.200750 -0.243345 -0.283528 -0.314378 -0.325649 -0.340824 -0.358141 -0.368500 -0.401486 -0.457887 -0.513901 -0.588840 -0.659857 -0.730270 -0.794239 -0.825351 -0.835965 -0.844193 -0.819697 -0.782167 -0.730389 -0.663898 -0.600134 -0.536274 -0.495069 -0.494188 -0.498409 -0.533103 -0.576553 -0.633953 -0.713930 -0.788388 -0.866458 -0.932124 -1.003128 -1.069359 -1.121554 -1.167158 -1.212567 -1.259023 -1.305191 -1.366211 -1.462796 -1.548129 -1.647529 -1.742263 -1.812715 -1.857274 -1.899018 -1.911289 -1.920904 -1.916134 -1.891903 -1.875566 -1.862190 -1.878044 -1.915281 -1.958569 -2.022007 -2.092159 -2.146033 -2.162917 -2.134610 -2.067123 -1.947339 -1.806993 -1.638129 -1.438779 -1.224183 -1.009956 -0.854044 -0.742919 -0.688019 -0.702194 -0.743483 -0.832300 -0.909676 -0.955145 -0.920153 -0.773781 -0.494239 -0.079276 0.434483 1.021774 1.642901 2.253085 2.803714 3.250858 3.575675 3.794998 3.929293 3.961766 3.892963 3.732514 3.547114 3.374292 3.228583 3.134661 3.094430 3.080694 3.098382 3.129047 3.115622 3.043085 2.874190 2.616732 2.273464 1.852691 1.368593 0.864942 0.381991 -0.048284 -0.388721 -0.650607 -0.791145 -0.855099 -0.836621 -0.757941 -0.650049 -0.533822 -0.420606 -0.347533 -0.311337 -0.303286 -0.301217 -0.332326 -0.359247 -0.408682 -0.451981 -0.508024 -0.554241 -0.597353 -0.640018 -0.658466 -0.666420 -0.666516 -0.646837 -0.626705 -0.590052 -0.572230 -0.559634 -0.550946 -0.553406 -0.569548 -0.585439 -0.620536 -0.659309 -0.686752 -0.712580 -0.745806 -0.780681 -0.805865 -0.834543 -0.855439 -0.853676 -0.838070 -0.791416 -0.727628 -0.637847 -0.550374 -0.479729 -0.433170 -0.391756 -0.388799 -0.396431 -0.392855 -0.415811 -0.437828 -0.471906 -0.490937 -0.487492 -0.458674 -0.436547 -0.405001 -0.371642 -0.364165 -0.341095 -0.330790 -0.349053 -0.397792 -0.448560 -0.505906 -0.539338 -0.575097 -0.598490 -0.590798 -0.568393 -0.514062 -0.442194 -0.385656 -0.320506 -0.268547 -0.231217 -0.201419 -0.171840 -0.161796 -0.145147 -0.130355 -0.129580 -0.144452 -0.184786 -0.217076 -0.220519 -0.208247 -0.168514 -0.107019 -0.004778 0.106134 0.207527 0.305691 0.367710 0.385604 0.358263 0.292195 0.201089 0.092589 -0.013894 -0.101216 -0.188903 -0.245044 -0.271571 -0.261809 -0.242806 -0.202541 -0.151724 -0.081231 -0.008254 0.053180 0.115689 0.162388 0.208340 0.255522 0.285872 0.286409 0.293348 0.279508 0.259126 0.231749 0.186510 0.123096 0.027950 -0.076189 -0.174989 -0.255979 -0.292099 -0.264103 -0.213898 -0.117781 -0.004461 0.103359 0.202580 0.281478 0.336985 0.359543 0.348365 0.315735 0.285825 0.237238 0.200387 0.155464 0.122238 0.093442 0.043896 -0.007644 -0.047288 -0.078429 -0.116520 -0.130476 -0.119555 -0.074160 -0.037502 0.017347 0.085371 0.130524 0.138467 0.152442 0.143162 0.144679 0.157816 0.187015 0.234837 0.272635 0.303899 0.319285 0.311303 0.287868 0.259219 0.247628 0.220193 0.220696 0.257202 0.307724 0.359550 0.396938 0.427831 0.426358 0.411485 

0.393931 0.399718 0.407784 0.452223 0.496904 0.552936 0.620200 0.741252 0.796323 0.829101 0.854365 0.836124 0.804748 0.753026 0.693966 0.650410 0.611529 0.594776 0.594118 0.525358 0.532233 0.530465 0.516332 0.472322 0.424000 0.342962 0.256396 0.173729 0.190908 0.152421 0.054338 0.130523 0.139330 0.096098 0.114197 0.142841 0.137525 0.144455 0.151985 0.155685 0.173019 0.191885 0.268421 0.213242 0.218131 0.203406 0.192882 0.204222 0.229570 0.263819 0.266398 0.259687 0.247384 0.239992 0.235193 0.257465 0.256980 0.265601 0.262054 0.243516 0.189770 0.131369 0.084110 0.044243 0.015687 -0.007882 -0.032265 -0.046952 -0.063199 -0.088469 -0.103181 -0.113633 -0.125425 -0.131213 -0.118612 -0.091257 -0.073610 -0.049109 -0.018526 0.006167 0.038268 0.089576 0.143312 0.179970 0.196395 0.179835 0.136620 0.084184 0.035535 0.012458 -0.021366 -0.021768 0.006337 0.019153 0.006671 -0.036260 -0.116501 -0.231048 -0.358107 -0.492152 -0.606573 -0.696405 -0.748516 -0.762645 -0.748056 -0.697729 -0.624471 -0.559230 -0.502115 -0.436027 -0.401022 -0.394925 -0.421074 -0.482553 -0.554249 -0.638143 -0.724090 -0.790150 -0.853192 -0.918130 -0.981939 -1.028606 -1.079184 -1.076143 -1.044954 -0.992741 -0.950803 -0.907623 -0.882504 -0.907178 -0.942214 -1.004207 -1.089673 -1.173547 -1.272152 -1.364964 -1.431326 -1.493083 -1.546558 -1.583998 -1.617430 -1.605035 -1.591389 -1.589078 -1.576129 -1.601222 -1.646842 -1.671673 -1.713532 -1.760556 -1.825033 -1.875766 -1.959786 -2.005361 -2.025201 -2.037170 -2.021481 -2.013580 -2.038262 -2.096162 -2.158979 -2.236436 -2.304300 -2.354353 -2.380317 -2.400471 -2.396877 -2.385482 -2.328434 -2.243074 -2.121303 -1.950083 -1.760672 -1.555079 -1.368187 -1.232597 -1.145033 -1.087006 -1.088148 -1.128792 -1.183146 -1.237521 -1.229682 -1.126157 -0.905993 -0.546009 -0.082111 0.481590 1.093428 1.706523 2.260952 2.738022 3.105571 3.381264 3.609344 3.708200 3.628040 3.461119 3.260938 3.052517 2.870013 2.717761 2.627262 2.554857 2.450785 2.305507 2.124280 1.910769 1.680111 1.435684 1.154325 0.849903 0.527849 0.161754 -0.219434 -0.584291 -0.914911 -1.189963 -1.374084 -1.471977 -1.464293 -1.403047 -1.313999 -1.192798 -1.051647 -0.935448 -0.841374 -0.762362 -0.694935 -0.653673 -0.637886 -0.640434 -0.657861 -0.708252 -0.760995 -0.800727 -0.803924 -0.783734 -0.754658 -0.714848 -0.646329 -0.573220 -0.492225 -0.423835 -0.346993 -0.314442 -0.307374 -0.347024 -0.420737 -0.504244 -0.617202 -0.717557 -0.801143 -0.868496 -0.896036 -0.892575 -0.888494 -0.829707 -0.736855 -0.645319 -0.542923 -0.443900 -0.365829 -0.298655 -0.252359 -0.215103 -0.214607 -0.228615 -0.277771 -0.328599 -0.388305 -0.454540 -0.513377 -0.567691 -0.610080 -0.651809 -0.689103 -0.701250 -0.720151 -0.730091 -0.714644 -0.689152 -0.672117 -0.645441 -0.621571 -0.598275 -0.596115 -0.598900 -0.594657 -0.569457 -0.530906 -0.475498 -0.397024 -0.320334 -0.241877 -0.172171 -0.117137 -0.064545 -0.055305 -0.055370 -0.069865 -0.089521 -0.141631 -0.208373 -0.286713 -0.355155 -0.368696 -0.349073 -0.310557 -0.242942 -0.160551 -0.061989 0.024765 0.112228 0.167745 0.200619 0.212207 0.197349 0.145034 0.066777 0.000895 -0.065329 -0.120848 -0.140156 -0.136136 -0.132367 -0.120473 -0.120674 -0.108570 -0.093514 -0.091090 -0.092461 -0.091967 -0.105391 -0.084538 -0.029700 0.040784 0.100609 0.162212 0.176950 0.204767 0.192707 0.175131 0.158457 0.120403 0.094275 0.062279 0.014000 0.006090 0.021377 0.043882 0.097849 0.160782 0.229190 0.302842 0.363699 0.399566 0.444197 0.441322 0.435504 0.385021 0.322468 0.268738 0.234363 0.211466 0.214726 0.207410 0.217330 0.249983 0.269658 0.279372 0.314136 0.339146 0.354736 0.372825 0.400086 0.418954 0.425997 0.445113 0.458100 0.464643 0.455163 0.462006 0.458546 0.460105 0.460740 0.453141 0.436272 0.397529 0.367253 0.350871 0.351478 0.343037 0.358978 0.397292 0.427059 0.439075 0.467432 0.482479 0.489611 0.492370 

0.233147 0.206470 0.188119 0.209306 0.247115 0.294377 0.345666 0.778007 0.820282 0.845666 0.855338 0.839301 0.796423 0.741608 0.677684 0.624261 0.596317 0.565499 0.530828 0.136789 0.109666 0.062189 0.018454 -0.034596 -0.082729 -0.127340 -0.156447 -0.193402 0.147325 0.126728 -0.255794 0.103495 0.105060 -0.258946 -0.245864 -0.201756 -0.161120 -0.101525 -0.025522 0.050052 0.113456 0.165981 0.556291 0.197185 0.177693 0.144993 0.124894 0.105844 0.095084 0.094644 0.095781 0.096438 0.095699 0.096482 0.090086 0.087375 0.089556 0.083196 0.076770 0.062522 0.036403 -0.004291 -0.035005 -0.058126 -0.089799 -0.099735 -0.093589 -0.097940 -0.103648 -0.123752 -0.158237 -0.211438 -0.252242 -0.284986 -0.290815 -0.271398 -0.227594 -0.175689 -0.118913 -0.064806 -0.017982 0.034401 0.050719 0.060899 0.054556 0.038416 -0.013370 -0.056222 -0.073768 -0.075666 -0.077050 -0.058217 -0.071613 -0.102374 -0.159079 -0.225474 -0.300788 -0.386382 -0.499404 -0.593381 -0.674762 -0.728897 -0.741363 -0.740553 -0.712931 -0.664306 -0.617983 -0.576476 -0.562281 -0.559264 -0.593568 -0.645298 -0.705159 -0.772312 -0.836013 -0.907784 -0.952585 -0.996115 -1.011477 -1.009857 -1.003972 -0.990448 -1.001256 -1.030229 -1.050458 -1.096046 -1.135735 -1.187866 -1.221694 -1.260390 -1.274783 -1.270693 -1.260226 -1.237407 -1.219938 -1.220189 -1.240177 -1.267022 -1.307634 -1.367592 -1.435183 -1.488747 -1.530860 -1.572018 -1.589641 -1.612382 -1.624394 -1.631964 -1.640610 -1.646674 -1.673589 -1.680487 -1.725796 -1.781495 -1.838626 -1.888433 -1.935562 -1.979648 -2.024402 -2.096856 -2.158761 -2.237937 -2.320944 -2.383751 -2.432767 -2.473327 -2.484292 -2.468169 -2.428975 -2.352441 -2.232186 -2.100599 -1.958365 -1.806208 -1.665340 -1.530212 -1.416933 -1.326316 -1.271376 -1.255288 -1.261893 -1.257911 -1.217597 -1.079441 -0.840189 -0.449975 0.088530 0.739077 1.464635 2.194935 2.858177 3.376210 3.738911 3.942262 4.026857 3.995098 3.858165 3.628992 3.330564 2.970839 2.611826 2.279376 2.035142 1.877937 1.793193 1.748397 1.711854 1.671388 1.630567 1.545610 1.418068 1.250480 1.042405 0.779755 0.472265 0.153688 -0.183202 -0.506001 -0.771770 -0.995238 -1.120391 -1.174899 -1.154535 -1.086987 -0.993683 -0.891063 -0.796800 -0.695101 -0.639201 -0.592231 -0.578246 -0.598347 -0.632469 -0.691089 -0.733085 -0.752611 -0.729489 -0.692246 -0.650454 -0.591152 -0.501892 -0.413567 -0.334652 -0.271683 -0.228612 -0.238703 -0.268620 -0.333652 -0.432176 -0.523193 -0.621858 -0.693186 -0.755509 -0.802663 -0.830977 -0.822165 -0.830674 -0.811919 -0.803180 -0.795088 -0.798478 -0.822773 -0.851582 -0.889470 -0.920343 -0.923196 -0.914610 -0.904961 -0.891404 -0.875527 -0.854873 -0.841028 -0.839788 -0.844375 -0.846794 -0.876528 -0.892839 -0.904497 -0.922162 -0.923035 -0.912404 -0.900924 -0.875045 -0.836653 -0.809978 -0.783057 -0.761688 -0.723660 -0.685776 -0.627448 -0.548094 -0.448522 -0.334805 -0.231771 -0.140797 -0.074086 -0.037622 -0.030098 -0.045039 -0.057751 -0.096822 -0.142610 -0.220813 -0.307538 -0.400290 -0.457183 -0.479709 -0.465102 -0.419447 -0.342106 -0.255278 -0.154528 -0.059624 0.023412 0.085644 0.120676 0.144836 0.193791 0.193210 0.159886 0.109157 0.048175 -0.017519 -0.064796 -0.085896 -0.106717 -0.125485 -0.156744 -0.170408 -0.086828 -0.021463 0.007342 0.016438 -0.001812 -0.035062 0.024589 0.102204 0.160527 0.195907 0.185221 0.158336 0.087464 0.027176 -0.018296 -0.056096 -0.086078 -0.095331 -0.101489 -0.083465 -0.052928 -0.009376 0.035197 0.081988 0.133934 0.171335 0.201617 0.199546 0.188198 0.148230 0.091050 0.022578 -0.055621 -0.131334 -0.175986 -0.207996 -0.213062 -0.190352 -0.138655 -0.073195 0.008375 0.109594 0.201353 0.267596 0.302254 0.330424 0.332954 0.331474 0.312699 0.300383 0.267203 0.235865 0.197116 0.164029 0.145413 0.113771 0.088605 0.055995 0.004986 -0.051530 -0.116076 -0.163695 -0.196276 -0.223323 -0.233739 -0.228138 -0.223093 -0.221123 -0.224672 -0.227461 -0.218793 -0.215417 
