# Supplementary material for: Distinct dynamics of neuronal activity during concurrent motor planning and execution
Source: Nat Commun. 2021 Sep 10;12:5390. doi: 10.1038/s41467-021-25558-8 (PMC8433382; doi:10.1038/s41467-021-25558-8)
Supplement: Supplementary file 5 — Source Data [file 41467_2021_25558_MOESM5_ESM.zip › Source Data/Figure6/Figure6B.txt]

findGoodNullspace_RateOfChange_Figures_v4.m
----------------------------------------------------------------------
**********************************************************************
----------------------------------------------------------------------
Null space index for high frequencies. Columns: sorted units.
#Rows: 1.000000
#Cols: 1000.000000

Column values: 
 

Rows: 
0.035157 0.021677 0.029479 0.028364 0.030967 0.030139 0.037122 0.027262 0.032001 0.032510 0.031794 0.031715 0.029813 0.034869 0.024003 0.032140 0.026072 0.032832 0.025675 0.030472 0.033685 0.031032 0.027708 0.028912 0.033502 0.030508 0.028724 0.026216 0.027485 0.027296 0.027831 0.039736 0.032548 0.028752 0.035325 0.032145 0.034590 0.033987 0.026226 0.030622 0.029919 0.035959 0.035160 0.027467 0.032205 0.032181 0.027526 0.033492 0.037289 0.030159 0.031614 0.031622 0.024697 0.033551 0.036919 0.030073 0.030574 0.030718 0.031474 0.029009 0.032762 0.029392 0.036730 0.038764 0.028157 0.025564 0.033328 0.035216 0.036613 0.032265 0.029374 0.035048 0.033430 0.038612 0.033535 0.033204 0.035620 0.031841 0.032526 0.031444 0.035627 0.030401 0.028833 0.032381 0.038155 0.029240 0.030813 0.032879 0.030658 0.031121 0.034842 0.032925 0.031690 0.035851 0.031552 0.028275 0.030028 0.028577 0.029655 0.033301 0.027189 0.030067 0.026373 0.033878 0.032065 0.032646 0.032609 0.030019 0.034618 0.031782 0.030333 0.031145 0.032485 0.030643 0.032521 0.028491 0.033552 0.033515 0.032903 0.026255 0.029107 0.030919 0.027702 0.032182 0.028409 0.028538 0.030192 0.026764 0.028589 0.025704 0.031907 0.030225 0.037054 0.031065 0.033534 0.032485 0.033944 0.031330 0.030177 0.026449 0.027340 0.035932 0.028931 0.033102 0.027032 0.039233 0.033370 0.030763 0.029908 0.027139 0.032307 0.033716 0.035719 0.028630 0.030684 0.028902 0.029909 0.036527 0.034076 0.035677 0.031820 0.026321 0.035955 0.033552 0.035026 0.033057 0.034429 0.029480 0.031125 0.035328 0.026414 0.030687 0.028316 0.031918 0.030972 0.025513 0.030399 0.026589 0.034157 0.027253 0.032300 0.029495 0.031560 0.033058 0.028249 0.032522 0.031368 0.030645 0.036614 0.033227 0.031537 0.033311 0.029320 0.038277 0.026174 0.036655 0.037674 0.032810 0.037237 0.031574 0.031551 0.028694 0.034649 0.035402 0.032689 0.029396 0.027279 0.031716 0.032732 0.030023 0.027618 0.027943 0.026813 0.029908 0.035318 0.030468 0.030758 0.031353 0.027520 0.028526 0.032010 0.036511 0.033896 0.030023 0.036007 0.030514 0.032684 0.034280 0.028458 0.025939 0.034369 0.031504 0.022617 0.028418 0.028835 0.034445 0.027351 0.028489 0.030845 0.030308 0.026557 0.031830 0.028316 0.033942 0.033669 0.031803 0.024820 0.029027 0.033887 0.034536 0.030317 0.033573 0.031137 0.038021 0.032441 0.031373 0.029877 0.031439 0.037397 0.031299 0.038921 0.030116 0.032392 0.028255 0.026910 0.031078 0.027379 0.031824 0.034781 0.030457 0.028194 0.030331 0.030778 0.037961 0.031179 0.032700 0.032446 0.031392 0.032321 0.036296 0.037389 0.029627 0.031993 0.031768 0.028764 0.035471 0.026961 0.029593 0.029690 0.030213 0.032298 0.023828 0.034548 0.034571 0.030701 0.031015 0.029799 0.025131 0.036181 0.033850 0.033916 0.032722 0.030110 0.036412 0.029196 0.036137 0.032216 0.033908 0.033722 0.031141 0.027993 0.034208 0.032277 0.033960 0.026650 0.031349 0.029006 0.033629 0.031326 0.033966 0.028308 0.033154 0.034941 0.028935 0.031432 0.028685 0.028388 0.029257 0.029912 0.031822 0.036500 0.036045 0.028273 0.032196 0.034304 0.031815 0.029994 0.034078 0.035037 0.032171 0.032599 0.030175 0.028116 0.026125 0.033300 0.031752 0.028866 0.027805 0.031442 0.036767 0.031215 0.028449 0.028899 0.025736 0.030415 0.023425 0.030919 0.025865 0.035120 0.035965 0.026422 0.031835 0.028910 0.025075 0.036866 0.033896 0.031431 0.033440 0.031556 0.030692 0.033552 0.031121 0.034569 0.035586 0.029771 0.030993 0.033753 0.032448 0.034723 0.035344 0.031735 0.037194 0.032255 0.029332 0.036403 0.029251 0.029140 0.030629 0.029859 0.035355 0.034672 0.036105 0.031680 0.029368 0.027257 0.033892 0.027746 0.033669 0.031625 0.021971 0.031032 0.033310 0.032485 0.032939 0.032138 0.030932 0.027587 0.028859 0.030770 0.032235 0.027783 0.020469 0.029797 0.034800 0.028808 0.033191 0.039735 0.032484 0.034486 0.030865 0.031997 0.030118 0.025638 0.032407 0.028838 0.030591 0.030925 0.029719 0.029535 0.027878 0.034828 0.035117 0.024861 0.027187 0.026893 0.031136 0.034800 0.029640 0.029449 0.036945 0.019938 0.026569 0.033508 0.027943 0.026087 0.030470 0.035407 0.033202 0.030378 0.031931 0.034104 0.034367 0.035128 0.029852 0.031125 0.031009 0.026915 0.033546 0.025830 0.034509 0.035623 0.037375 0.033659 0.038488 0.033341 0.030139 0.032132 0.029511 0.027184 0.031317 0.032469 0.027235 0.035462 0.031748 0.033018 0.024922 0.039132 0.034484 0.031191 0.031610 0.032238 0.033973 0.039041 0.028934 0.036777 0.034543 0.033833 0.030230 0.030999 0.030392 0.033096 0.034107 0.027472 0.031585 0.034150 0.030995 0.022747 0.032066 0.034287 0.026798 0.030625 0.034467 0.037928 0.031989 0.030674 0.031084 0.029391 0.035119 0.034725 0.020868 0.031489 0.033116 0.026271 0.032291 0.028726 0.033921 0.029218 0.030760 0.031606 0.030740 0.025887 0.033472 0.034446 0.026564 0.030447 0.033467 0.033383 0.031863 0.032270 0.032953 0.031725 0.029104 0.027169 0.031791 0.035947 0.025749 0.030795 0.033937 0.031015 0.033803 0.029053 0.030483 0.029146 0.033122 0.032990 0.032661 0.025889 0.034737 0.032295 0.030419 0.033353 0.039558 0.032827 0.030835 0.027696 0.031884 0.028694 0.039665 0.034847 0.032935 0.029345 0.032157 0.025747 0.031251 0.034648 0.030824 0.039266 0.026248 0.037616 0.032597 0.029638 0.030608 0.029702 0.028939 0.038463 0.025193 0.032072 0.030338 0.029534 0.031970 0.029768 0.031349 0.032091 0.033899 0.029724 0.028839 0.029911 0.034980 0.022493 0.033330 0.036114 0.031789 0.030790 0.030946 0.029722 0.034389 0.033827 0.035497 0.029789 0.033688 0.033219 0.032736 0.029677 0.029885 0.033010 0.033771 0.032287 0.025783 0.032948 0.033066 0.028910 0.029023 0.032352 0.035838 0.037036 0.035146 0.037965 0.033969 0.032840 0.031270 0.031728 0.025023 0.027436 0.024449 0.029280 0.031823 0.035754 0.038104 0.031134 0.034765 0.031380 0.037673 0.034130 0.024541 0.031993 0.032041 0.030831 0.033443 0.032966 0.036279 0.034472 0.035115 0.032524 0.027543 0.033732 0.029667 0.032735 0.034418 0.029292 0.035499 0.032246 0.034661 0.027256 0.030154 0.029116 0.031600 0.030867 0.023191 0.028748 0.028849 0.036053 0.028625 0.035586 0.024015 0.029673 0.031027 0.029742 0.034763 0.029792 0.029229 0.025237 0.024959 0.032507 0.034386 0.032850 0.028838 0.031388 0.033643 0.028577 0.027751 0.032972 0.029321 0.027446 0.032119 0.030072 0.034543 0.029469 0.032353 0.030194 0.031278 0.031541 0.032755 0.030684 0.029416 0.032285 0.034093 0.031876 0.033654 0.032463 0.039706 0.030675 0.034397 0.033964 0.032938 0.031128 0.032004 0.030419 0.035166 0.026115 0.030698 0.030846 0.029515 0.032079 0.030189 0.034293 0.030338 0.029612 0.029796 0.030257 0.028663 0.035454 0.034083 0.028064 0.031179 0.035346 0.034612 0.032016 0.030007 0.036479 0.033563 0.031040 0.033359 0.028789 0.028784 0.029625 0.033232 0.025408 0.028384 0.031777 0.025384 0.024559 0.031322 0.033253 0.035553 0.028656 0.026396 0.029102 0.033593 0.030922 0.025697 0.029920 0.028459 0.032079 0.031650 0.028136 0.027674 0.031961 0.035392 0.030340 0.032923 0.034164 0.030691 0.039170 0.034544 0.029680 0.031643 0.031273 0.031835 0.032059 0.027573 0.024546 0.031706 0.031197 0.031024 0.032795 0.028744 0.031321 0.024766 0.023465 0.030085 0.032787 0.025314 0.031302 0.033990 0.034227 0.032608 0.035081 0.034165 0.032230 0.034722 0.026221 0.030922 0.027874 0.035175 0.033433 0.035765 0.032892 0.028150 0.033162 0.030533 0.032461 0.028482 0.036708 0.032981 0.034074 0.033690 0.032981 0.028105 0.031541 0.032354 0.028056 0.033717 0.034437 0.027382 0.027046 0.031094 0.035632 0.026708 0.031017 0.028015 0.029728 0.037135 0.034501 0.027465 0.027273 0.030222 0.029901 0.036203 0.034693 0.031978 0.034654 0.026855 0.038559 0.035561 0.031283 0.030297 0.026083 0.031507 0.030963 0.031336 0.037432 0.031065 0.033374 0.038669 0.032255 0.031200 0.028024 0.030775 0.029099 0.032479 0.033727 0.033283 0.031870 0.029285 0.033030 0.026297 0.032276 0.027934 0.037387 0.031522 0.031409 0.030317 0.031285 0.031870 0.034143 0.035064 0.028879 0.033500 0.026199 0.038023 0.036998 0.026041 0.028183 0.033749 0.034251 0.029295 0.035228 0.026716 0.028213 0.030769 0.029717 0.032873 0.034633 0.032060 0.028362 0.030123 0.032283 0.031370 0.034900 0.031620 0.030383 0.032186 0.023707 0.031721 0.027032 0.030103 0.027927 0.038959 0.021897 0.031244 0.026631 0.034085 0.033494 0.029313 0.034975 0.028881 0.024954 0.036041 0.028321 0.026230 0.036478 0.034874 0.036285 0.031202 0.034749 0.028867 0.031227 0.031413 0.030548 0.030640 0.029578 0.030236 0.026836 0.032552 0.031590 0.032742 0.032635 0.031427 0.029290 0.027377 0.030959 0.028744 0.033351 0.030265 0.032393 0.038322 0.032096 0.030032 0.033633 0.026263 0.035472 0.032941 0.029941 0.029257 0.024526 0.037255 0.031089 0.030910 0.031904 0.026060 0.032375 0.027730 0.029262 0.032614 0.027713 0.032714 0.034742 0.029237 0.029854 0.025219 0.032132 0.031079 0.030239 0.027202 0.027467 0.034978 0.025782 0.033396 0.033666 0.026658 0.032083 0.023559 0.034182 0.035062 0.027276 0.029437 0.030927 0.030194 0.029688 0.034083 0.035199 0.024964 0.024765 0.031841 0.026733 0.034149 0.031612 0.031959 0.032128 0.035041 0.025040 0.035711 0.032036 0.033737 0.033427 0.036268 0.034941 0.036527 0.035645 0.036608 


----------------------------------------------------------------------
**********************************************************************
----------------------------------------------------------------------
Null space index for low frequencies. Columns: sorted units.
#Rows: 1.000000
#Cols: 1000.000000

Column values: 
 

Rows: 
0.021526 0.018613 0.016243 0.024316 0.017377 0.021528 0.017614 0.017143 0.018962 0.014735 0.020410 0.017332 0.017353 0.015552 0.025513 0.015872 0.019411 0.017407 0.021165 0.022678 0.020355 0.018758 0.023264 0.015915 0.016537 0.016260 0.018424 0.017154 0.021295 0.018437 0.018131 0.019765 0.012421 0.021439 0.023406 0.018033 0.018235 0.017978 0.015771 0.022946 0.017626 0.021733 0.016429 0.022706 0.020106 0.022983 0.021762 0.023958 0.019125 0.015241 0.017848 0.016517 0.015338 0.020987 0.021989 0.020099 0.021508 0.018011 0.020031 0.018898 0.019274 0.018528 0.023108 0.020755 0.019629 0.017932 0.016835 0.018317 0.018741 0.021109 0.017347 0.016115 0.019696 0.020888 0.019270 0.017392 0.023617 0.017041 0.023346 0.017535 0.016920 0.018206 0.015356 0.017127 0.018177 0.020392 0.021434 0.014653 0.016152 0.017314 0.019008 0.022203 0.019901 0.022703 0.015702 0.020205 0.017892 0.020896 0.019803 0.019575 0.023807 0.017235 0.015938 0.020722 0.021608 0.023680 0.018669 0.018533 0.022695 0.018764 0.017903 0.018953 0.015887 0.016337 0.018879 0.021996 0.019440 0.013576 0.016241 0.021031 0.024311 0.019483 0.020148 0.020171 0.018071 0.017862 0.017499 0.020324 0.019380 0.016495 0.020954 0.022361 0.020990 0.018828 0.025080 0.015505 0.019789 0.020761 0.017643 0.019037 0.016539 0.020517 0.019842 0.021923 0.015555 0.019387 0.020404 0.017904 0.022080 0.021666 0.024390 0.019604 0.023410 0.019995 0.024081 0.022204 0.022596 0.017493 0.020213 0.019548 0.021975 0.017367 0.018286 0.018923 0.020099 0.018665 0.017446 0.015861 0.017185 0.026031 0.016890 0.015749 0.017173 0.022789 0.017489 0.019361 0.018388 0.020108 0.023642 0.016440 0.013757 0.024269 0.019654 0.016842 0.022321 0.017170 0.020003 0.020603 0.020160 0.017553 0.026487 0.017749 0.026505 0.022720 0.018444 0.020291 0.021630 0.023579 0.014727 0.021600 0.022284 0.021622 0.015487 0.021069 0.019295 0.020225 0.019991 0.014995 0.020531 0.019501 0.017128 0.018743 0.016491 0.023245 0.017095 0.021105 0.015914 0.022015 0.017673 0.018819 0.020417 0.018805 0.023032 0.018783 0.019504 0.017532 0.022585 0.020951 0.019695 0.022345 0.019056 0.015218 0.020962 0.019398 0.017110 0.019779 0.020294 0.023821 0.023389 0.023202 0.014561 0.024465 0.016793 0.021709 0.020737 0.017504 0.016378 0.021003 0.018601 0.019149 0.021981 0.017435 0.021095 0.015051 0.022120 0.013773 0.022060 0.019216 0.017025 0.015052 0.019798 0.019098 0.017305 0.020262 0.024165 0.020980 0.022172 0.017476 0.014956 0.016561 0.013577 0.019561 0.017940 0.017304 0.022006 0.019130 0.020656 0.020612 0.023085 0.018808 0.018952 0.025196 0.017413 0.020689 0.019530 0.020907 0.017540 0.018600 0.024040 0.019384 0.018063 0.019910 0.013118 0.016698 0.020914 0.019378 0.014572 0.016491 0.019983 0.025051 0.022698 0.018967 0.019779 0.020200 0.021706 0.018395 0.023021 0.017275 0.021848 0.020196 0.013457 0.019832 0.018997 0.019790 0.020478 0.012285 0.017072 0.019819 0.015657 0.021112 0.020457 0.017341 0.021501 0.018652 0.016288 0.019377 0.021204 0.018876 0.022587 0.013839 0.018963 0.022312 0.019618 0.020110 0.017847 0.014158 0.021662 0.019347 0.019400 0.018327 0.016407 0.016442 0.017149 0.021686 0.018345 0.021908 0.019374 0.019911 0.012333 0.019136 0.016199 0.018690 0.021662 0.022007 0.019235 0.020620 0.020772 0.021021 0.018397 0.018144 0.015437 0.020162 0.014749 0.016064 0.016057 0.016831 0.018298 0.019736 0.018806 0.014906 0.020523 0.016767 0.021905 0.019892 0.017886 0.014262 0.025020 0.017597 0.014610 0.018488 0.019001 0.020582 0.016159 0.023246 0.014185 0.022269 0.022323 0.020412 0.016812 0.014421 0.018951 0.014821 0.019597 0.017304 0.018451 0.019094 0.012151 0.013617 0.025124 0.014012 0.020783 0.019693 0.021382 0.022518 0.020792 0.017671 0.022042 0.018416 0.015758 0.016634 0.018939 0.021754 0.016963 0.021265 0.019819 0.018630 0.024013 0.015791 0.020768 0.018494 0.017758 0.023049 0.022714 0.018213 0.016407 0.021156 0.016507 0.022744 0.017368 0.018124 0.019605 0.010338 0.017909 0.016087 0.019008 0.024192 0.018153 0.023245 0.013567 0.016273 0.021865 0.022133 0.018015 0.021485 0.016672 0.026248 0.018368 0.024940 0.017306 0.018414 0.017866 0.014981 0.023564 0.018102 0.019713 0.020275 0.014822 0.024906 0.017627 0.022012 0.015663 0.021424 0.020594 0.012488 0.019682 0.020300 0.018521 0.019726 0.019873 0.020756 0.018167 0.026365 0.020562 0.021309 0.018734 0.025856 0.020399 0.016415 0.026175 0.023302 0.018538 0.015849 0.017930 0.012488 0.016152 0.024357 0.023359 0.019692 0.021728 0.021208 0.020131 0.014459 0.018720 0.023101 0.019980 0.018946 0.019659 0.022778 0.017978 0.017798 0.018685 0.019159 0.023271 0.016992 0.020037 0.014875 0.018641 0.014678 0.024886 0.020402 0.019718 0.021030 0.024073 0.024761 0.019212 0.017291 0.020207 0.021823 0.023520 0.020533 0.014808 0.019062 0.025665 0.019645 0.016232 0.018671 0.023461 0.021012 0.022086 0.016233 0.018272 0.024122 0.024902 0.021146 0.018376 0.023825 0.023548 0.014186 0.018378 0.019196 0.016858 0.018100 0.023171 0.025374 0.021756 0.020610 0.021996 0.022645 0.020171 0.022473 0.018895 0.024250 0.024765 0.019165 0.015532 0.020592 0.017932 0.018933 0.021122 0.018183 0.019857 0.014234 0.016494 0.016581 0.024240 0.021388 0.021943 0.017702 0.026359 0.017979 0.019214 0.025157 0.019438 0.018847 0.016268 0.017916 0.018201 0.018943 0.017851 0.023644 0.019865 0.016369 0.023014 0.017820 0.020644 0.020817 0.020223 0.027580 0.021244 0.020222 0.020797 0.017182 0.022858 0.023739 0.016427 0.018726 0.020534 0.015723 0.024275 0.020397 0.020044 0.021351 0.019283 0.018774 0.020001 0.022932 0.019075 0.020031 0.016679 0.019865 0.022051 0.023019 0.015322 0.020337 0.011904 0.017381 0.020318 0.019414 0.017160 0.019019 0.017912 0.022016 0.017045 0.020568 0.020859 0.021037 0.020786 0.020771 0.018944 0.019922 0.023302 0.016943 0.021245 0.018499 0.020124 0.018888 0.016928 0.019095 0.022988 0.020169 0.021633 0.020883 0.020086 0.017077 0.018765 0.022572 0.016810 0.018723 0.018214 0.023407 0.020219 0.022659 0.019708 0.020808 0.019142 0.019080 0.018997 0.018070 0.020830 0.017179 0.017035 0.018435 0.017061 0.021806 0.022249 0.019690 0.020156 0.020452 0.015863 0.007206 0.023569 0.016391 0.022062 0.023203 0.020610 0.022307 0.021504 0.020307 0.021519 0.018179 0.023304 0.021552 0.020375 0.017742 0.028081 0.022556 0.016701 0.025472 0.015718 0.017030 0.018477 0.019811 0.022590 0.019039 0.018913 0.019746 0.019842 0.017012 0.018798 0.018774 0.019767 0.023320 0.021946 0.019739 0.016335 0.015537 0.019509 0.020290 0.016282 0.013992 0.018389 0.015393 0.014880 0.018431 0.018025 0.019814 0.019719 0.019288 0.023580 0.017488 0.022554 0.024244 0.017678 0.017856 0.020648 0.021195 0.017029 0.022713 0.018207 0.023195 0.015728 0.021576 0.018731 0.018954 0.022891 0.019031 0.020495 0.017493 0.017524 0.018372 0.012837 0.018905 0.018962 0.019322 0.015473 0.020831 0.022200 0.021010 0.019988 0.020675 0.016056 0.021356 0.021271 0.023715 0.022523 0.017358 0.009046 0.017633 0.018099 0.025259 0.017431 0.018934 0.021086 0.020785 0.022970 0.028534 0.021420 0.018095 0.020801 0.023468 0.018248 0.019919 0.018942 0.022547 0.018883 0.020390 0.023861 0.019398 0.020461 0.021659 0.019235 0.016304 0.019063 0.026101 0.015342 0.012782 0.021082 0.024135 0.017136 0.013337 0.017510 0.015642 0.019901 0.022388 0.019834 0.024966 0.019823 0.018659 0.023454 0.017649 0.021632 0.022287 0.018641 0.016892 0.017800 0.022301 0.026172 0.017450 0.019121 0.016826 0.021367 0.020515 0.022386 0.019215 0.017158 0.018088 0.023595 0.017081 0.018510 0.021209 0.019150 0.025898 0.017827 0.018975 0.020274 0.022841 0.016308 0.018223 0.015539 0.018992 0.015155 0.024483 0.023681 0.018621 0.018435 0.017979 0.016203 0.019018 0.021549 0.023799 0.019626 0.019413 0.016218 0.023732 0.021348 0.019927 0.022871 0.015329 0.019997 0.020453 0.014630 0.023226 0.018596 0.019677 0.017712 0.015983 0.015068 0.013783 0.014033 0.020454 0.016084 0.019056 0.018845 0.025684 0.025539 0.020579 0.022946 0.017413 0.015069 0.019608 0.017289 0.025292 0.019084 0.023431 0.019925 0.022752 0.015945 0.019082 0.017128 0.015477 0.020408 0.022903 0.019124 0.023290 0.015804 0.021145 0.017866 0.019038 0.021648 0.017788 0.021748 0.023168 0.021111 0.022455 0.025992 0.020965 0.018236 0.015372 0.018135 0.022003 0.022002 0.018259 0.021934 0.021453 0.020694 0.023662 0.022410 0.023490 0.019910 0.017638 0.010564 0.015443 0.019440 0.017541 0.019433 0.020720 0.019523 0.021039 0.017056 0.021301 0.022062 0.022309 0.019987 0.019749 0.020642 0.020052 0.019252 0.016655 0.016304 0.024520 0.018316 0.019616 0.016623 0.024047 0.018633 0.017993 0.023228 0.024306 0.021718 0.018491 0.022173 0.022299 0.021011 0.019347 0.019137 0.024849 0.020579 0.028487 0.021122 0.020909 0.013250 0.023845 0.020054 0.018751 0.021633 0.017541 0.020009 0.019135 0.015019 0.015963 0.016556 0.019071 0.018545 0.016167 0.020727 0.018293 0.018350 0.018626 0.013919 0.018139 0.020380 0.019183 0.016333 0.016786 0.022320 0.024878 0.014245 0.018654 0.018753 0.018490 0.020224 0.025303 0.014191 0.018437 0.024336 0.020972 0.021332 0.020449 0.025839 0.019911 0.021651 0.012425 0.021805 0.020200 0.021034 0.023586 0.022087 0.019458 0.020142 0.020516 
