# Supplementary material for: Distinct dynamics of neuronal activity during concurrent motor planning and execution
Source: Nat Commun. 2021 Sep 10;12:5390. doi: 10.1038/s41467-021-25558-8 (PMC8433382; doi:10.1038/s41467-021-25558-8)
Supplement: Supplementary file 5 — Source Data [file 41467_2021_25558_MOESM5_ESM.zip › Source Data/Figure7/Figure7A.txt]

StimRec_SaveCombinationFigures_v3.m
----------------------------------------------------------------------
**********************************************************************
----------------------------------------------------------------------
Firing rates across: Rows: 0.1, 0.3, 1, 3, 10 Hz. Columns: lags in seconds (sampling rate 24414.0625).
#Rows: 5.000000
#Cols: 341798.000000

Column values: 
0.000041 0.000082 0.000123 0.000164 0.000205 0.000246 0.000287 0.000328 0.000369 0.000410 0.000451 0.000492 0.000532 0.000573 0.000614 0.000655 0.000696 0.000737 0.000778 0.000819 0.000860 0.000901 0.000942 0.000983 0.001024 0.001065 0.001106 0.001147 0.001188 0.001229 0.001270 0.001311 0.001352 0.001393 0.001434 0.001475 0.001516 0.001556 0.001597 0.001638 0.001679 0.001720 0.001761 0.001802 0.001843 0.001884 0.001925 0.001966 0.002007 0.002048 0.002089 0.002130 0.002171 0.002212 0.002253 0.002294 0.002335 0.002376 0.002417 0.002458 0.002499 0.002540 0.002580 0.002621 0.002662 0.002703 0.002744 0.002785 0.002826 0.002867 0.002908 0.002949 0.002990 0.003031 0.003072 0.003113 0.003154 0.003195 0.003236 0.003277 0.003318 0.003359 0.003400 0.003441 0.003482 0.003523 0.003564 0.003604 0.003645 0.003686 0.003727 0.003768 0.003809 0.003850 0.003891 0.003932 0.003973 0.004014 0.004055 0.004096 0.004137 0.004178 0.004219 0.004260 0.004301 0.004342 0.004383 0.004424 0.004465 0.004506 0.004547 0.004588 0.004628 0.004669 0.004710 0.004751 0.004792 0.004833 0.004874 0.004915 0.004956 0.004997 0.005038 0.005079 0.005120 0.005161 0.005202 0.005243 0.005284 0.005325 0.005366 0.005407 0.005448 0.005489 0.005530 0.005571 0.005612 0.005652 0.005693 0.005734 0.005775 0.005816 0.005857 0.005898 0.005939 0.005980 0.006021 0.006062 0.006103 0.006144 0.006185 0.006226 0.006267 0.006308 0.006349 0.006390 0.006431 0.006472 0.006513 0.006554 0.006595 0.006636 0.006676 0.006717 0.006758 0.006799 0.006840 0.006881 0.006922 0.006963 0.007004 0.007045 0.007086 0.007127 0.007168 0.007209 0.007250 0.007291 0.007332 0.007373 0.007414 0.007455 0.007496 0.007537 0.007578 0.007619 0.007660 0.007700 0.007741 0.007782 0.007823 0.007864 0.007905 0.007946 0.007987 0.008028 0.008069 0.008110 0.008151 0.008192 0.008233 0.008274 0.008315 0.008356 0.008397 0.008438 0.008479 0.008520 0.008561 0.008602 0.008643 0.008684 0.008724 0.008765 0.008806 0.008847 0.008888 0.008929 0.008970 0.009011 0.009052 0.009093 0.009134 0.009175 0.009216 0.009257 0.009298 0.009339 0.009380 0.009421 0.009462 0.009503 0.009544 0.009585 0.009626 0.009667 0.009708 0.009748 0.009789 0.009830 0.009871 0.009912 0.009953 0.009994 0.010035 0.010076 0.010117 0.010158 0.010199 0.010240 0.010281 0.010322 0.010363 0.010404 0.010445 0.010486 0.010527 0.010568 0.010609 0.010650 0.010691 0.010732 0.010772 0.010813 0.010854 0.010895 0.010936 0.010977 0.011018 0.011059 0.011100 0.011141 0.011182 0.011223 0.011264 0.011305 0.011346 0.011387 0.011428 0.011469 0.011510 0.011551 0.011592 0.011633 0.011674 0.011715 0.011756 0.011796 0.011837 0.011878 0.011919 0.011960 0.012001 0.012042 0.012083 0.012124 0.012165 0.012206 0.012247 0.012288 0.012329 0.012370 0.012411 0.012452 0.012493 0.012534 0.012575 0.012616 0.012657 0.012698 0.012739 0.012780 0.012820 0.012861 0.012902 0.012943 0.012984 0.013025 0.013066 0.013107 0.013148 0.013189 0.013230 0.013271 0.013312 0.013353 0.013394 0.013435 0.013476 0.013517 0.013558 0.013599 0.013640 0.013681 0.013722 0.013763 0.013804 0.013844 0.013885 0.013926 0.013967 0.014008 0.014049 0.014090 0.014131 0.014172 0.014213 0.014254 0.014295 0.014336 0.014377 0.014418 0.014459 0.014500 0.014541 0.014582 0.014623 0.014664 0.014705 0.014746 0.014787 0.014828 0.014868 0.014909 0.014950 0.014991 0.015032 0.015073 0.015114 0.015155 0.015196 0.015237 0.015278 0.015319 0.015360 0.015401 0.015442 0.015483 0.015524 0.015565 0.015606 0.015647 0.015688 0.015729 0.015770 0.015811 0.015852 0.015892 0.015933 0.015974 0.016015 0.016056 0.016097 0.016138 0.016179 0.016220 0.016261 0.016302 0.016343 0.016384 0.016425 0.016466 0.016507 0.016548 0.016589 0.016630 0.016671 0.016712 0.016753 0.016794 0.016835 0.016876 0.016916 0.016957 0.016998 0.017039 0.017080 0.017121 0.017162 0.017203 0.017244 0.017285 0.017326 0.017367 0.017408 0.017449 0.017490 0.017531 0.017572 0.017613 0.017654 0.017695 0.017736 0.017777 0.017818 0.017859 0.017900 0.017940 0.017981 0.018022 0.018063 0.018104 0.018145 0.018186 0.018227 0.018268 0.018309 0.018350 0.018391 0.018432 0.018473 0.018514 0.018555 0.018596 0.018637 0.018678 0.018719 0.018760 0.018801 0.018842 0.018883 0.018924 0.018964 0.019005 0.019046 0.019087 0.019128 0.019169 0.019210 0.019251 0.019292 0.019333 0.019374 0.019415 0.019456 0.019497 0.019538 0.019579 0.019620 0.019661 0.019702 0.019743 0.019784 0.019825 0.019866 0.019907 0.019948 0.019988 0.020029 0.020070 0.020111 0.020152 0.020193 0.020234 0.020275 0.020316 0.020357 0.020398 0.020439 0.020480 0.020521 0.020562 0.020603 0.020644 0.020685 0.020726 0.020767 0.020808 0.020849 0.020890 0.020931 0.020972 0.021012 0.021053 0.021094 0.021135 0.021176 0.021217 0.021258 0.021299 0.021340 0.021381 0.021422 0.021463 0.021504 0.021545 0.021586 0.021627 0.021668 0.021709 0.021750 0.021791 0.021832 0.021873 0.021914 0.021955 0.021996 0.022036 0.022077 0.022118 0.022159 0.022200 0.022241 0.022282 0.022323 0.022364 0.022405 0.022446 0.022487 0.022528 0.022569 0.022610 0.022651 0.022692 0.022733 0.022774 0.022815 0.022856 0.022897 0.022938 0.022979 0.023020 0.023060 0.023101 0.023142 0.023183 0.023224 0.023265 0.023306 0.023347 0.023388 0.023429 0.023470 0.023511 0.023552 0.023593 0.023634 0.023675 0.023716 0.023757 0.023798 0.023839 0.023880 0.023921 0.023962 0.024003 0.024044 0.024084 0.024125 0.024166 0.024207 0.024248 0.024289 0.024330 0.024371 0.024412 0.024453 0.024494 0.024535 0.024576 0.024617 0.024658 0.024699 0.024740 0.024781 0.024822 0.024863 0.024904 0.024945 0.024986 0.025027 0.025068 0.025108 0.025149 0.025190 0.025231 0.025272 0.025313 0.025354 0.025395 0.025436 0.025477 0.025518 0.025559 0.025600 0.025641 0.025682 0.025723 0.025764 0.025805 0.025846 0.025887 0.025928 0.025969 0.026010 0.026051 0.026092 0.026132 0.026173 0.026214 0.026255 0.026296 0.026337 0.026378 0.026419 0.026460 0.026501 0.026542 0.026583 0.026624 0.026665 0.026706 0.026747 0.026788 0.026829 0.026870 0.026911 0.026952 0.026993 0.027034 0.027075 0.027116 0.027156 0.027197 0.027238 0.027279 0.027320 0.027361 0.027402 0.027443 0.027484 0.027525 0.027566 0.027607 0.027648 0.027689 0.027730 0.027771 0.027812 0.027853 0.027894 0.027935 0.027976 0.028017 0.028058 0.028099 0.028140 0.028180 0.028221 0.028262 0.028303 0.028344 0.028385 0.028426 0.028467 0.028508 0.028549 0.028590 0.028631 0.028672 0.028713 0.028754 0.028795 0.028836 0.028877 0.028918 0.028959 0.029000 0.029041 0.029082 0.029123 0.029164 0.029204 0.029245 0.029286 0.029327 0.029368 0.029409 0.029450 0.029491 0.029532 0.029573 0.029614 0.029655 0.029696 0.029737 0.029778 0.029819 0.029860 0.029901 0.029942 0.029983 0.030024 0.030065 0.030106 0.030147 0.030188 0.030228 0.030269 0.030310 0.030351 0.030392 0.030433 0.030474 0.030515 0.030556 0.030597 0.030638 0.030679 0.030720 0.030761 0.030802 0.030843 0.030884 0.030925 0.030966 0.031007 0.031048 0.031089 0.031130 0.031171 0.031212 0.031252 0.031293 0.031334 0.031375 0.031416 0.031457 0.031498 0.031539 0.031580 0.031621 0.031662 0.031703 0.031744 0.031785 0.031826 0.031867 0.031908 0.031949 0.031990 0.032031 0.032072 0.032113 0.032154 0.032195 0.032236 0.032276 0.032317 0.032358 0.032399 0.032440 0.032481 0.032522 0.032563 0.032604 0.032645 0.032686 0.032727 0.032768 0.032809 0.032850 0.032891 0.032932 0.032973 0.033014 0.033055 0.033096 0.033137 0.033178 0.033219 0.033260 0.033300 0.033341 0.033382 0.033423 0.033464 0.033505 0.033546 0.033587 0.033628 0.033669 0.033710 0.033751 0.033792 0.033833 0.033874 0.033915 0.033956 0.033997 0.034038 0.034079 0.034120 0.034161 0.034202 0.034243 0.034284 0.034324 0.034365 0.034406 0.034447 0.034488 0.034529 0.034570 0.034611 0.034652 0.034693 0.034734 0.034775 0.034816 0.034857 0.034898 0.034939 0.034980 0.035021 0.035062 0.035103 0.035144 0.035185 0.035226 0.035267 0.035308 0.035348 0.035389 0.035430 0.035471 0.035512 0.035553 0.035594 0.035635 0.035676 0.035717 0.035758 0.035799 0.035840 0.035881 0.035922 0.035963 0.036004 0.036045 0.036086 0.036127 0.036168 0.036209 0.036250 0.036291 0.036332 0.036372 0.036413 0.036454 0.036495 0.036536 0.036577 0.036618 0.036659 0.036700 0.036741 0.036782 0.036823 0.036864 0.036905 0.036946 0.036987 0.037028 0.037069 0.037110 0.037151 0.037192 0.037233 0.037274 0.037315 0.037356 0.037396 0.037437 0.037478 0.037519 0.037560 0.037601 0.037642 0.037683 0.037724 0.037765 0.037806 0.037847 0.037888 0.037929 0.037970 0.038011 0.038052 0.038093 0.038134 0.038175 0.038216 0.038257 0.038298 0.038339 0.038380 0.038420 0.038461 0.038502 0.038543 0.038584 0.038625 0.038666 0.038707 0.038748 0.038789 0.038830 0.038871 0.038912 0.038953 0.038994 0.039035 0.039076 0.039117 0.039158 0.039199 0.039240 0.039281 0.039322 0.039363 0.039404 0.039444 0.039485 0.039526 0.039567 0.039608 0.039649 0.039690 0.039731 0.039772 0.039813 0.039854 0.039895 0.039936 0.039977 0.040018 0.040059 0.040100 0.040141 0.040182 0.040223 0.040264 0.040305 0.040346 0.040387 0.040428 0.040468 0.040509 0.040550 0.040591 0.040632 0.040673 0.040714 0.040755 0.040796 0.040837 0.040878 0.040919 0.040960 0.041001 0.041042 0.041083 0.041124 0.041165 0.041206 0.041247 0.041288 0.041329 0.041370 0.041411 0.041452 0.041492 0.041533 0.041574 0.041615 0.041656 0.041697 0.041738 0.041779 0.041820 0.041861 0.041902 0.041943 0.041984 0.042025 0.042066 0.042107 0.042148 0.042189 0.042230 0.042271 0.042312 0.042353 0.042394 0.042435 0.042476 0.042516 0.042557 0.042598 0.042639 0.042680 0.042721 0.042762 0.042803 0.042844 0.042885 0.042926 0.042967 0.043008 0.043049 0.043090 0.043131 0.043172 0.043213 0.043254 0.043295 0.043336 0.043377 0.043418 0.043459 0.043500 0.043540 0.043581 0.043622 0.043663 0.043704 0.043745 0.043786 0.043827 0.043868 0.043909 0.043950 0.043991 0.044032 0.044073 0.044114 0.044155 0.044196 0.044237 0.044278 0.044319 0.044360 0.044401 0.044442 0.044483 0.044524 0.044564 0.044605 0.044646 0.044687 0.044728 0.044769 0.044810 0.044851 0.044892 0.044933 0.044974 0.045015 0.045056 0.045097 0.045138 0.045179 0.045220 0.045261 0.045302 0.045343 0.045384 0.045425 0.045466 0.045507 0.045548 0.045588 0.045629 0.045670 0.045711 0.045752 0.045793 0.045834 0.045875 0.045916 0.045957 0.045998 0.046039 0.046080 0.046121 0.046162 0.046203 0.046244 0.046285 0.046326 0.046367 0.046408 0.046449 0.046490 0.046531 0.046572 0.046612 0.046653 0.046694 0.046735 0.046776 0.046817 0.046858 0.046899 0.046940 0.046981 0.047022 0.047063 0.047104 0.047145 0.047186 0.047227 0.047268 0.047309 0.047350 0.047391 0.047432 0.047473 0.047514 0.047555 0.047596 0.047636 0.047677 0.047718 0.047759 0.047800 0.047841 0.047882 0.047923 0.047964 0.048005 0.048046 0.048087 0.048128 0.048169 0.048210 0.048251 0.048292 0.048333 0.048374 0.048415 0.048456 0.048497 0.048538 0.048579 0.048620 0.048660 0.048701 0.048742 0.048783 0.048824 0.048865 0.048906 0.048947 0.048988 0.049029 0.049070 0.049111 0.049152 0.049193 0.049234 0.049275 0.049316 0.049357 0.049398 0.049439 0.049480 0.049521 0.049562 0.049603 0.049644 0.049684 0.049725 0.049766 0.049807 0.049848 0.049889 0.049930 0.049971 0.050012 0.050053 0.050094 0.050135 0.050176 0.050217 0.050258 0.050299 0.050340 0.050381 0.050422 0.050463 0.050504 0.050545 0.050586 0.050627 0.050668 0.050708 0.050749 0.050790 0.050831 0.050872 0.050913 0.050954 0.050995 0.051036 0.051077 0.051118 0.051159 0.051200 0.051241 0.051282 0.051323 0.051364 0.051405 0.051446 0.051487 0.051528 0.051569 0.051610 0.051651 0.051692 0.051732 0.051773 0.051814 0.051855 0.051896 0.051937 0.051978 0.052019 0.052060 0.052101 0.052142 0.052183 0.052224 0.052265 0.052306 0.052347 0.052388 0.052429 0.052470 0.052511 0.052552 0.052593 0.052634 0.052675 0.052716 0.052756 0.052797 0.052838 0.052879 0.052920 0.052961 0.053002 0.053043 0.053084 0.053125 0.053166 0.053207 0.053248 0.053289 0.053330 0.053371 0.053412 0.053453 0.053494 0.053535 0.053576 0.053617 0.053658 0.053699 0.053740 0.053780 0.053821 0.053862 0.053903 0.053944 0.053985 0.054026 0.054067 0.054108 0.054149 0.054190 0.054231 0.054272 0.054313 0.054354 0.054395 0.054436 0.054477 0.054518 0.054559 0.054600 0.054641 0.054682 0.054723 0.054764 0.054804 0.054845 0.054886 0.054927 0.054968 0.055009 0.055050 0.055091 0.055132 0.055173 0.055214 0.055255 0.055296 0.055337 0.055378 0.055419 0.055460 0.055501 0.055542 0.055583 0.055624 0.055665 0.055706 0.055747 0.055788 0.055828 0.055869 0.055910 0.055951 0.055992 0.056033 0.056074 0.056115 0.056156 0.056197 0.056238 0.056279 0.056320 0.056361 0.056402 0.056443 0.056484 0.056525 0.056566 0.056607 0.056648 0.056689 0.056730 0.056771 0.056812 0.056852 0.056893 0.056934 0.056975 0.057016 0.057057 0.057098 0.057139 0.057180 0.057221 0.057262 0.057303 0.057344 0.057385 0.057426 0.057467 0.057508 0.057549 0.057590 0.057631 0.057672 0.057713 0.057754 0.057795 0.057836 0.057876 0.057917 0.057958 0.057999 0.058040 0.058081 0.058122 0.058163 0.058204 0.058245 0.058286 0.058327 0.058368 0.058409 0.058450 0.058491 0.058532 0.058573 0.058614 0.058655 0.058696 0.058737 0.058778 0.058819 0.058860 0.058900 0.058941 0.058982 0.059023 0.059064 0.059105 0.059146 0.059187 0.059228 0.059269 0.059310 0.059351 0.059392 0.059433 0.059474 0.059515 0.059556 0.059597 0.059638 0.059679 0.059720 0.059761 0.059802 0.059843 0.059884 0.059924 0.059965 0.060006 0.060047 0.060088 0.060129 0.060170 0.060211 0.060252 0.060293 0.060334 0.060375 0.060416 0.060457 0.060498 0.060539 0.060580 0.060621 0.060662 0.060703 0.060744 0.060785 0.060826 0.060867 0.060908 0.060948 0.060989 0.061030 0.061071 0.061112 0.061153 0.061194 0.061235 0.061276 0.061317 0.061358 0.061399 0.061440 0.061481 0.061522 0.061563 0.061604 0.061645 0.061686 0.061727 0.061768 0.061809 0.061850 0.061891 0.061932 0.061972 0.062013 0.062054 0.062095 0.062136 0.062177 0.062218 0.062259 0.062300 0.062341 0.062382 0.062423 0.062464 0.062505 0.062546 0.062587 0.062628 0.062669 0.062710 0.062751 0.062792 0.062833 0.062874 0.062915 0.062956 0.062996 0.063037 0.063078 0.063119 0.063160 0.063201 0.063242 0.063283 0.063324 0.063365 0.063406 0.063447 0.063488 0.063529 0.063570 0.063611 0.063652 0.063693 0.063734 0.063775 0.063816 0.063857 0.063898 0.063939 0.063980 0.064020 0.064061 0.064102 0.064143 0.064184 0.064225 0.064266 0.064307 0.064348 0.064389 0.064430 0.064471 0.064512 0.064553 0.064594 0.064635 0.064676 0.064717 0.064758 0.064799 0.064840 0.064881 0.064922 0.064963 0.065004 0.065044 0.065085 0.065126 0.065167 0.065208 0.065249 0.065290 0.065331 0.065372 0.065413 0.065454 0.065495 0.065536 0.065577 0.065618 0.065659 0.065700 0.065741 0.065782 0.065823 0.065864 0.065905 0.065946 0.065987 0.066028 0.066068 0.066109 0.066150 0.066191 0.066232 0.066273 0.066314 0.066355 0.066396 0.066437 0.066478 0.066519 0.066560 0.066601 0.066642 0.066683 0.066724 0.066765 0.066806 0.066847 0.066888 0.066929 0.066970 0.067011 0.067052 0.067092 0.067133 0.067174 0.067215 0.067256 0.067297 0.067338 0.067379 0.067420 0.067461 0.067502 0.067543 0.067584 0.067625 0.067666 0.067707 0.067748 0.067789 0.067830 0.067871 0.067912 0.067953 0.067994 0.068035 0.068076 0.068116 0.068157 0.068198 0.068239 0.068280 0.068321 0.068362 0.068403 0.068444 0.068485 0.068526 0.068567 0.068608 0.068649 0.068690 0.068731 0.068772 0.068813 0.068854 0.068895 0.068936 0.068977 0.069018 0.069059 0.069100 0.069140 0.069181 0.069222 0.069263 0.069304 0.069345 0.069386 0.069427 0.069468 0.069509 0.069550 0.069591 0.069632 0.069673 0.069714 0.069755 0.069796 0.069837 0.069878 0.069919 0.069960 0.070001 0.070042 0.070083 0.070124 0.070164 0.070205 0.070246 0.070287 0.070328 0.070369 0.070410 0.070451 0.070492 0.070533 0.070574 0.070615 0.070656 0.070697 0.070738 0.070779 0.070820 0.070861 0.070902 0.070943 0.070984 0.071025 0.071066 0.071107 0.071148 0.071188 0.071229 0.071270 0.071311 0.071352 0.071393 0.071434 0.071475 0.071516 0.071557 0.071598 0.071639 0.071680 0.071721 0.071762 0.071803 0.071844 0.071885 0.071926 0.071967 0.072008 0.072049 0.072090 0.072131 0.072172 0.072212 0.072253 0.072294 0.072335 0.072376 0.072417 0.072458 0.072499 0.072540 0.072581 0.072622 0.072663 0.072704 0.072745 0.072786 0.072827 0.072868 0.072909 0.072950 0.072991 0.073032 0.073073 0.073114 0.073155 0.073196 0.073236 0.073277 0.073318 0.073359 0.073400 0.073441 0.073482 0.073523 0.073564 0.073605 0.073646 0.073687 0.073728 0.073769 0.073810 0.073851 0.073892 0.073933 0.073974 0.074015 0.074056 0.074097 0.074138 0.074179 0.074220 0.074260 0.074301 0.074342 0.074383 0.074424 0.074465 0.074506 0.074547 0.074588 0.074629 0.074670 0.074711 0.074752 0.074793 0.074834 0.074875 0.074916 0.074957 0.074998 0.075039 0.075080 0.075121 0.075162 0.075203 0.075244 0.075284 0.075325 0.075366 0.075407 0.075448 0.075489 0.075530 0.075571 0.075612 0.075653 0.075694 0.075735 0.075776 0.075817 0.075858 0.075899 0.075940 0.075981 0.076022 0.076063 0.076104 0.076145 0.076186 0.076227 0.076268 0.076308 0.076349 0.076390 0.076431 0.076472 0.076513 0.076554 0.076595 0.076636 0.076677 0.076718 0.076759 0.076800 0.076841 0.076882 0.076923 0.076964 0.077005 0.077046 0.077087 0.077128 0.077169 0.077210 0.077251 0.077292 0.077332 0.077373 0.077414 0.077455 0.077496 0.077537 0.077578 0.077619 0.077660 0.077701 0.077742 0.077783 0.077824 0.077865 0.077906 0.077947 0.077988 0.078029 0.078070 0.078111 0.078152 0.078193 0.078234 0.078275 0.078316 0.078356 0.078397 0.078438 0.078479 0.078520 0.078561 0.078602 0.078643 0.078684 0.078725 0.078766 0.078807 0.078848 0.078889 0.078930 0.078971 0.079012 0.079053 0.079094 0.079135 0.079176 0.079217 0.079258 0.079299 0.079340 0.079380 0.079421 0.079462 0.079503 0.079544 0.079585 0.079626 0.079667 0.079708 0.079749 0.079790 0.079831 0.079872 0.079913 0.079954 0.079995 0.080036 0.080077 0.080118 0.080159 0.080200 0.080241 0.080282 0.080323 0.080364 0.080404 0.080445 0.080486 0.080527 0.080568 0.080609 0.080650 0.080691 0.080732 0.080773 0.080814 0.080855 0.080896 0.080937 0.080978 0.081019 0.081060 0.081101 0.081142 0.081183 0.081224 0.081265 0.081306 0.081347 0.081388 0.081428 0.081469 0.081510 0.081551 0.081592 0.081633 0.081674 0.081715 0.081756 0.081797 0.081838 0.081879 0.081920 0.081961 0.082002 0.082043 0.082084 0.082125 0.082166 0.082207 0.082248 0.082289 0.082330 0.082371 0.082412 0.082452 0.082493 0.082534 0.082575 0.082616 0.082657 0.082698 0.082739 0.082780 0.082821 0.082862 0.082903 0.082944 0.082985 0.083026 0.083067 0.083108 0.083149 0.083190 0.083231 0.083272 0.083313 0.083354 0.083395 0.083436 0.083476 0.083517 0.083558 0.083599 0.083640 0.083681 0.083722 0.083763 0.083804 0.083845 0.083886 0.083927 0.083968 0.084009 0.084050 0.084091 0.084132 0.084173 0.084214 0.084255 0.084296 0.084337 0.084378 0.084419 0.084460 0.084500 0.084541 0.084582 0.084623 0.084664 0.084705 0.084746 0.084787 0.084828 0.084869 0.084910 0.084951 0.084992 0.085033 0.085074 0.085115 0.085156 0.085197 0.085238 0.085279 0.085320 0.085361 0.085402 0.085443 0.085484 0.085524 0.085565 0.085606 0.085647 0.085688 0.085729 0.085770 0.085811 0.085852 0.085893 0.085934 0.085975 0.086016 0.086057 0.086098 0.086139 0.086180 0.086221 0.086262 0.086303 0.086344 0.086385 0.086426 0.086467 0.086508 0.086548 0.086589 0.086630 0.086671 0.086712 0.086753 0.086794 0.086835 0.086876 0.086917 0.086958 0.086999 0.087040 0.087081 0.087122 0.087163 0.087204 0.087245 0.087286 0.087327 0.087368 0.087409 0.087450 0.087491 0.087532 0.087572 0.087613 0.087654 0.087695 0.087736 0.087777 0.087818 0.087859 0.087900 0.087941 0.087982 0.088023 0.088064 0.088105 0.088146 0.088187 0.088228 0.088269 0.088310 0.088351 0.088392 0.088433 0.088474 0.088515 0.088556 0.088596 0.088637 0.088678 0.088719 0.088760 0.088801 0.088842 0.088883 0.088924 0.088965 0.089006 0.089047 0.089088 0.089129 0.089170 0.089211 0.089252 0.089293 0.089334 0.089375 0.089416 0.089457 0.089498 0.089539 0.089580 0.089620 0.089661 0.089702 0.089743 0.089784 0.089825 0.089866 0.089907 0.089948 0.089989 0.090030 0.090071 0.090112 0.090153 0.090194 0.090235 0.090276 0.090317 0.090358 0.090399 0.090440 0.090481 0.090522 0.090563 0.090604 0.090644 0.090685 0.090726 0.090767 0.090808 0.090849 0.090890 0.090931 0.090972 0.091013 0.091054 0.091095 0.091136 0.091177 0.091218 0.091259 0.091300 0.091341 0.091382 0.091423 0.091464 0.091505 0.091546 0.091587 0.091628 0.091668 0.091709 0.091750 0.091791 0.091832 0.091873 0.091914 0.091955 0.091996 0.092037 0.092078 0.092119 0.092160 0.092201 0.092242 0.092283 0.092324 0.092365 0.092406 0.092447 0.092488 0.092529 0.092570 0.092611 0.092652 0.092692 0.092733 0.092774 0.092815 0.092856 0.092897 0.092938 0.092979 0.093020 0.093061 0.093102 0.093143 0.093184 0.093225 0.093266 0.093307 0.093348 0.093389 0.093430 0.093471 0.093512 0.093553 0.093594 0.093635 0.093676 0.093716 0.093757 0.093798 0.093839 0.093880 0.093921 0.093962 0.094003 0.094044 0.094085 0.094126 0.094167 0.094208 0.094249 0.094290 0.094331 0.094372 0.094413 0.094454 0.094495 0.094536 0.094577 0.094618 0.094659 0.094700 0.094740 0.094781 0.094822 0.094863 0.094904 0.094945 0.094986 0.095027 0.095068 0.095109 0.095150 0.095191 0.095232 0.095273 0.095314 0.095355 0.095396 0.095437 0.095478 0.095519 0.095560 0.095601 0.095642 0.095683 0.095724 0.095764 0.095805 0.095846 0.095887 0.095928 0.095969 0.096010 0.096051 0.096092 0.096133 0.096174 0.096215 0.096256 0.096297 0.096338 0.096379 0.096420 0.096461 0.096502 0.096543 0.096584 0.096625 0.096666 0.096707 0.096748 0.096788 0.096829 0.096870 0.096911 0.096952 0.096993 0.097034 0.097075 0.097116 0.097157 0.097198 0.097239 0.097280 0.097321 0.097362 0.097403 0.097444 0.097485 0.097526 0.097567 0.097608 0.097649 0.097690 0.097731 0.097772 0.097812 0.097853 0.097894 0.097935 0.097976 0.098017 0.098058 0.098099 0.098140 0.098181 0.098222 0.098263 0.098304 0.098345 0.098386 0.098427 0.098468 0.098509 0.098550 0.098591 0.098632 0.098673 0.098714 0.098755 0.098796 0.098836 0.098877 0.098918 0.098959 0.099000 0.099041 0.099082 0.099123 0.099164 0.099205 0.099246 0.099287 0.099328 0.099369 0.099410 0.099451 0.099492 0.099533 0.099574 0.099615 0.099656 0.099697 0.099738 0.099779 0.099820 0.099860 0.099901 0.099942 0.099983 0.100024 0.100065 0.100106 0.100147 0.100188 0.100229 0.100270 0.100311 0.100352 0.100393 0.100434 0.100475 0.100516 0.100557 0.100598 0.100639 0.100680 0.100721 0.100762 0.100803 0.100844 0.100884 0.100925 0.100966 0.101007 0.101048 0.101089 0.101130 0.101171 0.101212 0.101253 0.101294 0.101335 0.101376 0.101417 0.101458 0.101499 0.101540 0.101581 0.101622 0.101663 0.101704 0.101745 0.101786 0.101827 0.101868 0.101908 0.101949 0.101990 0.102031 0.102072 0.102113 0.102154 0.102195 0.102236 0.102277 0.102318 0.102359 0.102400 0.102441 0.102482 0.102523 0.102564 0.102605 0.102646 0.102687 0.102728 0.102769 0.102810 0.102851 0.102892 0.102932 0.102973 0.103014 0.103055 0.103096 0.103137 0.103178 0.103219 0.103260 0.103301 0.103342 0.103383 0.103424 0.103465 0.103506 0.103547 0.103588 0.103629 0.103670 0.103711 0.103752 0.103793 0.103834 0.103875 0.103916 0.103956 0.103997 0.104038 0.104079 0.104120 0.104161 0.104202 0.104243 0.104284 0.104325 0.104366 0.104407 0.104448 0.104489 0.104530 0.104571 0.104612 0.104653 0.104694 0.104735 0.104776 0.104817 0.104858 0.104899 0.104940 0.104980 0.105021 0.105062 0.105103 0.105144 0.105185 0.105226 0.105267 0.105308 0.105349 0.105390 0.105431 0.105472 0.105513 0.105554 0.105595 0.105636 0.105677 0.105718 0.105759 0.105800 0.105841 0.105882 0.105923 0.105964 0.106004 0.106045 0.106086 0.106127 0.106168 0.106209 0.106250 0.106291 0.106332 0.106373 0.106414 0.106455 0.106496 0.106537 0.106578 0.106619 0.106660 0.106701 0.106742 0.106783 0.106824 0.106865 0.106906 0.106947 0.106988 0.107028 0.107069 0.107110 0.107151 0.107192 0.107233 0.107274 0.107315 0.107356 0.107397 0.107438 0.107479 0.107520 0.107561 0.107602 0.107643 0.107684 0.107725 0.107766 0.107807 0.107848 0.107889 0.107930 0.107971 0.108012 0.108052 0.108093 0.108134 0.108175 0.108216 0.108257 0.108298 0.108339 0.108380 0.108421 0.108462 0.108503 0.108544 0.108585 0.108626 0.108667 0.108708 0.108749 0.108790 0.108831 0.108872 0.108913 0.108954 0.108995 0.109036 0.109076 0.109117 0.109158 0.109199 0.109240 0.109281 0.109322 0.109363 0.109404 0.109445 0.109486 0.109527 0.109568 0.109609 0.109650 0.109691 0.109732 0.109773 0.109814 0.109855 0.109896 0.109937 0.109978 0.110019 0.110060 0.110100 0.110141 0.110182 0.110223 0.110264 0.110305 0.110346 0.110387 0.110428 0.110469 0.110510 0.110551 0.110592 0.110633 0.110674 0.110715 0.110756 0.110797 0.110838 0.110879 0.110920 0.110961 0.111002 0.111043 0.111084 0.111124 0.111165 0.111206 0.111247 0.111288 0.111329 0.111370 0.111411 0.111452 0.111493 0.111534 0.111575 0.111616 0.111657 0.111698 0.111739 0.111780 0.111821 0.111862 0.111903 0.111944 0.111985 0.112026 0.112067 0.112108 0.112148 0.112189 0.112230 0.112271 0.112312 0.112353 0.112394 0.112435 0.112476 0.112517 0.112558 0.112599 0.112640 0.112681 0.112722 0.112763 0.112804 0.112845 0.112886 0.112927 0.112968 0.113009 0.113050 0.113091 0.113132 0.113172 0.113213 0.113254 0.113295 0.113336 0.113377 0.113418 0.113459 0.113500 0.113541 0.113582 0.113623 0.113664 0.113705 0.113746 0.113787 0.113828 0.113869 0.113910 0.113951 0.113992 0.114033 0.114074 0.114115 0.114156 0.114196 0.114237 0.114278 0.114319 0.114360 0.114401 0.114442 0.114483 0.114524 0.114565 0.114606 0.114647 0.114688 0.114729 0.114770 0.114811 0.114852 0.114893 0.114934 0.114975 0.115016 0.115057 0.115098 0.115139 0.115180 0.115220 0.115261 0.115302 0.115343 0.115384 0.115425 0.115466 0.115507 0.115548 0.115589 0.115630 0.115671 0.115712 0.115753 0.115794 0.115835 0.115876 0.115917 0.115958 0.115999 0.116040 0.116081 0.116122 0.116163 0.116204 0.116244 0.116285 0.116326 0.116367 0.116408 0.116449 0.116490 0.116531 0.116572 0.116613 0.116654 0.116695 0.116736 0.116777 0.116818 0.116859 0.116900 0.116941 0.116982 0.117023 0.117064 0.117105 0.117146 0.117187 0.117228 0.117268 0.117309 0.117350 0.117391 0.117432 0.117473 0.117514 0.117555 0.117596 0.117637 0.117678 0.117719 0.117760 0.117801 0.117842 0.117883 0.117924 0.117965 0.118006 0.118047 0.118088 0.118129 0.118170 0.118211 0.118252 0.118292 0.118333 0.118374 0.118415 0.118456 0.118497 0.118538 0.118579 0.118620 0.118661 0.118702 0.118743 0.118784 0.118825 0.118866 0.118907 0.118948 0.118989 0.119030 0.119071 0.119112 0.119153 0.119194 0.119235 0.119276 0.119316 0.119357 0.119398 0.119439 0.119480 0.119521 0.119562 0.119603 0.119644 0.119685 0.119726 0.119767 0.119808 0.119849 0.119890 0.119931 0.119972 0.120013 0.120054 0.120095 0.120136 0.120177 0.120218 0.120259 0.120300 0.120340 0.120381 0.120422 0.120463 0.120504 0.120545 0.120586 0.120627 0.120668 0.120709 0.120750 0.120791 0.120832 0.120873 0.120914 0.120955 0.120996 0.121037 0.121078 0.121119 0.121160 0.121201 0.121242 0.121283 0.121324 0.121364 0.121405 0.121446 0.121487 0.121528 0.121569 0.121610 0.121651 0.121692 0.121733 0.121774 0.121815 0.121856 0.121897 0.121938 0.121979 0.122020 0.122061 0.122102 0.122143 0.122184 0.122225 0.122266 0.122307 0.122348 0.122388 0.122429 0.122470 0.122511 0.122552 0.122593 0.122634 0.122675 0.122716 0.122757 0.122798 0.122839 0.122880 0.122921 0.122962 0.123003 0.123044 0.123085 0.123126 0.123167 0.123208 0.123249 0.123290 0.123331 0.123372 0.123412 0.123453 0.123494 0.123535 0.123576 0.123617 0.123658 0.123699 0.123740 0.123781 0.123822 0.123863 0.123904 0.123945 0.123986 0.124027 0.124068 0.124109 0.124150 0.124191 0.124232 0.124273 0.124314 0.124355 0.124396 0.124436 0.124477 0.124518 0.124559 0.124600 0.124641 0.124682 0.124723 0.124764 0.124805 0.124846 0.124887 0.124928 0.124969 0.125010 0.125051 0.125092 0.125133 0.125174 0.125215 0.125256 0.125297 0.125338 0.125379 0.125420 0.125460 0.125501 0.125542 0.125583 0.125624 0.125665 0.125706 0.125747 0.125788 0.125829 0.125870 0.125911 0.125952 0.125993 0.126034 0.126075 0.126116 0.126157 0.126198 0.126239 0.126280 0.126321 0.126362 0.126403 0.126444 0.126484 0.126525 0.126566 0.126607 0.126648 0.126689 0.126730 0.126771 0.126812 0.126853 0.126894 0.126935 0.126976 0.127017 0.127058 0.127099 0.127140 0.127181 0.127222 0.127263 0.127304 0.127345 0.127386 0.127427 0.127468 0.127508 0.127549 0.127590 0.127631 0.127672 0.127713 0.127754 0.127795 0.127836 0.127877 0.127918 0.127959 0.128000 0.128041 0.128082 0.128123 0.128164 0.128205 0.128246 0.128287 0.128328 0.128369 0.128410 0.128451 0.128492 0.128532 0.128573 0.128614 0.128655 0.128696 0.128737 0.128778 0.128819 0.128860 0.128901 0.128942 0.128983 0.129024 0.129065 0.129106 0.129147 0.129188 0.129229 0.129270 0.129311 0.129352 0.129393 0.129434 0.129475 0.129516 0.129556 0.129597 0.129638 0.129679 0.129720 0.129761 0.129802 0.129843 0.129884 0.129925 0.129966 0.130007 0.130048 0.130089 0.130130 0.130171 0.130212 0.130253 0.130294 0.130335 0.130376 0.130417 0.130458 0.130499 0.130540 0.130580 0.130621 0.130662 0.130703 0.130744 0.130785 0.130826 0.130867 0.130908 0.130949 0.130990 0.131031 0.131072 0.131113 0.131154 0.131195 0.131236 0.131277 0.131318 0.131359 0.131400 0.131441 0.131482 0.131523 0.131564 0.131604 0.131645 0.131686 0.131727 0.131768 0.131809 0.131850 0.131891 0.131932 0.131973 0.132014 0.132055 0.132096 0.132137 0.132178 0.132219 0.132260 0.132301 0.132342 0.132383 0.132424 0.132465 0.132506 0.132547 0.132588 0.132628 0.132669 0.132710 0.132751 0.132792 0.132833 0.132874 0.132915 0.132956 0.132997 0.133038 0.133079 0.133120 0.133161 0.133202 0.133243 0.133284 0.133325 0.133366 0.133407 0.133448 0.133489 0.133530 0.133571 0.133612 0.133652 0.133693 0.133734 0.133775 0.133816 0.133857 0.133898 0.133939 0.133980 0.134021 0.134062 0.134103 0.134144 0.134185 0.134226 0.134267 0.134308 0.134349 0.134390 0.134431 0.134472 0.134513 0.134554 0.134595 0.134636 0.134676 0.134717 0.134758 0.134799 0.134840 0.134881 0.134922 0.134963 0.135004 0.135045 0.135086 0.135127 0.135168 0.135209 0.135250 0.135291 0.135332 0.135373 0.135414 0.135455 0.135496 0.135537 0.135578 0.135619 0.135660 0.135700 0.135741 0.135782 0.135823 0.135864 0.135905 0.135946 0.135987 0.136028 0.136069 0.136110 0.136151 0.136192 0.136233 0.136274 0.136315 0.136356 0.136397 0.136438 0.136479 0.136520 0.136561 0.136602 0.136643 0.136684 0.136724 0.136765 0.136806 0.136847 0.136888 0.136929 0.136970 0.137011 0.137052 0.137093 0.137134 0.137175 0.137216 0.137257 0.137298 0.137339 0.137380 0.137421 0.137462 0.137503 0.137544 0.137585 0.137626 0.137667 0.137708 0.137748 0.137789 0.137830 0.137871 0.137912 0.137953 0.137994 0.138035 0.138076 0.138117 0.138158 0.138199 0.138240 0.138281 0.138322 0.138363 0.138404 0.138445 0.138486 0.138527 0.138568 0.138609 0.138650 0.138691 0.138732 0.138772 0.138813 0.138854 0.138895 0.138936 0.138977 0.139018 0.139059 0.139100 0.139141 0.139182 0.139223 0.139264 0.139305 0.139346 0.139387 0.139428 0.139469 0.139510 0.139551 0.139592 0.139633 0.139674 0.139715 0.139756 0.139796 0.139837 0.139878 0.139919 0.139960 0.140001 0.140042 0.140083 0.140124 0.140165 0.140206 0.140247 0.140288 0.140329 0.140370 0.140411 0.140452 0.140493 0.140534 0.140575 0.140616 0.140657 0.140698 0.140739 0.140780 0.140820 0.140861 0.140902 0.140943 0.140984 0.141025 0.141066 0.141107 0.141148 0.141189 0.141230 0.141271 0.141312 0.141353 0.141394 0.141435 0.141476 0.141517 0.141558 0.141599 0.141640 0.141681 0.141722 0.141763 0.141804 0.141844 0.141885 0.141926 0.141967 0.142008 0.142049 0.142090 0.142131 0.142172 0.142213 0.142254 0.142295 0.142336 0.142377 0.142418 0.142459 0.142500 0.142541 0.142582 0.142623 0.142664 0.142705 0.142746 0.142787 0.142828 0.142868 0.142909 0.142950 0.142991 0.143032 0.143073 0.143114 0.143155 0.143196 0.143237 0.143278 0.143319 0.143360 0.143401 0.143442 0.143483 0.143524 0.143565 0.143606 0.143647 0.143688 0.143729 0.143770 0.143811 0.143852 0.143892 0.143933 0.143974 0.144015 0.144056 0.144097 0.144138 0.144179 0.144220 0.144261 0.144302 0.144343 0.144384 0.144425 0.144466 0.144507 0.144548 0.144589 0.144630 0.144671 0.144712 0.144753 0.144794 0.144835 0.144876 0.144916 0.144957 0.144998 0.145039 0.145080 0.145121 0.145162 0.145203 0.145244 0.145285 0.145326 0.145367 0.145408 0.145449 0.145490 0.145531 0.145572 0.145613 0.145654 0.145695 0.145736 0.145777 0.145818 0.145859 0.145900 0.145940 0.145981 0.146022 0.146063 0.146104 0.146145 0.146186 0.146227 0.146268 0.146309 0.146350 0.146391 0.146432 0.146473 0.146514 0.146555 0.146596 0.146637 0.146678 0.146719 0.146760 0.146801 0.146842 0.146883 0.146924 0.146964 0.147005 0.147046 0.147087 0.147128 0.147169 0.147210 0.147251 0.147292 0.147333 0.147374 0.147415 0.147456 0.147497 0.147538 0.147579 0.147620 0.147661 0.147702 0.147743 0.147784 0.147825 0.147866 0.147907 0.147948 0.147988 0.148029 0.148070 0.148111 0.148152 0.148193 0.148234 0.148275 0.148316 0.148357 0.148398 0.148439 0.148480 0.148521 0.148562 0.148603 0.148644 0.148685 0.148726 0.148767 0.148808 0.148849 0.148890 0.148931 0.148972 0.149012 0.149053 0.149094 0.149135 0.149176 0.149217 0.149258 0.149299 0.149340 0.149381 0.149422 0.149463 0.149504 0.149545 0.149586 0.149627 0.149668 0.149709 0.149750 0.149791 0.149832 0.149873 0.149914 0.149955 0.149996 0.150036 0.150077 0.150118 0.150159 0.150200 0.150241 0.150282 0.150323 0.150364 0.150405 0.150446 0.150487 0.150528 0.150569 0.150610 0.150651 0.150692 0.150733 0.150774 0.150815 0.150856 0.150897 0.150938 0.150979 0.151020 0.151060 0.151101 0.151142 0.151183 0.151224 0.151265 0.151306 0.151347 0.151388 0.151429 0.151470 0.151511 0.151552 0.151593 0.151634 0.151675 0.151716 0.151757 0.151798 0.151839 0.151880 0.151921 0.151962 0.152003 0.152044 0.152084 0.152125 0.152166 0.152207 0.152248 0.152289 0.152330 0.152371 0.152412 0.152453 0.152494 0.152535 0.152576 0.152617 0.152658 0.152699 0.152740 0.152781 0.152822 0.152863 0.152904 0.152945 0.152986 0.153027 0.153068 0.153108 0.153149 0.153190 0.153231 0.153272 0.153313 0.153354 0.153395 0.153436 0.153477 0.153518 0.153559 0.153600 0.153641 0.153682 0.153723 0.153764 0.153805 0.153846 0.153887 0.153928 0.153969 0.154010 0.154051 0.154092 0.154132 0.154173 0.154214 0.154255 0.154296 0.154337 0.154378 0.154419 0.154460 0.154501 0.154542 0.154583 0.154624 0.154665 0.154706 0.154747 0.154788 0.154829 0.154870 0.154911 0.154952 0.154993 0.155034 0.155075 0.155116 0.155156 0.155197 0.155238 0.155279 0.155320 0.155361 0.155402 0.155443 0.155484 0.155525 0.155566 0.155607 0.155648 0.155689 0.155730 0.155771 0.155812 0.155853 0.155894 0.155935 0.155976 0.156017 0.156058 0.156099 0.156140 0.156180 0.156221 0.156262 0.156303 0.156344 0.156385 0.156426 0.156467 0.156508 0.156549 0.156590 0.156631 0.156672 0.156713 0.156754 0.156795 0.156836 0.156877 0.156918 0.156959 0.157000 0.157041 0.157082 0.157123 0.157164 0.157204 0.157245 0.157286 0.157327 0.157368 0.157409 0.157450 0.157491 0.157532 0.157573 0.157614 0.157655 0.157696 0.157737 0.157778 0.157819 0.157860 0.157901 0.157942 0.157983 0.158024 0.158065 0.158106 0.158147 0.158188 0.158228 0.158269 0.158310 0.158351 0.158392 0.158433 0.158474 0.158515 0.158556 0.158597 0.158638 0.158679 0.158720 0.158761 0.158802 0.158843 0.158884 0.158925 0.158966 0.159007 0.159048 0.159089 0.159130 0.159171 0.159212 0.159252 0.159293 0.159334 0.159375 0.159416 0.159457 0.159498 0.159539 0.159580 0.159621 0.159662 0.159703 0.159744 0.159785 0.159826 0.159867 0.159908 0.159949 0.159990 0.160031 0.160072 0.160113 0.160154 0.160195 0.160236 0.160276 0.160317 0.160358 0.160399 0.160440 0.160481 0.160522 0.160563 0.160604 0.160645 0.160686 0.160727 0.160768 0.160809 0.160850 0.160891 0.160932 0.160973 0.161014 0.161055 0.161096 0.161137 0.161178 0.161219 0.161260 0.161300 0.161341 0.161382 0.161423 0.161464 0.161505 0.161546 0.161587 0.161628 0.161669 0.161710 0.161751 0.161792 0.161833 0.161874 0.161915 0.161956 0.161997 0.162038 0.162079 0.162120 0.162161 0.162202 0.162243 0.162284 0.162324 0.162365 0.162406 0.162447 0.162488 0.162529 0.162570 0.162611 0.162652 0.162693 0.162734 0.162775 0.162816 0.162857 0.162898 0.162939 0.162980 0.163021 0.163062 0.163103 0.163144 0.163185 0.163226 0.163267 0.163308 0.163348 0.163389 0.163430 0.163471 0.163512 0.163553 0.163594 0.163635 0.163676 0.163717 0.163758 0.163799 0.163840 0.163881 0.163922 0.163963 0.164004 0.164045 0.164086 0.164127 0.164168 0.164209 0.164250 0.164291 0.164332 0.164372 0.164413 0.164454 0.164495 0.164536 0.164577 0.164618 0.164659 0.164700 0.164741 0.164782 0.164823 0.164864 0.164905 0.164946 0.164987 0.165028 0.165069 0.165110 0.165151 0.165192 0.165233 0.165274 0.165315 0.165356 0.165396 0.165437 0.165478 0.165519 0.165560 0.165601 0.165642 0.165683 0.165724 0.165765 0.165806 0.165847 0.165888 0.165929 0.165970 0.166011 0.166052 0.166093 0.166134 0.166175 0.166216 0.166257 0.166298 0.166339 0.166380 0.166420 0.166461 0.166502 0.166543 0.166584 0.166625 0.166666 0.166707 0.166748 0.166789 0.166830 0.166871 0.166912 0.166953 0.166994 0.167035 0.167076 0.167117 0.167158 0.167199 0.167240 0.167281 0.167322 0.167363 0.167404 0.167444 0.167485 0.167526 0.167567 0.167608 0.167649 0.167690 0.167731 0.167772 0.167813 0.167854 0.167895 0.167936 0.167977 0.168018 0.168059 0.168100 0.168141 0.168182 0.168223 0.168264 0.168305 0.168346 0.168387 0.168428 0.168468 0.168509 0.168550 0.168591 0.168632 0.168673 0.168714 0.168755 0.168796 0.168837 0.168878 0.168919 0.168960 0.169001 0.169042 0.169083 0.169124 0.169165 0.169206 0.169247 0.169288 0.169329 0.169370 0.169411 0.169452 0.169492 0.169533 0.169574 0.169615 0.169656 0.169697 0.169738 0.169779 0.169820 0.169861 0.169902 0.169943 0.169984 0.170025 0.170066 0.170107 0.170148 0.170189 0.170230 0.170271 0.170312 0.170353 0.170394 0.170435 0.170476 0.170516 0.170557 0.170598 0.170639 0.170680 0.170721 0.170762 0.170803 0.170844 0.170885 0.170926 0.170967 0.171008 0.171049 0.171090 0.171131 0.171172 0.171213 0.171254 0.171295 0.171336 0.171377 0.171418 0.171459 0.171500 0.171540 0.171581 0.171622 0.171663 0.171704 0.171745 0.171786 0.171827 0.171868 0.171909 0.171950 0.171991 0.172032 0.172073 0.172114 0.172155 0.172196 0.172237 0.172278 0.172319 0.172360 0.172401 0.172442 0.172483 0.172524 0.172564 0.172605 0.172646 0.172687 0.172728 0.172769 0.172810 0.172851 0.172892 0.172933 0.172974 0.173015 0.173056 0.173097 0.173138 0.173179 0.173220 0.173261 0.173302 0.173343 0.173384 0.173425 0.173466 0.173507 0.173548 0.173588 0.173629 0.173670 0.173711 0.173752 0.173793 0.173834 0.173875 0.173916 0.173957 0.173998 0.174039 0.174080 0.174121 0.174162 0.174203 0.174244 0.174285 0.174326 0.174367 0.174408 0.174449 0.174490 0.174531 0.174572 0.174612 0.174653 0.174694 0.174735 0.174776 0.174817 0.174858 0.174899 0.174940 0.174981 0.175022 0.175063 0.175104 0.175145 0.175186 0.175227 0.175268 0.175309 0.175350 0.175391 0.175432 0.175473 0.175514 0.175555 0.175596 0.175636 0.175677 0.175718 0.175759 0.175800 0.175841 0.175882 0.175923 0.175964 0.176005 0.176046 0.176087 0.176128 0.176169 0.176210 0.176251 0.176292 0.176333 0.176374 0.176415 0.176456 0.176497 0.176538 0.176579 0.176620 0.176660 0.176701 0.176742 0.176783 0.176824 0.176865 0.176906 0.176947 0.176988 0.177029 0.177070 0.177111 0.177152 0.177193 0.177234 0.177275 0.177316 0.177357 0.177398 0.177439 0.177480 0.177521 0.177562 0.177603 0.177644 0.177684 0.177725 0.177766 0.177807 0.177848 0.177889 0.177930 0.177971 0.178012 0.178053 0.178094 0.178135 0.178176 0.178217 0.178258 0.178299 0.178340 0.178381 0.178422 0.178463 0.178504 0.178545 0.178586 0.178627 0.178668 0.178708 0.178749 0.178790 0.178831 0.178872 0.178913 0.178954 0.178995 0.179036 0.179077 0.179118 0.179159 0.179200 0.179241 0.179282 0.179323 0.179364 0.179405 0.179446 0.179487 0.179528 0.179569 0.179610 0.179651 0.179692 0.179732 0.179773 0.179814 0.179855 0.179896 0.179937 0.179978 0.180019 0.180060 0.180101 0.180142 0.180183 0.180224 0.180265 0.180306 0.180347 0.180388 0.180429 0.180470 0.180511 0.180552 0.180593 0.180634 0.180675 0.180716 0.180756 0.180797 0.180838 0.180879 0.180920 0.180961 0.181002 0.181043 0.181084 0.181125 0.181166 0.181207 0.181248 0.181289 0.181330 0.181371 0.181412 0.181453 0.181494 0.181535 0.181576 0.181617 0.181658 0.181699 0.181740 0.181780 0.181821 0.181862 0.181903 0.181944 0.181985 0.182026 0.182067 0.182108 0.182149 0.182190 0.182231 0.182272 0.182313 0.182354 0.182395 0.182436 0.182477 0.182518 0.182559 0.182600 0.182641 0.182682 0.182723 0.182764 0.182804 0.182845 0.182886 0.182927 0.182968 0.183009 0.183050 0.183091 0.183132 0.183173 0.183214 0.183255 0.183296 0.183337 0.183378 0.183419 0.183460 0.183501 0.183542 0.183583 0.183624 0.183665 0.183706 0.183747 0.183788 0.183828 0.183869 0.183910 0.183951 0.183992 0.184033 0.184074 0.184115 0.184156 0.184197 0.184238 0.184279 0.184320 0.184361 0.184402 0.184443 0.184484 0.184525 0.184566 0.184607 0.184648 0.184689 0.184730 0.184771 0.184812 0.184852 0.184893 0.184934 0.184975 0.185016 0.185057 0.185098 0.185139 0.185180 0.185221 0.185262 0.185303 0.185344 0.185385 0.185426 0.185467 0.185508 0.185549 0.185590 0.185631 0.185672 0.185713 0.185754 0.185795 0.185836 0.185876 0.185917 0.185958 0.185999 0.186040 0.186081 0.186122 0.186163 0.186204 0.186245 0.186286 0.186327 0.186368 0.186409 0.186450 0.186491 0.186532 0.186573 0.186614 0.186655 0.186696 0.186737 0.186778 0.186819 0.186860 0.186900 0.186941 0.186982 0.187023 0.187064 0.187105 0.187146 0.187187 0.187228 0.187269 0.187310 0.187351 0.187392 0.187433 0.187474 0.187515 0.187556 0.187597 0.187638 0.187679 0.187720 0.187761 0.187802 0.187843 0.187884 0.187924 0.187965 0.188006 0.188047 0.188088 0.188129 0.188170 0.188211 0.188252 0.188293 0.188334 0.188375 0.188416 0.188457 0.188498 0.188539 0.188580 0.188621 0.188662 0.188703 0.188744 0.188785 0.188826 0.188867 0.188908 0.188948 0.188989 0.189030 0.189071 0.189112 0.189153 0.189194 0.189235 0.189276 0.189317 0.189358 0.189399 0.189440 0.189481 0.189522 0.189563 0.189604 0.189645 0.189686 0.189727 0.189768 0.189809 0.189850 0.189891 0.189932 0.189972 0.190013 0.190054 0.190095 0.190136 0.190177 0.190218 0.190259 0.190300 0.190341 0.190382 0.190423 0.190464 0.190505 0.190546 0.190587 0.190628 0.190669 0.190710 0.190751 0.190792 0.190833 0.190874 0.190915 0.190956 0.190996 0.191037 0.191078 0.191119 0.191160 0.191201 0.191242 0.191283 0.191324 0.191365 0.191406 0.191447 0.191488 0.191529 0.191570 0.191611 0.191652 0.191693 0.191734 0.191775 0.191816 0.191857 0.191898 0.191939 0.191980 0.192020 0.192061 0.192102 0.192143 0.192184 0.192225 0.192266 0.192307 0.192348 0.192389 0.192430 0.192471 0.192512 0.192553 0.192594 0.192635 0.192676 0.192717 0.192758 0.192799 0.192840 0.192881 0.192922 0.192963 0.193004 0.193044 0.193085 0.193126 0.193167 0.193208 0.193249 0.193290 0.193331 0.193372 0.193413 0.193454 0.193495 0.193536 0.193577 0.193618 0.193659 0.193700 0.193741 0.193782 0.193823 0.193864 0.193905 0.193946 0.193987 0.194028 0.194068 0.194109 0.194150 0.194191 0.194232 0.194273 0.194314 0.194355 0.194396 0.194437 0.194478 0.194519 0.194560 0.194601 0.194642 0.194683 0.194724 0.194765 0.194806 0.194847 0.194888 0.194929 0.194970 0.195011 0.195052 0.195092 0.195133 0.195174 0.195215 0.195256 0.195297 0.195338 0.195379 0.195420 0.195461 0.195502 0.195543 0.195584 0.195625 0.195666 0.195707 0.195748 0.195789 0.195830 0.195871 0.195912 0.195953 0.195994 0.196035 0.196076 0.196116 0.196157 0.196198 0.196239 0.196280 0.196321 0.196362 0.196403 0.196444 0.196485 0.196526 0.196567 0.196608 0.196649 0.196690 0.196731 0.196772 0.196813 0.196854 0.196895 0.196936 0.196977 0.197018 0.197059 0.197100 0.197140 0.197181 0.197222 0.197263 0.197304 0.197345 0.197386 0.197427 0.197468 0.197509 0.197550 0.197591 0.197632 0.197673 0.197714 0.197755 0.197796 0.197837 0.197878 0.197919 0.197960 0.198001 0.198042 0.198083 0.198124 0.198164 0.198205 0.198246 0.198287 0.198328 0.198369 0.198410 0.198451 0.198492 0.198533 0.198574 0.198615 0.198656 0.198697 0.198738 0.198779 0.198820 0.198861 0.198902 0.198943 0.198984 0.199025 0.199066 0.199107 0.199148 0.199188 0.199229 0.199270 0.199311 0.199352 0.199393 0.199434 0.199475 0.199516 0.199557 0.199598 0.199639 0.199680 0.199721 0.199762 0.199803 0.199844 0.199885 0.199926 0.199967 0.200008 0.200049 0.200090 0.200131 0.200172 0.200212 0.200253 0.200294 0.200335 0.200376 0.200417 0.200458 0.200499 0.200540 0.200581 0.200622 0.200663 0.200704 0.200745 0.200786 0.200827 0.200868 0.200909 0.200950 0.200991 0.201032 0.201073 0.201114 0.201155 0.201196 0.201236 0.201277 0.201318 0.201359 0.201400 0.201441 0.201482 0.201523 0.201564 0.201605 0.201646 0.201687 0.201728 0.201769 0.201810 0.201851 0.201892 0.201933 0.201974 0.202015 0.202056 0.202097 0.202138 0.202179 0.202220 0.202260 0.202301 0.202342 0.202383 0.202424 0.202465 0.202506 0.202547 0.202588 0.202629 0.202670 0.202711 0.202752 0.202793 0.202834 0.202875 0.202916 0.202957 0.202998 0.203039 0.203080 0.203121 0.203162 0.203203 0.203244 0.203284 0.203325 0.203366 0.203407 0.203448 0.203489 0.203530 0.203571 0.203612 0.203653 0.203694 0.203735 0.203776 0.203817 0.203858 0.203899 0.203940 0.203981 0.204022 0.204063 0.204104 0.204145 0.204186 0.204227 0.204268 0.204308 0.204349 0.204390 0.204431 0.204472 0.204513 0.204554 0.204595 0.204636 0.204677 0.204718 0.204759 0.204800 0.204841 0.204882 0.204923 0.204964 0.205005 0.205046 0.205087 0.205128 0.205169 0.205210 0.205251 0.205292 0.205332 0.205373 0.205414 0.205455 0.205496 0.205537 0.205578 0.205619 0.205660 0.205701 0.205742 0.205783 0.205824 0.205865 0.205906 0.205947 0.205988 0.206029 0.206070 0.206111 0.206152 0.206193 0.206234 0.206275 0.206316 0.206356 0.206397 0.206438 0.206479 0.206520 0.206561 0.206602 0.206643 0.206684 0.206725 0.206766 0.206807 0.206848 0.206889 0.206930 0.206971 0.207012 0.207053 0.207094 0.207135 0.207176 0.207217 0.207258 0.207299 0.207340 0.207380 0.207421 0.207462 0.207503 0.207544 0.207585 0.207626 0.207667 0.207708 0.207749 0.207790 0.207831 0.207872 0.207913 0.207954 0.207995 0.208036 0.208077 0.208118 0.208159 0.208200 0.208241 0.208282 0.208323 0.208364 0.208404 0.208445 0.208486 0.208527 0.208568 0.208609 0.208650 0.208691 0.208732 0.208773 0.208814 0.208855 0.208896 0.208937 0.208978 0.209019 0.209060 0.209101 0.209142 0.209183 0.209224 0.209265 0.209306 0.209347 0.209388 0.209428 0.209469 0.209510 0.209551 0.209592 0.209633 0.209674 0.209715 0.209756 0.209797 0.209838 0.209879 0.209920 0.209961 0.210002 0.210043 0.210084 0.210125 0.210166 0.210207 0.210248 0.210289 0.210330 0.210371 0.210412 0.210452 0.210493 0.210534 0.210575 0.210616 0.210657 0.210698 0.210739 0.210780 0.210821 0.210862 0.210903 0.210944 0.210985 0.211026 0.211067 0.211108 0.211149 0.211190 0.211231 0.211272 0.211313 0.211354 0.211395 0.211436 0.211476 0.211517 0.211558 0.211599 0.211640 0.211681 0.211722 0.211763 0.211804 0.211845 0.211886 0.211927 0.211968 0.212009 0.212050 0.212091 0.212132 0.212173 0.212214 0.212255 0.212296 0.212337 0.212378 0.212419 0.212460 0.212500 0.212541 0.212582 0.212623 0.212664 0.212705 0.212746 0.212787 0.212828 0.212869 0.212910 0.212951 0.212992 0.213033 0.213074 0.213115 0.213156 0.213197 0.213238 0.213279 0.213320 0.213361 0.213402 0.213443 0.213484 0.213524 0.213565 0.213606 0.213647 0.213688 0.213729 0.213770 0.213811 0.213852 0.213893 0.213934 0.213975 0.214016 0.214057 0.214098 0.214139 0.214180 0.214221 0.214262 0.214303 0.214344 0.214385 0.214426 0.214467 0.214508 0.214548 0.214589 0.214630 0.214671 0.214712 0.214753 0.214794 0.214835 0.214876 0.214917 0.214958 0.214999 0.215040 0.215081 0.215122 0.215163 0.215204 0.215245 0.215286 0.215327 0.215368 0.215409 0.215450 0.215491 0.215532 0.215572 0.215613 0.215654 0.215695 0.215736 0.215777 0.215818 0.215859 0.215900 0.215941 0.215982 0.216023 0.216064 0.216105 0.216146 0.216187 0.216228 0.216269 0.216310 0.216351 0.216392 0.216433 0.216474 0.216515 0.216556 0.216596 0.216637 0.216678 0.216719 0.216760 0.216801 0.216842 0.216883 0.216924 0.216965 0.217006 0.217047 0.217088 0.217129 0.217170 0.217211 0.217252 0.217293 0.217334 0.217375 0.217416 0.217457 0.217498 0.217539 0.217580 0.217620 0.217661 0.217702 0.217743 0.217784 0.217825 0.217866 0.217907 0.217948 0.217989 0.218030 0.218071 0.218112 0.218153 0.218194 0.218235 0.218276 0.218317 0.218358 0.218399 0.218440 0.218481 0.218522 0.218563 0.218604 0.218644 0.218685 0.218726 0.218767 0.218808 0.218849 0.218890 0.218931 0.218972 0.219013 0.219054 0.219095 0.219136 0.219177 0.219218 0.219259 0.219300 0.219341 0.219382 0.219423 0.219464 0.219505 0.219546 0.219587 0.219628 0.219668 0.219709 0.219750 0.219791 0.219832 0.219873 0.219914 0.219955 0.219996 0.220037 0.220078 0.220119 0.220160 0.220201 0.220242 0.220283 0.220324 0.220365 0.220406 0.220447 0.220488 0.220529 0.220570 0.220611 0.220652 0.220692 0.220733 0.220774 0.220815 0.220856 0.220897 0.220938 0.220979 0.221020 0.221061 0.221102 0.221143 0.221184 0.221225 0.221266 0.221307 0.221348 0.221389 0.221430 0.221471 0.221512 0.221553 0.221594 0.221635 0.221676 0.221716 0.221757 0.221798 0.221839 0.221880 0.221921 0.221962 0.222003 0.222044 0.222085 0.222126 0.222167 0.222208 0.222249 0.222290 0.222331 0.222372 0.222413 0.222454 0.222495 0.222536 0.222577 0.222618 0.222659 0.222700 0.222740 0.222781 0.222822 0.222863 0.222904 0.222945 0.222986 0.223027 0.223068 0.223109 0.223150 0.223191 0.223232 0.223273 0.223314 0.223355 0.223396 0.223437 0.223478 0.223519 0.223560 0.223601 0.223642 0.223683 0.223724 0.223764 0.223805 0.223846 0.223887 0.223928 0.223969 0.224010 0.224051 0.224092 0.224133 0.224174 0.224215 0.224256 0.224297 0.224338 0.224379 0.224420 0.224461 0.224502 0.224543 0.224584 0.224625 0.224666 0.224707 0.224748 0.224788 0.224829 0.224870 0.224911 0.224952 0.224993 0.225034 0.225075 0.225116 0.225157 0.225198 0.225239 0.225280 0.225321 0.225362 0.225403 0.225444 0.225485 0.225526 0.225567 0.225608 0.225649 0.225690 0.225731 0.225772 0.225812 0.225853 0.225894 0.225935 0.225976 0.226017 0.226058 0.226099 0.226140 0.226181 0.226222 0.226263 0.226304 0.226345 0.226386 0.226427 0.226468 0.226509 0.226550 0.226591 0.226632 0.226673 0.226714 0.226755 0.226796 0.226836 0.226877 0.226918 0.226959 0.227000 0.227041 0.227082 0.227123 0.227164 0.227205 0.227246 0.227287 0.227328 0.227369 0.227410 0.227451 0.227492 0.227533 0.227574 0.227615 0.227656 0.227697 0.227738 0.227779 0.227820 0.227860 0.227901 0.227942 0.227983 0.228024 0.228065 0.228106 0.228147 0.228188 0.228229 0.228270 0.228311 0.228352 0.228393 0.228434 0.228475 0.228516 0.228557 0.228598 0.228639 0.228680 0.228721 0.228762 0.228803 0.228844 0.228884 0.228925 0.228966 0.229007 0.229048 0.229089 0.229130 0.229171 0.229212 0.229253 0.229294 0.229335 0.229376 0.229417 0.229458 0.229499 0.229540 0.229581 0.229622 0.229663 0.229704 0.229745 0.229786 0.229827 0.229868 0.229908 0.229949 0.229990 0.230031 0.230072 0.230113 0.230154 0.230195 0.230236 0.230277 0.230318 0.230359 0.230400 0.230441 0.230482 0.230523 0.230564 0.230605 0.230646 0.230687 0.230728 0.230769 0.230810 0.230851 0.230892 0.230932 0.230973 0.231014 0.231055 0.231096 0.231137 0.231178 0.231219 0.231260 0.231301 0.231342 0.231383 0.231424 0.231465 0.231506 0.231547 0.231588 0.231629 0.231670 0.231711 0.231752 0.231793 0.231834 0.231875 0.231916 0.231956 0.231997 0.232038 0.232079 0.232120 0.232161 0.232202 0.232243 0.232284 0.232325 0.232366 0.232407 0.232448 0.232489 0.232530 0.232571 0.232612 0.232653 0.232694 0.232735 0.232776 0.232817 0.232858 0.232899 0.232940 0.232980 0.233021 0.233062 0.233103 0.233144 0.233185 0.233226 0.233267 0.233308 0.233349 0.233390 0.233431 0.233472 0.233513 0.233554 0.233595 0.233636 0.233677 0.233718 0.233759 0.233800 0.233841 0.233882 0.233923 0.233964 0.234004 0.234045 0.234086 0.234127 0.234168 0.234209 0.234250 0.234291 0.234332 0.234373 0.234414 0.234455 0.234496 0.234537 0.234578 0.234619 0.234660 0.234701 0.234742 0.234783 0.234824 0.234865 0.234906 0.234947 0.234988 0.235028 0.235069 0.235110 0.235151 0.235192 0.235233 0.235274 0.235315 0.235356 0.235397 0.235438 0.235479 0.235520 0.235561 0.235602 0.235643 0.235684 0.235725 0.235766 0.235807 0.235848 0.235889 0.235930 0.235971 0.236012 0.236052 0.236093 0.236134 0.236175 0.236216 0.236257 0.236298 0.236339 0.236380 0.236421 0.236462 0.236503 0.236544 0.236585 0.236626 0.236667 0.236708 0.236749 0.236790 0.236831 0.236872 0.236913 0.236954 0.236995 0.237036 0.237076 0.237117 0.237158 0.237199 0.237240 0.237281 0.237322 0.237363 0.237404 0.237445 0.237486 0.237527 0.237568 0.237609 0.237650 0.237691 0.237732 0.237773 0.237814 0.237855 0.237896 0.237937 0.237978 0.238019 0.238060 0.238100 0.238141 0.238182 0.238223 0.238264 0.238305 0.238346 0.238387 0.238428 0.238469 0.238510 0.238551 0.238592 0.238633 0.238674 0.238715 0.238756 0.238797 0.238838 0.238879 0.238920 0.238961 0.239002 0.239043 0.239084 0.239124 0.239165 0.239206 0.239247 0.239288 0.239329 0.239370 0.239411 0.239452 0.239493 0.239534 0.239575 0.239616 0.239657 0.239698 0.239739 0.239780 0.239821 0.239862 0.239903 0.239944 0.239985 0.240026 0.240067 0.240108 0.240148 0.240189 0.240230 0.240271 0.240312 0.240353 0.240394 0.240435 0.240476 0.240517 0.240558 0.240599 0.240640 0.240681 0.240722 0.240763 0.240804 0.240845 0.240886 0.240927 0.240968 0.241009 0.241050 0.241091 0.241132 0.241172 0.241213 0.241254 0.241295 0.241336 0.241377 0.241418 0.241459 0.241500 0.241541 0.241582 0.241623 0.241664 0.241705 0.241746 0.241787 0.241828 0.241869 0.241910 0.241951 0.241992 0.242033 0.242074 0.242115 0.242156 0.242196 0.242237 0.242278 0.242319 0.242360 0.242401 0.242442 0.242483 0.242524 0.242565 0.242606 0.242647 0.242688 0.242729 0.242770 0.242811 0.242852 0.242893 0.242934 0.242975 0.243016 0.243057 0.243098 0.243139 0.243180 0.243220 0.243261 0.243302 0.243343 0.243384 0.243425 0.243466 0.243507 0.243548 0.243589 0.243630 0.243671 0.243712 0.243753 0.243794 0.243835 0.243876 0.243917 0.243958 0.243999 0.244040 0.244081 0.244122 0.244163 0.244204 0.244244 0.244285 0.244326 0.244367 0.244408 0.244449 0.244490 0.244531 0.244572 0.244613 0.244654 0.244695 0.244736 0.244777 0.244818 0.244859 0.244900 0.244941 0.244982 0.245023 0.245064 0.245105 0.245146 0.245187 0.245228 0.245268 0.245309 0.245350 0.245391 0.245432 0.245473 0.245514 0.245555 0.245596 0.245637 0.245678 0.245719 0.245760 0.245801 0.245842 0.245883 0.245924 0.245965 0.246006 0.246047 0.246088 0.246129 0.246170 0.246211 0.246252 0.246292 0.246333 0.246374 0.246415 0.246456 0.246497 0.246538 0.246579 0.246620 0.246661 0.246702 0.246743 0.246784 0.246825 0.246866 0.246907 0.246948 0.246989 0.247030 0.247071 0.247112 0.247153 0.247194 0.247235 0.247276 0.247316 0.247357 0.247398 0.247439 0.247480 0.247521 0.247562 0.247603 0.247644 0.247685 0.247726 0.247767 0.247808 0.247849 0.247890 0.247931 0.247972 0.248013 0.248054 0.248095 0.248136 0.248177 0.248218 0.248259 0.248300 0.248340 0.248381 0.248422 0.248463 0.248504 0.248545 0.248586 0.248627 0.248668 0.248709 0.248750 0.248791 0.248832 0.248873 0.248914 0.248955 0.248996 0.249037 0.249078 0.249119 0.249160 0.249201 0.249242 0.249283 0.249324 0.249364 0.249405 0.249446 0.249487 0.249528 0.249569 0.249610 0.249651 0.249692 0.249733 0.249774 0.249815 0.249856 0.249897 0.249938 0.249979 0.250020 0.250061 0.250102 0.250143 0.250184 0.250225 0.250266 0.250307 0.250348 0.250388 0.250429 0.250470 0.250511 0.250552 0.250593 0.250634 0.250675 0.250716 0.250757 0.250798 0.250839 0.250880 0.250921 0.250962 0.251003 0.251044 0.251085 0.251126 0.251167 0.251208 0.251249 0.251290 0.251331 0.251372 0.251412 0.251453 0.251494 0.251535 0.251576 0.251617 0.251658 0.251699 0.251740 0.251781 0.251822 0.251863 0.251904 0.251945 0.251986 0.252027 0.252068 0.252109 0.252150 0.252191 0.252232 0.252273 0.252314 0.252355 0.252396 0.252436 0.252477 0.252518 0.252559 0.252600 0.252641 0.252682 0.252723 0.252764 0.252805 0.252846 0.252887 0.252928 0.252969 0.253010 0.253051 0.253092 0.253133 0.253174 0.253215 0.253256 0.253297 0.253338 0.253379 0.253420 0.253460 0.253501 0.253542 0.253583 0.253624 0.253665 0.253706 0.253747 0.253788 0.253829 0.253870 0.253911 0.253952 0.253993 0.254034 0.254075 0.254116 0.254157 0.254198 0.254239 0.254280 0.254321 0.254362 0.254403 0.254444 0.254484 0.254525 0.254566 0.254607 0.254648 0.254689 0.254730 0.254771 0.254812 0.254853 0.254894 0.254935 0.254976 0.255017 0.255058 0.255099 0.255140 0.255181 0.255222 0.255263 0.255304 0.255345 0.255386 0.255427 0.255468 0.255508 0.255549 0.255590 0.255631 0.255672 0.255713 0.255754 0.255795 0.255836 0.255877 0.255918 0.255959 0.256000 0.256041 0.256082 0.256123 0.256164 0.256205 0.256246 0.256287 0.256328 0.256369 0.256410 0.256451 0.256492 0.256532 0.256573 0.256614 0.256655 0.256696 0.256737 0.256778 0.256819 0.256860 0.256901 0.256942 0.256983 0.257024 0.257065 0.257106 0.257147 0.257188 0.257229 0.257270 0.257311 0.257352 0.257393 0.257434 0.257475 0.257516 0.257556 0.257597 0.257638 0.257679 0.257720 0.257761 0.257802 0.257843 0.257884 0.257925 0.257966 0.258007 0.258048 0.258089 0.258130 0.258171 0.258212 0.258253 0.258294 0.258335 0.258376 0.258417 0.258458 0.258499 0.258540 0.258580 0.258621 0.258662 0.258703 0.258744 0.258785 0.258826 0.258867 0.258908 0.258949 0.258990 0.259031 0.259072 0.259113 0.259154 0.259195 0.259236 0.259277 0.259318 0.259359 0.259400 0.259441 0.259482 0.259523 0.259564 0.259604 0.259645 0.259686 0.259727 0.259768 0.259809 0.259850 0.259891 0.259932 0.259973 0.260014 0.260055 0.260096 0.260137 0.260178 0.260219 0.260260 0.260301 0.260342 0.260383 0.260424 0.260465 0.260506 0.260547 0.260588 0.260628 0.260669 0.260710 0.260751 0.260792 0.260833 0.260874 0.260915 0.260956 0.260997 0.261038 0.261079 0.261120 0.261161 0.261202 0.261243 0.261284 0.261325 0.261366 0.261407 0.261448 0.261489 0.261530 0.261571 0.261612 0.261652 0.261693 0.261734 0.261775 0.261816 0.261857 0.261898 0.261939 0.261980 0.262021 0.262062 0.262103 0.262144 0.262185 0.262226 0.262267 0.262308 0.262349 0.262390 0.262431 0.262472 0.262513 0.262554 0.262595 0.262636 0.262676 0.262717 0.262758 0.262799 0.262840 0.262881 0.262922 0.262963 0.263004 0.263045 0.263086 0.263127 0.263168 0.263209 0.263250 0.263291 0.263332 0.263373 0.263414 0.263455 0.263496 0.263537 0.263578 0.263619 0.263660 0.263700 0.263741 0.263782 0.263823 0.263864 0.263905 0.263946 0.263987 0.264028 0.264069 0.264110 0.264151 0.264192 0.264233 0.264274 0.264315 0.264356 0.264397 0.264438 0.264479 0.264520 0.264561 0.264602 0.264643 0.264684 0.264724 0.264765 0.264806 0.264847 0.264888 0.264929 0.264970 0.265011 0.265052 0.265093 0.265134 0.265175 0.265216 0.265257 0.265298 0.265339 0.265380 0.265421 0.265462 0.265503 0.265544 0.265585 0.265626 0.265667 0.265708 0.265748 0.265789 0.265830 0.265871 0.265912 0.265953 0.265994 0.266035 0.266076 0.266117 0.266158 0.266199 0.266240 0.266281 0.266322 0.266363 0.266404 0.266445 0.266486 0.266527 0.266568 0.266609 0.266650 0.266691 0.266732 0.266772 0.266813 0.266854 0.266895 0.266936 0.266977 0.267018 0.267059 0.267100 0.267141 0.267182 0.267223 0.267264 0.267305 0.267346 0.267387 0.267428 0.267469 0.267510 0.267551 0.267592 0.267633 0.267674 0.267715 0.267756 0.267796 0.267837 0.267878 0.267919 0.267960 0.268001 0.268042 0.268083 0.268124 0.268165 0.268206 0.268247 0.268288 0.268329 0.268370 0.268411 0.268452 0.268493 0.268534 0.268575 0.268616 0.268657 0.268698 0.268739 0.268780 0.268820 0.268861 0.268902 0.268943 0.268984 0.269025 0.269066 0.269107 0.269148 0.269189 0.269230 0.269271 0.269312 0.269353 0.269394 0.269435 0.269476 0.269517 0.269558 0.269599 0.269640 0.269681 0.269722 0.269763 0.269804 0.269844 0.269885 0.269926 0.269967 0.270008 0.270049 0.270090 0.270131 0.270172 0.270213 0.270254 0.270295 0.270336 0.270377 0.270418 0.270459 0.270500 0.270541 0.270582 0.270623 0.270664 0.270705 0.270746 0.270787 0.270828 0.270868 0.270909 0.270950 0.270991 0.271032 0.271073 0.271114 0.271155 0.271196 0.271237 0.271278 0.271319 0.271360 0.271401 0.271442 0.271483 0.271524 0.271565 0.271606 0.271647 0.271688 0.271729 0.271770 0.271811 0.271852 0.271892 0.271933 0.271974 0.272015 0.272056 0.272097 0.272138 0.272179 0.272220 0.272261 0.272302 0.272343 0.272384 0.272425 0.272466 0.272507 0.272548 0.272589 0.272630 0.272671 0.272712 0.272753 0.272794 0.272835 0.272876 0.272916 0.272957 0.272998 0.273039 0.273080 0.273121 0.273162 0.273203 0.273244 0.273285 0.273326 0.273367 0.273408 0.273449 0.273490 0.273531 0.273572 0.273613 0.273654 0.273695 0.273736 0.273777 0.273818 0.273859 0.273900 0.273940 0.273981 0.274022 0.274063 0.274104 0.274145 0.274186 0.274227 0.274268 0.274309 0.274350 0.274391 0.274432 0.274473 0.274514 0.274555 0.274596 0.274637 0.274678 0.274719 0.274760 0.274801 0.274842 0.274883 0.274924 0.274964 0.275005 0.275046 0.275087 0.275128 0.275169 0.275210 0.275251 0.275292 0.275333 0.275374 0.275415 0.275456 0.275497 0.275538 0.275579 0.275620 0.275661 0.275702 0.275743 0.275784 0.275825 0.275866 0.275907 0.275948 0.275988 0.276029 0.276070 0.276111 0.276152 0.276193 0.276234 0.276275 0.276316 0.276357 0.276398 0.276439 0.276480 0.276521 0.276562 0.276603 0.276644 0.276685 0.276726 0.276767 0.276808 0.276849 0.276890 0.276931 0.276972 0.277012 0.277053 0.277094 0.277135 0.277176 0.277217 0.277258 0.277299 0.277340 0.277381 0.277422 0.277463 0.277504 0.277545 0.277586 0.277627 0.277668 0.277709 0.277750 0.277791 0.277832 0.277873 0.277914 0.277955 0.277996 0.278036 0.278077 0.278118 0.278159 0.278200 0.278241 0.278282 0.278323 0.278364 0.278405 0.278446 0.278487 0.278528 0.278569 0.278610 0.278651 0.278692 0.278733 0.278774 0.278815 0.278856 0.278897 0.278938 0.278979 0.279020 0.279060 0.279101 0.279142 0.279183 0.279224 0.279265 0.279306 0.279347 0.279388 0.279429 0.279470 0.279511 0.279552 0.279593 0.279634 0.279675 0.279716 0.279757 0.279798 0.279839 0.279880 0.279921 0.279962 0.280003 0.280044 0.280084 0.280125 0.280166 0.280207 0.280248 0.280289 0.280330 0.280371 0.280412 0.280453 0.280494 0.280535 0.280576 0.280617 0.280658 0.280699 0.280740 0.280781 0.280822 0.280863 0.280904 0.280945 0.280986 0.281027 0.281068 0.281108 0.281149 0.281190 0.281231 0.281272 0.281313 0.281354 0.281395 0.281436 0.281477 0.281518 0.281559 0.281600 0.281641 0.281682 0.281723 0.281764 0.281805 0.281846 0.281887 0.281928 0.281969 0.282010 0.282051 0.282092 0.282132 0.282173 0.282214 0.282255 0.282296 0.282337 0.282378 0.282419 0.282460 0.282501 0.282542 0.282583 0.282624 0.282665 0.282706 0.282747 0.282788 0.282829 0.282870 0.282911 0.282952 0.282993 0.283034 0.283075 0.283116 0.283156 0.283197 0.283238 0.283279 0.283320 0.283361 0.283402 0.283443 0.283484 0.283525 0.283566 0.283607 0.283648 0.283689 0.283730 0.283771 0.283812 0.283853 0.283894 0.283935 0.283976 0.284017 0.284058 0.284099 0.284140 0.284180 0.284221 0.284262 0.284303 0.284344 0.284385 0.284426 0.284467 0.284508 0.284549 0.284590 0.284631 0.284672 0.284713 0.284754 0.284795 0.284836 0.284877 0.284918 0.284959 0.285000 0.285041 0.285082 0.285123 0.285164 0.285204 0.285245 0.285286 0.285327 0.285368 0.285409 0.285450 0.285491 0.285532 0.285573 0.285614 0.285655 0.285696 0.285737 0.285778 0.285819 0.285860 0.285901 0.285942 0.285983 0.286024 0.286065 0.286106 0.286147 0.286188 0.286228 0.286269 0.286310 0.286351 0.286392 0.286433 0.286474 0.286515 0.286556 0.286597 0.286638 0.286679 0.286720 0.286761 0.286802 0.286843 0.286884 0.286925 0.286966 0.287007 0.287048 0.287089 0.287130 0.287171 0.287212 0.287252 0.287293 0.287334 0.287375 0.287416 0.287457 0.287498 0.287539 0.287580 0.287621 0.287662 0.287703 0.287744 0.287785 0.287826 0.287867 0.287908 0.287949 0.287990 0.288031 0.288072 0.288113 0.288154 0.288195 0.288236 0.288276 0.288317 0.288358 0.288399 0.288440 0.288481 0.288522 0.288563 0.288604 0.288645 0.288686 0.288727 0.288768 0.288809 0.288850 0.288891 0.288932 0.288973 0.289014 0.289055 0.289096 0.289137 0.289178 0.289219 0.289260 0.289300 0.289341 0.289382 0.289423 0.289464 0.289505 0.289546 0.289587 0.289628 0.289669 0.289710 0.289751 0.289792 0.289833 0.289874 0.289915 0.289956 0.289997 0.290038 0.290079 0.290120 0.290161 0.290202 0.290243 0.290284 0.290324 0.290365 0.290406 0.290447 0.290488 0.290529 0.290570 0.290611 0.290652 0.290693 0.290734 0.290775 0.290816 0.290857 0.290898 0.290939 0.290980 0.291021 0.291062 0.291103 0.291144 0.291185 0.291226 0.291267 0.291308 0.291348 0.291389 0.291430 0.291471 0.291512 0.291553 0.291594 0.291635 0.291676 0.291717 0.291758 0.291799 0.291840 0.291881 0.291922 0.291963 0.292004 0.292045 0.292086 0.292127 0.292168 0.292209 0.292250 0.292291 0.292332 0.292372 0.292413 0.292454 0.292495 0.292536 0.292577 0.292618 0.292659 0.292700 0.292741 0.292782 0.292823 0.292864 0.292905 0.292946 0.292987 0.293028 0.293069 0.293110 0.293151 0.293192 0.293233 0.293274 0.293315 0.293356 0.293396 0.293437 0.293478 0.293519 0.293560 0.293601 0.293642 0.293683 0.293724 0.293765 0.293806 0.293847 0.293888 0.293929 0.293970 0.294011 0.294052 0.294093 0.294134 0.294175 0.294216 0.294257 0.294298 0.294339 0.294380 0.294420 0.294461 0.294502 0.294543 0.294584 0.294625 0.294666 0.294707 0.294748 0.294789 0.294830 0.294871 0.294912 0.294953 0.294994 0.295035 0.295076 0.295117 0.295158 0.295199 0.295240 0.295281 0.295322 0.295363 0.295404 0.295444 0.295485 0.295526 0.295567 0.295608 0.295649 0.295690 0.295731 0.295772 0.295813 0.295854 0.295895 0.295936 0.295977 0.296018 0.296059 0.296100 0.296141 0.296182 0.296223 0.296264 0.296305 0.296346 0.296387 0.296428 0.296468 0.296509 0.296550 0.296591 0.296632 0.296673 0.296714 0.296755 0.296796 0.296837 0.296878 0.296919 0.296960 0.297001 0.297042 0.297083 0.297124 0.297165 0.297206 0.297247 0.297288 0.297329 0.297370 0.297411 0.297452 0.297492 0.297533 0.297574 0.297615 0.297656 0.297697 0.297738 0.297779 0.297820 0.297861 0.297902 0.297943 0.297984 0.298025 0.298066 0.298107 0.298148 0.298189 0.298230 0.298271 0.298312 0.298353 0.298394 0.298435 0.298476 0.298516 0.298557 0.298598 0.298639 0.298680 0.298721 0.298762 0.298803 0.298844 0.298885 0.298926 0.298967 0.299008 0.299049 0.299090 0.299131 0.299172 0.299213 0.299254 0.299295 0.299336 0.299377 0.299418 0.299459 0.299500 0.299540 0.299581 0.299622 0.299663 0.299704 0.299745 0.299786 0.299827 0.299868 0.299909 0.299950 0.299991 0.300032 0.300073 0.300114 0.300155 0.300196 0.300237 0.300278 0.300319 0.300360 0.300401 0.300442 0.300483 0.300524 0.300564 0.300605 0.300646 0.300687 0.300728 0.300769 0.300810 0.300851 0.300892 0.300933 0.300974 0.301015 0.301056 0.301097 0.301138 0.301179 0.301220 0.301261 0.301302 0.301343 0.301384 0.301425 0.301466 0.301507 0.301548 0.301588 0.301629 0.301670 0.301711 0.301752 0.301793 0.301834 0.301875 0.301916 0.301957 0.301998 0.302039 0.302080 0.302121 0.302162 0.302203 0.302244 0.302285 0.302326 0.302367 0.302408 0.302449 0.302490 0.302531 0.302572 0.302612 0.302653 0.302694 0.302735 0.302776 0.302817 0.302858 0.302899 0.302940 0.302981 0.303022 0.303063 0.303104 0.303145 0.303186 0.303227 0.303268 0.303309 0.303350 0.303391 0.303432 0.303473 0.303514 0.303555 0.303596 0.303636 0.303677 0.303718 0.303759 0.303800 0.303841 0.303882 0.303923 0.303964 0.304005 0.304046 0.304087 0.304128 0.304169 0.304210 0.304251 0.304292 0.304333 0.304374 0.304415 0.304456 0.304497 0.304538 0.304579 0.304620 0.304660 0.304701 0.304742 0.304783 0.304824 0.304865 0.304906 0.304947 0.304988 0.305029 0.305070 0.305111 0.305152 0.305193 0.305234 0.305275 0.305316 0.305357 0.305398 0.305439 0.305480 0.305521 0.305562 0.305603 0.305644 0.305684 0.305725 0.305766 0.305807 0.305848 0.305889 0.305930 0.305971 0.306012 0.306053 0.306094 0.306135 0.306176 0.306217 0.306258 0.306299 0.306340 0.306381 0.306422 0.306463 0.306504 0.306545 0.306586 0.306627 0.306668 0.306708 0.306749 0.306790 0.306831 0.306872 0.306913 0.306954 0.306995 0.307036 0.307077 0.307118 0.307159 0.307200 0.307241 0.307282 0.307323 0.307364 0.307405 0.307446 0.307487 0.307528 0.307569 0.307610 0.307651 0.307692 0.307732 0.307773 0.307814 0.307855 0.307896 0.307937 0.307978 0.308019 0.308060 0.308101 0.308142 0.308183 0.308224 0.308265 0.308306 0.308347 0.308388 0.308429 0.308470 0.308511 0.308552 0.308593 0.308634 0.308675 0.308716 0.308756 0.308797 0.308838 0.308879 0.308920 0.308961 0.309002 0.309043 0.309084 0.309125 0.309166 0.309207 0.309248 0.309289 0.309330 0.309371 0.309412 0.309453 0.309494 0.309535 0.309576 0.309617 0.309658 0.309699 0.309740 0.309780 0.309821 0.309862 0.309903 0.309944 0.309985 0.310026 0.310067 0.310108 0.310149 0.310190 0.310231 0.310272 0.310313 0.310354 0.310395 0.310436 0.310477 0.310518 0.310559 0.310600 0.310641 0.310682 0.310723 0.310764 0.310804 0.310845 0.310886 0.310927 0.310968 0.311009 0.311050 0.311091 0.311132 0.311173 0.311214 0.311255 0.311296 0.311337 0.311378 0.311419 0.311460 0.311501 0.311542 0.311583 0.311624 0.311665 0.311706 0.311747 0.311788 0.311828 0.311869 0.311910 0.311951 0.311992 0.312033 0.312074 0.312115 0.312156 0.312197 0.312238 0.312279 0.312320 0.312361 0.312402 0.312443 0.312484 0.312525 0.312566 0.312607 0.312648 0.312689 0.312730 0.312771 0.312812 0.312852 0.312893 0.312934 0.312975 0.313016 0.313057 0.313098 0.313139 0.313180 0.313221 0.313262 0.313303 0.313344 0.313385 0.313426 0.313467 0.313508 0.313549 0.313590 0.313631 0.313672 0.313713 0.313754 0.313795 0.313836 0.313876 0.313917 0.313958 0.313999 0.314040 0.314081 0.314122 0.314163 0.314204 0.314245 0.314286 0.314327 0.314368 0.314409 0.314450 0.314491 0.314532 0.314573 0.314614 0.314655 0.314696 0.314737 0.314778 0.314819 0.314860 0.314900 0.314941 0.314982 0.315023 0.315064 0.315105 0.315146 0.315187 0.315228 0.315269 0.315310 0.315351 0.315392 0.315433 0.315474 0.315515 0.315556 0.315597 0.315638 0.315679 0.315720 0.315761 0.315802 0.315843 0.315884 0.315924 0.315965 0.316006 0.316047 0.316088 0.316129 0.316170 0.316211 0.316252 0.316293 0.316334 0.316375 0.316416 0.316457 0.316498 0.316539 0.316580 0.316621 0.316662 0.316703 0.316744 0.316785 0.316826 0.316867 0.316908 0.316948 0.316989 0.317030 0.317071 0.317112 0.317153 0.317194 0.317235 0.317276 0.317317 0.317358 0.317399 0.317440 0.317481 0.317522 0.317563 0.317604 0.317645 0.317686 0.317727 0.317768 0.317809 0.317850 0.317891 0.317932 0.317972 0.318013 0.318054 0.318095 0.318136 0.318177 0.318218 0.318259 0.318300 0.318341 0.318382 0.318423 0.318464 0.318505 0.318546 0.318587 0.318628 0.318669 0.318710 0.318751 0.318792 0.318833 0.318874 0.318915 0.318956 0.318996 0.319037 0.319078 0.319119 0.319160 0.319201 0.319242 0.319283 0.319324 0.319365 0.319406 0.319447 0.319488 0.319529 0.319570 0.319611 0.319652 0.319693 0.319734 0.319775 0.319816 0.319857 0.319898 0.319939 0.319980 0.320020 0.320061 0.320102 0.320143 0.320184 0.320225 0.320266 0.320307 0.320348 0.320389 0.320430 0.320471 0.320512 0.320553 0.320594 0.320635 0.320676 0.320717 0.320758 0.320799 0.320840 0.320881 0.320922 0.320963 0.321004 0.321044 0.321085 0.321126 0.321167 0.321208 0.321249 0.321290 0.321331 0.321372 0.321413 0.321454 0.321495 0.321536 0.321577 0.321618 0.321659 0.321700 0.321741 0.321782 0.321823 0.321864 0.321905 0.321946 0.321987 0.322028 0.322068 0.322109 0.322150 0.322191 0.322232 0.322273 0.322314 0.322355 0.322396 0.322437 0.322478 0.322519 0.322560 0.322601 0.322642 0.322683 0.322724 0.322765 0.322806 0.322847 0.322888 0.322929 0.322970 0.323011 0.323052 0.323092 0.323133 0.323174 0.323215 0.323256 0.323297 0.323338 0.323379 0.323420 0.323461 0.323502 0.323543 0.323584 0.323625 0.323666 0.323707 0.323748 0.323789 0.323830 0.323871 0.323912 0.323953 0.323994 0.324035 0.324076 0.324116 0.324157 0.324198 0.324239 0.324280 0.324321 0.324362 0.324403 0.324444 0.324485 0.324526 0.324567 0.324608 0.324649 0.324690 0.324731 0.324772 0.324813 0.324854 0.324895 0.324936 0.324977 0.325018 0.325059 0.325100 0.325140 0.325181 0.325222 0.325263 0.325304 0.325345 0.325386 0.325427 0.325468 0.325509 0.325550 0.325591 0.325632 0.325673 0.325714 0.325755 0.325796 0.325837 0.325878 0.325919 0.325960 0.326001 0.326042 0.326083 0.326124 0.326164 0.326205 0.326246 0.326287 0.326328 0.326369 0.326410 0.326451 0.326492 0.326533 0.326574 0.326615 0.326656 0.326697 0.326738 0.326779 0.326820 0.326861 0.326902 0.326943 0.326984 0.327025 0.327066 0.327107 0.327148 0.327188 0.327229 0.327270 0.327311 0.327352 0.327393 0.327434 0.327475 0.327516 0.327557 0.327598 0.327639 0.327680 0.327721 0.327762 0.327803 0.327844 0.327885 0.327926 0.327967 0.328008 0.328049 0.328090 0.328131 0.328172 0.328212 0.328253 0.328294 0.328335 0.328376 0.328417 0.328458 0.328499 0.328540 0.328581 0.328622 0.328663 0.328704 0.328745 0.328786 0.328827 0.328868 0.328909 0.328950 0.328991 0.329032 0.329073 0.329114 0.329155 0.329196 0.329236 0.329277 0.329318 0.329359 0.329400 0.329441 0.329482 0.329523 0.329564 0.329605 0.329646 0.329687 0.329728 0.329769 0.329810 0.329851 0.329892 0.329933 0.329974 0.330015 0.330056 0.330097 0.330138 0.330179 0.330220 0.330260 0.330301 0.330342 0.330383 0.330424 0.330465 0.330506 0.330547 0.330588 0.330629 0.330670 0.330711 0.330752 0.330793 0.330834 0.330875 0.330916 0.330957 0.330998 0.331039 0.331080 0.331121 0.331162 0.331203 0.331244 0.331284 0.331325 0.331366 0.331407 0.331448 0.331489 0.331530 0.331571 0.331612 0.331653 0.331694 0.331735 0.331776 0.331817 0.331858 0.331899 0.331940 0.331981 0.332022 0.332063 0.332104 0.332145 0.332186 0.332227 0.332268 0.332308 0.332349 0.332390 0.332431 0.332472 0.332513 0.332554 0.332595 0.332636 0.332677 0.332718 0.332759 0.332800 0.332841 0.332882 0.332923 0.332964 0.333005 0.333046 0.333087 0.333128 0.333169 0.333210 0.333251 0.333292 0.333332 0.333373 0.333414 0.333455 0.333496 0.333537 0.333578 0.333619 0.333660 0.333701 0.333742 0.333783 0.333824 0.333865 0.333906 0.333947 0.333988 0.334029 0.334070 0.334111 0.334152 0.334193 0.334234 0.334275 0.334316 0.334356 0.334397 0.334438 0.334479 0.334520 0.334561 0.334602 0.334643 0.334684 0.334725 0.334766 0.334807 0.334848 0.334889 0.334930 0.334971 0.335012 0.335053 0.335094 0.335135 0.335176 0.335217 0.335258 0.335299 0.335340 0.335380 0.335421 0.335462 0.335503 0.335544 0.335585 0.335626 0.335667 0.335708 0.335749 0.335790 0.335831 0.335872 0.335913 0.335954 0.335995 0.336036 0.336077 0.336118 0.336159 0.336200 0.336241 0.336282 0.336323 0.336364 0.336404 0.336445 0.336486 0.336527 0.336568 0.336609 0.336650 0.336691 0.336732 0.336773 0.336814 0.336855 0.336896 0.336937 0.336978 0.337019 0.337060 0.337101 0.337142 0.337183 0.337224 0.337265 0.337306 0.337347 0.337388 0.337428 0.337469 0.337510 0.337551 0.337592 0.337633 0.337674 0.337715 0.337756 0.337797 0.337838 0.337879 0.337920 0.337961 0.338002 0.338043 0.338084 0.338125 0.338166 0.338207 0.338248 0.338289 0.338330 0.338371 0.338412 0.338452 0.338493 0.338534 0.338575 0.338616 0.338657 0.338698 0.338739 0.338780 0.338821 0.338862 0.338903 0.338944 0.338985 0.339026 0.339067 0.339108 0.339149 0.339190 0.339231 0.339272 0.339313 0.339354 0.339395 0.339436 0.339476 0.339517 0.339558 0.339599 0.339640 0.339681 0.339722 0.339763 0.339804 0.339845 0.339886 0.339927 0.339968 0.340009 0.340050 0.340091 0.340132 0.340173 0.340214 0.340255 0.340296 0.340337 0.340378 0.340419 0.340460 0.340500 0.340541 0.340582 0.340623 0.340664 0.340705 0.340746 0.340787 0.340828 0.340869 0.340910 0.340951 0.340992 0.341033 0.341074 0.341115 0.341156 0.341197 0.341238 0.341279 0.341320 0.341361 0.341402 0.341443 0.341484 0.341524 0.341565 0.341606 0.341647 0.341688 0.341729 0.341770 0.341811 0.341852 0.341893 0.341934 0.341975 0.342016 0.342057 0.342098 0.342139 0.342180 0.342221 0.342262 0.342303 0.342344 0.342385 0.342426 0.342467 0.342508 0.342548 0.342589 0.342630 0.342671 0.342712 0.342753 0.342794 0.342835 0.342876 0.342917 0.342958 0.342999 0.343040 0.343081 0.343122 0.343163 0.343204 0.343245 0.343286 0.343327 0.343368 0.343409 0.343450 0.343491 0.343532 0.343572 0.343613 0.343654 0.343695 0.343736 0.343777 0.343818 0.343859 0.343900 0.343941 0.343982 0.344023 0.344064 0.344105 0.344146 0.344187 0.344228 0.344269 0.344310 0.344351 0.344392 0.344433 0.344474 0.344515 0.344556 0.344596 0.344637 0.344678 0.344719 0.344760 0.344801 0.344842 0.344883 0.344924 0.344965 0.345006 0.345047 0.345088 0.345129 0.345170 0.345211 0.345252 0.345293 0.345334 0.345375 0.345416 0.345457 0.345498 0.345539 0.345580 0.345620 0.345661 0.345702 0.345743 0.345784 0.345825 0.345866 0.345907 0.345948 0.345989 0.346030 0.346071 0.346112 0.346153 0.346194 0.346235 0.346276 0.346317 0.346358 0.346399 0.346440 0.346481 0.346522 0.346563 0.346604 0.346644 0.346685 0.346726 0.346767 0.346808 0.346849 0.346890 0.346931 0.346972 0.347013 0.347054 0.347095 0.347136 0.347177 0.347218 0.347259 0.347300 0.347341 0.347382 0.347423 0.347464 0.347505 0.347546 0.347587 0.347628 0.347668 0.347709 0.347750 0.347791 0.347832 0.347873 0.347914 0.347955 0.347996 0.348037 0.348078 0.348119 0.348160 0.348201 0.348242 0.348283 0.348324 0.348365 0.348406 0.348447 0.348488 0.348529 0.348570 0.348611 0.348652 0.348692 0.348733 0.348774 0.348815 0.348856 0.348897 0.348938 0.348979 0.349020 0.349061 0.349102 0.349143 0.349184 0.349225 0.349266 0.349307 0.349348 0.349389 0.349430 0.349471 0.349512 0.349553 0.349594 0.349635 0.349676 0.349716 0.349757 0.349798 0.349839 0.349880 0.349921 0.349962 0.350003 0.350044 0.350085 0.350126 0.350167 0.350208 0.350249 0.350290 0.350331 0.350372 0.350413 0.350454 0.350495 0.350536 0.350577 0.350618 0.350659 0.350700 0.350740 0.350781 0.350822 0.350863 0.350904 0.350945 0.350986 0.351027 0.351068 0.351109 0.351150 0.351191 0.351232 0.351273 0.351314 0.351355 0.351396 0.351437 0.351478 0.351519 0.351560 0.351601 0.351642 0.351683 0.351724 0.351764 0.351805 0.351846 0.351887 0.351928 0.351969 0.352010 0.352051 0.352092 0.352133 0.352174 0.352215 0.352256 0.352297 0.352338 0.352379 0.352420 0.352461 0.352502 0.352543 0.352584 0.352625 0.352666 0.352707 0.352748 0.352788 0.352829 0.352870 0.352911 0.352952 0.352993 0.353034 0.353075 0.353116 0.353157 0.353198 0.353239 0.353280 0.353321 0.353362 0.353403 0.353444 0.353485 0.353526 0.353567 0.353608 0.353649 0.353690 0.353731 0.353772 0.353812 0.353853 0.353894 0.353935 0.353976 0.354017 0.354058 0.354099 0.354140 0.354181 0.354222 0.354263 0.354304 0.354345 0.354386 0.354427 0.354468 0.354509 0.354550 0.354591 0.354632 0.354673 0.354714 0.354755 0.354796 0.354836 0.354877 0.354918 0.354959 0.355000 0.355041 0.355082 0.355123 0.355164 0.355205 0.355246 0.355287 0.355328 0.355369 0.355410 0.355451 0.355492 0.355533 0.355574 0.355615 0.355656 0.355697 0.355738 0.355779 0.355820 0.355860 0.355901 0.355942 0.355983 0.356024 0.356065 0.356106 0.356147 0.356188 0.356229 0.356270 0.356311 0.356352 0.356393 0.356434 0.356475 0.356516 0.356557 0.356598 0.356639 0.356680 0.356721 0.356762 0.356803 0.356844 0.356884 0.356925 0.356966 0.357007 0.357048 0.357089 0.357130 0.357171 0.357212 0.357253 0.357294 0.357335 0.357376 0.357417 0.357458 0.357499 0.357540 0.357581 0.357622 0.357663 0.357704 0.357745 0.357786 0.357827 0.357868 0.357908 0.357949 0.357990 0.358031 0.358072 0.358113 0.358154 0.358195 0.358236 0.358277 0.358318 0.358359 0.358400 0.358441 0.358482 0.358523 0.358564 0.358605 0.358646 0.358687 0.358728 0.358769 0.358810 0.358851 0.358892 0.358932 0.358973 0.359014 0.359055 0.359096 0.359137 0.359178 0.359219 0.359260 0.359301 0.359342 0.359383 0.359424 0.359465 0.359506 0.359547 0.359588 0.359629 0.359670 0.359711 0.359752 0.359793 0.359834 0.359875 0.359916 0.359956 0.359997 0.360038 0.360079 0.360120 0.360161 0.360202 0.360243 0.360284 0.360325 0.360366 0.360407 0.360448 0.360489 0.360530 0.360571 0.360612 0.360653 0.360694 0.360735 0.360776 0.360817 0.360858 0.360899 0.360940 0.360980 0.361021 0.361062 0.361103 0.361144 0.361185 0.361226 0.361267 0.361308 0.361349 0.361390 0.361431 0.361472 0.361513 0.361554 0.361595 0.361636 0.361677 0.361718 0.361759 0.361800 0.361841 0.361882 0.361923 0.361964 0.362004 0.362045 0.362086 0.362127 0.362168 0.362209 0.362250 0.362291 0.362332 0.362373 0.362414 0.362455 0.362496 0.362537 0.362578 0.362619 0.362660 0.362701 0.362742 0.362783 0.362824 0.362865 0.362906 0.362947 0.362988 0.363028 0.363069 0.363110 0.363151 0.363192 0.363233 0.363274 0.363315 0.363356 0.363397 0.363438 0.363479 0.363520 0.363561 0.363602 0.363643 0.363684 0.363725 0.363766 0.363807 0.363848 0.363889 0.363930 0.363971 0.364012 0.364052 0.364093 0.364134 0.364175 0.364216 0.364257 0.364298 0.364339 0.364380 0.364421 0.364462 0.364503 0.364544 0.364585 0.364626 0.364667 0.364708 0.364749 0.364790 0.364831 0.364872 0.364913 0.364954 0.364995 0.365036 0.365076 0.365117 0.365158 0.365199 0.365240 0.365281 0.365322 0.365363 0.365404 0.365445 0.365486 0.365527 0.365568 0.365609 0.365650 0.365691 0.365732 0.365773 0.365814 0.365855 0.365896 0.365937 0.365978 0.366019 0.366060 0.366100 0.366141 0.366182 0.366223 0.366264 0.366305 0.366346 0.366387 0.366428 0.366469 0.366510 0.366551 0.366592 0.366633 0.366674 0.366715 0.366756 0.366797 0.366838 0.366879 0.366920 0.366961 0.367002 0.367043 0.367084 0.367124 0.367165 0.367206 0.367247 0.367288 0.367329 0.367370 0.367411 0.367452 0.367493 0.367534 0.367575 0.367616 0.367657 0.367698 0.367739 0.367780 0.367821 0.367862 0.367903 0.367944 0.367985 0.368026 0.368067 0.368108 0.368148 0.368189 0.368230 0.368271 0.368312 0.368353 0.368394 0.368435 0.368476 0.368517 0.368558 0.368599 0.368640 0.368681 0.368722 0.368763 0.368804 0.368845 0.368886 0.368927 0.368968 0.369009 0.369050 0.369091 0.369132 0.369172 0.369213 0.369254 0.369295 0.369336 0.369377 0.369418 0.369459 0.369500 0.369541 0.369582 0.369623 0.369664 0.369705 0.369746 0.369787 0.369828 0.369869 0.369910 0.369951 0.369992 0.370033 0.370074 0.370115 0.370156 0.370196 0.370237 0.370278 0.370319 0.370360 0.370401 0.370442 0.370483 0.370524 0.370565 0.370606 0.370647 0.370688 0.370729 0.370770 0.370811 0.370852 0.370893 0.370934 0.370975 0.371016 0.371057 0.371098 0.371139 0.371180 0.371220 0.371261 0.371302 0.371343 0.371384 0.371425 0.371466 0.371507 0.371548 0.371589 0.371630 0.371671 0.371712 0.371753 0.371794 0.371835 0.371876 0.371917 0.371958 0.371999 0.372040 0.372081 0.372122 0.372163 0.372204 0.372244 0.372285 0.372326 0.372367 0.372408 0.372449 0.372490 0.372531 0.372572 0.372613 0.372654 0.372695 0.372736 0.372777 0.372818 0.372859 0.372900 0.372941 0.372982 0.373023 0.373064 0.373105 0.373146 0.373187 0.373228 0.373268 0.373309 0.373350 0.373391 0.373432 0.373473 0.373514 0.373555 0.373596 0.373637 0.373678 0.373719 0.373760 0.373801 0.373842 0.373883 0.373924 0.373965 0.374006 0.374047 0.374088 0.374129 0.374170 0.374211 0.374252 0.374292 0.374333 0.374374 0.374415 0.374456 0.374497 0.374538 0.374579 0.374620 0.374661 0.374702 0.374743 0.374784 0.374825 0.374866 0.374907 0.374948 0.374989 0.375030 0.375071 0.375112 0.375153 0.375194 0.375235 0.375276 0.375316 0.375357 0.375398 0.375439 0.375480 0.375521 0.375562 0.375603 0.375644 0.375685 0.375726 0.375767 0.375808 0.375849 0.375890 0.375931 0.375972 0.376013 0.376054 0.376095 0.376136 0.376177 0.376218 0.376259 0.376300 0.376340 0.376381 0.376422 0.376463 0.376504 0.376545 0.376586 0.376627 0.376668 0.376709 0.376750 0.376791 0.376832 0.376873 0.376914 0.376955 0.376996 0.377037 0.377078 0.377119 0.377160 0.377201 0.377242 0.377283 0.377324 0.377364 0.377405 0.377446 0.377487 0.377528 0.377569 0.377610 0.377651 0.377692 0.377733 0.377774 0.377815 0.377856 0.377897 0.377938 0.377979 0.378020 0.378061 0.378102 0.378143 0.378184 0.378225 0.378266 0.378307 0.378348 0.378388 0.378429 0.378470 0.378511 0.378552 0.378593 0.378634 0.378675 0.378716 0.378757 0.378798 0.378839 0.378880 0.378921 0.378962 0.379003 0.379044 0.379085 0.379126 0.379167 0.379208 0.379249 0.379290 0.379331 0.379372 0.379412 0.379453 0.379494 0.379535 0.379576 0.379617 0.379658 0.379699 0.379740 0.379781 0.379822 0.379863 0.379904 0.379945 0.379986 0.380027 0.380068 0.380109 0.380150 0.380191 0.380232 0.380273 0.380314 0.380355 0.380396 0.380436 0.380477 0.380518 0.380559 0.380600 0.380641 0.380682 0.380723 0.380764 0.380805 0.380846 0.380887 0.380928 0.380969 0.381010 0.381051 0.381092 0.381133 0.381174 0.381215 0.381256 0.381297 0.381338 0.381379 0.381420 0.381460 0.381501 0.381542 0.381583 0.381624 0.381665 0.381706 0.381747 0.381788 0.381829 0.381870 0.381911 0.381952 0.381993 0.382034 0.382075 0.382116 0.382157 0.382198 0.382239 0.382280 0.382321 0.382362 0.382403 0.382444 0.382484 0.382525 0.382566 0.382607 0.382648 0.382689 0.382730 0.382771 0.382812 0.382853 0.382894 0.382935 0.382976 0.383017 0.383058 0.383099 0.383140 0.383181 0.383222 0.383263 0.383304 0.383345 0.383386 0.383427 0.383468 0.383508 0.383549 0.383590 0.383631 0.383672 0.383713 0.383754 0.383795 0.383836 0.383877 0.383918 0.383959 0.384000 0.384041 0.384082 0.384123 0.384164 0.384205 0.384246 0.384287 0.384328 0.384369 0.384410 0.384451 0.384492 0.384532 0.384573 0.384614 0.384655 0.384696 0.384737 0.384778 0.384819 0.384860 0.384901 0.384942 0.384983 0.385024 0.385065 0.385106 0.385147 0.385188 0.385229 0.385270 0.385311 0.385352 0.385393 0.385434 0.385475 0.385516 0.385556 0.385597 0.385638 0.385679 0.385720 0.385761 0.385802 0.385843 0.385884 0.385925 0.385966 0.386007 0.386048 0.386089 0.386130 0.386171 0.386212 0.386253 0.386294 0.386335 0.386376 0.386417 0.386458 0.386499 0.386540 0.386580 0.386621 0.386662 0.386703 0.386744 0.386785 0.386826 0.386867 0.386908 0.386949 0.386990 0.387031 0.387072 0.387113 0.387154 0.387195 0.387236 0.387277 0.387318 0.387359 0.387400 0.387441 0.387482 0.387523 0.387564 0.387604 0.387645 0.387686 0.387727 0.387768 0.387809 0.387850 0.387891 0.387932 0.387973 0.388014 0.388055 0.388096 0.388137 0.388178 0.388219 0.388260 0.388301 0.388342 0.388383 0.388424 0.388465 0.388506 0.388547 0.388588 0.388628 0.388669 0.388710 0.388751 0.388792 0.388833 0.388874 0.388915 0.388956 0.388997 0.389038 0.389079 0.389120 0.389161 0.389202 0.389243 0.389284 0.389325 0.389366 0.389407 0.389448 0.389489 0.389530 0.389571 0.389612 0.389652 0.389693 0.389734 0.389775 0.389816 0.389857 0.389898 0.389939 0.389980 0.390021 0.390062 0.390103 0.390144 0.390185 0.390226 0.390267 0.390308 0.390349 0.390390 0.390431 0.390472 0.390513 0.390554 0.390595 0.390636 0.390676 0.390717 0.390758 0.390799 0.390840 0.390881 0.390922 0.390963 0.391004 0.391045 0.391086 0.391127 0.391168 0.391209 0.391250 0.391291 0.391332 0.391373 0.391414 0.391455 0.391496 0.391537 0.391578 0.391619 0.391660 0.391700 0.391741 0.391782 0.391823 0.391864 0.391905 0.391946 0.391987 0.392028 0.392069 0.392110 0.392151 0.392192 0.392233 0.392274 0.392315 0.392356 0.392397 0.392438 0.392479 0.392520 0.392561 0.392602 0.392643 0.392684 0.392724 0.392765 0.392806 0.392847 0.392888 0.392929 0.392970 0.393011 0.393052 0.393093 0.393134 0.393175 0.393216 0.393257 0.393298 0.393339 0.393380 0.393421 0.393462 0.393503 0.393544 0.393585 0.393626 0.393667 0.393708 0.393748 0.393789 0.393830 0.393871 0.393912 0.393953 0.393994 0.394035 0.394076 0.394117 0.394158 0.394199 0.394240 0.394281 0.394322 0.394363 0.394404 0.394445 0.394486 0.394527 0.394568 0.394609 0.394650 0.394691 0.394732 0.394772 0.394813 0.394854 0.394895 0.394936 0.394977 0.395018 0.395059 0.395100 0.395141 0.395182 0.395223 0.395264 0.395305 0.395346 0.395387 0.395428 0.395469 0.395510 0.395551 0.395592 0.395633 0.395674 0.395715 0.395756 0.395796 0.395837 0.395878 0.395919 0.395960 0.396001 0.396042 0.396083 0.396124 0.396165 0.396206 0.396247 0.396288 0.396329 0.396370 0.396411 0.396452 0.396493 0.396534 0.396575 0.396616 0.396657 0.396698 0.396739 0.396780 0.396820 0.396861 0.396902 0.396943 0.396984 0.397025 0.397066 0.397107 0.397148 0.397189 0.397230 0.397271 0.397312 0.397353 0.397394 0.397435 0.397476 0.397517 0.397558 0.397599 0.397640 0.397681 0.397722 0.397763 0.397804 0.397844 0.397885 0.397926 0.397967 0.398008 0.398049 0.398090 0.398131 0.398172 0.398213 0.398254 0.398295 0.398336 0.398377 0.398418 0.398459 0.398500 0.398541 0.398582 0.398623 0.398664 0.398705 0.398746 0.398787 0.398828 0.398868 0.398909 0.398950 0.398991 0.399032 0.399073 0.399114 0.399155 0.399196 0.399237 0.399278 0.399319 0.399360 0.399401 0.399442 0.399483 0.399524 0.399565 0.399606 0.399647 0.399688 0.399729 0.399770 0.399811 0.399852 0.399892 0.399933 0.399974 0.400015 0.400056 0.400097 0.400138 0.400179 0.400220 0.400261 0.400302 0.400343 0.400384 0.400425 0.400466 0.400507 0.400548 0.400589 0.400630 0.400671 0.400712 0.400753 0.400794 0.400835 0.400876 0.400916 0.400957 0.400998 0.401039 0.401080 0.401121 0.401162 0.401203 0.401244 0.401285 0.401326 0.401367 0.401408 0.401449 0.401490 0.401531 0.401572 0.401613 0.401654 0.401695 0.401736 0.401777 0.401818 0.401859 0.401900 0.401940 0.401981 0.402022 0.402063 0.402104 0.402145 0.402186 0.402227 0.402268 0.402309 0.402350 0.402391 0.402432 0.402473 0.402514 0.402555 0.402596 0.402637 0.402678 0.402719 0.402760 0.402801 0.402842 0.402883 0.402924 0.402964 0.403005 0.403046 0.403087 0.403128 0.403169 0.403210 0.403251 0.403292 0.403333 0.403374 0.403415 0.403456 0.403497 0.403538 0.403579 0.403620 0.403661 0.403702 0.403743 0.403784 0.403825 0.403866 0.403907 0.403948 0.403988 0.404029 0.404070 0.404111 0.404152 0.404193 0.404234 0.404275 0.404316 0.404357 0.404398 0.404439 0.404480 0.404521 0.404562 0.404603 0.404644 0.404685 0.404726 0.404767 0.404808 0.404849 0.404890 0.404931 0.404972 0.405012 0.405053 0.405094 0.405135 0.405176 0.405217 0.405258 0.405299 0.405340 0.405381 0.405422 0.405463 0.405504 0.405545 0.405586 0.405627 0.405668 0.405709 0.405750 0.405791 0.405832 0.405873 0.405914 0.405955 0.405996 0.406036 0.406077 0.406118 0.406159 0.406200 0.406241 0.406282 0.406323 0.406364 0.406405 0.406446 0.406487 0.406528 0.406569 0.406610 0.406651 0.406692 0.406733 0.406774 0.406815 0.406856 0.406897 0.406938 0.406979 0.407020 0.407060 0.407101 0.407142 0.407183 0.407224 0.407265 0.407306 0.407347 0.407388 0.407429 0.407470 0.407511 0.407552 0.407593 0.407634 0.407675 0.407716 0.407757 0.407798 0.407839 0.407880 0.407921 0.407962 0.408003 0.408044 0.408084 0.408125 0.408166 0.408207 0.408248 0.408289 0.408330 0.408371 0.408412 0.408453 0.408494 0.408535 0.408576 0.408617 0.408658 0.408699 0.408740 0.408781 0.408822 0.408863 0.408904 0.408945 0.408986 0.409027 0.409068 0.409108 0.409149 0.409190 0.409231 0.409272 0.409313 0.409354 0.409395 0.409436 0.409477 0.409518 0.409559 0.409600 0.409641 0.409682 0.409723 0.409764 0.409805 0.409846 0.409887 0.409928 0.409969 0.410010 0.410051 0.410092 0.410132 0.410173 0.410214 0.410255 0.410296 0.410337 0.410378 0.410419 0.410460 0.410501 0.410542 0.410583 0.410624 0.410665 0.410706 0.410747 0.410788 0.410829 0.410870 0.410911 0.410952 0.410993 0.411034 0.411075 0.411116 0.411156 0.411197 0.411238 0.411279 0.411320 0.411361 0.411402 0.411443 0.411484 0.411525 0.411566 0.411607 0.411648 0.411689 0.411730 0.411771 0.411812 0.411853 0.411894 0.411935 0.411976 0.412017 0.412058 0.412099 0.412140 0.412180 0.412221 0.412262 0.412303 0.412344 0.412385 0.412426 0.412467 0.412508 0.412549 0.412590 0.412631 0.412672 0.412713 0.412754 0.412795 0.412836 0.412877 0.412918 0.412959 0.413000 0.413041 0.413082 0.413123 0.413164 0.413204 0.413245 0.413286 0.413327 0.413368 0.413409 0.413450 0.413491 0.413532 0.413573 0.413614 0.413655 0.413696 0.413737 0.413778 0.413819 0.413860 0.413901 0.413942 0.413983 0.414024 0.414065 0.414106 0.414147 0.414188 0.414228 0.414269 0.414310 0.414351 0.414392 0.414433 0.414474 0.414515 0.414556 0.414597 0.414638 0.414679 0.414720 0.414761 0.414802 0.414843 0.414884 0.414925 0.414966 0.415007 0.415048 0.415089 0.415130 0.415171 0.415212 0.415252 0.415293 0.415334 0.415375 0.415416 0.415457 0.415498 0.415539 0.415580 0.415621 0.415662 0.415703 0.415744 0.415785 0.415826 0.415867 0.415908 0.415949 0.415990 0.416031 0.416072 0.416113 0.416154 0.416195 0.416236 0.416276 0.416317 0.416358 0.416399 0.416440 0.416481 0.416522 0.416563 0.416604 0.416645 0.416686 0.416727 0.416768 0.416809 0.416850 0.416891 0.416932 0.416973 0.417014 0.417055 0.417096 0.417137 0.417178 0.417219 0.417260 0.417300 0.417341 0.417382 0.417423 0.417464 0.417505 0.417546 0.417587 0.417628 0.417669 0.417710 0.417751 0.417792 0.417833 0.417874 0.417915 0.417956 0.417997 0.418038 0.418079 0.418120 0.418161 0.418202 0.418243 0.418284 0.418324 0.418365 0.418406 0.418447 0.418488 0.418529 0.418570 0.418611 0.418652 0.418693 0.418734 0.418775 0.418816 0.418857 0.418898 0.418939 0.418980 0.419021 0.419062 0.419103 0.419144 0.419185 0.419226 0.419267 0.419308 0.419348 0.419389 0.419430 0.419471 0.419512 0.419553 0.419594 0.419635 0.419676 0.419717 0.419758 0.419799 0.419840 0.419881 0.419922 0.419963 0.420004 0.420045 0.420086 0.420127 0.420168 0.420209 0.420250 0.420291 0.420332 0.420372 0.420413 0.420454 0.420495 0.420536 0.420577 0.420618 0.420659 0.420700 0.420741 0.420782 0.420823 0.420864 0.420905 0.420946 0.420987 0.421028 0.421069 0.421110 0.421151 0.421192 0.421233 0.421274 0.421315 0.421356 0.421396 0.421437 0.421478 0.421519 0.421560 0.421601 0.421642 0.421683 0.421724 0.421765 0.421806 0.421847 0.421888 0.421929 0.421970 0.422011 0.422052 0.422093 0.422134 0.422175 0.422216 0.422257 0.422298 0.422339 0.422380 0.422420 0.422461 0.422502 0.422543 0.422584 0.422625 0.422666 0.422707 0.422748 0.422789 0.422830 0.422871 0.422912 0.422953 0.422994 0.423035 0.423076 0.423117 0.423158 0.423199 0.423240 0.423281 0.423322 0.423363 0.423404 0.423444 0.423485 0.423526 0.423567 0.423608 0.423649 0.423690 0.423731 0.423772 0.423813 0.423854 0.423895 0.423936 0.423977 0.424018 0.424059 0.424100 0.424141 0.424182 0.424223 0.424264 0.424305 0.424346 0.424387 0.424428 0.424468 0.424509 0.424550 0.424591 0.424632 0.424673 0.424714 0.424755 0.424796 0.424837 0.424878 0.424919 0.424960 0.425001 0.425042 0.425083 0.425124 0.425165 0.425206 0.425247 0.425288 0.425329 0.425370 0.425411 0.425452 0.425492 0.425533 0.425574 0.425615 0.425656 0.425697 0.425738 0.425779 0.425820 0.425861 0.425902 0.425943 0.425984 0.426025 0.426066 0.426107 0.426148 0.426189 0.426230 0.426271 0.426312 0.426353 0.426394 0.426435 0.426476 0.426516 0.426557 0.426598 0.426639 0.426680 0.426721 0.426762 0.426803 0.426844 0.426885 0.426926 0.426967 0.427008 0.427049 0.427090 0.427131 0.427172 0.427213 0.427254 0.427295 0.427336 0.427377 0.427418 0.427459 0.427500 0.427540 0.427581 0.427622 0.427663 0.427704 0.427745 0.427786 0.427827 0.427868 0.427909 0.427950 0.427991 0.428032 0.428073 0.428114 0.428155 0.428196 0.428237 0.428278 0.428319 0.428360 0.428401 0.428442 0.428483 0.428524 0.428564 0.428605 0.428646 0.428687 0.428728 0.428769 0.428810 0.428851 0.428892 0.428933 0.428974 0.429015 0.429056 0.429097 0.429138 0.429179 0.429220 0.429261 0.429302 0.429343 0.429384 0.429425 0.429466 0.429507 0.429548 0.429588 0.429629 0.429670 0.429711 0.429752 0.429793 0.429834 0.429875 0.429916 0.429957 0.429998 0.430039 0.430080 0.430121 0.430162 0.430203 0.430244 0.430285 0.430326 0.430367 0.430408 0.430449 0.430490 0.430531 0.430572 0.430612 0.430653 0.430694 0.430735 0.430776 0.430817 0.430858 0.430899 0.430940 0.430981 0.431022 0.431063 0.431104 0.431145 0.431186 0.431227 0.431268 0.431309 0.431350 0.431391 0.431432 0.431473 0.431514 0.431555 0.431596 0.431636 0.431677 0.431718 0.431759 0.431800 0.431841 0.431882 0.431923 0.431964 0.432005 0.432046 0.432087 0.432128 0.432169 0.432210 0.432251 0.432292 0.432333 0.432374 0.432415 0.432456 0.432497 0.432538 0.432579 0.432620 0.432660 0.432701 0.432742 0.432783 0.432824 0.432865 0.432906 0.432947 0.432988 0.433029 0.433070 0.433111 0.433152 0.433193 0.433234 0.433275 0.433316 0.433357 0.433398 0.433439 0.433480 0.433521 0.433562 0.433603 0.433644 0.433684 0.433725 0.433766 0.433807 0.433848 0.433889 0.433930 0.433971 0.434012 0.434053 0.434094 0.434135 0.434176 0.434217 0.434258 0.434299 0.434340 0.434381 0.434422 0.434463 0.434504 0.434545 0.434586 0.434627 0.434668 0.434708 0.434749 0.434790 0.434831 0.434872 0.434913 0.434954 0.434995 0.435036 0.435077 0.435118 0.435159 0.435200 0.435241 0.435282 0.435323 0.435364 0.435405 0.435446 0.435487 0.435528 0.435569 0.435610 0.435651 0.435692 0.435732 0.435773 0.435814 0.435855 0.435896 0.435937 0.435978 0.436019 0.436060 0.436101 0.436142 0.436183 0.436224 0.436265 0.436306 0.436347 0.436388 0.436429 0.436470 0.436511 0.436552 0.436593 0.436634 0.436675 0.436716 0.436756 0.436797 0.436838 0.436879 0.436920 0.436961 0.437002 0.437043 0.437084 0.437125 0.437166 0.437207 0.437248 0.437289 0.437330 0.437371 0.437412 0.437453 0.437494 0.437535 0.437576 0.437617 0.437658 0.437699 0.437740 0.437780 0.437821 0.437862 0.437903 0.437944 0.437985 0.438026 0.438067 0.438108 0.438149 0.438190 0.438231 0.438272 0.438313 0.438354 0.438395 0.438436 0.438477 0.438518 0.438559 0.438600 0.438641 0.438682 0.438723 0.438764 0.438804 0.438845 0.438886 0.438927 0.438968 0.439009 0.439050 0.439091 0.439132 0.439173 0.439214 0.439255 0.439296 0.439337 0.439378 0.439419 0.439460 0.439501 0.439542 0.439583 0.439624 0.439665 0.439706 0.439747 0.439788 0.439828 0.439869 0.439910 0.439951 0.439992 0.440033 0.440074 0.440115 0.440156 0.440197 0.440238 0.440279 0.440320 0.440361 0.440402 0.440443 0.440484 0.440525 0.440566 0.440607 0.440648 0.440689 0.440730 0.440771 0.440812 0.440852 0.440893 0.440934 0.440975 0.441016 0.441057 0.441098 0.441139 0.441180 0.441221 0.441262 0.441303 0.441344 0.441385 0.441426 0.441467 0.441508 0.441549 0.441590 0.441631 0.441672 0.441713 0.441754 0.441795 0.441836 0.441876 0.441917 0.441958 0.441999 0.442040 0.442081 0.442122 0.442163 0.442204 0.442245 0.442286 0.442327 0.442368 0.442409 0.442450 0.442491 0.442532 0.442573 0.442614 0.442655 0.442696 0.442737 0.442778 0.442819 0.442860 0.442900 0.442941 0.442982 0.443023 0.443064 0.443105 0.443146 0.443187 0.443228 0.443269 0.443310 0.443351 0.443392 0.443433 0.443474 0.443515 0.443556 0.443597 0.443638 0.443679 0.443720 0.443761 0.443802 0.443843 0.443884 0.443924 0.443965 0.444006 0.444047 0.444088 0.444129 0.444170 0.444211 0.444252 0.444293 0.444334 0.444375 0.444416 0.444457 0.444498 0.444539 0.444580 0.444621 0.444662 0.444703 0.444744 0.444785 0.444826 0.444867 0.444908 0.444948 0.444989 0.445030 0.445071 0.445112 0.445153 0.445194 0.445235 0.445276 0.445317 0.445358 0.445399 0.445440 0.445481 0.445522 0.445563 0.445604 0.445645 0.445686 0.445727 0.445768 0.445809 0.445850 0.445891 0.445932 0.445972 0.446013 0.446054 0.446095 0.446136 0.446177 0.446218 0.446259 0.446300 0.446341 0.446382 0.446423 0.446464 0.446505 0.446546 0.446587 0.446628 0.446669 0.446710 0.446751 0.446792 0.446833 0.446874 0.446915 0.446956 0.446996 0.447037 0.447078 0.447119 0.447160 0.447201 0.447242 0.447283 0.447324 0.447365 0.447406 0.447447 0.447488 0.447529 0.447570 0.447611 0.447652 0.447693 0.447734 0.447775 0.447816 0.447857 0.447898 0.447939 0.447980 0.448020 0.448061 0.448102 0.448143 0.448184 0.448225 0.448266 0.448307 0.448348 0.448389 0.448430 0.448471 0.448512 0.448553 0.448594 0.448635 0.448676 0.448717 0.448758 0.448799 0.448840 0.448881 0.448922 0.448963 0.449004 0.449044 0.449085 0.449126 0.449167 0.449208 0.449249 0.449290 0.449331 0.449372 0.449413 0.449454 0.449495 0.449536 0.449577 0.449618 0.449659 0.449700 0.449741 0.449782 0.449823 0.449864 0.449905 0.449946 0.449987 0.450028 0.450068 0.450109 0.450150 0.450191 0.450232 0.450273 0.450314 0.450355 0.450396 0.450437 0.450478 0.450519 0.450560 0.450601 0.450642 0.450683 0.450724 0.450765 0.450806 0.450847 0.450888 0.450929 0.450970 0.451011 0.451052 0.451092 0.451133 0.451174 0.451215 0.451256 0.451297 0.451338 0.451379 0.451420 0.451461 0.451502 0.451543 0.451584 0.451625 0.451666 0.451707 0.451748 0.451789 0.451830 0.451871 0.451912 0.451953 0.451994 0.452035 0.452076 0.452116 0.452157 0.452198 0.452239 0.452280 0.452321 0.452362 0.452403 0.452444 0.452485 0.452526 0.452567 0.452608 0.452649 0.452690 0.452731 0.452772 0.452813 0.452854 0.452895 0.452936 0.452977 0.453018 0.453059 0.453100 0.453140 0.453181 0.453222 0.453263 0.453304 0.453345 0.453386 0.453427 0.453468 0.453509 0.453550 0.453591 0.453632 0.453673 0.453714 0.453755 0.453796 0.453837 0.453878 0.453919 0.453960 0.454001 0.454042 0.454083 0.454124 0.454164 0.454205 0.454246 0.454287 0.454328 0.454369 0.454410 0.454451 0.454492 0.454533 0.454574 0.454615 0.454656 0.454697 0.454738 0.454779 0.454820 0.454861 0.454902 0.454943 0.454984 0.455025 0.455066 0.455107 0.455148 0.455188 0.455229 0.455270 0.455311 0.455352 0.455393 0.455434 0.455475 0.455516 0.455557 0.455598 0.455639 0.455680 0.455721 0.455762 0.455803 0.455844 0.455885 0.455926 0.455967 0.456008 0.456049 0.456090 0.456131 0.456172 0.456212 0.456253 0.456294 0.456335 0.456376 0.456417 0.456458 0.456499 0.456540 0.456581 0.456622 0.456663 0.456704 0.456745 0.456786 0.456827 0.456868 0.456909 0.456950 0.456991 0.457032 0.457073 0.457114 0.457155 0.457196 0.457236 0.457277 0.457318 0.457359 0.457400 0.457441 0.457482 0.457523 0.457564 0.457605 0.457646 0.457687 0.457728 0.457769 0.457810 0.457851 0.457892 0.457933 0.457974 0.458015 0.458056 0.458097 0.458138 0.458179 0.458220 0.458260 0.458301 0.458342 0.458383 0.458424 0.458465 0.458506 0.458547 0.458588 0.458629 0.458670 0.458711 0.458752 0.458793 0.458834 0.458875 0.458916 0.458957 0.458998 0.459039 0.459080 0.459121 0.459162 0.459203 0.459244 0.459284 0.459325 0.459366 0.459407 0.459448 0.459489 0.459530 0.459571 0.459612 0.459653 0.459694 0.459735 0.459776 0.459817 0.459858 0.459899 0.459940 0.459981 0.460022 0.460063 0.460104 0.460145 0.460186 0.460227 0.460268 0.460308 0.460349 0.460390 0.460431 0.460472 0.460513 0.460554 0.460595 0.460636 0.460677 0.460718 0.460759 0.460800 0.460841 0.460882 0.460923 0.460964 0.461005 0.461046 0.461087 0.461128 0.461169 0.461210 0.461251 0.461292 0.461332 0.461373 0.461414 0.461455 0.461496 0.461537 0.461578 0.461619 0.461660 0.461701 0.461742 0.461783 0.461824 0.461865 0.461906 0.461947 0.461988 0.462029 0.462070 0.462111 0.462152 0.462193 0.462234 0.462275 0.462316 0.462356 0.462397 0.462438 0.462479 0.462520 0.462561 0.462602 0.462643 0.462684 0.462725 0.462766 0.462807 0.462848 0.462889 0.462930 0.462971 0.463012 0.463053 0.463094 0.463135 0.463176 0.463217 0.463258 0.463299 0.463340 0.463380 0.463421 0.463462 0.463503 0.463544 0.463585 0.463626 0.463667 0.463708 0.463749 0.463790 0.463831 0.463872 0.463913 0.463954 0.463995 0.464036 0.464077 0.464118 0.464159 0.464200 0.464241 0.464282 0.464323 0.464364 0.464404 0.464445 0.464486 0.464527 0.464568 0.464609 0.464650 0.464691 0.464732 0.464773 0.464814 0.464855 0.464896 0.464937 0.464978 0.465019 0.465060 0.465101 0.465142 0.465183 0.465224 0.465265 0.465306 0.465347 0.465388 0.465428 0.465469 0.465510 0.465551 0.465592 0.465633 0.465674 0.465715 0.465756 0.465797 0.465838 0.465879 0.465920 0.465961 0.466002 0.466043 0.466084 0.466125 0.466166 0.466207 0.466248 0.466289 0.466330 0.466371 0.466412 0.466452 0.466493 0.466534 0.466575 0.466616 0.466657 0.466698 0.466739 0.466780 0.466821 0.466862 0.466903 0.466944 0.466985 0.467026 0.467067 0.467108 0.467149 0.467190 0.467231 0.467272 0.467313 0.467354 0.467395 0.467436 0.467476 0.467517 0.467558 0.467599 0.467640 0.467681 0.467722 0.467763 0.467804 0.467845 0.467886 0.467927 0.467968 0.468009 0.468050 0.468091 0.468132 0.468173 0.468214 0.468255 0.468296 0.468337 0.468378 0.468419 0.468460 0.468500 0.468541 0.468582 0.468623 0.468664 0.468705 0.468746 0.468787 0.468828 0.468869 0.468910 0.468951 0.468992 0.469033 0.469074 0.469115 0.469156 0.469197 0.469238 0.469279 0.469320 0.469361 0.469402 0.469443 0.469484 0.469524 0.469565 0.469606 0.469647 0.469688 0.469729 0.469770 0.469811 0.469852 0.469893 0.469934 0.469975 0.470016 0.470057 0.470098 0.470139 0.470180 0.470221 0.470262 0.470303 0.470344 0.470385 0.470426 0.470467 0.470508 0.470548 0.470589 0.470630 0.470671 0.470712 0.470753 0.470794 0.470835 0.470876 0.470917 0.470958 0.470999 0.471040 0.471081 0.471122 0.471163 0.471204 0.471245 0.471286 0.471327 0.471368 0.471409 0.471450 0.471491 0.471532 0.471572 0.471613 0.471654 0.471695 0.471736 0.471777 0.471818 0.471859 0.471900 0.471941 0.471982 0.472023 0.472064 0.472105 0.472146 0.472187 0.472228 0.472269 0.472310 0.472351 0.472392 0.472433 0.472474 0.472515 0.472556 0.472596 0.472637 0.472678 0.472719 0.472760 0.472801 0.472842 0.472883 0.472924 0.472965 0.473006 0.473047 0.473088 0.473129 0.473170 0.473211 0.473252 0.473293 0.473334 0.473375 0.473416 0.473457 0.473498 0.473539 0.473580 0.473620 0.473661 0.473702 0.473743 0.473784 0.473825 0.473866 0.473907 0.473948 0.473989 0.474030 0.474071 0.474112 0.474153 0.474194 0.474235 0.474276 0.474317 0.474358 0.474399 0.474440 0.474481 0.474522 0.474563 0.474604 0.474644 0.474685 0.474726 0.474767 0.474808 0.474849 0.474890 0.474931 0.474972 0.475013 0.475054 0.475095 0.475136 0.475177 0.475218 0.475259 0.475300 0.475341 0.475382 0.475423 0.475464 0.475505 0.475546 0.475587 0.475628 0.475668 0.475709 0.475750 0.475791 0.475832 0.475873 0.475914 0.475955 0.475996 0.476037 0.476078 0.476119 0.476160 0.476201 0.476242 0.476283 0.476324 0.476365 0.476406 0.476447 0.476488 0.476529 0.476570 0.476611 0.476652 0.476692 0.476733 0.476774 0.476815 0.476856 0.476897 0.476938 0.476979 0.477020 0.477061 0.477102 0.477143 0.477184 0.477225 0.477266 0.477307 0.477348 0.477389 0.477430 0.477471 0.477512 0.477553 0.477594 0.477635 0.477676 0.477716 0.477757 0.477798 0.477839 0.477880 0.477921 0.477962 0.478003 0.478044 0.478085 0.478126 0.478167 0.478208 0.478249 0.478290 0.478331 0.478372 0.478413 0.478454 0.478495 0.478536 0.478577 0.478618 0.478659 0.478700 0.478740 0.478781 0.478822 0.478863 0.478904 0.478945 0.478986 0.479027 0.479068 0.479109 0.479150 0.479191 0.479232 0.479273 0.479314 0.479355 0.479396 0.479437 0.479478 0.479519 0.479560 0.479601 0.479642 0.479683 0.479724 0.479764 0.479805 0.479846 0.479887 0.479928 0.479969 0.480010 0.480051 0.480092 0.480133 0.480174 0.480215 0.480256 0.480297 0.480338 0.480379 0.480420 0.480461 0.480502 0.480543 0.480584 0.480625 0.480666 0.480707 0.480748 0.480788 0.480829 0.480870 0.480911 0.480952 0.480993 0.481034 0.481075 0.481116 0.481157 0.481198 0.481239 0.481280 0.481321 0.481362 0.481403 0.481444 0.481485 0.481526 0.481567 0.481608 0.481649 0.481690 0.481731 0.481772 0.481812 0.481853 0.481894 0.481935 0.481976 0.482017 0.482058 0.482099 0.482140 0.482181 0.482222 0.482263 0.482304 0.482345 0.482386 0.482427 0.482468 0.482509 0.482550 0.482591 0.482632 0.482673 0.482714 0.482755 0.482796 0.482836 0.482877 0.482918 0.482959 0.483000 0.483041 0.483082 0.483123 0.483164 0.483205 0.483246 0.483287 0.483328 0.483369 0.483410 0.483451 0.483492 0.483533 0.483574 0.483615 0.483656 0.483697 0.483738 0.483779 0.483820 0.483860 0.483901 0.483942 0.483983 0.484024 0.484065 0.484106 0.484147 0.484188 0.484229 0.484270 0.484311 0.484352 0.484393 0.484434 0.484475 0.484516 0.484557 0.484598 0.484639 0.484680 0.484721 0.484762 0.484803 0.484844 0.484884 0.484925 0.484966 0.485007 0.485048 0.485089 0.485130 0.485171 0.485212 0.485253 0.485294 0.485335 0.485376 0.485417 0.485458 0.485499 0.485540 0.485581 0.485622 0.485663 0.485704 0.485745 0.485786 0.485827 0.485868 0.485908 0.485949 0.485990 0.486031 0.486072 0.486113 0.486154 0.486195 0.486236 0.486277 0.486318 0.486359 0.486400 0.486441 0.486482 0.486523 0.486564 0.486605 0.486646 0.486687 0.486728 0.486769 0.486810 0.486851 0.486892 0.486932 0.486973 0.487014 0.487055 0.487096 0.487137 0.487178 0.487219 0.487260 0.487301 0.487342 0.487383 0.487424 0.487465 0.487506 0.487547 0.487588 0.487629 0.487670 0.487711 0.487752 0.487793 0.487834 0.487875 0.487916 0.487956 0.487997 0.488038 0.488079 0.488120 0.488161 0.488202 0.488243 0.488284 0.488325 0.488366 0.488407 0.488448 0.488489 0.488530 0.488571 0.488612 0.488653 0.488694 0.488735 0.488776 0.488817 0.488858 0.488899 0.488940 0.488980 0.489021 0.489062 0.489103 0.489144 0.489185 0.489226 0.489267 0.489308 0.489349 0.489390 0.489431 0.489472 0.489513 0.489554 0.489595 0.489636 0.489677 0.489718 0.489759 0.489800 0.489841 0.489882 0.489923 0.489964 0.490004 0.490045 0.490086 0.490127 0.490168 0.490209 0.490250 0.490291 0.490332 0.490373 0.490414 0.490455 0.490496 0.490537 0.490578 0.490619 0.490660 0.490701 0.490742 0.490783 0.490824 0.490865 0.490906 0.490947 0.490988 0.491028 0.491069 0.491110 0.491151 0.491192 0.491233 0.491274 0.491315 0.491356 0.491397 0.491438 0.491479 0.491520 0.491561 0.491602 0.491643 0.491684 0.491725 0.491766 0.491807 0.491848 0.491889 0.491930 0.491971 0.492012 0.492052 0.492093 0.492134 0.492175 0.492216 0.492257 0.492298 0.492339 0.492380 0.492421 0.492462 0.492503 0.492544 0.492585 0.492626 0.492667 0.492708 0.492749 0.492790 0.492831 0.492872 0.492913 0.492954 0.492995 0.493036 0.493076 0.493117 0.493158 0.493199 0.493240 0.493281 0.493322 0.493363 0.493404 0.493445 0.493486 0.493527 0.493568 0.493609 0.493650 0.493691 0.493732 0.493773 0.493814 0.493855 0.493896 0.493937 0.493978 0.494019 0.494060 0.494100 0.494141 0.494182 0.494223 0.494264 0.494305 0.494346 0.494387 0.494428 0.494469 0.494510 0.494551 0.494592 0.494633 0.494674 0.494715 0.494756 0.494797 0.494838 0.494879 0.494920 0.494961 0.495002 0.495043 0.495084 0.495124 0.495165 0.495206 0.495247 0.495288 0.495329 0.495370 0.495411 0.495452 0.495493 0.495534 0.495575 0.495616 0.495657 0.495698 0.495739 0.495780 0.495821 0.495862 0.495903 0.495944 0.495985 0.496026 0.496067 0.496108 0.496148 0.496189 0.496230 0.496271 0.496312 0.496353 0.496394 0.496435 0.496476 0.496517 0.496558 0.496599 0.496640 0.496681 0.496722 0.496763 0.496804 0.496845 0.496886 0.496927 0.496968 0.497009 0.497050 0.497091 0.497132 0.497172 0.497213 0.497254 0.497295 0.497336 0.497377 0.497418 0.497459 0.497500 0.497541 0.497582 0.497623 0.497664 0.497705 0.497746 0.497787 0.497828 0.497869 0.497910 0.497951 0.497992 0.498033 0.498074 0.498115 0.498156 0.498196 0.498237 0.498278 0.498319 0.498360 0.498401 0.498442 0.498483 0.498524 0.498565 0.498606 0.498647 0.498688 0.498729 0.498770 0.498811 0.498852 0.498893 0.498934 0.498975 0.499016 0.499057 0.499098 0.499139 0.499180 0.499220 0.499261 0.499302 0.499343 0.499384 0.499425 0.499466 0.499507 0.499548 0.499589 0.499630 0.499671 0.499712 0.499753 0.499794 0.499835 0.499876 0.499917 0.499958 0.499999 0.500040 0.500081 0.500122 0.500163 0.500204 0.500244 0.500285 0.500326 0.500367 0.500408 0.500449 0.500490 0.500531 0.500572 0.500613 0.500654 0.500695 0.500736 0.500777 0.500818 0.500859 0.500900 0.500941 0.500982 0.501023 0.501064 0.501105 0.501146 0.501187 0.501228 0.501268 0.501309 0.501350 0.501391 0.501432 0.501473 0.501514 0.501555 0.501596 0.501637 0.501678 0.501719 0.501760 0.501801 0.501842 0.501883 0.501924 0.501965 0.502006 0.502047 0.502088 0.502129 0.502170 0.502211 0.502252 0.502292 0.502333 0.502374 0.502415 0.502456 0.502497 0.502538 0.502579 0.502620 0.502661 0.502702 0.502743 0.502784 0.502825 0.502866 0.502907 0.502948 0.502989 0.503030 0.503071 0.503112 0.503153 0.503194 0.503235 0.503276 0.503316 0.503357 0.503398 0.503439 0.503480 0.503521 0.503562 0.503603 0.503644 0.503685 0.503726 0.503767 0.503808 0.503849 0.503890 0.503931 0.503972 0.504013 0.504054 0.504095 0.504136 0.504177 0.504218 0.504259 0.504300 0.504340 0.504381 0.504422 0.504463 0.504504 0.504545 0.504586 0.504627 0.504668 0.504709 0.504750 0.504791 0.504832 0.504873 0.504914 0.504955 0.504996 0.505037 0.505078 0.505119 0.505160 0.505201 0.505242 0.505283 0.505324 0.505364 0.505405 0.505446 0.505487 0.505528 0.505569 0.505610 0.505651 0.505692 0.505733 0.505774 0.505815 0.505856 0.505897 0.505938 0.505979 0.506020 0.506061 0.506102 0.506143 0.506184 0.506225 0.506266 0.506307 0.506348 0.506388 0.506429 0.506470 0.506511 0.506552 0.506593 0.506634 0.506675 0.506716 0.506757 0.506798 0.506839 0.506880 0.506921 0.506962 0.507003 0.507044 0.507085 0.507126 0.507167 0.507208 0.507249 0.507290 0.507331 0.507372 0.507412 0.507453 0.507494 0.507535 0.507576 0.507617 0.507658 0.507699 0.507740 0.507781 0.507822 0.507863 0.507904 0.507945 0.507986 0.508027 0.508068 0.508109 0.508150 0.508191 0.508232 0.508273 0.508314 0.508355 0.508396 0.508436 0.508477 0.508518 0.508559 0.508600 0.508641 0.508682 0.508723 0.508764 0.508805 0.508846 0.508887 0.508928 0.508969 0.509010 0.509051 0.509092 0.509133 0.509174 0.509215 0.509256 0.509297 0.509338 0.509379 0.509420 0.509460 0.509501 0.509542 0.509583 0.509624 0.509665 0.509706 0.509747 0.509788 0.509829 0.509870 0.509911 0.509952 0.509993 0.510034 0.510075 0.510116 0.510157 0.510198 0.510239 0.510280 0.510321 0.510362 0.510403 0.510444 0.510484 0.510525 0.510566 0.510607 0.510648 0.510689 0.510730 0.510771 0.510812 0.510853 0.510894 0.510935 0.510976 0.511017 0.511058 0.511099 0.511140 0.511181 0.511222 0.511263 0.511304 0.511345 0.511386 0.511427 0.511468 0.511508 0.511549 0.511590 0.511631 0.511672 0.511713 0.511754 0.511795 0.511836 0.511877 0.511918 0.511959 0.512000 0.512041 0.512082 0.512123 0.512164 0.512205 0.512246 0.512287 0.512328 0.512369 0.512410 0.512451 0.512492 0.512532 0.512573 0.512614 0.512655 0.512696 0.512737 0.512778 0.512819 0.512860 0.512901 0.512942 0.512983 0.513024 0.513065 0.513106 0.513147 0.513188 0.513229 0.513270 0.513311 0.513352 0.513393 0.513434 0.513475 0.513516 0.513556 0.513597 0.513638 0.513679 0.513720 0.513761 0.513802 0.513843 0.513884 0.513925 0.513966 0.514007 0.514048 0.514089 0.514130 0.514171 0.514212 0.514253 0.514294 0.514335 0.514376 0.514417 0.514458 0.514499 0.514540 0.514580 0.514621 0.514662 0.514703 0.514744 0.514785 0.514826 0.514867 0.514908 0.514949 0.514990 0.515031 0.515072 0.515113 0.515154 0.515195 0.515236 0.515277 0.515318 0.515359 0.515400 0.515441 0.515482 0.515523 0.515564 0.515604 0.515645 0.515686 0.515727 0.515768 0.515809 0.515850 0.515891 0.515932 0.515973 0.516014 0.516055 0.516096 0.516137 0.516178 0.516219 0.516260 0.516301 0.516342 0.516383 0.516424 0.516465 0.516506 0.516547 0.516588 0.516628 0.516669 0.516710 0.516751 0.516792 0.516833 0.516874 0.516915 0.516956 0.516997 0.517038 0.517079 0.517120 0.517161 0.517202 0.517243 0.517284 0.517325 0.517366 0.517407 0.517448 0.517489 0.517530 0.517571 0.517612 0.517652 0.517693 0.517734 0.517775 0.517816 0.517857 0.517898 0.517939 0.517980 0.518021 0.518062 0.518103 0.518144 0.518185 0.518226 0.518267 0.518308 0.518349 0.518390 0.518431 0.518472 0.518513 0.518554 0.518595 0.518636 0.518676 0.518717 0.518758 0.518799 0.518840 0.518881 0.518922 0.518963 0.519004 0.519045 0.519086 0.519127 0.519168 0.519209 0.519250 0.519291 0.519332 0.519373 0.519414 0.519455 0.519496 0.519537 0.519578 0.519619 0.519660 0.519700 0.519741 0.519782 0.519823 0.519864 0.519905 0.519946 0.519987 0.520028 0.520069 0.520110 0.520151 0.520192 0.520233 0.520274 0.520315 0.520356 0.520397 0.520438 0.520479 0.520520 0.520561 0.520602 0.520643 0.520684 0.520724 0.520765 0.520806 0.520847 0.520888 0.520929 0.520970 0.521011 0.521052 0.521093 0.521134 0.521175 0.521216 0.521257 0.521298 0.521339 0.521380 0.521421 0.521462 0.521503 0.521544 0.521585 0.521626 0.521667 0.521708 0.521748 0.521789 0.521830 0.521871 0.521912 0.521953 0.521994 0.522035 0.522076 0.522117 0.522158 0.522199 0.522240 0.522281 0.522322 0.522363 0.522404 0.522445 0.522486 0.522527 0.522568 0.522609 0.522650 0.522691 0.522732 0.522772 0.522813 0.522854 0.522895 0.522936 0.522977 0.523018 0.523059 0.523100 0.523141 0.523182 0.523223 0.523264 0.523305 0.523346 0.523387 0.523428 0.523469 0.523510 0.523551 0.523592 0.523633 0.523674 0.523715 0.523756 0.523796 0.523837 0.523878 0.523919 0.523960 0.524001 0.524042 0.524083 0.524124 0.524165 0.524206 0.524247 0.524288 0.524329 0.524370 0.524411 0.524452 0.524493 0.524534 0.524575 0.524616 0.524657 0.524698 0.524739 0.524780 0.524820 0.524861 0.524902 0.524943 0.524984 0.525025 0.525066 0.525107 0.525148 0.525189 0.525230 0.525271 0.525312 0.525353 0.525394 0.525435 0.525476 0.525517 0.525558 0.525599 0.525640 0.525681 0.525722 0.525763 0.525804 0.525844 0.525885 0.525926 0.525967 0.526008 0.526049 0.526090 0.526131 0.526172 0.526213 0.526254 0.526295 0.526336 0.526377 0.526418 0.526459 0.526500 0.526541 0.526582 0.526623 0.526664 0.526705 0.526746 0.526787 0.526828 0.526868 0.526909 0.526950 0.526991 0.527032 0.527073 0.527114 0.527155 0.527196 0.527237 0.527278 0.527319 0.527360 0.527401 0.527442 0.527483 0.527524 0.527565 0.527606 0.527647 0.527688 0.527729 0.527770 0.527811 0.527852 0.527892 0.527933 0.527974 0.528015 0.528056 0.528097 0.528138 0.528179 0.528220 0.528261 0.528302 0.528343 0.528384 0.528425 0.528466 0.528507 0.528548 0.528589 0.528630 0.528671 0.528712 0.528753 0.528794 0.528835 0.528876 0.528916 0.528957 0.528998 0.529039 0.529080 0.529121 0.529162 0.529203 0.529244 0.529285 0.529326 0.529367 0.529408 0.529449 0.529490 0.529531 0.529572 0.529613 0.529654 0.529695 0.529736 0.529777 0.529818 0.529859 0.529900 0.529940 0.529981 0.530022 0.530063 0.530104 0.530145 0.530186 0.530227 0.530268 0.530309 0.530350 0.530391 0.530432 0.530473 0.530514 0.530555 0.530596 0.530637 0.530678 0.530719 0.530760 0.530801 0.530842 0.530883 0.530924 0.530964 0.531005 0.531046 0.531087 0.531128 0.531169 0.531210 0.531251 0.531292 0.531333 0.531374 0.531415 0.531456 0.531497 0.531538 0.531579 0.531620 0.531661 0.531702 0.531743 0.531784 0.531825 0.531866 0.531907 0.531948 0.531988 0.532029 0.532070 0.532111 0.532152 0.532193 0.532234 0.532275 0.532316 0.532357 0.532398 0.532439 0.532480 0.532521 0.532562 0.532603 0.532644 0.532685 0.532726 0.532767 0.532808 0.532849 0.532890 0.532931 0.532972 0.533012 0.533053 0.533094 0.533135 0.533176 0.533217 0.533258 0.533299 0.533340 0.533381 0.533422 0.533463 0.533504 0.533545 0.533586 0.533627 0.533668 0.533709 0.533750 0.533791 0.533832 0.533873 0.533914 0.533955 0.533996 0.534036 0.534077 0.534118 0.534159 0.534200 0.534241 0.534282 0.534323 0.534364 0.534405 0.534446 0.534487 0.534528 0.534569 0.534610 0.534651 0.534692 0.534733 0.534774 0.534815 0.534856 0.534897 0.534938 0.534979 0.535020 0.535060 0.535101 0.535142 0.535183 0.535224 0.535265 0.535306 0.535347 0.535388 0.535429 0.535470 0.535511 0.535552 0.535593 0.535634 0.535675 0.535716 0.535757 0.535798 0.535839 0.535880 0.535921 0.535962 0.536003 0.536044 0.536084 0.536125 0.536166 0.536207 0.536248 0.536289 0.536330 0.536371 0.536412 0.536453 0.536494 0.536535 0.536576 0.536617 0.536658 0.536699 0.536740 0.536781 0.536822 0.536863 0.536904 0.536945 0.536986 0.537027 0.537068 0.537108 0.537149 0.537190 0.537231 0.537272 0.537313 0.537354 0.537395 0.537436 0.537477 0.537518 0.537559 0.537600 0.537641 0.537682 0.537723 0.537764 0.537805 0.537846 0.537887 0.537928 0.537969 0.538010 0.538051 0.538092 0.538132 0.538173 0.538214 0.538255 0.538296 0.538337 0.538378 0.538419 0.538460 0.538501 0.538542 0.538583 0.538624 0.538665 0.538706 0.538747 0.538788 0.538829 0.538870 0.538911 0.538952 0.538993 0.539034 0.539075 0.539116 0.539156 0.539197 0.539238 0.539279 0.539320 0.539361 0.539402 0.539443 0.539484 0.539525 0.539566 0.539607 0.539648 0.539689 0.539730 0.539771 0.539812 0.539853 0.539894 0.539935 0.539976 0.540017 0.540058 0.540099 0.540140 0.540180 0.540221 0.540262 0.540303 0.540344 0.540385 0.540426 0.540467 0.540508 0.540549 0.540590 0.540631 0.540672 0.540713 0.540754 0.540795 0.540836 0.540877 0.540918 0.540959 0.541000 0.541041 0.541082 0.541123 0.541164 0.541204 0.541245 0.541286 0.541327 0.541368 0.541409 0.541450 0.541491 0.541532 0.541573 0.541614 0.541655 0.541696 0.541737 0.541778 0.541819 0.541860 0.541901 0.541942 0.541983 0.542024 0.542065 0.542106 0.542147 0.542188 0.542228 0.542269 0.542310 0.542351 0.542392 0.542433 0.542474 0.542515 0.542556 0.542597 0.542638 0.542679 0.542720 0.542761 0.542802 0.542843 0.542884 0.542925 0.542966 0.543007 0.543048 0.543089 0.543130 0.543171 0.543212 0.543252 0.543293 0.543334 0.543375 0.543416 0.543457 0.543498 0.543539 0.543580 0.543621 0.543662 0.543703 0.543744 0.543785 0.543826 0.543867 0.543908 0.543949 0.543990 0.544031 0.544072 0.544113 0.544154 0.544195 0.544236 0.544276 0.544317 0.544358 0.544399 0.544440 0.544481 0.544522 0.544563 0.544604 0.544645 0.544686 0.544727 0.544768 0.544809 0.544850 0.544891 0.544932 0.544973 0.545014 0.545055 0.545096 0.545137 0.545178 0.545219 0.545260 0.545300 0.545341 0.545382 0.545423 0.545464 0.545505 0.545546 0.545587 0.545628 0.545669 0.545710 0.545751 0.545792 0.545833 0.545874 0.545915 0.545956 0.545997 0.546038 0.546079 0.546120 0.546161 0.546202 0.546243 0.546284 0.546324 0.546365 0.546406 0.546447 0.546488 0.546529 0.546570 0.546611 0.546652 0.546693 0.546734 0.546775 0.546816 0.546857 0.546898 0.546939 0.546980 0.547021 0.547062 0.547103 0.547144 0.547185 0.547226 0.547267 0.547308 0.547348 0.547389 0.547430 0.547471 0.547512 0.547553 0.547594 0.547635 0.547676 0.547717 0.547758 0.547799 0.547840 0.547881 0.547922 0.547963 0.548004 0.548045 0.548086 0.548127 0.548168 0.548209 0.548250 0.548291 0.548332 0.548372 0.548413 0.548454 0.548495 0.548536 0.548577 0.548618 0.548659 0.548700 0.548741 0.548782 0.548823 0.548864 0.548905 0.548946 0.548987 0.549028 0.549069 0.549110 0.549151 0.549192 0.549233 0.549274 0.549315 0.549356 0.549396 0.549437 0.549478 0.549519 0.549560 0.549601 0.549642 0.549683 0.549724 0.549765 0.549806 0.549847 0.549888 0.549929 0.549970 0.550011 0.550052 0.550093 0.550134 0.550175 0.550216 0.550257 0.550298 0.550339 0.550380 0.550420 0.550461 0.550502 0.550543 0.550584 0.550625 0.550666 0.550707 0.550748 0.550789 0.550830 0.550871 0.550912 0.550953 0.550994 0.551035 0.551076 0.551117 0.551158 0.551199 0.551240 0.551281 0.551322 0.551363 0.551404 0.551444 0.551485 0.551526 0.551567 0.551608 0.551649 0.551690 0.551731 0.551772 0.551813 0.551854 0.551895 0.551936 0.551977 0.552018 0.552059 0.552100 0.552141 0.552182 0.552223 0.552264 0.552305 0.552346 0.552387 0.552428 0.552468 0.552509 0.552550 0.552591 0.552632 0.552673 0.552714 0.552755 0.552796 0.552837 0.552878 0.552919 0.552960 0.553001 0.553042 0.553083 0.553124 0.553165 0.553206 0.553247 0.553288 0.553329 0.553370 0.553411 0.553452 0.553492 0.553533 0.553574 0.553615 0.553656 0.553697 0.553738 0.553779 0.553820 0.553861 0.553902 0.553943 0.553984 0.554025 0.554066 0.554107 0.554148 0.554189 0.554230 0.554271 0.554312 0.554353 0.554394 0.554435 0.554476 0.554516 0.554557 0.554598 0.554639 0.554680 0.554721 0.554762 0.554803 0.554844 0.554885 0.554926 0.554967 0.555008 0.555049 0.555090 0.555131 0.555172 0.555213 0.555254 0.555295 0.555336 0.555377 0.555418 0.555459 0.555500 0.555540 0.555581 0.555622 0.555663 0.555704 0.555745 0.555786 0.555827 0.555868 0.555909 0.555950 0.555991 0.556032 0.556073 0.556114 0.556155 0.556196 0.556237 0.556278 0.556319 0.556360 0.556401 0.556442 0.556483 0.556524 0.556564 0.556605 0.556646 0.556687 0.556728 0.556769 0.556810 0.556851 0.556892 0.556933 0.556974 0.557015 0.557056 0.557097 0.557138 0.557179 0.557220 0.557261 0.557302 0.557343 0.557384 0.557425 0.557466 0.557507 0.557548 0.557588 0.557629 0.557670 0.557711 0.557752 0.557793 0.557834 0.557875 0.557916 0.557957 0.557998 0.558039 0.558080 0.558121 0.558162 0.558203 0.558244 0.558285 0.558326 0.558367 0.558408 0.558449 0.558490 0.558531 0.558572 0.558612 0.558653 0.558694 0.558735 0.558776 0.558817 0.558858 0.558899 0.558940 0.558981 0.559022 0.559063 0.559104 0.559145 0.559186 0.559227 0.559268 0.559309 0.559350 0.559391 0.559432 0.559473 0.559514 0.559555 0.559596 0.559636 0.559677 0.559718 0.559759 0.559800 0.559841 0.559882 0.559923 0.559964 0.560005 0.560046 0.560087 0.560128 0.560169 0.560210 0.560251 0.560292 0.560333 0.560374 0.560415 0.560456 0.560497 0.560538 0.560579 0.560620 0.560660 0.560701 0.560742 0.560783 0.560824 0.560865 0.560906 0.560947 0.560988 0.561029 0.561070 0.561111 0.561152 0.561193 0.561234 0.561275 0.561316 0.561357 0.561398 0.561439 0.561480 0.561521 0.561562 0.561603 0.561644 0.561684 0.561725 0.561766 0.561807 0.561848 0.561889 0.561930 0.561971 0.562012 0.562053 0.562094 0.562135 0.562176 0.562217 0.562258 0.562299 0.562340 0.562381 0.562422 0.562463 0.562504 0.562545 0.562586 0.562627 0.562668 0.562708 0.562749 0.562790 0.562831 0.562872 0.562913 0.562954 0.562995 0.563036 0.563077 0.563118 0.563159 0.563200 0.563241 0.563282 0.563323 0.563364 0.563405 0.563446 0.563487 0.563528 0.563569 0.563610 0.563651 0.563692 0.563732 0.563773 0.563814 0.563855 0.563896 0.563937 0.563978 0.564019 0.564060 0.564101 0.564142 0.564183 0.564224 0.564265 0.564306 0.564347 0.564388 0.564429 0.564470 0.564511 0.564552 0.564593 0.564634 0.564675 0.564716 0.564756 0.564797 0.564838 0.564879 0.564920 0.564961 0.565002 0.565043 0.565084 0.565125 0.565166 0.565207 0.565248 0.565289 0.565330 0.565371 0.565412 0.565453 0.565494 0.565535 0.565576 0.565617 0.565658 0.565699 0.565740 0.565780 0.565821 0.565862 0.565903 0.565944 0.565985 0.566026 0.566067 0.566108 0.566149 0.566190 0.566231 0.566272 0.566313 0.566354 0.566395 0.566436 0.566477 0.566518 0.566559 0.566600 0.566641 0.566682 0.566723 0.566764 0.566804 0.566845 0.566886 0.566927 0.566968 0.567009 0.567050 0.567091 0.567132 0.567173 0.567214 0.567255 0.567296 0.567337 0.567378 0.567419 0.567460 0.567501 0.567542 0.567583 0.567624 0.567665 0.567706 0.567747 0.567788 0.567828 0.567869 0.567910 0.567951 0.567992 0.568033 0.568074 0.568115 0.568156 0.568197 0.568238 0.568279 0.568320 0.568361 0.568402 0.568443 0.568484 0.568525 0.568566 0.568607 0.568648 0.568689 0.568730 0.568771 0.568812 0.568852 0.568893 0.568934 0.568975 0.569016 0.569057 0.569098 0.569139 0.569180 0.569221 0.569262 0.569303 0.569344 0.569385 0.569426 0.569467 0.569508 0.569549 0.569590 0.569631 0.569672 0.569713 0.569754 0.569795 0.569836 0.569876 0.569917 0.569958 0.569999 0.570040 0.570081 0.570122 0.570163 0.570204 0.570245 0.570286 0.570327 0.570368 0.570409 0.570450 0.570491 0.570532 0.570573 0.570614 0.570655 0.570696 0.570737 0.570778 0.570819 0.570860 0.570900 0.570941 0.570982 0.571023 0.571064 0.571105 0.571146 0.571187 0.571228 0.571269 0.571310 0.571351 0.571392 0.571433 0.571474 0.571515 0.571556 0.571597 0.571638 0.571679 0.571720 0.571761 0.571802 0.571843 0.571884 0.571924 0.571965 0.572006 0.572047 0.572088 0.572129 0.572170 0.572211 0.572252 0.572293 0.572334 0.572375 0.572416 0.572457 0.572498 0.572539 0.572580 0.572621 0.572662 0.572703 0.572744 0.572785 0.572826 0.572867 0.572908 0.572948 0.572989 0.573030 0.573071 0.573112 0.573153 0.573194 0.573235 0.573276 0.573317 0.573358 0.573399 0.573440 0.573481 0.573522 0.573563 0.573604 0.573645 0.573686 0.573727 0.573768 0.573809 0.573850 0.573891 0.573932 0.573972 0.574013 0.574054 0.574095 0.574136 0.574177 0.574218 0.574259 0.574300 0.574341 0.574382 0.574423 0.574464 0.574505 0.574546 0.574587 0.574628 0.574669 0.574710 0.574751 0.574792 0.574833 0.574874 0.574915 0.574956 0.574996 0.575037 0.575078 0.575119 0.575160 0.575201 0.575242 0.575283 0.575324 0.575365 0.575406 0.575447 0.575488 0.575529 0.575570 0.575611 0.575652 0.575693 0.575734 0.575775 0.575816 0.575857 0.575898 0.575939 0.575980 0.576020 0.576061 0.576102 0.576143 0.576184 0.576225 0.576266 0.576307 0.576348 0.576389 0.576430 0.576471 0.576512 0.576553 0.576594 0.576635 0.576676 0.576717 0.576758 0.576799 0.576840 0.576881 0.576922 0.576963 0.577004 0.577044 0.577085 0.577126 0.577167 0.577208 0.577249 0.577290 0.577331 0.577372 0.577413 0.577454 0.577495 0.577536 0.577577 0.577618 0.577659 0.577700 0.577741 0.577782 0.577823 0.577864 0.577905 0.577946 0.577987 0.578028 0.578068 0.578109 0.578150 0.578191 0.578232 0.578273 0.578314 0.578355 0.578396 0.578437 0.578478 0.578519 0.578560 0.578601 0.578642 0.578683 0.578724 0.578765 0.578806 0.578847 0.578888 0.578929 0.578970 0.579011 0.579052 0.579092 0.579133 0.579174 0.579215 0.579256 0.579297 0.579338 0.579379 0.579420 0.579461 0.579502 0.579543 0.579584 0.579625 0.579666 0.579707 0.579748 0.579789 0.579830 0.579871 0.579912 0.579953 0.579994 0.580035 0.580076 0.580116 0.580157 0.580198 0.580239 0.580280 0.580321 0.580362 0.580403 0.580444 0.580485 0.580526 0.580567 0.580608 0.580649 0.580690 0.580731 0.580772 0.580813 0.580854 0.580895 0.580936 0.580977 0.581018 0.581059 0.581100 0.581140 0.581181 0.581222 0.581263 0.581304 0.581345 0.581386 0.581427 0.581468 0.581509 0.581550 0.581591 0.581632 0.581673 0.581714 0.581755 0.581796 0.581837 0.581878 0.581919 0.581960 0.582001 0.582042 0.582083 0.582124 0.582164 0.582205 0.582246 0.582287 0.582328 0.582369 0.582410 0.582451 0.582492 0.582533 0.582574 0.582615 0.582656 0.582697 0.582738 0.582779 0.582820 0.582861 0.582902 0.582943 0.582984 0.583025 0.583066 0.583107 0.583148 0.583188 0.583229 0.583270 0.583311 0.583352 0.583393 0.583434 0.583475 0.583516 0.583557 0.583598 0.583639 0.583680 0.583721 0.583762 0.583803 0.583844 0.583885 0.583926 0.583967 0.584008 0.584049 0.584090 0.584131 0.584172 0.584212 0.584253 0.584294 0.584335 0.584376 0.584417 0.584458 0.584499 0.584540 0.584581 0.584622 0.584663 0.584704 0.584745 0.584786 0.584827 0.584868 0.584909 0.584950 0.584991 0.585032 0.585073 0.585114 0.585155 0.585196 0.585236 0.585277 0.585318 0.585359 0.585400 0.585441 0.585482 0.585523 0.585564 0.585605 0.585646 0.585687 0.585728 0.585769 0.585810 0.585851 0.585892 0.585933 0.585974 0.586015 0.586056 0.586097 0.586138 0.586179 0.586220 0.586260 0.586301 0.586342 0.586383 0.586424 0.586465 0.586506 0.586547 0.586588 0.586629 0.586670 0.586711 0.586752 0.586793 0.586834 0.586875 0.586916 0.586957 0.586998 0.587039 0.587080 0.587121 0.587162 0.587203 0.587244 0.587284 0.587325 0.587366 0.587407 0.587448 0.587489 0.587530 0.587571 0.587612 0.587653 0.587694 0.587735 0.587776 0.587817 0.587858 0.587899 0.587940 0.587981 0.588022 0.588063 0.588104 0.588145 0.588186 0.588227 0.588268 0.588308 0.588349 0.588390 0.588431 0.588472 0.588513 0.588554 0.588595 0.588636 0.588677 0.588718 0.588759 0.588800 0.588841 0.588882 0.588923 0.588964 0.589005 0.589046 0.589087 0.589128 0.589169 0.589210 0.589251 0.589292 0.589332 0.589373 0.589414 0.589455 0.589496 0.589537 0.589578 0.589619 0.589660 0.589701 0.589742 0.589783 0.589824 0.589865 0.589906 0.589947 0.589988 0.590029 0.590070 0.590111 0.590152 0.590193 0.590234 0.590275 0.590316 0.590356 0.590397 0.590438 0.590479 0.590520 0.590561 0.590602 0.590643 0.590684 0.590725 0.590766 0.590807 0.590848 0.590889 0.590930 0.590971 0.591012 0.591053 0.591094 0.591135 0.591176 0.591217 0.591258 0.591299 0.591340 0.591380 0.591421 0.591462 0.591503 0.591544 0.591585 0.591626 0.591667 0.591708 0.591749 0.591790 0.591831 0.591872 0.591913 0.591954 0.591995 0.592036 0.592077 0.592118 0.592159 0.592200 0.592241 0.592282 0.592323 0.592364 0.592404 0.592445 0.592486 0.592527 0.592568 0.592609 0.592650 0.592691 0.592732 0.592773 0.592814 0.592855 0.592896 0.592937 0.592978 0.593019 0.593060 0.593101 0.593142 0.593183 0.593224 0.593265 0.593306 0.593347 0.593388 0.593428 0.593469 0.593510 0.593551 0.593592 0.593633 0.593674 0.593715 0.593756 0.593797 0.593838 0.593879 0.593920 0.593961 0.594002 0.594043 0.594084 0.594125 0.594166 0.594207 0.594248 0.594289 0.594330 0.594371 0.594412 0.594452 0.594493 0.594534 0.594575 0.594616 0.594657 0.594698 0.594739 0.594780 0.594821 0.594862 0.594903 0.594944 0.594985 0.595026 0.595067 0.595108 0.595149 0.595190 0.595231 0.595272 0.595313 0.595354 0.595395 0.595436 0.595476 0.595517 0.595558 0.595599 0.595640 0.595681 0.595722 0.595763 0.595804 0.595845 0.595886 0.595927 0.595968 0.596009 0.596050 0.596091 0.596132 0.596173 0.596214 0.596255 0.596296 0.596337 0.596378 0.596419 0.596460 0.596500 0.596541 0.596582 0.596623 0.596664 0.596705 0.596746 0.596787 0.596828 0.596869 0.596910 0.596951 0.596992 0.597033 0.597074 0.597115 0.597156 0.597197 0.597238 0.597279 0.597320 0.597361 0.597402 0.597443 0.597484 0.597524 0.597565 0.597606 0.597647 0.597688 0.597729 0.597770 0.597811 0.597852 0.597893 0.597934 0.597975 0.598016 0.598057 0.598098 0.598139 0.598180 0.598221 0.598262 0.598303 0.598344 0.598385 0.598426 0.598467 0.598508 0.598548 0.598589 0.598630 0.598671 0.598712 0.598753 0.598794 0.598835 0.598876 0.598917 0.598958 0.598999 0.599040 0.599081 0.599122 0.599163 0.599204 0.599245 0.599286 0.599327 0.599368 0.599409 0.599450 0.599491 0.599532 0.599572 0.599613 0.599654 0.599695 0.599736 0.599777 0.599818 0.599859 0.599900 0.599941 0.599982 0.600023 0.600064 0.600105 0.600146 0.600187 0.600228 0.600269 0.600310 0.600351 0.600392 0.600433 0.600474 0.600515 0.600556 0.600596 0.600637 0.600678 0.600719 0.600760 0.600801 0.600842 0.600883 0.600924 0.600965 0.601006 0.601047 0.601088 0.601129 0.601170 0.601211 0.601252 0.601293 0.601334 0.601375 0.601416 0.601457 0.601498 0.601539 0.601580 0.601620 0.601661 0.601702 0.601743 0.601784 0.601825 0.601866 0.601907 0.601948 0.601989 0.602030 0.602071 0.602112 0.602153 0.602194 0.602235 0.602276 0.602317 0.602358 0.602399 0.602440 0.602481 0.602522 0.602563 0.602604 0.602644 0.602685 0.602726 0.602767 0.602808 0.602849 0.602890 0.602931 0.602972 0.603013 0.603054 0.603095 0.603136 0.603177 0.603218 0.603259 0.603300 0.603341 0.603382 0.603423 0.603464 0.603505 0.603546 0.603587 0.603628 0.603668 0.603709 0.603750 0.603791 0.603832 0.603873 0.603914 0.603955 0.603996 0.604037 0.604078 0.604119 0.604160 0.604201 0.604242 0.604283 0.604324 0.604365 0.604406 0.604447 0.604488 0.604529 0.604570 0.604611 0.604652 0.604692 0.604733 0.604774 0.604815 0.604856 0.604897 0.604938 0.604979 0.605020 0.605061 0.605102 0.605143 0.605184 0.605225 0.605266 0.605307 0.605348 0.605389 0.605430 0.605471 0.605512 0.605553 0.605594 0.605635 0.605676 0.605716 0.605757 0.605798 0.605839 0.605880 0.605921 0.605962 0.606003 0.606044 0.606085 0.606126 0.606167 0.606208 0.606249 0.606290 0.606331 0.606372 0.606413 0.606454 0.606495 0.606536 0.606577 0.606618 0.606659 0.606700 0.606740 0.606781 0.606822 0.606863 0.606904 0.606945 0.606986 0.607027 0.607068 0.607109 0.607150 0.607191 0.607232 0.607273 0.607314 0.607355 0.607396 0.607437 0.607478 0.607519 0.607560 0.607601 0.607642 0.607683 0.607724 0.607764 0.607805 0.607846 0.607887 0.607928 0.607969 0.608010 0.608051 0.608092 0.608133 0.608174 0.608215 0.608256 0.608297 0.608338 0.608379 0.608420 0.608461 0.608502 0.608543 0.608584 0.608625 0.608666 0.608707 0.608748 0.608788 0.608829 0.608870 0.608911 0.608952 0.608993 0.609034 0.609075 0.609116 0.609157 0.609198 0.609239 0.609280 0.609321 0.609362 0.609403 0.609444 0.609485 0.609526 0.609567 0.609608 0.609649 0.609690 0.609731 0.609772 0.609812 0.609853 0.609894 0.609935 0.609976 0.610017 0.610058 0.610099 0.610140 0.610181 0.610222 0.610263 0.610304 0.610345 0.610386 0.610427 0.610468 0.610509 0.610550 0.610591 0.610632 0.610673 0.610714 0.610755 0.610796 0.610836 0.610877 0.610918 0.610959 0.611000 0.611041 0.611082 0.611123 0.611164 0.611205 0.611246 0.611287 0.611328 0.611369 0.611410 0.611451 0.611492 0.611533 0.611574 0.611615 0.611656 0.611697 0.611738 0.611779 0.611820 0.611860 0.611901 0.611942 0.611983 0.612024 0.612065 0.612106 0.612147 0.612188 0.612229 0.612270 0.612311 0.612352 0.612393 0.612434 0.612475 0.612516 0.612557 0.612598 0.612639 0.612680 0.612721 0.612762 0.612803 0.612844 0.612884 0.612925 0.612966 0.613007 0.613048 0.613089 0.613130 0.613171 0.613212 0.613253 0.613294 0.613335 0.613376 0.613417 0.613458 0.613499 0.613540 0.613581 0.613622 0.613663 0.613704 0.613745 0.613786 0.613827 0.613868 0.613908 0.613949 0.613990 0.614031 0.614072 0.614113 0.614154 0.614195 0.614236 0.614277 0.614318 0.614359 0.614400 0.614441 0.614482 0.614523 0.614564 0.614605 0.614646 0.614687 0.614728 0.614769 0.614810 0.614851 0.614892 0.614932 0.614973 0.615014 0.615055 0.615096 0.615137 0.615178 0.615219 0.615260 0.615301 0.615342 0.615383 0.615424 0.615465 0.615506 0.615547 0.615588 0.615629 0.615670 0.615711 0.615752 0.615793 0.615834 0.615875 0.615916 0.615956 0.615997 0.616038 0.616079 0.616120 0.616161 0.616202 0.616243 0.616284 0.616325 0.616366 0.616407 0.616448 0.616489 0.616530 0.616571 0.616612 0.616653 0.616694 0.616735 0.616776 0.616817 0.616858 0.616899 0.616940 0.616980 0.617021 0.617062 0.617103 0.617144 0.617185 0.617226 0.617267 0.617308 0.617349 0.617390 0.617431 0.617472 0.617513 0.617554 0.617595 0.617636 0.617677 0.617718 0.617759 0.617800 0.617841 0.617882 0.617923 0.617964 0.618004 0.618045 0.618086 0.618127 0.618168 0.618209 0.618250 0.618291 0.618332 0.618373 0.618414 0.618455 0.618496 0.618537 0.618578 0.618619 0.618660 0.618701 0.618742 0.618783 0.618824 0.618865 0.618906 0.618947 0.618988 0.619028 0.619069 0.619110 0.619151 0.619192 0.619233 0.619274 0.619315 0.619356 0.619397 0.619438 0.619479 0.619520 0.619561 0.619602 0.619643 0.619684 0.619725 0.619766 0.619807 0.619848 0.619889 0.619930 0.619971 0.620012 0.620052 0.620093 0.620134 0.620175 0.620216 0.620257 0.620298 0.620339 0.620380 0.620421 0.620462 0.620503 0.620544 0.620585 0.620626 0.620667 0.620708 0.620749 0.620790 0.620831 0.620872 0.620913 0.620954 0.620995 0.621036 0.621076 0.621117 0.621158 0.621199 0.621240 0.621281 0.621322 0.621363 0.621404 0.621445 0.621486 0.621527 0.621568 0.621609 0.621650 0.621691 0.621732 0.621773 0.621814 0.621855 0.621896 0.621937 0.621978 0.622019 0.622060 0.622100 0.622141 0.622182 0.622223 0.622264 0.622305 0.622346 0.622387 0.622428 0.622469 0.622510 0.622551 0.622592 0.622633 0.622674 0.622715 0.622756 0.622797 0.622838 0.622879 0.622920 0.622961 0.623002 0.623043 0.623084 0.623124 0.623165 0.623206 0.623247 0.623288 0.623329 0.623370 0.623411 0.623452 0.623493 0.623534 0.623575 0.623616 0.623657 0.623698 0.623739 0.623780 0.623821 0.623862 0.623903 0.623944 0.623985 0.624026 0.624067 0.624108 0.624148 0.624189 0.624230 0.624271 0.624312 0.624353 0.624394 0.624435 0.624476 0.624517 0.624558 0.624599 0.624640 0.624681 0.624722 0.624763 0.624804 0.624845 0.624886 0.624927 0.624968 0.625009 0.625050 0.625091 0.625132 0.625172 0.625213 0.625254 0.625295 0.625336 0.625377 0.625418 0.625459 0.625500 0.625541 0.625582 0.625623 0.625664 0.625705 0.625746 0.625787 0.625828 0.625869 0.625910 0.625951 0.625992 0.626033 0.626074 0.626115 0.626156 0.626196 0.626237 0.626278 0.626319 0.626360 0.626401 0.626442 0.626483 0.626524 0.626565 0.626606 0.626647 0.626688 0.626729 0.626770 0.626811 0.626852 0.626893 0.626934 0.626975 0.627016 0.627057 0.627098 0.627139 0.627180 0.627220 0.627261 0.627302 0.627343 0.627384 0.627425 0.627466 0.627507 0.627548 0.627589 0.627630 0.627671 0.627712 0.627753 0.627794 0.627835 0.627876 0.627917 0.627958 0.627999 0.628040 0.628081 0.628122 0.628163 0.628204 0.628244 0.628285 0.628326 0.628367 0.628408 0.628449 0.628490 0.628531 0.628572 0.628613 0.628654 0.628695 0.628736 0.628777 0.628818 0.628859 0.628900 0.628941 0.628982 0.629023 0.629064 0.629105 0.629146 0.629187 0.629228 0.629268 0.629309 0.629350 0.629391 0.629432 0.629473 0.629514 0.629555 0.629596 0.629637 0.629678 0.629719 0.629760 0.629801 0.629842 0.629883 0.629924 0.629965 0.630006 0.630047 0.630088 0.630129 0.630170 0.630211 0.630252 0.630292 0.630333 0.630374 0.630415 0.630456 0.630497 0.630538 0.630579 0.630620 0.630661 0.630702 0.630743 0.630784 0.630825 0.630866 0.630907 0.630948 0.630989 0.631030 0.631071 0.631112 0.631153 0.631194 0.631235 0.631276 0.631316 0.631357 0.631398 0.631439 0.631480 0.631521 0.631562 0.631603 0.631644 0.631685 0.631726 0.631767 0.631808 0.631849 0.631890 0.631931 0.631972 0.632013 0.632054 0.632095 0.632136 0.632177 0.632218 0.632259 0.632300 0.632340 0.632381 0.632422 0.632463 0.632504 0.632545 0.632586 0.632627 0.632668 0.632709 0.632750 0.632791 0.632832 0.632873 0.632914 0.632955 0.632996 0.633037 0.633078 0.633119 0.633160 0.633201 0.633242 0.633283 0.633324 0.633364 0.633405 0.633446 0.633487 0.633528 0.633569 0.633610 0.633651 0.633692 0.633733 0.633774 0.633815 0.633856 0.633897 0.633938 0.633979 0.634020 0.634061 0.634102 0.634143 0.634184 0.634225 0.634266 0.634307 0.634348 0.634388 0.634429 0.634470 0.634511 0.634552 0.634593 0.634634 0.634675 0.634716 0.634757 0.634798 0.634839 0.634880 0.634921 0.634962 0.635003 0.635044 0.635085 0.635126 0.635167 0.635208 0.635249 0.635290 0.635331 0.635372 0.635412 0.635453 0.635494 0.635535 0.635576 0.635617 0.635658 0.635699 0.635740 0.635781 0.635822 0.635863 0.635904 0.635945 0.635986 0.636027 0.636068 0.636109 0.636150 0.636191 0.636232 0.636273 0.636314 0.636355 0.636396 0.636436 0.636477 0.636518 0.636559 0.636600 0.636641 0.636682 0.636723 0.636764 0.636805 0.636846 0.636887 0.636928 0.636969 0.637010 0.637051 0.637092 0.637133 0.637174 0.637215 0.637256 0.637297 0.637338 0.637379 0.637420 0.637460 0.637501 0.637542 0.637583 0.637624 0.637665 0.637706 0.637747 0.637788 0.637829 0.637870 0.637911 0.637952 0.637993 0.638034 0.638075 0.638116 0.638157 0.638198 0.638239 0.638280 0.638321 0.638362 0.638403 0.638444 0.638484 0.638525 0.638566 0.638607 0.638648 0.638689 0.638730 0.638771 0.638812 0.638853 0.638894 0.638935 0.638976 0.639017 0.639058 0.639099 0.639140 0.639181 0.639222 0.639263 0.639304 0.639345 0.639386 0.639427 0.639468 0.639508 0.639549 0.639590 0.639631 0.639672 0.639713 0.639754 0.639795 0.639836 0.639877 0.639918 0.639959 0.640000 0.640041 0.640082 0.640123 0.640164 0.640205 0.640246 0.640287 0.640328 0.640369 0.640410 0.640451 0.640492 0.640532 0.640573 0.640614 0.640655 0.640696 0.640737 0.640778 0.640819 0.640860 0.640901 0.640942 0.640983 0.641024 0.641065 0.641106 0.641147 0.641188 0.641229 0.641270 0.641311 0.641352 0.641393 0.641434 0.641475 0.641516 0.641556 0.641597 0.641638 0.641679 0.641720 0.641761 0.641802 0.641843 0.641884 0.641925 0.641966 0.642007 0.642048 0.642089 0.642130 0.642171 0.642212 0.642253 0.642294 0.642335 0.642376 0.642417 0.642458 0.642499 0.642540 0.642580 0.642621 0.642662 0.642703 0.642744 0.642785 0.642826 0.642867 0.642908 0.642949 0.642990 0.643031 0.643072 0.643113 0.643154 0.643195 0.643236 0.643277 0.643318 0.643359 0.643400 0.643441 0.643482 0.643523 0.643564 0.643604 0.643645 0.643686 0.643727 0.643768 0.643809 0.643850 0.643891 0.643932 0.643973 0.644014 0.644055 0.644096 0.644137 0.644178 0.644219 0.644260 0.644301 0.644342 0.644383 0.644424 0.644465 0.644506 0.644547 0.644588 0.644628 0.644669 0.644710 0.644751 0.644792 0.644833 0.644874 0.644915 0.644956 0.644997 0.645038 0.645079 0.645120 0.645161 0.645202 0.645243 0.645284 0.645325 0.645366 0.645407 0.645448 0.645489 0.645530 0.645571 0.645612 0.645652 0.645693 0.645734 0.645775 0.645816 0.645857 0.645898 0.645939 0.645980 0.646021 0.646062 0.646103 0.646144 0.646185 0.646226 0.646267 0.646308 0.646349 0.646390 0.646431 0.646472 0.646513 0.646554 0.646595 0.646636 0.646676 0.646717 0.646758 0.646799 0.646840 0.646881 0.646922 0.646963 0.647004 0.647045 0.647086 0.647127 0.647168 0.647209 0.647250 0.647291 0.647332 0.647373 0.647414 0.647455 0.647496 0.647537 0.647578 0.647619 0.647660 0.647700 0.647741 0.647782 0.647823 0.647864 0.647905 0.647946 0.647987 0.648028 0.648069 0.648110 0.648151 0.648192 0.648233 0.648274 0.648315 0.648356 0.648397 0.648438 0.648479 0.648520 0.648561 0.648602 0.648643 0.648684 0.648724 0.648765 0.648806 0.648847 0.648888 0.648929 0.648970 0.649011 0.649052 0.649093 0.649134 0.649175 0.649216 0.649257 0.649298 0.649339 0.649380 0.649421 0.649462 0.649503 0.649544 0.649585 0.649626 0.649667 0.649708 0.649748 0.649789 0.649830 0.649871 0.649912 0.649953 0.649994 0.650035 0.650076 0.650117 0.650158 0.650199 0.650240 0.650281 0.650322 0.650363 0.650404 0.650445 0.650486 0.650527 0.650568 0.650609 0.650650 0.650691 0.650732 0.650772 0.650813 0.650854 0.650895 0.650936 0.650977 0.651018 0.651059 0.651100 0.651141 0.651182 0.651223 0.651264 0.651305 0.651346 0.651387 0.651428 0.651469 0.651510 0.651551 0.651592 0.651633 0.651674 0.651715 0.651756 0.651796 0.651837 0.651878 0.651919 0.651960 0.652001 0.652042 0.652083 0.652124 0.652165 0.652206 0.652247 0.652288 0.652329 0.652370 0.652411 0.652452 0.652493 0.652534 0.652575 0.652616 0.652657 0.652698 0.652739 0.652780 0.652820 0.652861 0.652902 0.652943 0.652984 0.653025 0.653066 0.653107 0.653148 0.653189 0.653230 0.653271 0.653312 0.653353 0.653394 0.653435 0.653476 0.653517 0.653558 0.653599 0.653640 0.653681 0.653722 0.653763 0.653804 0.653844 0.653885 0.653926 0.653967 0.654008 0.654049 0.654090 0.654131 0.654172 0.654213 0.654254 0.654295 0.654336 0.654377 0.654418 0.654459 0.654500 0.654541 0.654582 0.654623 0.654664 0.654705 0.654746 0.654787 0.654828 0.654868 0.654909 0.654950 0.654991 0.655032 0.655073 0.655114 0.655155 0.655196 0.655237 0.655278 0.655319 0.655360 0.655401 0.655442 0.655483 0.655524 0.655565 0.655606 0.655647 0.655688 0.655729 0.655770 0.655811 0.655852 0.655892 0.655933 0.655974 0.656015 0.656056 0.656097 0.656138 0.656179 0.656220 0.656261 0.656302 0.656343 0.656384 0.656425 0.656466 0.656507 0.656548 0.656589 0.656630 0.656671 0.656712 0.656753 0.656794 0.656835 0.656876 0.656916 0.656957 0.656998 0.657039 0.657080 0.657121 0.657162 0.657203 0.657244 0.657285 0.657326 0.657367 0.657408 0.657449 0.657490 0.657531 0.657572 0.657613 0.657654 0.657695 0.657736 0.657777 0.657818 0.657859 0.657900 0.657940 0.657981 0.658022 0.658063 0.658104 0.658145 0.658186 0.658227 0.658268 0.658309 0.658350 0.658391 0.658432 0.658473 0.658514 0.658555 0.658596 0.658637 0.658678 0.658719 0.658760 0.658801 0.658842 0.658883 0.658924 0.658964 0.659005 0.659046 0.659087 0.659128 0.659169 0.659210 0.659251 0.659292 0.659333 0.659374 0.659415 0.659456 0.659497 0.659538 0.659579 0.659620 0.659661 0.659702 0.659743 0.659784 0.659825 0.659866 0.659907 0.659948 0.659988 0.660029 0.660070 0.660111 0.660152 0.660193 0.660234 0.660275 0.660316 0.660357 0.660398 0.660439 0.660480 0.660521 0.660562 0.660603 0.660644 0.660685 0.660726 0.660767 0.660808 0.660849 0.660890 0.660931 0.660972 0.661012 0.661053 0.661094 0.661135 0.661176 0.661217 0.661258 0.661299 0.661340 0.661381 0.661422 0.661463 0.661504 0.661545 0.661586 0.661627 0.661668 0.661709 0.661750 0.661791 0.661832 0.661873 0.661914 0.661955 0.661996 0.662036 0.662077 0.662118 0.662159 0.662200 0.662241 0.662282 0.662323 0.662364 0.662405 0.662446 0.662487 0.662528 0.662569 0.662610 0.662651 0.662692 0.662733 0.662774 0.662815 0.662856 0.662897 0.662938 0.662979 0.663020 0.663060 0.663101 0.663142 0.663183 0.663224 0.663265 0.663306 0.663347 0.663388 0.663429 0.663470 0.663511 0.663552 0.663593 0.663634 0.663675 0.663716 0.663757 0.663798 0.663839 0.663880 0.663921 0.663962 0.664003 0.664044 0.664084 0.664125 0.664166 0.664207 0.664248 0.664289 0.664330 0.664371 0.664412 0.664453 0.664494 0.664535 0.664576 0.664617 0.664658 0.664699 0.664740 0.664781 0.664822 0.664863 0.664904 0.664945 0.664986 0.665027 0.665068 0.665108 0.665149 0.665190 0.665231 0.665272 0.665313 0.665354 0.665395 0.665436 0.665477 0.665518 0.665559 0.665600 0.665641 0.665682 0.665723 0.665764 0.665805 0.665846 0.665887 0.665928 0.665969 0.666010 0.666051 0.666092 0.666132 0.666173 0.666214 0.666255 0.666296 0.666337 0.666378 0.666419 0.666460 0.666501 0.666542 0.666583 0.666624 0.666665 0.666706 0.666747 0.666788 0.666829 0.666870 0.666911 0.666952 0.666993 0.667034 0.667075 0.667116 0.667156 0.667197 0.667238 0.667279 0.667320 0.667361 0.667402 0.667443 0.667484 0.667525 0.667566 0.667607 0.667648 0.667689 0.667730 0.667771 0.667812 0.667853 0.667894 0.667935 0.667976 0.668017 0.668058 0.668099 0.668140 0.668180 0.668221 0.668262 0.668303 0.668344 0.668385 0.668426 0.668467 0.668508 0.668549 0.668590 0.668631 0.668672 0.668713 0.668754 0.668795 0.668836 0.668877 0.668918 0.668959 0.669000 0.669041 0.669082 0.669123 0.669164 0.669204 0.669245 0.669286 0.669327 0.669368 0.669409 0.669450 0.669491 0.669532 0.669573 0.669614 0.669655 0.669696 0.669737 0.669778 0.669819 0.669860 0.669901 0.669942 0.669983 0.670024 0.670065 0.670106 0.670147 0.670188 0.670228 0.670269 0.670310 0.670351 0.670392 0.670433 0.670474 0.670515 0.670556 0.670597 0.670638 0.670679 0.670720 0.670761 0.670802 0.670843 0.670884 0.670925 0.670966 0.671007 0.671048 0.671089 0.671130 0.671171 0.671212 0.671252 0.671293 0.671334 0.671375 0.671416 0.671457 0.671498 0.671539 0.671580 0.671621 0.671662 0.671703 0.671744 0.671785 0.671826 0.671867 0.671908 0.671949 0.671990 0.672031 0.672072 0.672113 0.672154 0.672195 0.672236 0.672276 0.672317 0.672358 0.672399 0.672440 0.672481 0.672522 0.672563 0.672604 0.672645 0.672686 0.672727 0.672768 0.672809 0.672850 0.672891 0.672932 0.672973 0.673014 0.673055 0.673096 0.673137 0.673178 0.673219 0.673260 0.673300 0.673341 0.673382 0.673423 0.673464 0.673505 0.673546 0.673587 0.673628 0.673669 0.673710 0.673751 0.673792 0.673833 0.673874 0.673915 0.673956 0.673997 0.674038 0.674079 0.674120 0.674161 0.674202 0.674243 0.674284 0.674324 0.674365 0.674406 0.674447 0.674488 0.674529 0.674570 0.674611 0.674652 0.674693 0.674734 0.674775 0.674816 0.674857 0.674898 0.674939 0.674980 0.675021 0.675062 0.675103 0.675144 0.675185 0.675226 0.675267 0.675308 0.675348 0.675389 0.675430 0.675471 0.675512 0.675553 0.675594 0.675635 0.675676 0.675717 0.675758 0.675799 0.675840 0.675881 0.675922 0.675963 0.676004 0.676045 0.676086 0.676127 0.676168 0.676209 0.676250 0.676291 0.676332 0.676372 0.676413 0.676454 0.676495 0.676536 0.676577 0.676618 0.676659 0.676700 0.676741 0.676782 0.676823 0.676864 0.676905 0.676946 0.676987 0.677028 0.677069 0.677110 0.677151 0.677192 0.677233 0.677274 0.677315 0.677356 0.677396 0.677437 0.677478 0.677519 0.677560 0.677601 0.677642 0.677683 0.677724 0.677765 0.677806 0.677847 0.677888 0.677929 0.677970 0.678011 0.678052 0.678093 0.678134 0.678175 0.678216 0.678257 0.678298 0.678339 0.678380 0.678420 0.678461 0.678502 0.678543 0.678584 0.678625 0.678666 0.678707 0.678748 0.678789 0.678830 0.678871 0.678912 0.678953 0.678994 0.679035 0.679076 0.679117 0.679158 0.679199 0.679240 0.679281 0.679322 0.679363 0.679404 0.679444 0.679485 0.679526 0.679567 0.679608 0.679649 0.679690 0.679731 0.679772 0.679813 0.679854 0.679895 0.679936 0.679977 0.680018 0.680059 0.680100 0.680141 0.680182 0.680223 0.680264 0.680305 0.680346 0.680387 0.680428 0.680468 0.680509 0.680550 0.680591 0.680632 0.680673 0.680714 0.680755 0.680796 0.680837 0.680878 0.680919 0.680960 0.681001 0.681042 0.681083 0.681124 0.681165 0.681206 0.681247 0.681288 0.681329 0.681370 0.681411 0.681452 0.681492 0.681533 0.681574 0.681615 0.681656 0.681697 0.681738 0.681779 0.681820 0.681861 0.681902 0.681943 0.681984 0.682025 0.682066 0.682107 0.682148 0.682189 0.682230 0.682271 0.682312 0.682353 0.682394 0.682435 0.682476 0.682516 0.682557 0.682598 0.682639 0.682680 0.682721 0.682762 0.682803 0.682844 0.682885 0.682926 0.682967 0.683008 0.683049 0.683090 0.683131 0.683172 0.683213 0.683254 0.683295 0.683336 0.683377 0.683418 0.683459 0.683500 0.683540 0.683581 0.683622 0.683663 0.683704 0.683745 0.683786 0.683827 0.683868 0.683909 0.683950 0.683991 0.684032 0.684073 0.684114 0.684155 0.684196 0.684237 0.684278 0.684319 0.684360 0.684401 0.684442 0.684483 0.684524 0.684564 0.684605 0.684646 0.684687 0.684728 0.684769 0.684810 0.684851 0.684892 0.684933 0.684974 0.685015 0.685056 0.685097 0.685138 0.685179 0.685220 0.685261 0.685302 0.685343 0.685384 0.685425 0.685466 0.685507 0.685548 0.685588 0.685629 0.685670 0.685711 0.685752 0.685793 0.685834 0.685875 0.685916 0.685957 0.685998 0.686039 0.686080 0.686121 0.686162 0.686203 0.686244 0.686285 0.686326 0.686367 0.686408 0.686449 0.686490 0.686531 0.686572 0.686612 0.686653 0.686694 0.686735 0.686776 0.686817 0.686858 0.686899 0.686940 0.686981 0.687022 0.687063 0.687104 0.687145 0.687186 0.687227 0.687268 0.687309 0.687350 0.687391 0.687432 0.687473 0.687514 0.687555 0.687596 0.687636 0.687677 0.687718 0.687759 0.687800 0.687841 0.687882 0.687923 0.687964 0.688005 0.688046 0.688087 0.688128 0.688169 0.688210 0.688251 0.688292 0.688333 0.688374 0.688415 0.688456 0.688497 0.688538 0.688579 0.688620 0.688660 0.688701 0.688742 0.688783 0.688824 0.688865 0.688906 0.688947 0.688988 0.689029 0.689070 0.689111 0.689152 0.689193 0.689234 0.689275 0.689316 0.689357 0.689398 0.689439 0.689480 0.689521 0.689562 0.689603 0.689644 0.689684 0.689725 0.689766 0.689807 0.689848 0.689889 0.689930 0.689971 0.690012 0.690053 0.690094 0.690135 0.690176 0.690217 0.690258 0.690299 0.690340 0.690381 0.690422 0.690463 0.690504 0.690545 0.690586 0.690627 0.690668 0.690708 0.690749 0.690790 0.690831 0.690872 0.690913 0.690954 0.690995 0.691036 0.691077 0.691118 0.691159 0.691200 0.691241 0.691282 0.691323 0.691364 0.691405 0.691446 0.691487 0.691528 0.691569 0.691610 0.691651 0.691692 0.691732 0.691773 0.691814 0.691855 0.691896 0.691937 0.691978 0.692019 0.692060 0.692101 0.692142 0.692183 0.692224 0.692265 0.692306 0.692347 0.692388 0.692429 0.692470 0.692511 0.692552 0.692593 0.692634 0.692675 0.692716 0.692756 0.692797 0.692838 0.692879 0.692920 0.692961 0.693002 0.693043 0.693084 0.693125 0.693166 0.693207 0.693248 0.693289 0.693330 0.693371 0.693412 0.693453 0.693494 0.693535 0.693576 0.693617 0.693658 0.693699 0.693740 0.693780 0.693821 0.693862 0.693903 0.693944 0.693985 0.694026 0.694067 0.694108 0.694149 0.694190 0.694231 0.694272 0.694313 0.694354 0.694395 0.694436 0.694477 0.694518 0.694559 0.694600 0.694641 0.694682 0.694723 0.694764 0.694804 0.694845 0.694886 0.694927 0.694968 0.695009 0.695050 0.695091 0.695132 0.695173 0.695214 0.695255 0.695296 0.695337 0.695378 0.695419 0.695460 0.695501 0.695542 0.695583 0.695624 0.695665 0.695706 0.695747 0.695788 0.695828 0.695869 0.695910 0.695951 0.695992 0.696033 0.696074 0.696115 0.696156 0.696197 0.696238 0.696279 0.696320 0.696361 0.696402 0.696443 0.696484 0.696525 0.696566 0.696607 0.696648 0.696689 0.696730 0.696771 0.696812 0.696852 0.696893 0.696934 0.696975 0.697016 0.697057 0.697098 0.697139 0.697180 0.697221 0.697262 0.697303 0.697344 0.697385 0.697426 0.697467 0.697508 0.697549 0.697590 0.697631 0.697672 0.697713 0.697754 0.697795 0.697836 0.697876 0.697917 0.697958 0.697999 0.698040 0.698081 0.698122 0.698163 0.698204 0.698245 0.698286 0.698327 0.698368 0.698409 0.698450 0.698491 0.698532 0.698573 0.698614 0.698655 0.698696 0.698737 0.698778 0.698819 0.698860 0.698900 0.698941 0.698982 0.699023 0.699064 0.699105 0.699146 0.699187 0.699228 0.699269 0.699310 0.699351 0.699392 0.699433 0.699474 0.699515 0.699556 0.699597 0.699638 0.699679 0.699720 0.699761 0.699802 0.699843 0.699884 0.699924 0.699965 0.700006 0.700047 0.700088 0.700129 0.700170 0.700211 0.700252 0.700293 0.700334 0.700375 0.700416 0.700457 0.700498 0.700539 0.700580 0.700621 0.700662 0.700703 0.700744 0.700785 0.700826 0.700867 0.700908 0.700948 0.700989 0.701030 0.701071 0.701112 0.701153 0.701194 0.701235 0.701276 0.701317 0.701358 0.701399 0.701440 0.701481 0.701522 0.701563 0.701604 0.701645 0.701686 0.701727 0.701768 0.701809 0.701850 0.701891 0.701932 0.701972 0.702013 0.702054 0.702095 0.702136 0.702177 0.702218 0.702259 0.702300 0.702341 0.702382 0.702423 0.702464 0.702505 0.702546 0.702587 0.702628 0.702669 0.702710 0.702751 0.702792 0.702833 0.702874 0.702915 0.702956 0.702996 0.703037 0.703078 0.703119 0.703160 0.703201 0.703242 0.703283 0.703324 0.703365 0.703406 0.703447 0.703488 0.703529 0.703570 0.703611 0.703652 0.703693 0.703734 0.703775 0.703816 0.703857 0.703898 0.703939 0.703980 0.704020 0.704061 0.704102 0.704143 0.704184 0.704225 0.704266 0.704307 0.704348 0.704389 0.704430 0.704471 0.704512 0.704553 0.704594 0.704635 0.704676 0.704717 0.704758 0.704799 0.704840 0.704881 0.704922 0.704963 0.705004 0.705044 0.705085 0.705126 0.705167 0.705208 0.705249 0.705290 0.705331 0.705372 0.705413 0.705454 0.705495 0.705536 0.705577 0.705618 0.705659 0.705700 0.705741 0.705782 0.705823 0.705864 0.705905 0.705946 0.705987 0.706028 0.706068 0.706109 0.706150 0.706191 0.706232 0.706273 0.706314 0.706355 0.706396 0.706437 0.706478 0.706519 0.706560 0.706601 0.706642 0.706683 0.706724 0.706765 0.706806 0.706847 0.706888 0.706929 0.706970 0.707011 0.707052 0.707092 0.707133 0.707174 0.707215 0.707256 0.707297 0.707338 0.707379 0.707420 0.707461 0.707502 0.707543 0.707584 0.707625 0.707666 0.707707 0.707748 0.707789 0.707830 0.707871 0.707912 0.707953 0.707994 0.708035 0.708076 0.708116 0.708157 0.708198 0.708239 0.708280 0.708321 0.708362 0.708403 0.708444 0.708485 0.708526 0.708567 0.708608 0.708649 0.708690 0.708731 0.708772 0.708813 0.708854 0.708895 0.708936 0.708977 0.709018 0.709059 0.709100 0.709140 0.709181 0.709222 0.709263 0.709304 0.709345 0.709386 0.709427 0.709468 0.709509 0.709550 0.709591 0.709632 0.709673 0.709714 0.709755 0.709796 0.709837 0.709878 0.709919 0.709960 0.710001 0.710042 0.710083 0.710124 0.710164 0.710205 0.710246 0.710287 0.710328 0.710369 0.710410 0.710451 0.710492 0.710533 0.710574 0.710615 0.710656 0.710697 0.710738 0.710779 0.710820 0.710861 0.710902 0.710943 0.710984 0.711025 0.711066 0.711107 0.711148 0.711188 0.711229 0.711270 0.711311 0.711352 0.711393 0.711434 0.711475 0.711516 0.711557 0.711598 0.711639 0.711680 0.711721 0.711762 0.711803 0.711844 0.711885 0.711926 0.711967 0.712008 0.712049 0.712090 0.712131 0.712172 0.712212 0.712253 0.712294 0.712335 0.712376 0.712417 0.712458 0.712499 0.712540 0.712581 0.712622 0.712663 0.712704 0.712745 0.712786 0.712827 0.712868 0.712909 0.712950 0.712991 0.713032 0.713073 0.713114 0.713155 0.713196 0.713236 0.713277 0.713318 0.713359 0.713400 0.713441 0.713482 0.713523 0.713564 0.713605 0.713646 0.713687 0.713728 0.713769 0.713810 0.713851 0.713892 0.713933 0.713974 0.714015 0.714056 0.714097 0.714138 0.714179 0.714220 0.714260 0.714301 0.714342 0.714383 0.714424 0.714465 0.714506 0.714547 0.714588 0.714629 0.714670 0.714711 0.714752 0.714793 0.714834 0.714875 0.714916 0.714957 0.714998 0.715039 0.715080 0.715121 0.715162 0.715203 0.715244 0.715284 0.715325 0.715366 0.715407 0.715448 0.715489 0.715530 0.715571 0.715612 0.715653 0.715694 0.715735 0.715776 0.715817 0.715858 0.715899 0.715940 0.715981 0.716022 0.716063 0.716104 0.716145 0.716186 0.716227 0.716268 0.716308 0.716349 0.716390 0.716431 0.716472 0.716513 0.716554 0.716595 0.716636 0.716677 0.716718 0.716759 0.716800 0.716841 0.716882 0.716923 0.716964 0.717005 0.717046 0.717087 0.717128 0.717169 0.717210 0.717251 0.717292 0.717332 0.717373 0.717414 0.717455 0.717496 0.717537 0.717578 0.717619 0.717660 0.717701 0.717742 0.717783 0.717824 0.717865 0.717906 0.717947 0.717988 0.718029 0.718070 0.718111 0.718152 0.718193 0.718234 0.718275 0.718316 0.718356 0.718397 0.718438 0.718479 0.718520 0.718561 0.718602 0.718643 0.718684 0.718725 0.718766 0.718807 0.718848 0.718889 0.718930 0.718971 0.719012 0.719053 0.719094 0.719135 0.719176 0.719217 0.719258 0.719299 0.719340 0.719380 0.719421 0.719462 0.719503 0.719544 0.719585 0.719626 0.719667 0.719708 0.719749 0.719790 0.719831 0.719872 0.719913 0.719954 0.719995 0.720036 0.720077 0.720118 0.720159 0.720200 0.720241 0.720282 0.720323 0.720364 0.720404 0.720445 0.720486 0.720527 0.720568 0.720609 0.720650 0.720691 0.720732 0.720773 0.720814 0.720855 0.720896 0.720937 0.720978 0.721019 0.721060 0.721101 0.721142 0.721183 0.721224 0.721265 0.721306 0.721347 0.721388 0.721428 0.721469 0.721510 0.721551 0.721592 0.721633 0.721674 0.721715 0.721756 0.721797 0.721838 0.721879 0.721920 0.721961 0.722002 0.722043 0.722084 0.722125 0.722166 0.722207 0.722248 0.722289 0.722330 0.722371 0.722412 0.722452 0.722493 0.722534 0.722575 0.722616 0.722657 0.722698 0.722739 0.722780 0.722821 0.722862 0.722903 0.722944 0.722985 0.723026 0.723067 0.723108 0.723149 0.723190 0.723231 0.723272 0.723313 0.723354 0.723395 0.723436 0.723476 0.723517 0.723558 0.723599 0.723640 0.723681 0.723722 0.723763 0.723804 0.723845 0.723886 0.723927 0.723968 0.724009 0.724050 0.724091 0.724132 0.724173 0.724214 0.724255 0.724296 0.724337 0.724378 0.724419 0.724460 0.724500 0.724541 0.724582 0.724623 0.724664 0.724705 0.724746 0.724787 0.724828 0.724869 0.724910 0.724951 0.724992 0.725033 0.725074 0.725115 0.725156 0.725197 0.725238 0.725279 0.725320 0.725361 0.725402 0.725443 0.725484 0.725524 0.725565 0.725606 0.725647 0.725688 0.725729 0.725770 0.725811 0.725852 0.725893 0.725934 0.725975 0.726016 0.726057 0.726098 0.726139 0.726180 0.726221 0.726262 0.726303 0.726344 0.726385 0.726426 0.726467 0.726508 0.726548 0.726589 0.726630 0.726671 0.726712 0.726753 0.726794 0.726835 0.726876 0.726917 0.726958 0.726999 0.727040 0.727081 0.727122 0.727163 0.727204 0.727245 0.727286 0.727327 0.727368 0.727409 0.727450 0.727491 0.727532 0.727572 0.727613 0.727654 0.727695 0.727736 0.727777 0.727818 0.727859 0.727900 0.727941 0.727982 0.728023 0.728064 0.728105 0.728146 0.728187 0.728228 0.728269 0.728310 0.728351 0.728392 0.728433 0.728474 0.728515 0.728556 0.728596 0.728637 0.728678 0.728719 0.728760 0.728801 0.728842 0.728883 0.728924 0.728965 0.729006 0.729047 0.729088 0.729129 0.729170 0.729211 0.729252 0.729293 0.729334 0.729375 0.729416 0.729457 0.729498 0.729539 0.729580 0.729620 0.729661 0.729702 0.729743 0.729784 0.729825 0.729866 0.729907 0.729948 0.729989 0.730030 0.730071 0.730112 0.730153 0.730194 0.730235 0.730276 0.730317 0.730358 0.730399 0.730440 0.730481 0.730522 0.730563 0.730604 0.730644 0.730685 0.730726 0.730767 0.730808 0.730849 0.730890 0.730931 0.730972 0.731013 0.731054 0.731095 0.731136 0.731177 0.731218 0.731259 0.731300 0.731341 0.731382 0.731423 0.731464 0.731505 0.731546 0.731587 0.731628 0.731668 0.731709 0.731750 0.731791 0.731832 0.731873 0.731914 0.731955 0.731996 0.732037 0.732078 0.732119 0.732160 0.732201 0.732242 0.732283 0.732324 0.732365 0.732406 0.732447 0.732488 0.732529 0.732570 0.732611 0.732652 0.732692 0.732733 0.732774 0.732815 0.732856 0.732897 0.732938 0.732979 0.733020 0.733061 0.733102 0.733143 0.733184 0.733225 0.733266 0.733307 0.733348 0.733389 0.733430 0.733471 0.733512 0.733553 0.733594 0.733635 0.733676 0.733716 0.733757 0.733798 0.733839 0.733880 0.733921 0.733962 0.734003 0.734044 0.734085 0.734126 0.734167 0.734208 0.734249 0.734290 0.734331 0.734372 0.734413 0.734454 0.734495 0.734536 0.734577 0.734618 0.734659 0.734700 0.734740 0.734781 0.734822 0.734863 0.734904 0.734945 0.734986 0.735027 0.735068 0.735109 0.735150 0.735191 0.735232 0.735273 0.735314 0.735355 0.735396 0.735437 0.735478 0.735519 0.735560 0.735601 0.735642 0.735683 0.735724 0.735764 0.735805 0.735846 0.735887 0.735928 0.735969 0.736010 0.736051 0.736092 0.736133 0.736174 0.736215 0.736256 0.736297 0.736338 0.736379 0.736420 0.736461 0.736502 0.736543 0.736584 0.736625 0.736666 0.736707 0.736748 0.736788 0.736829 0.736870 0.736911 0.736952 0.736993 0.737034 0.737075 0.737116 0.737157 0.737198 0.737239 0.737280 0.737321 0.737362 0.737403 0.737444 0.737485 0.737526 0.737567 0.737608 0.737649 0.737690 0.737731 0.737772 0.737812 0.737853 0.737894 0.737935 0.737976 0.738017 0.738058 0.738099 0.738140 0.738181 0.738222 0.738263 0.738304 0.738345 0.738386 0.738427 0.738468 0.738509 0.738550 0.738591 0.738632 0.738673 0.738714 0.738755 0.738796 0.738836 0.738877 0.738918 0.738959 0.739000 0.739041 0.739082 0.739123 0.739164 0.739205 0.739246 0.739287 0.739328 0.739369 0.739410 0.739451 0.739492 0.739533 0.739574 0.739615 0.739656 0.739697 0.739738 0.739779 0.739820 0.739860 0.739901 0.739942 0.739983 0.740024 0.740065 0.740106 0.740147 0.740188 0.740229 0.740270 0.740311 0.740352 0.740393 0.740434 0.740475 0.740516 0.740557 0.740598 0.740639 0.740680 0.740721 0.740762 0.740803 0.740844 0.740884 0.740925 0.740966 0.741007 0.741048 0.741089 0.741130 0.741171 0.741212 0.741253 0.741294 0.741335 0.741376 0.741417 0.741458 0.741499 0.741540 0.741581 0.741622 0.741663 0.741704 0.741745 0.741786 0.741827 0.741868 0.741908 0.741949 0.741990 0.742031 0.742072 0.742113 0.742154 0.742195 0.742236 0.742277 0.742318 0.742359 0.742400 0.742441 0.742482 0.742523 0.742564 0.742605 0.742646 0.742687 0.742728 0.742769 0.742810 0.742851 0.742892 0.742932 0.742973 0.743014 0.743055 0.743096 0.743137 0.743178 0.743219 0.743260 0.743301 0.743342 0.743383 0.743424 0.743465 0.743506 0.743547 0.743588 0.743629 0.743670 0.743711 0.743752 0.743793 0.743834 0.743875 0.743916 0.743956 0.743997 0.744038 0.744079 0.744120 0.744161 0.744202 0.744243 0.744284 0.744325 0.744366 0.744407 0.744448 0.744489 0.744530 0.744571 0.744612 0.744653 0.744694 0.744735 0.744776 0.744817 0.744858 0.744899 0.744940 0.744980 0.745021 0.745062 0.745103 0.745144 0.745185 0.745226 0.745267 0.745308 0.745349 0.745390 0.745431 0.745472 0.745513 0.745554 0.745595 0.745636 0.745677 0.745718 0.745759 0.745800 0.745841 0.745882 0.745923 0.745964 0.746004 0.746045 0.746086 0.746127 0.746168 0.746209 0.746250 0.746291 0.746332 0.746373 0.746414 0.746455 0.746496 0.746537 0.746578 0.746619 0.746660 0.746701 0.746742 0.746783 0.746824 0.746865 0.746906 0.746947 0.746988 0.747028 0.747069 0.747110 0.747151 0.747192 0.747233 0.747274 0.747315 0.747356 0.747397 0.747438 0.747479 0.747520 0.747561 0.747602 0.747643 0.747684 0.747725 0.747766 0.747807 0.747848 0.747889 0.747930 0.747971 0.748012 0.748052 0.748093 0.748134 0.748175 0.748216 0.748257 0.748298 0.748339 0.748380 0.748421 0.748462 0.748503 0.748544 0.748585 0.748626 0.748667 0.748708 0.748749 0.748790 0.748831 0.748872 0.748913 0.748954 0.748995 0.749036 0.749076 0.749117 0.749158 0.749199 0.749240 0.749281 0.749322 0.749363 0.749404 0.749445 0.749486 0.749527 0.749568 0.749609 0.749650 0.749691 0.749732 0.749773 0.749814 0.749855 0.749896 0.749937 0.749978 0.750019 0.750060 0.750100 0.750141 0.750182 0.750223 0.750264 0.750305 0.750346 0.750387 0.750428 0.750469 0.750510 0.750551 0.750592 0.750633 0.750674 0.750715 0.750756 0.750797 0.750838 0.750879 0.750920 0.750961 0.751002 0.751043 0.751084 0.751124 0.751165 0.751206 0.751247 0.751288 0.751329 0.751370 0.751411 0.751452 0.751493 0.751534 0.751575 0.751616 0.751657 0.751698 0.751739 0.751780 0.751821 0.751862 0.751903 0.751944 0.751985 0.752026 0.752067 0.752108 0.752148 0.752189 0.752230 0.752271 0.752312 0.752353 0.752394 0.752435 0.752476 0.752517 0.752558 0.752599 0.752640 0.752681 0.752722 0.752763 0.752804 0.752845 0.752886 0.752927 0.752968 0.753009 0.753050 0.753091 0.753132 0.753172 0.753213 0.753254 0.753295 0.753336 0.753377 0.753418 0.753459 0.753500 0.753541 0.753582 0.753623 0.753664 0.753705 0.753746 0.753787 0.753828 0.753869 0.753910 0.753951 0.753992 0.754033 0.754074 0.754115 0.754156 0.754196 0.754237 0.754278 0.754319 0.754360 0.754401 0.754442 0.754483 0.754524 0.754565 0.754606 0.754647 0.754688 0.754729 0.754770 0.754811 0.754852 0.754893 0.754934 0.754975 0.755016 0.755057 0.755098 0.755139 0.755180 0.755220 0.755261 0.755302 0.755343 0.755384 0.755425 0.755466 0.755507 0.755548 0.755589 0.755630 0.755671 0.755712 0.755753 0.755794 0.755835 0.755876 0.755917 0.755958 0.755999 0.756040 0.756081 0.756122 0.756163 0.756204 0.756244 0.756285 0.756326 0.756367 0.756408 0.756449 0.756490 0.756531 0.756572 0.756613 0.756654 0.756695 0.756736 0.756777 0.756818 0.756859 0.756900 0.756941 0.756982 0.757023 0.757064 0.757105 0.757146 0.757187 0.757228 0.757268 0.757309 0.757350 0.757391 0.757432 0.757473 0.757514 0.757555 0.757596 0.757637 0.757678 0.757719 0.757760 0.757801 0.757842 0.757883 0.757924 0.757965 0.758006 0.758047 0.758088 0.758129 0.758170 0.758211 0.758252 0.758292 0.758333 0.758374 0.758415 0.758456 0.758497 0.758538 0.758579 0.758620 0.758661 0.758702 0.758743 0.758784 0.758825 0.758866 0.758907 0.758948 0.758989 0.759030 0.759071 0.759112 0.759153 0.759194 0.759235 0.759276 0.759316 0.759357 0.759398 0.759439 0.759480 0.759521 0.759562 0.759603 0.759644 0.759685 0.759726 0.759767 0.759808 0.759849 0.759890 0.759931 0.759972 0.760013 0.760054 0.760095 0.760136 0.760177 0.760218 0.760259 0.760300 0.760340 0.760381 0.760422 0.760463 0.760504 0.760545 0.760586 0.760627 0.760668 0.760709 0.760750 0.760791 0.760832 0.760873 0.760914 0.760955 0.760996 0.761037 0.761078 0.761119 0.761160 0.761201 0.761242 0.761283 0.761324 0.761364 0.761405 0.761446 0.761487 0.761528 0.761569 0.761610 0.761651 0.761692 0.761733 0.761774 0.761815 0.761856 0.761897 0.761938 0.761979 0.762020 0.762061 0.762102 0.762143 0.762184 0.762225 0.762266 0.762307 0.762348 0.762388 0.762429 0.762470 0.762511 0.762552 0.762593 0.762634 0.762675 0.762716 0.762757 0.762798 0.762839 0.762880 0.762921 0.762962 0.763003 0.763044 0.763085 0.763126 0.763167 0.763208 0.763249 0.763290 0.763331 0.763372 0.763412 0.763453 0.763494 0.763535 0.763576 0.763617 0.763658 0.763699 0.763740 0.763781 0.763822 0.763863 0.763904 0.763945 0.763986 0.764027 0.764068 0.764109 0.764150 0.764191 0.764232 0.764273 0.764314 0.764355 0.764396 0.764436 0.764477 0.764518 0.764559 0.764600 0.764641 0.764682 0.764723 0.764764 0.764805 0.764846 0.764887 0.764928 0.764969 0.765010 0.765051 0.765092 0.765133 0.765174 0.765215 0.765256 0.765297 0.765338 0.765379 0.765420 0.765460 0.765501 0.765542 0.765583 0.765624 0.765665 0.765706 0.765747 0.765788 0.765829 0.765870 0.765911 0.765952 0.765993 0.766034 0.766075 0.766116 0.766157 0.766198 0.766239 0.766280 0.766321 0.766362 0.766403 0.766444 0.766484 0.766525 0.766566 0.766607 0.766648 0.766689 0.766730 0.766771 0.766812 0.766853 0.766894 0.766935 0.766976 0.767017 0.767058 0.767099 0.767140 0.767181 0.767222 0.767263 0.767304 0.767345 0.767386 0.767427 0.767468 0.767508 0.767549 0.767590 0.767631 0.767672 0.767713 0.767754 0.767795 0.767836 0.767877 0.767918 0.767959 0.768000 0.768041 0.768082 0.768123 0.768164 0.768205 0.768246 0.768287 0.768328 0.768369 0.768410 0.768451 0.768492 0.768532 0.768573 0.768614 0.768655 0.768696 0.768737 0.768778 0.768819 0.768860 0.768901 0.768942 0.768983 0.769024 0.769065 0.769106 0.769147 0.769188 0.769229 0.769270 0.769311 0.769352 0.769393 0.769434 0.769475 0.769516 0.769556 0.769597 0.769638 0.769679 0.769720 0.769761 0.769802 0.769843 0.769884 0.769925 0.769966 0.770007 0.770048 0.770089 0.770130 0.770171 0.770212 0.770253 0.770294 0.770335 0.770376 0.770417 0.770458 0.770499 0.770540 0.770580 0.770621 0.770662 0.770703 0.770744 0.770785 0.770826 0.770867 0.770908 0.770949 0.770990 0.771031 0.771072 0.771113 0.771154 0.771195 0.771236 0.771277 0.771318 0.771359 0.771400 0.771441 0.771482 0.771523 0.771564 0.771604 0.771645 0.771686 0.771727 0.771768 0.771809 0.771850 0.771891 0.771932 0.771973 0.772014 0.772055 0.772096 0.772137 0.772178 0.772219 0.772260 0.772301 0.772342 0.772383 0.772424 0.772465 0.772506 0.772547 0.772588 0.772628 0.772669 0.772710 0.772751 0.772792 0.772833 0.772874 0.772915 0.772956 0.772997 0.773038 0.773079 0.773120 0.773161 0.773202 0.773243 0.773284 0.773325 0.773366 0.773407 0.773448 0.773489 0.773530 0.773571 0.773612 0.773652 0.773693 0.773734 0.773775 0.773816 0.773857 0.773898 0.773939 0.773980 0.774021 0.774062 0.774103 0.774144 0.774185 0.774226 0.774267 0.774308 0.774349 0.774390 0.774431 0.774472 0.774513 0.774554 0.774595 0.774636 0.774676 0.774717 0.774758 0.774799 0.774840 0.774881 0.774922 0.774963 0.775004 0.775045 0.775086 0.775127 0.775168 0.775209 0.775250 0.775291 0.775332 0.775373 0.775414 0.775455 0.775496 0.775537 0.775578 0.775619 0.775660 0.775700 0.775741 0.775782 0.775823 0.775864 0.775905 0.775946 0.775987 0.776028 0.776069 0.776110 0.776151 0.776192 0.776233 0.776274 0.776315 0.776356 0.776397 0.776438 0.776479 0.776520 0.776561 0.776602 0.776643 0.776684 0.776724 0.776765 0.776806 0.776847 0.776888 0.776929 0.776970 0.777011 0.777052 0.777093 0.777134 0.777175 0.777216 0.777257 0.777298 0.777339 0.777380 0.777421 0.777462 0.777503 0.777544 0.777585 0.777626 0.777667 0.777708 0.777748 0.777789 0.777830 0.777871 0.777912 0.777953 0.777994 0.778035 0.778076 0.778117 0.778158 0.778199 0.778240 0.778281 0.778322 0.778363 0.778404 0.778445 0.778486 0.778527 0.778568 0.778609 0.778650 0.778691 0.778732 0.778772 0.778813 0.778854 0.778895 0.778936 0.778977 0.779018 0.779059 0.779100 0.779141 0.779182 0.779223 0.779264 0.779305 0.779346 0.779387 0.779428 0.779469 0.779510 0.779551 0.779592 0.779633 0.779674 0.779715 0.779756 0.779796 0.779837 0.779878 0.779919 0.779960 0.780001 0.780042 0.780083 0.780124 0.780165 0.780206 0.780247 0.780288 0.780329 0.780370 0.780411 0.780452 0.780493 0.780534 0.780575 0.780616 0.780657 0.780698 0.780739 0.780780 0.780820 0.780861 0.780902 0.780943 0.780984 0.781025 0.781066 0.781107 0.781148 0.781189 0.781230 0.781271 0.781312 0.781353 0.781394 0.781435 0.781476 0.781517 0.781558 0.781599 0.781640 0.781681 0.781722 0.781763 0.781804 0.781844 0.781885 0.781926 0.781967 0.782008 0.782049 0.782090 0.782131 0.782172 0.782213 0.782254 0.782295 0.782336 0.782377 0.782418 0.782459 0.782500 0.782541 0.782582 0.782623 0.782664 0.782705 0.782746 0.782787 0.782828 0.782868 0.782909 0.782950 0.782991 0.783032 0.783073 0.783114 0.783155 0.783196 0.783237 0.783278 0.783319 0.783360 0.783401 0.783442 0.783483 0.783524 0.783565 0.783606 0.783647 0.783688 0.783729 0.783770 0.783811 0.783852 0.783892 0.783933 0.783974 0.784015 0.784056 0.784097 0.784138 0.784179 0.784220 0.784261 0.784302 0.784343 0.784384 0.784425 0.784466 0.784507 0.784548 0.784589 0.784630 0.784671 0.784712 0.784753 0.784794 0.784835 0.784876 0.784916 0.784957 0.784998 0.785039 0.785080 0.785121 0.785162 0.785203 0.785244 0.785285 0.785326 0.785367 0.785408 0.785449 0.785490 0.785531 0.785572 0.785613 0.785654 0.785695 0.785736 0.785777 0.785818 0.785859 0.785900 0.785940 0.785981 0.786022 0.786063 0.786104 0.786145 0.786186 0.786227 0.786268 0.786309 0.786350 0.786391 0.786432 0.786473 0.786514 0.786555 0.786596 0.786637 0.786678 0.786719 0.786760 0.786801 0.786842 0.786883 0.786924 0.786964 0.787005 0.787046 0.787087 0.787128 0.787169 0.787210 0.787251 0.787292 0.787333 0.787374 0.787415 0.787456 0.787497 0.787538 0.787579 0.787620 0.787661 0.787702 0.787743 0.787784 0.787825 0.787866 0.787907 0.787948 0.787988 0.788029 0.788070 0.788111 0.788152 0.788193 0.788234 0.788275 0.788316 0.788357 0.788398 0.788439 0.788480 0.788521 0.788562 0.788603 0.788644 0.788685 0.788726 0.788767 0.788808 0.788849 0.788890 0.788931 0.788972 0.789012 0.789053 0.789094 0.789135 0.789176 0.789217 0.789258 0.789299 0.789340 0.789381 0.789422 0.789463 0.789504 0.789545 0.789586 0.789627 0.789668 0.789709 0.789750 0.789791 0.789832 0.789873 0.789914 0.789955 0.789996 0.790036 0.790077 0.790118 0.790159 0.790200 0.790241 0.790282 0.790323 0.790364 0.790405 0.790446 0.790487 0.790528 0.790569 0.790610 0.790651 0.790692 0.790733 0.790774 0.790815 0.790856 0.790897 0.790938 0.790979 0.791020 0.791060 0.791101 0.791142 0.791183 0.791224 0.791265 0.791306 0.791347 0.791388 0.791429 0.791470 0.791511 0.791552 0.791593 0.791634 0.791675 0.791716 0.791757 0.791798 0.791839 0.791880 0.791921 0.791962 0.792003 0.792044 0.792084 0.792125 0.792166 0.792207 0.792248 0.792289 0.792330 0.792371 0.792412 0.792453 0.792494 0.792535 0.792576 0.792617 0.792658 0.792699 0.792740 0.792781 0.792822 0.792863 0.792904 0.792945 0.792986 0.793027 0.793068 0.793108 0.793149 0.793190 0.793231 0.793272 0.793313 0.793354 0.793395 0.793436 0.793477 0.793518 0.793559 0.793600 0.793641 0.793682 0.793723 0.793764 0.793805 0.793846 0.793887 0.793928 0.793969 0.794010 0.794051 0.794092 0.794132 0.794173 0.794214 0.794255 0.794296 0.794337 0.794378 0.794419 0.794460 0.794501 0.794542 0.794583 0.794624 0.794665 0.794706 0.794747 0.794788 0.794829 0.794870 0.794911 0.794952 0.794993 0.795034 0.795075 0.795116 0.795156 0.795197 0.795238 0.795279 0.795320 0.795361 0.795402 0.795443 0.795484 0.795525 0.795566 0.795607 0.795648 0.795689 0.795730 0.795771 0.795812 0.795853 0.795894 0.795935 0.795976 0.796017 0.796058 0.796099 0.796140 0.796180 0.796221 0.796262 0.796303 0.796344 0.796385 0.796426 0.796467 0.796508 0.796549 0.796590 0.796631 0.796672 0.796713 0.796754 0.796795 0.796836 0.796877 0.796918 0.796959 0.797000 0.797041 0.797082 0.797123 0.797164 0.797204 0.797245 0.797286 0.797327 0.797368 0.797409 0.797450 0.797491 0.797532 0.797573 0.797614 0.797655 0.797696 0.797737 0.797778 0.797819 0.797860 0.797901 0.797942 0.797983 0.798024 0.798065 0.798106 0.798147 0.798188 0.798228 0.798269 0.798310 0.798351 0.798392 0.798433 0.798474 0.798515 0.798556 0.798597 0.798638 0.798679 0.798720 0.798761 0.798802 0.798843 0.798884 0.798925 0.798966 0.799007 0.799048 0.799089 0.799130 0.799171 0.799212 0.799252 0.799293 0.799334 0.799375 0.799416 0.799457 0.799498 0.799539 0.799580 0.799621 0.799662 0.799703 0.799744 0.799785 0.799826 0.799867 0.799908 0.799949 0.799990 0.800031 0.800072 0.800113 0.800154 0.800195 0.800236 0.800276 0.800317 0.800358 0.800399 0.800440 0.800481 0.800522 0.800563 0.800604 0.800645 0.800686 0.800727 0.800768 0.800809 0.800850 0.800891 0.800932 0.800973 0.801014 0.801055 0.801096 0.801137 0.801178 0.801219 0.801260 0.801300 0.801341 0.801382 0.801423 0.801464 0.801505 0.801546 0.801587 0.801628 0.801669 0.801710 0.801751 0.801792 0.801833 0.801874 0.801915 0.801956 0.801997 0.802038 0.802079 0.802120 0.802161 0.802202 0.802243 0.802284 0.802324 0.802365 0.802406 0.802447 0.802488 0.802529 0.802570 0.802611 0.802652 0.802693 0.802734 0.802775 0.802816 0.802857 0.802898 0.802939 0.802980 0.803021 0.803062 0.803103 0.803144 0.803185 0.803226 0.803267 0.803308 0.803348 0.803389 0.803430 0.803471 0.803512 0.803553 0.803594 0.803635 0.803676 0.803717 0.803758 0.803799 0.803840 0.803881 0.803922 0.803963 0.804004 0.804045 0.804086 0.804127 0.804168 0.804209 0.804250 0.804291 0.804332 0.804372 0.804413 0.804454 0.804495 0.804536 0.804577 0.804618 0.804659 0.804700 0.804741 0.804782 0.804823 0.804864 0.804905 0.804946 0.804987 0.805028 0.805069 0.805110 0.805151 0.805192 0.805233 0.805274 0.805315 0.805356 0.805396 0.805437 0.805478 0.805519 0.805560 0.805601 0.805642 0.805683 0.805724 0.805765 0.805806 0.805847 0.805888 0.805929 0.805970 0.806011 0.806052 0.806093 0.806134 0.806175 0.806216 0.806257 0.806298 0.806339 0.806380 0.806420 0.806461 0.806502 0.806543 0.806584 0.806625 0.806666 0.806707 0.806748 0.806789 0.806830 0.806871 0.806912 0.806953 0.806994 0.807035 0.807076 0.807117 0.807158 0.807199 0.807240 0.807281 0.807322 0.807363 0.807404 0.807444 0.807485 0.807526 0.807567 0.807608 0.807649 0.807690 0.807731 0.807772 0.807813 0.807854 0.807895 0.807936 0.807977 0.808018 0.808059 0.808100 0.808141 0.808182 0.808223 0.808264 0.808305 0.808346 0.808387 0.808428 0.808468 0.808509 0.808550 0.808591 0.808632 0.808673 0.808714 0.808755 0.808796 0.808837 0.808878 0.808919 0.808960 0.809001 0.809042 0.809083 0.809124 0.809165 0.809206 0.809247 0.809288 0.809329 0.809370 0.809411 0.809452 0.809492 0.809533 0.809574 0.809615 0.809656 0.809697 0.809738 0.809779 0.809820 0.809861 0.809902 0.809943 0.809984 0.810025 0.810066 0.810107 0.810148 0.810189 0.810230 0.810271 0.810312 0.810353 0.810394 0.810435 0.810476 0.810516 0.810557 0.810598 0.810639 0.810680 0.810721 0.810762 0.810803 0.810844 0.810885 0.810926 0.810967 0.811008 0.811049 0.811090 0.811131 0.811172 0.811213 0.811254 0.811295 0.811336 0.811377 0.811418 0.811459 0.811500 0.811540 0.811581 0.811622 0.811663 0.811704 0.811745 0.811786 0.811827 0.811868 0.811909 0.811950 0.811991 0.812032 0.812073 0.812114 0.812155 0.812196 0.812237 0.812278 0.812319 0.812360 0.812401 0.812442 0.812483 0.812524 0.812564 0.812605 0.812646 0.812687 0.812728 0.812769 0.812810 0.812851 0.812892 0.812933 0.812974 0.813015 0.813056 0.813097 0.813138 0.813179 0.813220 0.813261 0.813302 0.813343 0.813384 0.813425 0.813466 0.813507 0.813548 0.813588 0.813629 0.813670 0.813711 0.813752 0.813793 0.813834 0.813875 0.813916 0.813957 0.813998 0.814039 0.814080 0.814121 0.814162 0.814203 0.814244 0.814285 0.814326 0.814367 0.814408 0.814449 0.814490 0.814531 0.814572 0.814612 0.814653 0.814694 0.814735 0.814776 0.814817 0.814858 0.814899 0.814940 0.814981 0.815022 0.815063 0.815104 0.815145 0.815186 0.815227 0.815268 0.815309 0.815350 0.815391 0.815432 0.815473 0.815514 0.815555 0.815596 0.815636 0.815677 0.815718 0.815759 0.815800 0.815841 0.815882 0.815923 0.815964 0.816005 0.816046 0.816087 0.816128 0.816169 0.816210 0.816251 0.816292 0.816333 0.816374 0.816415 0.816456 0.816497 0.816538 0.816579 0.816620 0.816660 0.816701 0.816742 0.816783 0.816824 0.816865 0.816906 0.816947 0.816988 0.817029 0.817070 0.817111 0.817152 0.817193 0.817234 0.817275 0.817316 0.817357 0.817398 0.817439 0.817480 0.817521 0.817562 0.817603 0.817644 0.817684 0.817725 0.817766 0.817807 0.817848 0.817889 0.817930 0.817971 0.818012 0.818053 0.818094 0.818135 0.818176 0.818217 0.818258 0.818299 0.818340 0.818381 0.818422 0.818463 0.818504 0.818545 0.818586 0.818627 0.818668 0.818708 0.818749 0.818790 0.818831 0.818872 0.818913 0.818954 0.818995 0.819036 0.819077 0.819118 0.819159 0.819200 0.819241 0.819282 0.819323 0.819364 0.819405 0.819446 0.819487 0.819528 0.819569 0.819610 0.819651 0.819692 0.819732 0.819773 0.819814 0.819855 0.819896 0.819937 0.819978 0.820019 0.820060 0.820101 0.820142 0.820183 0.820224 0.820265 0.820306 0.820347 0.820388 0.820429 0.820470 0.820511 0.820552 0.820593 0.820634 0.820675 0.820716 0.820756 0.820797 0.820838 0.820879 0.820920 0.820961 0.821002 0.821043 0.821084 0.821125 0.821166 0.821207 0.821248 0.821289 0.821330 0.821371 0.821412 0.821453 0.821494 0.821535 0.821576 0.821617 0.821658 0.821699 0.821740 0.821780 0.821821 0.821862 0.821903 0.821944 0.821985 0.822026 0.822067 0.822108 0.822149 0.822190 0.822231 0.822272 0.822313 0.822354 0.822395 0.822436 0.822477 0.822518 0.822559 0.822600 0.822641 0.822682 0.822723 0.822764 0.822804 0.822845 0.822886 0.822927 0.822968 0.823009 0.823050 0.823091 0.823132 0.823173 0.823214 0.823255 0.823296 0.823337 0.823378 0.823419 0.823460 0.823501 0.823542 0.823583 0.823624 0.823665 0.823706 0.823747 0.823788 0.823828 0.823869 0.823910 0.823951 0.823992 0.824033 0.824074 0.824115 0.824156 0.824197 0.824238 0.824279 0.824320 0.824361 0.824402 0.824443 0.824484 0.824525 0.824566 0.824607 0.824648 0.824689 0.824730 0.824771 0.824812 0.824852 0.824893 0.824934 0.824975 0.825016 0.825057 0.825098 0.825139 0.825180 0.825221 0.825262 0.825303 0.825344 0.825385 0.825426 0.825467 0.825508 0.825549 0.825590 0.825631 0.825672 0.825713 0.825754 0.825795 0.825836 0.825876 0.825917 0.825958 0.825999 0.826040 0.826081 0.826122 0.826163 0.826204 0.826245 0.826286 0.826327 0.826368 0.826409 0.826450 0.826491 0.826532 0.826573 0.826614 0.826655 0.826696 0.826737 0.826778 0.826819 0.826860 0.826900 0.826941 0.826982 0.827023 0.827064 0.827105 0.827146 0.827187 0.827228 0.827269 0.827310 0.827351 0.827392 0.827433 0.827474 0.827515 0.827556 0.827597 0.827638 0.827679 0.827720 0.827761 0.827802 0.827843 0.827884 0.827924 0.827965 0.828006 0.828047 0.828088 0.828129 0.828170 0.828211 0.828252 0.828293 0.828334 0.828375 0.828416 0.828457 0.828498 0.828539 0.828580 0.828621 0.828662 0.828703 0.828744 0.828785 0.828826 0.828867 0.828908 0.828948 0.828989 0.829030 0.829071 0.829112 0.829153 0.829194 0.829235 0.829276 0.829317 0.829358 0.829399 0.829440 0.829481 0.829522 0.829563 0.829604 0.829645 0.829686 0.829727 0.829768 0.829809 0.829850 0.829891 0.829932 0.829972 0.830013 0.830054 0.830095 0.830136 0.830177 0.830218 0.830259 0.830300 0.830341 0.830382 0.830423 0.830464 0.830505 0.830546 0.830587 0.830628 0.830669 0.830710 0.830751 0.830792 0.830833 0.830874 0.830915 0.830956 0.830996 0.831037 0.831078 0.831119 0.831160 0.831201 0.831242 0.831283 0.831324 0.831365 0.831406 0.831447 0.831488 0.831529 0.831570 0.831611 0.831652 0.831693 0.831734 0.831775 0.831816 0.831857 0.831898 0.831939 0.831980 0.832020 0.832061 0.832102 0.832143 0.832184 0.832225 0.832266 0.832307 0.832348 0.832389 0.832430 0.832471 0.832512 0.832553 0.832594 0.832635 0.832676 0.832717 0.832758 0.832799 0.832840 0.832881 0.832922 0.832963 0.833004 0.833044 0.833085 0.833126 0.833167 0.833208 0.833249 0.833290 0.833331 0.833372 0.833413 0.833454 0.833495 0.833536 0.833577 0.833618 0.833659 0.833700 0.833741 0.833782 0.833823 0.833864 0.833905 0.833946 0.833987 0.834028 0.834068 0.834109 0.834150 0.834191 0.834232 0.834273 0.834314 0.834355 0.834396 0.834437 0.834478 0.834519 0.834560 0.834601 0.834642 0.834683 0.834724 0.834765 0.834806 0.834847 0.834888 0.834929 0.834970 0.835011 0.835052 0.835092 0.835133 0.835174 0.835215 0.835256 0.835297 0.835338 0.835379 0.835420 0.835461 0.835502 0.835543 0.835584 0.835625 0.835666 0.835707 0.835748 0.835789 0.835830 0.835871 0.835912 0.835953 0.835994 0.836035 0.836076 0.836116 0.836157 0.836198 0.836239 0.836280 0.836321 0.836362 0.836403 0.836444 0.836485 0.836526 0.836567 0.836608 0.836649 0.836690 0.836731 0.836772 0.836813 0.836854 0.836895 0.836936 0.836977 0.837018 0.837059 0.837100 0.837140 0.837181 0.837222 0.837263 0.837304 0.837345 0.837386 0.837427 0.837468 0.837509 0.837550 0.837591 0.837632 0.837673 0.837714 0.837755 0.837796 0.837837 0.837878 0.837919 0.837960 0.838001 0.838042 0.838083 0.838124 0.838164 0.838205 0.838246 0.838287 0.838328 0.838369 0.838410 0.838451 0.838492 0.838533 0.838574 0.838615 0.838656 0.838697 0.838738 0.838779 0.838820 0.838861 0.838902 0.838943 0.838984 0.839025 0.839066 0.839107 0.839148 0.839188 0.839229 0.839270 0.839311 0.839352 0.839393 0.839434 0.839475 0.839516 0.839557 0.839598 0.839639 0.839680 0.839721 0.839762 0.839803 0.839844 0.839885 0.839926 0.839967 0.840008 0.840049 0.840090 0.840131 0.840172 0.840212 0.840253 0.840294 0.840335 0.840376 0.840417 0.840458 0.840499 0.840540 0.840581 0.840622 0.840663 0.840704 0.840745 0.840786 0.840827 0.840868 0.840909 0.840950 0.840991 0.841032 0.841073 0.841114 0.841155 0.841196 0.841236 0.841277 0.841318 0.841359 0.841400 0.841441 0.841482 0.841523 0.841564 0.841605 0.841646 0.841687 0.841728 0.841769 0.841810 0.841851 0.841892 0.841933 0.841974 0.842015 0.842056 0.842097 0.842138 0.842179 0.842220 0.842260 0.842301 0.842342 0.842383 0.842424 0.842465 0.842506 0.842547 0.842588 0.842629 0.842670 0.842711 0.842752 0.842793 0.842834 0.842875 0.842916 0.842957 0.842998 0.843039 0.843080 0.843121 0.843162 0.843203 0.843244 0.843284 0.843325 0.843366 0.843407 0.843448 0.843489 0.843530 0.843571 0.843612 0.843653 0.843694 0.843735 0.843776 0.843817 0.843858 0.843899 0.843940 0.843981 0.844022 0.844063 0.844104 0.844145 0.844186 0.844227 0.844268 0.844308 0.844349 0.844390 0.844431 0.844472 0.844513 0.844554 0.844595 0.844636 0.844677 0.844718 0.844759 0.844800 0.844841 0.844882 0.844923 0.844964 0.845005 0.845046 0.845087 0.845128 0.845169 0.845210 0.845251 0.845292 0.845332 0.845373 0.845414 0.845455 0.845496 0.845537 0.845578 0.845619 0.845660 0.845701 0.845742 0.845783 0.845824 0.845865 0.845906 0.845947 0.845988 0.846029 0.846070 0.846111 0.846152 0.846193 0.846234 0.846275 0.846316 0.846356 0.846397 0.846438 0.846479 0.846520 0.846561 0.846602 0.846643 0.846684 0.846725 0.846766 0.846807 0.846848 0.846889 0.846930 0.846971 0.847012 0.847053 0.847094 0.847135 0.847176 0.847217 0.847258 0.847299 0.847340 0.847380 0.847421 0.847462 0.847503 0.847544 0.847585 0.847626 0.847667 0.847708 0.847749 0.847790 0.847831 0.847872 0.847913 0.847954 0.847995 0.848036 0.848077 0.848118 0.848159 0.848200 0.848241 0.848282 0.848323 0.848364 0.848404 0.848445 0.848486 0.848527 0.848568 0.848609 0.848650 0.848691 0.848732 0.848773 0.848814 0.848855 0.848896 0.848937 0.848978 0.849019 0.849060 0.849101 0.849142 0.849183 0.849224 0.849265 0.849306 0.849347 0.849388 0.849428 0.849469 0.849510 0.849551 0.849592 0.849633 0.849674 0.849715 0.849756 0.849797 0.849838 0.849879 0.849920 0.849961 0.850002 0.850043 0.850084 0.850125 0.850166 0.850207 0.850248 0.850289 0.850330 0.850371 0.850412 0.850452 0.850493 0.850534 0.850575 0.850616 0.850657 0.850698 0.850739 0.850780 0.850821 0.850862 0.850903 0.850944 0.850985 0.851026 0.851067 0.851108 0.851149 0.851190 0.851231 0.851272 0.851313 0.851354 0.851395 0.851436 0.851476 0.851517 0.851558 0.851599 0.851640 0.851681 0.851722 0.851763 0.851804 0.851845 0.851886 0.851927 0.851968 0.852009 0.852050 0.852091 0.852132 0.852173 0.852214 0.852255 0.852296 0.852337 0.852378 0.852419 0.852460 0.852500 0.852541 0.852582 0.852623 0.852664 0.852705 0.852746 0.852787 0.852828 0.852869 0.852910 0.852951 0.852992 0.853033 0.853074 0.853115 0.853156 0.853197 0.853238 0.853279 0.853320 0.853361 0.853402 0.853443 0.853484 0.853524 0.853565 0.853606 0.853647 0.853688 0.853729 0.853770 0.853811 0.853852 0.853893 0.853934 0.853975 0.854016 0.854057 0.854098 0.854139 0.854180 0.854221 0.854262 0.854303 0.854344 0.854385 0.854426 0.854467 0.854508 0.854548 0.854589 0.854630 0.854671 0.854712 0.854753 0.854794 0.854835 0.854876 0.854917 0.854958 0.854999 0.855040 0.855081 0.855122 0.855163 0.855204 0.855245 0.855286 0.855327 0.855368 0.855409 0.855450 0.855491 0.855532 0.855572 0.855613 0.855654 0.855695 0.855736 0.855777 0.855818 0.855859 0.855900 0.855941 0.855982 0.856023 0.856064 0.856105 0.856146 0.856187 0.856228 0.856269 0.856310 0.856351 0.856392 0.856433 0.856474 0.856515 0.856556 0.856596 0.856637 0.856678 0.856719 0.856760 0.856801 0.856842 0.856883 0.856924 0.856965 0.857006 0.857047 0.857088 0.857129 0.857170 0.857211 0.857252 0.857293 0.857334 0.857375 0.857416 0.857457 0.857498 0.857539 0.857580 0.857620 0.857661 0.857702 0.857743 0.857784 0.857825 0.857866 0.857907 0.857948 0.857989 0.858030 0.858071 0.858112 0.858153 0.858194 0.858235 0.858276 0.858317 0.858358 0.858399 0.858440 0.858481 0.858522 0.858563 0.858604 0.858644 0.858685 0.858726 0.858767 0.858808 0.858849 0.858890 0.858931 0.858972 0.859013 0.859054 0.859095 0.859136 0.859177 0.859218 0.859259 0.859300 0.859341 0.859382 0.859423 0.859464 0.859505 0.859546 0.859587 0.859628 0.859668 0.859709 0.859750 0.859791 0.859832 0.859873 0.859914 0.859955 0.859996 0.860037 0.860078 0.860119 0.860160 0.860201 0.860242 0.860283 0.860324 0.860365 0.860406 0.860447 0.860488 0.860529 0.860570 0.860611 0.860652 0.860692 0.860733 0.860774 0.860815 0.860856 0.860897 0.860938 0.860979 0.861020 0.861061 0.861102 0.861143 0.861184 0.861225 0.861266 0.861307 0.861348 0.861389 0.861430 0.861471 0.861512 0.861553 0.861594 0.861635 0.861676 0.861716 0.861757 0.861798 0.861839 0.861880 0.861921 0.861962 0.862003 0.862044 0.862085 0.862126 0.862167 0.862208 0.862249 0.862290 0.862331 0.862372 0.862413 0.862454 0.862495 0.862536 0.862577 0.862618 0.862659 0.862700 0.862740 0.862781 0.862822 0.862863 0.862904 0.862945 0.862986 0.863027 0.863068 0.863109 0.863150 0.863191 0.863232 0.863273 0.863314 0.863355 0.863396 0.863437 0.863478 0.863519 0.863560 0.863601 0.863642 0.863683 0.863724 0.863764 0.863805 0.863846 0.863887 0.863928 0.863969 0.864010 0.864051 0.864092 0.864133 0.864174 0.864215 0.864256 0.864297 0.864338 0.864379 0.864420 0.864461 0.864502 0.864543 0.864584 0.864625 0.864666 0.864707 0.864748 0.864788 0.864829 0.864870 0.864911 0.864952 0.864993 0.865034 0.865075 0.865116 0.865157 0.865198 0.865239 0.865280 0.865321 0.865362 0.865403 0.865444 0.865485 0.865526 0.865567 0.865608 0.865649 0.865690 0.865731 0.865772 0.865812 0.865853 0.865894 0.865935 0.865976 0.866017 0.866058 0.866099 0.866140 0.866181 0.866222 0.866263 0.866304 0.866345 0.866386 0.866427 0.866468 0.866509 0.866550 0.866591 0.866632 0.866673 0.866714 0.866755 0.866796 0.866836 0.866877 0.866918 0.866959 0.867000 0.867041 0.867082 0.867123 0.867164 0.867205 0.867246 0.867287 0.867328 0.867369 0.867410 0.867451 0.867492 0.867533 0.867574 0.867615 0.867656 0.867697 0.867738 0.867779 0.867820 0.867860 0.867901 0.867942 0.867983 0.868024 0.868065 0.868106 0.868147 0.868188 0.868229 0.868270 0.868311 0.868352 0.868393 0.868434 0.868475 0.868516 0.868557 0.868598 0.868639 0.868680 0.868721 0.868762 0.868803 0.868844 0.868884 0.868925 0.868966 0.869007 0.869048 0.869089 0.869130 0.869171 0.869212 0.869253 0.869294 0.869335 0.869376 0.869417 0.869458 0.869499 0.869540 0.869581 0.869622 0.869663 0.869704 0.869745 0.869786 0.869827 0.869868 0.869908 0.869949 0.869990 0.870031 0.870072 0.870113 0.870154 0.870195 0.870236 0.870277 0.870318 0.870359 0.870400 0.870441 0.870482 0.870523 0.870564 0.870605 0.870646 0.870687 0.870728 0.870769 0.870810 0.870851 0.870892 0.870932 0.870973 0.871014 0.871055 0.871096 0.871137 0.871178 0.871219 0.871260 0.871301 0.871342 0.871383 0.871424 0.871465 0.871506 0.871547 0.871588 0.871629 0.871670 0.871711 0.871752 0.871793 0.871834 0.871875 0.871916 0.871956 0.871997 0.872038 0.872079 0.872120 0.872161 0.872202 0.872243 0.872284 0.872325 0.872366 0.872407 0.872448 0.872489 0.872530 0.872571 0.872612 0.872653 0.872694 0.872735 0.872776 0.872817 0.872858 0.872899 0.872940 0.872980 0.873021 0.873062 0.873103 0.873144 0.873185 0.873226 0.873267 0.873308 0.873349 0.873390 0.873431 0.873472 0.873513 0.873554 0.873595 0.873636 0.873677 0.873718 0.873759 0.873800 0.873841 0.873882 0.873923 0.873964 0.874004 0.874045 0.874086 0.874127 0.874168 0.874209 0.874250 0.874291 0.874332 0.874373 0.874414 0.874455 0.874496 0.874537 0.874578 0.874619 0.874660 0.874701 0.874742 0.874783 0.874824 0.874865 0.874906 0.874947 0.874988 0.875028 0.875069 0.875110 0.875151 0.875192 0.875233 0.875274 0.875315 0.875356 0.875397 0.875438 0.875479 0.875520 0.875561 0.875602 0.875643 0.875684 0.875725 0.875766 0.875807 0.875848 0.875889 0.875930 0.875971 0.876012 0.876052 0.876093 0.876134 0.876175 0.876216 0.876257 0.876298 0.876339 0.876380 0.876421 0.876462 0.876503 0.876544 0.876585 0.876626 0.876667 0.876708 0.876749 0.876790 0.876831 0.876872 0.876913 0.876954 0.876995 0.877036 0.877076 0.877117 0.877158 0.877199 0.877240 0.877281 0.877322 0.877363 0.877404 0.877445 0.877486 0.877527 0.877568 0.877609 0.877650 0.877691 0.877732 0.877773 0.877814 0.877855 0.877896 0.877937 0.877978 0.878019 0.878060 0.878100 0.878141 0.878182 0.878223 0.878264 0.878305 0.878346 0.878387 0.878428 0.878469 0.878510 0.878551 0.878592 0.878633 0.878674 0.878715 0.878756 0.878797 0.878838 0.878879 0.878920 0.878961 0.879002 0.879043 0.879084 0.879124 0.879165 0.879206 0.879247 0.879288 0.879329 0.879370 0.879411 0.879452 0.879493 0.879534 0.879575 0.879616 0.879657 0.879698 0.879739 0.879780 0.879821 0.879862 0.879903 0.879944 0.879985 0.880026 0.880067 0.880108 0.880148 0.880189 0.880230 0.880271 0.880312 0.880353 0.880394 0.880435 0.880476 0.880517 0.880558 0.880599 0.880640 0.880681 0.880722 0.880763 0.880804 0.880845 0.880886 0.880927 0.880968 0.881009 0.881050 0.881091 0.881132 0.881172 0.881213 0.881254 0.881295 0.881336 0.881377 0.881418 0.881459 0.881500 0.881541 0.881582 0.881623 0.881664 0.881705 0.881746 0.881787 0.881828 0.881869 0.881910 0.881951 0.881992 0.882033 0.882074 0.882115 0.882156 0.882196 0.882237 0.882278 0.882319 0.882360 0.882401 0.882442 0.882483 0.882524 0.882565 0.882606 0.882647 0.882688 0.882729 0.882770 0.882811 0.882852 0.882893 0.882934 0.882975 0.883016 0.883057 0.883098 0.883139 0.883180 0.883220 0.883261 0.883302 0.883343 0.883384 0.883425 0.883466 0.883507 0.883548 0.883589 0.883630 0.883671 0.883712 0.883753 0.883794 0.883835 0.883876 0.883917 0.883958 0.883999 0.884040 0.884081 0.884122 0.884163 0.884204 0.884244 0.884285 0.884326 0.884367 0.884408 0.884449 0.884490 0.884531 0.884572 0.884613 0.884654 0.884695 0.884736 0.884777 0.884818 0.884859 0.884900 0.884941 0.884982 0.885023 0.885064 0.885105 0.885146 0.885187 0.885228 0.885268 0.885309 0.885350 0.885391 0.885432 0.885473 0.885514 0.885555 0.885596 0.885637 0.885678 0.885719 0.885760 0.885801 0.885842 0.885883 0.885924 0.885965 0.886006 0.886047 0.886088 0.886129 0.886170 0.886211 0.886252 0.886292 0.886333 0.886374 0.886415 0.886456 0.886497 0.886538 0.886579 0.886620 0.886661 0.886702 0.886743 0.886784 0.886825 0.886866 0.886907 0.886948 0.886989 0.887030 0.887071 0.887112 0.887153 0.887194 0.887235 0.887276 0.887316 0.887357 0.887398 0.887439 0.887480 0.887521 0.887562 0.887603 0.887644 0.887685 0.887726 0.887767 0.887808 0.887849 0.887890 0.887931 0.887972 0.888013 0.888054 0.888095 0.888136 0.888177 0.888218 0.888259 0.888300 0.888340 0.888381 0.888422 0.888463 0.888504 0.888545 0.888586 0.888627 0.888668 0.888709 0.888750 0.888791 0.888832 0.888873 0.888914 0.888955 0.888996 0.889037 0.889078 0.889119 0.889160 0.889201 0.889242 0.889283 0.889324 0.889364 0.889405 0.889446 0.889487 0.889528 0.889569 0.889610 0.889651 0.889692 0.889733 0.889774 0.889815 0.889856 0.889897 0.889938 0.889979 0.890020 0.890061 0.890102 0.890143 0.890184 0.890225 0.890266 0.890307 0.890348 0.890388 0.890429 0.890470 0.890511 0.890552 0.890593 0.890634 0.890675 0.890716 0.890757 0.890798 0.890839 0.890880 0.890921 0.890962 0.891003 0.891044 0.891085 0.891126 0.891167 0.891208 0.891249 0.891290 0.891331 0.891372 0.891412 0.891453 0.891494 0.891535 0.891576 0.891617 0.891658 0.891699 0.891740 0.891781 0.891822 0.891863 0.891904 0.891945 0.891986 0.892027 0.892068 0.892109 0.892150 0.892191 0.892232 0.892273 0.892314 0.892355 0.892396 0.892436 0.892477 0.892518 0.892559 0.892600 0.892641 0.892682 0.892723 0.892764 0.892805 0.892846 0.892887 0.892928 0.892969 0.893010 0.893051 0.893092 0.893133 0.893174 0.893215 0.893256 0.893297 0.893338 0.893379 0.893420 0.893460 0.893501 0.893542 0.893583 0.893624 0.893665 0.893706 0.893747 0.893788 0.893829 0.893870 0.893911 0.893952 0.893993 0.894034 0.894075 0.894116 0.894157 0.894198 0.894239 0.894280 0.894321 0.894362 0.894403 0.894444 0.894484 0.894525 0.894566 0.894607 0.894648 0.894689 0.894730 0.894771 0.894812 0.894853 0.894894 0.894935 0.894976 0.895017 0.895058 0.895099 0.895140 0.895181 0.895222 0.895263 0.895304 0.895345 0.895386 0.895427 0.895468 0.895508 0.895549 0.895590 0.895631 0.895672 0.895713 0.895754 0.895795 0.895836 0.895877 0.895918 0.895959 0.896000 0.896041 0.896082 0.896123 0.896164 0.896205 0.896246 0.896287 0.896328 0.896369 0.896410 0.896451 0.896492 0.896532 0.896573 0.896614 0.896655 0.896696 0.896737 0.896778 0.896819 0.896860 0.896901 0.896942 0.896983 0.897024 0.897065 0.897106 0.897147 0.897188 0.897229 0.897270 0.897311 0.897352 0.897393 0.897434 0.897475 0.897516 0.897556 0.897597 0.897638 0.897679 0.897720 0.897761 0.897802 0.897843 0.897884 0.897925 0.897966 0.898007 0.898048 0.898089 0.898130 0.898171 0.898212 0.898253 0.898294 0.898335 0.898376 0.898417 0.898458 0.898499 0.898540 0.898580 0.898621 0.898662 0.898703 0.898744 0.898785 0.898826 0.898867 0.898908 0.898949 0.898990 0.899031 0.899072 0.899113 0.899154 0.899195 0.899236 0.899277 0.899318 0.899359 0.899400 0.899441 0.899482 0.899523 0.899564 0.899604 0.899645 0.899686 0.899727 0.899768 0.899809 0.899850 0.899891 0.899932 0.899973 0.900014 0.900055 0.900096 0.900137 0.900178 0.900219 0.900260 0.900301 0.900342 0.900383 0.900424 0.900465 0.900506 0.900547 0.900588 0.900628 0.900669 0.900710 0.900751 0.900792 0.900833 0.900874 0.900915 0.900956 0.900997 0.901038 0.901079 0.901120 0.901161 0.901202 0.901243 0.901284 0.901325 0.901366 0.901407 0.901448 0.901489 0.901530 0.901571 0.901612 0.901652 0.901693 0.901734 0.901775 0.901816 0.901857 0.901898 0.901939 0.901980 0.902021 0.902062 0.902103 0.902144 0.902185 0.902226 0.902267 0.902308 0.902349 0.902390 0.902431 0.902472 0.902513 0.902554 0.902595 0.902636 0.902676 0.902717 0.902758 0.902799 0.902840 0.902881 0.902922 0.902963 0.903004 0.903045 0.903086 0.903127 0.903168 0.903209 0.903250 0.903291 0.903332 0.903373 0.903414 0.903455 0.903496 0.903537 0.903578 0.903619 0.903660 0.903700 0.903741 0.903782 0.903823 0.903864 0.903905 0.903946 0.903987 0.904028 0.904069 0.904110 0.904151 0.904192 0.904233 0.904274 0.904315 0.904356 0.904397 0.904438 0.904479 0.904520 0.904561 0.904602 0.904643 0.904684 0.904724 0.904765 0.904806 0.904847 0.904888 0.904929 0.904970 0.905011 0.905052 0.905093 0.905134 0.905175 0.905216 0.905257 0.905298 0.905339 0.905380 0.905421 0.905462 0.905503 0.905544 0.905585 0.905626 0.905667 0.905708 0.905748 0.905789 0.905830 0.905871 0.905912 0.905953 0.905994 0.906035 0.906076 0.906117 0.906158 0.906199 0.906240 0.906281 0.906322 0.906363 0.906404 0.906445 0.906486 0.906527 0.906568 0.906609 0.906650 0.906691 0.906732 0.906772 0.906813 0.906854 0.906895 0.906936 0.906977 0.907018 0.907059 0.907100 0.907141 0.907182 0.907223 0.907264 0.907305 0.907346 0.907387 0.907428 0.907469 0.907510 0.907551 0.907592 0.907633 0.907674 0.907715 0.907756 0.907796 0.907837 0.907878 0.907919 0.907960 0.908001 0.908042 0.908083 0.908124 0.908165 0.908206 0.908247 0.908288 0.908329 0.908370 0.908411 0.908452 0.908493 0.908534 0.908575 0.908616 0.908657 0.908698 0.908739 0.908780 0.908820 0.908861 0.908902 0.908943 0.908984 0.909025 0.909066 0.909107 0.909148 0.909189 0.909230 0.909271 0.909312 0.909353 0.909394 0.909435 0.909476 0.909517 0.909558 0.909599 0.909640 0.909681 0.909722 0.909763 0.909804 0.909844 0.909885 0.909926 0.909967 0.910008 0.910049 0.910090 0.910131 0.910172 0.910213 0.910254 0.910295 0.910336 0.910377 0.910418 0.910459 0.910500 0.910541 0.910582 0.910623 0.910664 0.910705 0.910746 0.910787 0.910828 0.910868 0.910909 0.910950 0.910991 0.911032 0.911073 0.911114 0.911155 0.911196 0.911237 0.911278 0.911319 0.911360 0.911401 0.911442 0.911483 0.911524 0.911565 0.911606 0.911647 0.911688 0.911729 0.911770 0.911811 0.911852 0.911892 0.911933 0.911974 0.912015 0.912056 0.912097 0.912138 0.912179 0.912220 0.912261 0.912302 0.912343 0.912384 0.912425 0.912466 0.912507 0.912548 0.912589 0.912630 0.912671 0.912712 0.912753 0.912794 0.912835 0.912876 0.912916 0.912957 0.912998 0.913039 0.913080 0.913121 0.913162 0.913203 0.913244 0.913285 0.913326 0.913367 0.913408 0.913449 0.913490 0.913531 0.913572 0.913613 0.913654 0.913695 0.913736 0.913777 0.913818 0.913859 0.913900 0.913940 0.913981 0.914022 0.914063 0.914104 0.914145 0.914186 0.914227 0.914268 0.914309 0.914350 0.914391 0.914432 0.914473 0.914514 0.914555 0.914596 0.914637 0.914678 0.914719 0.914760 0.914801 0.914842 0.914883 0.914924 0.914964 0.915005 0.915046 0.915087 0.915128 0.915169 0.915210 0.915251 0.915292 0.915333 0.915374 0.915415 0.915456 0.915497 0.915538 0.915579 0.915620 0.915661 0.915702 0.915743 0.915784 0.915825 0.915866 0.915907 0.915948 0.915988 0.916029 0.916070 0.916111 0.916152 0.916193 0.916234 0.916275 0.916316 0.916357 0.916398 0.916439 0.916480 0.916521 0.916562 0.916603 0.916644 0.916685 0.916726 0.916767 0.916808 0.916849 0.916890 0.916931 0.916972 0.917012 0.917053 0.917094 0.917135 0.917176 0.917217 0.917258 0.917299 0.917340 0.917381 0.917422 0.917463 0.917504 0.917545 0.917586 0.917627 0.917668 0.917709 0.917750 0.917791 0.917832 0.917873 0.917914 0.917955 0.917996 0.918036 0.918077 0.918118 0.918159 0.918200 0.918241 0.918282 0.918323 0.918364 0.918405 0.918446 0.918487 0.918528 0.918569 0.918610 0.918651 0.918692 0.918733 0.918774 0.918815 0.918856 0.918897 0.918938 0.918979 0.919020 0.919060 0.919101 0.919142 0.919183 0.919224 0.919265 0.919306 0.919347 0.919388 0.919429 0.919470 0.919511 0.919552 0.919593 0.919634 0.919675 0.919716 0.919757 0.919798 0.919839 0.919880 0.919921 0.919962 0.920003 0.920044 0.920084 0.920125 0.920166 0.920207 0.920248 0.920289 0.920330 0.920371 0.920412 0.920453 0.920494 0.920535 0.920576 0.920617 0.920658 0.920699 0.920740 0.920781 0.920822 0.920863 0.920904 0.920945 0.920986 0.921027 0.921068 0.921108 0.921149 0.921190 0.921231 0.921272 0.921313 0.921354 0.921395 0.921436 0.921477 0.921518 0.921559 0.921600 0.921641 0.921682 0.921723 0.921764 0.921805 0.921846 0.921887 0.921928 0.921969 0.922010 0.922051 0.922092 0.922132 0.922173 0.922214 0.922255 0.922296 0.922337 0.922378 0.922419 0.922460 0.922501 0.922542 0.922583 0.922624 0.922665 0.922706 0.922747 0.922788 0.922829 0.922870 0.922911 0.922952 0.922993 0.923034 0.923075 0.923116 0.923156 0.923197 0.923238 0.923279 0.923320 0.923361 0.923402 0.923443 0.923484 0.923525 0.923566 0.923607 0.923648 0.923689 0.923730 0.923771 0.923812 0.923853 0.923894 0.923935 0.923976 0.924017 0.924058 0.924099 0.924140 0.924180 0.924221 0.924262 0.924303 0.924344 0.924385 0.924426 0.924467 0.924508 0.924549 0.924590 0.924631 0.924672 0.924713 0.924754 0.924795 0.924836 0.924877 0.924918 0.924959 0.925000 0.925041 0.925082 0.925123 0.925164 0.925204 0.925245 0.925286 0.925327 0.925368 0.925409 0.925450 0.925491 0.925532 0.925573 0.925614 0.925655 0.925696 0.925737 0.925778 0.925819 0.925860 0.925901 0.925942 0.925983 0.926024 0.926065 0.926106 0.926147 0.926188 0.926228 0.926269 0.926310 0.926351 0.926392 0.926433 0.926474 0.926515 0.926556 0.926597 0.926638 0.926679 0.926720 0.926761 0.926802 0.926843 0.926884 0.926925 0.926966 0.927007 0.927048 0.927089 0.927130 0.927171 0.927212 0.927252 0.927293 0.927334 0.927375 0.927416 0.927457 0.927498 0.927539 0.927580 0.927621 0.927662 0.927703 0.927744 0.927785 0.927826 0.927867 0.927908 0.927949 0.927990 0.928031 0.928072 0.928113 0.928154 0.928195 0.928236 0.928276 0.928317 0.928358 0.928399 0.928440 0.928481 0.928522 0.928563 0.928604 0.928645 0.928686 0.928727 0.928768 0.928809 0.928850 0.928891 0.928932 0.928973 0.929014 0.929055 0.929096 0.929137 0.929178 0.929219 0.929260 0.929300 0.929341 0.929382 0.929423 0.929464 0.929505 0.929546 0.929587 0.929628 0.929669 0.929710 0.929751 0.929792 0.929833 0.929874 0.929915 0.929956 0.929997 0.930038 0.930079 0.930120 0.930161 0.930202 0.930243 0.930284 0.930324 0.930365 0.930406 0.930447 0.930488 0.930529 0.930570 0.930611 0.930652 0.930693 0.930734 0.930775 0.930816 0.930857 0.930898 0.930939 0.930980 0.931021 0.931062 0.931103 0.931144 0.931185 0.931226 0.931267 0.931308 0.931348 0.931389 0.931430 0.931471 0.931512 0.931553 0.931594 0.931635 0.931676 0.931717 0.931758 0.931799 0.931840 0.931881 0.931922 0.931963 0.932004 0.932045 0.932086 0.932127 0.932168 0.932209 0.932250 0.932291 0.932332 0.932372 0.932413 0.932454 0.932495 0.932536 0.932577 0.932618 0.932659 0.932700 0.932741 0.932782 0.932823 0.932864 0.932905 0.932946 0.932987 0.933028 0.933069 0.933110 0.933151 0.933192 0.933233 0.933274 0.933315 0.933356 0.933396 0.933437 0.933478 0.933519 0.933560 0.933601 0.933642 0.933683 0.933724 0.933765 0.933806 0.933847 0.933888 0.933929 0.933970 0.934011 0.934052 0.934093 0.934134 0.934175 0.934216 0.934257 0.934298 0.934339 0.934380 0.934420 0.934461 0.934502 0.934543 0.934584 0.934625 0.934666 0.934707 0.934748 0.934789 0.934830 0.934871 0.934912 0.934953 0.934994 0.935035 0.935076 0.935117 0.935158 0.935199 0.935240 0.935281 0.935322 0.935363 0.935404 0.935444 0.935485 0.935526 0.935567 0.935608 0.935649 0.935690 0.935731 0.935772 0.935813 0.935854 0.935895 0.935936 0.935977 0.936018 0.936059 0.936100 0.936141 0.936182 0.936223 0.936264 0.936305 0.936346 0.936387 0.936428 0.936468 0.936509 0.936550 0.936591 0.936632 0.936673 0.936714 0.936755 0.936796 0.936837 0.936878 0.936919 0.936960 0.937001 0.937042 0.937083 0.937124 0.937165 0.937206 0.937247 0.937288 0.937329 0.937370 0.937411 0.937452 0.937492 0.937533 0.937574 0.937615 0.937656 0.937697 0.937738 0.937779 0.937820 0.937861 0.937902 0.937943 0.937984 0.938025 0.938066 0.938107 0.938148 0.938189 0.938230 0.938271 0.938312 0.938353 0.938394 0.938435 0.938476 0.938516 0.938557 0.938598 0.938639 0.938680 0.938721 0.938762 0.938803 0.938844 0.938885 0.938926 0.938967 0.939008 0.939049 0.939090 0.939131 0.939172 0.939213 0.939254 0.939295 0.939336 0.939377 0.939418 0.939459 0.939500 0.939540 0.939581 0.939622 0.939663 0.939704 0.939745 0.939786 0.939827 0.939868 0.939909 0.939950 0.939991 0.940032 0.940073 0.940114 0.940155 0.940196 0.940237 0.940278 0.940319 0.940360 0.940401 0.940442 0.940483 0.940524 0.940564 0.940605 0.940646 0.940687 0.940728 0.940769 0.940810 0.940851 0.940892 0.940933 0.940974 0.941015 0.941056 0.941097 0.941138 0.941179 0.941220 0.941261 0.941302 0.941343 0.941384 0.941425 0.941466 0.941507 0.941548 0.941588 0.941629 0.941670 0.941711 0.941752 0.941793 0.941834 0.941875 0.941916 0.941957 0.941998 0.942039 0.942080 0.942121 0.942162 0.942203 0.942244 0.942285 0.942326 0.942367 0.942408 0.942449 0.942490 0.942531 0.942572 0.942612 0.942653 0.942694 0.942735 0.942776 0.942817 0.942858 0.942899 0.942940 0.942981 0.943022 0.943063 0.943104 0.943145 0.943186 0.943227 0.943268 0.943309 0.943350 0.943391 0.943432 0.943473 0.943514 0.943555 0.943596 0.943636 0.943677 0.943718 0.943759 0.943800 0.943841 0.943882 0.943923 0.943964 0.944005 0.944046 0.944087 0.944128 0.944169 0.944210 0.944251 0.944292 0.944333 0.944374 0.944415 0.944456 0.944497 0.944538 0.944579 0.944620 0.944660 0.944701 0.944742 0.944783 0.944824 0.944865 0.944906 0.944947 0.944988 0.945029 0.945070 0.945111 0.945152 0.945193 0.945234 0.945275 0.945316 0.945357 0.945398 0.945439 0.945480 0.945521 0.945562 0.945603 0.945644 0.945684 0.945725 0.945766 0.945807 0.945848 0.945889 0.945930 0.945971 0.946012 0.946053 0.946094 0.946135 0.946176 0.946217 0.946258 0.946299 0.946340 0.946381 0.946422 0.946463 0.946504 0.946545 0.946586 0.946627 0.946668 0.946708 0.946749 0.946790 0.946831 0.946872 0.946913 0.946954 0.946995 0.947036 0.947077 0.947118 0.947159 0.947200 0.947241 0.947282 0.947323 0.947364 0.947405 0.947446 0.947487 0.947528 0.947569 0.947610 0.947651 0.947692 0.947732 0.947773 0.947814 0.947855 0.947896 0.947937 0.947978 0.948019 0.948060 0.948101 0.948142 0.948183 0.948224 0.948265 0.948306 0.948347 0.948388 0.948429 0.948470 0.948511 0.948552 0.948593 0.948634 0.948675 0.948716 0.948756 0.948797 0.948838 0.948879 0.948920 0.948961 0.949002 0.949043 0.949084 0.949125 0.949166 0.949207 0.949248 0.949289 0.949330 0.949371 0.949412 0.949453 0.949494 0.949535 0.949576 0.949617 0.949658 0.949699 0.949740 0.949780 0.949821 0.949862 0.949903 0.949944 0.949985 0.950026 0.950067 0.950108 0.950149 0.950190 0.950231 0.950272 0.950313 0.950354 0.950395 0.950436 0.950477 0.950518 0.950559 0.950600 0.950641 0.950682 0.950723 0.950764 0.950804 0.950845 0.950886 0.950927 0.950968 0.951009 0.951050 0.951091 0.951132 0.951173 0.951214 0.951255 0.951296 0.951337 0.951378 0.951419 0.951460 0.951501 0.951542 0.951583 0.951624 0.951665 0.951706 0.951747 0.951788 0.951828 0.951869 0.951910 0.951951 0.951992 0.952033 0.952074 0.952115 0.952156 0.952197 0.952238 0.952279 0.952320 0.952361 0.952402 0.952443 0.952484 0.952525 0.952566 0.952607 0.952648 0.952689 0.952730 0.952771 0.952812 0.952852 0.952893 0.952934 0.952975 0.953016 0.953057 0.953098 0.953139 0.953180 0.953221 0.953262 0.953303 0.953344 0.953385 0.953426 0.953467 0.953508 0.953549 0.953590 0.953631 0.953672 0.953713 0.953754 0.953795 0.953836 0.953876 0.953917 0.953958 0.953999 0.954040 0.954081 0.954122 0.954163 0.954204 0.954245 0.954286 0.954327 0.954368 0.954409 0.954450 0.954491 0.954532 0.954573 0.954614 0.954655 0.954696 0.954737 0.954778 0.954819 0.954860 0.954900 0.954941 0.954982 0.955023 0.955064 0.955105 0.955146 0.955187 0.955228 0.955269 0.955310 0.955351 0.955392 0.955433 0.955474 0.955515 0.955556 0.955597 0.955638 0.955679 0.955720 0.955761 0.955802 0.955843 0.955884 0.955924 0.955965 0.956006 0.956047 0.956088 0.956129 0.956170 0.956211 0.956252 0.956293 0.956334 0.956375 0.956416 0.956457 0.956498 0.956539 0.956580 0.956621 0.956662 0.956703 0.956744 0.956785 0.956826 0.956867 0.956908 0.956948 0.956989 0.957030 0.957071 0.957112 0.957153 0.957194 0.957235 0.957276 0.957317 0.957358 0.957399 0.957440 0.957481 0.957522 0.957563 0.957604 0.957645 0.957686 0.957727 0.957768 0.957809 0.957850 0.957891 0.957932 0.957972 0.958013 0.958054 0.958095 0.958136 0.958177 0.958218 0.958259 0.958300 0.958341 0.958382 0.958423 0.958464 0.958505 0.958546 0.958587 0.958628 0.958669 0.958710 0.958751 0.958792 0.958833 0.958874 0.958915 0.958956 0.958996 0.959037 0.959078 0.959119 0.959160 0.959201 0.959242 0.959283 0.959324 0.959365 0.959406 0.959447 0.959488 0.959529 0.959570 0.959611 0.959652 0.959693 0.959734 0.959775 0.959816 0.959857 0.959898 0.959939 0.959980 0.960020 0.960061 0.960102 0.960143 0.960184 0.960225 0.960266 0.960307 0.960348 0.960389 0.960430 0.960471 0.960512 0.960553 0.960594 0.960635 0.960676 0.960717 0.960758 0.960799 0.960840 0.960881 0.960922 0.960963 0.961004 0.961044 0.961085 0.961126 0.961167 0.961208 0.961249 0.961290 0.961331 0.961372 0.961413 0.961454 0.961495 0.961536 0.961577 0.961618 0.961659 0.961700 0.961741 0.961782 0.961823 0.961864 0.961905 0.961946 0.961987 0.962028 0.962068 0.962109 0.962150 0.962191 0.962232 0.962273 0.962314 0.962355 0.962396 0.962437 0.962478 0.962519 0.962560 0.962601 0.962642 0.962683 0.962724 0.962765 0.962806 0.962847 0.962888 0.962929 0.962970 0.963011 0.963052 0.963092 0.963133 0.963174 0.963215 0.963256 0.963297 0.963338 0.963379 0.963420 0.963461 0.963502 0.963543 0.963584 0.963625 0.963666 0.963707 0.963748 0.963789 0.963830 0.963871 0.963912 0.963953 0.963994 0.964035 0.964076 0.964116 0.964157 0.964198 0.964239 0.964280 0.964321 0.964362 0.964403 0.964444 0.964485 0.964526 0.964567 0.964608 0.964649 0.964690 0.964731 0.964772 0.964813 0.964854 0.964895 0.964936 0.964977 0.965018 0.965059 0.965100 0.965140 0.965181 0.965222 0.965263 0.965304 0.965345 0.965386 0.965427 0.965468 0.965509 0.965550 0.965591 0.965632 0.965673 0.965714 0.965755 0.965796 0.965837 0.965878 0.965919 0.965960 0.966001 0.966042 0.966083 0.966124 0.966164 0.966205 0.966246 0.966287 0.966328 0.966369 0.966410 0.966451 0.966492 0.966533 0.966574 0.966615 0.966656 0.966697 0.966738 0.966779 0.966820 0.966861 0.966902 0.966943 0.966984 0.967025 0.967066 0.967107 0.967148 0.967188 0.967229 0.967270 0.967311 0.967352 0.967393 0.967434 0.967475 0.967516 0.967557 0.967598 0.967639 0.967680 0.967721 0.967762 0.967803 0.967844 0.967885 0.967926 0.967967 0.968008 0.968049 0.968090 0.968131 0.968172 0.968212 0.968253 0.968294 0.968335 0.968376 0.968417 0.968458 0.968499 0.968540 0.968581 0.968622 0.968663 0.968704 0.968745 0.968786 0.968827 0.968868 0.968909 0.968950 0.968991 0.969032 0.969073 0.969114 0.969155 0.969196 0.969236 0.969277 0.969318 0.969359 0.969400 0.969441 0.969482 0.969523 0.969564 0.969605 0.969646 0.969687 0.969728 0.969769 0.969810 0.969851 0.969892 0.969933 0.969974 0.970015 0.970056 0.970097 0.970138 0.970179 0.970220 0.970260 0.970301 0.970342 0.970383 0.970424 0.970465 0.970506 0.970547 0.970588 0.970629 0.970670 0.970711 0.970752 0.970793 0.970834 0.970875 0.970916 0.970957 0.970998 0.971039 0.971080 0.971121 0.971162 0.971203 0.971244 0.971284 0.971325 0.971366 0.971407 0.971448 0.971489 0.971530 0.971571 0.971612 0.971653 0.971694 0.971735 0.971776 0.971817 0.971858 0.971899 0.971940 0.971981 0.972022 0.972063 0.972104 0.972145 0.972186 0.972227 0.972268 0.972308 0.972349 0.972390 0.972431 0.972472 0.972513 0.972554 0.972595 0.972636 0.972677 0.972718 0.972759 0.972800 0.972841 0.972882 0.972923 0.972964 0.973005 0.973046 0.973087 0.973128 0.973169 0.973210 0.973251 0.973292 0.973332 0.973373 0.973414 0.973455 0.973496 0.973537 0.973578 0.973619 0.973660 0.973701 0.973742 0.973783 0.973824 0.973865 0.973906 0.973947 0.973988 0.974029 0.974070 0.974111 0.974152 0.974193 0.974234 0.974275 0.974316 0.974356 0.974397 0.974438 0.974479 0.974520 0.974561 0.974602 0.974643 0.974684 0.974725 0.974766 0.974807 0.974848 0.974889 0.974930 0.974971 0.975012 0.975053 0.975094 0.975135 0.975176 0.975217 0.975258 0.975299 0.975340 0.975380 0.975421 0.975462 0.975503 0.975544 0.975585 0.975626 0.975667 0.975708 0.975749 0.975790 0.975831 0.975872 0.975913 0.975954 0.975995 0.976036 0.976077 0.976118 0.976159 0.976200 0.976241 0.976282 0.976323 0.976364 0.976404 0.976445 0.976486 0.976527 0.976568 0.976609 0.976650 0.976691 0.976732 0.976773 0.976814 0.976855 0.976896 0.976937 0.976978 0.977019 0.977060 0.977101 0.977142 0.977183 0.977224 0.977265 0.977306 0.977347 0.977388 0.977428 0.977469 0.977510 0.977551 0.977592 0.977633 0.977674 0.977715 0.977756 0.977797 0.977838 0.977879 0.977920 0.977961 0.978002 0.978043 0.978084 0.978125 0.978166 0.978207 0.978248 0.978289 0.978330 0.978371 0.978412 0.978452 0.978493 0.978534 0.978575 0.978616 0.978657 0.978698 0.978739 0.978780 0.978821 0.978862 0.978903 0.978944 0.978985 0.979026 0.979067 0.979108 0.979149 0.979190 0.979231 0.979272 0.979313 0.979354 0.979395 0.979436 0.979476 0.979517 0.979558 0.979599 0.979640 0.979681 0.979722 0.979763 0.979804 0.979845 0.979886 0.979927 0.979968 0.980009 0.980050 0.980091 0.980132 0.980173 0.980214 0.980255 0.980296 0.980337 0.980378 0.980419 0.980460 0.980500 0.980541 0.980582 0.980623 0.980664 0.980705 0.980746 0.980787 0.980828 0.980869 0.980910 0.980951 0.980992 0.981033 0.981074 0.981115 0.981156 0.981197 0.981238 0.981279 0.981320 0.981361 0.981402 0.981443 0.981484 0.981524 0.981565 0.981606 0.981647 0.981688 0.981729 0.981770 0.981811 0.981852 0.981893 0.981934 0.981975 0.982016 0.982057 0.982098 0.982139 0.982180 0.982221 0.982262 0.982303 0.982344 0.982385 0.982426 0.982467 0.982508 0.982548 0.982589 0.982630 0.982671 0.982712 0.982753 0.982794 0.982835 0.982876 0.982917 0.982958 0.982999 0.983040 0.983081 0.983122 0.983163 0.983204 0.983245 0.983286 0.983327 0.983368 0.983409 0.983450 0.983491 0.983532 0.983572 0.983613 0.983654 0.983695 0.983736 0.983777 0.983818 0.983859 0.983900 0.983941 0.983982 0.984023 0.984064 0.984105 0.984146 0.984187 0.984228 0.984269 0.984310 0.984351 0.984392 0.984433 0.984474 0.984515 0.984556 0.984596 0.984637 0.984678 0.984719 0.984760 0.984801 0.984842 0.984883 0.984924 0.984965 0.985006 0.985047 0.985088 0.985129 0.985170 0.985211 0.985252 0.985293 0.985334 0.985375 0.985416 0.985457 0.985498 0.985539 0.985580 0.985620 0.985661 0.985702 0.985743 0.985784 0.985825 0.985866 0.985907 0.985948 0.985989 0.986030 0.986071 0.986112 0.986153 0.986194 0.986235 0.986276 0.986317 0.986358 0.986399 0.986440 0.986481 0.986522 0.986563 0.986604 0.986644 0.986685 0.986726 0.986767 0.986808 0.986849 0.986890 0.986931 0.986972 0.987013 0.987054 0.987095 0.987136 0.987177 0.987218 0.987259 0.987300 0.987341 0.987382 0.987423 0.987464 0.987505 0.987546 0.987587 0.987628 0.987668 0.987709 0.987750 0.987791 0.987832 0.987873 0.987914 0.987955 0.987996 0.988037 0.988078 0.988119 0.988160 0.988201 0.988242 0.988283 0.988324 0.988365 0.988406 0.988447 0.988488 0.988529 0.988570 0.988611 0.988652 0.988692 0.988733 0.988774 0.988815 0.988856 0.988897 0.988938 0.988979 0.989020 0.989061 0.989102 0.989143 0.989184 0.989225 0.989266 0.989307 0.989348 0.989389 0.989430 0.989471 0.989512 0.989553 0.989594 0.989635 0.989676 0.989716 0.989757 0.989798 0.989839 0.989880 0.989921 0.989962 0.990003 0.990044 0.990085 0.990126 0.990167 0.990208 0.990249 0.990290 0.990331 0.990372 0.990413 0.990454 0.990495 0.990536 0.990577 0.990618 0.990659 0.990700 0.990740 0.990781 0.990822 0.990863 0.990904 0.990945 0.990986 0.991027 0.991068 0.991109 0.991150 0.991191 0.991232 0.991273 0.991314 0.991355 0.991396 0.991437 0.991478 0.991519 0.991560 0.991601 0.991642 0.991683 0.991724 0.991764 0.991805 0.991846 0.991887 0.991928 0.991969 0.992010 0.992051 0.992092 0.992133 0.992174 0.992215 0.992256 0.992297 0.992338 0.992379 0.992420 0.992461 0.992502 0.992543 0.992584 0.992625 0.992666 0.992707 0.992748 0.992788 0.992829 0.992870 0.992911 0.992952 0.992993 0.993034 0.993075 0.993116 0.993157 0.993198 0.993239 0.993280 0.993321 0.993362 0.993403 0.993444 0.993485 0.993526 0.993567 0.993608 0.993649 0.993690 0.993731 0.993772 0.993812 0.993853 0.993894 0.993935 0.993976 0.994017 0.994058 0.994099 0.994140 0.994181 0.994222 0.994263 0.994304 0.994345 0.994386 0.994427 0.994468 0.994509 0.994550 0.994591 0.994632 0.994673 0.994714 0.994755 0.994796 0.994836 0.994877 0.994918 0.994959 0.995000 0.995041 0.995082 0.995123 0.995164 0.995205 0.995246 0.995287 0.995328 0.995369 0.995410 0.995451 0.995492 0.995533 0.995574 0.995615 0.995656 0.995697 0.995738 0.995779 0.995820 0.995860 0.995901 0.995942 0.995983 0.996024 0.996065 0.996106 0.996147 0.996188 0.996229 0.996270 0.996311 0.996352 0.996393 0.996434 0.996475 0.996516 0.996557 0.996598 0.996639 0.996680 0.996721 0.996762 0.996803 0.996844 0.996884 0.996925 0.996966 0.997007 0.997048 0.997089 0.997130 0.997171 0.997212 0.997253 0.997294 0.997335 0.997376 0.997417 0.997458 0.997499 0.997540 0.997581 0.997622 0.997663 0.997704 0.997745 0.997786 0.997827 0.997868 0.997908 0.997949 0.997990 0.998031 0.998072 0.998113 0.998154 0.998195 0.998236 0.998277 0.998318 0.998359 0.998400 0.998441 0.998482 0.998523 0.998564 0.998605 0.998646 0.998687 0.998728 0.998769 0.998810 0.998851 0.998892 0.998932 0.998973 0.999014 0.999055 0.999096 0.999137 0.999178 0.999219 0.999260 0.999301 0.999342 0.999383 0.999424 0.999465 0.999506 0.999547 0.999588 0.999629 0.999670 0.999711 0.999752 0.999793 0.999834 0.999875 0.999916 0.999956 0.999997 1.000038 1.000079 1.000120 1.000161 1.000202 1.000243 1.000284 1.000325 1.000366 1.000407 1.000448 1.000489 1.000530 1.000571 1.000612 1.000653 1.000694 1.000735 1.000776 1.000817 1.000858 1.000899 1.000940 1.000980 1.001021 1.001062 1.001103 1.001144 1.001185 1.001226 1.001267 1.001308 1.001349 1.001390 1.001431 1.001472 1.001513 1.001554 1.001595 1.001636 1.001677 1.001718 1.001759 1.001800 1.001841 1.001882 1.001923 1.001964 1.002004 1.002045 1.002086 1.002127 1.002168 1.002209 1.002250 1.002291 1.002332 1.002373 1.002414 1.002455 1.002496 1.002537 1.002578 1.002619 1.002660 1.002701 1.002742 1.002783 1.002824 1.002865 1.002906 1.002947 1.002988 1.003028 1.003069 1.003110 1.003151 1.003192 1.003233 1.003274 1.003315 1.003356 1.003397 1.003438 1.003479 1.003520 1.003561 1.003602 1.003643 1.003684 1.003725 1.003766 1.003807 1.003848 1.003889 1.003930 1.003971 1.004012 1.004052 1.004093 1.004134 1.004175 1.004216 1.004257 1.004298 1.004339 1.004380 1.004421 1.004462 1.004503 1.004544 1.004585 1.004626 1.004667 1.004708 1.004749 1.004790 1.004831 1.004872 1.004913 1.004954 1.004995 1.005036 1.005076 1.005117 1.005158 1.005199 1.005240 1.005281 1.005322 1.005363 1.005404 1.005445 1.005486 1.005527 1.005568 1.005609 1.005650 1.005691 1.005732 1.005773 1.005814 1.005855 1.005896 1.005937 1.005978 1.006019 1.006060 1.006100 1.006141 1.006182 1.006223 1.006264 1.006305 1.006346 1.006387 1.006428 1.006469 1.006510 1.006551 1.006592 1.006633 1.006674 1.006715 1.006756 1.006797 1.006838 1.006879 1.006920 1.006961 1.007002 1.007043 1.007084 1.007124 1.007165 1.007206 1.007247 1.007288 1.007329 1.007370 1.007411 1.007452 1.007493 1.007534 1.007575 1.007616 1.007657 1.007698 1.007739 1.007780 1.007821 1.007862 1.007903 1.007944 1.007985 1.008026 1.008067 1.008108 1.008148 1.008189 1.008230 1.008271 1.008312 1.008353 1.008394 1.008435 1.008476 1.008517 1.008558 1.008599 1.008640 1.008681 1.008722 1.008763 1.008804 1.008845 1.008886 1.008927 1.008968 1.009009 1.009050 1.009091 1.009132 1.009172 1.009213 1.009254 1.009295 1.009336 1.009377 1.009418 1.009459 1.009500 1.009541 1.009582 1.009623 1.009664 1.009705 1.009746 1.009787 1.009828 1.009869 1.009910 1.009951 1.009992 1.010033 1.010074 1.010115 1.010156 1.010196 1.010237 1.010278 1.010319 1.010360 1.010401 1.010442 1.010483 1.010524 1.010565 1.010606 1.010647 1.010688 1.010729 1.010770 1.010811 1.010852 1.010893 1.010934 1.010975 1.011016 1.011057 1.011098 1.011139 1.011180 1.011220 1.011261 1.011302 1.011343 1.011384 1.011425 1.011466 1.011507 1.011548 1.011589 1.011630 1.011671 1.011712 1.011753 1.011794 1.011835 1.011876 1.011917 1.011958 1.011999 1.012040 1.012081 1.012122 1.012163 1.012204 1.012244 1.012285 1.012326 1.012367 1.012408 1.012449 1.012490 1.012531 1.012572 1.012613 1.012654 1.012695 1.012736 1.012777 1.012818 1.012859 1.012900 1.012941 1.012982 1.013023 1.013064 1.013105 1.013146 1.013187 1.013228 1.013268 1.013309 1.013350 1.013391 1.013432 1.013473 1.013514 1.013555 1.013596 1.013637 1.013678 1.013719 1.013760 1.013801 1.013842 1.013883 1.013924 1.013965 1.014006 1.014047 1.014088 1.014129 1.014170 1.014211 1.014252 1.014292 1.014333 1.014374 1.014415 1.014456 1.014497 1.014538 1.014579 1.014620 1.014661 1.014702 1.014743 1.014784 1.014825 1.014866 1.014907 1.014948 1.014989 1.015030 1.015071 1.015112 1.015153 1.015194 1.015235 1.015276 1.015316 1.015357 1.015398 1.015439 1.015480 1.015521 1.015562 1.015603 1.015644 1.015685 1.015726 1.015767 1.015808 1.015849 1.015890 1.015931 1.015972 1.016013 1.016054 1.016095 1.016136 1.016177 1.016218 1.016259 1.016300 1.016340 1.016381 1.016422 1.016463 1.016504 1.016545 1.016586 1.016627 1.016668 1.016709 1.016750 1.016791 1.016832 1.016873 1.016914 1.016955 1.016996 1.017037 1.017078 1.017119 1.017160 1.017201 1.017242 1.017283 1.017324 1.017364 1.017405 1.017446 1.017487 1.017528 1.017569 1.017610 1.017651 1.017692 1.017733 1.017774 1.017815 1.017856 1.017897 1.017938 1.017979 1.018020 1.018061 1.018102 1.018143 1.018184 1.018225 1.018266 1.018307 1.018348 1.018388 1.018429 1.018470 1.018511 1.018552 1.018593 1.018634 1.018675 1.018716 1.018757 1.018798 1.018839 1.018880 1.018921 1.018962 1.019003 1.019044 1.019085 1.019126 1.019167 1.019208 1.019249 1.019290 1.019331 1.019372 1.019412 1.019453 1.019494 1.019535 1.019576 1.019617 1.019658 1.019699 1.019740 1.019781 1.019822 1.019863 1.019904 1.019945 1.019986 1.020027 1.020068 1.020109 1.020150 1.020191 1.020232 1.020273 1.020314 1.020355 1.020396 1.020436 1.020477 1.020518 1.020559 1.020600 1.020641 1.020682 1.020723 1.020764 1.020805 1.020846 1.020887 1.020928 1.020969 1.021010 1.021051 1.021092 1.021133 1.021174 1.021215 1.021256 1.021297 1.021338 1.021379 1.021420 1.021460 1.021501 1.021542 1.021583 1.021624 1.021665 1.021706 1.021747 1.021788 1.021829 1.021870 1.021911 1.021952 1.021993 1.022034 1.022075 1.022116 1.022157 1.022198 1.022239 1.022280 1.022321 1.022362 1.022403 1.022444 1.022484 1.022525 1.022566 1.022607 1.022648 1.022689 1.022730 1.022771 1.022812 1.022853 1.022894 1.022935 1.022976 1.023017 1.023058 1.023099 1.023140 1.023181 1.023222 1.023263 1.023304 1.023345 1.023386 1.023427 1.023468 1.023508 1.023549 1.023590 1.023631 1.023672 1.023713 1.023754 1.023795 1.023836 1.023877 1.023918 1.023959 1.024000 1.024041 1.024082 1.024123 1.024164 1.024205 1.024246 1.024287 1.024328 1.024369 1.024410 1.024451 1.024492 1.024532 1.024573 1.024614 1.024655 1.024696 1.024737 1.024778 1.024819 1.024860 1.024901 1.024942 1.024983 1.025024 1.025065 1.025106 1.025147 1.025188 1.025229 1.025270 1.025311 1.025352 1.025393 1.025434 1.025475 1.025516 1.025556 1.025597 1.025638 1.025679 1.025720 1.025761 1.025802 1.025843 1.025884 1.025925 1.025966 1.026007 1.026048 1.026089 1.026130 1.026171 1.026212 1.026253 1.026294 1.026335 1.026376 1.026417 1.026458 1.026499 1.026540 1.026580 1.026621 1.026662 1.026703 1.026744 1.026785 1.026826 1.026867 1.026908 1.026949 1.026990 1.027031 1.027072 1.027113 1.027154 1.027195 1.027236 1.027277 1.027318 1.027359 1.027400 1.027441 1.027482 1.027523 1.027564 1.027604 1.027645 1.027686 1.027727 1.027768 1.027809 1.027850 1.027891 1.027932 1.027973 1.028014 1.028055 1.028096 1.028137 1.028178 1.028219 1.028260 1.028301 1.028342 1.028383 1.028424 1.028465 1.028506 1.028547 1.028588 1.028628 1.028669 1.028710 1.028751 1.028792 1.028833 1.028874 1.028915 1.028956 1.028997 1.029038 1.029079 1.029120 1.029161 1.029202 1.029243 1.029284 1.029325 1.029366 1.029407 1.029448 1.029489 1.029530 1.029571 1.029612 1.029652 1.029693 1.029734 1.029775 1.029816 1.029857 1.029898 1.029939 1.029980 1.030021 1.030062 1.030103 1.030144 1.030185 1.030226 1.030267 1.030308 1.030349 1.030390 1.030431 1.030472 1.030513 1.030554 1.030595 1.030636 1.030676 1.030717 1.030758 1.030799 1.030840 1.030881 1.030922 1.030963 1.031004 1.031045 1.031086 1.031127 1.031168 1.031209 1.031250 1.031291 1.031332 1.031373 1.031414 1.031455 1.031496 1.031537 1.031578 1.031619 1.031660 1.031700 1.031741 1.031782 1.031823 1.031864 1.031905 1.031946 1.031987 1.032028 1.032069 1.032110 1.032151 1.032192 1.032233 1.032274 1.032315 1.032356 1.032397 1.032438 1.032479 1.032520 1.032561 1.032602 1.032643 1.032684 1.032724 1.032765 1.032806 1.032847 1.032888 1.032929 1.032970 1.033011 1.033052 1.033093 1.033134 1.033175 1.033216 1.033257 1.033298 1.033339 1.033380 1.033421 1.033462 1.033503 1.033544 1.033585 1.033626 1.033667 1.033708 1.033748 1.033789 1.033830 1.033871 1.033912 1.033953 1.033994 1.034035 1.034076 1.034117 1.034158 1.034199 1.034240 1.034281 1.034322 1.034363 1.034404 1.034445 1.034486 1.034527 1.034568 1.034609 1.034650 1.034691 1.034732 1.034772 1.034813 1.034854 1.034895 1.034936 1.034977 1.035018 1.035059 1.035100 1.035141 1.035182 1.035223 1.035264 1.035305 1.035346 1.035387 1.035428 1.035469 1.035510 1.035551 1.035592 1.035633 1.035674 1.035715 1.035756 1.035796 1.035837 1.035878 1.035919 1.035960 1.036001 1.036042 1.036083 1.036124 1.036165 1.036206 1.036247 1.036288 1.036329 1.036370 1.036411 1.036452 1.036493 1.036534 1.036575 1.036616 1.036657 1.036698 1.036739 1.036780 1.036820 1.036861 1.036902 1.036943 1.036984 1.037025 1.037066 1.037107 1.037148 1.037189 1.037230 1.037271 1.037312 1.037353 1.037394 1.037435 1.037476 1.037517 1.037558 1.037599 1.037640 1.037681 1.037722 1.037763 1.037804 1.037844 1.037885 1.037926 1.037967 1.038008 1.038049 1.038090 1.038131 1.038172 1.038213 1.038254 1.038295 1.038336 1.038377 1.038418 1.038459 1.038500 1.038541 1.038582 1.038623 1.038664 1.038705 1.038746 1.038787 1.038828 1.038868 1.038909 1.038950 1.038991 1.039032 1.039073 1.039114 1.039155 1.039196 1.039237 1.039278 1.039319 1.039360 1.039401 1.039442 1.039483 1.039524 1.039565 1.039606 1.039647 1.039688 1.039729 1.039770 1.039811 1.039852 1.039892 1.039933 1.039974 1.040015 1.040056 1.040097 1.040138 1.040179 1.040220 1.040261 1.040302 1.040343 1.040384 1.040425 1.040466 1.040507 1.040548 1.040589 1.040630 1.040671 1.040712 1.040753 1.040794 1.040835 1.040876 1.040916 1.040957 1.040998 1.041039 1.041080 1.041121 1.041162 1.041203 1.041244 1.041285 1.041326 1.041367 1.041408 1.041449 1.041490 1.041531 1.041572 1.041613 1.041654 1.041695 1.041736 1.041777 1.041818 1.041859 1.041900 1.041940 1.041981 1.042022 1.042063 1.042104 1.042145 1.042186 1.042227 1.042268 1.042309 1.042350 1.042391 1.042432 1.042473 1.042514 1.042555 1.042596 1.042637 1.042678 1.042719 1.042760 1.042801 1.042842 1.042883 1.042924 1.042964 1.043005 1.043046 1.043087 1.043128 1.043169 1.043210 1.043251 1.043292 1.043333 1.043374 1.043415 1.043456 1.043497 1.043538 1.043579 1.043620 1.043661 1.043702 1.043743 1.043784 1.043825 1.043866 1.043907 1.043948 1.043988 1.044029 1.044070 1.044111 1.044152 1.044193 1.044234 1.044275 1.044316 1.044357 1.044398 1.044439 1.044480 1.044521 1.044562 1.044603 1.044644 1.044685 1.044726 1.044767 1.044808 1.044849 1.044890 1.044931 1.044972 1.045012 1.045053 1.045094 1.045135 1.045176 1.045217 1.045258 1.045299 1.045340 1.045381 1.045422 1.045463 1.045504 1.045545 1.045586 1.045627 1.045668 1.045709 1.045750 1.045791 1.045832 1.045873 1.045914 1.045955 1.045996 1.046036 1.046077 1.046118 1.046159 1.046200 1.046241 1.046282 1.046323 1.046364 1.046405 1.046446 1.046487 1.046528 1.046569 1.046610 1.046651 1.046692 1.046733 1.046774 1.046815 1.046856 1.046897 1.046938 1.046979 1.047020 1.047060 1.047101 1.047142 1.047183 1.047224 1.047265 1.047306 1.047347 1.047388 1.047429 1.047470 1.047511 1.047552 1.047593 1.047634 1.047675 1.047716 1.047757 1.047798 1.047839 1.047880 1.047921 1.047962 1.048003 1.048044 1.048084 1.048125 1.048166 1.048207 1.048248 1.048289 1.048330 1.048371 1.048412 1.048453 1.048494 1.048535 1.048576 1.048617 1.048658 1.048699 1.048740 1.048781 1.048822 1.048863 1.048904 1.048945 1.048986 1.049027 1.049068 1.049108 1.049149 1.049190 1.049231 1.049272 1.049313 1.049354 1.049395 1.049436 1.049477 1.049518 1.049559 1.049600 1.049641 1.049682 1.049723 1.049764 1.049805 1.049846 1.049887 1.049928 1.049969 1.050010 1.050051 1.050092 1.050132 1.050173 1.050214 1.050255 1.050296 1.050337 1.050378 1.050419 1.050460 1.050501 1.050542 1.050583 1.050624 1.050665 1.050706 1.050747 1.050788 1.050829 1.050870 1.050911 1.050952 1.050993 1.051034 1.051075 1.051116 1.051156 1.051197 1.051238 1.051279 1.051320 1.051361 1.051402 1.051443 1.051484 1.051525 1.051566 1.051607 1.051648 1.051689 1.051730 1.051771 1.051812 1.051853 1.051894 1.051935 1.051976 1.052017 1.052058 1.052099 1.052140 1.052180 1.052221 1.052262 1.052303 1.052344 1.052385 1.052426 1.052467 1.052508 1.052549 1.052590 1.052631 1.052672 1.052713 1.052754 1.052795 1.052836 1.052877 1.052918 1.052959 1.053000 1.053041 1.053082 1.053123 1.053164 1.053204 1.053245 1.053286 1.053327 1.053368 1.053409 1.053450 1.053491 1.053532 1.053573 1.053614 1.053655 1.053696 1.053737 1.053778 1.053819 1.053860 1.053901 1.053942 1.053983 1.054024 1.054065 1.054106 1.054147 1.054188 1.054228 1.054269 1.054310 1.054351 1.054392 1.054433 1.054474 1.054515 1.054556 1.054597 1.054638 1.054679 1.054720 1.054761 1.054802 1.054843 1.054884 1.054925 1.054966 1.055007 1.055048 1.055089 1.055130 1.055171 1.055212 1.055252 1.055293 1.055334 1.055375 1.055416 1.055457 1.055498 1.055539 1.055580 1.055621 1.055662 1.055703 1.055744 1.055785 1.055826 1.055867 1.055908 1.055949 1.055990 1.056031 1.056072 1.056113 1.056154 1.056195 1.056236 1.056276 1.056317 1.056358 1.056399 1.056440 1.056481 1.056522 1.056563 1.056604 1.056645 1.056686 1.056727 1.056768 1.056809 1.056850 1.056891 1.056932 1.056973 1.057014 1.057055 1.057096 1.057137 1.057178 1.057219 1.057260 1.057300 1.057341 1.057382 1.057423 1.057464 1.057505 1.057546 1.057587 1.057628 1.057669 1.057710 1.057751 1.057792 1.057833 1.057874 1.057915 1.057956 1.057997 1.058038 1.058079 1.058120 1.058161 1.058202 1.058243 1.058284 1.058324 1.058365 1.058406 1.058447 1.058488 1.058529 1.058570 1.058611 1.058652 1.058693 1.058734 1.058775 1.058816 1.058857 1.058898 1.058939 1.058980 1.059021 1.059062 1.059103 1.059144 1.059185 1.059226 1.059267 1.059308 1.059348 1.059389 1.059430 1.059471 1.059512 1.059553 1.059594 1.059635 1.059676 1.059717 1.059758 1.059799 1.059840 1.059881 1.059922 1.059963 1.060004 1.060045 1.060086 1.060127 1.060168 1.060209 1.060250 1.060291 1.060332 1.060372 1.060413 1.060454 1.060495 1.060536 1.060577 1.060618 1.060659 1.060700 1.060741 1.060782 1.060823 1.060864 1.060905 1.060946 1.060987 1.061028 1.061069 1.061110 1.061151 1.061192 1.061233 1.061274 1.061315 1.061356 1.061396 1.061437 1.061478 1.061519 1.061560 1.061601 1.061642 1.061683 1.061724 1.061765 1.061806 1.061847 1.061888 1.061929 1.061970 1.062011 1.062052 1.062093 1.062134 1.062175 1.062216 1.062257 1.062298 1.062339 1.062380 1.062420 1.062461 1.062502 1.062543 1.062584 1.062625 1.062666 1.062707 1.062748 1.062789 1.062830 1.062871 1.062912 1.062953 1.062994 1.063035 1.063076 1.063117 1.063158 1.063199 1.063240 1.063281 1.063322 1.063363 1.063404 1.063444 1.063485 1.063526 1.063567 1.063608 1.063649 1.063690 1.063731 1.063772 1.063813 1.063854 1.063895 1.063936 1.063977 1.064018 1.064059 1.064100 1.064141 1.064182 1.064223 1.064264 1.064305 1.064346 1.064387 1.064428 1.064468 1.064509 1.064550 1.064591 1.064632 1.064673 1.064714 1.064755 1.064796 1.064837 1.064878 1.064919 1.064960 1.065001 1.065042 1.065083 1.065124 1.065165 1.065206 1.065247 1.065288 1.065329 1.065370 1.065411 1.065452 1.065492 1.065533 1.065574 1.065615 1.065656 1.065697 1.065738 1.065779 1.065820 1.065861 1.065902 1.065943 1.065984 1.066025 1.066066 1.066107 1.066148 1.066189 1.066230 1.066271 1.066312 1.066353 1.066394 1.066435 1.066476 1.066516 1.066557 1.066598 1.066639 1.066680 1.066721 1.066762 1.066803 1.066844 1.066885 1.066926 1.066967 1.067008 1.067049 1.067090 1.067131 1.067172 1.067213 1.067254 1.067295 1.067336 1.067377 1.067418 1.067459 1.067500 1.067540 1.067581 1.067622 1.067663 1.067704 1.067745 1.067786 1.067827 1.067868 1.067909 1.067950 1.067991 1.068032 1.068073 1.068114 1.068155 1.068196 1.068237 1.068278 1.068319 1.068360 1.068401 1.068442 1.068483 1.068524 1.068564 1.068605 1.068646 1.068687 1.068728 1.068769 1.068810 1.068851 1.068892 1.068933 1.068974 1.069015 1.069056 1.069097 1.069138 1.069179 1.069220 1.069261 1.069302 1.069343 1.069384 1.069425 1.069466 1.069507 1.069548 1.069588 1.069629 1.069670 1.069711 1.069752 1.069793 1.069834 1.069875 1.069916 1.069957 1.069998 1.070039 1.070080 1.070121 1.070162 1.070203 1.070244 1.070285 1.070326 1.070367 1.070408 1.070449 1.070490 1.070531 1.070572 1.070612 1.070653 1.070694 1.070735 1.070776 1.070817 1.070858 1.070899 1.070940 1.070981 1.071022 1.071063 1.071104 1.071145 1.071186 1.071227 1.071268 1.071309 1.071350 1.071391 1.071432 1.071473 1.071514 1.071555 1.071596 1.071636 1.071677 1.071718 1.071759 1.071800 1.071841 1.071882 1.071923 1.071964 1.072005 1.072046 1.072087 1.072128 1.072169 1.072210 1.072251 1.072292 1.072333 1.072374 1.072415 1.072456 1.072497 1.072538 1.072579 1.072620 1.072660 1.072701 1.072742 1.072783 1.072824 1.072865 1.072906 1.072947 1.072988 1.073029 1.073070 1.073111 1.073152 1.073193 1.073234 1.073275 1.073316 1.073357 1.073398 1.073439 1.073480 1.073521 1.073562 1.073603 1.073644 1.073684 1.073725 1.073766 1.073807 1.073848 1.073889 1.073930 1.073971 1.074012 1.074053 1.074094 1.074135 1.074176 1.074217 1.074258 1.074299 1.074340 1.074381 1.074422 1.074463 1.074504 1.074545 1.074586 1.074627 1.074668 1.074708 1.074749 1.074790 1.074831 1.074872 1.074913 1.074954 1.074995 1.075036 1.075077 1.075118 1.075159 1.075200 1.075241 1.075282 1.075323 1.075364 1.075405 1.075446 1.075487 1.075528 1.075569 1.075610 1.075651 1.075692 1.075732 1.075773 1.075814 1.075855 1.075896 1.075937 1.075978 1.076019 1.076060 1.076101 1.076142 1.076183 1.076224 1.076265 1.076306 1.076347 1.076388 1.076429 1.076470 1.076511 1.076552 1.076593 1.076634 1.076675 1.076716 1.076756 1.076797 1.076838 1.076879 1.076920 1.076961 1.077002 1.077043 1.077084 1.077125 1.077166 1.077207 1.077248 1.077289 1.077330 1.077371 1.077412 1.077453 1.077494 1.077535 1.077576 1.077617 1.077658 1.077699 1.077740 1.077780 1.077821 1.077862 1.077903 1.077944 1.077985 1.078026 1.078067 1.078108 1.078149 1.078190 1.078231 1.078272 1.078313 1.078354 1.078395 1.078436 1.078477 1.078518 1.078559 1.078600 1.078641 1.078682 1.078723 1.078764 1.078804 1.078845 1.078886 1.078927 1.078968 1.079009 1.079050 1.079091 1.079132 1.079173 1.079214 1.079255 1.079296 1.079337 1.079378 1.079419 1.079460 1.079501 1.079542 1.079583 1.079624 1.079665 1.079706 1.079747 1.079788 1.079828 1.079869 1.079910 1.079951 1.079992 1.080033 1.080074 1.080115 1.080156 1.080197 1.080238 1.080279 1.080320 1.080361 1.080402 1.080443 1.080484 1.080525 1.080566 1.080607 1.080648 1.080689 1.080730 1.080771 1.080812 1.080852 1.080893 1.080934 1.080975 1.081016 1.081057 1.081098 1.081139 1.081180 1.081221 1.081262 1.081303 1.081344 1.081385 1.081426 1.081467 1.081508 1.081549 1.081590 1.081631 1.081672 1.081713 1.081754 1.081795 1.081836 1.081876 1.081917 1.081958 1.081999 1.082040 1.082081 1.082122 1.082163 1.082204 1.082245 1.082286 1.082327 1.082368 1.082409 1.082450 1.082491 1.082532 1.082573 1.082614 1.082655 1.082696 1.082737 1.082778 1.082819 1.082860 1.082900 1.082941 1.082982 1.083023 1.083064 1.083105 1.083146 1.083187 1.083228 1.083269 1.083310 1.083351 1.083392 1.083433 1.083474 1.083515 1.083556 1.083597 1.083638 1.083679 1.083720 1.083761 1.083802 1.083843 1.083884 1.083924 1.083965 1.084006 1.084047 1.084088 1.084129 1.084170 1.084211 1.084252 1.084293 1.084334 1.084375 1.084416 1.084457 1.084498 1.084539 1.084580 1.084621 1.084662 1.084703 1.084744 1.084785 1.084826 1.084867 1.084908 1.084948 1.084989 1.085030 1.085071 1.085112 1.085153 1.085194 1.085235 1.085276 1.085317 1.085358 1.085399 1.085440 1.085481 1.085522 1.085563 1.085604 1.085645 1.085686 1.085727 1.085768 1.085809 1.085850 1.085891 1.085932 1.085972 1.086013 1.086054 1.086095 1.086136 1.086177 1.086218 1.086259 1.086300 1.086341 1.086382 1.086423 1.086464 1.086505 1.086546 1.086587 1.086628 1.086669 1.086710 1.086751 1.086792 1.086833 1.086874 1.086915 1.086956 1.086996 1.087037 1.087078 1.087119 1.087160 1.087201 1.087242 1.087283 1.087324 1.087365 1.087406 1.087447 1.087488 1.087529 1.087570 1.087611 1.087652 1.087693 1.087734 1.087775 1.087816 1.087857 1.087898 1.087939 1.087980 1.088020 1.088061 1.088102 1.088143 1.088184 1.088225 1.088266 1.088307 1.088348 1.088389 1.088430 1.088471 1.088512 1.088553 1.088594 1.088635 1.088676 1.088717 1.088758 1.088799 1.088840 1.088881 1.088922 1.088963 1.089004 1.089044 1.089085 1.089126 1.089167 1.089208 1.089249 1.089290 1.089331 1.089372 1.089413 1.089454 1.089495 1.089536 1.089577 1.089618 1.089659 1.089700 1.089741 1.089782 1.089823 1.089864 1.089905 1.089946 1.089987 1.090028 1.090068 1.090109 1.090150 1.090191 1.090232 1.090273 1.090314 1.090355 1.090396 1.090437 1.090478 1.090519 1.090560 1.090601 1.090642 1.090683 1.090724 1.090765 1.090806 1.090847 1.090888 1.090929 1.090970 1.091011 1.091052 1.091092 1.091133 1.091174 1.091215 1.091256 1.091297 1.091338 1.091379 1.091420 1.091461 1.091502 1.091543 1.091584 1.091625 1.091666 1.091707 1.091748 1.091789 1.091830 1.091871 1.091912 1.091953 1.091994 1.092035 1.092076 1.092116 1.092157 1.092198 1.092239 1.092280 1.092321 1.092362 1.092403 1.092444 1.092485 1.092526 1.092567 1.092608 1.092649 1.092690 1.092731 1.092772 1.092813 1.092854 1.092895 1.092936 1.092977 1.093018 1.093059 1.093100 1.093140 1.093181 1.093222 1.093263 1.093304 1.093345 1.093386 1.093427 1.093468 1.093509 1.093550 1.093591 1.093632 1.093673 1.093714 1.093755 1.093796 1.093837 1.093878 1.093919 1.093960 1.094001 1.094042 1.094083 1.094124 1.094164 1.094205 1.094246 1.094287 1.094328 1.094369 1.094410 1.094451 1.094492 1.094533 1.094574 1.094615 1.094656 1.094697 1.094738 1.094779 1.094820 1.094861 1.094902 1.094943 1.094984 1.095025 1.095066 1.095107 1.095148 1.095188 1.095229 1.095270 1.095311 1.095352 1.095393 1.095434 1.095475 1.095516 1.095557 1.095598 1.095639 1.095680 1.095721 1.095762 1.095803 1.095844 1.095885 1.095926 1.095967 1.096008 1.096049 1.096090 1.096131 1.096172 1.096212 1.096253 1.096294 1.096335 1.096376 1.096417 1.096458 1.096499 1.096540 1.096581 1.096622 1.096663 1.096704 1.096745 1.096786 1.096827 1.096868 1.096909 1.096950 1.096991 1.097032 1.097073 1.097114 1.097155 1.097196 1.097236 1.097277 1.097318 1.097359 1.097400 1.097441 1.097482 1.097523 1.097564 1.097605 1.097646 1.097687 1.097728 1.097769 1.097810 1.097851 1.097892 1.097933 1.097974 1.098015 1.098056 1.098097 1.098138 1.098179 1.098220 1.098260 1.098301 1.098342 1.098383 1.098424 1.098465 1.098506 1.098547 1.098588 1.098629 1.098670 1.098711 1.098752 1.098793 1.098834 1.098875 1.098916 1.098957 1.098998 1.099039 1.099080 1.099121 1.099162 1.099203 1.099244 1.099284 1.099325 1.099366 1.099407 1.099448 1.099489 1.099530 1.099571 1.099612 1.099653 1.099694 1.099735 1.099776 1.099817 1.099858 1.099899 1.099940 1.099981 1.100022 1.100063 1.100104 1.100145 1.100186 1.100227 1.100268 1.100308 1.100349 1.100390 1.100431 1.100472 1.100513 1.100554 1.100595 1.100636 1.100677 1.100718 1.100759 1.100800 1.100841 1.100882 1.100923 1.100964 1.101005 1.101046 1.101087 1.101128 1.101169 1.101210 1.101251 1.101292 1.101332 1.101373 1.101414 1.101455 1.101496 1.101537 1.101578 1.101619 1.101660 1.101701 1.101742 1.101783 1.101824 1.101865 1.101906 1.101947 1.101988 1.102029 1.102070 1.102111 1.102152 1.102193 1.102234 1.102275 1.102316 1.102356 1.102397 1.102438 1.102479 1.102520 1.102561 1.102602 1.102643 1.102684 1.102725 1.102766 1.102807 1.102848 1.102889 1.102930 1.102971 1.103012 1.103053 1.103094 1.103135 1.103176 1.103217 1.103258 1.103299 1.103340 1.103380 1.103421 1.103462 1.103503 1.103544 1.103585 1.103626 1.103667 1.103708 1.103749 1.103790 1.103831 1.103872 1.103913 1.103954 1.103995 1.104036 1.104077 1.104118 1.104159 1.104200 1.104241 1.104282 1.104323 1.104364 1.104404 1.104445 1.104486 1.104527 1.104568 1.104609 1.104650 1.104691 1.104732 1.104773 1.104814 1.104855 1.104896 1.104937 1.104978 1.105019 1.105060 1.105101 1.105142 1.105183 1.105224 1.105265 1.105306 1.105347 1.105388 1.105428 1.105469 1.105510 1.105551 1.105592 1.105633 1.105674 1.105715 1.105756 1.105797 1.105838 1.105879 1.105920 1.105961 1.106002 1.106043 1.106084 1.106125 1.106166 1.106207 1.106248 1.106289 1.106330 1.106371 1.106412 1.106452 1.106493 1.106534 1.106575 1.106616 1.106657 1.106698 1.106739 1.106780 1.106821 1.106862 1.106903 1.106944 1.106985 1.107026 1.107067 1.107108 1.107149 1.107190 1.107231 1.107272 1.107313 1.107354 1.107395 1.107436 1.107476 1.107517 1.107558 1.107599 1.107640 1.107681 1.107722 1.107763 1.107804 1.107845 1.107886 1.107927 1.107968 1.108009 1.108050 1.108091 1.108132 1.108173 1.108214 1.108255 1.108296 1.108337 1.108378 1.108419 1.108460 1.108500 1.108541 1.108582 1.108623 1.108664 1.108705 1.108746 1.108787 1.108828 1.108869 1.108910 1.108951 1.108992 1.109033 1.109074 1.109115 1.109156 1.109197 1.109238 1.109279 1.109320 1.109361 1.109402 1.109443 1.109484 1.109524 1.109565 1.109606 1.109647 1.109688 1.109729 1.109770 1.109811 1.109852 1.109893 1.109934 1.109975 1.110016 1.110057 1.110098 1.110139 1.110180 1.110221 1.110262 1.110303 1.110344 1.110385 1.110426 1.110467 1.110508 1.110548 1.110589 1.110630 1.110671 1.110712 1.110753 1.110794 1.110835 1.110876 1.110917 1.110958 1.110999 1.111040 1.111081 1.111122 1.111163 1.111204 1.111245 1.111286 1.111327 1.111368 1.111409 1.111450 1.111491 1.111532 1.111572 1.111613 1.111654 1.111695 1.111736 1.111777 1.111818 1.111859 1.111900 1.111941 1.111982 1.112023 1.112064 1.112105 1.112146 1.112187 1.112228 1.112269 1.112310 1.112351 1.112392 1.112433 1.112474 1.112515 1.112556 1.112596 1.112637 1.112678 1.112719 1.112760 1.112801 1.112842 1.112883 1.112924 1.112965 1.113006 1.113047 1.113088 1.113129 1.113170 1.113211 1.113252 1.113293 1.113334 1.113375 1.113416 1.113457 1.113498 1.113539 1.113580 1.113620 1.113661 1.113702 1.113743 1.113784 1.113825 1.113866 1.113907 1.113948 1.113989 1.114030 1.114071 1.114112 1.114153 1.114194 1.114235 1.114276 1.114317 1.114358 1.114399 1.114440 1.114481 1.114522 1.114563 1.114604 1.114644 1.114685 1.114726 1.114767 1.114808 1.114849 1.114890 1.114931 1.114972 1.115013 1.115054 1.115095 1.115136 1.115177 1.115218 1.115259 1.115300 1.115341 1.115382 1.115423 1.115464 1.115505 1.115546 1.115587 1.115628 1.115668 1.115709 1.115750 1.115791 1.115832 1.115873 1.115914 1.115955 1.115996 1.116037 1.116078 1.116119 1.116160 1.116201 1.116242 1.116283 1.116324 1.116365 1.116406 1.116447 1.116488 1.116529 1.116570 1.116611 1.116652 1.116692 1.116733 1.116774 1.116815 1.116856 1.116897 1.116938 1.116979 1.117020 1.117061 1.117102 1.117143 1.117184 1.117225 1.117266 1.117307 1.117348 1.117389 1.117430 1.117471 1.117512 1.117553 1.117594 1.117635 1.117676 1.117716 1.117757 1.117798 1.117839 1.117880 1.117921 1.117962 1.118003 1.118044 1.118085 1.118126 1.118167 1.118208 1.118249 1.118290 1.118331 1.118372 1.118413 1.118454 1.118495 1.118536 1.118577 1.118618 1.118659 1.118700 1.118740 1.118781 1.118822 1.118863 1.118904 1.118945 1.118986 1.119027 1.119068 1.119109 1.119150 1.119191 1.119232 1.119273 1.119314 1.119355 1.119396 1.119437 1.119478 1.119519 1.119560 1.119601 1.119642 1.119683 1.119724 1.119764 1.119805 1.119846 1.119887 1.119928 1.119969 1.120010 1.120051 1.120092 1.120133 1.120174 1.120215 1.120256 1.120297 1.120338 1.120379 1.120420 1.120461 1.120502 1.120543 1.120584 1.120625 1.120666 1.120707 1.120748 1.120788 1.120829 1.120870 1.120911 1.120952 1.120993 1.121034 1.121075 1.121116 1.121157 1.121198 1.121239 1.121280 1.121321 1.121362 1.121403 1.121444 1.121485 1.121526 1.121567 1.121608 1.121649 1.121690 1.121731 1.121772 1.121812 1.121853 1.121894 1.121935 1.121976 1.122017 1.122058 1.122099 1.122140 1.122181 1.122222 1.122263 1.122304 1.122345 1.122386 1.122427 1.122468 1.122509 1.122550 1.122591 1.122632 1.122673 1.122714 1.122755 1.122796 1.122836 1.122877 1.122918 1.122959 1.123000 1.123041 1.123082 1.123123 1.123164 1.123205 1.123246 1.123287 1.123328 1.123369 1.123410 1.123451 1.123492 1.123533 1.123574 1.123615 1.123656 1.123697 1.123738 1.123779 1.123820 1.123860 1.123901 1.123942 1.123983 1.124024 1.124065 1.124106 1.124147 1.124188 1.124229 1.124270 1.124311 1.124352 1.124393 1.124434 1.124475 1.124516 1.124557 1.124598 1.124639 1.124680 1.124721 1.124762 1.124803 1.124844 1.124884 1.124925 1.124966 1.125007 1.125048 1.125089 1.125130 1.125171 1.125212 1.125253 1.125294 1.125335 1.125376 1.125417 1.125458 1.125499 1.125540 1.125581 1.125622 1.125663 1.125704 1.125745 1.125786 1.125827 1.125868 1.125908 1.125949 1.125990 1.126031 1.126072 1.126113 1.126154 1.126195 1.126236 1.126277 1.126318 1.126359 1.126400 1.126441 1.126482 1.126523 1.126564 1.126605 1.126646 1.126687 1.126728 1.126769 1.126810 1.126851 1.126892 1.126932 1.126973 1.127014 1.127055 1.127096 1.127137 1.127178 1.127219 1.127260 1.127301 1.127342 1.127383 1.127424 1.127465 1.127506 1.127547 1.127588 1.127629 1.127670 1.127711 1.127752 1.127793 1.127834 1.127875 1.127916 1.127956 1.127997 1.128038 1.128079 1.128120 1.128161 1.128202 1.128243 1.128284 1.128325 1.128366 1.128407 1.128448 1.128489 1.128530 1.128571 1.128612 1.128653 1.128694 1.128735 1.128776 1.128817 1.128858 1.128899 1.128940 1.128980 1.129021 1.129062 1.129103 1.129144 1.129185 1.129226 1.129267 1.129308 1.129349 1.129390 1.129431 1.129472 1.129513 1.129554 1.129595 1.129636 1.129677 1.129718 1.129759 1.129800 1.129841 1.129882 1.129923 1.129964 1.130004 1.130045 1.130086 1.130127 1.130168 1.130209 1.130250 1.130291 1.130332 1.130373 1.130414 1.130455 1.130496 1.130537 1.130578 1.130619 1.130660 1.130701 1.130742 1.130783 1.130824 1.130865 1.130906 1.130947 1.130988 1.131028 1.131069 1.131110 1.131151 1.131192 1.131233 1.131274 1.131315 1.131356 1.131397 1.131438 1.131479 1.131520 1.131561 1.131602 1.131643 1.131684 1.131725 1.131766 1.131807 1.131848 1.131889 1.131930 1.131971 1.132012 1.132052 1.132093 1.132134 1.132175 1.132216 1.132257 1.132298 1.132339 1.132380 1.132421 1.132462 1.132503 1.132544 1.132585 1.132626 1.132667 1.132708 1.132749 1.132790 1.132831 1.132872 1.132913 1.132954 1.132995 1.133036 1.133076 1.133117 1.133158 1.133199 1.133240 1.133281 1.133322 1.133363 1.133404 1.133445 1.133486 1.133527 1.133568 1.133609 1.133650 1.133691 1.133732 1.133773 1.133814 1.133855 1.133896 1.133937 1.133978 1.134019 1.134060 1.134100 1.134141 1.134182 1.134223 1.134264 1.134305 1.134346 1.134387 1.134428 1.134469 1.134510 1.134551 1.134592 1.134633 1.134674 1.134715 1.134756 1.134797 1.134838 1.134879 1.134920 1.134961 1.135002 1.135043 1.135084 1.135124 1.135165 1.135206 1.135247 1.135288 1.135329 1.135370 1.135411 1.135452 1.135493 1.135534 1.135575 1.135616 1.135657 1.135698 1.135739 1.135780 1.135821 1.135862 1.135903 1.135944 1.135985 1.136026 1.136067 1.136108 1.136148 1.136189 1.136230 1.136271 1.136312 1.136353 1.136394 1.136435 1.136476 1.136517 1.136558 1.136599 1.136640 1.136681 1.136722 1.136763 1.136804 1.136845 1.136886 1.136927 1.136968 1.137009 1.137050 1.137091 1.137132 1.137172 1.137213 1.137254 1.137295 1.137336 1.137377 1.137418 1.137459 1.137500 1.137541 1.137582 1.137623 1.137664 1.137705 1.137746 1.137787 1.137828 1.137869 1.137910 1.137951 1.137992 1.138033 1.138074 1.138115 1.138156 1.138196 1.138237 1.138278 1.138319 1.138360 1.138401 1.138442 1.138483 1.138524 1.138565 1.138606 1.138647 1.138688 1.138729 1.138770 1.138811 1.138852 1.138893 1.138934 1.138975 1.139016 1.139057 1.139098 1.139139 1.139180 1.139220 1.139261 1.139302 1.139343 1.139384 1.139425 1.139466 1.139507 1.139548 1.139589 1.139630 1.139671 1.139712 1.139753 1.139794 1.139835 1.139876 1.139917 1.139958 1.139999 1.140040 1.140081 1.140122 1.140163 1.140204 1.140244 1.140285 1.140326 1.140367 1.140408 1.140449 1.140490 1.140531 1.140572 1.140613 1.140654 1.140695 1.140736 1.140777 1.140818 1.140859 1.140900 1.140941 1.140982 1.141023 1.141064 1.141105 1.141146 1.141187 1.141228 1.141268 1.141309 1.141350 1.141391 1.141432 1.141473 1.141514 1.141555 1.141596 1.141637 1.141678 1.141719 1.141760 1.141801 1.141842 1.141883 1.141924 1.141965 1.142006 1.142047 1.142088 1.142129 1.142170 1.142211 1.142252 1.142292 1.142333 1.142374 1.142415 1.142456 1.142497 1.142538 1.142579 1.142620 1.142661 1.142702 1.142743 1.142784 1.142825 1.142866 1.142907 1.142948 1.142989 1.143030 1.143071 1.143112 1.143153 1.143194 1.143235 1.143276 1.143316 1.143357 1.143398 1.143439 1.143480 1.143521 1.143562 1.143603 1.143644 1.143685 1.143726 1.143767 1.143808 1.143849 1.143890 1.143931 1.143972 1.144013 1.144054 1.144095 1.144136 1.144177 1.144218 1.144259 1.144300 1.144340 1.144381 1.144422 1.144463 1.144504 1.144545 1.144586 1.144627 1.144668 1.144709 1.144750 1.144791 1.144832 1.144873 1.144914 1.144955 1.144996 1.145037 1.145078 1.145119 1.145160 1.145201 1.145242 1.145283 1.145324 1.145364 1.145405 1.145446 1.145487 1.145528 1.145569 1.145610 1.145651 1.145692 1.145733 1.145774 1.145815 1.145856 1.145897 1.145938 1.145979 1.146020 1.146061 1.146102 1.146143 1.146184 1.146225 1.146266 1.146307 1.146348 1.146388 1.146429 1.146470 1.146511 1.146552 1.146593 1.146634 1.146675 1.146716 1.146757 1.146798 1.146839 1.146880 1.146921 1.146962 1.147003 1.147044 1.147085 1.147126 1.147167 1.147208 1.147249 1.147290 1.147331 1.147372 1.147412 1.147453 1.147494 1.147535 1.147576 1.147617 1.147658 1.147699 1.147740 1.147781 1.147822 1.147863 1.147904 1.147945 1.147986 1.148027 1.148068 1.148109 1.148150 1.148191 1.148232 1.148273 1.148314 1.148355 1.148396 1.148436 1.148477 1.148518 1.148559 1.148600 1.148641 1.148682 1.148723 1.148764 1.148805 1.148846 1.148887 1.148928 1.148969 1.149010 1.149051 1.149092 1.149133 1.149174 1.149215 1.149256 1.149297 1.149338 1.149379 1.149420 1.149460 1.149501 1.149542 1.149583 1.149624 1.149665 1.149706 1.149747 1.149788 1.149829 1.149870 1.149911 1.149952 1.149993 1.150034 1.150075 1.150116 1.150157 1.150198 1.150239 1.150280 1.150321 1.150362 1.150403 1.150444 1.150484 1.150525 1.150566 1.150607 1.150648 1.150689 1.150730 1.150771 1.150812 1.150853 1.150894 1.150935 1.150976 1.151017 1.151058 1.151099 1.151140 1.151181 1.151222 1.151263 1.151304 1.151345 1.151386 1.151427 1.151468 1.151508 1.151549 1.151590 1.151631 1.151672 1.151713 1.151754 1.151795 1.151836 1.151877 1.151918 1.151959 1.152000 1.152041 1.152082 1.152123 1.152164 1.152205 1.152246 1.152287 1.152328 1.152369 1.152410 1.152451 1.152492 1.152532 1.152573 1.152614 1.152655 1.152696 1.152737 1.152778 1.152819 1.152860 1.152901 1.152942 1.152983 1.153024 1.153065 1.153106 1.153147 1.153188 1.153229 1.153270 1.153311 1.153352 1.153393 1.153434 1.153475 1.153516 1.153556 1.153597 1.153638 1.153679 1.153720 1.153761 1.153802 1.153843 1.153884 1.153925 1.153966 1.154007 1.154048 1.154089 1.154130 1.154171 1.154212 1.154253 1.154294 1.154335 1.154376 1.154417 1.154458 1.154499 1.154540 1.154580 1.154621 1.154662 1.154703 1.154744 1.154785 1.154826 1.154867 1.154908 1.154949 1.154990 1.155031 1.155072 1.155113 1.155154 1.155195 1.155236 1.155277 1.155318 1.155359 1.155400 1.155441 1.155482 1.155523 1.155564 1.155604 1.155645 1.155686 1.155727 1.155768 1.155809 1.155850 1.155891 1.155932 1.155973 1.156014 1.156055 1.156096 1.156137 1.156178 1.156219 1.156260 1.156301 1.156342 1.156383 1.156424 1.156465 1.156506 1.156547 1.156588 1.156628 1.156669 1.156710 1.156751 1.156792 1.156833 1.156874 1.156915 1.156956 1.156997 1.157038 1.157079 1.157120 1.157161 1.157202 1.157243 1.157284 1.157325 1.157366 1.157407 1.157448 1.157489 1.157530 1.157571 1.157612 1.157652 1.157693 1.157734 1.157775 1.157816 1.157857 1.157898 1.157939 1.157980 1.158021 1.158062 1.158103 1.158144 1.158185 1.158226 1.158267 1.158308 1.158349 1.158390 1.158431 1.158472 1.158513 1.158554 1.158595 1.158636 1.158676 1.158717 1.158758 1.158799 1.158840 1.158881 1.158922 1.158963 1.159004 1.159045 1.159086 1.159127 1.159168 1.159209 1.159250 1.159291 1.159332 1.159373 1.159414 1.159455 1.159496 1.159537 1.159578 1.159619 1.159660 1.159700 1.159741 1.159782 1.159823 1.159864 1.159905 1.159946 1.159987 1.160028 1.160069 1.160110 1.160151 1.160192 1.160233 1.160274 1.160315 1.160356 1.160397 1.160438 1.160479 1.160520 1.160561 1.160602 1.160643 1.160684 1.160724 1.160765 1.160806 1.160847 1.160888 1.160929 1.160970 1.161011 1.161052 1.161093 1.161134 1.161175 1.161216 1.161257 1.161298 1.161339 1.161380 1.161421 1.161462 1.161503 1.161544 1.161585 1.161626 1.161667 1.161708 1.161748 1.161789 1.161830 1.161871 1.161912 1.161953 1.161994 1.162035 1.162076 1.162117 1.162158 1.162199 1.162240 1.162281 1.162322 1.162363 1.162404 1.162445 1.162486 1.162527 1.162568 1.162609 1.162650 1.162691 1.162732 1.162772 1.162813 1.162854 1.162895 1.162936 1.162977 1.163018 1.163059 1.163100 1.163141 1.163182 1.163223 1.163264 1.163305 1.163346 1.163387 1.163428 1.163469 1.163510 1.163551 1.163592 1.163633 1.163674 1.163715 1.163756 1.163796 1.163837 1.163878 1.163919 1.163960 1.164001 1.164042 1.164083 1.164124 1.164165 1.164206 1.164247 1.164288 1.164329 1.164370 1.164411 1.164452 1.164493 1.164534 1.164575 1.164616 1.164657 1.164698 1.164739 1.164780 1.164820 1.164861 1.164902 1.164943 1.164984 1.165025 1.165066 1.165107 1.165148 1.165189 1.165230 1.165271 1.165312 1.165353 1.165394 1.165435 1.165476 1.165517 1.165558 1.165599 1.165640 1.165681 1.165722 1.165763 1.165804 1.165844 1.165885 1.165926 1.165967 1.166008 1.166049 1.166090 1.166131 1.166172 1.166213 1.166254 1.166295 1.166336 1.166377 1.166418 1.166459 1.166500 1.166541 1.166582 1.166623 1.166664 1.166705 1.166746 1.166787 1.166828 1.166868 1.166909 1.166950 1.166991 1.167032 1.167073 1.167114 1.167155 1.167196 1.167237 1.167278 1.167319 1.167360 1.167401 1.167442 1.167483 1.167524 1.167565 1.167606 1.167647 1.167688 1.167729 1.167770 1.167811 1.167852 1.167892 1.167933 1.167974 1.168015 1.168056 1.168097 1.168138 1.168179 1.168220 1.168261 1.168302 1.168343 1.168384 1.168425 1.168466 1.168507 1.168548 1.168589 1.168630 1.168671 1.168712 1.168753 1.168794 1.168835 1.168876 1.168916 1.168957 1.168998 1.169039 1.169080 1.169121 1.169162 1.169203 1.169244 1.169285 1.169326 1.169367 1.169408 1.169449 1.169490 1.169531 1.169572 1.169613 1.169654 1.169695 1.169736 1.169777 1.169818 1.169859 1.169900 1.169940 1.169981 1.170022 1.170063 1.170104 1.170145 1.170186 1.170227 1.170268 1.170309 1.170350 1.170391 1.170432 1.170473 1.170514 1.170555 1.170596 1.170637 1.170678 1.170719 1.170760 1.170801 1.170842 1.170883 1.170924 1.170964 1.171005 1.171046 1.171087 1.171128 1.171169 1.171210 1.171251 1.171292 1.171333 1.171374 1.171415 1.171456 1.171497 1.171538 1.171579 1.171620 1.171661 1.171702 1.171743 1.171784 1.171825 1.171866 1.171907 1.171948 1.171988 1.172029 1.172070 1.172111 1.172152 1.172193 1.172234 1.172275 1.172316 1.172357 1.172398 1.172439 1.172480 1.172521 1.172562 1.172603 1.172644 1.172685 1.172726 1.172767 1.172808 1.172849 1.172890 1.172931 1.172972 1.173012 1.173053 1.173094 1.173135 1.173176 1.173217 1.173258 1.173299 1.173340 1.173381 1.173422 1.173463 1.173504 1.173545 1.173586 1.173627 1.173668 1.173709 1.173750 1.173791 1.173832 1.173873 1.173914 1.173955 1.173996 1.174036 1.174077 1.174118 1.174159 1.174200 1.174241 1.174282 1.174323 1.174364 1.174405 1.174446 1.174487 1.174528 1.174569 1.174610 1.174651 1.174692 1.174733 1.174774 1.174815 1.174856 1.174897 1.174938 1.174979 1.175020 1.175060 1.175101 1.175142 1.175183 1.175224 1.175265 1.175306 1.175347 1.175388 1.175429 1.175470 1.175511 1.175552 1.175593 1.175634 1.175675 1.175716 1.175757 1.175798 1.175839 1.175880 1.175921 1.175962 1.176003 1.176044 1.176084 1.176125 1.176166 1.176207 1.176248 1.176289 1.176330 1.176371 1.176412 1.176453 1.176494 1.176535 1.176576 1.176617 1.176658 1.176699 1.176740 1.176781 1.176822 1.176863 1.176904 1.176945 1.176986 1.177027 1.177068 1.177108 1.177149 1.177190 1.177231 1.177272 1.177313 1.177354 1.177395 1.177436 1.177477 1.177518 1.177559 1.177600 1.177641 1.177682 1.177723 1.177764 1.177805 1.177846 1.177887 1.177928 1.177969 1.178010 1.178051 1.178092 1.178132 1.178173 1.178214 1.178255 1.178296 1.178337 1.178378 1.178419 1.178460 1.178501 1.178542 1.178583 1.178624 1.178665 1.178706 1.178747 1.178788 1.178829 1.178870 1.178911 1.178952 1.178993 1.179034 1.179075 1.179116 1.179156 1.179197 1.179238 1.179279 1.179320 1.179361 1.179402 1.179443 1.179484 1.179525 1.179566 1.179607 1.179648 1.179689 1.179730 1.179771 1.179812 1.179853 1.179894 1.179935 1.179976 1.180017 1.180058 1.180099 1.180140 1.180180 1.180221 1.180262 1.180303 1.180344 1.180385 1.180426 1.180467 1.180508 1.180549 1.180590 1.180631 1.180672 1.180713 1.180754 1.180795 1.180836 1.180877 1.180918 1.180959 1.181000 1.181041 1.181082 1.181123 1.181164 1.181204 1.181245 1.181286 1.181327 1.181368 1.181409 1.181450 1.181491 1.181532 1.181573 1.181614 1.181655 1.181696 1.181737 1.181778 1.181819 1.181860 1.181901 1.181942 1.181983 1.182024 1.182065 1.182106 1.182147 1.182188 1.182228 1.182269 1.182310 1.182351 1.182392 1.182433 1.182474 1.182515 1.182556 1.182597 1.182638 1.182679 1.182720 1.182761 1.182802 1.182843 1.182884 1.182925 1.182966 1.183007 1.183048 1.183089 1.183130 1.183171 1.183212 1.183252 1.183293 1.183334 1.183375 1.183416 1.183457 1.183498 1.183539 1.183580 1.183621 1.183662 1.183703 1.183744 1.183785 1.183826 1.183867 1.183908 1.183949 1.183990 1.184031 1.184072 1.184113 1.184154 1.184195 1.184236 1.184276 1.184317 1.184358 1.184399 1.184440 1.184481 1.184522 1.184563 1.184604 1.184645 1.184686 1.184727 1.184768 1.184809 1.184850 1.184891 1.184932 1.184973 1.185014 1.185055 1.185096 1.185137 1.185178 1.185219 1.185260 1.185300 1.185341 1.185382 1.185423 1.185464 1.185505 1.185546 1.185587 1.185628 1.185669 1.185710 1.185751 1.185792 1.185833 1.185874 1.185915 1.185956 1.185997 1.186038 1.186079 1.186120 1.186161 1.186202 1.186243 1.186284 1.186324 1.186365 1.186406 1.186447 1.186488 1.186529 1.186570 1.186611 1.186652 1.186693 1.186734 1.186775 1.186816 1.186857 1.186898 1.186939 1.186980 1.187021 1.187062 1.187103 1.187144 1.187185 1.187226 1.187267 1.187308 1.187348 1.187389 1.187430 1.187471 1.187512 1.187553 1.187594 1.187635 1.187676 1.187717 1.187758 1.187799 1.187840 1.187881 1.187922 1.187963 1.188004 1.188045 1.188086 1.188127 1.188168 1.188209 1.188250 1.188291 1.188332 1.188372 1.188413 1.188454 1.188495 1.188536 1.188577 1.188618 1.188659 1.188700 1.188741 1.188782 1.188823 1.188864 1.188905 1.188946 1.188987 1.189028 1.189069 1.189110 1.189151 1.189192 1.189233 1.189274 1.189315 1.189356 1.189396 1.189437 1.189478 1.189519 1.189560 1.189601 1.189642 1.189683 1.189724 1.189765 1.189806 1.189847 1.189888 1.189929 1.189970 1.190011 1.190052 1.190093 1.190134 1.190175 1.190216 1.190257 1.190298 1.190339 1.190380 1.190420 1.190461 1.190502 1.190543 1.190584 1.190625 1.190666 1.190707 1.190748 1.190789 1.190830 1.190871 1.190912 1.190953 1.190994 1.191035 1.191076 1.191117 1.191158 1.191199 1.191240 1.191281 1.191322 1.191363 1.191404 1.191444 1.191485 1.191526 1.191567 1.191608 1.191649 1.191690 1.191731 1.191772 1.191813 1.191854 1.191895 1.191936 1.191977 1.192018 1.192059 1.192100 1.192141 1.192182 1.192223 1.192264 1.192305 1.192346 1.192387 1.192428 1.192468 1.192509 1.192550 1.192591 1.192632 1.192673 1.192714 1.192755 1.192796 1.192837 1.192878 1.192919 1.192960 1.193001 1.193042 1.193083 1.193124 1.193165 1.193206 1.193247 1.193288 1.193329 1.193370 1.193411 1.193452 1.193492 1.193533 1.193574 1.193615 1.193656 1.193697 1.193738 1.193779 1.193820 1.193861 1.193902 1.193943 1.193984 1.194025 1.194066 1.194107 1.194148 1.194189 1.194230 1.194271 1.194312 1.194353 1.194394 1.194435 1.194476 1.194516 1.194557 1.194598 1.194639 1.194680 1.194721 1.194762 1.194803 1.194844 1.194885 1.194926 1.194967 1.195008 1.195049 1.195090 1.195131 1.195172 1.195213 1.195254 1.195295 1.195336 1.195377 1.195418 1.195459 1.195500 1.195540 1.195581 1.195622 1.195663 1.195704 1.195745 1.195786 1.195827 1.195868 1.195909 1.195950 1.195991 1.196032 1.196073 1.196114 1.196155 1.196196 1.196237 1.196278 1.196319 1.196360 1.196401 1.196442 1.196483 1.196524 1.196564 1.196605 1.196646 1.196687 1.196728 1.196769 1.196810 1.196851 1.196892 1.196933 1.196974 1.197015 1.197056 1.197097 1.197138 1.197179 1.197220 1.197261 1.197302 1.197343 1.197384 1.197425 1.197466 1.197507 1.197548 1.197588 1.197629 1.197670 1.197711 1.197752 1.197793 1.197834 1.197875 1.197916 1.197957 1.197998 1.198039 1.198080 1.198121 1.198162 1.198203 1.198244 1.198285 1.198326 1.198367 1.198408 1.198449 1.198490 1.198531 1.198572 1.198612 1.198653 1.198694 1.198735 1.198776 1.198817 1.198858 1.198899 1.198940 1.198981 1.199022 1.199063 1.199104 1.199145 1.199186 1.199227 1.199268 1.199309 1.199350 1.199391 1.199432 1.199473 1.199514 1.199555 1.199596 1.199636 1.199677 1.199718 1.199759 1.199800 1.199841 1.199882 1.199923 1.199964 1.200005 1.200046 1.200087 1.200128 1.200169 1.200210 1.200251 1.200292 1.200333 1.200374 1.200415 1.200456 1.200497 1.200538 1.200579 1.200620 1.200660 1.200701 1.200742 1.200783 1.200824 1.200865 1.200906 1.200947 1.200988 1.201029 1.201070 1.201111 1.201152 1.201193 1.201234 1.201275 1.201316 1.201357 1.201398 1.201439 1.201480 1.201521 1.201562 1.201603 1.201644 1.201684 1.201725 1.201766 1.201807 1.201848 1.201889 1.201930 1.201971 1.202012 1.202053 1.202094 1.202135 1.202176 1.202217 1.202258 1.202299 1.202340 1.202381 1.202422 1.202463 1.202504 1.202545 1.202586 1.202627 1.202668 1.202708 1.202749 1.202790 1.202831 1.202872 1.202913 1.202954 1.202995 1.203036 1.203077 1.203118 1.203159 1.203200 1.203241 1.203282 1.203323 1.203364 1.203405 1.203446 1.203487 1.203528 1.203569 1.203610 1.203651 1.203692 1.203732 1.203773 1.203814 1.203855 1.203896 1.203937 1.203978 1.204019 1.204060 1.204101 1.204142 1.204183 1.204224 1.204265 1.204306 1.204347 1.204388 1.204429 1.204470 1.204511 1.204552 1.204593 1.204634 1.204675 1.204716 1.204756 1.204797 1.204838 1.204879 1.204920 1.204961 1.205002 1.205043 1.205084 1.205125 1.205166 1.205207 1.205248 1.205289 1.205330 1.205371 1.205412 1.205453 1.205494 1.205535 1.205576 1.205617 1.205658 1.205699 1.205740 1.205780 1.205821 1.205862 1.205903 1.205944 1.205985 1.206026 1.206067 1.206108 1.206149 1.206190 1.206231 1.206272 1.206313 1.206354 1.206395 1.206436 1.206477 1.206518 1.206559 1.206600 1.206641 1.206682 1.206723 1.206764 1.206804 1.206845 1.206886 1.206927 1.206968 1.207009 1.207050 1.207091 1.207132 1.207173 1.207214 1.207255 1.207296 1.207337 1.207378 1.207419 1.207460 1.207501 1.207542 1.207583 1.207624 1.207665 1.207706 1.207747 1.207788 1.207828 1.207869 1.207910 1.207951 1.207992 1.208033 1.208074 1.208115 1.208156 1.208197 1.208238 1.208279 1.208320 1.208361 1.208402 1.208443 1.208484 1.208525 1.208566 1.208607 1.208648 1.208689 1.208730 1.208771 1.208812 1.208852 1.208893 1.208934 1.208975 1.209016 1.209057 1.209098 1.209139 1.209180 1.209221 1.209262 1.209303 1.209344 1.209385 1.209426 1.209467 1.209508 1.209549 1.209590 1.209631 1.209672 1.209713 1.209754 1.209795 1.209836 1.209876 1.209917 1.209958 1.209999 1.210040 1.210081 1.210122 1.210163 1.210204 1.210245 1.210286 1.210327 1.210368 1.210409 1.210450 1.210491 1.210532 1.210573 1.210614 1.210655 1.210696 1.210737 1.210778 1.210819 1.210860 1.210900 1.210941 1.210982 1.211023 1.211064 1.211105 1.211146 1.211187 1.211228 1.211269 1.211310 1.211351 1.211392 1.211433 1.211474 1.211515 1.211556 1.211597 1.211638 1.211679 1.211720 1.211761 1.211802 1.211843 1.211884 1.211924 1.211965 1.212006 1.212047 1.212088 1.212129 1.212170 1.212211 1.212252 1.212293 1.212334 1.212375 1.212416 1.212457 1.212498 1.212539 1.212580 1.212621 1.212662 1.212703 1.212744 1.212785 1.212826 1.212867 1.212908 1.212948 1.212989 1.213030 1.213071 1.213112 1.213153 1.213194 1.213235 1.213276 1.213317 1.213358 1.213399 1.213440 1.213481 1.213522 1.213563 1.213604 1.213645 1.213686 1.213727 1.213768 1.213809 1.213850 1.213891 1.213932 1.213972 1.214013 1.214054 1.214095 1.214136 1.214177 1.214218 1.214259 1.214300 1.214341 1.214382 1.214423 1.214464 1.214505 1.214546 1.214587 1.214628 1.214669 1.214710 1.214751 1.214792 1.214833 1.214874 1.214915 1.214956 1.214996 1.215037 1.215078 1.215119 1.215160 1.215201 1.215242 1.215283 1.215324 1.215365 1.215406 1.215447 1.215488 1.215529 1.215570 1.215611 1.215652 1.215693 1.215734 1.215775 1.215816 1.215857 1.215898 1.215939 1.215980 1.216020 1.216061 1.216102 1.216143 1.216184 1.216225 1.216266 1.216307 1.216348 1.216389 1.216430 1.216471 1.216512 1.216553 1.216594 1.216635 1.216676 1.216717 1.216758 1.216799 1.216840 1.216881 1.216922 1.216963 1.217004 1.217044 1.217085 1.217126 1.217167 1.217208 1.217249 1.217290 1.217331 1.217372 1.217413 1.217454 1.217495 1.217536 1.217577 1.217618 1.217659 1.217700 1.217741 1.217782 1.217823 1.217864 1.217905 1.217946 1.217987 1.218028 1.218068 1.218109 1.218150 1.218191 1.218232 1.218273 1.218314 1.218355 1.218396 1.218437 1.218478 1.218519 1.218560 1.218601 1.218642 1.218683 1.218724 1.218765 1.218806 1.218847 1.218888 1.218929 1.218970 1.219011 1.219052 1.219092 1.219133 1.219174 1.219215 1.219256 1.219297 1.219338 1.219379 1.219420 1.219461 1.219502 1.219543 1.219584 1.219625 1.219666 1.219707 1.219748 1.219789 1.219830 1.219871 1.219912 1.219953 1.219994 1.220035 1.220076 1.220116 1.220157 1.220198 1.220239 1.220280 1.220321 1.220362 1.220403 1.220444 1.220485 1.220526 1.220567 1.220608 1.220649 1.220690 1.220731 1.220772 1.220813 1.220854 1.220895 1.220936 1.220977 1.221018 1.221059 1.221100 1.221140 1.221181 1.221222 1.221263 1.221304 1.221345 1.221386 1.221427 1.221468 1.221509 1.221550 1.221591 1.221632 1.221673 1.221714 1.221755 1.221796 1.221837 1.221878 1.221919 1.221960 1.222001 1.222042 1.222083 1.222124 1.222164 1.222205 1.222246 1.222287 1.222328 1.222369 1.222410 1.222451 1.222492 1.222533 1.222574 1.222615 1.222656 1.222697 1.222738 1.222779 1.222820 1.222861 1.222902 1.222943 1.222984 1.223025 1.223066 1.223107 1.223148 1.223188 1.223229 1.223270 1.223311 1.223352 1.223393 1.223434 1.223475 1.223516 1.223557 1.223598 1.223639 1.223680 1.223721 1.223762 1.223803 1.223844 1.223885 1.223926 1.223967 1.224008 1.224049 1.224090 1.224131 1.224172 1.224212 1.224253 1.224294 1.224335 1.224376 1.224417 1.224458 1.224499 1.224540 1.224581 1.224622 1.224663 1.224704 1.224745 1.224786 1.224827 1.224868 1.224909 1.224950 1.224991 1.225032 1.225073 1.225114 1.225155 1.225196 1.225236 1.225277 1.225318 1.225359 1.225400 1.225441 1.225482 1.225523 1.225564 1.225605 1.225646 1.225687 1.225728 1.225769 1.225810 1.225851 1.225892 1.225933 1.225974 1.226015 1.226056 1.226097 1.226138 1.226179 1.226220 1.226260 1.226301 1.226342 1.226383 1.226424 1.226465 1.226506 1.226547 1.226588 1.226629 1.226670 1.226711 1.226752 1.226793 1.226834 1.226875 1.226916 1.226957 1.226998 1.227039 1.227080 1.227121 1.227162 1.227203 1.227244 1.227284 1.227325 1.227366 1.227407 1.227448 1.227489 1.227530 1.227571 1.227612 1.227653 1.227694 1.227735 1.227776 1.227817 1.227858 1.227899 1.227940 1.227981 1.228022 1.228063 1.228104 1.228145 1.228186 1.228227 1.228268 1.228308 1.228349 1.228390 1.228431 1.228472 1.228513 1.228554 1.228595 1.228636 1.228677 1.228718 1.228759 1.228800 1.228841 1.228882 1.228923 1.228964 1.229005 1.229046 1.229087 1.229128 1.229169 1.229210 1.229251 1.229292 1.229332 1.229373 1.229414 1.229455 1.229496 1.229537 1.229578 1.229619 1.229660 1.229701 1.229742 1.229783 1.229824 1.229865 1.229906 1.229947 1.229988 1.230029 1.230070 1.230111 1.230152 1.230193 1.230234 1.230275 1.230316 1.230356 1.230397 1.230438 1.230479 1.230520 1.230561 1.230602 1.230643 1.230684 1.230725 1.230766 1.230807 1.230848 1.230889 1.230930 1.230971 1.231012 1.231053 1.231094 1.231135 1.231176 1.231217 1.231258 1.231299 1.231340 1.231380 1.231421 1.231462 1.231503 1.231544 1.231585 1.231626 1.231667 1.231708 1.231749 1.231790 1.231831 1.231872 1.231913 1.231954 1.231995 1.232036 1.232077 1.232118 1.232159 1.232200 1.232241 1.232282 1.232323 1.232364 1.232404 1.232445 1.232486 1.232527 1.232568 1.232609 1.232650 1.232691 1.232732 1.232773 1.232814 1.232855 1.232896 1.232937 1.232978 1.233019 1.233060 1.233101 1.233142 1.233183 1.233224 1.233265 1.233306 1.233347 1.233388 1.233428 1.233469 1.233510 1.233551 1.233592 1.233633 1.233674 1.233715 1.233756 1.233797 1.233838 1.233879 1.233920 1.233961 1.234002 1.234043 1.234084 1.234125 1.234166 1.234207 1.234248 1.234289 1.234330 1.234371 1.234412 1.234452 1.234493 1.234534 1.234575 1.234616 1.234657 1.234698 1.234739 1.234780 1.234821 1.234862 1.234903 1.234944 1.234985 1.235026 1.235067 1.235108 1.235149 1.235190 1.235231 1.235272 1.235313 1.235354 1.235395 1.235436 1.235476 1.235517 1.235558 1.235599 1.235640 1.235681 1.235722 1.235763 1.235804 1.235845 1.235886 1.235927 1.235968 1.236009 1.236050 1.236091 1.236132 1.236173 1.236214 1.236255 1.236296 1.236337 1.236378 1.236419 1.236460 1.236500 1.236541 1.236582 1.236623 1.236664 1.236705 1.236746 1.236787 1.236828 1.236869 1.236910 1.236951 1.236992 1.237033 1.237074 1.237115 1.237156 1.237197 1.237238 1.237279 1.237320 1.237361 1.237402 1.237443 1.237484 1.237524 1.237565 1.237606 1.237647 1.237688 1.237729 1.237770 1.237811 1.237852 1.237893 1.237934 1.237975 1.238016 1.238057 1.238098 1.238139 1.238180 1.238221 1.238262 1.238303 1.238344 1.238385 1.238426 1.238467 1.238508 1.238548 1.238589 1.238630 1.238671 1.238712 1.238753 1.238794 1.238835 1.238876 1.238917 1.238958 1.238999 1.239040 1.239081 1.239122 1.239163 1.239204 1.239245 1.239286 1.239327 1.239368 1.239409 1.239450 1.239491 1.239532 1.239572 1.239613 1.239654 1.239695 1.239736 1.239777 1.239818 1.239859 1.239900 1.239941 1.239982 1.240023 1.240064 1.240105 1.240146 1.240187 1.240228 1.240269 1.240310 1.240351 1.240392 1.240433 1.240474 1.240515 1.240556 1.240596 1.240637 1.240678 1.240719 1.240760 1.240801 1.240842 1.240883 1.240924 1.240965 1.241006 1.241047 1.241088 1.241129 1.241170 1.241211 1.241252 1.241293 1.241334 1.241375 1.241416 1.241457 1.241498 1.241539 1.241580 1.241620 1.241661 1.241702 1.241743 1.241784 1.241825 1.241866 1.241907 1.241948 1.241989 1.242030 1.242071 1.242112 1.242153 1.242194 1.242235 1.242276 1.242317 1.242358 1.242399 1.242440 1.242481 1.242522 1.242563 1.242604 1.242644 1.242685 1.242726 1.242767 1.242808 1.242849 1.242890 1.242931 1.242972 1.243013 1.243054 1.243095 1.243136 1.243177 1.243218 1.243259 1.243300 1.243341 1.243382 1.243423 1.243464 1.243505 1.243546 1.243587 1.243628 1.243668 1.243709 1.243750 1.243791 1.243832 1.243873 1.243914 1.243955 1.243996 1.244037 1.244078 1.244119 1.244160 1.244201 1.244242 1.244283 1.244324 1.244365 1.244406 1.244447 1.244488 1.244529 1.244570 1.244611 1.244652 1.244692 1.244733 1.244774 1.244815 1.244856 1.244897 1.244938 1.244979 1.245020 1.245061 1.245102 1.245143 1.245184 1.245225 1.245266 1.245307 1.245348 1.245389 1.245430 1.245471 1.245512 1.245553 1.245594 1.245635 1.245676 1.245716 1.245757 1.245798 1.245839 1.245880 1.245921 1.245962 1.246003 1.246044 1.246085 1.246126 1.246167 1.246208 1.246249 1.246290 1.246331 1.246372 1.246413 1.246454 1.246495 1.246536 1.246577 1.246618 1.246659 1.246700 1.246740 1.246781 1.246822 1.246863 1.246904 1.246945 1.246986 1.247027 1.247068 1.247109 1.247150 1.247191 1.247232 1.247273 1.247314 1.247355 1.247396 1.247437 1.247478 1.247519 1.247560 1.247601 1.247642 1.247683 1.247724 1.247764 1.247805 1.247846 1.247887 1.247928 1.247969 1.248010 1.248051 1.248092 1.248133 1.248174 1.248215 1.248256 1.248297 1.248338 1.248379 1.248420 1.248461 1.248502 1.248543 1.248584 1.248625 1.248666 1.248707 1.248748 1.248788 1.248829 1.248870 1.248911 1.248952 1.248993 1.249034 1.249075 1.249116 1.249157 1.249198 1.249239 1.249280 1.249321 1.249362 1.249403 1.249444 1.249485 1.249526 1.249567 1.249608 1.249649 1.249690 1.249731 1.249772 1.249812 1.249853 1.249894 1.249935 1.249976 1.250017 1.250058 1.250099 1.250140 1.250181 1.250222 1.250263 1.250304 1.250345 1.250386 1.250427 1.250468 1.250509 1.250550 1.250591 1.250632 1.250673 1.250714 1.250755 1.250796 1.250836 1.250877 1.250918 1.250959 1.251000 1.251041 1.251082 1.251123 1.251164 1.251205 1.251246 1.251287 1.251328 1.251369 1.251410 1.251451 1.251492 1.251533 1.251574 1.251615 1.251656 1.251697 1.251738 1.251779 1.251820 1.251860 1.251901 1.251942 1.251983 1.252024 1.252065 1.252106 1.252147 1.252188 1.252229 1.252270 1.252311 1.252352 1.252393 1.252434 1.252475 1.252516 1.252557 1.252598 1.252639 1.252680 1.252721 1.252762 1.252803 1.252844 1.252884 1.252925 1.252966 1.253007 1.253048 1.253089 1.253130 1.253171 1.253212 1.253253 1.253294 1.253335 1.253376 1.253417 1.253458 1.253499 1.253540 1.253581 1.253622 1.253663 1.253704 1.253745 1.253786 1.253827 1.253868 1.253908 1.253949 1.253990 1.254031 1.254072 1.254113 1.254154 1.254195 1.254236 1.254277 1.254318 1.254359 1.254400 1.254441 1.254482 1.254523 1.254564 1.254605 1.254646 1.254687 1.254728 1.254769 1.254810 1.254851 1.254892 1.254932 1.254973 1.255014 1.255055 1.255096 1.255137 1.255178 1.255219 1.255260 1.255301 1.255342 1.255383 1.255424 1.255465 1.255506 1.255547 1.255588 1.255629 1.255670 1.255711 1.255752 1.255793 1.255834 1.255875 1.255916 1.255956 1.255997 1.256038 1.256079 1.256120 1.256161 1.256202 1.256243 1.256284 1.256325 1.256366 1.256407 1.256448 1.256489 1.256530 1.256571 1.256612 1.256653 1.256694 1.256735 1.256776 1.256817 1.256858 1.256899 1.256940 1.256980 1.257021 1.257062 1.257103 1.257144 1.257185 1.257226 1.257267 1.257308 1.257349 1.257390 1.257431 1.257472 1.257513 1.257554 1.257595 1.257636 1.257677 1.257718 1.257759 1.257800 1.257841 1.257882 1.257923 1.257964 1.258004 1.258045 1.258086 1.258127 1.258168 1.258209 1.258250 1.258291 1.258332 1.258373 1.258414 1.258455 1.258496 1.258537 1.258578 1.258619 1.258660 1.258701 1.258742 1.258783 1.258824 1.258865 1.258906 1.258947 1.258988 1.259028 1.259069 1.259110 1.259151 1.259192 1.259233 1.259274 1.259315 1.259356 1.259397 1.259438 1.259479 1.259520 1.259561 1.259602 1.259643 1.259684 1.259725 1.259766 1.259807 1.259848 1.259889 1.259930 1.259971 1.260012 1.260052 1.260093 1.260134 1.260175 1.260216 1.260257 1.260298 1.260339 1.260380 1.260421 1.260462 1.260503 1.260544 1.260585 1.260626 1.260667 1.260708 1.260749 1.260790 1.260831 1.260872 1.260913 1.260954 1.260995 1.261036 1.261076 1.261117 1.261158 1.261199 1.261240 1.261281 1.261322 1.261363 1.261404 1.261445 1.261486 1.261527 1.261568 1.261609 1.261650 1.261691 1.261732 1.261773 1.261814 1.261855 1.261896 1.261937 1.261978 1.262019 1.262060 1.262100 1.262141 1.262182 1.262223 1.262264 1.262305 1.262346 1.262387 1.262428 1.262469 1.262510 1.262551 1.262592 1.262633 1.262674 1.262715 1.262756 1.262797 1.262838 1.262879 1.262920 1.262961 1.263002 1.263043 1.263084 1.263124 1.263165 1.263206 1.263247 1.263288 1.263329 1.263370 1.263411 1.263452 1.263493 1.263534 1.263575 1.263616 1.263657 1.263698 1.263739 1.263780 1.263821 1.263862 1.263903 1.263944 1.263985 1.264026 1.264067 1.264108 1.264148 1.264189 1.264230 1.264271 1.264312 1.264353 1.264394 1.264435 1.264476 1.264517 1.264558 1.264599 1.264640 1.264681 1.264722 1.264763 1.264804 1.264845 1.264886 1.264927 1.264968 1.265009 1.265050 1.265091 1.265132 1.265172 1.265213 1.265254 1.265295 1.265336 1.265377 1.265418 1.265459 1.265500 1.265541 1.265582 1.265623 1.265664 1.265705 1.265746 1.265787 1.265828 1.265869 1.265910 1.265951 1.265992 1.266033 1.266074 1.266115 1.266156 1.266196 1.266237 1.266278 1.266319 1.266360 1.266401 1.266442 1.266483 1.266524 1.266565 1.266606 1.266647 1.266688 1.266729 1.266770 1.266811 1.266852 1.266893 1.266934 1.266975 1.267016 1.267057 1.267098 1.267139 1.267180 1.267220 1.267261 1.267302 1.267343 1.267384 1.267425 1.267466 1.267507 1.267548 1.267589 1.267630 1.267671 1.267712 1.267753 1.267794 1.267835 1.267876 1.267917 1.267958 1.267999 1.268040 1.268081 1.268122 1.268163 1.268204 1.268244 1.268285 1.268326 1.268367 1.268408 1.268449 1.268490 1.268531 1.268572 1.268613 1.268654 1.268695 1.268736 1.268777 1.268818 1.268859 1.268900 1.268941 1.268982 1.269023 1.269064 1.269105 1.269146 1.269187 1.269228 1.269268 1.269309 1.269350 1.269391 1.269432 1.269473 1.269514 1.269555 1.269596 1.269637 1.269678 1.269719 1.269760 1.269801 1.269842 1.269883 1.269924 1.269965 1.270006 1.270047 1.270088 1.270129 1.270170 1.270211 1.270252 1.270292 1.270333 1.270374 1.270415 1.270456 1.270497 1.270538 1.270579 1.270620 1.270661 1.270702 1.270743 1.270784 1.270825 1.270866 1.270907 1.270948 1.270989 1.271030 1.271071 1.271112 1.271153 1.271194 1.271235 1.271276 1.271316 1.271357 1.271398 1.271439 1.271480 1.271521 1.271562 1.271603 1.271644 1.271685 1.271726 1.271767 1.271808 1.271849 1.271890 1.271931 1.271972 1.272013 1.272054 1.272095 1.272136 1.272177 1.272218 1.272259 1.272300 1.272340 1.272381 1.272422 1.272463 1.272504 1.272545 1.272586 1.272627 1.272668 1.272709 1.272750 1.272791 1.272832 1.272873 1.272914 1.272955 1.272996 1.273037 1.273078 1.273119 1.273160 1.273201 1.273242 1.273283 1.273324 1.273364 1.273405 1.273446 1.273487 1.273528 1.273569 1.273610 1.273651 1.273692 1.273733 1.273774 1.273815 1.273856 1.273897 1.273938 1.273979 1.274020 1.274061 1.274102 1.274143 1.274184 1.274225 1.274266 1.274307 1.274348 1.274388 1.274429 1.274470 1.274511 1.274552 1.274593 1.274634 1.274675 1.274716 1.274757 1.274798 1.274839 1.274880 1.274921 1.274962 1.275003 1.275044 1.275085 1.275126 1.275167 1.275208 1.275249 1.275290 1.275331 1.275372 1.275412 1.275453 1.275494 1.275535 1.275576 1.275617 1.275658 1.275699 1.275740 1.275781 1.275822 1.275863 1.275904 1.275945 1.275986 1.276027 1.276068 1.276109 1.276150 1.276191 1.276232 1.276273 1.276314 1.276355 1.276396 1.276436 1.276477 1.276518 1.276559 1.276600 1.276641 1.276682 1.276723 1.276764 1.276805 1.276846 1.276887 1.276928 1.276969 1.277010 1.277051 1.277092 1.277133 1.277174 1.277215 1.277256 1.277297 1.277338 1.277379 1.277420 1.277460 1.277501 1.277542 1.277583 1.277624 1.277665 1.277706 1.277747 1.277788 1.277829 1.277870 1.277911 1.277952 1.277993 1.278034 1.278075 1.278116 1.278157 1.278198 1.278239 1.278280 1.278321 1.278362 1.278403 1.278444 1.278484 1.278525 1.278566 1.278607 1.278648 1.278689 1.278730 1.278771 1.278812 1.278853 1.278894 1.278935 1.278976 1.279017 1.279058 1.279099 1.279140 1.279181 1.279222 1.279263 1.279304 1.279345 1.279386 1.279427 1.279468 1.279508 1.279549 1.279590 1.279631 1.279672 1.279713 1.279754 1.279795 1.279836 1.279877 1.279918 1.279959 1.280000 1.280041 1.280082 1.280123 1.280164 1.280205 1.280246 1.280287 1.280328 1.280369 1.280410 1.280451 1.280492 1.280532 1.280573 1.280614 1.280655 1.280696 1.280737 1.280778 1.280819 1.280860 1.280901 1.280942 1.280983 1.281024 1.281065 1.281106 1.281147 1.281188 1.281229 1.281270 1.281311 1.281352 1.281393 1.281434 1.281475 1.281516 1.281556 1.281597 1.281638 1.281679 1.281720 1.281761 1.281802 1.281843 1.281884 1.281925 1.281966 1.282007 1.282048 1.282089 1.282130 1.282171 1.282212 1.282253 1.282294 1.282335 1.282376 1.282417 1.282458 1.282499 1.282540 1.282580 1.282621 1.282662 1.282703 1.282744 1.282785 1.282826 1.282867 1.282908 1.282949 1.282990 1.283031 1.283072 1.283113 1.283154 1.283195 1.283236 1.283277 1.283318 1.283359 1.283400 1.283441 1.283482 1.283523 1.283564 1.283604 1.283645 1.283686 1.283727 1.283768 1.283809 1.283850 1.283891 1.283932 1.283973 1.284014 1.284055 1.284096 1.284137 1.284178 1.284219 1.284260 1.284301 1.284342 1.284383 1.284424 1.284465 1.284506 1.284547 1.284588 1.284628 1.284669 1.284710 1.284751 1.284792 1.284833 1.284874 1.284915 1.284956 1.284997 1.285038 1.285079 1.285120 1.285161 1.285202 1.285243 1.285284 1.285325 1.285366 1.285407 1.285448 1.285489 1.285530 1.285571 1.285612 1.285652 1.285693 1.285734 1.285775 1.285816 1.285857 1.285898 1.285939 1.285980 1.286021 1.286062 1.286103 1.286144 1.286185 1.286226 1.286267 1.286308 1.286349 1.286390 1.286431 1.286472 1.286513 1.286554 1.286595 1.286636 1.286676 1.286717 1.286758 1.286799 1.286840 1.286881 1.286922 1.286963 1.287004 1.287045 1.287086 1.287127 1.287168 1.287209 1.287250 1.287291 1.287332 1.287373 1.287414 1.287455 1.287496 1.287537 1.287578 1.287619 1.287660 1.287700 1.287741 1.287782 1.287823 1.287864 1.287905 1.287946 1.287987 1.288028 1.288069 1.288110 1.288151 1.288192 1.288233 1.288274 1.288315 1.288356 1.288397 1.288438 1.288479 1.288520 1.288561 1.288602 1.288643 1.288684 1.288724 1.288765 1.288806 1.288847 1.288888 1.288929 1.288970 1.289011 1.289052 1.289093 1.289134 1.289175 1.289216 1.289257 1.289298 1.289339 1.289380 1.289421 1.289462 1.289503 1.289544 1.289585 1.289626 1.289667 1.289708 1.289748 1.289789 1.289830 1.289871 1.289912 1.289953 1.289994 1.290035 1.290076 1.290117 1.290158 1.290199 1.290240 1.290281 1.290322 1.290363 1.290404 1.290445 1.290486 1.290527 1.290568 1.290609 1.290650 1.290691 1.290732 1.290772 1.290813 1.290854 1.290895 1.290936 1.290977 1.291018 1.291059 1.291100 1.291141 1.291182 1.291223 1.291264 1.291305 1.291346 1.291387 1.291428 1.291469 1.291510 1.291551 1.291592 1.291633 1.291674 1.291715 1.291756 1.291796 1.291837 1.291878 1.291919 1.291960 1.292001 1.292042 1.292083 1.292124 1.292165 1.292206 1.292247 1.292288 1.292329 1.292370 1.292411 1.292452 1.292493 1.292534 1.292575 1.292616 1.292657 1.292698 1.292739 1.292780 1.292820 1.292861 1.292902 1.292943 1.292984 1.293025 1.293066 1.293107 1.293148 1.293189 1.293230 1.293271 1.293312 1.293353 1.293394 1.293435 1.293476 1.293517 1.293558 1.293599 1.293640 1.293681 1.293722 1.293763 1.293804 1.293844 1.293885 1.293926 1.293967 1.294008 1.294049 1.294090 1.294131 1.294172 1.294213 1.294254 1.294295 1.294336 1.294377 1.294418 1.294459 1.294500 1.294541 1.294582 1.294623 1.294664 1.294705 1.294746 1.294787 1.294828 1.294868 1.294909 1.294950 1.294991 1.295032 1.295073 1.295114 1.295155 1.295196 1.295237 1.295278 1.295319 1.295360 1.295401 1.295442 1.295483 1.295524 1.295565 1.295606 1.295647 1.295688 1.295729 1.295770 1.295811 1.295852 1.295892 1.295933 1.295974 1.296015 1.296056 1.296097 1.296138 1.296179 1.296220 1.296261 1.296302 1.296343 1.296384 1.296425 1.296466 1.296507 1.296548 1.296589 1.296630 1.296671 1.296712 1.296753 1.296794 1.296835 1.296876 1.296916 1.296957 1.296998 1.297039 1.297080 1.297121 1.297162 1.297203 1.297244 1.297285 1.297326 1.297367 1.297408 1.297449 1.297490 1.297531 1.297572 1.297613 1.297654 1.297695 1.297736 1.297777 1.297818 1.297859 1.297900 1.297940 1.297981 1.298022 1.298063 1.298104 1.298145 1.298186 1.298227 1.298268 1.298309 1.298350 1.298391 1.298432 1.298473 1.298514 1.298555 1.298596 1.298637 1.298678 1.298719 1.298760 1.298801 1.298842 1.298883 1.298924 1.298964 1.299005 1.299046 1.299087 1.299128 1.299169 1.299210 1.299251 1.299292 1.299333 1.299374 1.299415 1.299456 1.299497 1.299538 1.299579 1.299620 1.299661 1.299702 1.299743 1.299784 1.299825 1.299866 1.299907 1.299948 1.299988 1.300029 1.300070 1.300111 1.300152 1.300193 1.300234 1.300275 1.300316 1.300357 1.300398 1.300439 1.300480 1.300521 1.300562 1.300603 1.300644 1.300685 1.300726 1.300767 1.300808 1.300849 1.300890 1.300931 1.300972 1.301012 1.301053 1.301094 1.301135 1.301176 1.301217 1.301258 1.301299 1.301340 1.301381 1.301422 1.301463 1.301504 1.301545 1.301586 1.301627 1.301668 1.301709 1.301750 1.301791 1.301832 1.301873 1.301914 1.301955 1.301996 1.302036 1.302077 1.302118 1.302159 1.302200 1.302241 1.302282 1.302323 1.302364 1.302405 1.302446 1.302487 1.302528 1.302569 1.302610 1.302651 1.302692 1.302733 1.302774 1.302815 1.302856 1.302897 1.302938 1.302979 1.303020 1.303060 1.303101 1.303142 1.303183 1.303224 1.303265 1.303306 1.303347 1.303388 1.303429 1.303470 1.303511 1.303552 1.303593 1.303634 1.303675 1.303716 1.303757 1.303798 1.303839 1.303880 1.303921 1.303962 1.304003 1.304044 1.304084 1.304125 1.304166 1.304207 1.304248 1.304289 1.304330 1.304371 1.304412 1.304453 1.304494 1.304535 1.304576 1.304617 1.304658 1.304699 1.304740 1.304781 1.304822 1.304863 1.304904 1.304945 1.304986 1.305027 1.305068 1.305108 1.305149 1.305190 1.305231 1.305272 1.305313 1.305354 1.305395 1.305436 1.305477 1.305518 1.305559 1.305600 1.305641 1.305682 1.305723 1.305764 1.305805 1.305846 1.305887 1.305928 1.305969 1.306010 1.306051 1.306092 1.306132 1.306173 1.306214 1.306255 1.306296 1.306337 1.306378 1.306419 1.306460 1.306501 1.306542 1.306583 1.306624 1.306665 1.306706 1.306747 1.306788 1.306829 1.306870 1.306911 1.306952 1.306993 1.307034 1.307075 1.307116 1.307156 1.307197 1.307238 1.307279 1.307320 1.307361 1.307402 1.307443 1.307484 1.307525 1.307566 1.307607 1.307648 1.307689 1.307730 1.307771 1.307812 1.307853 1.307894 1.307935 1.307976 1.308017 1.308058 1.308099 1.308140 1.308180 1.308221 1.308262 1.308303 1.308344 1.308385 1.308426 1.308467 1.308508 1.308549 1.308590 1.308631 1.308672 1.308713 1.308754 1.308795 1.308836 1.308877 1.308918 1.308959 1.309000 1.309041 1.309082 1.309123 1.309164 1.309204 1.309245 1.309286 1.309327 1.309368 1.309409 1.309450 1.309491 1.309532 1.309573 1.309614 1.309655 1.309696 1.309737 1.309778 1.309819 1.309860 1.309901 1.309942 1.309983 1.310024 1.310065 1.310106 1.310147 1.310188 1.310228 1.310269 1.310310 1.310351 1.310392 1.310433 1.310474 1.310515 1.310556 1.310597 1.310638 1.310679 1.310720 1.310761 1.310802 1.310843 1.310884 1.310925 1.310966 1.311007 1.311048 1.311089 1.311130 1.311171 1.311212 1.311252 1.311293 1.311334 1.311375 1.311416 1.311457 1.311498 1.311539 1.311580 1.311621 1.311662 1.311703 1.311744 1.311785 1.311826 1.311867 1.311908 1.311949 1.311990 1.312031 1.312072 1.312113 1.312154 1.312195 1.312236 1.312276 1.312317 1.312358 1.312399 1.312440 1.312481 1.312522 1.312563 1.312604 1.312645 1.312686 1.312727 1.312768 1.312809 1.312850 1.312891 1.312932 1.312973 1.313014 1.313055 1.313096 1.313137 1.313178 1.313219 1.313260 1.313300 1.313341 1.313382 1.313423 1.313464 1.313505 1.313546 1.313587 1.313628 1.313669 1.313710 1.313751 1.313792 1.313833 1.313874 1.313915 1.313956 1.313997 1.314038 1.314079 1.314120 1.314161 1.314202 1.314243 1.314284 1.314324 1.314365 1.314406 1.314447 1.314488 1.314529 1.314570 1.314611 1.314652 1.314693 1.314734 1.314775 1.314816 1.314857 1.314898 1.314939 1.314980 1.315021 1.315062 1.315103 1.315144 1.315185 1.315226 1.315267 1.315308 1.315348 1.315389 1.315430 1.315471 1.315512 1.315553 1.315594 1.315635 1.315676 1.315717 1.315758 1.315799 1.315840 1.315881 1.315922 1.315963 1.316004 1.316045 1.316086 1.316127 1.316168 1.316209 1.316250 1.316291 1.316332 1.316372 1.316413 1.316454 1.316495 1.316536 1.316577 1.316618 1.316659 1.316700 1.316741 1.316782 1.316823 1.316864 1.316905 1.316946 1.316987 1.317028 1.317069 1.317110 1.317151 1.317192 1.317233 1.317274 1.317315 1.317356 1.317396 1.317437 1.317478 1.317519 1.317560 1.317601 1.317642 1.317683 1.317724 1.317765 1.317806 1.317847 1.317888 1.317929 1.317970 1.318011 1.318052 1.318093 1.318134 1.318175 1.318216 1.318257 1.318298 1.318339 1.318380 1.318420 1.318461 1.318502 1.318543 1.318584 1.318625 1.318666 1.318707 1.318748 1.318789 1.318830 1.318871 1.318912 1.318953 1.318994 1.319035 1.319076 1.319117 1.319158 1.319199 1.319240 1.319281 1.319322 1.319363 1.319404 1.319444 1.319485 1.319526 1.319567 1.319608 1.319649 1.319690 1.319731 1.319772 1.319813 1.319854 1.319895 1.319936 1.319977 1.320018 1.320059 1.320100 1.320141 1.320182 1.320223 1.320264 1.320305 1.320346 1.320387 1.320428 1.320468 1.320509 1.320550 1.320591 1.320632 1.320673 1.320714 1.320755 1.320796 1.320837 1.320878 1.320919 1.320960 1.321001 1.321042 1.321083 1.321124 1.321165 1.321206 1.321247 1.321288 1.321329 1.321370 1.321411 1.321452 1.321492 1.321533 1.321574 1.321615 1.321656 1.321697 1.321738 1.321779 1.321820 1.321861 1.321902 1.321943 1.321984 1.322025 1.322066 1.322107 1.322148 1.322189 1.322230 1.322271 1.322312 1.322353 1.322394 1.322435 1.322476 1.322516 1.322557 1.322598 1.322639 1.322680 1.322721 1.322762 1.322803 1.322844 1.322885 1.322926 1.322967 1.323008 1.323049 1.323090 1.323131 1.323172 1.323213 1.323254 1.323295 1.323336 1.323377 1.323418 1.323459 1.323500 1.323540 1.323581 1.323622 1.323663 1.323704 1.323745 1.323786 1.323827 1.323868 1.323909 1.323950 1.323991 1.324032 1.324073 1.324114 1.324155 1.324196 1.324237 1.324278 1.324319 1.324360 1.324401 1.324442 1.324483 1.324524 1.324564 1.324605 1.324646 1.324687 1.324728 1.324769 1.324810 1.324851 1.324892 1.324933 1.324974 1.325015 1.325056 1.325097 1.325138 1.325179 1.325220 1.325261 1.325302 1.325343 1.325384 1.325425 1.325466 1.325507 1.325548 1.325588 1.325629 1.325670 1.325711 1.325752 1.325793 1.325834 1.325875 1.325916 1.325957 1.325998 1.326039 1.326080 1.326121 1.326162 1.326203 1.326244 1.326285 1.326326 1.326367 1.326408 1.326449 1.326490 1.326531 1.326572 1.326612 1.326653 1.326694 1.326735 1.326776 1.326817 1.326858 1.326899 1.326940 1.326981 1.327022 1.327063 1.327104 1.327145 1.327186 1.327227 1.327268 1.327309 1.327350 1.327391 1.327432 1.327473 1.327514 1.327555 1.327596 1.327636 1.327677 1.327718 1.327759 1.327800 1.327841 1.327882 1.327923 1.327964 1.328005 1.328046 1.328087 1.328128 1.328169 1.328210 1.328251 1.328292 1.328333 1.328374 1.328415 1.328456 1.328497 1.328538 1.328579 1.328620 1.328660 1.328701 1.328742 1.328783 1.328824 1.328865 1.328906 1.328947 1.328988 1.329029 1.329070 1.329111 1.329152 1.329193 1.329234 1.329275 1.329316 1.329357 1.329398 1.329439 1.329480 1.329521 1.329562 1.329603 1.329644 1.329684 1.329725 1.329766 1.329807 1.329848 1.329889 1.329930 1.329971 1.330012 1.330053 1.330094 1.330135 1.330176 1.330217 1.330258 1.330299 1.330340 1.330381 1.330422 1.330463 1.330504 1.330545 1.330586 1.330627 1.330668 1.330708 1.330749 1.330790 1.330831 1.330872 1.330913 1.330954 1.330995 1.331036 1.331077 1.331118 1.331159 1.331200 1.331241 1.331282 1.331323 1.331364 1.331405 1.331446 1.331487 1.331528 1.331569 1.331610 1.331651 1.331692 1.331732 1.331773 1.331814 1.331855 1.331896 1.331937 1.331978 1.332019 1.332060 1.332101 1.332142 1.332183 1.332224 1.332265 1.332306 1.332347 1.332388 1.332429 1.332470 1.332511 1.332552 1.332593 1.332634 1.332675 1.332716 1.332756 1.332797 1.332838 1.332879 1.332920 1.332961 1.333002 1.333043 1.333084 1.333125 1.333166 1.333207 1.333248 1.333289 1.333330 1.333371 1.333412 1.333453 1.333494 1.333535 1.333576 1.333617 1.333658 1.333699 1.333740 1.333780 1.333821 1.333862 1.333903 1.333944 1.333985 1.334026 1.334067 1.334108 1.334149 1.334190 1.334231 1.334272 1.334313 1.334354 1.334395 1.334436 1.334477 1.334518 1.334559 1.334600 1.334641 1.334682 1.334723 1.334764 1.334804 1.334845 1.334886 1.334927 1.334968 1.335009 1.335050 1.335091 1.335132 1.335173 1.335214 1.335255 1.335296 1.335337 1.335378 1.335419 1.335460 1.335501 1.335542 1.335583 1.335624 1.335665 1.335706 1.335747 1.335788 1.335828 1.335869 1.335910 1.335951 1.335992 1.336033 1.336074 1.336115 1.336156 1.336197 1.336238 1.336279 1.336320 1.336361 1.336402 1.336443 1.336484 1.336525 1.336566 1.336607 1.336648 1.336689 1.336730 1.336771 1.336812 1.336852 1.336893 1.336934 1.336975 1.337016 1.337057 1.337098 1.337139 1.337180 1.337221 1.337262 1.337303 1.337344 1.337385 1.337426 1.337467 1.337508 1.337549 1.337590 1.337631 1.337672 1.337713 1.337754 1.337795 1.337836 1.337876 1.337917 1.337958 1.337999 1.338040 1.338081 1.338122 1.338163 1.338204 1.338245 1.338286 1.338327 1.338368 1.338409 1.338450 1.338491 1.338532 1.338573 1.338614 1.338655 1.338696 1.338737 1.338778 1.338819 1.338860 1.338900 1.338941 1.338982 1.339023 1.339064 1.339105 1.339146 1.339187 1.339228 1.339269 1.339310 1.339351 1.339392 1.339433 1.339474 1.339515 1.339556 1.339597 1.339638 1.339679 1.339720 1.339761 1.339802 1.339843 1.339884 1.339924 1.339965 1.340006 1.340047 1.340088 1.340129 1.340170 1.340211 1.340252 1.340293 1.340334 1.340375 1.340416 1.340457 1.340498 1.340539 1.340580 1.340621 1.340662 1.340703 1.340744 1.340785 1.340826 1.340867 1.340908 1.340948 1.340989 1.341030 1.341071 1.341112 1.341153 1.341194 1.341235 1.341276 1.341317 1.341358 1.341399 1.341440 1.341481 1.341522 1.341563 1.341604 1.341645 1.341686 1.341727 1.341768 1.341809 1.341850 1.341891 1.341932 1.341972 1.342013 1.342054 1.342095 1.342136 1.342177 1.342218 1.342259 1.342300 1.342341 1.342382 1.342423 1.342464 1.342505 1.342546 1.342587 1.342628 1.342669 1.342710 1.342751 1.342792 1.342833 1.342874 1.342915 1.342956 1.342996 1.343037 1.343078 1.343119 1.343160 1.343201 1.343242 1.343283 1.343324 1.343365 1.343406 1.343447 1.343488 1.343529 1.343570 1.343611 1.343652 1.343693 1.343734 1.343775 1.343816 1.343857 1.343898 1.343939 1.343980 1.344020 1.344061 1.344102 1.344143 1.344184 1.344225 1.344266 1.344307 1.344348 1.344389 1.344430 1.344471 1.344512 1.344553 1.344594 1.344635 1.344676 1.344717 1.344758 1.344799 1.344840 1.344881 1.344922 1.344963 1.345004 1.345044 1.345085 1.345126 1.345167 1.345208 1.345249 1.345290 1.345331 1.345372 1.345413 1.345454 1.345495 1.345536 1.345577 1.345618 1.345659 1.345700 1.345741 1.345782 1.345823 1.345864 1.345905 1.345946 1.345987 1.346028 1.346068 1.346109 1.346150 1.346191 1.346232 1.346273 1.346314 1.346355 1.346396 1.346437 1.346478 1.346519 1.346560 1.346601 1.346642 1.346683 1.346724 1.346765 1.346806 1.346847 1.346888 1.346929 1.346970 1.347011 1.347052 1.347092 1.347133 1.347174 1.347215 1.347256 1.347297 1.347338 1.347379 1.347420 1.347461 1.347502 1.347543 1.347584 1.347625 1.347666 1.347707 1.347748 1.347789 1.347830 1.347871 1.347912 1.347953 1.347994 1.348035 1.348076 1.348116 1.348157 1.348198 1.348239 1.348280 1.348321 1.348362 1.348403 1.348444 1.348485 1.348526 1.348567 1.348608 1.348649 1.348690 1.348731 1.348772 1.348813 1.348854 1.348895 1.348936 1.348977 1.349018 1.349059 1.349100 1.349140 1.349181 1.349222 1.349263 1.349304 1.349345 1.349386 1.349427 1.349468 1.349509 1.349550 1.349591 1.349632 1.349673 1.349714 1.349755 1.349796 1.349837 1.349878 1.349919 1.349960 1.350001 1.350042 1.350083 1.350124 1.350164 1.350205 1.350246 1.350287 1.350328 1.350369 1.350410 1.350451 1.350492 1.350533 1.350574 1.350615 1.350656 1.350697 1.350738 1.350779 1.350820 1.350861 1.350902 1.350943 1.350984 1.351025 1.351066 1.351107 1.351148 1.351188 1.351229 1.351270 1.351311 1.351352 1.351393 1.351434 1.351475 1.351516 1.351557 1.351598 1.351639 1.351680 1.351721 1.351762 1.351803 1.351844 1.351885 1.351926 1.351967 1.352008 1.352049 1.352090 1.352131 1.352172 1.352212 1.352253 1.352294 1.352335 1.352376 1.352417 1.352458 1.352499 1.352540 1.352581 1.352622 1.352663 1.352704 1.352745 1.352786 1.352827 1.352868 1.352909 1.352950 1.352991 1.353032 1.353073 1.353114 1.353155 1.353196 1.353236 1.353277 1.353318 1.353359 1.353400 1.353441 1.353482 1.353523 1.353564 1.353605 1.353646 1.353687 1.353728 1.353769 1.353810 1.353851 1.353892 1.353933 1.353974 1.354015 1.354056 1.354097 1.354138 1.354179 1.354220 1.354260 1.354301 1.354342 1.354383 1.354424 1.354465 1.354506 1.354547 1.354588 1.354629 1.354670 1.354711 1.354752 1.354793 1.354834 1.354875 1.354916 1.354957 1.354998 1.355039 1.355080 1.355121 1.355162 1.355203 1.355244 1.355284 1.355325 1.355366 1.355407 1.355448 1.355489 1.355530 1.355571 1.355612 1.355653 1.355694 1.355735 1.355776 1.355817 1.355858 1.355899 1.355940 1.355981 1.356022 1.356063 1.356104 1.356145 1.356186 1.356227 1.356268 1.356308 1.356349 1.356390 1.356431 1.356472 1.356513 1.356554 1.356595 1.356636 1.356677 1.356718 1.356759 1.356800 1.356841 1.356882 1.356923 1.356964 1.357005 1.357046 1.357087 1.357128 1.357169 1.357210 1.357251 1.357292 1.357332 1.357373 1.357414 1.357455 1.357496 1.357537 1.357578 1.357619 1.357660 1.357701 1.357742 1.357783 1.357824 1.357865 1.357906 1.357947 1.357988 1.358029 1.358070 1.358111 1.358152 1.358193 1.358234 1.358275 1.358316 1.358356 1.358397 1.358438 1.358479 1.358520 1.358561 1.358602 1.358643 1.358684 1.358725 1.358766 1.358807 1.358848 1.358889 1.358930 1.358971 1.359012 1.359053 1.359094 1.359135 1.359176 1.359217 1.359258 1.359299 1.359340 1.359380 1.359421 1.359462 1.359503 1.359544 1.359585 1.359626 1.359667 1.359708 1.359749 1.359790 1.359831 1.359872 1.359913 1.359954 1.359995 1.360036 1.360077 1.360118 1.360159 1.360200 1.360241 1.360282 1.360323 1.360364 1.360404 1.360445 1.360486 1.360527 1.360568 1.360609 1.360650 1.360691 1.360732 1.360773 1.360814 1.360855 1.360896 1.360937 1.360978 1.361019 1.361060 1.361101 1.361142 1.361183 1.361224 1.361265 1.361306 1.361347 1.361388 1.361428 1.361469 1.361510 1.361551 1.361592 1.361633 1.361674 1.361715 1.361756 1.361797 1.361838 1.361879 1.361920 1.361961 1.362002 1.362043 1.362084 1.362125 1.362166 1.362207 1.362248 1.362289 1.362330 1.362371 1.362412 1.362452 1.362493 1.362534 1.362575 1.362616 1.362657 1.362698 1.362739 1.362780 1.362821 1.362862 1.362903 1.362944 1.362985 1.363026 1.363067 1.363108 1.363149 1.363190 1.363231 1.363272 1.363313 1.363354 1.363395 1.363436 1.363476 1.363517 1.363558 1.363599 1.363640 1.363681 1.363722 1.363763 1.363804 1.363845 1.363886 1.363927 1.363968 1.364009 1.364050 1.364091 1.364132 1.364173 1.364214 1.364255 1.364296 1.364337 1.364378 1.364419 1.364460 1.364500 1.364541 1.364582 1.364623 1.364664 1.364705 1.364746 1.364787 1.364828 1.364869 1.364910 1.364951 1.364992 1.365033 1.365074 1.365115 1.365156 1.365197 1.365238 1.365279 1.365320 1.365361 1.365402 1.365443 1.365484 1.365524 1.365565 1.365606 1.365647 1.365688 1.365729 1.365770 1.365811 1.365852 1.365893 1.365934 1.365975 1.366016 1.366057 1.366098 1.366139 1.366180 1.366221 1.366262 1.366303 1.366344 1.366385 1.366426 1.366467 1.366508 1.366548 1.366589 1.366630 1.366671 1.366712 1.366753 1.366794 1.366835 1.366876 1.366917 1.366958 1.366999 1.367040 1.367081 1.367122 1.367163 1.367204 1.367245 1.367286 1.367327 1.367368 1.367409 1.367450 1.367491 1.367532 1.367572 1.367613 1.367654 1.367695 1.367736 1.367777 1.367818 1.367859 1.367900 1.367941 1.367982 1.368023 1.368064 1.368105 1.368146 1.368187 1.368228 1.368269 1.368310 1.368351 1.368392 1.368433 1.368474 1.368515 1.368556 1.368596 1.368637 1.368678 1.368719 1.368760 1.368801 1.368842 1.368883 1.368924 1.368965 1.369006 1.369047 1.369088 1.369129 1.369170 1.369211 1.369252 1.369293 1.369334 1.369375 1.369416 1.369457 1.369498 1.369539 1.369580 1.369620 1.369661 1.369702 1.369743 1.369784 1.369825 1.369866 1.369907 1.369948 1.369989 1.370030 1.370071 1.370112 1.370153 1.370194 1.370235 1.370276 1.370317 1.370358 1.370399 1.370440 1.370481 1.370522 1.370563 1.370604 1.370644 1.370685 1.370726 1.370767 1.370808 1.370849 1.370890 1.370931 1.370972 1.371013 1.371054 1.371095 1.371136 1.371177 1.371218 1.371259 1.371300 1.371341 1.371382 1.371423 1.371464 1.371505 1.371546 1.371587 1.371628 1.371668 1.371709 1.371750 1.371791 1.371832 1.371873 1.371914 1.371955 1.371996 1.372037 1.372078 1.372119 1.372160 1.372201 1.372242 1.372283 1.372324 1.372365 1.372406 1.372447 1.372488 1.372529 1.372570 1.372611 1.372652 1.372692 1.372733 1.372774 1.372815 1.372856 1.372897 1.372938 1.372979 1.373020 1.373061 1.373102 1.373143 1.373184 1.373225 1.373266 1.373307 1.373348 1.373389 1.373430 1.373471 1.373512 1.373553 1.373594 1.373635 1.373676 1.373716 1.373757 1.373798 1.373839 1.373880 1.373921 1.373962 1.374003 1.374044 1.374085 1.374126 1.374167 1.374208 1.374249 1.374290 1.374331 1.374372 1.374413 1.374454 1.374495 1.374536 1.374577 1.374618 1.374659 1.374700 1.374740 1.374781 1.374822 1.374863 1.374904 1.374945 1.374986 1.375027 1.375068 1.375109 1.375150 1.375191 1.375232 1.375273 1.375314 1.375355 1.375396 1.375437 1.375478 1.375519 1.375560 1.375601 1.375642 1.375683 1.375724 1.375764 1.375805 1.375846 1.375887 1.375928 1.375969 1.376010 1.376051 1.376092 1.376133 1.376174 1.376215 1.376256 1.376297 1.376338 1.376379 1.376420 1.376461 1.376502 1.376543 1.376584 1.376625 1.376666 1.376707 1.376748 1.376788 1.376829 1.376870 1.376911 1.376952 1.376993 1.377034 1.377075 1.377116 1.377157 1.377198 1.377239 1.377280 1.377321 1.377362 1.377403 1.377444 1.377485 1.377526 1.377567 1.377608 1.377649 1.377690 1.377731 1.377772 1.377812 1.377853 1.377894 1.377935 1.377976 1.378017 1.378058 1.378099 1.378140 1.378181 1.378222 1.378263 1.378304 1.378345 1.378386 1.378427 1.378468 1.378509 1.378550 1.378591 1.378632 1.378673 1.378714 1.378755 1.378796 1.378836 1.378877 1.378918 1.378959 1.379000 1.379041 1.379082 1.379123 1.379164 1.379205 1.379246 1.379287 1.379328 1.379369 1.379410 1.379451 1.379492 1.379533 1.379574 1.379615 1.379656 1.379697 1.379738 1.379779 1.379820 1.379860 1.379901 1.379942 1.379983 1.380024 1.380065 1.380106 1.380147 1.380188 1.380229 1.380270 1.380311 1.380352 1.380393 1.380434 1.380475 1.380516 1.380557 1.380598 1.380639 1.380680 1.380721 1.380762 1.380803 1.380844 1.380884 1.380925 1.380966 1.381007 1.381048 1.381089 1.381130 1.381171 1.381212 1.381253 1.381294 1.381335 1.381376 1.381417 1.381458 1.381499 1.381540 1.381581 1.381622 1.381663 1.381704 1.381745 1.381786 1.381827 1.381868 1.381908 1.381949 1.381990 1.382031 1.382072 1.382113 1.382154 1.382195 1.382236 1.382277 1.382318 1.382359 1.382400 1.382441 1.382482 1.382523 1.382564 1.382605 1.382646 1.382687 1.382728 1.382769 1.382810 1.382851 1.382892 1.382932 1.382973 1.383014 1.383055 1.383096 1.383137 1.383178 1.383219 1.383260 1.383301 1.383342 1.383383 1.383424 1.383465 1.383506 1.383547 1.383588 1.383629 1.383670 1.383711 1.383752 1.383793 1.383834 1.383875 1.383916 1.383956 1.383997 1.384038 1.384079 1.384120 1.384161 1.384202 1.384243 1.384284 1.384325 1.384366 1.384407 1.384448 1.384489 1.384530 1.384571 1.384612 1.384653 1.384694 1.384735 1.384776 1.384817 1.384858 1.384899 1.384940 1.384980 1.385021 1.385062 1.385103 1.385144 1.385185 1.385226 1.385267 1.385308 1.385349 1.385390 1.385431 1.385472 1.385513 1.385554 1.385595 1.385636 1.385677 1.385718 1.385759 1.385800 1.385841 1.385882 1.385923 1.385964 1.386004 1.386045 1.386086 1.386127 1.386168 1.386209 1.386250 1.386291 1.386332 1.386373 1.386414 1.386455 1.386496 1.386537 1.386578 1.386619 1.386660 1.386701 1.386742 1.386783 1.386824 1.386865 1.386906 1.386947 1.386988 1.387028 1.387069 1.387110 1.387151 1.387192 1.387233 1.387274 1.387315 1.387356 1.387397 1.387438 1.387479 1.387520 1.387561 1.387602 1.387643 1.387684 1.387725 1.387766 1.387807 1.387848 1.387889 1.387930 1.387971 1.388012 1.388052 1.388093 1.388134 1.388175 1.388216 1.388257 1.388298 1.388339 1.388380 1.388421 1.388462 1.388503 1.388544 1.388585 1.388626 1.388667 1.388708 1.388749 1.388790 1.388831 1.388872 1.388913 1.388954 1.388995 1.389036 1.389076 1.389117 1.389158 1.389199 1.389240 1.389281 1.389322 1.389363 1.389404 1.389445 1.389486 1.389527 1.389568 1.389609 1.389650 1.389691 1.389732 1.389773 1.389814 1.389855 1.389896 1.389937 1.389978 1.390019 1.390060 1.390100 1.390141 1.390182 1.390223 1.390264 1.390305 1.390346 1.390387 1.390428 1.390469 1.390510 1.390551 1.390592 1.390633 1.390674 1.390715 1.390756 1.390797 1.390838 1.390879 1.390920 1.390961 1.391002 1.391043 1.391084 1.391124 1.391165 1.391206 1.391247 1.391288 1.391329 1.391370 1.391411 1.391452 1.391493 1.391534 1.391575 1.391616 1.391657 1.391698 1.391739 1.391780 1.391821 1.391862 1.391903 1.391944 1.391985 1.392026 1.392067 1.392108 1.392148 1.392189 1.392230 1.392271 1.392312 1.392353 1.392394 1.392435 1.392476 1.392517 1.392558 1.392599 1.392640 1.392681 1.392722 1.392763 1.392804 1.392845 1.392886 1.392927 1.392968 1.393009 1.393050 1.393091 1.393132 1.393172 1.393213 1.393254 1.393295 1.393336 1.393377 1.393418 1.393459 1.393500 1.393541 1.393582 1.393623 1.393664 1.393705 1.393746 1.393787 1.393828 1.393869 1.393910 1.393951 1.393992 1.394033 1.394074 1.394115 1.394156 1.394196 1.394237 1.394278 1.394319 1.394360 1.394401 1.394442 1.394483 1.394524 1.394565 1.394606 1.394647 1.394688 1.394729 1.394770 1.394811 1.394852 1.394893 1.394934 1.394975 1.395016 1.395057 1.395098 1.395139 1.395180 1.395220 1.395261 1.395302 1.395343 1.395384 1.395425 1.395466 1.395507 1.395548 1.395589 1.395630 1.395671 1.395712 1.395753 1.395794 1.395835 1.395876 1.395917 1.395958 1.395999 1.396040 1.396081 1.396122 1.396163 1.396204 1.396244 1.396285 1.396326 1.396367 1.396408 1.396449 1.396490 1.396531 1.396572 1.396613 1.396654 1.396695 1.396736 1.396777 1.396818 1.396859 1.396900 1.396941 1.396982 1.397023 1.397064 1.397105 1.397146 1.397187 1.397228 1.397268 1.397309 1.397350 1.397391 1.397432 1.397473 1.397514 1.397555 1.397596 1.397637 1.397678 1.397719 1.397760 1.397801 1.397842 1.397883 1.397924 1.397965 1.398006 1.398047 1.398088 1.398129 1.398170 1.398211 1.398252 1.398292 1.398333 1.398374 1.398415 1.398456 1.398497 1.398538 1.398579 1.398620 1.398661 1.398702 1.398743 1.398784 1.398825 1.398866 1.398907 1.398948 1.398989 1.399030 1.399071 1.399112 1.399153 1.399194 1.399235 1.399276 1.399316 1.399357 1.399398 1.399439 1.399480 1.399521 1.399562 1.399603 1.399644 1.399685 1.399726 1.399767 1.399808 1.399849 1.399890 1.399931 1.399972 1.400013 1.400054 1.400095 1.400136 1.400177 1.400218 1.400259 1.400300 1.400340 1.400381 1.400422 1.400463 1.400504 1.400545 1.400586 1.400627 1.400668 1.400709 1.400750 1.400791 1.400832 1.400873 1.400914 1.400955 1.400996 1.401037 1.401078 1.401119 1.401160 1.401201 1.401242 1.401283 1.401324 1.401364 1.401405 1.401446 1.401487 1.401528 1.401569 1.401610 1.401651 1.401692 1.401733 1.401774 1.401815 1.401856 1.401897 1.401938 1.401979 1.402020 1.402061 1.402102 1.402143 1.402184 1.402225 1.402266 1.402307 1.402348 1.402388 1.402429 1.402470 1.402511 1.402552 1.402593 1.402634 1.402675 1.402716 1.402757 1.402798 1.402839 1.402880 1.402921 1.402962 1.403003 1.403044 1.403085 1.403126 1.403167 1.403208 1.403249 1.403290 1.403331 1.403372 1.403412 1.403453 1.403494 1.403535 1.403576 1.403617 1.403658 1.403699 1.403740 1.403781 1.403822 1.403863 1.403904 1.403945 1.403986 1.404027 1.404068 1.404109 1.404150 1.404191 1.404232 1.404273 1.404314 1.404355 1.404396 1.404436 1.404477 1.404518 1.404559 1.404600 1.404641 1.404682 1.404723 1.404764 1.404805 1.404846 1.404887 1.404928 1.404969 1.405010 1.405051 1.405092 1.405133 1.405174 1.405215 1.405256 1.405297 1.405338 1.405379 1.405420 1.405460 1.405501 1.405542 1.405583 1.405624 1.405665 1.405706 1.405747 1.405788 1.405829 1.405870 1.405911 1.405952 1.405993 1.406034 1.406075 1.406116 1.406157 1.406198 1.406239 1.406280 1.406321 1.406362 1.406403 1.406444 1.406484 1.406525 1.406566 1.406607 1.406648 1.406689 1.406730 1.406771 1.406812 1.406853 1.406894 1.406935 1.406976 1.407017 1.407058 1.407099 1.407140 1.407181 1.407222 1.407263 1.407304 1.407345 1.407386 1.407427 1.407468 1.407508 1.407549 1.407590 1.407631 1.407672 1.407713 1.407754 1.407795 1.407836 1.407877 1.407918 1.407959 1.408000 1.408041 1.408082 1.408123 1.408164 1.408205 1.408246 1.408287 1.408328 1.408369 1.408410 1.408451 1.408492 1.408532 1.408573 1.408614 1.408655 1.408696 1.408737 1.408778 1.408819 1.408860 1.408901 1.408942 1.408983 1.409024 1.409065 1.409106 1.409147 1.409188 1.409229 1.409270 1.409311 1.409352 1.409393 1.409434 1.409475 1.409516 1.409556 1.409597 1.409638 1.409679 1.409720 1.409761 1.409802 1.409843 1.409884 1.409925 1.409966 1.410007 1.410048 1.410089 1.410130 1.410171 1.410212 1.410253 1.410294 1.410335 1.410376 1.410417 1.410458 1.410499 1.410540 1.410580 1.410621 1.410662 1.410703 1.410744 1.410785 1.410826 1.410867 1.410908 1.410949 1.410990 1.411031 1.411072 1.411113 1.411154 1.411195 1.411236 1.411277 1.411318 1.411359 1.411400 1.411441 1.411482 1.411523 1.411564 1.411604 1.411645 1.411686 1.411727 1.411768 1.411809 1.411850 1.411891 1.411932 1.411973 1.412014 1.412055 1.412096 1.412137 1.412178 1.412219 1.412260 1.412301 1.412342 1.412383 1.412424 1.412465 1.412506 1.412547 1.412588 1.412628 1.412669 1.412710 1.412751 1.412792 1.412833 1.412874 1.412915 1.412956 1.412997 1.413038 1.413079 1.413120 1.413161 1.413202 1.413243 1.413284 1.413325 1.413366 1.413407 1.413448 1.413489 1.413530 1.413571 1.413612 1.413652 1.413693 1.413734 1.413775 1.413816 1.413857 1.413898 1.413939 1.413980 1.414021 1.414062 1.414103 1.414144 1.414185 1.414226 1.414267 1.414308 1.414349 1.414390 1.414431 1.414472 1.414513 1.414554 1.414595 1.414636 1.414676 1.414717 1.414758 1.414799 1.414840 1.414881 1.414922 1.414963 1.415004 1.415045 1.415086 1.415127 1.415168 1.415209 1.415250 1.415291 1.415332 1.415373 1.415414 1.415455 1.415496 1.415537 1.415578 1.415619 1.415660 1.415700 1.415741 1.415782 1.415823 1.415864 1.415905 1.415946 1.415987 1.416028 1.416069 1.416110 1.416151 1.416192 1.416233 1.416274 1.416315 1.416356 1.416397 1.416438 1.416479 1.416520 1.416561 1.416602 1.416643 1.416684 1.416724 1.416765 1.416806 1.416847 1.416888 1.416929 1.416970 1.417011 1.417052 1.417093 1.417134 1.417175 1.417216 1.417257 1.417298 1.417339 1.417380 1.417421 1.417462 1.417503 1.417544 1.417585 1.417626 1.417667 1.417708 1.417748 1.417789 1.417830 1.417871 1.417912 1.417953 1.417994 1.418035 1.418076 1.418117 1.418158 1.418199 1.418240 1.418281 1.418322 1.418363 1.418404 1.418445 1.418486 1.418527 1.418568 1.418609 1.418650 1.418691 1.418732 1.418772 1.418813 1.418854 1.418895 1.418936 1.418977 1.419018 1.419059 1.419100 1.419141 1.419182 1.419223 1.419264 1.419305 1.419346 1.419387 1.419428 1.419469 1.419510 1.419551 1.419592 1.419633 1.419674 1.419715 1.419756 1.419796 1.419837 1.419878 1.419919 1.419960 1.420001 1.420042 1.420083 1.420124 1.420165 1.420206 1.420247 1.420288 1.420329 1.420370 1.420411 1.420452 1.420493 1.420534 1.420575 1.420616 1.420657 1.420698 1.420739 1.420780 1.420820 1.420861 1.420902 1.420943 1.420984 1.421025 1.421066 1.421107 1.421148 1.421189 1.421230 1.421271 1.421312 1.421353 1.421394 1.421435 1.421476 1.421517 1.421558 1.421599 1.421640 1.421681 1.421722 1.421763 1.421804 1.421844 1.421885 1.421926 1.421967 1.422008 1.422049 1.422090 1.422131 1.422172 1.422213 1.422254 1.422295 1.422336 1.422377 1.422418 1.422459 1.422500 1.422541 1.422582 1.422623 1.422664 1.422705 1.422746 1.422787 1.422828 1.422868 1.422909 1.422950 1.422991 1.423032 1.423073 1.423114 1.423155 1.423196 1.423237 1.423278 1.423319 1.423360 1.423401 1.423442 1.423483 1.423524 1.423565 1.423606 1.423647 1.423688 1.423729 1.423770 1.423811 1.423852 1.423892 1.423933 1.423974 1.424015 1.424056 1.424097 1.424138 1.424179 1.424220 1.424261 1.424302 1.424343 1.424384 1.424425 1.424466 1.424507 1.424548 1.424589 1.424630 1.424671 1.424712 1.424753 1.424794 1.424835 1.424876 1.424916 1.424957 1.424998 1.425039 1.425080 1.425121 1.425162 1.425203 1.425244 1.425285 1.425326 1.425367 1.425408 1.425449 1.425490 1.425531 1.425572 1.425613 1.425654 1.425695 1.425736 1.425777 1.425818 1.425859 1.425900 1.425940 1.425981 1.426022 1.426063 1.426104 1.426145 1.426186 1.426227 1.426268 1.426309 1.426350 1.426391 1.426432 1.426473 1.426514 1.426555 1.426596 1.426637 1.426678 1.426719 1.426760 1.426801 1.426842 1.426883 1.426924 1.426964 1.427005 1.427046 1.427087 1.427128 1.427169 1.427210 1.427251 1.427292 1.427333 1.427374 1.427415 1.427456 1.427497 1.427538 1.427579 1.427620 1.427661 1.427702 1.427743 1.427784 1.427825 1.427866 1.427907 1.427948 1.427988 1.428029 1.428070 1.428111 1.428152 1.428193 1.428234 1.428275 1.428316 1.428357 1.428398 1.428439 1.428480 1.428521 1.428562 1.428603 1.428644 1.428685 1.428726 1.428767 1.428808 1.428849 1.428890 1.428931 1.428972 1.429012 1.429053 1.429094 1.429135 1.429176 1.429217 1.429258 1.429299 1.429340 1.429381 1.429422 1.429463 1.429504 1.429545 1.429586 1.429627 1.429668 1.429709 1.429750 1.429791 1.429832 1.429873 1.429914 1.429955 1.429996 1.430036 1.430077 1.430118 1.430159 1.430200 1.430241 1.430282 1.430323 1.430364 1.430405 1.430446 1.430487 1.430528 1.430569 1.430610 1.430651 1.430692 1.430733 1.430774 1.430815 1.430856 1.430897 1.430938 1.430979 1.431020 1.431060 1.431101 1.431142 1.431183 1.431224 1.431265 1.431306 1.431347 1.431388 1.431429 1.431470 1.431511 1.431552 1.431593 1.431634 1.431675 1.431716 1.431757 1.431798 1.431839 1.431880 1.431921 1.431962 1.432003 1.432044 1.432084 1.432125 1.432166 1.432207 1.432248 1.432289 1.432330 1.432371 1.432412 1.432453 1.432494 1.432535 1.432576 1.432617 1.432658 1.432699 1.432740 1.432781 1.432822 1.432863 1.432904 1.432945 1.432986 1.433027 1.433068 1.433108 1.433149 1.433190 1.433231 1.433272 1.433313 1.433354 1.433395 1.433436 1.433477 1.433518 1.433559 1.433600 1.433641 1.433682 1.433723 1.433764 1.433805 1.433846 1.433887 1.433928 1.433969 1.434010 1.434051 1.434092 1.434132 1.434173 1.434214 1.434255 1.434296 1.434337 1.434378 1.434419 1.434460 1.434501 1.434542 1.434583 1.434624 1.434665 1.434706 1.434747 1.434788 1.434829 1.434870 1.434911 1.434952 1.434993 1.435034 1.435075 1.435116 1.435156 1.435197 1.435238 1.435279 1.435320 1.435361 1.435402 1.435443 1.435484 1.435525 1.435566 1.435607 1.435648 1.435689 1.435730 1.435771 1.435812 1.435853 1.435894 1.435935 1.435976 1.436017 1.436058 1.436099 1.436140 1.436180 1.436221 1.436262 1.436303 1.436344 1.436385 1.436426 1.436467 1.436508 1.436549 1.436590 1.436631 1.436672 1.436713 1.436754 1.436795 1.436836 1.436877 1.436918 1.436959 1.437000 1.437041 1.437082 1.437123 1.437164 1.437204 1.437245 1.437286 1.437327 1.437368 1.437409 1.437450 1.437491 1.437532 1.437573 1.437614 1.437655 1.437696 1.437737 1.437778 1.437819 1.437860 1.437901 1.437942 1.437983 1.438024 1.438065 1.438106 1.438147 1.438188 1.438228 1.438269 1.438310 1.438351 1.438392 1.438433 1.438474 1.438515 1.438556 1.438597 1.438638 1.438679 1.438720 1.438761 1.438802 1.438843 1.438884 1.438925 1.438966 1.439007 1.439048 1.439089 1.439130 1.439171 1.439212 1.439252 1.439293 1.439334 1.439375 1.439416 1.439457 1.439498 1.439539 1.439580 1.439621 1.439662 1.439703 1.439744 1.439785 1.439826 1.439867 1.439908 1.439949 1.439990 1.440031 1.440072 1.440113 1.440154 1.440195 1.440236 1.440276 1.440317 1.440358 1.440399 1.440440 1.440481 1.440522 1.440563 1.440604 1.440645 1.440686 1.440727 1.440768 1.440809 1.440850 1.440891 1.440932 1.440973 1.441014 1.441055 1.441096 1.441137 1.441178 1.441219 1.441260 1.441300 1.441341 1.441382 1.441423 1.441464 1.441505 1.441546 1.441587 1.441628 1.441669 1.441710 1.441751 1.441792 1.441833 1.441874 1.441915 1.441956 1.441997 1.442038 1.442079 1.442120 1.442161 1.442202 1.442243 1.442284 1.442324 1.442365 1.442406 1.442447 1.442488 1.442529 1.442570 1.442611 1.442652 1.442693 1.442734 1.442775 1.442816 1.442857 1.442898 1.442939 1.442980 1.443021 1.443062 1.443103 1.443144 1.443185 1.443226 1.443267 1.443308 1.443348 1.443389 1.443430 1.443471 1.443512 1.443553 1.443594 1.443635 1.443676 1.443717 1.443758 1.443799 1.443840 1.443881 1.443922 1.443963 1.444004 1.444045 1.444086 1.444127 1.444168 1.444209 1.444250 1.444291 1.444332 1.444372 1.444413 1.444454 1.444495 1.444536 1.444577 1.444618 1.444659 1.444700 1.444741 1.444782 1.444823 1.444864 1.444905 1.444946 1.444987 1.445028 1.445069 1.445110 1.445151 1.445192 1.445233 1.445274 1.445315 1.445356 1.445396 1.445437 1.445478 1.445519 1.445560 1.445601 1.445642 1.445683 1.445724 1.445765 1.445806 1.445847 1.445888 1.445929 1.445970 1.446011 1.446052 1.446093 1.446134 1.446175 1.446216 1.446257 1.446298 1.446339 1.446380 1.446420 1.446461 1.446502 1.446543 1.446584 1.446625 1.446666 1.446707 1.446748 1.446789 1.446830 1.446871 1.446912 1.446953 1.446994 1.447035 1.447076 1.447117 1.447158 1.447199 1.447240 1.447281 1.447322 1.447363 1.447404 1.447444 1.447485 1.447526 1.447567 1.447608 1.447649 1.447690 1.447731 1.447772 1.447813 1.447854 1.447895 1.447936 1.447977 1.448018 1.448059 1.448100 1.448141 1.448182 1.448223 1.448264 1.448305 1.448346 1.448387 1.448428 1.448468 1.448509 1.448550 1.448591 1.448632 1.448673 1.448714 1.448755 1.448796 1.448837 1.448878 1.448919 1.448960 1.449001 1.449042 1.449083 1.449124 1.449165 1.449206 1.449247 1.449288 1.449329 1.449370 1.449411 1.449452 1.449492 1.449533 1.449574 1.449615 1.449656 1.449697 1.449738 1.449779 1.449820 1.449861 1.449902 1.449943 1.449984 1.450025 1.450066 1.450107 1.450148 1.450189 1.450230 1.450271 1.450312 1.450353 1.450394 1.450435 1.450476 1.450516 1.450557 1.450598 1.450639 1.450680 1.450721 1.450762 1.450803 1.450844 1.450885 1.450926 1.450967 1.451008 1.451049 1.451090 1.451131 1.451172 1.451213 1.451254 1.451295 1.451336 1.451377 1.451418 1.451459 1.451500 1.451540 1.451581 1.451622 1.451663 1.451704 1.451745 1.451786 1.451827 1.451868 1.451909 1.451950 1.451991 1.452032 1.452073 1.452114 1.452155 1.452196 1.452237 1.452278 1.452319 1.452360 1.452401 1.452442 1.452483 1.452524 1.452564 1.452605 1.452646 1.452687 1.452728 1.452769 1.452810 1.452851 1.452892 1.452933 1.452974 1.453015 1.453056 1.453097 1.453138 1.453179 1.453220 1.453261 1.453302 1.453343 1.453384 1.453425 1.453466 1.453507 1.453548 1.453588 1.453629 1.453670 1.453711 1.453752 1.453793 1.453834 1.453875 1.453916 1.453957 1.453998 1.454039 1.454080 1.454121 1.454162 1.454203 1.454244 1.454285 1.454326 1.454367 1.454408 1.454449 1.454490 1.454531 1.454572 1.454612 1.454653 1.454694 1.454735 1.454776 1.454817 1.454858 1.454899 1.454940 1.454981 1.455022 1.455063 1.455104 1.455145 1.455186 1.455227 1.455268 1.455309 1.455350 1.455391 1.455432 1.455473 1.455514 1.455555 1.455596 1.455636 1.455677 1.455718 1.455759 1.455800 1.455841 1.455882 1.455923 1.455964 1.456005 1.456046 1.456087 1.456128 1.456169 1.456210 1.456251 1.456292 1.456333 1.456374 1.456415 1.456456 1.456497 1.456538 1.456579 1.456620 1.456660 1.456701 1.456742 1.456783 1.456824 1.456865 1.456906 1.456947 1.456988 1.457029 1.457070 1.457111 1.457152 1.457193 1.457234 1.457275 1.457316 1.457357 1.457398 1.457439 1.457480 1.457521 1.457562 1.457603 1.457644 1.457684 1.457725 1.457766 1.457807 1.457848 1.457889 1.457930 1.457971 1.458012 1.458053 1.458094 1.458135 1.458176 1.458217 1.458258 1.458299 1.458340 1.458381 1.458422 1.458463 1.458504 1.458545 1.458586 1.458627 1.458668 1.458708 1.458749 1.458790 1.458831 1.458872 1.458913 1.458954 1.458995 1.459036 1.459077 1.459118 1.459159 1.459200 1.459241 1.459282 1.459323 1.459364 1.459405 1.459446 1.459487 1.459528 1.459569 1.459610 1.459651 1.459692 1.459732 1.459773 1.459814 1.459855 1.459896 1.459937 1.459978 1.460019 1.460060 1.460101 1.460142 1.460183 1.460224 1.460265 1.460306 1.460347 1.460388 1.460429 1.460470 1.460511 1.460552 1.460593 1.460634 1.460675 1.460716 1.460756 1.460797 1.460838 1.460879 1.460920 1.460961 1.461002 1.461043 1.461084 1.461125 1.461166 1.461207 1.461248 1.461289 1.461330 1.461371 1.461412 1.461453 1.461494 1.461535 1.461576 1.461617 1.461658 1.461699 1.461740 1.461780 1.461821 1.461862 1.461903 1.461944 1.461985 1.462026 1.462067 1.462108 1.462149 1.462190 1.462231 1.462272 1.462313 1.462354 1.462395 1.462436 1.462477 1.462518 1.462559 1.462600 1.462641 1.462682 1.462723 1.462764 1.462804 1.462845 1.462886 1.462927 1.462968 1.463009 1.463050 1.463091 1.463132 1.463173 1.463214 1.463255 1.463296 1.463337 1.463378 1.463419 1.463460 1.463501 1.463542 1.463583 1.463624 1.463665 1.463706 1.463747 1.463788 1.463828 1.463869 1.463910 1.463951 1.463992 1.464033 1.464074 1.464115 1.464156 1.464197 1.464238 1.464279 1.464320 1.464361 1.464402 1.464443 1.464484 1.464525 1.464566 1.464607 1.464648 1.464689 1.464730 1.464771 1.464812 1.464852 1.464893 1.464934 1.464975 1.465016 1.465057 1.465098 1.465139 1.465180 1.465221 1.465262 1.465303 1.465344 1.465385 1.465426 1.465467 1.465508 1.465549 1.465590 1.465631 1.465672 1.465713 1.465754 1.465795 1.465836 1.465876 1.465917 1.465958 1.465999 1.466040 1.466081 1.466122 1.466163 1.466204 1.466245 1.466286 1.466327 1.466368 1.466409 1.466450 1.466491 1.466532 1.466573 1.466614 1.466655 1.466696 1.466737 1.466778 1.466819 1.466860 1.466900 1.466941 1.466982 1.467023 1.467064 1.467105 1.467146 1.467187 1.467228 1.467269 1.467310 1.467351 1.467392 1.467433 1.467474 1.467515 1.467556 1.467597 1.467638 1.467679 1.467720 1.467761 1.467802 1.467843 1.467884 1.467924 1.467965 1.468006 1.468047 1.468088 1.468129 1.468170 1.468211 1.468252 1.468293 1.468334 1.468375 1.468416 1.468457 1.468498 1.468539 1.468580 1.468621 1.468662 1.468703 1.468744 1.468785 1.468826 1.468867 1.468908 1.468948 1.468989 1.469030 1.469071 1.469112 1.469153 1.469194 1.469235 1.469276 1.469317 1.469358 1.469399 1.469440 1.469481 1.469522 1.469563 1.469604 1.469645 1.469686 1.469727 1.469768 1.469809 1.469850 1.469891 1.469932 1.469972 1.470013 1.470054 1.470095 1.470136 1.470177 1.470218 1.470259 1.470300 1.470341 1.470382 1.470423 1.470464 1.470505 1.470546 1.470587 1.470628 1.470669 1.470710 1.470751 1.470792 1.470833 1.470874 1.470915 1.470956 1.470996 1.471037 1.471078 1.471119 1.471160 1.471201 1.471242 1.471283 1.471324 1.471365 1.471406 1.471447 1.471488 1.471529 1.471570 1.471611 1.471652 1.471693 1.471734 1.471775 1.471816 1.471857 1.471898 1.471939 1.471980 1.472020 1.472061 1.472102 1.472143 1.472184 1.472225 1.472266 1.472307 1.472348 1.472389 1.472430 1.472471 1.472512 1.472553 1.472594 1.472635 1.472676 1.472717 1.472758 1.472799 1.472840 1.472881 1.472922 1.472963 1.473004 1.473044 1.473085 1.473126 1.473167 1.473208 1.473249 1.473290 1.473331 1.473372 1.473413 1.473454 1.473495 1.473536 1.473577 1.473618 1.473659 1.473700 1.473741 1.473782 1.473823 1.473864 1.473905 1.473946 1.473987 1.474028 1.474068 1.474109 1.474150 1.474191 1.474232 1.474273 1.474314 1.474355 1.474396 1.474437 1.474478 1.474519 1.474560 1.474601 1.474642 1.474683 1.474724 1.474765 1.474806 1.474847 1.474888 1.474929 1.474970 1.475011 1.475052 1.475092 1.475133 1.475174 1.475215 1.475256 1.475297 1.475338 1.475379 1.475420 1.475461 1.475502 1.475543 1.475584 1.475625 1.475666 1.475707 1.475748 1.475789 1.475830 1.475871 1.475912 1.475953 1.475994 1.476035 1.476076 1.476116 1.476157 1.476198 1.476239 1.476280 1.476321 1.476362 1.476403 1.476444 1.476485 1.476526 1.476567 1.476608 1.476649 1.476690 1.476731 1.476772 1.476813 1.476854 1.476895 1.476936 1.476977 1.477018 1.477059 1.477100 1.477140 1.477181 1.477222 1.477263 1.477304 1.477345 1.477386 1.477427 1.477468 1.477509 1.477550 1.477591 1.477632 1.477673 1.477714 1.477755 1.477796 1.477837 1.477878 1.477919 1.477960 1.478001 1.478042 1.478083 1.478124 1.478164 1.478205 1.478246 1.478287 1.478328 1.478369 1.478410 1.478451 1.478492 1.478533 1.478574 1.478615 1.478656 1.478697 1.478738 1.478779 1.478820 1.478861 1.478902 1.478943 1.478984 1.479025 1.479066 1.479107 1.479148 1.479188 1.479229 1.479270 1.479311 1.479352 1.479393 1.479434 1.479475 1.479516 1.479557 1.479598 1.479639 1.479680 1.479721 1.479762 1.479803 1.479844 1.479885 1.479926 1.479967 1.480008 1.480049 1.480090 1.480131 1.480172 1.480212 1.480253 1.480294 1.480335 1.480376 1.480417 1.480458 1.480499 1.480540 1.480581 1.480622 1.480663 1.480704 1.480745 1.480786 1.480827 1.480868 1.480909 1.480950 1.480991 1.481032 1.481073 1.481114 1.481155 1.481196 1.481236 1.481277 1.481318 1.481359 1.481400 1.481441 1.481482 1.481523 1.481564 1.481605 1.481646 1.481687 1.481728 1.481769 1.481810 1.481851 1.481892 1.481933 1.481974 1.482015 1.482056 1.482097 1.482138 1.482179 1.482220 1.482260 1.482301 1.482342 1.482383 1.482424 1.482465 1.482506 1.482547 1.482588 1.482629 1.482670 1.482711 1.482752 1.482793 1.482834 1.482875 1.482916 1.482957 1.482998 1.483039 1.483080 1.483121 1.483162 1.483203 1.483244 1.483284 1.483325 1.483366 1.483407 1.483448 1.483489 1.483530 1.483571 1.483612 1.483653 1.483694 1.483735 1.483776 1.483817 1.483858 1.483899 1.483940 1.483981 1.484022 1.484063 1.484104 1.484145 1.484186 1.484227 1.484268 1.484308 1.484349 1.484390 1.484431 1.484472 1.484513 1.484554 1.484595 1.484636 1.484677 1.484718 1.484759 1.484800 1.484841 1.484882 1.484923 1.484964 1.485005 1.485046 1.485087 1.485128 1.485169 1.485210 1.485251 1.485292 1.485332 1.485373 1.485414 1.485455 1.485496 1.485537 1.485578 1.485619 1.485660 1.485701 1.485742 1.485783 1.485824 1.485865 1.485906 1.485947 1.485988 1.486029 1.486070 1.486111 1.486152 1.486193 1.486234 1.486275 1.486316 1.486356 1.486397 1.486438 1.486479 1.486520 1.486561 1.486602 1.486643 1.486684 1.486725 1.486766 1.486807 1.486848 1.486889 1.486930 1.486971 1.487012 1.487053 1.487094 1.487135 1.487176 1.487217 1.487258 1.487299 1.487340 1.487380 1.487421 1.487462 1.487503 1.487544 1.487585 1.487626 1.487667 1.487708 1.487749 1.487790 1.487831 1.487872 1.487913 1.487954 1.487995 1.488036 1.488077 1.488118 1.488159 1.488200 1.488241 1.488282 1.488323 1.488364 1.488404 1.488445 1.488486 1.488527 1.488568 1.488609 1.488650 1.488691 1.488732 1.488773 1.488814 1.488855 1.488896 1.488937 1.488978 1.489019 1.489060 1.489101 1.489142 1.489183 1.489224 1.489265 1.489306 1.489347 1.489388 1.489428 1.489469 1.489510 1.489551 1.489592 1.489633 1.489674 1.489715 1.489756 1.489797 1.489838 1.489879 1.489920 1.489961 1.490002 1.490043 1.490084 1.490125 1.490166 1.490207 1.490248 1.490289 1.490330 1.490371 1.490412 1.490452 1.490493 1.490534 1.490575 1.490616 1.490657 1.490698 1.490739 1.490780 1.490821 1.490862 1.490903 1.490944 1.490985 1.491026 1.491067 1.491108 1.491149 1.491190 1.491231 1.491272 1.491313 1.491354 1.491395 1.491436 1.491476 1.491517 1.491558 1.491599 1.491640 1.491681 1.491722 1.491763 1.491804 1.491845 1.491886 1.491927 1.491968 1.492009 1.492050 1.492091 1.492132 1.492173 1.492214 1.492255 1.492296 1.492337 1.492378 1.492419 1.492460 1.492500 1.492541 1.492582 1.492623 1.492664 1.492705 1.492746 1.492787 1.492828 1.492869 1.492910 1.492951 1.492992 1.493033 1.493074 1.493115 1.493156 1.493197 1.493238 1.493279 1.493320 1.493361 1.493402 1.493443 1.493484 1.493524 1.493565 1.493606 1.493647 1.493688 1.493729 1.493770 1.493811 1.493852 1.493893 1.493934 1.493975 1.494016 1.494057 1.494098 1.494139 1.494180 1.494221 1.494262 1.494303 1.494344 1.494385 1.494426 1.494467 1.494508 1.494548 1.494589 1.494630 1.494671 1.494712 1.494753 1.494794 1.494835 1.494876 1.494917 1.494958 1.494999 1.495040 1.495081 1.495122 1.495163 1.495204 1.495245 1.495286 1.495327 1.495368 1.495409 1.495450 1.495491 1.495532 1.495572 1.495613 1.495654 1.495695 1.495736 1.495777 1.495818 1.495859 1.495900 1.495941 1.495982 1.496023 1.496064 1.496105 1.496146 1.496187 1.496228 1.496269 1.496310 1.496351 1.496392 1.496433 1.496474 1.496515 1.496556 1.496596 1.496637 1.496678 1.496719 1.496760 1.496801 1.496842 1.496883 1.496924 1.496965 1.497006 1.497047 1.497088 1.497129 1.497170 1.497211 1.497252 1.497293 1.497334 1.497375 1.497416 1.497457 1.497498 1.497539 1.497580 1.497620 1.497661 1.497702 1.497743 1.497784 1.497825 1.497866 1.497907 1.497948 1.497989 1.498030 1.498071 1.498112 1.498153 1.498194 1.498235 1.498276 1.498317 1.498358 1.498399 1.498440 1.498481 1.498522 1.498563 1.498604 1.498644 1.498685 1.498726 1.498767 1.498808 1.498849 1.498890 1.498931 1.498972 1.499013 1.499054 1.499095 1.499136 1.499177 1.499218 1.499259 1.499300 1.499341 1.499382 1.499423 1.499464 1.499505 1.499546 1.499587 1.499628 1.499668 1.499709 1.499750 1.499791 1.499832 1.499873 1.499914 1.499955 1.499996 1.500037 1.500078 1.500119 1.500160 1.500201 1.500242 1.500283 1.500324 1.500365 1.500406 1.500447 1.500488 1.500529 1.500570 1.500611 1.500652 1.500692 1.500733 1.500774 1.500815 1.500856 1.500897 1.500938 1.500979 1.501020 1.501061 1.501102 1.501143 1.501184 1.501225 1.501266 1.501307 1.501348 1.501389 1.501430 1.501471 1.501512 1.501553 1.501594 1.501635 1.501676 1.501716 1.501757 1.501798 1.501839 1.501880 1.501921 1.501962 1.502003 1.502044 1.502085 1.502126 1.502167 1.502208 1.502249 1.502290 1.502331 1.502372 1.502413 1.502454 1.502495 1.502536 1.502577 1.502618 1.502659 1.502700 1.502740 1.502781 1.502822 1.502863 1.502904 1.502945 1.502986 1.503027 1.503068 1.503109 1.503150 1.503191 1.503232 1.503273 1.503314 1.503355 1.503396 1.503437 1.503478 1.503519 1.503560 1.503601 1.503642 1.503683 1.503724 1.503764 1.503805 1.503846 1.503887 1.503928 1.503969 1.504010 1.504051 1.504092 1.504133 1.504174 1.504215 1.504256 1.504297 1.504338 1.504379 1.504420 1.504461 1.504502 1.504543 1.504584 1.504625 1.504666 1.504707 1.504748 1.504788 1.504829 1.504870 1.504911 1.504952 1.504993 1.505034 1.505075 1.505116 1.505157 1.505198 1.505239 1.505280 1.505321 1.505362 1.505403 1.505444 1.505485 1.505526 1.505567 1.505608 1.505649 1.505690 1.505731 1.505772 1.505812 1.505853 1.505894 1.505935 1.505976 1.506017 1.506058 1.506099 1.506140 1.506181 1.506222 1.506263 1.506304 1.506345 1.506386 1.506427 1.506468 1.506509 1.506550 1.506591 1.506632 1.506673 1.506714 1.506755 1.506796 1.506836 1.506877 1.506918 1.506959 1.507000 1.507041 1.507082 1.507123 1.507164 1.507205 1.507246 1.507287 1.507328 1.507369 1.507410 1.507451 1.507492 1.507533 1.507574 1.507615 1.507656 1.507697 1.507738 1.507779 1.507820 1.507860 1.507901 1.507942 1.507983 1.508024 1.508065 1.508106 1.508147 1.508188 1.508229 1.508270 1.508311 1.508352 1.508393 1.508434 1.508475 1.508516 1.508557 1.508598 1.508639 1.508680 1.508721 1.508762 1.508803 1.508844 1.508884 1.508925 1.508966 1.509007 1.509048 1.509089 1.509130 1.509171 1.509212 1.509253 1.509294 1.509335 1.509376 1.509417 1.509458 1.509499 1.509540 1.509581 1.509622 1.509663 1.509704 1.509745 1.509786 1.509827 1.509868 1.509908 1.509949 1.509990 1.510031 1.510072 1.510113 1.510154 1.510195 1.510236 1.510277 1.510318 1.510359 1.510400 1.510441 1.510482 1.510523 1.510564 1.510605 1.510646 1.510687 1.510728 1.510769 1.510810 1.510851 1.510892 1.510932 1.510973 1.511014 1.511055 1.511096 1.511137 1.511178 1.511219 1.511260 1.511301 1.511342 1.511383 1.511424 1.511465 1.511506 1.511547 1.511588 1.511629 1.511670 1.511711 1.511752 1.511793 1.511834 1.511875 1.511916 1.511956 1.511997 1.512038 1.512079 1.512120 1.512161 1.512202 1.512243 1.512284 1.512325 1.512366 1.512407 1.512448 1.512489 1.512530 1.512571 1.512612 1.512653 1.512694 1.512735 1.512776 1.512817 1.512858 1.512899 1.512940 1.512980 1.513021 1.513062 1.513103 1.513144 1.513185 1.513226 1.513267 1.513308 1.513349 1.513390 1.513431 1.513472 1.513513 1.513554 1.513595 1.513636 1.513677 1.513718 1.513759 1.513800 1.513841 1.513882 1.513923 1.513964 1.514004 1.514045 1.514086 1.514127 1.514168 1.514209 1.514250 1.514291 1.514332 1.514373 1.514414 1.514455 1.514496 1.514537 1.514578 1.514619 1.514660 1.514701 1.514742 1.514783 1.514824 1.514865 1.514906 1.514947 1.514988 1.515028 1.515069 1.515110 1.515151 1.515192 1.515233 1.515274 1.515315 1.515356 1.515397 1.515438 1.515479 1.515520 1.515561 1.515602 1.515643 1.515684 1.515725 1.515766 1.515807 1.515848 1.515889 1.515930 1.515971 1.516012 1.516052 1.516093 1.516134 1.516175 1.516216 1.516257 1.516298 1.516339 1.516380 1.516421 1.516462 1.516503 1.516544 1.516585 1.516626 1.516667 1.516708 1.516749 1.516790 1.516831 1.516872 1.516913 1.516954 1.516995 1.517036 1.517076 1.517117 1.517158 1.517199 1.517240 1.517281 1.517322 1.517363 1.517404 1.517445 1.517486 1.517527 1.517568 1.517609 1.517650 1.517691 1.517732 1.517773 1.517814 1.517855 1.517896 1.517937 1.517978 1.518019 1.518060 1.518100 1.518141 1.518182 1.518223 1.518264 1.518305 1.518346 1.518387 1.518428 1.518469 1.518510 1.518551 1.518592 1.518633 1.518674 1.518715 1.518756 1.518797 1.518838 1.518879 1.518920 1.518961 1.519002 1.519043 1.519084 1.519124 1.519165 1.519206 1.519247 1.519288 1.519329 1.519370 1.519411 1.519452 1.519493 1.519534 1.519575 1.519616 1.519657 1.519698 1.519739 1.519780 1.519821 1.519862 1.519903 1.519944 1.519985 1.520026 1.520067 1.520108 1.520148 1.520189 1.520230 1.520271 1.520312 1.520353 1.520394 1.520435 1.520476 1.520517 1.520558 1.520599 1.520640 1.520681 1.520722 1.520763 1.520804 1.520845 1.520886 1.520927 1.520968 1.521009 1.521050 1.521091 1.521132 1.521172 1.521213 1.521254 1.521295 1.521336 1.521377 1.521418 1.521459 1.521500 1.521541 1.521582 1.521623 1.521664 1.521705 1.521746 1.521787 1.521828 1.521869 1.521910 1.521951 1.521992 1.522033 1.522074 1.522115 1.522156 1.522196 1.522237 1.522278 1.522319 1.522360 1.522401 1.522442 1.522483 1.522524 1.522565 1.522606 1.522647 1.522688 1.522729 1.522770 1.522811 1.522852 1.522893 1.522934 1.522975 1.523016 1.523057 1.523098 1.523139 1.523180 1.523220 1.523261 1.523302 1.523343 1.523384 1.523425 1.523466 1.523507 1.523548 1.523589 1.523630 1.523671 1.523712 1.523753 1.523794 1.523835 1.523876 1.523917 1.523958 1.523999 1.524040 1.524081 1.524122 1.524163 1.524204 1.524244 1.524285 1.524326 1.524367 1.524408 1.524449 1.524490 1.524531 1.524572 1.524613 1.524654 1.524695 1.524736 1.524777 1.524818 1.524859 1.524900 1.524941 1.524982 1.525023 1.525064 1.525105 1.525146 1.525187 1.525228 1.525268 1.525309 1.525350 1.525391 1.525432 1.525473 1.525514 1.525555 1.525596 1.525637 1.525678 1.525719 1.525760 1.525801 1.525842 1.525883 1.525924 1.525965 1.526006 1.526047 1.526088 1.526129 1.526170 1.526211 1.526252 1.526292 1.526333 1.526374 1.526415 1.526456 1.526497 1.526538 1.526579 1.526620 1.526661 1.526702 1.526743 1.526784 1.526825 1.526866 1.526907 1.526948 1.526989 1.527030 1.527071 1.527112 1.527153 1.527194 1.527235 1.527276 1.527316 1.527357 1.527398 1.527439 1.527480 1.527521 1.527562 1.527603 1.527644 1.527685 1.527726 1.527767 1.527808 1.527849 1.527890 1.527931 1.527972 1.528013 1.528054 1.528095 1.528136 1.528177 1.528218 1.528259 1.528300 1.528340 1.528381 1.528422 1.528463 1.528504 1.528545 1.528586 1.528627 1.528668 1.528709 1.528750 1.528791 1.528832 1.528873 1.528914 1.528955 1.528996 1.529037 1.529078 1.529119 1.529160 1.529201 1.529242 1.529283 1.529324 1.529364 1.529405 1.529446 1.529487 1.529528 1.529569 1.529610 1.529651 1.529692 1.529733 1.529774 1.529815 1.529856 1.529897 1.529938 1.529979 1.530020 1.530061 1.530102 1.530143 1.530184 1.530225 1.530266 1.530307 1.530348 1.530388 1.530429 1.530470 1.530511 1.530552 1.530593 1.530634 1.530675 1.530716 1.530757 1.530798 1.530839 1.530880 1.530921 1.530962 1.531003 1.531044 1.531085 1.531126 1.531167 1.531208 1.531249 1.531290 1.531331 1.531372 1.531412 1.531453 1.531494 1.531535 1.531576 1.531617 1.531658 1.531699 1.531740 1.531781 1.531822 1.531863 1.531904 1.531945 1.531986 1.532027 1.532068 1.532109 1.532150 1.532191 1.532232 1.532273 1.532314 1.532355 1.532396 1.532436 1.532477 1.532518 1.532559 1.532600 1.532641 1.532682 1.532723 1.532764 1.532805 1.532846 1.532887 1.532928 1.532969 1.533010 1.533051 1.533092 1.533133 1.533174 1.533215 1.533256 1.533297 1.533338 1.533379 1.533420 1.533460 1.533501 1.533542 1.533583 1.533624 1.533665 1.533706 1.533747 1.533788 1.533829 1.533870 1.533911 1.533952 1.533993 1.534034 1.534075 1.534116 1.534157 1.534198 1.534239 1.534280 1.534321 1.534362 1.534403 1.534444 1.534484 1.534525 1.534566 1.534607 1.534648 1.534689 1.534730 1.534771 1.534812 1.534853 1.534894 1.534935 1.534976 1.535017 1.535058 1.535099 1.535140 1.535181 1.535222 1.535263 1.535304 1.535345 1.535386 1.535427 1.535468 1.535508 1.535549 1.535590 1.535631 1.535672 1.535713 1.535754 1.535795 1.535836 1.535877 1.535918 1.535959 1.536000 1.536041 1.536082 1.536123 1.536164 1.536205 1.536246 1.536287 1.536328 1.536369 1.536410 1.536451 1.536492 1.536532 1.536573 1.536614 1.536655 1.536696 1.536737 1.536778 1.536819 1.536860 1.536901 1.536942 1.536983 1.537024 1.537065 1.537106 1.537147 1.537188 1.537229 1.537270 1.537311 1.537352 1.537393 1.537434 1.537475 1.537516 1.537556 1.537597 1.537638 1.537679 1.537720 1.537761 1.537802 1.537843 1.537884 1.537925 1.537966 1.538007 1.538048 1.538089 1.538130 1.538171 1.538212 1.538253 1.538294 1.538335 1.538376 1.538417 1.538458 1.538499 1.538540 1.538580 1.538621 1.538662 1.538703 1.538744 1.538785 1.538826 1.538867 1.538908 1.538949 1.538990 1.539031 1.539072 1.539113 1.539154 1.539195 1.539236 1.539277 1.539318 1.539359 1.539400 1.539441 1.539482 1.539523 1.539564 1.539604 1.539645 1.539686 1.539727 1.539768 1.539809 1.539850 1.539891 1.539932 1.539973 1.540014 1.540055 1.540096 1.540137 1.540178 1.540219 1.540260 1.540301 1.540342 1.540383 1.540424 1.540465 1.540506 1.540547 1.540588 1.540628 1.540669 1.540710 1.540751 1.540792 1.540833 1.540874 1.540915 1.540956 1.540997 1.541038 1.541079 1.541120 1.541161 1.541202 1.541243 1.541284 1.541325 1.541366 1.541407 1.541448 1.541489 1.541530 1.541571 1.541612 1.541652 1.541693 1.541734 1.541775 1.541816 1.541857 1.541898 1.541939 1.541980 1.542021 1.542062 1.542103 1.542144 1.542185 1.542226 1.542267 1.542308 1.542349 1.542390 1.542431 1.542472 1.542513 1.542554 1.542595 1.542636 1.542676 1.542717 1.542758 1.542799 1.542840 1.542881 1.542922 1.542963 1.543004 1.543045 1.543086 1.543127 1.543168 1.543209 1.543250 1.543291 1.543332 1.543373 1.543414 1.543455 1.543496 1.543537 1.543578 1.543619 1.543660 1.543700 1.543741 1.543782 1.543823 1.543864 1.543905 1.543946 1.543987 1.544028 1.544069 1.544110 1.544151 1.544192 1.544233 1.544274 1.544315 1.544356 1.544397 1.544438 1.544479 1.544520 1.544561 1.544602 1.544643 1.544684 1.544724 1.544765 1.544806 1.544847 1.544888 1.544929 1.544970 1.545011 1.545052 1.545093 1.545134 1.545175 1.545216 1.545257 1.545298 1.545339 1.545380 1.545421 1.545462 1.545503 1.545544 1.545585 1.545626 1.545667 1.545708 1.545748 1.545789 1.545830 1.545871 1.545912 1.545953 1.545994 1.546035 1.546076 1.546117 1.546158 1.546199 1.546240 1.546281 1.546322 1.546363 1.546404 1.546445 1.546486 1.546527 1.546568 1.546609 1.546650 1.546691 1.546732 1.546772 1.546813 1.546854 1.546895 1.546936 1.546977 1.547018 1.547059 1.547100 1.547141 1.547182 1.547223 1.547264 1.547305 1.547346 1.547387 1.547428 1.547469 1.547510 1.547551 1.547592 1.547633 1.547674 1.547715 1.547756 1.547796 1.547837 1.547878 1.547919 1.547960 1.548001 1.548042 1.548083 1.548124 1.548165 1.548206 1.548247 1.548288 1.548329 1.548370 1.548411 1.548452 1.548493 1.548534 1.548575 1.548616 1.548657 1.548698 1.548739 1.548780 1.548820 1.548861 1.548902 1.548943 1.548984 1.549025 1.549066 1.549107 1.549148 1.549189 1.549230 1.549271 1.549312 1.549353 1.549394 1.549435 1.549476 1.549517 1.549558 1.549599 1.549640 1.549681 1.549722 1.549763 1.549804 1.549844 1.549885 1.549926 1.549967 1.550008 1.550049 1.550090 1.550131 1.550172 1.550213 1.550254 1.550295 1.550336 1.550377 1.550418 1.550459 1.550500 1.550541 1.550582 1.550623 1.550664 1.550705 1.550746 1.550787 1.550828 1.550868 1.550909 1.550950 1.550991 1.551032 1.551073 1.551114 1.551155 1.551196 1.551237 1.551278 1.551319 1.551360 1.551401 1.551442 1.551483 1.551524 1.551565 1.551606 1.551647 1.551688 1.551729 1.551770 1.551811 1.551852 1.551892 1.551933 1.551974 1.552015 1.552056 1.552097 1.552138 1.552179 1.552220 1.552261 1.552302 1.552343 1.552384 1.552425 1.552466 1.552507 1.552548 1.552589 1.552630 1.552671 1.552712 1.552753 1.552794 1.552835 1.552876 1.552916 1.552957 1.552998 1.553039 1.553080 1.553121 1.553162 1.553203 1.553244 1.553285 1.553326 1.553367 1.553408 1.553449 1.553490 1.553531 1.553572 1.553613 1.553654 1.553695 1.553736 1.553777 1.553818 1.553859 1.553900 1.553940 1.553981 1.554022 1.554063 1.554104 1.554145 1.554186 1.554227 1.554268 1.554309 1.554350 1.554391 1.554432 1.554473 1.554514 1.554555 1.554596 1.554637 1.554678 1.554719 1.554760 1.554801 1.554842 1.554883 1.554924 1.554964 1.555005 1.555046 1.555087 1.555128 1.555169 1.555210 1.555251 1.555292 1.555333 1.555374 1.555415 1.555456 1.555497 1.555538 1.555579 1.555620 1.555661 1.555702 1.555743 1.555784 1.555825 1.555866 1.555907 1.555948 1.555988 1.556029 1.556070 1.556111 1.556152 1.556193 1.556234 1.556275 1.556316 1.556357 1.556398 1.556439 1.556480 1.556521 1.556562 1.556603 1.556644 1.556685 1.556726 1.556767 1.556808 1.556849 1.556890 1.556931 1.556972 1.557012 1.557053 1.557094 1.557135 1.557176 1.557217 1.557258 1.557299 1.557340 1.557381 1.557422 1.557463 1.557504 1.557545 1.557586 1.557627 1.557668 1.557709 1.557750 1.557791 1.557832 1.557873 1.557914 1.557955 1.557996 1.558036 1.558077 1.558118 1.558159 1.558200 1.558241 1.558282 1.558323 1.558364 1.558405 1.558446 1.558487 1.558528 1.558569 1.558610 1.558651 1.558692 1.558733 1.558774 1.558815 1.558856 1.558897 1.558938 1.558979 1.559020 1.559060 1.559101 1.559142 1.559183 1.559224 1.559265 1.559306 1.559347 1.559388 1.559429 1.559470 1.559511 1.559552 1.559593 1.559634 1.559675 1.559716 1.559757 1.559798 1.559839 1.559880 1.559921 1.559962 1.560003 1.560044 1.560084 1.560125 1.560166 1.560207 1.560248 1.560289 1.560330 1.560371 1.560412 1.560453 1.560494 1.560535 1.560576 1.560617 1.560658 1.560699 1.560740 1.560781 1.560822 1.560863 1.560904 1.560945 1.560986 1.561027 1.561068 1.561108 1.561149 1.561190 1.561231 1.561272 1.561313 1.561354 1.561395 1.561436 1.561477 1.561518 1.561559 1.561600 1.561641 1.561682 1.561723 1.561764 1.561805 1.561846 1.561887 1.561928 1.561969 1.562010 1.562051 1.562092 1.562132 1.562173 1.562214 1.562255 1.562296 1.562337 1.562378 1.562419 1.562460 1.562501 1.562542 1.562583 1.562624 1.562665 1.562706 1.562747 1.562788 1.562829 1.562870 1.562911 1.562952 1.562993 1.563034 1.563075 1.563116 1.563156 1.563197 1.563238 1.563279 1.563320 1.563361 1.563402 1.563443 1.563484 1.563525 1.563566 1.563607 1.563648 1.563689 1.563730 1.563771 1.563812 1.563853 1.563894 1.563935 1.563976 1.564017 1.564058 1.564099 1.564140 1.564180 1.564221 1.564262 1.564303 1.564344 1.564385 1.564426 1.564467 1.564508 1.564549 1.564590 1.564631 1.564672 1.564713 1.564754 1.564795 1.564836 1.564877 1.564918 1.564959 1.565000 1.565041 1.565082 1.565123 1.565164 1.565204 1.565245 1.565286 1.565327 1.565368 1.565409 1.565450 1.565491 1.565532 1.565573 1.565614 1.565655 1.565696 1.565737 1.565778 1.565819 1.565860 1.565901 1.565942 1.565983 1.566024 1.566065 1.566106 1.566147 1.566188 1.566228 1.566269 1.566310 1.566351 1.566392 1.566433 1.566474 1.566515 1.566556 1.566597 1.566638 1.566679 1.566720 1.566761 1.566802 1.566843 1.566884 1.566925 1.566966 1.567007 1.567048 1.567089 1.567130 1.567171 1.567212 1.567252 1.567293 1.567334 1.567375 1.567416 1.567457 1.567498 1.567539 1.567580 1.567621 1.567662 1.567703 1.567744 1.567785 1.567826 1.567867 1.567908 1.567949 1.567990 1.568031 1.568072 1.568113 1.568154 1.568195 1.568236 1.568276 1.568317 1.568358 1.568399 1.568440 1.568481 1.568522 1.568563 1.568604 1.568645 1.568686 1.568727 1.568768 1.568809 1.568850 1.568891 1.568932 1.568973 1.569014 1.569055 1.569096 1.569137 1.569178 1.569219 1.569260 1.569300 1.569341 1.569382 1.569423 1.569464 1.569505 1.569546 1.569587 1.569628 1.569669 1.569710 1.569751 1.569792 1.569833 1.569874 1.569915 1.569956 1.569997 1.570038 1.570079 1.570120 1.570161 1.570202 1.570243 1.570284 1.570324 1.570365 1.570406 1.570447 1.570488 1.570529 1.570570 1.570611 1.570652 1.570693 1.570734 1.570775 1.570816 1.570857 1.570898 1.570939 1.570980 1.571021 1.571062 1.571103 1.571144 1.571185 1.571226 1.571267 1.571308 1.571348 1.571389 1.571430 1.571471 1.571512 1.571553 1.571594 1.571635 1.571676 1.571717 1.571758 1.571799 1.571840 1.571881 1.571922 1.571963 1.572004 1.572045 1.572086 1.572127 1.572168 1.572209 1.572250 1.572291 1.572332 1.572372 1.572413 1.572454 1.572495 1.572536 1.572577 1.572618 1.572659 1.572700 1.572741 1.572782 1.572823 1.572864 1.572905 1.572946 1.572987 1.573028 1.573069 1.573110 1.573151 1.573192 1.573233 1.573274 1.573315 1.573356 1.573396 1.573437 1.573478 1.573519 1.573560 1.573601 1.573642 1.573683 1.573724 1.573765 1.573806 1.573847 1.573888 1.573929 1.573970 1.574011 1.574052 1.574093 1.574134 1.574175 1.574216 1.574257 1.574298 1.574339 1.574380 1.574420 1.574461 1.574502 1.574543 1.574584 1.574625 1.574666 1.574707 1.574748 1.574789 1.574830 1.574871 1.574912 1.574953 1.574994 1.575035 1.575076 1.575117 1.575158 1.575199 1.575240 1.575281 1.575322 1.575363 1.575404 1.575444 1.575485 1.575526 1.575567 1.575608 1.575649 1.575690 1.575731 1.575772 1.575813 1.575854 1.575895 1.575936 1.575977 1.576018 1.576059 1.576100 1.576141 1.576182 1.576223 1.576264 1.576305 1.576346 1.576387 1.576428 1.576468 1.576509 1.576550 1.576591 1.576632 1.576673 1.576714 1.576755 1.576796 1.576837 1.576878 1.576919 1.576960 1.577001 1.577042 1.577083 1.577124 1.577165 1.577206 1.577247 1.577288 1.577329 1.577370 1.577411 1.577452 1.577492 1.577533 1.577574 1.577615 1.577656 1.577697 1.577738 1.577779 1.577820 1.577861 1.577902 1.577943 1.577984 1.578025 1.578066 1.578107 1.578148 1.578189 1.578230 1.578271 1.578312 1.578353 1.578394 1.578435 1.578476 1.578516 1.578557 1.578598 1.578639 1.578680 1.578721 1.578762 1.578803 1.578844 1.578885 1.578926 1.578967 1.579008 1.579049 1.579090 1.579131 1.579172 1.579213 1.579254 1.579295 1.579336 1.579377 1.579418 1.579459 1.579500 1.579540 1.579581 1.579622 1.579663 1.579704 1.579745 1.579786 1.579827 1.579868 1.579909 1.579950 1.579991 1.580032 1.580073 1.580114 1.580155 1.580196 1.580237 1.580278 1.580319 1.580360 1.580401 1.580442 1.580483 1.580524 1.580564 1.580605 1.580646 1.580687 1.580728 1.580769 1.580810 1.580851 1.580892 1.580933 1.580974 1.581015 1.581056 1.581097 1.581138 1.581179 1.581220 1.581261 1.581302 1.581343 1.581384 1.581425 1.581466 1.581507 1.581548 1.581588 1.581629 1.581670 1.581711 1.581752 1.581793 1.581834 1.581875 1.581916 1.581957 1.581998 1.582039 1.582080 1.582121 1.582162 1.582203 1.582244 1.582285 1.582326 1.582367 1.582408 1.582449 1.582490 1.582531 1.582572 1.582612 1.582653 1.582694 1.582735 1.582776 1.582817 1.582858 1.582899 1.582940 1.582981 1.583022 1.583063 1.583104 1.583145 1.583186 1.583227 1.583268 1.583309 1.583350 1.583391 1.583432 1.583473 1.583514 1.583555 1.583596 1.583636 1.583677 1.583718 1.583759 1.583800 1.583841 1.583882 1.583923 1.583964 1.584005 1.584046 1.584087 1.584128 1.584169 1.584210 1.584251 1.584292 1.584333 1.584374 1.584415 1.584456 1.584497 1.584538 1.584579 1.584620 1.584660 1.584701 1.584742 1.584783 1.584824 1.584865 1.584906 1.584947 1.584988 1.585029 1.585070 1.585111 1.585152 1.585193 1.585234 1.585275 1.585316 1.585357 1.585398 1.585439 1.585480 1.585521 1.585562 1.585603 1.585644 1.585684 1.585725 1.585766 1.585807 1.585848 1.585889 1.585930 1.585971 1.586012 1.586053 1.586094 1.586135 1.586176 1.586217 1.586258 1.586299 1.586340 1.586381 1.586422 1.586463 1.586504 1.586545 1.586586 1.586627 1.586668 1.586708 1.586749 1.586790 1.586831 1.586872 1.586913 1.586954 1.586995 1.587036 1.587077 1.587118 1.587159 1.587200 1.587241 1.587282 1.587323 1.587364 1.587405 1.587446 1.587487 1.587528 1.587569 1.587610 1.587651 1.587692 1.587732 1.587773 1.587814 1.587855 1.587896 1.587937 1.587978 1.588019 1.588060 1.588101 1.588142 1.588183 1.588224 1.588265 1.588306 1.588347 1.588388 1.588429 1.588470 1.588511 1.588552 1.588593 1.588634 1.588675 1.588716 1.588756 1.588797 1.588838 1.588879 1.588920 1.588961 1.589002 1.589043 1.589084 1.589125 1.589166 1.589207 1.589248 1.589289 1.589330 1.589371 1.589412 1.589453 1.589494 1.589535 1.589576 1.589617 1.589658 1.589699 1.589740 1.589780 1.589821 1.589862 1.589903 1.589944 1.589985 1.590026 1.590067 1.590108 1.590149 1.590190 1.590231 1.590272 1.590313 1.590354 1.590395 1.590436 1.590477 1.590518 1.590559 1.590600 1.590641 1.590682 1.590723 1.590764 1.590804 1.590845 1.590886 1.590927 1.590968 1.591009 1.591050 1.591091 1.591132 1.591173 1.591214 1.591255 1.591296 1.591337 1.591378 1.591419 1.591460 1.591501 1.591542 1.591583 1.591624 1.591665 1.591706 1.591747 1.591788 1.591828 1.591869 1.591910 1.591951 1.591992 1.592033 1.592074 1.592115 1.592156 1.592197 1.592238 1.592279 1.592320 1.592361 1.592402 1.592443 1.592484 1.592525 1.592566 1.592607 1.592648 1.592689 1.592730 1.592771 1.592812 1.592852 1.592893 1.592934 1.592975 1.593016 1.593057 1.593098 1.593139 1.593180 1.593221 1.593262 1.593303 1.593344 1.593385 1.593426 1.593467 1.593508 1.593549 1.593590 1.593631 1.593672 1.593713 1.593754 1.593795 1.593836 1.593876 1.593917 1.593958 1.593999 1.594040 1.594081 1.594122 1.594163 1.594204 1.594245 1.594286 1.594327 1.594368 1.594409 1.594450 1.594491 1.594532 1.594573 1.594614 1.594655 1.594696 1.594737 1.594778 1.594819 1.594860 1.594900 1.594941 1.594982 1.595023 1.595064 1.595105 1.595146 1.595187 1.595228 1.595269 1.595310 1.595351 1.595392 1.595433 1.595474 1.595515 1.595556 1.595597 1.595638 1.595679 1.595720 1.595761 1.595802 1.595843 1.595884 1.595924 1.595965 1.596006 1.596047 1.596088 1.596129 1.596170 1.596211 1.596252 1.596293 1.596334 1.596375 1.596416 1.596457 1.596498 1.596539 1.596580 1.596621 1.596662 1.596703 1.596744 1.596785 1.596826 1.596867 1.596908 1.596948 1.596989 1.597030 1.597071 1.597112 1.597153 1.597194 1.597235 1.597276 1.597317 1.597358 1.597399 1.597440 1.597481 1.597522 1.597563 1.597604 1.597645 1.597686 1.597727 1.597768 1.597809 1.597850 1.597891 1.597932 1.597972 1.598013 1.598054 1.598095 1.598136 1.598177 1.598218 1.598259 1.598300 1.598341 1.598382 1.598423 1.598464 1.598505 1.598546 1.598587 1.598628 1.598669 1.598710 1.598751 1.598792 1.598833 1.598874 1.598915 1.598956 1.598996 1.599037 1.599078 1.599119 1.599160 1.599201 1.599242 1.599283 1.599324 1.599365 1.599406 1.599447 1.599488 1.599529 1.599570 1.599611 1.599652 1.599693 1.599734 1.599775 1.599816 1.599857 1.599898 1.599939 1.599980 1.600020 1.600061 1.600102 1.600143 1.600184 1.600225 1.600266 1.600307 1.600348 1.600389 1.600430 1.600471 1.600512 1.600553 1.600594 1.600635 1.600676 1.600717 1.600758 1.600799 1.600840 1.600881 1.600922 1.600963 1.601004 1.601044 1.601085 1.601126 1.601167 1.601208 1.601249 1.601290 1.601331 1.601372 1.601413 1.601454 1.601495 1.601536 1.601577 1.601618 1.601659 1.601700 1.601741 1.601782 1.601823 1.601864 1.601905 1.601946 1.601987 1.602028 1.602068 1.602109 1.602150 1.602191 1.602232 1.602273 1.602314 1.602355 1.602396 1.602437 1.602478 1.602519 1.602560 1.602601 1.602642 1.602683 1.602724 1.602765 1.602806 1.602847 1.602888 1.602929 1.602970 1.603011 1.603052 1.603092 1.603133 1.603174 1.603215 1.603256 1.603297 1.603338 1.603379 1.603420 1.603461 1.603502 1.603543 1.603584 1.603625 1.603666 1.603707 1.603748 1.603789 1.603830 1.603871 1.603912 1.603953 1.603994 1.604035 1.604076 1.604116 1.604157 1.604198 1.604239 1.604280 1.604321 1.604362 1.604403 1.604444 1.604485 1.604526 1.604567 1.604608 1.604649 1.604690 1.604731 1.604772 1.604813 1.604854 1.604895 1.604936 1.604977 1.605018 1.605059 1.605100 1.605140 1.605181 1.605222 1.605263 1.605304 1.605345 1.605386 1.605427 1.605468 1.605509 1.605550 1.605591 1.605632 1.605673 1.605714 1.605755 1.605796 1.605837 1.605878 1.605919 1.605960 1.606001 1.606042 1.606083 1.606124 1.606164 1.606205 1.606246 1.606287 1.606328 1.606369 1.606410 1.606451 1.606492 1.606533 1.606574 1.606615 1.606656 1.606697 1.606738 1.606779 1.606820 1.606861 1.606902 1.606943 1.606984 1.607025 1.607066 1.607107 1.607148 1.607188 1.607229 1.607270 1.607311 1.607352 1.607393 1.607434 1.607475 1.607516 1.607557 1.607598 1.607639 1.607680 1.607721 1.607762 1.607803 1.607844 1.607885 1.607926 1.607967 1.608008 1.608049 1.608090 1.608131 1.608172 1.608212 1.608253 1.608294 1.608335 1.608376 1.608417 1.608458 1.608499 1.608540 1.608581 1.608622 1.608663 1.608704 1.608745 1.608786 1.608827 1.608868 1.608909 1.608950 1.608991 1.609032 1.609073 1.609114 1.609155 1.609196 1.609236 1.609277 1.609318 1.609359 1.609400 1.609441 1.609482 1.609523 1.609564 1.609605 1.609646 1.609687 1.609728 1.609769 1.609810 1.609851 1.609892 1.609933 1.609974 1.610015 1.610056 1.610097 1.610138 1.610179 1.610220 1.610260 1.610301 1.610342 1.610383 1.610424 1.610465 1.610506 1.610547 1.610588 1.610629 1.610670 1.610711 1.610752 1.610793 1.610834 1.610875 1.610916 1.610957 1.610998 1.611039 1.611080 1.611121 1.611162 1.611203 1.611244 1.611284 1.611325 1.611366 1.611407 1.611448 1.611489 1.611530 1.611571 1.611612 1.611653 1.611694 1.611735 1.611776 1.611817 1.611858 1.611899 1.611940 1.611981 1.612022 1.612063 1.612104 1.612145 1.612186 1.612227 1.612268 1.612308 1.612349 1.612390 1.612431 1.612472 1.612513 1.612554 1.612595 1.612636 1.612677 1.612718 1.612759 1.612800 1.612841 1.612882 1.612923 1.612964 1.613005 1.613046 1.613087 1.613128 1.613169 1.613210 1.613251 1.613292 1.613332 1.613373 1.613414 1.613455 1.613496 1.613537 1.613578 1.613619 1.613660 1.613701 1.613742 1.613783 1.613824 1.613865 1.613906 1.613947 1.613988 1.614029 1.614070 1.614111 1.614152 1.614193 1.614234 1.614275 1.614316 1.614356 1.614397 1.614438 1.614479 1.614520 1.614561 1.614602 1.614643 1.614684 1.614725 1.614766 1.614807 1.614848 1.614889 1.614930 1.614971 1.615012 1.615053 1.615094 1.615135 1.615176 1.615217 1.615258 1.615299 1.615340 1.615380 1.615421 1.615462 1.615503 1.615544 1.615585 1.615626 1.615667 1.615708 1.615749 1.615790 1.615831 1.615872 1.615913 1.615954 1.615995 1.616036 1.616077 1.616118 1.616159 1.616200 1.616241 1.616282 1.616323 1.616364 1.616404 1.616445 1.616486 1.616527 1.616568 1.616609 1.616650 1.616691 1.616732 1.616773 1.616814 1.616855 1.616896 1.616937 1.616978 1.617019 1.617060 1.617101 1.617142 1.617183 1.617224 1.617265 1.617306 1.617347 1.617388 1.617428 1.617469 1.617510 1.617551 1.617592 1.617633 1.617674 1.617715 1.617756 1.617797 1.617838 1.617879 1.617920 1.617961 1.618002 1.618043 1.618084 1.618125 1.618166 1.618207 1.618248 1.618289 1.618330 1.618371 1.618412 1.618452 1.618493 1.618534 1.618575 1.618616 1.618657 1.618698 1.618739 1.618780 1.618821 1.618862 1.618903 1.618944 1.618985 1.619026 1.619067 1.619108 1.619149 1.619190 1.619231 1.619272 1.619313 1.619354 1.619395 1.619436 1.619476 1.619517 1.619558 1.619599 1.619640 1.619681 1.619722 1.619763 1.619804 1.619845 1.619886 1.619927 1.619968 1.620009 1.620050 1.620091 1.620132 1.620173 1.620214 1.620255 1.620296 1.620337 1.620378 1.620419 1.620460 1.620500 1.620541 1.620582 1.620623 1.620664 1.620705 1.620746 1.620787 1.620828 1.620869 1.620910 1.620951 1.620992 1.621033 1.621074 1.621115 1.621156 1.621197 1.621238 1.621279 1.621320 1.621361 1.621402 1.621443 1.621484 1.621524 1.621565 1.621606 1.621647 1.621688 1.621729 1.621770 1.621811 1.621852 1.621893 1.621934 1.621975 1.622016 1.622057 1.622098 1.622139 1.622180 1.622221 1.622262 1.622303 1.622344 1.622385 1.622426 1.622467 1.622508 1.622548 1.622589 1.622630 1.622671 1.622712 1.622753 1.622794 1.622835 1.622876 1.622917 1.622958 1.622999 1.623040 1.623081 1.623122 1.623163 1.623204 1.623245 1.623286 1.623327 1.623368 1.623409 1.623450 1.623491 1.623532 1.623572 1.623613 1.623654 1.623695 1.623736 1.623777 1.623818 1.623859 1.623900 1.623941 1.623982 1.624023 1.624064 1.624105 1.624146 1.624187 1.624228 1.624269 1.624310 1.624351 1.624392 1.624433 1.624474 1.624515 1.624556 1.624596 1.624637 1.624678 1.624719 1.624760 1.624801 1.624842 1.624883 1.624924 1.624965 1.625006 1.625047 1.625088 1.625129 1.625170 1.625211 1.625252 1.625293 1.625334 1.625375 1.625416 1.625457 1.625498 1.625539 1.625580 1.625620 1.625661 1.625702 1.625743 1.625784 1.625825 1.625866 1.625907 1.625948 1.625989 1.626030 1.626071 1.626112 1.626153 1.626194 1.626235 1.626276 1.626317 1.626358 1.626399 1.626440 1.626481 1.626522 1.626563 1.626604 1.626644 1.626685 1.626726 1.626767 1.626808 1.626849 1.626890 1.626931 1.626972 1.627013 1.627054 1.627095 1.627136 1.627177 1.627218 1.627259 1.627300 1.627341 1.627382 1.627423 1.627464 1.627505 1.627546 1.627587 1.627628 1.627668 1.627709 1.627750 1.627791 1.627832 1.627873 1.627914 1.627955 1.627996 1.628037 1.628078 1.628119 1.628160 1.628201 1.628242 1.628283 1.628324 1.628365 1.628406 1.628447 1.628488 1.628529 1.628570 1.628611 1.628652 1.628692 1.628733 1.628774 1.628815 1.628856 1.628897 1.628938 1.628979 1.629020 1.629061 1.629102 1.629143 1.629184 1.629225 1.629266 1.629307 1.629348 1.629389 1.629430 1.629471 1.629512 1.629553 1.629594 1.629635 1.629676 1.629716 1.629757 1.629798 1.629839 1.629880 1.629921 1.629962 1.630003 1.630044 1.630085 1.630126 1.630167 1.630208 1.630249 1.630290 1.630331 1.630372 1.630413 1.630454 1.630495 1.630536 1.630577 1.630618 1.630659 1.630700 1.630740 1.630781 1.630822 1.630863 1.630904 1.630945 1.630986 1.631027 1.631068 1.631109 1.631150 1.631191 1.631232 1.631273 1.631314 1.631355 1.631396 1.631437 1.631478 1.631519 1.631560 1.631601 1.631642 1.631683 1.631724 1.631764 1.631805 1.631846 1.631887 1.631928 1.631969 1.632010 1.632051 1.632092 1.632133 1.632174 1.632215 1.632256 1.632297 1.632338 1.632379 1.632420 1.632461 1.632502 1.632543 1.632584 1.632625 1.632666 1.632707 1.632748 1.632788 1.632829 1.632870 1.632911 1.632952 1.632993 1.633034 1.633075 1.633116 1.633157 1.633198 1.633239 1.633280 1.633321 1.633362 1.633403 1.633444 1.633485 1.633526 1.633567 1.633608 1.633649 1.633690 1.633731 1.633772 1.633812 1.633853 1.633894 1.633935 1.633976 1.634017 1.634058 1.634099 1.634140 1.634181 1.634222 1.634263 1.634304 1.634345 1.634386 1.634427 1.634468 1.634509 1.634550 1.634591 1.634632 1.634673 1.634714 1.634755 1.634796 1.634836 1.634877 1.634918 1.634959 1.635000 1.635041 1.635082 1.635123 1.635164 1.635205 1.635246 1.635287 1.635328 1.635369 1.635410 1.635451 1.635492 1.635533 1.635574 1.635615 1.635656 1.635697 1.635738 1.635779 1.635820 1.635860 1.635901 1.635942 1.635983 1.636024 1.636065 1.636106 1.636147 1.636188 1.636229 1.636270 1.636311 1.636352 1.636393 1.636434 1.636475 1.636516 1.636557 1.636598 1.636639 1.636680 1.636721 1.636762 1.636803 1.636844 1.636884 1.636925 1.636966 1.637007 1.637048 1.637089 1.637130 1.637171 1.637212 1.637253 1.637294 1.637335 1.637376 1.637417 1.637458 1.637499 1.637540 1.637581 1.637622 1.637663 1.637704 1.637745 1.637786 1.637827 1.637868 1.637908 1.637949 1.637990 1.638031 1.638072 1.638113 1.638154 1.638195 1.638236 1.638277 1.638318 1.638359 1.638400 1.638441 1.638482 1.638523 1.638564 1.638605 1.638646 1.638687 1.638728 1.638769 1.638810 1.638851 1.638892 1.638932 1.638973 1.639014 1.639055 1.639096 1.639137 1.639178 1.639219 1.639260 1.639301 1.639342 1.639383 1.639424 1.639465 1.639506 1.639547 1.639588 1.639629 1.639670 1.639711 1.639752 1.639793 1.639834 1.639875 1.639916 1.639956 1.639997 1.640038 1.640079 1.640120 1.640161 1.640202 1.640243 1.640284 1.640325 1.640366 1.640407 1.640448 1.640489 1.640530 1.640571 1.640612 1.640653 1.640694 1.640735 1.640776 1.640817 1.640858 1.640899 1.640940 1.640980 1.641021 1.641062 1.641103 1.641144 1.641185 1.641226 1.641267 1.641308 1.641349 1.641390 1.641431 1.641472 1.641513 1.641554 1.641595 1.641636 1.641677 1.641718 1.641759 1.641800 1.641841 1.641882 1.641923 1.641964 1.642004 1.642045 1.642086 1.642127 1.642168 1.642209 1.642250 1.642291 1.642332 1.642373 1.642414 1.642455 1.642496 1.642537 1.642578 1.642619 1.642660 1.642701 1.642742 1.642783 1.642824 1.642865 1.642906 1.642947 1.642988 1.643028 1.643069 1.643110 1.643151 1.643192 1.643233 1.643274 1.643315 1.643356 1.643397 1.643438 1.643479 1.643520 1.643561 1.643602 1.643643 1.643684 1.643725 1.643766 1.643807 1.643848 1.643889 1.643930 1.643971 1.644012 1.644052 1.644093 1.644134 1.644175 1.644216 1.644257 1.644298 1.644339 1.644380 1.644421 1.644462 1.644503 1.644544 1.644585 1.644626 1.644667 1.644708 1.644749 1.644790 1.644831 1.644872 1.644913 1.644954 1.644995 1.645036 1.645076 1.645117 1.645158 1.645199 1.645240 1.645281 1.645322 1.645363 1.645404 1.645445 1.645486 1.645527 1.645568 1.645609 1.645650 1.645691 1.645732 1.645773 1.645814 1.645855 1.645896 1.645937 1.645978 1.646019 1.646060 1.646100 1.646141 1.646182 1.646223 1.646264 1.646305 1.646346 1.646387 1.646428 1.646469 1.646510 1.646551 1.646592 1.646633 1.646674 1.646715 1.646756 1.646797 1.646838 1.646879 1.646920 1.646961 1.647002 1.647043 1.647084 1.647124 1.647165 1.647206 1.647247 1.647288 1.647329 1.647370 1.647411 1.647452 1.647493 1.647534 1.647575 1.647616 1.647657 1.647698 1.647739 1.647780 1.647821 1.647862 1.647903 1.647944 1.647985 1.648026 1.648067 1.648108 1.648148 1.648189 1.648230 1.648271 1.648312 1.648353 1.648394 1.648435 1.648476 1.648517 1.648558 1.648599 1.648640 1.648681 1.648722 1.648763 1.648804 1.648845 1.648886 1.648927 1.648968 1.649009 1.649050 1.649091 1.649132 1.649172 1.649213 1.649254 1.649295 1.649336 1.649377 1.649418 1.649459 1.649500 1.649541 1.649582 1.649623 1.649664 1.649705 1.649746 1.649787 1.649828 1.649869 1.649910 1.649951 1.649992 1.650033 1.650074 1.650115 1.650156 1.650196 1.650237 1.650278 1.650319 1.650360 1.650401 1.650442 1.650483 1.650524 1.650565 1.650606 1.650647 1.650688 1.650729 1.650770 1.650811 1.650852 1.650893 1.650934 1.650975 1.651016 1.651057 1.651098 1.651139 1.651180 1.651220 1.651261 1.651302 1.651343 1.651384 1.651425 1.651466 1.651507 1.651548 1.651589 1.651630 1.651671 1.651712 1.651753 1.651794 1.651835 1.651876 1.651917 1.651958 1.651999 1.652040 1.652081 1.652122 1.652163 1.652204 1.652244 1.652285 1.652326 1.652367 1.652408 1.652449 1.652490 1.652531 1.652572 1.652613 1.652654 1.652695 1.652736 1.652777 1.652818 1.652859 1.652900 1.652941 1.652982 1.653023 1.653064 1.653105 1.653146 1.653187 1.653228 1.653268 1.653309 1.653350 1.653391 1.653432 1.653473 1.653514 1.653555 1.653596 1.653637 1.653678 1.653719 1.653760 1.653801 1.653842 1.653883 1.653924 1.653965 1.654006 1.654047 1.654088 1.654129 1.654170 1.654211 1.654252 1.654292 1.654333 1.654374 1.654415 1.654456 1.654497 1.654538 1.654579 1.654620 1.654661 1.654702 1.654743 1.654784 1.654825 1.654866 1.654907 1.654948 1.654989 1.655030 1.655071 1.655112 1.655153 1.655194 1.655235 1.655276 1.655316 1.655357 1.655398 1.655439 1.655480 1.655521 1.655562 1.655603 1.655644 1.655685 1.655726 1.655767 1.655808 1.655849 1.655890 1.655931 1.655972 1.656013 1.656054 1.656095 1.656136 1.656177 1.656218 1.656259 1.656300 1.656340 1.656381 1.656422 1.656463 1.656504 1.656545 1.656586 1.656627 1.656668 1.656709 1.656750 1.656791 1.656832 1.656873 1.656914 1.656955 1.656996 1.657037 1.657078 1.657119 1.657160 1.657201 1.657242 1.657283 1.657324 1.657364 1.657405 1.657446 1.657487 1.657528 1.657569 1.657610 1.657651 1.657692 1.657733 1.657774 1.657815 1.657856 1.657897 1.657938 1.657979 1.658020 1.658061 1.658102 1.658143 1.658184 1.658225 1.658266 1.658307 1.658348 1.658388 1.658429 1.658470 1.658511 1.658552 1.658593 1.658634 1.658675 1.658716 1.658757 1.658798 1.658839 1.658880 1.658921 1.658962 1.659003 1.659044 1.659085 1.659126 1.659167 1.659208 1.659249 1.659290 1.659331 1.659372 1.659412 1.659453 1.659494 1.659535 1.659576 1.659617 1.659658 1.659699 1.659740 1.659781 1.659822 1.659863 1.659904 1.659945 1.659986 1.660027 1.660068 1.660109 1.660150 1.660191 1.660232 1.660273 1.660314 1.660355 1.660396 1.660436 1.660477 1.660518 1.660559 1.660600 1.660641 1.660682 1.660723 1.660764 1.660805 1.660846 1.660887 1.660928 1.660969 1.661010 1.661051 1.661092 1.661133 1.661174 1.661215 1.661256 1.661297 1.661338 1.661379 1.661420 1.661460 1.661501 1.661542 1.661583 1.661624 1.661665 1.661706 1.661747 1.661788 1.661829 1.661870 1.661911 1.661952 1.661993 1.662034 1.662075 1.662116 1.662157 1.662198 1.662239 1.662280 1.662321 1.662362 1.662403 1.662444 1.662484 1.662525 1.662566 1.662607 1.662648 1.662689 1.662730 1.662771 1.662812 1.662853 1.662894 1.662935 1.662976 1.663017 1.663058 1.663099 1.663140 1.663181 1.663222 1.663263 1.663304 1.663345 1.663386 1.663427 1.663468 1.663508 1.663549 1.663590 1.663631 1.663672 1.663713 1.663754 1.663795 1.663836 1.663877 1.663918 1.663959 1.664000 1.664041 1.664082 1.664123 1.664164 1.664205 1.664246 1.664287 1.664328 1.664369 1.664410 1.664451 1.664492 1.664532 1.664573 1.664614 1.664655 1.664696 1.664737 1.664778 1.664819 1.664860 1.664901 1.664942 1.664983 1.665024 1.665065 1.665106 1.665147 1.665188 1.665229 1.665270 1.665311 1.665352 1.665393 1.665434 1.665475 1.665516 1.665556 1.665597 1.665638 1.665679 1.665720 1.665761 1.665802 1.665843 1.665884 1.665925 1.665966 1.666007 1.666048 1.666089 1.666130 1.666171 1.666212 1.666253 1.666294 1.666335 1.666376 1.666417 1.666458 1.666499 1.666540 1.666580 1.666621 1.666662 1.666703 1.666744 1.666785 1.666826 1.666867 1.666908 1.666949 1.666990 1.667031 1.667072 1.667113 1.667154 1.667195 1.667236 1.667277 1.667318 1.667359 1.667400 1.667441 1.667482 1.667523 1.667564 1.667604 1.667645 1.667686 1.667727 1.667768 1.667809 1.667850 1.667891 1.667932 1.667973 1.668014 1.668055 1.668096 1.668137 1.668178 1.668219 1.668260 1.668301 1.668342 1.668383 1.668424 1.668465 1.668506 1.668547 1.668588 1.668628 1.668669 1.668710 1.668751 1.668792 1.668833 1.668874 1.668915 1.668956 1.668997 1.669038 1.669079 1.669120 1.669161 1.669202 1.669243 1.669284 1.669325 1.669366 1.669407 1.669448 1.669489 1.669530 1.669571 1.669612 1.669652 1.669693 1.669734 1.669775 1.669816 1.669857 1.669898 1.669939 1.669980 1.670021 1.670062 1.670103 1.670144 1.670185 1.670226 1.670267 1.670308 1.670349 1.670390 1.670431 1.670472 1.670513 1.670554 1.670595 1.670636 1.670676 1.670717 1.670758 1.670799 1.670840 1.670881 1.670922 1.670963 1.671004 1.671045 1.671086 1.671127 1.671168 1.671209 1.671250 1.671291 1.671332 1.671373 1.671414 1.671455 1.671496 1.671537 1.671578 1.671619 1.671660 1.671700 1.671741 1.671782 1.671823 1.671864 1.671905 1.671946 1.671987 1.672028 1.672069 1.672110 1.672151 1.672192 1.672233 1.672274 1.672315 1.672356 1.672397 1.672438 1.672479 1.672520 1.672561 1.672602 1.672643 1.672684 1.672724 1.672765 1.672806 1.672847 1.672888 1.672929 1.672970 1.673011 1.673052 1.673093 1.673134 1.673175 1.673216 1.673257 1.673298 1.673339 1.673380 1.673421 1.673462 1.673503 1.673544 1.673585 1.673626 1.673667 1.673708 1.673748 1.673789 1.673830 1.673871 1.673912 1.673953 1.673994 1.674035 1.674076 1.674117 1.674158 1.674199 1.674240 1.674281 1.674322 1.674363 1.674404 1.674445 1.674486 1.674527 1.674568 1.674609 1.674650 1.674691 1.674732 1.674772 1.674813 1.674854 1.674895 1.674936 1.674977 1.675018 1.675059 1.675100 1.675141 1.675182 1.675223 1.675264 1.675305 1.675346 1.675387 1.675428 1.675469 1.675510 1.675551 1.675592 1.675633 1.675674 1.675715 1.675756 1.675796 1.675837 1.675878 1.675919 1.675960 1.676001 1.676042 1.676083 1.676124 1.676165 1.676206 1.676247 1.676288 1.676329 1.676370 1.676411 1.676452 1.676493 1.676534 1.676575 1.676616 1.676657 1.676698 1.676739 1.676780 1.676820 1.676861 1.676902 1.676943 1.676984 1.677025 1.677066 1.677107 1.677148 1.677189 1.677230 1.677271 1.677312 1.677353 1.677394 1.677435 1.677476 1.677517 1.677558 1.677599 1.677640 1.677681 1.677722 1.677763 1.677804 1.677844 1.677885 1.677926 1.677967 1.678008 1.678049 1.678090 1.678131 1.678172 1.678213 1.678254 1.678295 1.678336 1.678377 1.678418 1.678459 1.678500 1.678541 1.678582 1.678623 1.678664 1.678705 1.678746 1.678787 1.678828 1.678868 1.678909 1.678950 1.678991 1.679032 1.679073 1.679114 1.679155 1.679196 1.679237 1.679278 1.679319 1.679360 1.679401 1.679442 1.679483 1.679524 1.679565 1.679606 1.679647 1.679688 1.679729 1.679770 1.679811 1.679852 1.679892 1.679933 1.679974 1.680015 1.680056 1.680097 1.680138 1.680179 1.680220 1.680261 1.680302 1.680343 1.680384 1.680425 1.680466 1.680507 1.680548 1.680589 1.680630 1.680671 1.680712 1.680753 1.680794 1.680835 1.680876 1.680916 1.680957 1.680998 1.681039 1.681080 1.681121 1.681162 1.681203 1.681244 1.681285 1.681326 1.681367 1.681408 1.681449 1.681490 1.681531 1.681572 1.681613 1.681654 1.681695 1.681736 1.681777 1.681818 1.681859 1.681900 1.681940 1.681981 1.682022 1.682063 1.682104 1.682145 1.682186 1.682227 1.682268 1.682309 1.682350 1.682391 1.682432 1.682473 1.682514 1.682555 1.682596 1.682637 1.682678 1.682719 1.682760 1.682801 1.682842 1.682883 1.682924 1.682964 1.683005 1.683046 1.683087 1.683128 1.683169 1.683210 1.683251 1.683292 1.683333 1.683374 1.683415 1.683456 1.683497 1.683538 1.683579 1.683620 1.683661 1.683702 1.683743 1.683784 1.683825 1.683866 1.683907 1.683948 1.683988 1.684029 1.684070 1.684111 1.684152 1.684193 1.684234 1.684275 1.684316 1.684357 1.684398 1.684439 1.684480 1.684521 1.684562 1.684603 1.684644 1.684685 1.684726 1.684767 1.684808 1.684849 1.684890 1.684931 1.684972 1.685012 1.685053 1.685094 1.685135 1.685176 1.685217 1.685258 1.685299 1.685340 1.685381 1.685422 1.685463 1.685504 1.685545 1.685586 1.685627 1.685668 1.685709 1.685750 1.685791 1.685832 1.685873 1.685914 1.685955 1.685996 1.686036 1.686077 1.686118 1.686159 1.686200 1.686241 1.686282 1.686323 1.686364 1.686405 1.686446 1.686487 1.686528 1.686569 1.686610 1.686651 1.686692 1.686733 1.686774 1.686815 1.686856 1.686897 1.686938 1.686979 1.687020 1.687060 1.687101 1.687142 1.687183 1.687224 1.687265 1.687306 1.687347 1.687388 1.687429 1.687470 1.687511 1.687552 1.687593 1.687634 1.687675 1.687716 1.687757 1.687798 1.687839 1.687880 1.687921 1.687962 1.688003 1.688044 1.688084 1.688125 1.688166 1.688207 1.688248 1.688289 1.688330 1.688371 1.688412 1.688453 1.688494 1.688535 1.688576 1.688617 1.688658 1.688699 1.688740 1.688781 1.688822 1.688863 1.688904 1.688945 1.688986 1.689027 1.689068 1.689108 1.689149 1.689190 1.689231 1.689272 1.689313 1.689354 1.689395 1.689436 1.689477 1.689518 1.689559 1.689600 1.689641 1.689682 1.689723 1.689764 1.689805 1.689846 1.689887 1.689928 1.689969 1.690010 1.690051 1.690092 1.690132 1.690173 1.690214 1.690255 1.690296 1.690337 1.690378 1.690419 1.690460 1.690501 1.690542 1.690583 1.690624 1.690665 1.690706 1.690747 1.690788 1.690829 1.690870 1.690911 1.690952 1.690993 1.691034 1.691075 1.691116 1.691156 1.691197 1.691238 1.691279 1.691320 1.691361 1.691402 1.691443 1.691484 1.691525 1.691566 1.691607 1.691648 1.691689 1.691730 1.691771 1.691812 1.691853 1.691894 1.691935 1.691976 1.692017 1.692058 1.692099 1.692140 1.692180 1.692221 1.692262 1.692303 1.692344 1.692385 1.692426 1.692467 1.692508 1.692549 1.692590 1.692631 1.692672 1.692713 1.692754 1.692795 1.692836 1.692877 1.692918 1.692959 1.693000 1.693041 1.693082 1.693123 1.693164 1.693204 1.693245 1.693286 1.693327 1.693368 1.693409 1.693450 1.693491 1.693532 1.693573 1.693614 1.693655 1.693696 1.693737 1.693778 1.693819 1.693860 1.693901 1.693942 1.693983 1.694024 1.694065 1.694106 1.694147 1.694188 1.694228 1.694269 1.694310 1.694351 1.694392 1.694433 1.694474 1.694515 1.694556 1.694597 1.694638 1.694679 1.694720 1.694761 1.694802 1.694843 1.694884 1.694925 1.694966 1.695007 1.695048 1.695089 1.695130 1.695171 1.695212 1.695252 1.695293 1.695334 1.695375 1.695416 1.695457 1.695498 1.695539 1.695580 1.695621 1.695662 1.695703 1.695744 1.695785 1.695826 1.695867 1.695908 1.695949 1.695990 1.696031 1.696072 1.696113 1.696154 1.696195 1.696236 1.696276 1.696317 1.696358 1.696399 1.696440 1.696481 1.696522 1.696563 1.696604 1.696645 1.696686 1.696727 1.696768 1.696809 1.696850 1.696891 1.696932 1.696973 1.697014 1.697055 1.697096 1.697137 1.697178 1.697219 1.697260 1.697300 1.697341 1.697382 1.697423 1.697464 1.697505 1.697546 1.697587 1.697628 1.697669 1.697710 1.697751 1.697792 1.697833 1.697874 1.697915 1.697956 1.697997 1.698038 1.698079 1.698120 1.698161 1.698202 1.698243 1.698284 1.698324 1.698365 1.698406 1.698447 1.698488 1.698529 1.698570 1.698611 1.698652 1.698693 1.698734 1.698775 1.698816 1.698857 1.698898 1.698939 1.698980 1.699021 1.699062 1.699103 1.699144 1.699185 1.699226 1.699267 1.699308 1.699348 1.699389 1.699430 1.699471 1.699512 1.699553 1.699594 1.699635 1.699676 1.699717 1.699758 1.699799 1.699840 1.699881 1.699922 1.699963 1.700004 1.700045 1.700086 1.700127 1.700168 1.700209 1.700250 1.700291 1.700332 1.700372 1.700413 1.700454 1.700495 1.700536 1.700577 1.700618 1.700659 1.700700 1.700741 1.700782 1.700823 1.700864 1.700905 1.700946 1.700987 1.701028 1.701069 1.701110 1.701151 1.701192 1.701233 1.701274 1.701315 1.701356 1.701396 1.701437 1.701478 1.701519 1.701560 1.701601 1.701642 1.701683 1.701724 1.701765 1.701806 1.701847 1.701888 1.701929 1.701970 1.702011 1.702052 1.702093 1.702134 1.702175 1.702216 1.702257 1.702298 1.702339 1.702380 1.702420 1.702461 1.702502 1.702543 1.702584 1.702625 1.702666 1.702707 1.702748 1.702789 1.702830 1.702871 1.702912 1.702953 1.702994 1.703035 1.703076 1.703117 1.703158 1.703199 1.703240 1.703281 1.703322 1.703363 1.703404 1.703444 1.703485 1.703526 1.703567 1.703608 1.703649 1.703690 1.703731 1.703772 1.703813 1.703854 1.703895 1.703936 1.703977 1.704018 1.704059 1.704100 1.704141 1.704182 1.704223 1.704264 1.704305 1.704346 1.704387 1.704428 1.704468 1.704509 1.704550 1.704591 1.704632 1.704673 1.704714 1.704755 1.704796 1.704837 1.704878 1.704919 1.704960 1.705001 1.705042 1.705083 1.705124 1.705165 1.705206 1.705247 1.705288 1.705329 1.705370 1.705411 1.705452 1.705492 1.705533 1.705574 1.705615 1.705656 1.705697 1.705738 1.705779 1.705820 1.705861 1.705902 1.705943 1.705984 1.706025 1.706066 1.706107 1.706148 1.706189 1.706230 1.706271 1.706312 1.706353 1.706394 1.706435 1.706476 1.706516 1.706557 1.706598 1.706639 1.706680 1.706721 1.706762 1.706803 1.706844 1.706885 1.706926 1.706967 1.707008 1.707049 1.707090 1.707131 1.707172 1.707213 1.707254 1.707295 1.707336 1.707377 1.707418 1.707459 1.707500 1.707540 1.707581 1.707622 1.707663 1.707704 1.707745 1.707786 1.707827 1.707868 1.707909 1.707950 1.707991 1.708032 1.708073 1.708114 1.708155 1.708196 1.708237 1.708278 1.708319 1.708360 1.708401 1.708442 1.708483 1.708524 1.708564 1.708605 1.708646 1.708687 1.708728 1.708769 1.708810 1.708851 1.708892 1.708933 1.708974 1.709015 1.709056 1.709097 1.709138 1.709179 1.709220 1.709261 1.709302 1.709343 1.709384 1.709425 1.709466 1.709507 1.709548 1.709588 1.709629 1.709670 1.709711 1.709752 1.709793 1.709834 1.709875 1.709916 1.709957 1.709998 1.710039 1.710080 1.710121 1.710162 1.710203 1.710244 1.710285 1.710326 1.710367 1.710408 1.710449 1.710490 1.710531 1.710572 1.710612 1.710653 1.710694 1.710735 1.710776 1.710817 1.710858 1.710899 1.710940 1.710981 1.711022 1.711063 1.711104 1.711145 1.711186 1.711227 1.711268 1.711309 1.711350 1.711391 1.711432 1.711473 1.711514 1.711555 1.711596 1.711636 1.711677 1.711718 1.711759 1.711800 1.711841 1.711882 1.711923 1.711964 1.712005 1.712046 1.712087 1.712128 1.712169 1.712210 1.712251 1.712292 1.712333 1.712374 1.712415 1.712456 1.712497 1.712538 1.712579 1.712620 1.712660 1.712701 1.712742 1.712783 1.712824 1.712865 1.712906 1.712947 1.712988 1.713029 1.713070 1.713111 1.713152 1.713193 1.713234 1.713275 1.713316 1.713357 1.713398 1.713439 1.713480 1.713521 1.713562 1.713603 1.713644 1.713684 1.713725 1.713766 1.713807 1.713848 1.713889 1.713930 1.713971 1.714012 1.714053 1.714094 1.714135 1.714176 1.714217 1.714258 1.714299 1.714340 1.714381 1.714422 1.714463 1.714504 1.714545 1.714586 1.714627 1.714668 1.714708 1.714749 1.714790 1.714831 1.714872 1.714913 1.714954 1.714995 1.715036 1.715077 1.715118 1.715159 1.715200 1.715241 1.715282 1.715323 1.715364 1.715405 1.715446 1.715487 1.715528 1.715569 1.715610 1.715651 1.715692 1.715732 1.715773 1.715814 1.715855 1.715896 1.715937 1.715978 1.716019 1.716060 1.716101 1.716142 1.716183 1.716224 1.716265 1.716306 1.716347 1.716388 1.716429 1.716470 1.716511 1.716552 1.716593 1.716634 1.716675 1.716716 1.716756 1.716797 1.716838 1.716879 1.716920 1.716961 1.717002 1.717043 1.717084 1.717125 1.717166 1.717207 1.717248 1.717289 1.717330 1.717371 1.717412 1.717453 1.717494 1.717535 1.717576 1.717617 1.717658 1.717699 1.717740 1.717780 1.717821 1.717862 1.717903 1.717944 1.717985 1.718026 1.718067 1.718108 1.718149 1.718190 1.718231 1.718272 1.718313 1.718354 1.718395 1.718436 1.718477 1.718518 1.718559 1.718600 1.718641 1.718682 1.718723 1.718764 1.718804 1.718845 1.718886 1.718927 1.718968 1.719009 1.719050 1.719091 1.719132 1.719173 1.719214 1.719255 1.719296 1.719337 1.719378 1.719419 1.719460 1.719501 1.719542 1.719583 1.719624 1.719665 1.719706 1.719747 1.719788 1.719828 1.719869 1.719910 1.719951 1.719992 1.720033 1.720074 1.720115 1.720156 1.720197 1.720238 1.720279 1.720320 1.720361 1.720402 1.720443 1.720484 1.720525 1.720566 1.720607 1.720648 1.720689 1.720730 1.720771 1.720812 1.720852 1.720893 1.720934 1.720975 1.721016 1.721057 1.721098 1.721139 1.721180 1.721221 1.721262 1.721303 1.721344 1.721385 1.721426 1.721467 1.721508 1.721549 1.721590 1.721631 1.721672 1.721713 1.721754 1.721795 1.721836 1.721876 1.721917 1.721958 1.721999 1.722040 1.722081 1.722122 1.722163 1.722204 1.722245 1.722286 1.722327 1.722368 1.722409 1.722450 1.722491 1.722532 1.722573 1.722614 1.722655 1.722696 1.722737 1.722778 1.722819 1.722860 1.722900 1.722941 1.722982 1.723023 1.723064 1.723105 1.723146 1.723187 1.723228 1.723269 1.723310 1.723351 1.723392 1.723433 1.723474 1.723515 1.723556 1.723597 1.723638 1.723679 1.723720 1.723761 1.723802 1.723843 1.723884 1.723924 1.723965 1.724006 1.724047 1.724088 1.724129 1.724170 1.724211 1.724252 1.724293 1.724334 1.724375 1.724416 1.724457 1.724498 1.724539 1.724580 1.724621 1.724662 1.724703 1.724744 1.724785 1.724826 1.724867 1.724908 1.724948 1.724989 1.725030 1.725071 1.725112 1.725153 1.725194 1.725235 1.725276 1.725317 1.725358 1.725399 1.725440 1.725481 1.725522 1.725563 1.725604 1.725645 1.725686 1.725727 1.725768 1.725809 1.725850 1.725891 1.725932 1.725972 1.726013 1.726054 1.726095 1.726136 1.726177 1.726218 1.726259 1.726300 1.726341 1.726382 1.726423 1.726464 1.726505 1.726546 1.726587 1.726628 1.726669 1.726710 1.726751 1.726792 1.726833 1.726874 1.726915 1.726956 1.726996 1.727037 1.727078 1.727119 1.727160 1.727201 1.727242 1.727283 1.727324 1.727365 1.727406 1.727447 1.727488 1.727529 1.727570 1.727611 1.727652 1.727693 1.727734 1.727775 1.727816 1.727857 1.727898 1.727939 1.727980 1.728020 1.728061 1.728102 1.728143 1.728184 1.728225 1.728266 1.728307 1.728348 1.728389 1.728430 1.728471 1.728512 1.728553 1.728594 1.728635 1.728676 1.728717 1.728758 1.728799 1.728840 1.728881 1.728922 1.728963 1.729004 1.729044 1.729085 1.729126 1.729167 1.729208 1.729249 1.729290 1.729331 1.729372 1.729413 1.729454 1.729495 1.729536 1.729577 1.729618 1.729659 1.729700 1.729741 1.729782 1.729823 1.729864 1.729905 1.729946 1.729987 1.730028 1.730068 1.730109 1.730150 1.730191 1.730232 1.730273 1.730314 1.730355 1.730396 1.730437 1.730478 1.730519 1.730560 1.730601 1.730642 1.730683 1.730724 1.730765 1.730806 1.730847 1.730888 1.730929 1.730970 1.731011 1.731052 1.731092 1.731133 1.731174 1.731215 1.731256 1.731297 1.731338 1.731379 1.731420 1.731461 1.731502 1.731543 1.731584 1.731625 1.731666 1.731707 1.731748 1.731789 1.731830 1.731871 1.731912 1.731953 1.731994 1.732035 1.732076 1.732116 1.732157 1.732198 1.732239 1.732280 1.732321 1.732362 1.732403 1.732444 1.732485 1.732526 1.732567 1.732608 1.732649 1.732690 1.732731 1.732772 1.732813 1.732854 1.732895 1.732936 1.732977 1.733018 1.733059 1.733100 1.733140 1.733181 1.733222 1.733263 1.733304 1.733345 1.733386 1.733427 1.733468 1.733509 1.733550 1.733591 1.733632 1.733673 1.733714 1.733755 1.733796 1.733837 1.733878 1.733919 1.733960 1.734001 1.734042 1.734083 1.734124 1.734164 1.734205 1.734246 1.734287 1.734328 1.734369 1.734410 1.734451 1.734492 1.734533 1.734574 1.734615 1.734656 1.734697 1.734738 1.734779 1.734820 1.734861 1.734902 1.734943 1.734984 1.735025 1.735066 1.735107 1.735148 1.735188 1.735229 1.735270 1.735311 1.735352 1.735393 1.735434 1.735475 1.735516 1.735557 1.735598 1.735639 1.735680 1.735721 1.735762 1.735803 1.735844 1.735885 1.735926 1.735967 1.736008 1.736049 1.736090 1.736131 1.736172 1.736212 1.736253 1.736294 1.736335 1.736376 1.736417 1.736458 1.736499 1.736540 1.736581 1.736622 1.736663 1.736704 1.736745 1.736786 1.736827 1.736868 1.736909 1.736950 1.736991 1.737032 1.737073 1.737114 1.737155 1.737196 1.737236 1.737277 1.737318 1.737359 1.737400 1.737441 1.737482 1.737523 1.737564 1.737605 1.737646 1.737687 1.737728 1.737769 1.737810 1.737851 1.737892 1.737933 1.737974 1.738015 1.738056 1.738097 1.738138 1.738179 1.738220 1.738260 1.738301 1.738342 1.738383 1.738424 1.738465 1.738506 1.738547 1.738588 1.738629 1.738670 1.738711 1.738752 1.738793 1.738834 1.738875 1.738916 1.738957 1.738998 1.739039 1.739080 1.739121 1.739162 1.739203 1.739244 1.739284 1.739325 1.739366 1.739407 1.739448 1.739489 1.739530 1.739571 1.739612 1.739653 1.739694 1.739735 1.739776 1.739817 1.739858 1.739899 1.739940 1.739981 1.740022 1.740063 1.740104 1.740145 1.740186 1.740227 1.740268 1.740308 1.740349 1.740390 1.740431 1.740472 1.740513 1.740554 1.740595 1.740636 1.740677 1.740718 1.740759 1.740800 1.740841 1.740882 1.740923 1.740964 1.741005 1.741046 1.741087 1.741128 1.741169 1.741210 1.741251 1.741292 1.741332 1.741373 1.741414 1.741455 1.741496 1.741537 1.741578 1.741619 1.741660 1.741701 1.741742 1.741783 1.741824 1.741865 1.741906 1.741947 1.741988 1.742029 1.742070 1.742111 1.742152 1.742193 1.742234 1.742275 1.742316 1.742356 1.742397 1.742438 1.742479 1.742520 1.742561 1.742602 1.742643 1.742684 1.742725 1.742766 1.742807 1.742848 1.742889 1.742930 1.742971 1.743012 1.743053 1.743094 1.743135 1.743176 1.743217 1.743258 1.743299 1.743340 1.743380 1.743421 1.743462 1.743503 1.743544 1.743585 1.743626 1.743667 1.743708 1.743749 1.743790 1.743831 1.743872 1.743913 1.743954 1.743995 1.744036 1.744077 1.744118 1.744159 1.744200 1.744241 1.744282 1.744323 1.744364 1.744404 1.744445 1.744486 1.744527 1.744568 1.744609 1.744650 1.744691 1.744732 1.744773 1.744814 1.744855 1.744896 1.744937 1.744978 1.745019 1.745060 1.745101 1.745142 1.745183 1.745224 1.745265 1.745306 1.745347 1.745388 1.745428 1.745469 1.745510 1.745551 1.745592 1.745633 1.745674 1.745715 1.745756 1.745797 1.745838 1.745879 1.745920 1.745961 1.746002 1.746043 1.746084 1.746125 1.746166 1.746207 1.746248 1.746289 1.746330 1.746371 1.746412 1.746452 1.746493 1.746534 1.746575 1.746616 1.746657 1.746698 1.746739 1.746780 1.746821 1.746862 1.746903 1.746944 1.746985 1.747026 1.747067 1.747108 1.747149 1.747190 1.747231 1.747272 1.747313 1.747354 1.747395 1.747436 1.747476 1.747517 1.747558 1.747599 1.747640 1.747681 1.747722 1.747763 1.747804 1.747845 1.747886 1.747927 1.747968 1.748009 1.748050 1.748091 1.748132 1.748173 1.748214 1.748255 1.748296 1.748337 1.748378 1.748419 1.748460 1.748500 1.748541 1.748582 1.748623 1.748664 1.748705 1.748746 1.748787 1.748828 1.748869 1.748910 1.748951 1.748992 1.749033 1.749074 1.749115 1.749156 1.749197 1.749238 1.749279 1.749320 1.749361 1.749402 1.749443 1.749484 1.749524 1.749565 1.749606 1.749647 1.749688 1.749729 1.749770 1.749811 1.749852 1.749893 1.749934 1.749975 1.750016 1.750057 1.750098 1.750139 1.750180 1.750221 1.750262 1.750303 1.750344 1.750385 1.750426 1.750467 1.750508 1.750548 1.750589 1.750630 1.750671 1.750712 1.750753 1.750794 1.750835 1.750876 1.750917 1.750958 1.750999 1.751040 1.751081 1.751122 1.751163 1.751204 1.751245 1.751286 1.751327 1.751368 1.751409 1.751450 1.751491 1.751532 1.751572 1.751613 1.751654 1.751695 1.751736 1.751777 1.751818 1.751859 1.751900 1.751941 1.751982 1.752023 1.752064 1.752105 1.752146 1.752187 1.752228 1.752269 1.752310 1.752351 1.752392 1.752433 1.752474 1.752515 1.752556 1.752596 1.752637 1.752678 1.752719 1.752760 1.752801 1.752842 1.752883 1.752924 1.752965 1.753006 1.753047 1.753088 1.753129 1.753170 1.753211 1.753252 1.753293 1.753334 1.753375 1.753416 1.753457 1.753498 1.753539 1.753580 1.753620 1.753661 1.753702 1.753743 1.753784 1.753825 1.753866 1.753907 1.753948 1.753989 1.754030 1.754071 1.754112 1.754153 1.754194 1.754235 1.754276 1.754317 1.754358 1.754399 1.754440 1.754481 1.754522 1.754563 1.754604 1.754644 1.754685 1.754726 1.754767 1.754808 1.754849 1.754890 1.754931 1.754972 1.755013 1.755054 1.755095 1.755136 1.755177 1.755218 1.755259 1.755300 1.755341 1.755382 1.755423 1.755464 1.755505 1.755546 1.755587 1.755628 1.755668 1.755709 1.755750 1.755791 1.755832 1.755873 1.755914 1.755955 1.755996 1.756037 1.756078 1.756119 1.756160 1.756201 1.756242 1.756283 1.756324 1.756365 1.756406 1.756447 1.756488 1.756529 1.756570 1.756611 1.756652 1.756692 1.756733 1.756774 1.756815 1.756856 1.756897 1.756938 1.756979 1.757020 1.757061 1.757102 1.757143 1.757184 1.757225 1.757266 1.757307 1.757348 1.757389 1.757430 1.757471 1.757512 1.757553 1.757594 1.757635 1.757676 1.757716 1.757757 1.757798 1.757839 1.757880 1.757921 1.757962 1.758003 1.758044 1.758085 1.758126 1.758167 1.758208 1.758249 1.758290 1.758331 1.758372 1.758413 1.758454 1.758495 1.758536 1.758577 1.758618 1.758659 1.758700 1.758740 1.758781 1.758822 1.758863 1.758904 1.758945 1.758986 1.759027 1.759068 1.759109 1.759150 1.759191 1.759232 1.759273 1.759314 1.759355 1.759396 1.759437 1.759478 1.759519 1.759560 1.759601 1.759642 1.759683 1.759724 1.759764 1.759805 1.759846 1.759887 1.759928 1.759969 1.760010 1.760051 1.760092 1.760133 1.760174 1.760215 1.760256 1.760297 1.760338 1.760379 1.760420 1.760461 1.760502 1.760543 1.760584 1.760625 1.760666 1.760707 1.760748 1.760788 1.760829 1.760870 1.760911 1.760952 1.760993 1.761034 1.761075 1.761116 1.761157 1.761198 1.761239 1.761280 1.761321 1.761362 1.761403 1.761444 1.761485 1.761526 1.761567 1.761608 1.761649 1.761690 1.761731 1.761772 1.761812 1.761853 1.761894 1.761935 1.761976 1.762017 1.762058 1.762099 1.762140 1.762181 1.762222 1.762263 1.762304 1.762345 1.762386 1.762427 1.762468 1.762509 1.762550 1.762591 1.762632 1.762673 1.762714 1.762755 1.762796 1.762836 1.762877 1.762918 1.762959 1.763000 1.763041 1.763082 1.763123 1.763164 1.763205 1.763246 1.763287 1.763328 1.763369 1.763410 1.763451 1.763492 1.763533 1.763574 1.763615 1.763656 1.763697 1.763738 1.763779 1.763820 1.763860 1.763901 1.763942 1.763983 1.764024 1.764065 1.764106 1.764147 1.764188 1.764229 1.764270 1.764311 1.764352 1.764393 1.764434 1.764475 1.764516 1.764557 1.764598 1.764639 1.764680 1.764721 1.764762 1.764803 1.764844 1.764884 1.764925 1.764966 1.765007 1.765048 1.765089 1.765130 1.765171 1.765212 1.765253 1.765294 1.765335 1.765376 1.765417 1.765458 1.765499 1.765540 1.765581 1.765622 1.765663 1.765704 1.765745 1.765786 1.765827 1.765868 1.765908 1.765949 1.765990 1.766031 1.766072 1.766113 1.766154 1.766195 1.766236 1.766277 1.766318 1.766359 1.766400 1.766441 1.766482 1.766523 1.766564 1.766605 1.766646 1.766687 1.766728 1.766769 1.766810 1.766851 1.766892 1.766932 1.766973 1.767014 1.767055 1.767096 1.767137 1.767178 1.767219 1.767260 1.767301 1.767342 1.767383 1.767424 1.767465 1.767506 1.767547 1.767588 1.767629 1.767670 1.767711 1.767752 1.767793 1.767834 1.767875 1.767916 1.767956 1.767997 1.768038 1.768079 1.768120 1.768161 1.768202 1.768243 1.768284 1.768325 1.768366 1.768407 1.768448 1.768489 1.768530 1.768571 1.768612 1.768653 1.768694 1.768735 1.768776 1.768817 1.768858 1.768899 1.768940 1.768980 1.769021 1.769062 1.769103 1.769144 1.769185 1.769226 1.769267 1.769308 1.769349 1.769390 1.769431 1.769472 1.769513 1.769554 1.769595 1.769636 1.769677 1.769718 1.769759 1.769800 1.769841 1.769882 1.769923 1.769964 1.770004 1.770045 1.770086 1.770127 1.770168 1.770209 1.770250 1.770291 1.770332 1.770373 1.770414 1.770455 1.770496 1.770537 1.770578 1.770619 1.770660 1.770701 1.770742 1.770783 1.770824 1.770865 1.770906 1.770947 1.770988 1.771028 1.771069 1.771110 1.771151 1.771192 1.771233 1.771274 1.771315 1.771356 1.771397 1.771438 1.771479 1.771520 1.771561 1.771602 1.771643 1.771684 1.771725 1.771766 1.771807 1.771848 1.771889 1.771930 1.771971 1.772012 1.772052 1.772093 1.772134 1.772175 1.772216 1.772257 1.772298 1.772339 1.772380 1.772421 1.772462 1.772503 1.772544 1.772585 1.772626 1.772667 1.772708 1.772749 1.772790 1.772831 1.772872 1.772913 1.772954 1.772995 1.773036 1.773076 1.773117 1.773158 1.773199 1.773240 1.773281 1.773322 1.773363 1.773404 1.773445 1.773486 1.773527 1.773568 1.773609 1.773650 1.773691 1.773732 1.773773 1.773814 1.773855 1.773896 1.773937 1.773978 1.774019 1.774060 1.774100 1.774141 1.774182 1.774223 1.774264 1.774305 1.774346 1.774387 1.774428 1.774469 1.774510 1.774551 1.774592 1.774633 1.774674 1.774715 1.774756 1.774797 1.774838 1.774879 1.774920 1.774961 1.775002 1.775043 1.775084 1.775124 1.775165 1.775206 1.775247 1.775288 1.775329 1.775370 1.775411 1.775452 1.775493 1.775534 1.775575 1.775616 1.775657 1.775698 1.775739 1.775780 1.775821 1.775862 1.775903 1.775944 1.775985 1.776026 1.776067 1.776108 1.776148 1.776189 1.776230 1.776271 1.776312 1.776353 1.776394 1.776435 1.776476 1.776517 1.776558 1.776599 1.776640 1.776681 1.776722 1.776763 1.776804 1.776845 1.776886 1.776927 1.776968 1.777009 1.777050 1.777091 1.777132 1.777172 1.777213 1.777254 1.777295 1.777336 1.777377 1.777418 1.777459 1.777500 1.777541 1.777582 1.777623 1.777664 1.777705 1.777746 1.777787 1.777828 1.777869 1.777910 1.777951 1.777992 1.778033 1.778074 1.778115 1.778156 1.778196 1.778237 1.778278 1.778319 1.778360 1.778401 1.778442 1.778483 1.778524 1.778565 1.778606 1.778647 1.778688 1.778729 1.778770 1.778811 1.778852 1.778893 1.778934 1.778975 1.779016 1.779057 1.779098 1.779139 1.779180 1.779220 1.779261 1.779302 1.779343 1.779384 1.779425 1.779466 1.779507 1.779548 1.779589 1.779630 1.779671 1.779712 1.779753 1.779794 1.779835 1.779876 1.779917 1.779958 1.779999 1.780040 1.780081 1.780122 1.780163 1.780204 1.780244 1.780285 1.780326 1.780367 1.780408 1.780449 1.780490 1.780531 1.780572 1.780613 1.780654 1.780695 1.780736 1.780777 1.780818 1.780859 1.780900 1.780941 1.780982 1.781023 1.781064 1.781105 1.781146 1.781187 1.781228 1.781268 1.781309 1.781350 1.781391 1.781432 1.781473 1.781514 1.781555 1.781596 1.781637 1.781678 1.781719 1.781760 1.781801 1.781842 1.781883 1.781924 1.781965 1.782006 1.782047 1.782088 1.782129 1.782170 1.782211 1.782252 1.782292 1.782333 1.782374 1.782415 1.782456 1.782497 1.782538 1.782579 1.782620 1.782661 1.782702 1.782743 1.782784 1.782825 1.782866 1.782907 1.782948 1.782989 1.783030 1.783071 1.783112 1.783153 1.783194 1.783235 1.783276 1.783316 1.783357 1.783398 1.783439 1.783480 1.783521 1.783562 1.783603 1.783644 1.783685 1.783726 1.783767 1.783808 1.783849 1.783890 1.783931 1.783972 1.784013 1.784054 1.784095 1.784136 1.784177 1.784218 1.784259 1.784300 1.784340 1.784381 1.784422 1.784463 1.784504 1.784545 1.784586 1.784627 1.784668 1.784709 1.784750 1.784791 1.784832 1.784873 1.784914 1.784955 1.784996 1.785037 1.785078 1.785119 1.785160 1.785201 1.785242 1.785283 1.785324 1.785364 1.785405 1.785446 1.785487 1.785528 1.785569 1.785610 1.785651 1.785692 1.785733 1.785774 1.785815 1.785856 1.785897 1.785938 1.785979 1.786020 1.786061 1.786102 1.786143 1.786184 1.786225 1.786266 1.786307 1.786348 1.786388 1.786429 1.786470 1.786511 1.786552 1.786593 1.786634 1.786675 1.786716 1.786757 1.786798 1.786839 1.786880 1.786921 1.786962 1.787003 1.787044 1.787085 1.787126 1.787167 1.787208 1.787249 1.787290 1.787331 1.787372 1.787412 1.787453 1.787494 1.787535 1.787576 1.787617 1.787658 1.787699 1.787740 1.787781 1.787822 1.787863 1.787904 1.787945 1.787986 1.788027 1.788068 1.788109 1.788150 1.788191 1.788232 1.788273 1.788314 1.788355 1.788396 1.788436 1.788477 1.788518 1.788559 1.788600 1.788641 1.788682 1.788723 1.788764 1.788805 1.788846 1.788887 1.788928 1.788969 1.789010 1.789051 1.789092 1.789133 1.789174 1.789215 1.789256 1.789297 1.789338 1.789379 1.789420 1.789460 1.789501 1.789542 1.789583 1.789624 1.789665 1.789706 1.789747 1.789788 1.789829 1.789870 1.789911 1.789952 1.789993 1.790034 1.790075 1.790116 1.790157 1.790198 1.790239 1.790280 1.790321 1.790362 1.790403 1.790444 1.790484 1.790525 1.790566 1.790607 1.790648 1.790689 1.790730 1.790771 1.790812 1.790853 1.790894 1.790935 1.790976 1.791017 1.791058 1.791099 1.791140 1.791181 1.791222 1.791263 1.791304 1.791345 1.791386 1.791427 1.791468 1.791508 1.791549 1.791590 1.791631 1.791672 1.791713 1.791754 1.791795 1.791836 1.791877 1.791918 1.791959 1.792000 1.792041 1.792082 1.792123 1.792164 1.792205 1.792246 1.792287 1.792328 1.792369 1.792410 1.792451 1.792492 1.792532 1.792573 1.792614 1.792655 1.792696 1.792737 1.792778 1.792819 1.792860 1.792901 1.792942 1.792983 1.793024 1.793065 1.793106 1.793147 1.793188 1.793229 1.793270 1.793311 1.793352 1.793393 1.793434 1.793475 1.793516 1.793556 1.793597 1.793638 1.793679 1.793720 1.793761 1.793802 1.793843 1.793884 1.793925 1.793966 1.794007 1.794048 1.794089 1.794130 1.794171 1.794212 1.794253 1.794294 1.794335 1.794376 1.794417 1.794458 1.794499 1.794540 1.794580 1.794621 1.794662 1.794703 1.794744 1.794785 1.794826 1.794867 1.794908 1.794949 1.794990 1.795031 1.795072 1.795113 1.795154 1.795195 1.795236 1.795277 1.795318 1.795359 1.795400 1.795441 1.795482 1.795523 1.795564 1.795604 1.795645 1.795686 1.795727 1.795768 1.795809 1.795850 1.795891 1.795932 1.795973 1.796014 1.796055 1.796096 1.796137 1.796178 1.796219 1.796260 1.796301 1.796342 1.796383 1.796424 1.796465 1.796506 1.796547 1.796588 1.796628 1.796669 1.796710 1.796751 1.796792 1.796833 1.796874 1.796915 1.796956 1.796997 1.797038 1.797079 1.797120 1.797161 1.797202 1.797243 1.797284 1.797325 1.797366 1.797407 1.797448 1.797489 1.797530 1.797571 1.797612 1.797652 1.797693 1.797734 1.797775 1.797816 1.797857 1.797898 1.797939 1.797980 1.798021 1.798062 1.798103 1.798144 1.798185 1.798226 1.798267 1.798308 1.798349 1.798390 1.798431 1.798472 1.798513 1.798554 1.798595 1.798636 1.798676 1.798717 1.798758 1.798799 1.798840 1.798881 1.798922 1.798963 1.799004 1.799045 1.799086 1.799127 1.799168 1.799209 1.799250 1.799291 1.799332 1.799373 1.799414 1.799455 1.799496 1.799537 1.799578 1.799619 1.799660 1.799700 1.799741 1.799782 1.799823 1.799864 1.799905 1.799946 1.799987 1.800028 1.800069 1.800110 1.800151 1.800192 1.800233 1.800274 1.800315 1.800356 1.800397 1.800438 1.800479 1.800520 1.800561 1.800602 1.800643 1.800684 1.800724 1.800765 1.800806 1.800847 1.800888 1.800929 1.800970 1.801011 1.801052 1.801093 1.801134 1.801175 1.801216 1.801257 1.801298 1.801339 1.801380 1.801421 1.801462 1.801503 1.801544 1.801585 1.801626 1.801667 1.801708 1.801748 1.801789 1.801830 1.801871 1.801912 1.801953 1.801994 1.802035 1.802076 1.802117 1.802158 1.802199 1.802240 1.802281 1.802322 1.802363 1.802404 1.802445 1.802486 1.802527 1.802568 1.802609 1.802650 1.802691 1.802732 1.802772 1.802813 1.802854 1.802895 1.802936 1.802977 1.803018 1.803059 1.803100 1.803141 1.803182 1.803223 1.803264 1.803305 1.803346 1.803387 1.803428 1.803469 1.803510 1.803551 1.803592 1.803633 1.803674 1.803715 1.803756 1.803796 1.803837 1.803878 1.803919 1.803960 1.804001 1.804042 1.804083 1.804124 1.804165 1.804206 1.804247 1.804288 1.804329 1.804370 1.804411 1.804452 1.804493 1.804534 1.804575 1.804616 1.804657 1.804698 1.804739 1.804780 1.804820 1.804861 1.804902 1.804943 1.804984 1.805025 1.805066 1.805107 1.805148 1.805189 1.805230 1.805271 1.805312 1.805353 1.805394 1.805435 1.805476 1.805517 1.805558 1.805599 1.805640 1.805681 1.805722 1.805763 1.805804 1.805844 1.805885 1.805926 1.805967 1.806008 1.806049 1.806090 1.806131 1.806172 1.806213 1.806254 1.806295 1.806336 1.806377 1.806418 1.806459 1.806500 1.806541 1.806582 1.806623 1.806664 1.806705 1.806746 1.806787 1.806828 1.806868 1.806909 1.806950 1.806991 1.807032 1.807073 1.807114 1.807155 1.807196 1.807237 1.807278 1.807319 1.807360 1.807401 1.807442 1.807483 1.807524 1.807565 1.807606 1.807647 1.807688 1.807729 1.807770 1.807811 1.807852 1.807892 1.807933 1.807974 1.808015 1.808056 1.808097 1.808138 1.808179 1.808220 1.808261 1.808302 1.808343 1.808384 1.808425 1.808466 1.808507 1.808548 1.808589 1.808630 1.808671 1.808712 1.808753 1.808794 1.808835 1.808876 1.808916 1.808957 1.808998 1.809039 1.809080 1.809121 1.809162 1.809203 1.809244 1.809285 1.809326 1.809367 1.809408 1.809449 1.809490 1.809531 1.809572 1.809613 1.809654 1.809695 1.809736 1.809777 1.809818 1.809859 1.809900 1.809940 1.809981 1.810022 1.810063 1.810104 1.810145 1.810186 1.810227 1.810268 1.810309 1.810350 1.810391 1.810432 1.810473 1.810514 1.810555 1.810596 1.810637 1.810678 1.810719 1.810760 1.810801 1.810842 1.810883 1.810924 1.810964 1.811005 1.811046 1.811087 1.811128 1.811169 1.811210 1.811251 1.811292 1.811333 1.811374 1.811415 1.811456 1.811497 1.811538 1.811579 1.811620 1.811661 1.811702 1.811743 1.811784 1.811825 1.811866 1.811907 1.811948 1.811988 1.812029 1.812070 1.812111 1.812152 1.812193 1.812234 1.812275 1.812316 1.812357 1.812398 1.812439 1.812480 1.812521 1.812562 1.812603 1.812644 1.812685 1.812726 1.812767 1.812808 1.812849 1.812890 1.812931 1.812972 1.813012 1.813053 1.813094 1.813135 1.813176 1.813217 1.813258 1.813299 1.813340 1.813381 1.813422 1.813463 1.813504 1.813545 1.813586 1.813627 1.813668 1.813709 1.813750 1.813791 1.813832 1.813873 1.813914 1.813955 1.813996 1.814036 1.814077 1.814118 1.814159 1.814200 1.814241 1.814282 1.814323 1.814364 1.814405 1.814446 1.814487 1.814528 1.814569 1.814610 1.814651 1.814692 1.814733 1.814774 1.814815 1.814856 1.814897 1.814938 1.814979 1.815020 1.815060 1.815101 1.815142 1.815183 1.815224 1.815265 1.815306 1.815347 1.815388 1.815429 1.815470 1.815511 1.815552 1.815593 1.815634 1.815675 1.815716 1.815757 1.815798 1.815839 1.815880 1.815921 1.815962 1.816003 1.816044 1.816084 1.816125 1.816166 1.816207 1.816248 1.816289 1.816330 1.816371 1.816412 1.816453 1.816494 1.816535 1.816576 1.816617 1.816658 1.816699 1.816740 1.816781 1.816822 1.816863 1.816904 1.816945 1.816986 1.817027 1.817068 1.817108 1.817149 1.817190 1.817231 1.817272 1.817313 1.817354 1.817395 1.817436 1.817477 1.817518 1.817559 1.817600 1.817641 1.817682 1.817723 1.817764 1.817805 1.817846 1.817887 1.817928 1.817969 1.818010 1.818051 1.818092 1.818132 1.818173 1.818214 1.818255 1.818296 1.818337 1.818378 1.818419 1.818460 1.818501 1.818542 1.818583 1.8
[truncated: 18,155,176 more chars]
