# Supplementary material for: Distinct dynamics of neuronal activity during concurrent motor planning and execution
Source: Nat Commun. 2021 Sep 10;12:5390. doi: 10.1038/s41467-021-25558-8 (PMC8433382; doi:10.1038/s41467-021-25558-8)
Supplement: Supplementary file 5 — Source Data [file 41467_2021_25558_MOESM5_ESM.zip › Source Data/Figure7/Figure7B.txt]

StimRec_SaveCombinationFigures_v3.m
----------------------------------------------------------------------
**********************************************************************
----------------------------------------------------------------------
0.1 stimulation. Row 1: Stimulation, Row 2: No stimulation. Columns: Trials.
#Rows: 2.000000
#Cols: 7.000000

Column values: 
 

Rows: 
58.990998 163.146099 231.852253 120.464917 109.196295 155.379534 149.281658 

32.377611 37.516661 31.072494 33.108394 40.978512 6.894779 8.601615 


----------------------------------------------------------------------
**********************************************************************
----------------------------------------------------------------------
0.3 stimulation. Row 1: Stimulation, Row 2: No stimulation. Columns: Trials.
#Rows: 2.000000
#Cols: 6.000000

Column values: 
 

Rows: 
82.782239 114.318747 175.257452 85.885568 128.569144 114.127989 

32.783373 32.328065 34.837842 72.984209 9.830425 13.882738 


----------------------------------------------------------------------
**********************************************************************
----------------------------------------------------------------------
1 stimulation. Row 1: Stimulation, Row 2: No stimulation. Columns: Trials.
#Rows: 2.000000
#Cols: 8.000000

Column values: 
 

Rows: 
27.931808 78.453733 123.329108 65.880783 65.333705 90.812037 93.451317 78.294541 

14.131236 25.190009 19.219844 27.447332 58.865509 7.872881 13.653274 4.092585 


----------------------------------------------------------------------
**********************************************************************
----------------------------------------------------------------------
3 stimulation. Row 1: Stimulation, Row 2: No stimulation. Columns: Trials.
#Rows: 2.000000
#Cols: 7.000000

Column values: 
 

Rows: 
117.483647 145.229810 149.726945 93.013217 68.067279 104.081461 97.440121 

22.838026 30.936013 37.267892 53.133734 44.660877 5.100839 8.322037 


----------------------------------------------------------------------
**********************************************************************
----------------------------------------------------------------------
10 stimulation. Row 1: Stimulation, Row 2: No stimulation. Columns: Trials.
#Rows: 2.000000
#Cols: 6.000000

Column values: 
 

Rows: 
57.603866 128.219210 120.171271 97.053895 101.091840 94.714142 

17.715382 35.070524 34.318367 43.370282 10.173046 8.760211 
