# Supplementary material for: Distinct dynamics of neuronal activity during concurrent motor planning and execution
Source: Nat Commun. 2021 Sep 10;12:5390. doi: 10.1038/s41467-021-25558-8 (PMC8433382; doi:10.1038/s41467-021-25558-8)
Supplement: Supplementary file 5 — Source Data [file 41467_2021_25558_MOESM5_ESM.zip › Source Data/Figure7/Figure7C.txt]

summarizeFlows_Working_v4.m
----------------------------------------------------------------------
**********************************************************************
----------------------------------------------------------------------
Optical flow. Rows: Stimulation frequency 0.1, 0.3, 1, 3, 10 (Hz). Columns: 30 Hz bins.
#Rows: 5.000000
#Cols: 601.000000

Column values: 
-300.000000 -299.000000 -298.000000 -297.000000 -296.000000 -295.000000 -294.000000 -293.000000 -292.000000 -291.000000 -290.000000 -289.000000 -288.000000 -287.000000 -286.000000 -285.000000 -284.000000 -283.000000 -282.000000 -281.000000 -280.000000 -279.000000 -278.000000 -277.000000 -276.000000 -275.000000 -274.000000 -273.000000 -272.000000 -271.000000 -270.000000 -269.000000 -268.000000 -267.000000 -266.000000 -265.000000 -264.000000 -263.000000 -262.000000 -261.000000 -260.000000 -259.000000 -258.000000 -257.000000 -256.000000 -255.000000 -254.000000 -253.000000 -252.000000 -251.000000 -250.000000 -249.000000 -248.000000 -247.000000 -246.000000 -245.000000 -244.000000 -243.000000 -242.000000 -241.000000 -240.000000 -239.000000 -238.000000 -237.000000 -236.000000 -235.000000 -234.000000 -233.000000 -232.000000 -231.000000 -230.000000 -229.000000 -228.000000 -227.000000 -226.000000 -225.000000 -224.000000 -223.000000 -222.000000 -221.000000 -220.000000 -219.000000 -218.000000 -217.000000 -216.000000 -215.000000 -214.000000 -213.000000 -212.000000 -211.000000 -210.000000 -209.000000 -208.000000 -207.000000 -206.000000 -205.000000 -204.000000 -203.000000 -202.000000 -201.000000 -200.000000 -199.000000 -198.000000 -197.000000 -196.000000 -195.000000 -194.000000 -193.000000 -192.000000 -191.000000 -190.000000 -189.000000 -188.000000 -187.000000 -186.000000 -185.000000 -184.000000 -183.000000 -182.000000 -181.000000 -180.000000 -179.000000 -178.000000 -177.000000 -176.000000 -175.000000 -174.000000 -173.000000 -172.000000 -171.000000 -170.000000 -169.000000 -168.000000 -167.000000 -166.000000 -165.000000 -164.000000 -163.000000 -162.000000 -161.000000 -160.000000 -159.000000 -158.000000 -157.000000 -156.000000 -155.000000 -154.000000 -153.000000 -152.000000 -151.000000 -150.000000 -149.000000 -148.000000 -147.000000 -146.000000 -145.000000 -144.000000 -143.000000 -142.000000 -141.000000 -140.000000 -139.000000 -138.000000 -137.000000 -136.000000 -135.000000 -134.000000 -133.000000 -132.000000 -131.000000 -130.000000 -129.000000 -128.000000 -127.000000 -126.000000 -125.000000 -124.000000 -123.000000 -122.000000 -121.000000 -120.000000 -119.000000 -118.000000 -117.000000 -116.000000 -115.000000 -114.000000 -113.000000 -112.000000 -111.000000 -110.000000 -109.000000 -108.000000 -107.000000 -106.000000 -105.000000 -104.000000 -103.000000 -102.000000 -101.000000 -100.000000 -99.000000 -98.000000 -97.000000 -96.000000 -95.000000 -94.000000 -93.000000 -92.000000 -91.000000 -90.000000 -89.000000 -88.000000 -87.000000 -86.000000 -85.000000 -84.000000 -83.000000 -82.000000 -81.000000 -80.000000 -79.000000 -78.000000 -77.000000 -76.000000 -75.000000 -74.000000 -73.000000 -72.000000 -71.000000 -70.000000 -69.000000 -68.000000 -67.000000 -66.000000 -65.000000 -64.000000 -63.000000 -62.000000 -61.000000 -60.000000 -59.000000 -58.000000 -57.000000 -56.000000 -55.000000 -54.000000 -53.000000 -52.000000 -51.000000 -50.000000 -49.000000 -48.000000 -47.000000 -46.000000 -45.000000 -44.000000 -43.000000 -42.000000 -41.000000 -40.000000 -39.000000 -38.000000 -37.000000 -36.000000 -35.000000 -34.000000 -33.000000 -32.000000 -31.000000 -30.000000 -29.000000 -28.000000 -27.000000 -26.000000 -25.000000 -24.000000 -23.000000 -22.000000 -21.000000 -20.000000 -19.000000 -18.000000 -17.000000 -16.000000 -15.000000 -14.000000 -13.000000 -12.000000 -11.000000 -10.000000 -9.000000 -8.000000 -7.000000 -6.000000 -5.000000 -4.000000 -3.000000 -2.000000 -1.000000 0.000000 1.000000 2.000000 3.000000 4.000000 5.000000 6.000000 7.000000 8.000000 9.000000 10.000000 11.000000 12.000000 13.000000 14.000000 15.000000 16.000000 17.000000 18.000000 19.000000 20.000000 21.000000 22.000000 23.000000 24.000000 25.000000 26.000000 27.000000 28.000000 29.000000 30.000000 31.000000 32.000000 33.000000 34.000000 35.000000 36.000000 37.000000 38.000000 39.000000 40.000000 41.000000 42.000000 43.000000 44.000000 45.000000 46.000000 47.000000 48.000000 49.000000 50.000000 51.000000 52.000000 53.000000 54.000000 55.000000 56.000000 57.000000 58.000000 59.000000 60.000000 61.000000 62.000000 63.000000 64.000000 65.000000 66.000000 67.000000 68.000000 69.000000 70.000000 71.000000 72.000000 73.000000 74.000000 75.000000 76.000000 77.000000 78.000000 79.000000 80.000000 81.000000 82.000000 83.000000 84.000000 85.000000 86.000000 87.000000 88.000000 89.000000 90.000000 91.000000 92.000000 93.000000 94.000000 95.000000 96.000000 97.000000 98.000000 99.000000 100.000000 101.000000 102.000000 103.000000 104.000000 105.000000 106.000000 107.000000 108.000000 109.000000 110.000000 111.000000 112.000000 113.000000 114.000000 115.000000 116.000000 117.000000 118.000000 119.000000 120.000000 121.000000 122.000000 123.000000 124.000000 125.000000 126.000000 127.000000 128.000000 129.000000 130.000000 131.000000 132.000000 133.000000 134.000000 135.000000 136.000000 137.000000 138.000000 139.000000 140.000000 141.000000 142.000000 143.000000 144.000000 145.000000 146.000000 147.000000 148.000000 149.000000 150.000000 151.000000 152.000000 153.000000 154.000000 155.000000 156.000000 157.000000 158.000000 159.000000 160.000000 161.000000 162.000000 163.000000 164.000000 165.000000 166.000000 167.000000 168.000000 169.000000 170.000000 171.000000 172.000000 173.000000 174.000000 175.000000 176.000000 177.000000 178.000000 179.000000 180.000000 181.000000 182.000000 183.000000 184.000000 185.000000 186.000000 187.000000 188.000000 189.000000 190.000000 191.000000 192.000000 193.000000 194.000000 195.000000 196.000000 197.000000 198.000000 199.000000 200.000000 201.000000 202.000000 203.000000 204.000000 205.000000 206.000000 207.000000 208.000000 209.000000 210.000000 211.000000 212.000000 213.000000 214.000000 215.000000 216.000000 217.000000 218.000000 219.000000 220.000000 221.000000 222.000000 223.000000 224.000000 225.000000 226.000000 227.000000 228.000000 229.000000 230.000000 231.000000 232.000000 233.000000 234.000000 235.000000 236.000000 237.000000 238.000000 239.000000 240.000000 241.000000 242.000000 243.000000 244.000000 245.000000 246.000000 247.000000 248.000000 249.000000 250.000000 251.000000 252.000000 253.000000 254.000000 255.000000 256.000000 257.000000 258.000000 259.000000 260.000000 261.000000 262.000000 263.000000 264.000000 265.000000 266.000000 267.000000 268.000000 269.000000 270.000000 271.000000 272.000000 273.000000 274.000000 275.000000 276.000000 277.000000 278.000000 279.000000 280.000000 281.000000 282.000000 283.000000 284.000000 285.000000 286.000000 287.000000 288.000000 289.000000 290.000000 291.000000 292.000000 293.000000 294.000000 295.000000 296.000000 297.000000 298.000000 299.000000 300.000000 

Rows: 
-0.050672 -0.048865 -0.046990 -0.045392 -0.044196 -0.042481 -0.040862 -0.039176 -0.037805 -0.035889 -0.034183 -0.033036 -0.031041 -0.030161 -0.029784 -0.028704 -0.027789 -0.026796 -0.025348 -0.024556 -0.024119 -0.021782 -0.021225 -0.020870 -0.019061 -0.017944 -0.017547 -0.017076 -0.016458 -0.016206 -0.015601 -0.014831 -0.014911 -0.014932 -0.015020 -0.015474 -0.015958 -0.016343 -0.016406 -0.016127 -0.016631 -0.017470 -0.017627 -0.018819 -0.019857 -0.020414 -0.021904 -0.022930 -0.023921 -0.025215 -0.026139 -0.027038 -0.028427 -0.028733 -0.029744 -0.030830 -0.030881 -0.031458 -0.031737 -0.031973 -0.031887 -0.033593 -0.033166 -0.033226 -0.034318 -0.033766 -0.033733 -0.033964 -0.032411 -0.032375 -0.032853 -0.032489 -0.031926 -0.032718 -0.032308 -0.030926 -0.031005 -0.030072 -0.031166 -0.030681 -0.030401 -0.030479 -0.030358 -0.029765 -0.030629 -0.030721 -0.030448 -0.031059 -0.030576 -0.031271 -0.032364 -0.032547 -0.033009 -0.033361 -0.033979 -0.034742 -0.036450 -0.036303 -0.037081 -0.037705 -0.037848 -0.039008 -0.038684 -0.039197 -0.039372 -0.039467 -0.039195 -0.039340 -0.038705 -0.037720 -0.038264 -0.037315 -0.036058 -0.035231 -0.034318 -0.033436 -0.032855 -0.032019 -0.029990 -0.029537 -0.028383 -0.028146 -0.027829 -0.026178 -0.025028 -0.024385 -0.023303 -0.023129 -0.021895 -0.020941 -0.020027 -0.019614 -0.018916 -0.018176 -0.016885 -0.014960 -0.014010 -0.014001 -0.012771 -0.012083 -0.011366 -0.009991 -0.009245 -0.007887 -0.006225 -0.005497 -0.003900 -0.002649 -0.001125 -0.000323 0.000780 0.001563 0.002604 0.003375 0.003748 0.004842 0.005918 0.006600 0.006904 0.007056 0.007760 0.007508 0.008150 0.008346 0.008084 0.008039 0.007333 0.007346 0.007989 0.007225 0.006981 0.006786 0.006860 0.004445 0.004512 0.004217 0.004329 0.004543 0.003122 0.003079 0.002797 0.001168 -0.000071 0.000105 -0.001090 -0.001411 -0.001868 -0.003719 -0.005322 -0.007240 -0.009208 -0.009704 -0.011072 -0.013313 -0.013762 -0.015277 -0.017226 -0.018443 -0.019512 -0.021508 -0.023329 -0.025154 -0.028641 -0.028679 -0.030091 -0.032552 -0.033587 -0.035691 -0.038858 -0.039564 -0.040561 -0.042468 -0.043890 -0.045968 -0.047646 -0.048096 -0.050110 -0.051429 -0.052110 -0.053448 -0.055165 -0.054972 -0.055818 -0.056725 -0.056457 -0.056832 -0.056934 -0.056138 -0.057039 -0.057227 -0.055934 -0.055531 -0.055371 -0.054647 -0.053964 -0.053051 -0.052342 -0.053216 -0.052744 -0.051170 -0.051301 -0.051231 -0.050961 -0.051376 -0.051604 -0.050657 -0.051267 -0.051508 -0.050077 -0.051302 -0.051363 -0.050680 -0.051770 -0.051928 -0.052030 -0.052747 -0.053640 -0.053207 -0.054279 -0.054655 -0.054754 -0.056107 -0.056362 -0.056076 -0.056170 -0.057011 -0.057476 -0.057584 -0.059049 -0.058081 -0.058628 -0.058609 -0.057382 -0.057840 -0.058269 -0.058002 -0.057294 -0.057547 -0.056544 -0.056667 -0.056361 -0.055345 -0.053716 -0.053296 -0.052610 -0.052047 -0.051398 -0.050054 -0.048441 -0.048349 -0.046850 -0.046368 -0.046477 -0.043901 -0.043040 -0.043007 -0.041345 -0.040026 -0.039159 -0.037854 -0.036872 -0.036227 -0.034835 -0.034429 -0.033926 -0.032765 -0.032383 -0.032532 -0.030674 -0.031106 -0.030703 -0.029654 -0.029331 -0.028842 -0.028406 -0.028479 -0.028320 -0.027671 -0.028337 -0.028585 -0.027574 -0.029084 -0.029332 -0.028553 -0.030244 -0.030126 -0.029589 -0.030831 -0.030248 -0.030699 -0.031715 -0.031789 -0.032503 -0.033166 -0.034245 -0.035347 -0.036426 -0.035951 -0.037060 -0.037481 -0.037977 -0.038733 -0.039515 -0.039698 -0.041083 -0.041768 -0.043121 -0.043861 -0.044769 -0.045693 -0.047186 -0.046346 -0.048068 -0.049897 -0.050219 -0.051533 -0.053229 -0.053872 -0.054016 -0.054904 -0.055609 -0.056024 -0.057631 -0.057946 -0.059494 -0.059222 -0.058705 -0.060395 -0.060317 -0.061050 -0.061507 -0.060673 -0.059836 -0.059903 -0.059088 -0.060086 -0.059944 -0.059664 -0.059895 -0.059438 -0.059198 -0.059159 -0.059058 -0.059668 -0.060066 -0.058763 -0.059107 -0.059587 -0.059237 -0.059337 -0.059515 -0.058415 -0.058244 -0.058809 -0.058086 -0.057814 -0.058532 -0.058581 -0.057985 -0.057526 -0.057179 -0.057177 -0.057621 -0.057026 -0.057305 -0.057132 -0.056551 -0.056635 -0.056226 -0.055717 -0.056166 -0.055798 -0.054345 -0.054668 -0.055160 -0.054470 -0.054318 -0.054654 -0.054185 -0.054065 -0.053905 -0.052589 -0.053042 -0.052622 -0.052204 -0.053004 -0.052271 -0.052156 -0.052877 -0.052497 -0.052085 -0.052300 -0.051495 -0.051432 -0.051092 -0.049723 -0.049487 -0.050124 -0.048789 -0.048611 -0.049388 -0.048752 -0.047907 -0.048111 -0.045788 -0.044516 -0.043141 -0.042225 -0.041395 -0.041472 -0.039585 -0.039302 -0.039530 -0.038562 -0.036799 -0.036261 -0.034107 -0.032729 -0.030557 -0.029332 -0.028365 -0.027033 -0.024627 -0.023888 -0.022071 -0.019588 -0.017408 -0.016096 -0.013937 -0.011956 -0.009667 -0.006746 -0.005858 -0.003407 -0.000986 0.001326 0.003281 0.005664 0.007905 0.009732 0.011294 0.012953 0.014705 0.016831 0.018156 0.019279 0.021696 0.022573 0.023947 0.025118 0.025810 0.026901 0.027635 0.028041 0.028927 0.029679 0.029293 0.030364 0.030319 0.029414 0.029641 0.029073 0.028409 0.028103 0.027988 0.026846 0.026448 0.026264 0.023905 0.023611 0.022190 0.020467 0.019921 0.018408 0.016948 0.015521 0.014116 0.012524 0.011482 0.010458 0.008162 0.007133 0.006537 0.005097 0.003931 0.003597 0.002252 0.002006 0.002342 0.002221 0.002870 0.003301 0.003050 0.004021 0.004873 0.004215 0.005822 0.007466 0.007809 0.008689 0.010346 0.011321 0.012988 0.014239 0.014046 0.015374 0.015958 0.016511 0.017859 0.019163 0.019475 0.020094 0.020336 0.021067 0.021240 0.021923 0.021056 0.021224 0.021076 0.021009 0.020309 0.019945 0.018297 0.018089 0.017035 0.014945 0.014114 0.012146 0.009745 0.008655 0.006969 0.003911 0.002746 0.000570 -0.002230 -0.004472 -0.006839 -0.009790 -0.012230 -0.014864 -0.017978 -0.020480 -0.022998 -0.026736 -0.028606 -0.030476 -0.034963 -0.036980 -0.039413 -0.042609 -0.044582 -0.045736 -0.048217 -0.049513 -0.051954 -0.053830 -0.053790 -0.056340 -0.056923 -0.056928 NaN 

-0.149384 -0.146452 -0.143574 -0.140017 -0.136459 -0.132356 -0.127783 -0.123173 -0.118572 -0.113555 -0.108593 -0.103551 -0.098276 -0.093352 -0.088074 -0.082515 -0.076636 -0.071130 -0.065391 -0.059285 -0.053441 -0.047795 -0.041585 -0.035716 -0.030237 -0.024577 -0.019461 -0.014062 -0.008796 -0.004282 0.000828 0.005296 0.009260 0.013072 0.017039 0.020444 0.023373 0.026610 0.029489 0.031137 0.032852 0.033681 0.034365 0.035224 0.036004 0.036056 0.035983 0.035346 0.034132 0.032679 0.030680 0.028278 0.026027 0.024532 0.023089 0.019642 0.016616 0.011271 0.008563 0.005641 0.000715 -0.003990 -0.008296 -0.012509 -0.017979 -0.021359 -0.027202 -0.032121 -0.036427 -0.039708 -0.041472 -0.043973 -0.047084 -0.050943 -0.050702 -0.052268 -0.055119 -0.056362 -0.058300 -0.059842 -0.059651 -0.059387 -0.058526 -0.057405 -0.054684 -0.052270 -0.048146 -0.043368 -0.039176 -0.033819 -0.027732 -0.020778 -0.013036 -0.005214 0.002289 0.015166 0.024274 0.032395 0.040656 0.049971 0.058154 0.066255 0.074496 0.082194 0.089431 0.096720 0.102924 0.108815 0.114824 0.120603 0.125394 0.130520 0.134741 0.138539 0.141514 0.144318 0.146425 0.148033 0.148799 0.148830 0.148703 0.147598 0.145820 0.143862 0.143364 0.140109 0.137468 0.134253 0.129607 0.125408 0.120475 0.115546 0.110171 0.104666 0.098082 0.092023 0.084930 0.076731 0.076688 0.070983 0.079258 0.071521 0.060390 0.046068 0.039011 0.034165 0.029082 0.024730 0.020889 0.017165 0.014133 0.011203 0.008298 0.005314 0.002726 0.001471 0.001024 0.001441 0.000357 0.000046 0.000522 0.001069 0.002202 0.002802 0.005897 0.007290 0.011883 0.014185 0.017259 0.018483 0.017439 0.018355 0.019283 0.021488 0.018969 0.019572 0.021672 0.024362 0.025386 0.027647 0.029062 0.030749 0.032464 0.033834 0.033926 0.033869 0.033432 0.032434 0.030760 0.029082 0.026977 0.025117 0.021971 0.018956 0.016107 0.013123 0.009359 0.006378 0.002762 -0.002220 -0.006637 -0.010914 -0.016380 -0.021502 -0.026083 -0.031404 -0.037130 -0.042122 -0.046780 -0.051171 -0.055550 -0.059529 -0.063281 -0.066334 -0.070302 -0.074295 -0.078350 -0.082470 -0.085901 -0.089122 -0.092498 -0.095245 -0.099792 -0.102922 -0.105247 -0.109145 -0.112797 -0.115316 -0.117189 -0.118178 -0.118253 -0.119324 -0.119569 -0.118747 -0.118244 -0.118835 -0.116530 -0.116262 -0.129121 -0.128880 -0.140884 -0.139856 -0.133203 -0.123976 -0.121126 -0.119993 -0.118631 -0.117517 -0.117207 -0.116243 -0.114783 -0.113622 -0.112679 -0.113151 -0.112090 -0.111599 -0.110965 -0.111131 -0.109924 -0.110062 -0.110036 -0.109598 -0.109585 -0.109616 -0.109397 -0.110108 -0.110302 -0.110742 -0.110911 -0.111049 -0.111279 -0.111610 -0.111782 -0.111852 -0.112159 -0.112688 -0.112888 -0.113430 -0.114483 -0.114787 -0.115114 -0.115244 -0.115772 -0.115862 -0.115931 -0.116611 -0.117422 -0.118242 -0.118130 -0.117831 -0.117596 -0.117420 -0.118883 -0.118090 -0.116399 -0.115817 -0.115383 -0.116046 -0.116042 -0.115065 -0.116443 -0.115756 -0.115858 -0.116410 -0.115793 -0.115539 -0.114995 -0.114779 -0.114943 -0.116374 -0.116593 -0.117799 -0.118410 -0.118020 -0.119834 -0.120815 -0.121692 -0.122748 -0.123858 -0.124776 -0.125866 -0.127243 -0.127535 -0.128144 -0.128714 -0.128190 -0.127930 -0.128227 -0.128095 -0.130188 -0.131050 -0.131204 -0.132210 -0.132796 -0.133463 -0.133340 -0.134537 -0.134944 -0.136026 -0.135510 -0.136008 -0.135533 -0.135510 -0.134632 -0.135680 -0.135600 -0.135802 -0.136314 -0.135229 -0.135595 -0.135739 -0.136737 -0.137544 -0.137253 -0.137295 -0.138069 -0.137750 -0.137041 -0.138434 -0.138514 -0.138435 -0.140475 -0.140507 -0.141499 -0.142523 -0.142712 -0.143454 -0.143906 -0.144647 -0.146669 -0.146424 -0.148848 -0.149612 -0.151110 -0.152072 -0.153194 -0.154161 -0.155802 -0.156950 -0.157376 -0.159062 -0.159983 -0.161341 -0.162352 -0.163665 -0.164488 -0.166088 -0.166631 -0.167734 -0.168928 -0.169683 -0.169967 -0.170350 -0.170784 -0.171228 -0.171508 -0.171357 -0.171050 -0.171213 -0.171443 -0.170902 -0.171434 -0.171627 -0.170742 -0.170903 -0.170358 -0.170164 -0.170828 -0.171285 -0.170740 -0.171044 -0.171828 -0.171951 -0.173013 -0.173443 -0.173133 -0.173453 -0.174136 -0.174385 -0.174826 -0.176099 -0.175576 -0.177166 -0.179139 -0.179586 -0.180005 -0.179467 -0.177832 -0.177706 -0.177223 -0.175356 -0.174361 -0.173792 -0.172459 -0.171520 -0.170371 -0.169707 -0.167978 -0.167288 -0.165558 -0.163468 -0.160161 -0.156705 -0.154178 -0.154489 -0.155318 -0.154764 -0.154910 -0.154378 -0.153041 -0.151965 -0.151395 -0.149308 -0.147909 -0.147598 -0.145817 -0.144633 -0.144022 -0.142549 -0.141964 -0.141590 -0.140524 -0.139793 -0.139096 -0.138403 -0.138029 -0.138287 -0.137777 -0.137974 -0.137806 -0.137857 -0.136443 -0.136169 -0.136245 -0.135548 -0.135508 -0.136407 -0.136773 -0.136903 -0.137410 -0.136726 -0.137146 -0.137929 -0.137625 -0.138146 -0.138894 -0.138317 -0.138377 -0.139786 -0.140513 -0.140278 -0.140628 -0.141070 -0.141782 -0.142325 -0.142470 -0.142689 -0.143230 -0.143703 -0.144047 -0.144524 -0.144763 -0.144832 -0.145162 -0.145478 -0.146323 -0.146041 -0.145765 -0.145725 -0.145284 -0.144781 -0.144160 -0.143281 -0.141767 -0.140917 -0.140128 -0.138104 -0.136958 -0.134711 -0.133236 -0.131209 -0.129870 -0.128305 -0.126465 -0.124796 -0.123296 -0.120518 -0.118625 -0.117598 -0.115627 -0.115071 -0.114883 -0.112487 -0.112179 -0.111017 -0.108625 -0.109119 -0.109792 -0.108180 -0.106884 -0.106324 -0.103221 -0.101126 -0.100990 -0.101652 -0.104860 -0.107616 -0.107131 -0.108811 -0.109103 -0.108849 -0.109998 -0.110604 -0.110271 -0.111440 -0.110882 -0.111476 -0.112558 -0.113561 -0.113903 -0.115104 -0.116504 -0.117329 -0.118117 -0.118334 -0.119356 -0.120021 -0.120779 -0.121599 -0.121966 -0.122658 -0.123751 -0.124631 -0.125359 -0.125798 -0.126015 -0.126657 -0.128579 -0.129076 -0.129694 -0.130998 -0.130353 -0.130457 -0.132011 -0.132784 -0.133214 -0.133620 -0.135926 -0.136023 -0.137114 -0.137512 -0.138078 -0.139672 -0.139647 -0.141070 -0.141808 -0.142529 -0.142954 -0.143837 -0.143595 NaN 

-0.119005 -0.117561 -0.115437 -0.114892 -0.112695 -0.111245 -0.109228 -0.107929 -0.106492 -0.104847 -0.103805 -0.103015 -0.101824 -0.101916 -0.101233 -0.099568 -0.100020 -0.099242 -0.099130 -0.098572 -0.097977 -0.097998 -0.098531 -0.098844 -0.099195 -0.099128 -0.099458 -0.101110 -0.101241 -0.102410 -0.103297 -0.104332 -0.105158 -0.107044 -0.108835 -0.110455 -0.112651 -0.113984 -0.115045 -0.117184 -0.118965 -0.120475 -0.122271 -0.124014 -0.125661 -0.127065 -0.129465 -0.132334 -0.133874 -0.135291 -0.136334 -0.135919 -0.137375 -0.138618 -0.139489 -0.140402 -0.141467 -0.141617 -0.141457 -0.141612 -0.142504 -0.142844 -0.141158 -0.140420 -0.140317 -0.139447 -0.138774 -0.137980 -0.136211 -0.134107 -0.132949 -0.131747 -0.131127 -0.130140 -0.128508 -0.127872 -0.126471 -0.125792 -0.124514 -0.123161 -0.122120 -0.121633 -0.120234 -0.123439 -0.123060 -0.124008 -0.123607 -0.123202 -0.123164 -0.122800 -0.123419 -0.123497 -0.124055 -0.124689 -0.124081 -0.124442 -0.125427 -0.126424 -0.125275 -0.123284 -0.123980 -0.126214 -0.127001 -0.127952 -0.129280 -0.129967 -0.129304 -0.130478 -0.130964 -0.131780 -0.131361 -0.131528 -0.131625 -0.132307 -0.132203 -0.131492 -0.132027 -0.131221 -0.130874 -0.129793 -0.128743 -0.128531 -0.128982 -0.128848 -0.128603 -0.128031 -0.127508 -0.125480 -0.110829 -0.109053 -0.107275 -0.106353 -0.104512 -0.102945 -0.100945 -0.097907 -0.095306 -0.090625 -0.089358 -0.087085 -0.083623 -0.079782 -0.077946 -0.074575 -0.067591 -0.061418 -0.057070 -0.056113 -0.051939 -0.046994 -0.042455 -0.034315 -0.030463 -0.026584 -0.021439 -0.017066 -0.012123 -0.007055 -0.003093 -0.000091 0.003225 0.004647 0.008582 0.012001 0.015764 0.019625 0.022118 0.025847 0.030216 0.032239 0.036681 0.042659 0.043560 0.046845 0.050313 0.052354 0.055142 0.057118 0.058450 0.064190 0.064777 0.064324 0.066236 0.067044 0.069199 0.069251 0.068551 0.068339 0.069190 0.070264 0.070553 0.072746 0.075911 0.081104 0.086270 0.089901 0.087515 0.091466 0.097737 0.099416 0.100304 0.103952 0.107951 0.112466 0.118249 0.123819 0.128406 0.133953 0.140495 0.147736 0.154348 0.162316 0.169828 0.178276 0.185892 0.194234 0.202552 0.210010 0.217207 0.225104 0.231482 0.237736 0.243037 0.248375 0.252229 0.256549 0.256876 0.256382 0.270645 0.273243 0.274031 0.274588 0.273822 0.272385 0.268257 0.264883 0.261454 0.258787 0.255523 0.250878 0.245263 0.239389 0.232398 0.224790 0.220566 0.215489 0.208220 0.194329 0.184561 0.173118 0.163870 0.151575 0.142282 0.132838 0.122844 0.113752 0.104360 0.094285 0.084814 0.073656 0.062920 0.050712 0.041966 0.033564 0.026151 0.018574 0.012009 0.006871 0.002248 -0.002911 -0.005073 -0.005546 -0.008479 -0.008829 -0.008996 -0.010087 -0.010240 -0.010562 -0.010756 -0.007612 -0.008940 -0.010676 -0.011487 -0.011408 -0.011242 -0.014732 -0.018860 -0.022632 -0.026620 -0.029316 -0.033213 -0.035264 -0.037187 -0.038207 -0.039926 -0.042271 -0.052436 -0.055670 -0.057105 -0.063156 -0.070500 -0.076714 -0.082592 -0.088358 -0.092587 -0.097721 -0.102078 -0.106661 -0.111454 -0.115509 -0.120457 -0.124070 -0.127139 -0.130023 -0.133564 -0.134685 -0.138342 -0.138730 -0.140411 -0.142894 -0.142884 -0.142760 -0.144451 -0.142648 -0.143975 -0.143684 -0.143968 -0.142473 -0.142260 -0.141911 -0.142392 -0.141205 -0.139673 -0.139714 -0.138606 -0.137866 -0.136814 -0.136256 -0.136195 -0.139424 -0.139465 -0.133310 -0.130317 -0.129055 -0.127503 -0.126956 -0.129096 -0.128779 -0.128161 -0.127101 -0.126089 -0.124151 -0.124322 -0.122696 -0.121920 -0.121671 -0.120422 -0.119176 -0.118128 -0.115962 -0.111649 -0.110369 -0.110421 -0.107472 -0.106127 -0.105456 -0.103466 -0.103327 -0.102549 -0.101009 -0.099774 -0.099599 -0.097328 -0.095695 -0.094230 -0.093623 -0.092333 -0.090602 -0.090424 -0.089154 -0.087064 -0.085589 -0.084805 -0.083106 -0.082198 -0.081970 -0.081404 -0.079806 -0.078524 -0.077005 -0.076644 -0.075611 -0.074788 -0.074869 -0.074444 -0.074167 -0.072879 -0.071942 -0.072088 -0.071620 -0.071044 -0.070862 -0.070399 -0.070019 -0.068858 -0.069002 -0.069144 -0.067721 -0.067912 -0.067483 -0.067742 -0.067687 -0.067963 -0.068067 -0.068426 -0.068772 -0.069275 -0.069341 -0.070269 -0.072005 -0.072602 -0.073760 -0.075366 -0.075952 -0.076727 -0.077958 -0.078897 -0.079508 -0.080185 -0.081002 -0.082277 -0.083670 -0.086227 -0.088895 -0.091912 -0.094300 -0.096208 -0.096932 -0.099550 -0.101177 -0.102335 -0.109004 -0.113484 -0.117543 -0.120946 -0.123038 -0.123591 -0.125081 -0.127866 -0.130888 -0.133208 -0.135041 -0.139484 -0.142953 -0.144140 -0.147627 -0.149564 -0.150463 -0.151644 -0.150940 -0.146483 -0.145935 -0.144918 -0.143170 -0.141566 -0.138853 -0.136068 -0.135534 -0.133118 -0.130448 -0.127255 -0.124533 -0.121585 -0.117170 -0.115049 -0.112959 -0.109511 -0.109514 -0.107089 -0.104447 -0.101635 -0.099798 -0.099197 -0.097696 -0.097119 -0.096226 -0.095460 -0.094460 -0.093090 -0.092000 -0.091117 -0.091216 -0.090756 -0.089775 -0.089440 -0.088540 -0.088628 -0.086435 -0.085065 -0.083012 -0.080412 -0.078413 -0.075819 -0.073111 -0.071218 -0.068457 -0.067174 -0.065016 -0.062132 -0.060609 -0.058864 -0.055697 -0.055690 -0.053203 -0.050644 -0.050430 -0.048239 -0.047686 -0.046456 -0.045047 -0.044685 -0.043105 -0.041504 -0.041945 -0.040994 -0.040664 -0.041529 -0.040059 -0.040632 -0.041806 -0.041984 -0.042942 -0.043118 -0.044926 -0.045154 -0.045979 -0.047057 -0.048548 -0.049490 -0.051013 -0.053014 -0.054867 -0.055536 -0.058801 -0.060481 -0.061608 -0.063990 -0.065996 -0.068330 -0.072096 -0.074141 -0.077426 -0.079156 -0.082043 -0.085638 -0.086852 -0.089915 -0.091683 -0.093419 -0.091058 -0.075703 -0.072497 -0.073329 -0.073079 -0.072492 -0.069983 -0.066822 -0.066318 -0.063577 -0.060088 -0.057724 -0.052071 -0.045031 -0.039928 -0.031460 -0.024472 -0.016025 -0.007095 0.001885 0.010900 0.021221 0.030505 0.040018 0.050139 0.059619 0.070991 0.080494 0.091453 0.103801 0.113774 0.124183 0.135955 0.145352 0.154715 0.164878 0.173543 0.182848 0.190361 0.196429 0.204111 NaN 

0.087102 0.094961 0.107714 0.117531 0.126694 0.136671 0.146026 0.153813 0.161673 0.169478 0.175229 0.180362 0.185727 0.190464 0.191667 0.194638 0.196784 0.198369 0.199794 0.199399 0.196750 0.195852 0.194106 0.191563 0.191567 0.186977 0.177584 0.171489 0.164579 0.155746 0.152948 0.143102 0.133605 0.123922 0.114331 0.103887 0.092582 0.080998 0.068967 0.058005 0.044592 0.030327 0.017630 0.004443 -0.008771 -0.021901 -0.033775 -0.041693 -0.051530 -0.063091 -0.074534 -0.086162 -0.097659 -0.107843 -0.117510 -0.126013 -0.134632 -0.142086 -0.146732 -0.150031 -0.148819 -0.142886 -0.137463 -0.130766 -0.121198 -0.108334 -0.091111 -0.079543 -0.072483 -0.063166 -0.056484 -0.043528 -0.036643 -0.030691 -0.027466 -0.022917 -0.016365 -0.010659 -0.002869 0.002415 0.008044 0.012548 0.017271 0.021276 0.024450 0.029845 0.032866 0.034134 0.035516 0.035796 0.036254 0.036554 0.038543 0.039821 0.043041 0.044962 0.045549 0.044237 0.046326 0.047120 0.046089 0.043288 0.042535 0.041139 0.038524 0.038033 0.037717 0.036972 0.034853 0.034809 0.029877 0.026398 0.024910 0.021299 0.014294 0.011314 0.006702 0.003119 0.000297 -0.003793 -0.010310 -0.014187 -0.018451 -0.022412 -0.018598 -0.021151 -0.029892 -0.034672 -0.039268 -0.045191 -0.043836 -0.048145 -0.051502 -0.053440 -0.055246 -0.055234 -0.055890 -0.055793 -0.054047 -0.051854 -0.050169 -0.052011 -0.050557 -0.047312 -0.044743 -0.041133 -0.039706 -0.038315 -0.038135 -0.034648 -0.031678 -0.029501 -0.026135 -0.021834 -0.019173 -0.016839 -0.014903 -0.014819 -0.013278 -0.011549 -0.010755 -0.010578 -0.010208 -0.008791 -0.008672 -0.009223 -0.009469 -0.009623 -0.008762 -0.009011 -0.009900 -0.012751 -0.014284 -0.017779 -0.023555 -0.025923 -0.029291 -0.031530 -0.032136 -0.034050 -0.037666 -0.040999 -0.044086 -0.046265 -0.049547 -0.052570 -0.056011 -0.059177 -0.061941 -0.066851 -0.070793 -0.073693 -0.078239 -0.082764 -0.087138 -0.089590 -0.092320 -0.094083 -0.097862 -0.104423 -0.108992 -0.112102 -0.114965 -0.117688 -0.120845 -0.124449 -0.126969 -0.129841 -0.132092 -0.134504 -0.134701 -0.135010 -0.138685 -0.138746 -0.137672 -0.136353 -0.135170 -0.135264 -0.134444 -0.131801 -0.130063 -0.129447 -0.127943 -0.126232 -0.121716 -0.120447 -0.119877 -0.119374 -0.118119 -0.118609 -0.118976 -0.117287 -0.117091 -0.116190 -0.117926 -0.116925 -0.116622 -0.115764 -0.115951 -0.114823 -0.113535 -0.113670 -0.113805 -0.114929 -0.113453 -0.113283 -0.113108 -0.112947 -0.112949 -0.112171 -0.113331 -0.114972 -0.115724 -0.116052 -0.114447 -0.116394 -0.116493 -0.116808 -0.116921 -0.117287 -0.119098 -0.120563 -0.121833 -0.122744 -0.125983 -0.126893 -0.128130 -0.128991 -0.131692 -0.133853 -0.134940 -0.136756 -0.138151 -0.140162 -0.141828 -0.143786 -0.146648 -0.148993 -0.151876 -0.154193 -0.157943 -0.160847 -0.162664 -0.164631 -0.166178 -0.170689 -0.172763 -0.175931 -0.178491 -0.182011 -0.184696 -0.186689 -0.189026 -0.190093 -0.193722 -0.193543 -0.192705 -0.193390 -0.192036 -0.191248 -0.189077 -0.186107 -0.182046 -0.179192 -0.175851 -0.173790 -0.171484 -0.168174 -0.165069 -0.158487 -0.154501 -0.151384 -0.148104 -0.143984 -0.143375 -0.141220 -0.135722 -0.133193 -0.132232 -0.133029 -0.133700 -0.133017 -0.132186 -0.131104 -0.131091 -0.130483 -0.129844 -0.129527 -0.130090 -0.132109 -0.133415 -0.131789 -0.133370 -0.136676 -0.137738 -0.135723 -0.140655 -0.140265 -0.140548 -0.137480 -0.135179 -0.132770 -0.129109 -0.114927 -0.098079 -0.090933 -0.082045 -0.071514 -0.060023 -0.044752 -0.030100 -0.016540 -0.005847 0.005452 0.020279 0.034066 0.048111 0.066403 0.083306 0.102329 0.122711 0.139956 0.156801 0.173374 0.192935 0.213065 0.229861 0.248174 0.269063 0.286634 0.304606 0.322358 0.338421 0.355352 0.371106 0.384281 0.394963 0.409141 0.422674 0.437038 0.450325 0.460329 0.469405 0.478459 0.489501 0.497769 0.500906 0.508236 0.512748 0.516489 0.516935 0.518352 0.518385 0.516982 0.515040 0.508700 0.504494 0.500370 0.495756 0.490399 0.484057 0.477142 0.467649 0.457682 0.452287 0.440758 0.430677 0.420138 0.409127 0.401116 0.391763 0.381609 0.371210 0.361998 0.350506 0.342213 0.335263 0.328463 0.319638 0.312885 0.307160 0.303298 0.298734 0.295549 0.291894 0.287216 0.287940 0.288076 0.288368 0.286146 0.286351 0.284925 0.280420 0.278069 0.278281 0.279658 0.282733 0.280091 0.277916 0.273612 0.273458 0.275433 0.275830 0.267326 0.261165 0.257980 0.256738 0.251588 0.245644 0.238648 0.235082 0.235070 0.235943 0.233199 0.227151 0.220581 0.212313 0.207418 0.204805 0.199774 0.191683 0.183708 0.178653 0.174468 0.168142 0.164392 0.160618 0.157873 0.157118 0.154973 0.153250 0.152011 0.151073 0.148996 0.149222 0.147200 0.142257 0.141486 0.141361 0.142274 0.143198 0.144710 0.146757 0.149328 0.150183 0.151491 0.152869 0.152127 0.155041 0.156004 0.159024 0.162584 0.165086 0.167450 0.171343 0.173803 0.174997 0.176167 0.176866 0.177780 0.178001 0.178591 0.179323 0.179336 0.178352 0.179180 0.179439 0.179835 0.180583 0.181631 0.179464 0.178739 0.177457 0.179127 0.178226 0.177089 0.177038 0.177381 0.177161 0.175625 0.175397 0.173656 0.173326 0.171505 0.170005 0.168349 0.165982 0.164206 0.162099 0.161558 0.159352 0.157506 0.155839 0.152488 0.150578 0.149145 0.146801 0.143385 0.140524 0.137982 0.136250 0.133379 0.131325 0.127549 0.124459 0.122603 0.117391 0.113412 0.109893 0.105546 0.102442 0.099469 0.097480 0.094015 0.092292 0.086501 0.082089 0.076174 0.069983 0.063975 0.060916 0.062351 0.059201 0.056313 0.053573 0.051519 0.049624 0.044551 0.037775 0.034172 0.032568 0.030336 0.027605 0.025490 0.022242 0.022111 0.018458 0.015325 0.013331 0.010728 0.008898 0.005961 0.004343 0.000859 -0.002139 -0.004808 -0.007808 -0.011063 -0.014618 -0.017199 -0.019818 -0.020646 -0.023234 -0.028356 -0.033799 -0.034063 -0.036661 -0.038885 -0.043743 -0.048036 NaN 

-0.103584 -0.092074 -0.080519 -0.068505 -0.056390 -0.044724 -0.033089 -0.020806 -0.009481 0.002831 0.014464 0.025650 0.036249 0.046845 0.056872 0.067876 0.078567 0.087160 0.096417 0.104767 0.112488 0.120586 0.127157 0.133426 0.139910 0.145442 0.150117 0.153810 0.157374 0.160136 0.163010 0.165262 0.166289 0.167355 0.168485 0.167716 0.167330 0.165555 0.163109 0.160676 0.157939 0.154093 0.150594 0.146699 0.141750 0.136985 0.131917 0.126104 0.120795 0.115144 0.108983 0.103342 0.097043 0.091432 0.087255 0.082377 0.078403 0.076898 0.073980 0.071468 0.077106 0.068788 0.063015 0.064618 0.059338 0.057779 0.058841 0.055997 0.052526 0.054778 0.053423 0.052243 0.047787 0.038216 0.035351 0.036072 0.033461 0.031665 0.030123 0.026973 0.024510 0.023626 0.021610 0.019692 0.016224 0.015121 0.013948 0.011622 0.008757 0.005849 0.003548 0.001534 -0.000651 -0.002972 -0.005375 -0.007370 -0.011403 -0.014894 -0.016176 -0.018071 -0.020332 -0.021815 -0.023965 -0.027226 -0.029359 -0.031130 -0.033199 -0.034307 -0.035987 -0.038625 -0.038458 -0.037485 -0.036555 -0.035280 -0.033091 -0.033467 -0.033102 -0.032246 -0.032622 -0.031865 -0.030961 -0.031434 -0.030124 -0.029734 -0.030589 -0.030049 -0.028111 -0.027793 -0.027408 -0.026335 -0.026365 -0.025634 -0.024962 -0.026576 -0.026463 -0.025894 -0.026340 -0.026306 -0.026220 -0.025250 -0.025291 -0.024519 -0.024359 -0.024013 -0.023161 -0.023630 -0.023285 -0.023773 -0.024107 -0.023164 -0.023008 -0.023239 -0.023026 -0.023146 -0.024379 -0.024085 -0.022453 -0.023263 -0.022947 -0.023433 -0.024645 -0.024869 -0.024759 -0.027394 -0.026186 -0.025460 -0.028310 -0.028098 -0.027503 -0.031019 -0.031121 -0.031759 -0.032298 -0.032899 -0.033405 -0.033009 -0.033501 -0.033982 -0.033808 -0.034219 -0.034549 -0.034903 -0.034802 -0.035327 -0.035468 -0.035937 -0.036358 -0.036702 -0.035814 -0.035892 -0.036676 -0.035647 -0.036660 -0.037739 -0.036693 -0.035811 -0.035425 -0.034283 -0.034057 -0.034335 -0.033501 -0.033021 -0.032546 -0.031936 -0.031049 -0.031433 -0.031263 -0.031159 -0.031455 -0.031195 -0.030991 -0.031212 -0.030901 -0.031996 -0.032344 -0.033127 -0.032719 -0.033758 -0.034245 -0.033608 -0.033310 -0.033906 -0.033628 -0.035138 -0.035724 -0.036893 -0.039250 -0.040356 -0.041403 -0.043003 -0.044172 -0.045112 -0.047267 -0.046822 -0.048465 -0.050003 -0.050621 -0.051288 -0.053464 -0.055518 -0.057324 -0.059563 -0.060545 -0.062699 -0.064612 -0.065260 -0.065109 -0.066677 -0.067262 -0.068808 -0.070152 -0.070961 -0.071594 -0.072349 -0.072772 -0.073137 -0.075038 -0.075619 -0.076008 -0.076382 -0.076449 -0.075455 -0.075158 -0.074570 -0.074981 -0.076031 -0.074582 -0.074300 -0.073831 -0.073146 -0.072308 -0.072412 -0.071575 -0.070832 -0.071221 -0.070408 -0.069161 -0.068696 -0.068235 -0.067489 -0.067192 -0.065378 -0.065696 -0.065638 -0.064696 -0.063944 -0.063156 -0.061890 -0.061660 -0.061062 -0.060270 -0.059371 -0.058647 -0.057868 -0.056661 -0.055775 -0.053720 -0.052760 -0.050760 -0.049280 -0.048049 -0.046127 -0.044236 -0.041789 -0.040797 -0.038714 -0.037400 -0.035477 -0.033476 -0.031623 -0.029714 -0.027544 -0.026116 -0.023299 -0.020398 -0.018618 -0.016537 -0.015287 -0.013895 -0.012490 -0.009351 -0.008256 -0.007584 -0.006305 -0.004548 -0.002680 -0.000027 0.000821 0.002313 0.002237 0.002468 0.004683 0.005354 0.005795 0.008817 0.010534 0.010322 0.013790 0.012177 0.012221 0.012468 0.012553 0.013305 0.014535 0.014836 0.014424 0.016694 0.013407 0.013808 0.016863 0.011732 0.013007 0.012986 0.012465 0.013737 0.016037 0.017297 0.020960 0.022163 0.021383 0.023435 0.023569 0.022490 0.021411 0.017976 0.019543 0.021366 0.024482 0.027016 0.031358 0.034047 0.037608 0.042329 0.045406 0.044328 0.048924 0.055237 0.058521 0.069010 0.079007 0.087511 0.099713 0.111078 0.119847 0.134314 0.147423 0.158495 0.174508 0.189515 0.203891 0.225831 0.242100 0.256070 0.287952 0.305396 0.314526 0.343859 0.363133 0.374065 0.409197 0.429678 0.436892 0.470391 0.495160 0.513359 0.546606 0.573077 0.595223 0.628377 0.662164 0.690943 0.726257 0.765725 0.796666 0.833653 0.870631 0.906721 0.946627 0.988220 1.026381 1.071242 1.116737 1.157965 1.204103 1.251356 1.295640 1.346509 1.394406 1.441429 1.491107 1.537905 1.585636 1.635223 1.683592 1.729093 1.777023 1.819509 1.864893 1.908228 1.949712 1.988126 2.025416 2.062404 2.095737 2.128260 2.155386 2.183748 2.210898 2.236010 2.256697 2.274885 2.285843 2.297166 2.308399 2.313586 2.317380 2.318580 2.317565 2.316535 2.312897 2.306509 2.301206 2.292515 2.272367 2.262270 2.244058 2.228972 2.206383 2.185969 2.161676 2.136719 2.112393 2.083752 2.054189 2.027161 1.994305 1.972302 1.949889 1.916060 1.888793 1.867012 1.836065 1.811609 1.788873 1.763447 1.742701 1.728405 1.708118 1.690681 1.680056 1.659785 1.646583 1.639434 1.620587 1.613959 1.612764 1.604294 1.603281 1.604027 1.599041 1.603650 1.611364 1.612295 1.615865 1.631911 1.641365 1.649343 1.670479 1.687392 1.693635 1.707977 1.724552 1.731161 1.743568 1.764838 1.777534 1.795477 1.808571 1.819779 1.836936 1.846711 1.856112 1.869965 1.880690 1.888782 1.903830 1.908341 1.915102 1.923577 1.927653 1.929702 1.933237 1.931604 1.928149 1.926664 1.918620 1.912412 1.905481 1.892521 1.881382 1.870253 1.855759 1.838025 1.822539 1.805178 1.782966 1.759763 1.731470 1.704257 1.681509 1.656411 1.627525 1.596170 1.568396 1.536512 1.504852 1.476237 1.440355 1.402241 1.363741 1.329310 1.293674 1.261385 1.231918 1.206752 1.168108 1.134422 1.111607 1.066218 1.041312 1.020910 0.983988 0.962348 0.948240 0.904236 0.899687 0.877916 0.844671 0.846687 0.832931 0.814711 0.808676 0.793632 0.783464 0.779305 0.763815 0.752756 0.750511 0.734971 0.723919 0.710591 0.699230 0.686196 0.672427 0.659650 0.646622 0.631932 0.621314 0.608224 0.592875 NaN 
