# Supplementary material for: Distinct dynamics of neuronal activity during concurrent motor planning and execution
Source: Nat Commun. 2021 Sep 10;12:5390. doi: 10.1038/s41467-021-25558-8 (PMC8433382; doi:10.1038/s41467-021-25558-8)
Supplement: Supplementary file 5 — Source Data [file 41467_2021_25558_MOESM5_ESM.zip › Source Data/Figure7/Figure7D.txt]

summarizeFlows_Working_v4.m
----------------------------------------------------------------------
**********************************************************************
----------------------------------------------------------------------
Cyclic duration. First row: Stimulation frequency 0.1, 0.3, 1, 3, 10 (Hz), Second row: Duration (s), Third row: Animal id. Columns: Trials.
#Rows: 3.000000
#Cols: 81.000000

Column values: 
 

Rows: 
3.000000 2.000000 1.000000 5.000000 4.000000 3.000000 2.000000 4.000000 4.000000 5.000000 1.000000 5.000000 5.000000 4.000000 2.000000 5.000000 1.000000 3.000000 1.000000 5.000000 2.000000 1.000000 1.000000 1.000000 4.000000 3.000000 1.000000 4.000000 5.000000 5.000000 4.000000 3.000000 2.000000 1.000000 3.000000 5.000000 2.000000 1.000000 2.000000 2.000000 5.000000 5.000000 5.000000 3.000000 3.000000 2.000000 2.000000 4.000000 1.000000 2.000000 1.000000 5.000000 3.000000 5.000000 3.000000 4.000000 4.000000 4.000000 4.000000 3.000000 2.000000 1.000000 4.000000 3.000000 2.000000 4.000000 1.000000 1.000000 3.000000 3.000000 5.000000 2.000000 3.000000 3.000000 3.000000 1.000000 2.000000 2.000000 4.000000 5.000000 2.000000 

0.000000 0.000000 0.000000 4.999991 0.000000 0.000000 0.000000 1.333328 4.999991 0.000000 0.000000 0.000000 0.000000 0.000000 0.000000 0.000000 0.000000 0.000000 0.000000 0.000000 0.000000 0.000000 0.000000 0.000000 0.000000 0.000000 0.000000 0.000000 0.000000 0.000000 0.000000 0.000000 0.000000 0.000000 0.000000 2.333313 0.000000 0.000000 0.000000 0.000000 2.666656 0.000000 0.000000 0.000000 0.000000 0.000000 0.000000 0.000000 0.000000 0.000000 0.000000 0.000000 0.000000 0.000000 0.000000 0.000000 1.000012 0.000000 0.000000 0.000000 0.000000 0.000000 0.000000 0.000000 0.000000 0.000000 0.000000 0.000000 0.000000 0.000000 1.666660 0.000000 0.000000 0.000000 0.000000 0.000000 0.000000 0.000000 6.666668 0.000000 0.000000 

1.000000 2.000000 1.000000 2.000000 1.000000 1.000000 1.000000 1.000000 2.000000 1.000000 2.000000 1.000000 1.000000 1.000000 1.000000 2.000000 2.000000 1.000000 1.000000 2.000000 2.000000 1.000000 1.000000 1.000000 1.000000 2.000000 1.000000 1.000000 2.000000 1.000000 1.000000 1.000000 1.000000 1.000000 2.000000 2.000000 1.000000 1.000000 1.000000 2.000000 1.000000 1.000000 1.000000 1.000000 1.000000 1.000000 1.000000 1.000000 2.000000 1.000000 1.000000 1.000000 1.000000 1.000000 2.000000 1.000000 2.000000 2.000000 2.000000 1.000000 2.000000 2.000000 1.000000 2.000000 1.000000 1.000000 1.000000 2.000000 1.000000 2.000000 1.000000 2.000000 1.000000 1.000000 2.000000 2.000000 1.000000 2.000000 2.000000 1.000000 1.000000 
