# Supplementary material for: Distinct dynamics of neuronal activity during concurrent motor planning and execution
Source: Nat Commun. 2021 Sep 10;12:5390. doi: 10.1038/s41467-021-25558-8 (PMC8433382; doi:10.1038/s41467-021-25558-8)
Supplement: Supplementary file 5 — Source Data [file 41467_2021_25558_MOESM5_ESM.zip › Source Data/SFigure1/MS_Figure1A.txt]

Reviewer_BehaviorGridQuant_v16.m
----------------------------------------------------------------------
**********************************************************************
----------------------------------------------------------------------
Overall movement across sessions for neck-locomotion: Row 1: Time (s). Row 2: Velocity. Columns: sessions.
#Rows: 2.000000
#Cols: 116.000000

Column values: 
 

Rows: 
0.507361 1.049631 1.577025 2.107981 2.647814 3.124289 3.513386 3.869822 4.184286 4.554908 4.916617 5.454908 5.989844 6.537825 7.832875 8.368725 8.904344 9.435028 9.961925 10.521086 11.050289 11.579481 12.116397 12.680578 13.211197 13.739517 14.267242 14.841056 15.411592 15.951747 16.505497 17.051153 17.555133 18.061622 18.613358 19.159289 19.670569 20.169644 20.708236 21.261989 21.788531 22.407428 22.980439 23.548339 24.108692 24.673731 25.202392 25.797011 26.444658 26.461106 26.981042 27.476042 28.000633 28.507172 29.053461 29.584172 30.078597 30.621500 31.158164 31.699775 32.217778 32.755100 33.274578 33.834589 34.368858 34.899875 35.540883 36.070528 36.606350 37.174506 37.707822 38.338656 38.871486 39.423139 40.036089 40.568631 41.145478 41.743972 42.286853 42.858933 43.394094 43.944894 44.492400 45.014561 45.545414 46.081889 46.605333 47.161219 47.708894 48.269189 48.782442 49.309186 49.956133 50.529194 51.077011 51.594664 52.135842 52.655447 53.463153 53.474989 54.064389 54.628133 55.190842 55.727236 56.441028 56.468000 57.066256 57.565775 58.435325 58.994261 59.652825 60.098172 60.715833 60.734978 61.126053 61.604331 

19.782150 23.309222 18.952486 21.649428 23.018536 7.023819 13.040390 26.498175 20.910147 23.038206 25.066315 1.827175 18.178064 21.671412 0.201388 19.380834 18.878382 23.529077 20.433274 20.011396 18.956273 8.354382 16.380694 14.074966 20.016780 16.010184 21.701058 22.282826 25.407541 9.046790 23.872684 19.109229 15.142572 14.496642 26.309844 24.352612 24.590557 23.428477 13.007430 26.470429 15.928472 20.363132 16.284746 23.010689 29.657632 22.830781 19.487374 7.476223 5.829258 5.456462 26.243890 23.961702 21.108742 19.878600 14.375501 24.652322 19.062827 28.226507 30.080444 12.300549 18.606255 11.523015 23.682854 8.841673 16.409985 22.100203 18.094908 26.809816 25.558967 19.522548 10.699888 24.580411 26.526393 20.345293 16.321405 20.283026 13.181926 28.925033 18.402079 13.719186 4.085731 22.227613 21.881626 27.104000 22.624780 14.899915 7.866287 20.372718 18.321909 30.650623 24.966508 15.786900 29.965767 5.501228 13.196494 13.938713 16.084459 22.732938 12.744140 0.000000 13.472828 23.313971 20.477849 13.352537 23.398689 0.000000 23.144542 29.165656 18.050750 10.067422 17.643575 15.032593 27.418009 0.000000 17.587730 26.110222 


----------------------------------------------------------------------
**********************************************************************
----------------------------------------------------------------------
Overall movement across sessions for paw-locomotion: Row 1: Time (s). Row 2: Velocity. Columns: sessions.
#Rows: 2.000000
#Cols: 118.000000

Column values: 
 

Rows: 
0.507361 1.049631 1.577025 2.107981 2.647814 3.124289 3.513386 3.869822 4.184286 4.554908 4.916617 5.454908 5.989844 6.537825 7.832875 8.368725 8.904344 9.435028 9.961925 10.521086 11.050289 11.579481 12.116397 12.680578 13.211197 13.739517 14.267242 14.841056 15.411592 15.951747 16.505497 17.051153 17.555133 18.061622 18.613358 19.159289 19.670569 20.169644 20.708236 21.261989 21.788531 22.407428 22.980439 23.548339 24.108692 24.673731 25.202392 25.797011 26.444658 26.461106 26.981042 27.476042 28.000633 28.507172 29.053461 29.584172 30.078597 30.621500 31.158164 31.699775 32.217778 32.755100 33.274578 33.834589 34.368858 34.899875 35.540883 36.070528 36.606350 37.174506 37.707822 38.338656 38.871486 39.423139 40.036089 40.568631 41.145478 41.743972 42.286853 42.858933 43.394094 43.944894 44.492400 45.014561 45.545414 46.081889 46.605333 47.161219 47.708894 48.269189 48.782442 49.309186 49.956133 50.529194 51.077011 51.594664 52.135842 52.655447 53.463153 53.474989 54.064389 54.628133 55.190842 55.727236 56.441028 56.468000 57.066256 57.565775 58.435325 58.994261 59.652825 60.098172 60.715833 61.584267 62.121519 62.140664 62.531739 63.010017 

23.872647 23.575717 21.753585 33.705802 28.072627 9.327510 19.847849 29.006467 28.307760 31.303192 25.191224 2.376696 22.312143 26.635999 0.394820 27.660936 24.382124 28.918610 25.976444 26.372902 23.246405 6.106933 14.930833 19.211080 22.808585 21.430049 29.867083 21.279120 30.429455 10.212965 23.354207 10.067236 22.984198 6.743401 35.650002 29.671601 28.756659 14.960109 21.590596 27.992437 23.570431 25.550883 16.458003 30.316915 39.563992 29.966853 23.259758 10.693122 8.158374 3.701318 32.243095 31.058261 27.863514 22.575170 16.173252 30.519800 24.439452 34.810358 16.217773 15.379525 24.303630 14.554033 29.250351 13.188020 22.268768 27.001243 19.903486 34.120691 37.324646 31.249748 17.074654 35.378614 35.533643 26.868592 22.232456 24.622865 4.194684 40.128979 26.021458 14.874299 4.676936 24.358747 20.281657 27.944285 20.949791 13.157492 6.592918 22.528708 14.715642 18.713317 28.025009 14.576867 33.394153 5.770734 13.701626 16.730259 18.750119 30.140097 12.790866 0.000000 15.328759 19.100014 18.936056 11.121279 28.938755 0.000000 24.059817 27.907097 20.420317 9.670174 14.305789 10.410441 30.828089 0.000000 23.460353 0.000000 20.460459 13.986770 


----------------------------------------------------------------------
**********************************************************************
----------------------------------------------------------------------
Overall movement across sessions for paw-joystick: Row 1: Time (s). Row 2: Velocity. Columns: sessions.
#Rows: 2.000000
#Cols: 213.000000

Column values: 
 

Rows: 
0.354292 0.742206 1.747006 1.918144 2.410008 2.837142 4.002956 4.053058 4.065378 4.137125 4.398417 4.678356 4.958294 4.975386 5.389253 5.676200 5.701497 5.776700 5.863814 6.550669 6.575528 7.015694 7.520317 8.449889 8.782417 9.144264 9.946747 10.410022 10.675322 10.967433 11.225761 11.934833 12.458911 12.583900 12.753919 13.157869 13.553747 13.861472 13.982797 14.728178 15.145936 15.582742 15.953006 16.099789 16.228700 16.640211 17.055475 17.377297 17.495853 17.956536 18.293147 18.796153 19.097689 20.171450 21.120336 21.623983 22.214717 22.645317 23.684450 24.917281 25.978233 26.357194 26.819317 27.635858 28.137686 28.306042 28.806047 29.218783 29.588336 29.936531 30.408175 30.813067 31.243008 31.637839 31.638806 31.815067 32.860828 33.528092 33.688086 34.112789 34.638897 35.159781 35.622522 36.021672 36.371144 36.787114 36.973358 37.410697 37.765567 38.237364 38.405953 38.453308 39.306000 39.975750 40.343461 40.463425 40.542944 41.734336 42.466347 43.352719 43.824497 44.383206 44.907494 45.885078 46.307258 47.271236 48.263036 48.776786 49.774458 50.327092 51.315608 51.999358 52.519589 53.639333 54.248639 54.855994 55.864036 56.797475 57.833378 58.855275 59.295650 59.881047 60.903503 61.864300 62.807819 63.748169 64.312961 65.309044 66.281311 67.438953 67.591486 68.279644 69.290472 69.505506 70.089506 70.778383 71.833542 72.994781 73.916017 74.387947 75.543644 76.679872 77.226097 77.718356 78.609208 79.331878 80.139253 80.715211 81.151258 82.094739 83.019467 83.738739 84.893606 85.638958 86.662947 87.789344 88.870578 89.720017 91.703186 92.388242 93.328208 95.011972 96.931978 97.887100 98.958414 100.043872 101.150014 102.591397 104.074906 105.380761 106.280581 107.756472 109.422300 110.280336 111.215783 112.814931 114.122656 115.416311 117.023267 117.776619 119.719903 120.725017 122.172417 123.406631 123.684061 124.419908 125.346450 127.055744 128.749097 129.984622 131.000139 132.294347 133.218186 133.494803 134.469764 135.565472 135.852269 136.326706 136.732783 137.594094 137.917167 138.637419 139.250186 139.827919 140.771506 141.573633 142.283447 142.946019 143.824900 144.795369 145.637922 145.902069 146.568564 

0.407613 1.143525 2.950021 0.233696 0.427771 0.483072 0.201319 0.150466 0.246937 2.538839 0.459082 3.077720 3.077720 0.621326 1.010450 0.488190 2.238047 0.476235 0.548607 0.741416 2.975114 0.553500 3.168480 2.904426 0.669496 2.123905 1.172885 0.780342 1.139212 0.887417 1.126529 0.838120 2.880382 0.905969 1.484621 0.761099 1.351183 1.091232 0.856550 3.528541 1.775835 2.084708 0.918440 0.557302 1.214563 3.943067 1.724894 1.700760 1.498085 0.879272 1.426569 1.546783 3.488064 1.092935 0.891098 1.647249 1.846408 1.196773 1.474125 0.853837 1.131502 0.678656 0.944482 1.398384 1.280852 0.769589 3.248802 1.741324 1.168310 1.321475 1.040149 1.022326 1.464705 1.797762 7.201489 0.956334 0.889144 1.125218 1.599719 2.902857 0.632347 0.830428 1.562349 1.472214 1.485956 2.659488 0.615558 1.728081 1.172825 0.511482 0.871708 0.154629 2.729973 1.548564 1.423576 0.611080 0.566088 1.321496 0.772350 3.083426 2.182150 1.877359 1.781631 1.952199 0.722164 1.980952 1.835750 1.439790 1.614289 3.188125 0.862634 2.968383 1.021050 2.387002 2.412720 1.324642 2.393405 2.131028 1.436104 1.648873 2.274518 2.814031 1.511509 1.406420 2.334458 1.722917 3.316093 2.611095 3.464969 6.180346 1.214455 2.298075 2.995859 4.338006 4.929231 1.642324 2.901884 6.941123 6.710915 3.441824 1.489074 4.934692 2.607078 2.720739 1.182743 1.659623 2.518884 1.859991 9.144393 4.221653 1.616876 2.464289 3.042036 2.855004 8.574871 5.674799 3.961949 8.622136 4.071729 2.609522 2.220689 3.103065 2.140881 2.619892 3.147547 12.322817 6.309432 5.287569 11.272044 6.155149 5.917696 7.297612 11.246369 6.365957 10.659965 4.883278 1.615534 2.717111 1.994766 2.009151 1.971555 9.797577 4.644927 6.335778 7.588209 4.565494 16.291691 2.744071 2.011954 2.752267 1.890822 3.399589 3.515215 5.402257 8.840762 3.123312 3.081307 1.684854 4.253068 2.935564 13.620397 6.092285 7.441690 4.994933 8.884900 2.921705 7.510027 6.509911 3.151552 5.323857 3.751038 4.354548 7.612367 
