# Supplementary material for: Distinct dynamics of neuronal activity during concurrent motor planning and execution
Source: Nat Commun. 2021 Sep 10;12:5390. doi: 10.1038/s41467-021-25558-8 (PMC8433382; doi:10.1038/s41467-021-25558-8)
Supplement: Supplementary file 5 — Source Data [file 41467_2021_25558_MOESM5_ESM.zip › Source Data/SFigure1/MS_Figure1B.txt]

Reviewer_BehaviorGridQuant_v16.m
----------------------------------------------------------------------
**********************************************************************
----------------------------------------------------------------------
Directed movement across sessions for neck-locomotion: Row 1: Time (s). Row 2: x-movement. Row 3: y-movement. Columns: sessions.
#Rows: 3.000000
#Cols: 116.000000

Column values: 
 

Rows: 
0.507361 1.049631 1.577025 2.107981 2.647814 3.124289 3.513386 3.869822 4.184286 4.554908 4.916617 5.454908 5.989844 6.537825 7.832875 8.368725 8.904344 9.435028 9.961925 10.521086 11.050289 11.579481 12.116397 12.680578 13.211197 13.739517 14.267242 14.841056 15.411592 15.951747 16.505497 17.051153 17.555133 18.061622 18.613358 19.159289 19.670569 20.169644 20.708236 21.261989 21.788531 22.407428 22.980439 23.548339 24.108692 24.673731 25.202392 25.797011 26.444658 26.461106 26.981042 27.476042 28.000633 28.507172 29.053461 29.584172 30.078597 30.621500 31.158164 31.699775 32.217778 32.755100 33.274578 33.834589 34.368858 34.899875 35.540883 36.070528 36.606350 37.174506 37.707822 38.338656 38.871486 39.423139 40.036089 40.568631 41.145478 41.743972 42.286853 42.858933 43.394094 43.944894 44.492400 45.014561 45.545414 46.081889 46.605333 47.161219 47.708894 48.269189 48.782442 49.309186 49.956133 50.529194 51.077011 51.594664 52.135842 52.655447 53.463153 53.474989 54.064389 54.628133 55.190842 55.727236 56.441028 56.468000 57.066256 57.565775 58.435325 58.994261 59.652825 60.098172 60.715833 60.734978 61.126053 61.604331 

3.000000 3.000000 1.000000 3.000000 2.000000 2.000000 3.000000 3.000000 3.000000 2.000000 3.000000 1.000000 2.000000 3.000000 2.000000 3.000000 2.000000 3.000000 2.000000 3.000000 3.000000 3.000000 3.000000 3.000000 3.000000 3.000000 3.000000 3.000000 2.000000 3.000000 3.000000 3.000000 3.000000 3.000000 3.000000 2.000000 3.000000 2.000000 2.000000 3.000000 3.000000 3.000000 2.000000 3.000000 3.000000 3.000000 2.000000 2.000000 2.000000 1.000000 2.000000 3.000000 3.000000 3.000000 3.000000 3.000000 2.000000 3.000000 3.000000 3.000000 3.000000 3.000000 3.000000 3.000000 3.000000 2.000000 2.000000 3.000000 3.000000 2.000000 3.000000 3.000000 3.000000 3.000000 3.000000 3.000000 3.000000 3.000000 3.000000 3.000000 3.000000 3.000000 3.000000 3.000000 2.000000 3.000000 1.000000 3.000000 2.000000 3.000000 3.000000 3.000000 3.000000 1.000000 3.000000 2.000000 2.000000 3.000000 3.000000 2.000000 3.000000 2.000000 3.000000 3.000000 2.000000 2.000000 3.000000 3.000000 3.000000 2.000000 2.000000 2.000000 3.000000 2.000000 3.000000 3.000000 

2.000000 1.000000 1.000000 2.000000 2.000000 2.000000 1.000000 1.000000 1.000000 1.000000 2.000000 1.000000 1.000000 1.000000 1.000000 2.000000 2.000000 2.000000 2.000000 2.000000 2.000000 2.000000 1.000000 1.000000 1.000000 2.000000 1.000000 2.000000 1.000000 1.000000 2.000000 2.000000 2.000000 2.000000 2.000000 1.000000 2.000000 2.000000 1.000000 2.000000 1.000000 1.000000 1.000000 1.000000 2.000000 2.000000 1.000000 2.000000 2.000000 1.000000 2.000000 2.000000 2.000000 2.000000 2.000000 2.000000 1.000000 2.000000 2.000000 1.000000 2.000000 1.000000 1.000000 1.000000 1.000000 1.000000 1.000000 1.000000 2.000000 1.000000 1.000000 1.000000 2.000000 2.000000 2.000000 1.000000 1.000000 2.000000 2.000000 1.000000 1.000000 2.000000 2.000000 1.000000 1.000000 1.000000 1.000000 2.000000 1.000000 2.000000 2.000000 1.000000 2.000000 1.000000 1.000000 1.000000 1.000000 2.000000 1.000000 2.000000 1.000000 1.000000 1.000000 1.000000 2.000000 2.000000 1.000000 2.000000 1.000000 1.000000 1.000000 1.000000 2.000000 2.000000 1.000000 2.000000 


----------------------------------------------------------------------
**********************************************************************
----------------------------------------------------------------------
Directed movement across sessions for paw-locomotion: Row 1: Time (s). Row 2: x-movement. Row 3: y-movement. Columns: sessions.
#Rows: 3.000000
#Cols: 118.000000

Column values: 
 

Rows: 
0.507361 1.049631 1.577025 2.107981 2.647814 3.124289 3.513386 3.869822 4.184286 4.554908 4.916617 5.454908 5.989844 6.537825 7.832875 8.368725 8.904344 9.435028 9.961925 10.521086 11.050289 11.579481 12.116397 12.680578 13.211197 13.739517 14.267242 14.841056 15.411592 15.951747 16.505497 17.051153 17.555133 18.061622 18.613358 19.159289 19.670569 20.169644 20.708236 21.261989 21.788531 22.407428 22.980439 23.548339 24.108692 24.673731 25.202392 25.797011 26.444658 26.461106 26.981042 27.476042 28.000633 28.507172 29.053461 29.584172 30.078597 30.621500 31.158164 31.699775 32.217778 32.755100 33.274578 33.834589 34.368858 34.899875 35.540883 36.070528 36.606350 37.174506 37.707822 38.338656 38.871486 39.423139 40.036089 40.568631 41.145478 41.743972 42.286853 42.858933 43.394094 43.944894 44.492400 45.014561 45.545414 46.081889 46.605333 47.161219 47.708894 48.269189 48.782442 49.309186 49.956133 50.529194 51.077011 51.594664 52.135842 52.655447 53.463153 53.474989 54.064389 54.628133 55.190842 55.727236 56.441028 56.468000 57.066256 57.565775 58.435325 58.994261 59.652825 60.098172 60.715833 61.584267 62.121519 62.140664 62.531739 63.010017 

1.000000 2.000000 1.000000 1.000000 2.000000 1.000000 1.000000 3.000000 1.000000 1.000000 1.000000 3.000000 1.000000 2.000000 1.000000 1.000000 1.000000 1.000000 1.000000 2.000000 2.000000 1.000000 2.000000 1.000000 2.000000 2.000000 1.000000 1.000000 2.000000 2.000000 1.000000 1.000000 1.000000 2.000000 2.000000 3.000000 1.000000 3.000000 1.000000 1.000000 1.000000 1.000000 2.000000 2.000000 2.000000 1.000000 2.000000 2.000000 2.000000 1.000000 2.000000 2.000000 1.000000 2.000000 2.000000 1.000000 2.000000 2.000000 2.000000 2.000000 1.000000 2.000000 2.000000 1.000000 1.000000 1.000000 2.000000 2.000000 2.000000 1.000000 2.000000 2.000000 2.000000 2.000000 1.000000 1.000000 1.000000 2.000000 1.000000 2.000000 1.000000 2.000000 2.000000 2.000000 1.000000 1.000000 2.000000 2.000000 1.000000 3.000000 2.000000 1.000000 1.000000 1.000000 1.000000 1.000000 1.000000 2.000000 1.000000 2.000000 2.000000 2.000000 2.000000 1.000000 2.000000 2.000000 2.000000 2.000000 1.000000 1.000000 1.000000 3.000000 2.000000 1.000000 1.000000 2.000000 2.000000 2.000000 

2.000000 2.000000 2.000000 2.000000 2.000000 1.000000 2.000000 2.000000 2.000000 2.000000 2.000000 2.000000 2.000000 2.000000 1.000000 2.000000 2.000000 2.000000 2.000000 2.000000 2.000000 3.000000 2.000000 2.000000 2.000000 2.000000 2.000000 2.000000 2.000000 2.000000 2.000000 2.000000 2.000000 2.000000 2.000000 2.000000 2.000000 2.000000 2.000000 2.000000 2.000000 2.000000 2.000000 2.000000 2.000000 2.000000 2.000000 2.000000 3.000000 2.000000 2.000000 2.000000 2.000000 2.000000 2.000000 2.000000 2.000000 2.000000 2.000000 2.000000 2.000000 2.000000 2.000000 2.000000 2.000000 2.000000 2.000000 2.000000 2.000000 2.000000 2.000000 2.000000 2.000000 2.000000 2.000000 2.000000 2.000000 2.000000 2.000000 2.000000 2.000000 2.000000 2.000000 2.000000 2.000000 2.000000 2.000000 2.000000 3.000000 2.000000 2.000000 2.000000 2.000000 1.000000 2.000000 2.000000 2.000000 2.000000 2.000000 2.000000 1.000000 2.000000 2.000000 2.000000 2.000000 2.000000 2.000000 2.000000 2.000000 2.000000 2.000000 2.000000 2.000000 2.000000 2.000000 2.000000 2.000000 2.000000 


----------------------------------------------------------------------
**********************************************************************
----------------------------------------------------------------------
Directed movement across sessions for paw-joystick: Row 1: Time (s). Row 2: x-movement. Row 3: y-movement. Columns: sessions.
#Rows: 3.000000
#Cols: 213.000000

Column values: 
 

Rows: 
0.354292 0.742206 1.747006 1.918144 2.410008 2.837142 4.002956 4.053058 4.065378 4.137125 4.398417 4.678356 4.958294 4.975386 5.389253 5.676200 5.701497 5.776700 5.863814 6.550669 6.575528 7.015694 7.520317 8.449889 8.782417 9.144264 9.946747 10.410022 10.675322 10.967433 11.225761 11.934833 12.458911 12.583900 12.753919 13.157869 13.553747 13.861472 13.982797 14.728178 15.145936 15.582742 15.953006 16.099789 16.228700 16.640211 17.055475 17.377297 17.495853 17.956536 18.293147 18.796153 19.097689 20.171450 21.120336 21.623983 22.214717 22.645317 23.684450 24.917281 25.978233 26.357194 26.819317 27.635858 28.137686 28.306042 28.806047 29.218783 29.588336 29.936531 30.408175 30.813067 31.243008 31.637839 31.638806 31.815067 32.860828 33.528092 33.688086 34.112789 34.638897 35.159781 35.622522 36.021672 36.371144 36.787114 36.973358 37.410697 37.765567 38.237364 38.405953 38.453308 39.306000 39.975750 40.343461 40.463425 40.542944 41.734336 42.466347 43.352719 43.824497 44.383206 44.907494 45.885078 46.307258 47.271236 48.263036 48.776786 49.774458 50.327092 51.315608 51.999358 52.519589 53.639333 54.248639 54.855994 55.864036 56.797475 57.833378 58.855275 59.295650 59.881047 60.903503 61.864300 62.807819 63.748169 64.312961 65.309044 66.281311 67.438953 67.591486 68.279644 69.290472 69.505506 70.089506 70.778383 71.833542 72.994781 73.916017 74.387947 75.543644 76.679872 77.226097 77.718356 78.609208 79.331878 80.139253 80.715211 81.151258 82.094739 83.019467 83.738739 84.893606 85.638958 86.662947 87.789344 88.870578 89.720017 91.703186 92.388242 93.328208 95.011972 96.931978 97.887100 98.958414 100.043872 101.150014 102.591397 104.074906 105.380761 106.280581 107.756472 109.422300 110.280336 111.215783 112.814931 114.122656 115.416311 117.023267 117.776619 119.719903 120.725017 122.172417 123.406631 123.684061 124.419908 125.346450 127.055744 128.749097 129.984622 131.000139 132.294347 133.218186 133.494803 134.469764 135.565472 135.852269 136.326706 136.732783 137.594094 137.917167 138.637419 139.250186 139.827919 140.771506 141.573633 142.283447 142.946019 143.824900 144.795369 145.637922 145.902069 146.568564 

2.000000 1.000000 2.000000 3.000000 3.000000 2.000000 3.000000 2.000000 1.000000 3.000000 3.000000 2.000000 2.000000 3.000000 3.000000 3.000000 3.000000 2.000000 3.000000 3.000000 3.000000 3.000000 2.000000 2.000000 3.000000 2.000000 3.000000 3.000000 2.000000 3.000000 3.000000 2.000000 2.000000 1.000000 2.000000 3.000000 3.000000 2.000000 1.000000 2.000000 3.000000 2.000000 3.000000 3.000000 2.000000 2.000000 2.000000 2.000000 2.000000 3.000000 3.000000 2.000000 2.000000 2.000000 2.000000 3.000000 2.000000 3.000000 2.000000 3.000000 3.000000 2.000000 2.000000 2.000000 2.000000 3.000000 2.000000 2.000000 3.000000 2.000000 3.000000 2.000000 3.000000 3.000000 4.000000 2.000000 3.000000 3.000000 2.000000 2.000000 3.000000 2.000000 3.000000 3.000000 1.000000 3.000000 3.000000 3.000000 3.000000 2.000000 3.000000 2.000000 2.000000 3.000000 3.000000 3.000000 2.000000 3.000000 3.000000 2.000000 3.000000 3.000000 2.000000 3.000000 3.000000 3.000000 3.000000 3.000000 3.000000 2.000000 3.000000 2.000000 3.000000 3.000000 3.000000 2.000000 2.000000 3.000000 2.000000 3.000000 2.000000 2.000000 3.000000 2.000000 3.000000 2.000000 3.000000 3.000000 3.000000 2.000000 3.000000 3.000000 3.000000 3.000000 3.000000 3.000000 3.000000 3.000000 3.000000 3.000000 2.000000 3.000000 3.000000 3.000000 2.000000 1.000000 3.000000 3.000000 2.000000 3.000000 2.000000 1.000000 3.000000 1.000000 3.000000 3.000000 3.000000 1.000000 2.000000 1.000000 3.000000 3.000000 2.000000 3.000000 1.000000 1.000000 3.000000 2.000000 2.000000 3.000000 2.000000 3.000000 2.000000 1.000000 1.000000 1.000000 2.000000 1.000000 3.000000 1.000000 2.000000 2.000000 3.000000 2.000000 2.000000 3.000000 1.000000 3.000000 2.000000 2.000000 2.000000 1.000000 3.000000 2.000000 2.000000 2.000000 2.000000 2.000000 3.000000 1.000000 2.000000 3.000000 1.000000 3.000000 1.000000 1.000000 2.000000 3.000000 1.000000 2.000000 1.000000 3.000000 3.000000 

1.000000 1.000000 1.000000 1.000000 1.000000 1.000000 1.000000 1.000000 1.000000 1.000000 1.000000 1.000000 1.000000 1.000000 1.000000 1.000000 1.000000 1.000000 1.000000 1.000000 1.000000 1.000000 1.000000 1.000000 1.000000 1.000000 1.000000 1.000000 1.000000 1.000000 1.000000 1.000000 1.000000 1.000000 1.000000 1.000000 1.000000 1.000000 1.000000 1.000000 1.000000 1.000000 1.000000 1.000000 1.000000 1.000000 1.000000 1.000000 1.000000 1.000000 1.000000 1.000000 1.000000 1.000000 1.000000 1.000000 1.000000 1.000000 1.000000 1.000000 1.000000 1.000000 1.000000 1.000000 1.000000 1.000000 1.000000 1.000000 1.000000 1.000000 1.000000 1.000000 1.000000 1.000000 1.000000 1.000000 1.000000 1.000000 1.000000 1.000000 1.000000 1.000000 1.000000 1.000000 1.000000 1.000000 1.000000 1.000000 1.000000 1.000000 1.000000 1.000000 1.000000 1.000000 1.000000 1.000000 1.000000 1.000000 1.000000 1.000000 1.000000 1.000000 1.000000 1.000000 1.000000 1.000000 1.000000 1.000000 1.000000 1.000000 1.000000 1.000000 1.000000 1.000000 1.000000 1.000000 1.000000 1.000000 1.000000 1.000000 1.000000 1.000000 1.000000 1.000000 1.000000 1.000000 1.000000 1.000000 1.000000 1.000000 1.000000 1.000000 1.000000 1.000000 1.000000 1.000000 1.000000 1.000000 1.000000 1.000000 1.000000 1.000000 1.000000 1.000000 1.000000 1.000000 1.000000 1.000000 1.000000 1.000000 1.000000 1.000000 1.000000 1.000000 1.000000 1.000000 1.000000 1.000000 1.000000 1.000000 2.000000 1.000000 1.000000 1.000000 1.000000 1.000000 2.000000 3.000000 1.000000 1.000000 2.000000 1.000000 1.000000 3.000000 1.000000 3.000000 1.000000 2.000000 1.000000 1.000000 1.000000 1.000000 1.000000 3.000000 2.000000 2.000000 2.000000 1.000000 1.000000 1.000000 1.000000 1.000000 1.000000 2.000000 2.000000 2.000000 1.000000 1.000000 2.000000 1.000000 1.000000 1.000000 1.000000 1.000000 2.000000 1.000000 1.000000 1.000000 2.000000 1.000000 1.000000 1.000000 2.000000 


----------------------------------------------------------------------
**********************************************************************
----------------------------------------------------------------------
Directed movement for first sessions for neck-locomotion: Rows: y-movement in 0.5mm bins (see columns). Columns: x-movement in 0.5mm bins.
#Rows: 81.000000
#Cols: 81.000000

Column values: 
-20.000000 -19.000000 -18.000000 -17.000000 -16.000000 -15.000000 -14.000000 -13.000000 -12.000000 -11.000000 -10.000000 -9.000000 -8.000000 -7.000000 -6.000000 -5.000000 -4.000000 -3.000000 -2.000000 -1.000000 0.000000 1.000000 2.000000 3.000000 4.000000 5.000000 6.000000 7.000000 8.000000 9.000000 10.000000 11.000000 12.000000 13.000000 14.000000 15.000000 16.000000 17.000000 18.000000 19.000000 20.000000 

Rows: 
-13.860693 -13.860693 -13.860693 -13.860693 -11.410527 -13.860693 -13.860693 -8.721527 -8.721527 -13.860693 -2.308738 -12.759810 -13.860693 -13.860693 -4.521034 -13.860693 -13.860693 -6.713054 -13.860693 -13.860693 -8.721526 -13.606158 -1.133536 -13.860693 -2.921614 -13.860693 -3.061804 -13.860693 -13.860693 -10.619150 -13.605512 -13.860693 -4.751731 -13.387310 -13.860693 -13.716130 -1.016597 -13.860693 -3.501136 -1.912661 -10.619150 -2.739558 -13.860693 -13.860693 -13.860693 -13.860693 -4.295895 -13.860372 -13.860693 -13.860693 -13.860693 -13.860693 -7.953697 -6.186119 -13.557546 -5.988601 -4.464228 -13.860693 -13.860693 -13.859290 -13.860693 -13.860693 -4.521034 -13.860693 -4.693535 -13.860693 -13.860693 -3.157001 -13.860693 -13.860693 -13.860372 -13.860693 -13.860693 -13.860693 -13.860693 -13.860693 -13.860693 -13.860693 -13.860693 -13.860693 -13.860693 

-13.860693 -3.157001 -13.860693 -13.860693 -13.860693 -13.860693 -13.860693 -13.860693 -13.860693 -6.186119 -10.967668 -13.860693 -10.619150 -13.860693 -6.728118 -13.860693 -4.693535 -3.757370 -13.860693 -13.860693 -13.859599 -4.295895 -2.159215 -8.643180 -3.401075 -5.923457 -8.638615 -12.759810 -13.860693 -4.464228 -13.860693 -2.739558 -2.563060 -13.860693 -13.860693 -13.860693 -1.585898 -13.860693 -13.860693 -2.921614 -6.186119 -4.693535 -13.716130 -13.860693 -3.757370 -4.693535 -13.845949 -1.255834 -13.859444 -1.912661 -4.693487 -13.860693 -5.539885 -13.860372 -3.253589 -13.860693 -13.860693 -2.308737 -2.350256 -13.860693 -13.860693 -3.157001 -8.643180 -13.840999 -13.606158 -13.860693 -13.860693 -13.860693 -13.606158 -13.860693 -2.921614 -13.860693 -13.860693 -13.860693 -13.860693 -3.109229 -13.860693 -13.860693 -10.967668 -13.859599 -13.858827 

-13.860693 -13.860693 -13.860693 -8.716067 -13.860693 -13.860693 -13.860693 -13.860693 -4.295895 -4.693535 -13.860693 -13.860693 -10.967668 -13.860693 -13.860693 -13.860693 -13.860693 -13.860693 -2.921614 -2.392122 -13.860693 -1.133537 -13.860693 -13.860693 -10.619150 -3.604064 -6.186119 -1.912661 -3.400551 -13.860693 -4.521034 -2.308738 -13.860693 -13.860693 -13.860693 -13.860693 -1.319067 -1.872075 -13.860693 -13.860693 -13.836911 -2.308738 -1.255834 -2.434335 -13.860693 -0.988482 -3.757370 -13.860693 -13.860693 -5.539888 -13.860693 -2.921614 -8.721527 -2.921614 -2.921614 -10.618900 -10.619150 -13.860693 -2.967997 -13.860693 -13.860693 -13.860693 -13.860693 -13.860693 -13.860693 -4.693535 -2.921614 -13.860693 -13.860372 -13.860693 -13.860693 -13.860693 -13.860693 -13.860693 -12.759810 -13.860693 -13.860693 -13.860693 -13.860693 -13.860693 -13.860693 

-13.860693 -13.557546 -3.157001 -13.860693 -13.860693 -13.860693 -13.860693 -13.860693 -13.860693 -13.860693 -13.860693 -2.921614 -13.860693 -8.711688 -13.860693 -13.860693 -13.860693 -2.967997 -13.860693 -13.860693 -3.014727 -2.921614 -11.143884 -3.234848 -5.988601 -13.606158 -4.693535 -8.643180 -1.989097 -1.912661 -4.351659 -4.130690 -13.860693 -1.074473 -13.860693 -1.231224 -6.867092 -2.967997 -13.860693 -4.693495 -1.016798 -13.860693 -5.988601 -4.295895 -1.912661 -12.759810 -13.860693 -10.619149 -13.860693 -8.379561 -8.721527 -13.860693 -2.739558 -13.860693 -13.860693 -10.967668 -13.860372 -2.650614 -2.921614 -13.860693 -13.860693 -13.860693 -13.860693 -13.860693 -10.619150 -13.860693 -13.860693 -13.860693 -13.860693 -3.302403 -13.860693 -1.133537 -13.860693 -13.860693 -13.860693 -13.860693 -13.860693 -13.860693 -2.875579 -13.860693 -13.860693 

-13.860693 -10.619150 -13.860693 -13.860693 -4.295895 -13.860693 -13.860693 -13.860693 -13.606158 -13.860693 -13.860693 -6.728118 -13.860693 -2.921613 -5.229802 -13.845949 -7.220608 -13.860693 -13.860693 -6.728093 -3.705429 -13.860693 -6.319534 -13.860693 -10.967668 -13.860693 -13.860693 -13.860693 -8.721527 -13.860693 -2.967638 -2.739558 -4.407770 -13.860693 -5.539809 -4.693535 -13.860693 -1.133537 -13.860693 -2.921614 -1.015377 -4.464228 -2.650614 -3.205121 -8.721527 -13.860693 -13.860693 -13.860693 -12.759810 -13.860693 -1.011425 -13.860693 -10.619150 -2.820102 -13.860693 -13.860693 -13.860693 -6.176421 -13.860693 -13.860693 -4.928402 -4.693535 -13.860693 -1.351205 -4.295879 -13.860693 -13.837168 -13.860693 -1.074473 -13.860693 -13.860693 -13.860693 -13.860693 -13.860693 -2.066922 -13.860693 -13.860693 -13.860693 -13.860693 -13.860693 -13.860693 

-13.860693 -13.860693 -13.860693 -13.860693 -13.860693 -13.860693 -13.860693 -13.860693 -13.860693 -13.859599 -3.705429 -13.860693 -8.180398 -2.921614 -13.860693 -3.500879 -13.860693 -13.860693 -13.557546 -13.860693 -13.860693 -13.860693 -13.860693 -7.953697 -3.348996 -4.751731 -3.205121 -2.921614 -2.875579 -1.103831 -1.874964 -13.860693 -13.860693 -2.308483 -3.904446 -13.860693 -13.860693 -13.860693 -1.740877 -13.860693 -3.757354 -6.386763 -2.434335 -2.305712 -6.186119 -13.860693 -5.923453 -13.860693 -1.016798 -2.921614 -6.319534 -12.759810 -13.860693 -12.931555 -2.921614 -13.860693 -13.860693 -8.721527 -13.860693 -10.619150 -10.619150 -13.860693 -13.860693 -13.860693 -2.650614 -4.464199 -13.606158 -6.859880 -13.860693 -13.860693 -13.860693 -13.860693 -13.860693 -13.860693 -13.860693 -11.410527 -13.860693 -13.860693 -13.860693 -13.860693 -13.860693 

-13.860693 -13.860693 -13.860693 -13.860693 -13.860693 -13.860693 -4.351659 -13.860693 -13.860693 -13.860693 -4.130690 -6.728118 -13.860693 -13.860693 -13.860693 -13.860693 -13.836911 -13.557546 -2.921614 -6.728118 -13.860693 -1.872075 -12.931555 -2.387953 -13.606158 -7.220608 -3.302403 -3.705424 -2.664650 -2.066922 -2.308738 -5.666355 -5.539885 -5.923457 -6.867092 -3.757370 -1.133537 -13.860693 -6.186119 -2.921614 -8.721527 -13.860693 -6.319534 -13.860693 -8.643180 -6.867092 -10.967668 -5.553014 -1.011424 -13.716130 -2.921242 -1.255384 -11.143884 -13.860693 -4.021436 -13.860693 -3.392493 -13.860693 -10.361234 -13.860693 -8.070599 -2.066922 -4.130690 -5.414597 -4.026109 -2.226742 -2.921614 -13.860693 -13.860693 -12.759810 -13.842297 -13.860693 -12.759810 -10.705777 -13.860693 -13.860693 -13.860693 -13.860693 -13.860693 -2.694912 -13.860693 

-13.860693 -13.860693 -13.860693 -7.656292 -13.860693 -13.860693 -13.860693 -13.860693 -13.860693 -13.860693 -13.860693 -13.860693 -13.860693 -13.860693 -13.860693 -13.860693 -4.351659 -13.860693 -13.860693 -3.205121 -13.860693 -13.860693 -4.315642 -13.860693 -6.073108 -13.860693 -10.967668 -10.619150 -1.584611 -10.619150 -10.618950 -3.551365 -3.205121 -13.860693 -13.859599 -1.870183 -13.557546 -1.240313 -4.664775 -4.350335 -4.987987 -1.016597 -13.860693 -5.229800 -5.653779 -13.860693 -8.104483 -13.860693 -13.860693 -2.722522 -4.464228 -1.319067 -2.066922 -13.240367 -2.613923 -13.842297 -8.420498 -11.143884 -3.551399 -5.473155 -13.860693 -10.967668 -13.860372 -13.860693 -13.860693 -13.860693 -10.967668 -6.252653 -13.860693 -13.557546 -1.989097 -13.860693 -5.539888 -10.705777 -13.860693 -5.347664 -13.860693 -13.860693 -13.860693 -13.860693 -13.860693 

-13.860693 -13.860693 -13.860693 -1.351205 -4.464228 -13.860693 -13.860693 -13.860693 -13.860693 -13.860693 -2.784551 -13.860693 -13.387310 -13.860693 -13.859599 -13.860693 -9.279674 -13.860693 -12.759810 -4.351659 -3.756901 -13.557546 -4.664813 -3.157001 -13.860693 -2.279696 -2.739603 -13.860693 -13.860693 -2.350256 -3.109225 -3.061804 -1.838222 -13.860693 -5.421392 -2.563060 -1.871742 -2.829890 -4.693535 -13.860693 -13.860693 -2.967128 -2.265641 -13.860693 -13.860693 -0.983953 -13.860693 -4.693535 -5.539888 -8.615474 -13.860693 -13.860693 -3.474109 -2.903211 -9.279665 -2.824256 -2.392122 -13.859599 -13.557546 -3.705428 -13.860693 -13.859599 -13.836911 -13.860693 -10.619150 -5.539888 -2.830164 -10.967668 -13.860693 -13.860693 -1.585898 -13.860693 -13.860693 -13.860693 -6.252653 -13.860693 -13.860693 -13.860693 -13.860693 -1.351205 -4.751731 

-13.860693 -13.860693 -13.606158 -13.860693 -13.860693 -13.860693 -13.860693 -13.860693 -2.921614 -1.255834 -13.860693 -3.705429 -5.858661 -13.860693 -8.721527 -13.860693 -13.860693 -1.128968 -13.860693 -8.721527 -13.860693 -2.065586 -13.860693 -2.308738 -6.860986 -1.250977 -13.859290 -2.434335 -4.022290 -2.129349 -1.035455 -5.539888 -8.643178 -3.061804 -6.054093 -2.921614 -2.862443 -13.860693 -13.860693 -4.076316 -1.133537 -1.250410 -2.909194 -13.860693 -6.728062 -13.859599 -13.860693 -13.860693 -6.211163 -6.728118 -1.912661 -13.860693 -2.739558 -13.860693 -1.989096 -12.759810 -4.130690 -3.087159 -2.434335 -3.109229 -1.874964 -13.860693 -13.860693 -6.728118 -13.860693 -8.721527 -13.858519 -12.726474 -3.401075 -5.858661 -8.721527 -13.860693 -13.860693 -10.619150 -13.860693 -13.860693 -13.860693 -13.860693 -13.860693 -13.860693 -13.860693 

-13.860693 -13.860693 -11.137677 -13.860693 -13.859290 -13.860693 -2.784551 -13.860693 -8.721527 -4.295895 -13.860693 -11.143854 -1.125514 -13.860693 -7.656292 -6.867092 -8.721527 -5.923457 -1.273672 -3.204991 -4.204835 -3.302403 -4.350335 -1.133537 -4.295895 -1.912032 -13.387310 -2.855971 -1.287277 -6.186119 -2.784551 -7.656292 -13.860693 -2.392122 -13.860693 -2.739558 -2.308647 -1.551325 -1.551328 -13.716130 -9.279664 -13.860693 -13.386357 -13.860693 -6.606971 -6.319534 -2.563060 -3.549552 -13.860693 -2.391994 -13.860693 -1.255565 -2.829882 -5.297542 -2.648621 -5.389606 -13.860693 -13.860693 -2.631832 -2.855472 -13.860693 -0.988432 -13.836911 -13.860693 -6.842652 -3.501136 -13.836911 -2.027836 -13.860693 -1.912661 -13.860693 -4.693535 -2.820102 -5.453466 -13.860693 -13.860693 -5.414812 -13.860693 -13.860693 -5.414812 -6.867092 

-13.860693 -13.860693 -13.857826 -13.860693 -13.860693 -13.860693 -8.643180 -13.860693 -13.842779 -13.860693 -13.860693 -10.619150 -13.606158 -4.127046 -13.860693 -13.860693 -3.401075 -13.860693 -2.350256 -13.860372 -4.693535 -2.350121 -2.179912 -7.613691 -12.759810 -5.666355 -1.912661 -13.860693 -5.171833 -1.103831 -3.705429 -1.872075 -0.896018 -13.860693 -1.016707 -13.860693 -2.769778 -2.246948 -4.073842 -0.717595 -2.562984 -13.845949 -2.563060 -0.964837 -13.860693 -1.127225 -2.921611 -3.205121 -2.563060 -1.345431 -1.351172 -8.721525 -5.539888 -1.318756 -1.255834 -3.157001 -1.224738 -13.716130 -3.501136 -2.739558 -10.619150 -2.921614 -3.401075 -13.860693 -2.829891 -4.126884 -2.563060 -2.520621 -2.921614 -5.539888 -13.860693 -13.860693 -13.860693 -13.860693 -13.860693 -13.860693 -13.860693 -2.921614 -6.728118 -13.860693 -6.186119 

-13.860693 -1.133537 -13.860693 -6.728118 -2.319527 -13.860693 -13.860693 -5.477176 -13.543723 -13.860693 -6.728118 -13.860693 -12.759810 -1.585898 -11.408975 -2.392122 -6.728118 -8.721527 -13.860693 -1.329932 -6.867092 -2.776460 -0.988482 -10.619150 -2.921614 -4.075614 -4.351659 -4.130690 -4.666358 -1.319067 -2.921614 -3.046775 -3.401073 -13.860693 -1.585898 -10.619150 -0.964837 -4.693495 -1.351193 -6.728118 -1.351205 -1.162285 -1.584661 -8.180396 -10.318244 -2.921438 -0.797850 -2.434195 -13.096229 -1.011960 -4.295630 -2.440270 -5.860200 -1.255834 -1.089207 -8.721527 -13.842297 -2.904754 -2.875579 -13.860693 -5.988601 -13.860693 -3.487792 -5.414597 -8.721527 -4.693494 -2.921182 -4.693535 -3.551688 -2.563060 -13.860693 -4.464199 -2.065586 -2.967997 -13.860693 -13.860693 -4.693535 -6.252619 -13.860693 -13.860693 -13.860693 

-13.860693 -2.921614 -13.860693 -6.252653 -3.450932 -13.860693 -11.410527 -13.860693 -8.643180 -13.860693 -1.133537 -12.657057 -6.728118 -2.784551 -13.557546 -4.295895 -13.860693 -13.860693 -12.759810 -1.337015 -8.147149 -0.967186 -3.317725 -5.858065 -3.109229 -7.220608 -0.770824 -8.379561 -13.859290 -2.694843 -1.912661 -4.401606 -1.048224 -5.056709 -2.690577 -1.061150 -1.318756 -0.972813 -1.912661 -1.227954 -0.914068 -3.474109 -13.862855 -3.496927 -4.987986 -10.618950 -4.351659 -13.606158 -12.759810 -3.501136 -2.921182 -7.224811 -0.995146 -8.721526 -1.887856 -1.249945 -13.096229 -3.136105 -1.319067 -1.350732 -1.989097 -4.751731 -8.721525 -3.401075 -13.860693 -13.860693 -1.351205 -1.585898 -13.860693 -1.545231 -2.350256 -2.694912 -13.860693 -13.860693 -2.434335 -2.650614 -1.351205 -3.089470 -1.074473 -13.860693 -13.860693 

-13.860693 -8.643180 -13.860693 -13.860693 -13.860693 -6.797432 -2.694912 -1.016798 -13.860693 -13.860693 -3.856159 -13.860693 -13.860693 -4.464228 -12.733123 -13.860693 -2.434335 -3.401072 -1.103831 -0.988475 -6.319534 -3.551688 -3.168854 -2.265131 -2.921614 -1.816935 -1.133537 -1.585898 -2.066716 -1.465892 -13.836911 -3.004454 -2.765361 -2.796936 -1.255347 -1.131678 -6.186119 -3.154662 -2.066922 -3.354950 -3.238098 -1.143678 -5.539888 -5.519910 -4.067113 -3.498840 -6.319534 -3.175951 -4.671900 -2.392071 -13.860693 -1.319067 -3.551688 -1.984899 -1.255832 -13.858827 -8.104483 -10.619134 -1.209795 -2.727659 -3.704830 -2.065186 -0.988482 -13.860693 -8.179691 -2.562897 -13.860693 -13.860693 -1.912661 -13.860693 -3.205121 -10.619150 -13.860693 -13.860693 -13.860693 -9.279674 -13.860693 -13.860693 -2.739558 -13.860693 -5.923457 

-13.860693 -8.721527 -13.860693 -4.271813 -13.860693 -13.860693 -13.860693 -8.180398 -8.721527 -13.860693 -1.127927 -2.290627 -13.860693 -13.860693 -6.728118 -8.098518 -4.295895 -1.857031 -13.860693 -6.165976 -1.133524 -6.867092 -4.130690 -2.921606 -1.972396 -13.716130 -3.205117 -4.295839 -13.860693 -2.784551 -2.392122 -2.536998 -0.988482 -4.295895 -1.310307 -1.070896 -2.517204 -3.399773 -1.283660 -3.982363 -2.921614 -2.350250 -4.219575 -3.097778 -1.534993 -2.413825 -2.875422 -3.144471 -2.563051 -3.703172 -12.759739 -1.131197 -1.255565 -13.860693 -1.975939 -0.979730 -1.989046 -1.013978 -1.706973 -2.875579 -4.351659 -2.366329 -13.716130 -2.690495 -3.474109 -13.860693 -4.130690 -3.501133 -11.410527 -3.501136 -7.953697 -10.619150 -13.859599 -5.414812 -2.563060 -13.860693 -13.860693 -13.860693 -13.860693 -13.860693 -13.860693 

-1.989097 -13.860693 -13.860693 -13.860693 -8.721527 -2.921614 -12.759810 -13.860693 -13.860693 -13.859290 -13.860693 -13.836911 -13.860693 -13.860693 -4.407770 -13.860693 -2.960812 -1.351205 -13.860693 -5.216230 -2.914332 -3.108656 -3.501136 -1.805894 -1.007556 -4.319839 -13.860693 -2.921374 -2.948650 -2.751556 -2.027807 -0.864731 -13.860693 -4.420586 -2.967515 -1.546163 -0.937273 -1.551328 -0.967612 -1.313362 -2.967802 -1.248063 -1.033803 -2.920569 -2.541730 -0.961148 -1.736615 -3.155122 -1.188513 -6.319534 -13.860693 -1.016637 -2.913139 -0.883096 -5.106184 -1.985548 -13.386669 -5.680820 -2.433633 -7.656292 -3.551688 -5.858661 -13.860693 -2.606918 -13.860693 -10.619150 -13.860693 -2.392122 -3.501136 -1.302803 -2.829891 -2.879365 -1.351204 -13.860693 -13.860693 -13.860693 -13.860693 -13.860693 -13.860693 -13.860693 -13.860693 

-13.860693 -13.387310 -13.860693 -13.860693 -13.860693 -2.308738 -2.308738 -10.619150 -13.860693 -7.656292 -4.407770 -6.252653 -13.860693 -4.578187 -1.007779 -4.578187 -3.014726 -8.721527 -1.103719 -3.354944 -2.591100 -8.643180 -4.740138 -1.912661 -1.041118 -5.413558 -2.651242 -1.318232 -1.348570 -0.748369 -1.625908 -8.706349 -2.726158 -0.909126 -2.685042 -1.033801 -7.425378 -0.794708 -1.319066 -1.566298 -1.351168 -2.435789 -2.051089 -2.058094 -1.351205 -2.865301 -2.830102 -2.902642 -2.008565 -1.115238 -2.288087 -4.693062 -6.252628 -1.302936 -1.250178 -1.067935 -7.655740 -2.431951 -2.416956 -3.014476 -3.401066 -2.444659 -3.705429 -4.751731 -2.392122 -2.725854 -1.255834 -1.912661 -13.860693 -13.860372 -13.860693 -13.606158 -1.074473 -13.860693 -13.860693 -13.860693 -2.784550 -13.860693 -13.860693 -13.860693 -1.133537 

-13.860693 -2.650614 -13.860693 -13.860693 -13.860693 -5.988601 -13.860693 -8.721527 -13.860693 -1.101646 -13.860693 -6.606971 -6.728118 -10.967668 -12.759810 -13.860693 -3.253426 -3.204991 -2.921174 -13.842297 -5.856198 -1.006626 -3.382124 -3.450703 -1.585898 -3.755866 -1.024582 -1.003438 -1.053978 -1.184796 -1.046917 -5.536576 -1.871377 -2.520085 -3.593444 -1.111883 -0.894170 -2.362874 -1.129101 -1.255829 -2.434333 -2.909339 -3.205121 -2.917310 -2.920209 -7.224636 -2.322748 -3.156259 -4.170069 -1.781209 -2.254094 -2.627392 -7.656292 -1.631908 -1.215966 -2.862064 -1.212271 -1.316533 -6.797432 -2.784501 -0.820201 -1.224370 -3.014727 -3.551688 -3.014643 -6.728118 -10.619150 -2.875579 -13.606158 -1.348141 -5.389606 -13.860693 -10.967668 -1.912661 -3.501136 -2.758382 -13.860693 -1.131882 -13.860693 -8.180398 -13.557546 

-13.860693 -13.860693 -13.860693 -13.860693 -13.860693 -0.988482 -13.860693 -13.860693 -13.860693 -1.234938 -13.860693 -8.721524 -2.921614 -1.133537 -11.137367 -2.829882 -1.351203 -2.921614 -0.988242 -2.728295 -3.450930 -2.797257 -1.351204 -4.624468 -3.790231 -1.585049 -2.025171 -0.954476 -1.318884 -2.724229 -0.942175 -1.858289 -2.045281 -0.970726 -1.869216 -2.637754 -1.276710 -1.992024 -0.998447 -0.998943 -0.718099 -2.386419 -1.309722 -1.298339 -4.130690 -1.398772 -2.833238 -4.453455 -1.574687 -1.133239 -1.254293 -2.340887 -2.277906 -2.919986 -3.926191 -1.187452 -2.860395 -2.897481 -12.931555 -3.551054 -1.323058 -1.076361 -1.886420 -13.860693 -1.912661 -5.917083 -1.901193 -4.464228 -1.351205 -2.738358 -6.319534 -13.860693 -2.967996 -13.860693 -3.501136 -1.874964 -4.486742 -10.705777 -3.401075 -13.606158 -13.860693 

-13.860693 -2.650614 -13.860693 -13.860693 -13.837168 -13.860693 -13.860693 -2.921614 -13.860693 -4.693535 -2.829891 -2.308737 -13.860693 -0.854724 -12.759810 -7.509674 -2.047402 -7.509674 -13.859290 -5.988601 -3.759500 -0.964634 -1.874387 -0.886624 -1.103514 -2.368204 -1.566297 -3.450309 -1.302869 -1.300956 -2.912210 -1.341783 -1.257209 -0.880674 -0.585290 -1.033619 -0.854901 -1.420312 -0.985363 -0.911410 -0.850640 -1.287143 -5.988838 -1.844415 -2.230415 -4.271795 -1.016673 -0.786981 -0.982354 -1.407104 -2.401459 -2.351472 -6.703688 -2.994743 -1.359190 -2.351609 -1.798439 -3.298649 -3.400551 -2.871469 -1.252720 -0.989289 -2.468917 -1.253367 -13.860693 -2.784551 -6.867092 -1.869531 -2.434335 -10.967665 -3.400551 -1.551328 -3.109225 -13.860693 -4.462514 -1.238679 -13.860693 -13.860693 -13.860693 -13.860693 -1.016798 

-13.860693 -13.860693 -13.860693 -13.857826 -13.836911 -4.693535 -1.989097 -13.860693 -13.860693 -1.351008 -3.084521 -2.829891 -2.875579 -3.481698 -4.108680 -2.854334 -11.106526 -1.319067 -1.133533 -5.263003 -2.375218 -0.687088 -2.587993 -1.523165 -1.302000 -3.720282 -1.343750 -1.082034 -4.397687 -1.346367 -0.975853 -0.906804 -1.123931 -0.752743 -0.936211 -1.989933 -0.724419 -2.273575 -2.767968 -0.736335 -0.722220 -0.975897 -0.963378 -2.368188 -2.195662 -1.063549 -0.891583 -0.706604 -1.015600 -1.351203 -1.802646 -0.814607 -1.872056 -1.016422 -3.062055 -1.006045 -1.972595 -1.133464 -1.023131 -3.249450 -0.998718 -2.171030 -3.400464 -1.015009 -2.267809 -7.509674 -1.032483 -1.255834 -13.860693 -2.066922 -2.755548 -13.860693 -13.860693 -13.860693 -2.392122 -2.875579 -13.860693 -13.860693 -13.860693 -13.860693 -13.860693 

-13.860693 -13.606158 -5.988601 -2.650614 -13.860693 -7.953697 -13.836911 -13.860693 -3.205121 -13.860693 -1.912661 -7.271512 -7.620441 -13.860693 -13.860693 -3.550681 -4.351659 -2.784549 -3.234602 -7.478858 -1.740385 -1.840247 -3.975971 -0.969995 -2.651721 -2.875083 -1.488696 -2.145599 -1.370833 -2.461278 -0.797047 -9.227140 -2.001860 -1.563995 -0.768339 -1.725847 -0.629771 -3.300086 -1.937094 -2.031706 -2.391750 -1.222165 -2.551302 -0.869299 -1.284077 -1.102745 -1.164177 -0.939471 -1.631633 -1.874909 -1.135529 -1.191187 -1.214149 -1.437960 -1.004359 -1.997526 -2.495442 -1.889798 -1.302158 -2.065873 -0.952083 -8.721527 -2.566172 -5.140219 -1.911724 -3.551595 -4.407682 -13.860693 -1.133537 -1.016718 -13.860693 -7.509674 -13.845949 -0.988482 -13.860693 -13.860693 -13.860693 -2.739558 -1.133537 -13.860693 -8.180398 

-13.860693 -13.860693 -1.550641 -3.205121 -2.392122 -6.427088 -4.693535 -5.414812 -8.643180 -13.857826 -13.860693 -1.988934 -2.875579 -1.250415 -8.721527 -2.223982 -2.592414 -3.004539 -3.747863 -0.890377 -1.306661 -2.784551 -0.780027 -0.835345 -1.969113 -1.055249 -0.996405 -0.960006 -0.978091 -1.238597 -0.431921 -1.137313 -1.071923 -0.944716 -0.848382 -1.040582 -1.142101 -0.555166 -0.879689 -0.704790 -0.725826 -1.125693 -0.986493 -2.734439 -0.874315 -1.637880 -1.227143 -1.073531 -1.144725 -2.822501 -0.762926 -1.269151 -2.512466 -0.762815 -3.170109 -1.243439 -0.949959 -3.360280 -2.150745 -1.805519 -2.350256 -1.582133 -2.921602 -5.794211 -2.345502 -2.784551 -3.226066 -2.921614 -1.912524 -3.290349 -13.860693 -2.323254 -2.434335 -2.829891 -13.860693 -4.351659 -13.860693 -1.169339 -13.860693 -13.860693 -13.860693 

-7.509674 -13.860693 -13.860693 -13.860693 -10.705777 -13.860693 -1.255834 -2.875578 -4.689543 -13.860693 -13.860693 -13.860693 -7.220607 -2.447190 -1.255834 -13.860693 -13.387310 -1.227413 -1.739478 -2.257344 -0.743030 -10.963521 -3.450905 -2.083276 -1.068461 -0.983563 -0.788540 -1.058659 -1.330003 -1.176813 -1.224121 -0.921584 -1.237903 -0.800010 -0.820930 -0.625917 -1.526631 -0.859039 -0.606476 -0.420154 -0.981815 -0.752604 -1.926997 -0.815879 -0.666976 -0.944615 -0.994991 -1.967886 -1.922617 -1.131489 -0.973421 -0.704044 -1.248585 -2.838013 -1.170687 -2.171845 -0.831164 -1.247489 -1.887166 -1.307983 -1.351205 -1.015910 -2.921432 -7.204447 -2.455665 -13.860693 -2.363042 -1.351205 -1.570013 -2.394648 -4.464228 -2.563055 -10.619139 -13.860693 -9.279674 -13.860693 -13.860693 -13.860693 -13.860693 -10.618900 -2.551104 

-13.860693 -13.860693 -2.921614 -13.860693 -10.619150 -8.104483 -2.546663 -4.463837 -1.912661 -13.860693 -2.650614 -2.819926 -2.921614 -13.860693 -7.509337 -13.860693 -2.354017 -1.193423 -4.464228 -1.449569 -0.979538 -0.810615 -4.123884 -2.237976 -1.165747 -2.423029 -1.135642 -0.898863 -0.265181 -0.612002 -0.780355 -1.671395 -1.033407 -0.370050 -0.852465 -0.858072 -0.597617 -0.535395 -0.930372 -0.864060 -0.525050 -0.877921 -0.554454 -0.943862 -0.804066 -0.697082 -0.904010 -0.782418 -0.679782 -0.417575 -0.598334 -1.669023 -2.050949 -1.088836 -0.948759 -1.974027 -4.444629 -2.467206 -3.124059 -1.300520 -1.555350 -1.551325 -4.530106 -2.545254 -1.350847 -1.016788 -4.701845 -6.867092 -6.728118 -2.921614 -13.860693 -13.860693 -1.016798 -13.860693 -10.956024 -10.619150 -0.988482 -13.860693 -13.860693 -13.387310 -3.014727 

-7.483797 -2.829891 -13.860693 -13.860693 -13.860693 -6.728118 -3.144161 -13.857826 -13.860693 -1.133537 -12.759810 -7.656292 -9.279674 -8.721527 -7.655819 -1.014930 -2.411232 -0.817308 -3.702558 -2.638352 -3.771154 -1.233993 -1.226810 -1.724772 -1.337080 -1.559117 -0.455339 -0.980087 -0.715109 -0.510298 -0.550992 -0.607238 -0.523672 -0.299049 -0.572932 -0.604892 -0.240388 -0.693253 -0.481260 -0.641054 -0.429594 -0.689334 -0.368655 -0.667245 -1.094054 -1.144688 -0.877509 -0.598759 -1.231027 -0.389532 -0.899793 -0.852090 -0.887600 -0.611264 -1.210617 -1.110824 -1.625378 -1.055402 -0.857095 -2.033219 -2.304276 -1.886455 -1.550992 -2.515185 -4.127422 -2.541291 -3.705424 -1.864813 -13.859290 -1.253372 -3.915256 -1.255834 -7.656292 -10.618950 -13.860693 -13.860693 -13.860693 -2.434335 -13.860693 -13.860693 -3.014726 

-1.133536 -13.845949 -13.860693 -13.378479 -13.857826 -2.784551 -7.509674 -13.860693 -4.295895 -13.860693 -1.872075 -0.800798 -13.860693 -3.705423 -2.617195 -1.016457 -1.441266 -1.016798 -1.870561 -0.707997 -2.189068 -1.249220 -2.421152 -1.210183 -0.822729 -0.635701 -0.576046 -1.013275 -0.438576 -0.836733 -0.530984 -0.420949 -0.341246 -0.277898 -0.320347 -0.357868 -0.340766 -0.225256 -0.381054 -0.293798 -0.579591 -0.406187 -1.064467 -0.535014 -0.359052 -0.600419 -0.981922 -0.751337 -0.567243 -0.412984 -1.395628 -0.946662 -1.069406 -1.084735 -1.225653 -0.559086 -1.337734 -0.699361 -0.873373 -3.418311 -2.139825 -0.816714 -0.976547 -4.294731 -1.253717 -0.971438 -2.879312 -3.496927 -3.400870 -2.434335 -13.860693 -2.921542 -3.757370 -6.223702 -5.414812 -13.557546 -1.016798 -13.860693 -6.867092 -13.860693 -13.860693 

-13.860693 -13.860693 -1.566299 -4.130690 -3.157001 -2.308725 -1.255833 -7.509337 -1.350712 -6.728118 -5.414812 -1.585898 -6.252647 -1.237733 -2.238362 -2.392122 -2.515107 -0.800863 -2.352113 -1.252736 -1.306512 -1.255170 -0.779095 -1.131351 -1.180666 -0.726319 -0.549016 -0.749388 -0.829826 -0.553635 -0.322020 -0.288523 -0.017855 -0.199965 0.026965 -0.424549 -0.285678 -0.305356 -0.224008 -0.239168 -0.261814 -0.377074 -0.461149 -0.659840 -0.571777 -0.972621 -0.639480 -0.643293 -0.502089 -0.786918 -0.747740 -0.614435 -0.445934 -0.856930 -0.590613 -0.529898 -0.762380 -0.824064 -0.756984 -3.483062 -1.870770 -4.523083 -3.371431 -0.798962 -2.381284 -3.174054 -6.679682 -3.450932 -3.399760 -2.921606 -5.650089 -9.279674 -8.180398 -13.860693 -3.253589 -4.351072 -13.701702 -13.860693 -13.860693 -13.860693 -13.860693 

-13.860693 -5.923457 -7.953697 -13.860693 -13.860693 -13.860693 -2.315911 -13.860693 -8.180398 -8.180398 -8.643180 -2.921614 -7.220608 -12.892633 -13.860693 -5.817379 -12.877144 -0.919566 -3.013980 -0.782054 -3.001527 -2.604459 -0.644197 -0.698826 -0.536661 -0.789514 -0.609049 -0.294034 -0.438130 -0.098268 -0.228047 -0.032025 0.050489 -0.060392 0.060755 0.085406 0.003862 -0.087963 -0.208127 -0.225020 -0.377533 -0.157062 -0.485928 -0.425704 -0.159515 -0.393487 -0.375761 -0.557271 -0.380824 -0.278978 -0.523399 -0.368356 -0.553096 -1.047706 -0.733582 -0.726308 -1.294698 -0.859449 -2.488380 -1.952941 -1.093645 -1.250285 -2.206118 -1.015374 -1.118031 -0.986244 -3.302403 -2.921614 -2.099549 -8.180397 -2.920407 -2.563060 -13.860693 -13.606158 -7.656292 -2.563060 -12.759810 -13.860693 -13.860693 -13.860693 -1.620815 

-13.860693 -13.860693 -4.693534 -13.860693 -2.829891 -1.193990 -2.392122 -1.351205 -13.860693 -2.392122 -8.180398 -6.252652 -13.860693 -2.762238 -1.058340 -2.384413 -2.292831 -0.922714 -2.975197 -2.870844 -1.629933 -0.782645 -2.300101 -0.653856 -0.835470 -0.793196 -0.406207 -0.501881 -0.299385 -0.299252 0.072289 0.087592 0.100485 0.236704 0.294022 0.336855 0.250462 0.154809 0.130049 -0.023413 -0.050279 -0.125803 -0.111450 -0.507473 -0.178547 -0.191960 -0.190854 -0.078725 0.023938 -0.059607 -0.276407 -0.472027 -0.582572 -0.360741 -0.354716 -0.491524 -0.944300 -1.413253 -0.921242 -1.506790 -2.019848 -2.761784 -1.265154 -4.751189 -2.650576 -2.831621 -1.545701 -13.860693 -2.779033 -9.254621 -4.693495 -8.643150 -0.818764 -1.133537 -2.967997 -13.860693 -2.027835 -13.860693 -10.619150 -13.860372 -13.860693 

-13.096229 -13.860693 -2.739558 -13.860693 -13.859599 -13.860693 -13.860693 -13.557546 -6.186116 -4.315642 -2.650614 -2.650614 -3.098063 -2.386004 -7.478858 -2.532808 -2.970974 -2.308737 -0.958295 -1.339126 -1.754070 -1.167973 -1.150681 -2.423157 -0.736047 -1.697799 -1.024397 -0.515355 -0.047233 -0.060162 0.114946 0.171920 0.139411 0.142816 0.468988 0.463580 0.385054 0.574715 0.391283 0.261980 -0.101229 0.234402 -0.000455 0.057266 0.125116 0.116393 0.007468 0.288096 -0.165180 -0.106021 -0.131458 -0.359564 -0.290201 -0.571035 -0.405873 -0.478495 -0.292854 -0.775487 -1.149866 -1.188129 -1.898508 -2.485266 -1.151506 -1.313347 -1.301243 -3.014476 -1.339668 -6.866952 -1.254622 -1.620815 -3.551442 -5.229802 -4.351659 -13.860693 -8.721527 -13.860693 -13.606158 -2.392122 -3.157001 -12.759810 -10.361289 

-7.509674 -13.860693 -13.860693 -1.074473 -2.434335 -8.721526 -12.931555 -8.716067 -3.171240 -1.255808 -12.655781 -5.794211 -0.889285 -2.832599 -2.818552 -4.070711 -1.580637 -2.407337 -2.168896 -0.710754 -1.741063 -1.463115 -0.999647 -0.777922 -0.283871 -0.816769 -0.275176 -0.066288 -0.029344 0.122015 0.165897 0.343634 0.406454 0.398988 0.574561 0.601987 0.658036 0.653214 0.442341 0.502886 0.318769 0.293439 0.257228 0.243305 0.080624 0.363333 0.269319 0.175021 0.185983 0.217750 0.177084 -0.100382 -0.219835 -0.217812 -0.516053 -0.558061 -1.407285 -1.141666 -0.325547 -1.647911 -1.173843 -2.792185 -1.158015 -1.515783 -2.221938 -1.255426 -3.085062 -3.014666 -3.736782 -10.619150 -3.498428 -8.719036 -1.585898 -3.450932 -3.487751 -9.279662 -2.739558 -13.860693 -13.860693 -2.392122 -13.860693 

-13.860693 -5.794211 -13.860693 -6.728118 -7.656292 -8.420498 -6.723731 -1.287277 -2.775540 -13.860693 -4.125540 -10.618916 -2.228118 -1.255803 -7.220434 -2.120735 -2.809081 -1.895620 -2.510112 -0.961948 -0.794912 -1.029544 -0.519261 -0.619126 -1.513942 -0.638151 -0.260072 -0.099290 -0.011635 0.132795 0.340515 0.320692 0.477231 0.582487 0.769306 0.780173 0.764493 0.800869 0.863835 0.769429 0.560468 0.606946 0.435409 0.482464 0.381472 0.455049 0.449650 0.377789 0.371237 0.255153 0.097108 0.048951 0.056280 -0.052797 -0.348125 -0.239679 -0.556843 -1.629186 -1.027795 -1.271656 -1.083078 -2.900898 -1.351996 -1.057235 -1.763703 -1.783662 -0.957080 -2.645989 -1.250114 -4.693535 -8.643175 -5.394199 -13.860693 -2.921614 -7.656292 -5.263305 -13.840999 -13.860693 -2.867047 -2.392122 -8.721527 

-1.074467 -13.860693 -13.860693 -13.860693 -6.722769 -13.387310 -13.860693 -13.860693 -4.108680 -1.255834 -0.927536 -1.016798 -1.351205 -7.509674 -1.129640 -3.197153 -1.239110 -2.100574 -2.139079 -1.180834 -1.137613 -0.868927 -2.494879 -0.517976 -0.487239 -0.363477 -0.333386 0.034649 -0.262036 0.089812 0.295623 0.379463 0.525703 0.768500 0.891985 0.950367 1.006478 1.059224 1.106342 0.956848 0.890806 0.693205 0.674550 0.688849 0.718366 0.682038 0.640573 0.559451 0.428767 0.251374 0.340701 0.124731 0.165947 -0.154308 -0.523854 -0.496493 -0.483897 -0.775982 -1.073418 -1.057740 -2.147039 -1.169057 -2.427419 -1.404795 -1.186997 -2.620445 -2.994609 -4.109398 -1.133537 -1.074470 -6.186119 -13.860693 -13.860693 -3.705429 -1.255834 -2.650614 -13.823946 -13.860693 -6.252653 -13.842297 -13.860693 

-13.860693 -2.829891 -13.605512 -10.619137 -1.551328 -13.836911 -0.902607 -11.403087 -13.860693 -13.860693 -1.350765 -1.255830 -3.014006 -2.921614 -1.012766 -13.842297 -0.994602 -1.124867 -1.194933 -1.900240 -1.235622 -0.507033 -1.078837 -0.514075 -0.648431 -0.246572 0.044604 -0.278062 0.059524 0.318691 0.360153 0.385734 0.732733 0.900281 0.917336 1.073657 1.208650 1.193257 1.281109 1.229631 1.102922 1.016288 0.990689 0.951928 0.948194 0.937411 0.836733 0.659962 0.595122 0.645446 0.422017 0.095029 0.188275 0.046671 -0.141553 -0.512123 -0.497150 -0.417334 -1.085360 -0.947715 -1.503527 -2.820128 -1.315848 -1.043141 -2.739347 -2.930044 -2.974937 -2.718892 -3.225607 -3.205079 -3.705380 -2.910825 -2.878623 -6.866953 -7.656292 -13.860693 -4.464228 -4.076316 -8.180398 -0.909108 -13.860693 

-13.860693 -9.279674 -13.860693 -13.860693 -3.124257 -13.860693 -4.130690 -13.860693 -13.381590 -11.403176 -0.851550 -2.829891 -1.665411 -2.967997 -6.252653 -2.112989 -1.809459 -0.816071 -1.285739 -1.139998 -1.213438 -1.181635 -0.513857 -0.446043 -0.458999 -0.182736 -0.203650 0.109898 0.159264 0.257061 0.361296 0.569888 0.784863 0.918119 0.996641 1.220246 1.398324 1.500012 1.519540 1.515103 1.473627 1.349575 1.221398 1.207175 1.179777 1.059988 0.953876 0.844101 0.714404 0.580036 0.552751 0.434713 0.047651 -0.018623 -0.269307 -0.889968 -0.427971 -0.509800 -0.547718 -0.635242 -1.732373 -2.658888 -0.989593 -2.179410 -1.657915 -2.086157 -2.721363 -3.070664 -1.126519 -2.389958 -5.923457 -13.860693 -1.255830 -1.573843 -3.401075 -13.860693 -8.180398 -4.578187 -13.860693 -13.860693 -13.860693 

-3.450931 -13.860693 -1.287277 -13.860693 -1.250411 -5.414812 -13.860693 -1.912661 -6.184605 -13.860693 -1.585898 -3.450932 -0.957859 -5.206371 -1.015611 -2.392107 -0.731057 -2.617770 -1.203746 -2.856710 -1.167632 -1.768911 -1.688947 -0.441531 -0.402946 -0.565413 -0.041527 -0.035047 0.212679 0.313676 0.452752 0.523275 0.856122 0.933621 1.179046 1.318048 1.456287 1.660957 1.809015 1.862384 1.863955 1.740937 1.599450 1.457219 1.323187 1.214058 1.114851 0.958416 0.745746 0.588490 0.480209 0.388446 0.220185 -0.086922 0.100295 -0.235752 -0.590482 -0.897131 -0.595346 -0.800693 -0.821415 -1.167802 -3.088226 -1.324344 -2.271268 -1.689349 -1.255173 -5.477036 -2.805940 -3.793459 -13.606158 -4.130690 -1.103831 -1.351205 -8.721527 -13.840999 -2.784551 -4.297663 -13.860693 -3.805797 -8.721525 

-7.509674 -13.860693 -8.104483 -13.860693 -13.860693 -4.130690 -3.109229 -1.585898 -8.721527 -7.523938 -2.650614 -3.401075 -2.387953 -13.860693 -1.016798 -1.585881 -1.823100 -1.427727 -1.804029 -1.151143 -0.658564 -1.086430 -1.114417 -0.745569 -0.328811 -0.514474 -0.246813 0.187361 0.047272 0.380821 0.428064 0.632532 0.884305 1.023627 1.225280 1.408431 1.601164 1.828869 2.034258 2.253264 2.336426 2.138942 1.924332 1.663317 1.536483 1.308384 1.182959 1.023308 0.815694 0.661298 0.493710 0.276888 0.176705 0.042429 -0.032920 -0.405714 -0.886615 -0.785392 -1.073503 -1.088979 -1.229327 -0.950066 -1.176062 -6.244847 -3.983481 -1.287088 -2.372231 -1.804452 -6.165976 -13.860693 -5.858661 -3.205121 -2.563060 -2.650614 -13.606158 -13.858827 -13.860693 -13.860693 -8.104483 -2.694912 -13.860693 

-9.279674 -13.860693 -2.921614 -13.860693 -13.860693 -5.975712 -13.836911 -6.728118 -1.074411 -2.434118 -1.351205 -13.860693 -2.915317 -2.921565 -1.849374 -3.521565 -1.579301 -1.994532 -3.374030 -1.023683 -0.980435 -0.567643 -1.047679 -1.187281 -1.149090 -0.226708 -0.178098 0.245017 0.204412 0.376900 0.587277 0.731816 0.902569 1.094983 1.286557 1.463805 1.716885 1.966711 2.301298 2.628046 -13.860693 2.540284 2.185673 1.919777 1.656530 1.434448 1.249093 1.038434 0.918599 0.775272 0.552755 0.268679 0.132869 -0.270692 -0.300725 -0.251394 -0.338801 -0.506074 -0.561098 -1.201458 -0.852118 -1.143969 -0.773072 -3.108557 -1.629671 -2.678924 -2.921589 -2.268758 -2.921614 -2.727322 -13.836911 -2.171753 -11.143884 -13.859290 -13.836911 -2.391973 -13.842297 -7.509674 -13.860693 -2.921614 -13.096229 

-10.705777 -3.450930 -13.860693 -2.650614 -1.133238 -7.509574 -2.821136 -1.133359 -1.072651 -13.860693 -0.971667 -2.643766 -4.394366 -1.048435 -2.434155 -2.279486 -3.025396 -2.390929 -1.272711 -1.167154 -1.003160 -0.984785 -0.995651 -0.875532 -0.656655 -0.234942 -0.384184 -0.047768 0.218472 0.342596 0.543794 0.698828 0.880999 1.137399 1.241417 1.464406 1.739837 2.030930 2.395629 -13.860693 -0.002159 -12.931555 2.398277 1.996268 1.722504 1.463946 1.232211 1.104991 0.914853 0.639281 0.532808 0.151874 0.019529 0.034803 -0.346392 -0.362834 -0.657710 -0.712859 -0.802359 -1.747094 -1.210783 -1.335128 -1.528213 -0.783325 -1.523294 -2.703472 -5.221591 -1.910326 -2.650614 -1.351205 -1.124885 -9.245108 -2.392122 -6.186119 -3.124258 -8.643180 -2.646698 -5.858661 -2.739558 -4.295895 -13.860693 

-6.319534 -1.110229 -2.392122 -13.860693 -8.104483 -13.606158 -7.220608 -1.351205 -3.965164 -1.620815 -2.875422 -2.967996 -12.908751 -1.287249 -3.409588 -0.819044 -2.117171 -1.500728 -1.519928 -1.222398 -0.514117 -0.614658 -0.908526 -0.360197 -0.552067 -0.221581 -0.290463 0.064933 0.275061 0.195471 0.478761 0.660689 0.795561 1.058590 1.263348 1.444551 1.671448 1.906100 2.190051 2.476648 -13.860693 2.592228 2.271441 1.970137 1.675019 1.464404 1.280087 1.054877 0.821569 0.664107 0.556874 0.407010 0.238123 0.090979 -0.183466 -0.653396 -0.198506 -0.896203 -0.700173 -0.883714 -1.190338 -1.225801 -1.258406 -2.373078 -1.351200 -1.255834 -1.255834 -1.220682 -6.290756 -1.585898 -13.597750 -13.607064 -9.279674 -3.109229 -0.922782 -8.104483 -13.860693 -4.751731 -13.860693 -13.860693 -6.728118 

-5.858661 -10.705777 -1.074473 -1.284308 -13.860693 -13.860693 -1.912661 -1.193990 -3.501136 -2.694912 -1.166799 -4.351618 -2.650614 -1.816899 -11.142248 -6.728118 -4.076774 -2.425745 -1.249145 -2.174963 -1.923666 -0.814615 -0.693233 -0.755588 -0.719728 -0.187784 -0.247790 0.091116 0.178263 0.351366 0.464688 0.642212 0.814514 0.998398 1.207185 1.409397 1.603184 1.757865 1.884318 2.045950 2.228152 2.216984 2.065005 1.859558 1.651840 1.411794 1.248516 1.030208 0.779677 0.644294 0.433258 0.354753 0.269175 -0.060664 -0.037857 -0.604533 -0.560844 -0.893482 -1.440827 -0.443362 -2.179521 -0.832094 -2.509463 -2.432826 -2.060205 -2.382012 -4.693483 -3.702808 -5.472151 -1.255834 -8.721527 -3.450932 -1.912660 -2.859385 -1.585898 -7.953688 -2.739558 -13.860693 -12.931555 -4.751731 -1.351205 

-11.143884 -13.860693 -13.860693 -13.860693 -5.794211 -6.319534 -8.721490 -1.193990 -10.361289 -3.401068 -1.133306 -5.860200 -5.794069 -6.770784 -4.350259 -7.509674 -1.066428 -2.778986 -1.181635 -1.276902 -1.102050 -0.785661 -1.068425 -0.606191 -0.481174 -0.429321 -0.350578 0.055455 0.016906 0.404881 0.389664 0.708853 0.798945 1.040677 1.191658 1.235954 1.429952 1.535078 1.614718 1.668211 1.785309 1.901360 1.834707 1.723172 1.532236 1.361604 1.188986 1.049244 0.804906 0.654561 0.417632 0.339814 0.087680 -0.094016 -0.224437 -0.249212 -0.387218 -0.689722 -1.317946 -0.928361 -1.103986 -2.479824 -1.024154 -2.649823 -1.113526 -2.096761 -1.067308 -2.505596 -13.836911 -3.551688 -2.442970 -8.070050 -13.860693 -3.157001 -13.860693 -5.858661 -13.860693 -13.860693 -13.860693 -1.255834 -13.860693 

-13.860693 -13.860693 -13.858519 -6.252653 -9.279674 -13.860693 -2.921614 -1.551319 -3.302403 -4.076316 -2.815651 -1.277502 -0.998867 -3.617000 -1.306090 -1.255834 -2.921603 -2.809462 -0.852010 -2.167668 -1.904022 -1.928910 -0.636032 -0.653270 -0.291886 -0.274416 -0.389415 -0.253852 0.027607 0.196577 0.490898 0.576998 0.741819 0.865358 1.095020 1.196982 1.260556 1.268772 1.310960 1.301675 1.429541 1.571221 1.578371 1.487592 1.439200 1.260936 1.180078 0.988322 0.830550 0.644306 0.398747 0.263249 0.124714 -0.112780 -0.226567 -0.372961 -0.621473 -0.763646 -2.029199 -2.017849 -0.472311 -1.220397 -1.249276 -2.293113 -2.273146 -1.255834 -0.831779 -3.401075 -1.538093 -2.915183 -0.831996 -1.255831 -3.109225 -13.860693 -2.093377 -13.857826 -2.323254 -2.027836 -2.650588 -13.842297 -13.860693 

-13.860693 -13.860693 -13.860693 -3.253589 -2.650614 -6.728118 -7.656292 -2.091234 -13.840999 -7.220608 -1.863036 -1.110229 -1.351205 -0.988294 -4.678848 -4.291124 -1.310648 -2.875579 -1.202762 -4.463551 -0.956636 -1.335976 -1.162328 -0.752330 -0.998879 -0.622444 -0.101850 -0.176680 -0.039803 0.191169 0.350399 0.478689 0.531299 0.732301 0.870856 1.009175 1.018833 0.998624 0.965798 0.938214 1.140085 1.280685 1.375105 1.303753 1.278792 1.159831 1.061930 0.917983 0.687254 0.455689 0.435937 0.131206 0.061131 -0.096423 -0.240680 -0.275226 -0.577450 -0.708668 -0.847567 -1.794649 -3.178873 -1.004173 -2.640340 -0.830282 -1.233713 -2.565797 -1.257719 -3.364922 -1.286988 -7.953417 -13.860693 -13.860693 -2.739555 -4.681712 -8.180398 -1.351205 -13.860693 -2.434335 -13.860693 -7.425656 -2.308397 

-13.716130 -13.836911 -13.860693 -8.643180 -10.199296 -1.351205 -13.840999 -1.016798 -6.186119 -13.860693 -2.722522 -2.434335 -1.329405 -1.351205 -1.117676 -4.111765 -2.434334 -2.823216 -0.895655 -4.464228 -0.961097 -0.803610 -1.101591 -0.949576 -0.767006 -0.408765 -0.329665 -0.343539 -0.203667 0.086565 0.247482 0.349452 0.468051 0.660727 0.726190 0.752159 0.697380 0.731014 0.687723 0.659147 0.820959 1.040936 1.121465 1.136745 1.079038 1.052883 0.941423 0.774829 0.625926 0.476559 0.469324 0.168120 -0.273770 -0.349406 -0.487924 -0.412355 -0.537546 -0.881412 -0.605864 -1.085866 -2.835642 -2.546552 -0.814805 -3.410731 -3.087921 -0.912474 -11.392998 -0.984993 -13.840999 -1.584660 -2.650614 -1.131559 -13.860693 -13.860693 -13.860693 -1.281263 -1.097274 -2.650614 -13.716130 -13.860693 -12.759810 

-13.860693 -8.720642 -13.860693 -13.860693 -9.279674 -13.547849 -13.860693 -13.860693 -2.694912 -2.434335 -5.839681 -2.139517 -3.100045 -2.111686 -5.477171 -5.803640 -6.593373 -2.418920 -2.308733 -0.922782 -0.972076 -1.553546 -0.819786 -0.904585 -1.080509 -0.726060 -0.385437 -0.632503 -0.173768 -0.150890 0.204980 0.230419 0.272183 0.356053 0.467739 0.501406 0.583125 0.409958 0.538254 0.476107 0.534974 0.744554 0.862567 0.868577 0.932814 0.797131 0.732163 0.640307 0.491308 0.352856 0.319117 0.067969 -0.072925 -0.320275 -0.216235 -0.690750 -1.106208 -0.578617 -0.672467 -0.875519 -1.156357 -1.478823 -1.255685 -1.046334 -2.797259 -1.607118 -1.269885 -1.585897 -13.860693 -13.858519 -4.578187 -6.679682 -2.829891 -4.351659 -1.255834 -13.860693 -12.931555 -6.186119 -13.860693 -13.860693 -13.860693 

-13.860693 -13.860693 -13.860693 -13.860693 -1.351205 -13.860693 -13.860693 -1.255834 -5.858653 -5.923457 -0.988482 -13.860693 -13.379949 -2.921581 -2.392119 -2.308720 -1.557431 -1.043543 -2.391487 -0.997492 -2.300268 -0.742216 -1.579947 -0.842146 -0.890037 -0.918018 -0.397863 -0.698164 -0.246922 -0.085126 -0.131074 0.079345 -0.021123 0.211303 0.277924 0.236487 0.176120 0.208855 -0.076157 0.287322 0.281621 0.456682 0.581768 0.718143 0.729892 0.651310 0.768555 0.462466 0.464900 0.135899 0.177497 -0.201774 0.063985 -0.391800 -0.476364 -0.443420 -0.475794 -1.112458 -1.535565 -1.036816 -0.856463 -0.837580 -1.125709 -1.829057 -2.311860 -7.656291 -5.539603 -6.186119 -1.974623 -7.454705 -1.351205 -13.860693 -2.308738 -13.840999 -13.860693 -13.860693 -3.061804 -1.255834 -1.313377 -13.860693 -8.721527 

-5.414812 -13.860693 -7.220608 -1.912661 -1.255834 -13.860693 -13.860693 -1.255834 -13.860693 -13.860693 -2.139293 -6.728118 -13.387310 -7.220608 -1.250415 -1.270612 -3.499234 -1.911082 -2.308643 -1.151140 -4.277981 -0.939807 -0.955252 -1.554218 -1.642876 -1.106453 -0.642318 -0.819255 -0.694919 -0.208444 -0.220643 -0.122587 -0.041768 -0.120863 0.155818 0.070322 -0.129556 -0.040924 -0.067372 -0.074942 0.059780 -0.204243 0.245369 0.343521 0.355014 0.428769 0.350696 0.302352 0.174559 0.061959 0.215890 -0.224943 -0.321310 -0.472693 -0.600281 -0.742869 -1.064034 -2.156967 -1.023937 -1.113512 -0.844523 -3.630159 -1.040398 -1.286843 -1.074472 -2.921611 -2.520826 -3.014434 -3.156963 -0.988482 -5.407612 -8.721526 -1.074212 -13.860693 -13.840999 -2.392122 -8.104483 -1.255811 -13.860693 -13.860693 -13.860693 

-6.252653 -13.860693 -7.509674 -13.860693 -3.809659 -7.953697 -13.860693 -3.108865 -3.705429 -10.619150 -13.860693 -2.921592 -10.619150 -7.656292 -1.985335 -2.739557 -10.619150 -1.287277 -1.016792 -1.877627 -4.134052 -3.508931 -1.924450 -1.071349 -1.474629 -0.866126 -0.620087 -0.588772 -0.769520 -0.495854 -0.199227 -0.284106 -0.644470 -0.149086 -0.359828 -0.042302 -0.384592 -0.369695 -0.353911 -0.224094 -0.193336 0.020329 0.111676 0.063898 0.185391 0.243773 0.144825 0.001419 0.142217 -0.120102 -0.057408 -0.130730 -0.612023 -0.436363 -0.834835 -0.471451 -0.780011 -1.497405 -2.749412 -1.291305 -1.853659 -1.250173 -1.655049 -1.247589 -1.302233 -13.860693 -2.392119 -1.211637 -2.875579 -2.694912 -5.799828 -11.143884 -8.180398 -2.392122 -13.716130 -8.104270 -13.860693 -3.702808 -13.860693 -13.860693 -2.694912 

-13.840999 -13.860693 -2.737509 -2.829891 -13.096229 -12.619434 -7.509674 -6.186119 -1.620815 -5.985818 -13.858827 -13.860693 -13.858519 -1.351205 -1.015611 -2.350237 -2.829879 -8.177249 -2.921606 -3.956830 -0.975441 -4.295293 -1.904731 -1.073946 -2.258524 -0.711470 -0.951576 -0.965643 -0.688990 -0.847649 -0.389107 -0.663380 -0.387196 -0.386902 -0.416361 -0.251754 -0.519718 -0.431996 -0.307163 -0.205163 -0.262358 -0.343623 -0.039442 0.023373 -0.090921 -0.068454 -0.009746 0.089414 -0.100143 -0.142693 -0.287102 -0.460451 -0.456840 -0.404785 -0.673498 -1.827458 -2.164019 -0.760878 -1.101262 -2.882422 -1.193235 -0.988482 -0.988482 -6.116260 -4.627164 -13.860693 -3.605846 -13.860693 -13.860693 -13.860693 -4.679785 -13.860693 -4.747169 -13.606158 -3.705429 -13.836435 -13.860693 -3.450932 -13.860693 -8.643180 -3.450932 

-13.860693 -1.016798 -13.860693 -13.860693 -13.860693 -13.860693 -1.133537 -13.860693 -13.860693 -2.392122 -3.401075 -6.661656 -1.611631 -11.143884 -11.410527 -2.269595 -1.255833 -1.874803 -0.959261 -2.642052 -1.986819 -1.240314 -3.891244 -0.831416 -0.943163 -1.139150 -0.977148 -1.514462 -1.447591 -0.698534 -1.202777 -0.845577 -1.122011 -0.819011 -0.683158 -0.403947 -0.603067 -0.951650 -0.743610 -0.379540 -0.861283 -0.209064 -1.074985 -0.386741 -0.060423 -0.217442 -0.328332 -0.130048 -0.146692 -0.513661 -0.278356 -0.751568 -0.473753 -1.030733 -0.779303 -0.717648 -0.644757 -2.875237 -1.265881 -1.254261 -0.971667 -0.842303 -3.500692 -0.980607 -2.967993 -2.349874 -4.987987 -13.387310 -13.860693 -13.387310 -1.585898 -3.114937 -13.860693 -8.721527 -13.860693 -12.931555 -13.860693 -2.829890 -13.860693 -2.739558 -6.186119 

-1.253642 -6.728118 -3.401075 -1.912661 -13.860693 -13.860693 -13.387310 -13.860693 -13.859599 -13.860693 -13.860693 -13.716130 -2.244913 -1.255834 -1.912656 -1.912661 -2.274973 -2.921614 -0.988127 -1.016798 -4.407405 -0.986805 -1.289318 -2.398206 -4.070619 -0.619177 -1.162929 -0.506294 -0.961041 -1.499789 -0.435992 -1.011836 -0.547745 -1.025276 -0.627008 -1.026829 -0.748399 -0.979161 -1.303742 -0.669335 -0.295352 -0.878059 -1.049926 -0.511701 -0.835656 -0.303944 -0.368736 -0.316678 -0.315305 -0.449860 -0.910365 -0.778970 -0.445686 -1.408682 -0.935740 -0.741769 -0.418353 -0.724637 -1.519646 -1.973263 -1.251033 -1.269868 -2.279696 -2.308695 -1.284868 -13.549170 -4.076316 -2.967993 -6.861062 -13.860693 -13.860693 -13.594717 -2.784551 -2.392102 -13.860693 -3.401075 -3.258769 -1.255833 -13.842297 -13.859290 -2.784551 

-13.860693 -13.840999 -13.860693 -13.860693 -2.967997 -13.860693 -1.255824 -1.123943 -1.874964 -1.912661 -5.794211 -9.279674 -13.836911 -1.846297 -13.860693 -3.205121 -13.859599 -4.407770 -3.156977 -2.512768 -0.735989 -2.645502 -2.187143 -1.551307 -1.208419 -1.075458 -6.203369 -1.175881 -1.921427 -0.858155 -1.635733 -1.040653 -3.185297 -0.803576 -0.634222 -1.005136 -1.763627 -0.588693 -0.665561 -0.811044 -0.588438 -0.721631 -0.693367 -0.756870 -0.438021 -0.488370 -0.432514 -0.883886 -0.570535 -0.826714 -1.169515 -0.905419 -0.726013 -0.827734 -0.811583 -2.357826 -0.605805 -2.482816 -1.194933 -1.049763 -8.721490 -4.295610 -7.509674 -1.874958 -2.650604 -5.661450 -2.855472 -1.015009 -2.739558 -1.351205 -4.130690 -3.205121 -2.875579 -13.860693 -13.860693 -9.279674 -13.860693 -7.220608 -13.860693 -7.656292 -5.477176 

-13.860693 -12.759810 -13.387310 -4.693535 -13.858519 -13.860693 -13.860693 -13.860693 -2.921614 -13.860693 -1.133537 -7.872795 -13.860693 -10.619051 -1.351205 -2.921090 -6.319534 -3.965166 -4.350482 -3.935072 -2.124070 -1.136263 -2.726626 -5.841659 -1.016619 -1.255833 -1.567914 -3.551474 -0.941039 -0.810985 -1.895698 -0.888741 -0.639332 -0.993048 -0.434632 -1.304468 -0.906563 -0.844156 -0.935620 -1.287022 -0.561016 -1.009965 -1.083508 -0.742957 -1.326931 -0.963943 -0.911997 -1.208532 -0.432196 -0.969566 -0.937214 -0.797702 -1.813705 -1.654620 -0.786915 -2.610327 -2.387447 -1.871815 -2.366242 -3.156885 -2.920569 -2.392122 -6.522487 -6.181712 -4.075491 -1.215412 -13.860693 -13.387310 -13.860693 -6.252653 -13.860693 -1.074473 -2.643156 -1.912661 -10.705777 -13.860693 -13.860693 -13.860693 -7.953697 -5.539888 -13.860693 

-13.860693 -13.860693 -13.860693 -13.860693 -2.694912 -13.260280 -13.860693 -8.643180 -13.860693 -13.860693 -13.860693 -13.860693 -2.921614 -13.860693 -9.279674 -2.921614 -4.578187 -6.867069 -0.979731 -4.323278 -1.223947 -2.434335 -2.292888 -1.335280 -2.228077 -2.650343 -1.804641 -1.912540 -3.585164 -2.778323 -3.401075 -1.014569 -1.554848 -2.294934 -2.614323 -3.146426 -1.350045 -0.796502 -1.691567 -1.315426 -1.868553 -0.746409 -0.732520 -1.421447 -0.594060 -1.495631 -0.995062 -1.198043 -1.792422 -1.658376 -0.983230 -1.301161 -1.085833 -0.933200 -2.649302 -2.201839 -2.684155 -1.255834 -1.255484 -1.343685 -3.205099 -2.434335 -0.753951 -12.931555 -2.880620 -4.092984 -3.401075 -8.721520 -13.845949 -8.721527 -2.784551 -13.860693 -13.860693 -13.860693 -5.414812 -2.921614 -13.840999 -2.066922 -4.295895 -1.656080 -13.860693 

-1.351205 -13.840999 -13.860693 -4.351659 -13.606158 -13.860693 -13.860693 -13.860693 -7.509674 -6.728118 -13.860693 -6.728118 -7.220608 -2.308738 -13.387310 -2.784550 -3.401029 -13.860693 -1.255826 -1.013302 -4.121526 -2.384196 -2.650600 -2.895575 -1.026988 -1.015611 -9.279674 -1.137147 -1.253638 -1.548900 -1.224000 -0.692598 -1.227347 -1.345235 -1.925012 -2.608803 -1.218990 -1.559320 -1.738525 -0.839023 -2.317950 -1.250882 -2.033138 -0.985096 -0.844077 -1.513673 -0.727686 -0.651094 -0.699323 -1.101719 -1.198900 -0.851248 -3.172316 -2.758162 -1.215332 -1.975939 -2.346318 -5.143845 -3.302402 -1.989097 -2.579373 -6.252644 -8.721527 -2.598913 -4.406264 -8.721527 -8.643180 -2.473235 -1.585898 -1.351205 -13.816468 -13.860693 -5.858661 -13.860693 -9.279665 -2.392122 -4.295895 -13.860693 -8.643180 -13.860693 -13.860693 

-13.860693 -13.860693 -1.351205 -13.860693 -8.721527 -13.860693 -2.650614 -13.860693 -4.351659 -13.860693 -13.860693 -13.606158 -1.133537 -1.016798 -0.851550 -3.109229 -8.180398 -4.693535 -4.578178 -3.108803 -2.731864 -12.911759 -2.921611 -0.985119 -9.253611 -2.921418 -3.937032 -6.726845 -0.933852 -1.227411 -1.549902 -1.912661 -1.960858 -1.000070 -1.268808 -1.254459 -1.985923 -1.231268 -2.234054 -0.704470 -1.268369 -1.219549 -1.240443 -1.001629 -0.817285 -2.546667 -1.133430 -2.756978 -2.339168 -0.818737 -1.899518 -1.348797 -1.072374 -1.129279 -0.890639 -2.690373 -7.509674 -3.705027 -2.895575 -1.224738 -1.176714 -2.563060 -3.014727 -0.988482 -13.701702 -13.860693 -13.860693 -13.860693 -4.693535 -2.426029 -13.836435 -13.860693 -13.838785 -13.860693 -1.912661 -10.619150 -13.860693 -13.860693 -1.255834 -13.860693 -13.860693 

-13.860693 -13.859290 -13.860693 -13.860693 -1.016798 -1.252737 -9.279674 -12.931555 -13.860693 -13.860693 -13.860693 -13.716130 -4.351550 -7.220608 -13.387310 -13.860693 -2.670204 -5.923457 -13.860693 -1.245865 -0.960416 -13.284539 -3.109229 -1.544203 -3.926019 -13.558646 -10.619124 -1.255834 -3.705016 -1.712751 -2.213884 -1.346200 -1.249006 -1.099698 -0.922119 -2.313245 -1.120527 -1.854214 -2.716303 -1.165890 -1.315176 -1.151769 -0.977795 -2.201235 -1.226640 -0.935453 -2.492620 -1.091672 -1.393943 -1.351205 -1.245864 -1.302868 -4.692873 -2.543330 -7.404220 -7.953267 -12.759334 -1.255833 -4.521006 -5.617759 -2.392122 -13.860693 -4.295895 -1.089207 -2.305294 -2.997113 -2.434335 -6.867092 -3.401075 -13.840999 -13.605512 -8.721503 -8.721527 -4.693062 -13.860693 -2.650614 -5.923457 -13.387310 -2.392122 -13.716130 -13.860693 

-11.410527 -13.860693 -1.241805 -13.860693 -13.860693 -13.860693 -1.255834 -13.860693 -1.074473 -13.860693 -2.829851 -13.860693 -4.240479 -4.693535 -13.860693 -6.867092 -10.619150 -4.464228 -13.842297 -7.502361 -13.845949 -3.757370 -3.501136 -2.978333 -1.240436 -13.860693 -6.744890 -2.855472 -4.457215 -1.345164 -1.852352 -1.219357 -5.369450 -4.254794 -2.874163 -4.624308 -3.187964 -1.203683 -1.843259 -1.764928 -2.856396 -1.754231 -1.217950 -1.202956 -0.853054 -1.157122 -2.048181 -2.865077 -1.132374 -0.957493 -0.813997 -0.889126 -7.220265 -1.341080 -1.315486 -2.921605 -13.387310 -1.287277 -2.392122 -3.705429 -1.351205 -2.501234 -2.565629 -5.414811 -0.753951 -6.867092 -2.921614 -13.860693 -8.721527 -1.255834 -13.860693 -4.464204 -13.860693 -7.220530 -13.860693 -1.133537 -13.860693 -1.016798 -1.126519 -13.860693 -13.860693 

-13.860693 -13.858519 -13.836911 -13.860693 -13.860693 -1.585898 -13.860693 -4.693535 -13.860693 -13.860693 -13.860693 -2.308680 -13.860693 -8.643179 -13.860693 -1.813907 -2.311400 -4.635700 -3.705012 -13.387310 -1.351205 -1.284631 -1.130603 -1.585857 -13.858827 -2.820101 -13.860693 -1.277312 -2.739555 -1.011425 -1.016269 -1.934947 -1.575739 -1.016688 -2.067850 -1.102746 -0.851487 -2.764087 -1.062472 -1.249764 -3.498962 -1.986174 -1.351167 -1.255670 -2.409183 -0.999877 -0.904410 -0.828479 -1.861019 -1.899838 -3.400152 -1.319055 -3.061804 -1.032613 -5.473155 -1.133536 -1.001825 -2.921614 -3.178706 -13.860693 -13.860693 -11.410527 -5.477176 -3.450932 -2.777452 -13.812361 -13.860693 -13.860693 -13.860693 -13.860693 -1.255834 -13.860693 -0.988482 -13.860693 -13.860693 -2.784551 -4.693535 -13.836911 -13.557546 -13.860693 -13.860693 

-13.860693 -13.860693 -1.133537 -13.860693 -13.860693 -8.643180 -13.716130 -13.860693 -13.860693 -7.953697 -6.865416 -13.860693 -13.860693 -13.860693 -13.716130 -13.860693 -13.860693 -2.434335 -1.011425 -5.171833 -2.047262 -6.867092 -1.255825 -1.344311 -1.865196 -8.721527 -1.180105 -6.722869 -3.705429 -1.000986 -2.784551 -2.650610 -2.232762 -0.979718 -0.845299 -1.250980 -2.572305 -1.987622 -1.319066 -2.222680 -3.396120 -2.708201 -3.700787 -2.392122 -1.274747 -0.961462 -2.951992 -2.967073 -1.545217 -2.329628 -8.721527 -4.521034 -6.319534 -7.509673 -2.856400 -0.988482 -11.143884 -5.988601 -2.329973 -13.860693 -2.694912 -8.379550 -4.392637 -1.585898 -9.276483 -3.186180 -2.630982 -13.860693 -13.860693 -11.410527 -4.407770 -10.361289 -1.351205 -0.952128 -7.509674 -13.857826 -12.931555 -13.689575 -13.860693 -13.860693 -13.860693 

-13.860693 -8.721527 -3.401075 -3.705429 -13.606158 -13.860693 -10.361289 -1.351205 -2.875579 -13.860693 -13.840999 -13.860693 -3.205121 -6.319530 -5.920604 -1.074473 -10.619138 -6.867092 -2.862118 -1.074464 -8.342152 -1.912661 -10.619150 -3.109229 -13.845949 -13.860693 -2.392122 -2.392122 -13.860693 -1.317125 -3.401072 -1.820147 -10.618662 -1.550779 -5.876007 -2.077573 -0.988332 -2.049115 -1.585898 -1.989076 -0.968174 -1.131724 -1.941110 -0.965846 -3.501106 -1.015813 -2.066776 -3.301836 -1.319067 -2.392122 -3.549106 -0.988482 -1.910040 -7.620441 -13.860693 -13.860693 -13.860693 -2.829891 -2.150757 -8.719070 -3.014266 -13.860693 -13.387310 -11.142248 -13.860693 -13.860693 -2.329986 -4.987906 -7.220608 -13.860693 -7.508963 -13.860693 -1.417986 -13.860693 -7.376221 -13.860693 -13.860693 -13.860693 -4.130690 -13.860693 -13.860693 

-13.860693 -4.351659 -13.860693 -13.860693 -13.860693 -13.860693 -10.361289 -1.016798 -13.860693 -2.921614 -13.860693 -13.860693 -13.860693 -3.109229 -13.860693 -1.351205 -0.988482 -13.828309 -1.550185 -1.074473 -2.921614 -13.859599 -3.501136 -2.719699 -5.922767 -6.867092 -5.919417 -4.123747 -13.860693 -1.302703 -0.928773 -3.302402 -2.664650 -1.574392 -1.016798 -1.066741 -7.656292 -6.386717 -3.705414 -1.127201 -13.096229 -1.317287 -13.860693 -0.815628 -1.912499 -8.180398 -4.437028 -1.319067 -12.931555 -4.376858 -1.318974 -1.286704 -8.420498 -1.319067 -13.860693 -1.016798 -1.710430 -0.973114 -13.860693 -2.921614 -8.716067 -13.860693 -8.721527 -2.572305 -1.585898 -4.693535 -13.606158 -13.860693 -13.860693 -1.133537 -13.860693 -12.931555 -3.109225 -12.929535 -2.392122 -13.860693 -13.860693 -12.759810 -2.921614 -2.694912 -8.180398 

-13.860693 -13.860693 -13.860693 -13.860693 -13.860693 -1.351205 -13.860693 -13.860693 -13.860693 -13.860693 -4.351659 -10.619150 -0.988482 -3.400396 -6.867092 -13.860693 -4.693535 -13.859599 -13.860693 -2.904091 -13.860693 -8.721524 -10.619146 -2.829891 -2.392122 -13.860693 -2.436392 -11.410521 -8.717050 -7.656292 -1.319067 -1.050175 -3.147200 -1.912422 -1.016798 -2.864144 -5.923457 -2.418918 -2.920396 -1.347797 -3.705404 -1.351205 -1.016549 -1.566299 -1.410248 -1.224738 -6.186119 -3.487206 -1.074472 -2.308680 -1.133527 -4.740138 -8.643180 -4.351659 -2.887500 -13.860693 -7.124612 -4.521034 -2.650614 -13.860693 -4.578187 -13.860693 -13.860693 -8.180398 -13.860693 -13.860693 -1.255834 -13.860693 -7.656292 -13.860693 -13.860693 -12.931718 -2.739558 -10.967668 -12.759810 -13.860693 -8.721527 -1.255675 -1.218993 -3.401075 -13.860693 

-13.860693 -13.860693 -13.836911 -13.860693 -13.860693 -13.860693 -4.693535 -10.619150 -13.860693 -13.860693 -13.860693 -6.728062 -13.860693 -3.501136 -13.860693 -1.255834 -1.911443 -13.860693 -3.474109 -6.867092 -10.359413 -2.921614 -13.716130 -1.912641 -13.860693 -5.539888 -6.722869 -0.988477 -2.967997 -2.921613 -1.255834 -8.716066 -12.759810 -0.875718 -7.983033 -2.820102 -3.500238 -6.319490 -1.238679 -2.596957 -0.988482 -2.563060 -2.011501 -6.319534 -13.860693 -1.585895 -9.279674 -2.921614 -5.539888 -1.804339 -1.912661 -7.656292 -8.721527 -4.521034 -4.693535 -3.156997 -13.860693 -4.295895 -12.931555 -4.693535 -2.520085 -8.721524 -1.016798 -5.414555 -13.860693 -2.434335 -8.641131 -4.693535 -7.220608 -8.643180 -7.656292 -13.860693 -1.133537 -4.693535 -11.410527 -13.857826 -13.860693 -4.521034 -13.860693 -13.860693 -13.860693 

-13.860693 -13.858827 -13.860693 -13.860693 -13.860693 -8.643180 -13.860693 -1.016798 -7.509674 -13.860693 -13.860693 -8.643180 -3.501094 -13.557546 -8.721527 -13.860693 -13.860693 -13.860693 -3.500949 -11.410527 -13.860693 -3.501136 -1.989097 -1.891060 -2.739558 -13.860693 -1.533198 -1.318751 -1.245865 -2.563060 -2.967997 -13.860693 -1.351193 -1.551328 -7.220435 -10.619150 -13.386851 -1.988220 -4.464199 -1.585898 -1.136790 -5.539599 -13.860693 -11.143884 -10.967668 -2.739550 -0.712690 -1.246558 -1.551283 -4.506455 -7.751390 -13.557546 -6.867092 -10.619150 -13.860693 -2.829891 -8.104483 -13.860693 -13.860693 -1.094865 -1.255255 -4.693535 -13.858827 -13.860693 -13.860693 -13.860693 -13.860693 -2.704338 -13.860693 -5.858661 -3.449850 -13.860693 -13.860693 -13.860693 -13.860693 -13.860693 -13.860693 -13.860693 -4.693535 -13.860693 -13.860693 

-13.860693 -13.860693 -7.509674 -13.860693 -13.860693 -2.921614 -2.650614 -13.860693 -3.705429 -10.619150 -1.016798 -13.860693 -13.860693 -13.860693 -13.860693 -1.287277 -10.619150 -13.860693 -6.319534 -5.539809 -3.401075 -1.627908 -7.220608 -7.509673 -7.751390 -1.110566 -3.705429 -2.921606 -8.180398 -6.181740 -8.721527 -1.910040 -1.546263 -13.860693 -13.860693 -5.512609 -2.650614 -2.308738 -13.860693 -2.921180 -2.903625 -2.537897 -13.860693 -1.083985 -1.255834 -2.921614 -13.860693 -10.619150 -13.860693 -9.270867 -7.509674 -13.860693 -13.860693 -1.245865 -4.693535 -13.860693 -6.726900 -13.860693 -4.693535 -13.860693 -13.860693 -11.143884 -13.860693 -7.472171 -13.860693 -2.784551 -13.859290 -1.255834 -4.693535 -10.619150 -13.860693 -13.860693 -13.860693 -1.351204 -10.619139 -13.860693 -13.860693 -13.860693 -13.860693 -13.860693 -13.860693 

-13.860693 -13.860693 -13.860693 -13.845949 -13.860693 -13.860693 -13.860693 -13.557546 -13.860693 -4.693535 -13.858827 -6.859880 -6.723731 -13.836911 -13.860693 -13.860693 -1.351205 -1.351205 -13.860693 -13.860693 -3.501136 -3.108962 -13.860693 -13.860693 -4.449399 -13.860693 -4.240479 -8.634950 -11.399069 -2.994809 -2.921242 -2.308738 -2.650614 -3.501136 -1.989097 -2.921614 -3.473267 -1.989097 -1.169339 -8.643180 -8.180398 -1.287277 -1.824998 -13.860693 -13.860693 -13.860693 -10.554282 -4.693534 -13.860693 -5.988379 -13.836911 -6.858231 -2.213969 -13.387310 -10.619150 -0.988482 -13.860693 -13.860693 -2.308738 -13.860693 -8.721527 -13.860693 -13.860693 -1.287277 -13.860693 -2.875579 -1.351205 -13.860693 -13.860693 -1.857929 -13.860693 -13.860693 -5.414555 -13.860693 -13.860693 -13.860693 -13.860693 -13.860693 -13.860693 -13.860693 -12.931555 

-13.860693 -13.860693 -13.860693 -13.860693 -13.860693 -13.860693 -13.860693 -13.096229 -13.860693 -5.535257 -13.860693 -13.860693 -13.860693 -12.931555 -13.860693 -3.456256 -13.860693 -13.860693 -2.515658 -13.860693 -4.693535 -10.619150 -5.539888 -13.860693 -1.912661 -13.860693 -13.860693 -1.874964 -13.860693 -8.721525 -3.709766 -3.501136 -8.180143 -13.860693 -1.351205 -2.226743 -10.619150 -5.923449 -8.420495 -1.551328 -1.319067 -2.914332 -12.759810 -13.860693 -8.104483 -11.409918 -13.860693 -12.759810 -6.252652 -8.721527 -13.860693 -13.836911 -9.279673 -13.860693 -1.344466 -3.501136 -13.860693 -1.133536 -13.860693 -6.319534 -8.180398 -8.379561 -13.860693 -8.420498 -13.860693 -2.784551 -2.434335 -1.010441 -13.860693 -13.860693 -13.840999 -13.860693 -13.860693 -13.860693 -13.860693 -13.842297 -13.860693 -13.860693 -13.860693 -13.860693 -13.860693 

-13.860693 -13.860693 -13.860693 -8.721527 -13.860693 -6.867092 -13.860693 -13.860693 -2.921614 -13.860693 -13.860693 -3.302403 -13.860693 -13.860693 -13.860693 -13.860693 -13.860693 -13.860693 -13.716130 -13.860693 -7.953696 -3.757370 -1.551328 -1.319067 -1.351205 -13.860693 -2.921614 -7.656292 -5.229802 -10.967638 -11.410527 -10.458489 -13.860693 -5.876627 -13.860693 -13.859599 -1.255565 -10.619150 -12.759810 -4.295839 -1.237465 -1.074473 -1.016643 -2.921614 -10.361234 -6.728118 -10.619149 -13.860693 -13.606158 -2.670204 -3.809659 -13.606158 -13.860693 -0.987645 -13.860693 -13.836911 -13.860693 -2.921614 -2.921614 -1.585559 -13.860693 -7.953697 -13.860693 -13.860693 -13.860693 -3.401075 -13.860693 -3.205121 -13.860693 -13.860693 -13.860693 -13.860693 -8.643180 -7.509674 -13.860693 -1.287277 -13.860693 -13.860693 -4.693535 -13.860693 -13.860693 

-13.860693 -13.860693 -13.860693 -13.860693 -13.860693 -9.279674 -1.585898 -2.921614 -7.509674 -7.509674 -13.860693 -13.860693 -13.860693 -7.656292 -13.860693 -13.860693 -6.867015 -13.713791 -13.860693 -11.410527 -13.860693 -8.643180 -13.387310 -13.860693 -13.860693 -1.989097 -13.860693 -13.716130 -2.894993 -11.410527 -10.619150 -4.693524 -1.989097 -13.860693 -13.860693 -3.705429 -13.860693 -13.716130 -2.921603 -8.721524 -7.587326 -4.351659 -2.308737 -8.721524 -3.401075 -1.133537 -6.317477 -13.860693 -13.860693 -1.912661 -10.619150 -13.860693 -13.860693 -1.255834 -13.860693 -3.204788 -12.759810 -0.988482 -13.860693 -4.693535 -4.693535 -0.984411 -1.016798 -13.860693 -13.840999 -13.860693 -13.860693 -13.860693 -13.860693 -13.860693 -13.860693 -13.860693 -13.857826 -11.410527 -13.860693 -13.860693 -13.860693 -13.860693 -13.860693 -13.860693 -8.643180 

-7.220608 -5.539888 -13.860693 -13.860693 -3.501136 -13.860693 -4.693535 -13.860693 -13.860693 -10.619150 -13.842297 -2.921614 -13.860693 -13.860693 -13.860693 -13.860693 -13.860693 -10.361289 -13.860693 -2.967997 -0.988482 -7.509674 -13.860693 -13.860693 -13.860693 -13.860693 -10.619150 -13.859599 -3.401075 -8.180398 -13.860693 -2.967997 -1.103575 -13.860693 -2.967996 -13.860693 -13.860693 -13.860693 -3.443819 -4.295895 -0.822021 -10.619150 -6.867092 -2.739558 -5.477176 -13.860693 -3.157001 -2.921614 -13.860693 -8.721527 -8.721527 -13.860693 -8.721527 -13.860693 -13.860693 -13.860693 -6.728118 -4.351659 -13.860693 -13.860693 -13.860693 -13.860693 -13.860693 -13.557546 -4.693535 -13.860693 -13.860693 -13.860693 -7.953697 -13.860693 -13.860693 -9.279665 -13.860693 -13.860693 -13.860693 -13.860693 -13.860693 -13.860693 -13.860693 -13.860693 -2.921614 

-12.931555 -7.953697 -13.860693 -13.716130 -13.860693 -1.912661 -2.921614 -3.501136 -7.655819 -13.860693 -8.721527 -13.860693 -13.860693 -13.860693 -13.860693 -13.860693 -13.860693 -2.921613 -2.921614 -13.860693 -2.921614 -13.860693 -13.860693 -3.302403 -5.858661 -13.860693 -13.860693 -13.860693 -13.860693 -13.860693 -13.860693 -13.860693 -13.860693 -7.220608 -13.387310 -13.860693 -13.860693 -13.860693 -13.860693 -7.220608 -3.157001 -10.619150 -1.351205 -2.308738 -2.563060 -13.860693 -2.066922 -0.988482 -0.992988 -3.757370 -1.133537 -0.988482 -13.860693 -9.279674 -8.178820 -13.860693 -8.721527 -13.860693 -13.860693 -13.447373 -8.721527 -8.104483 -6.186119 -13.860693 -13.860693 -10.619150 -13.860693 -4.130690 -4.928402 -13.860693 -13.860693 -13.860693 -13.860693 -13.860693 -8.643180 -13.386669 -1.133537 -13.860693 -13.716130 -13.860693 -13.860693 

-13.860693 -13.860693 -13.860693 -13.845949 -13.860693 -13.860693 -13.860693 -13.860693 -13.860693 -13.860693 -13.860693 -13.860693 -13.860693 -13.860693 -5.539888 -5.988601 -1.988975 -13.860693 -13.860693 -13.860693 -8.721527 -13.860693 -1.988196 -4.076316 -13.860693 -13.860693 -13.860693 -2.921546 -9.279674 -3.705429 -13.860693 -2.921614 -5.539888 -13.860693 -13.860693 -13.860693 -6.317816 -1.319067 -13.860693 -13.860693 -13.860693 -13.860693 -1.874964 -13.860693 -13.860693 -5.923449 -9.279674 -5.539888 -13.606158 -13.860693 -13.860693 -6.319534 -13.860693 -2.784551 -13.860693 -13.860693 -13.860693 -9.279674 -10.361289 -13.860693 -8.721527 -13.860693 -9.279674 -13.860693 -8.643180 -13.860693 -3.302403 -13.860693 -3.098063 -13.857826 -4.578187 -13.860693 -13.860693 -13.860693 -6.777990 -13.860693 -13.860693 -13.860693 -13.860693 -13.860693 -13.860693 

-13.860693 -13.860693 -13.860693 -13.860693 -13.860693 -2.650614 -13.860693 -13.860693 -3.109229 -13.860693 -13.860693 -1.255834 -13.860693 -13.860693 -5.539888 -13.860693 -13.860693 -0.988482 -13.860693 -13.860693 -13.860693 -6.313592 -13.860693 -13.860693 -13.860693 -3.501136 -10.619150 -13.860693 -13.860693 -10.619150 -13.860693 -13.860693 -13.860693 -13.859599 -13.860693 -6.728118 -13.860693 -3.501136 -13.860693 -3.501136 -1.874964 -8.716067 -1.126519 -12.759810 -13.860693 -13.860693 -10.619150 -9.279674 -13.860693 -1.255834 -13.860693 -1.016798 -13.860693 -13.860693 -13.860693 -1.874964 -3.450932 -13.860693 -5.923457 -13.860693 -2.739558 -1.133537 -13.860693 -13.860693 -9.279674 -13.860693 -6.867092 -2.921613 -13.860693 -3.450932 -13.860693 -13.860693 -13.860693 -13.860693 -13.860693 -7.953697 -7.220608 -13.860693 -13.860693 -13.860693 -1.255834 

-13.860693 -3.705429 -7.509674 -13.860693 -13.860693 -9.279674 -13.860693 -13.860693 -13.860693 -1.351205 -13.860693 -3.705429 -13.860693 -13.860693 -6.867092 -13.860693 -13.860693 -8.104483 -8.721527 -13.858827 -11.410527 -13.716130 -13.860693 -10.619150 -1.351205 -13.860693 -8.643180 -8.180398 -13.716130 -13.860693 -13.860693 -13.860693 -2.921611 -13.860693 -13.860693 -13.860693 -4.130690 -1.133537 -8.721527 -13.860693 -10.619150 -8.721527 -8.721527 -13.859599 -13.860693 -1.255834 -1.989097 -13.860693 -8.721527 -13.860693 -2.739558 -1.351205 -2.921614 -13.860693 -13.860693 -13.860693 -13.860693 -13.860693 -13.860693 -1.350280 -10.967668 -13.606158 -1.016798 -3.401075 -8.643180 -3.109229 -13.860693 -13.860693 -13.860693 -13.860693 -13.860693 -13.860693 -13.860693 -13.860693 -2.921613 -13.860693 -13.860693 -13.860693 -13.860693 -13.860693 -13.860693 

-13.860693 -13.860693 -13.860693 -13.860693 -13.860693 -5.988601 -13.860693 -13.860693 -13.860693 -5.465455 -13.860693 -13.860693 -13.860693 -13.860693 -13.860693 -13.860693 -8.643180 -13.860693 -13.860693 -13.860693 -13.606158 -13.860693 -2.921614 -10.619150 -8.180398 -0.988482 -13.860693 -13.860693 -13.860693 -1.287106 -10.619150 -13.860693 -3.450932 -4.464228 -13.860693 -13.860693 -8.180398 -13.860693 -2.921614 -5.229223 -12.759810 -13.860693 -2.921614 -5.923457 -13.860693 -10.705777 -13.860693 -13.860693 -1.016798 -13.860693 -3.061804 -13.606158 -2.921614 -13.860693 -13.860693 -2.784551 -13.860693 -13.860693 -13.860693 -2.650614 -13.860693 -13.860693 -13.860693 -13.860693 -13.860693 -13.860693 -13.860693 -13.606158 -13.860693 -1.016798 -13.860693 -2.829891 -13.860693 -13.860693 -13.606158 -13.858519 -13.860693 -10.967668 -13.860693 -13.860693 -13.860693 

-13.860693 -13.860693 -13.860693 -13.860693 -13.860693 -13.860693 -7.509674 -13.860693 -13.860693 -13.860693 -13.860693 -13.860693 -13.860693 -13.860693 -13.860693 -10.361289 -6.867092 -13.860693 -13.860693 -13.860693 -13.860693 -13.860693 -13.860693 -4.693535 -13.860693 -13.860693 -8.643180 -13.860693 -13.860693 -13.860693 -8.643180 -13.860693 -6.186119 -13.860693 -2.921614 -13.860693 -1.133537 -13.860693 -13.859599 -13.860693 -8.643180 -13.860693 -13.860693 -13.860693 -13.860693 -10.619150 -13.860693 -13.860693 -1.351205 -1.255834 -13.860693 -8.104483 -13.860693 -13.860693 -13.860693 -2.921614 -8.180398 -2.921614 -13.860693 -13.860693 -13.860693 -4.693535 -1.255834 -13.860693 -1.351205 -13.860693 -13.860693 -0.889365 -13.860693 -13.860693 -13.860693 -13.860693 -2.829891 -13.860693 -13.860693 -13.860693 -13.557546 -10.967668 -11.143884 -13.860693 -13.860693 

-13.860693 -13.860693 -13.860693 -13.860693 -13.860693 -13.860693 -13.860693 -13.860693 -13.860693 -13.860693 -13.860693 -13.860693 -13.860693 -13.860693 -13.860693 -13.860693 -1.133537 -13.860693 -13.860693 -13.860693 -13.860693 -13.860693 -5.923457 -10.619150 -10.619150 -13.860693 -1.133537 -2.967997 -1.017036 -8.643180 -1.585898 -13.860693 -13.860693 -13.860693 -13.859599 -13.860693 -13.860693 -13.860693 -1.351205 -13.860693 -2.921614 -13.860693 -0.988457 -13.860693 -13.860693 -13.860693 -2.308738 -13.860693 -13.860693 -13.860693 -13.860693 -13.860693 -8.716067 -13.860693 -5.666355 -13.860693 -13.860693 -13.860693 -13.860693 -1.103831 -13.860693 -13.860693 -13.860693 -6.728118 -7.220608 -13.860693 -13.860693 -8.721527 -13.387310 -13.860693 -13.860693 -13.860693 -6.728118 -13.860693 -13.860693 -13.859290 -13.860693 -8.180398 -13.860693 -13.860693 -13.860693 


----------------------------------------------------------------------
**********************************************************************
----------------------------------------------------------------------
Directed movement for first sessions for paw-locomotion: Rows: y-movement in 0.5mm bins (see columns). Columns: x-movement in 0.5mm bins.
#Rows: 81.000000
#Cols: 81.000000

Column values: 
-20.000000 -19.000000 -18.000000 -17.000000 -16.000000 -15.000000 -14.000000 -13.000000 -12.000000 -11.000000 -10.000000 -9.000000 -8.000000 -7.000000 -6.000000 -5.000000 -4.000000 -3.000000 -2.000000 -1.000000 0.000000 1.000000 2.000000 3.000000 4.000000 5.000000 6.000000 7.000000 8.000000 9.000000 10.000000 11.000000 12.000000 13.000000 14.000000 15.000000 16.000000 17.000000 18.000000 19.000000 20.000000 

Rows: 
-14.026364 -14.026364 -14.026364 -14.026364 -11.179900 -14.026364 -14.026364 -8.534448 -8.534448 -14.026364 -2.270359 -12.529446 -14.026364 -14.026364 -4.420117 -14.026364 -14.026364 -6.562519 -14.026364 -14.026364 -8.534448 -13.524857 -1.141020 -14.026364 -2.863779 -14.026364 -2.999800 -14.026364 -14.026364 -10.400250 -13.523553 -14.026364 -4.645255 -13.227179 -14.026364 -13.703010 -1.029582 -14.026364 -3.426625 -1.888180 -10.400250 -2.687282 -14.026364 -14.026364 -14.026364 -14.026364 -4.200538 -14.025460 -14.026364 -14.026364 -14.026364 -14.026364 -7.780514 -6.047679 -13.456805 -5.854331 -4.364701 -14.026364 -14.026364 -14.025375 -14.026364 -14.026364 -4.420117 -14.026364 -4.588450 -14.026364 -14.026364 -3.092218 -14.026364 -14.026364 -14.025460 -14.026364 -14.026364 -14.026364 -14.026364 -14.026364 -14.026364 -14.026364 -14.026364 -14.026364 -14.026364 

-14.026364 -3.092218 -14.026364 -14.026364 -14.026364 -14.026364 -14.026364 -14.026364 -14.026364 -6.047679 -10.743393 -14.026364 -10.400250 -14.026364 -6.578561 -14.026364 -4.588450 -3.675910 -14.026364 -14.026364 -14.020389 -4.200538 -2.117157 -8.457491 -3.329343 -5.790577 -8.452563 -12.529446 -14.026364 -4.364701 -14.026364 -2.687282 -2.516344 -14.026364 -14.026364 -14.026364 -1.573925 -14.026364 -14.026364 -2.863779 -6.047679 -4.588450 -13.703010 -14.026364 -3.675910 -4.588450 -13.988715 -1.257758 -14.017708 -1.888180 -4.588391 -14.026364 -5.415342 -14.025460 -3.186026 -14.026364 -14.026364 -2.270359 -2.310488 -14.026364 -14.026364 -3.092218 -8.457491 -13.973364 -13.524857 -14.026364 -14.026364 -14.026364 -13.524857 -14.026364 -2.863779 -14.026364 -14.026364 -14.026364 -14.026364 -3.045836 -14.026364 -14.026364 -10.743393 -14.020389 -14.019340 

-14.026364 -14.026364 -14.026364 -8.528574 -14.026364 -14.026364 -14.026364 -14.026364 -4.200538 -4.588450 -14.026364 -14.026364 -10.743393 -14.026364 -14.026364 -14.026364 -14.026364 -14.026364 -2.863779 -2.350964 -14.026364 -1.141020 -14.026364 -14.026364 -10.400250 -3.519688 -6.047679 -1.888180 -3.328729 -14.026364 -4.420117 -2.270359 -14.026364 -14.026364 -14.026364 -14.026364 -1.318212 -1.844512 -14.026364 -14.026364 -13.956974 -2.270359 -1.257758 -2.391788 -14.026364 -1.002914 -3.675910 -14.026364 -14.026364 -5.415346 -14.026364 -2.863779 -8.534448 -2.863779 -2.863779 -10.399973 -10.400250 -14.026364 -2.908772 -14.026364 -14.026364 -14.026364 -14.026364 -14.026364 -14.026364 -4.588450 -2.863779 -14.026364 -14.025460 -14.026364 -14.026364 -14.026364 -14.026364 -14.026364 -12.529446 -14.026364 -14.026364 -14.026364 -14.026364 -14.026364 -14.026364 

-14.026364 -13.456805 -3.092218 -14.026364 -14.026364 -14.026364 -14.026364 -14.026364 -14.026364 -14.026364 -14.026364 -2.863779 -14.026364 -8.523966 -14.026364 -14.026364 -14.026364 -2.908772 -14.026364 -14.026364 -2.954113 -2.863779 -10.916997 -3.162831 -5.854331 -13.524857 -4.588450 -8.457491 -1.961837 -1.888180 -4.254911 -4.039501 -14.026364 -1.084735 -14.026364 -1.225022 -6.714755 -2.908772 -14.026364 -4.588400 -1.029841 -14.026364 -5.854331 -4.200538 -1.888180 -12.529446 -14.026364 -10.400249 -14.026364 -8.193238 -8.534448 -14.026364 -2.687282 -14.026364 -14.026364 -10.743393 -14.025460 -2.601118 -2.863779 -14.026364 -14.026364 -14.026364 -14.026364 -14.026364 -10.400250 -14.026364 -14.026364 -14.026364 -14.026364 -3.233451 -14.026364 -1.141020 -14.026364 -14.026364 -14.026364 -14.026364 -14.026364 -14.026364 -2.819134 -14.026364 -14.026364 

-14.026364 -10.400250 -14.026364 -14.026364 -4.200538 -14.026364 -14.026364 -14.026364 -13.524857 -14.026364 -14.026364 -6.578561 -14.026364 -2.863778 -5.112209 -13.988715 -7.061322 -14.026364 -14.026364 -6.578531 -3.625358 -14.026364 -6.178315 -14.026364 -10.743393 -14.026364 -14.026364 -14.026364 -8.534448 -14.026364 -2.908338 -2.687282 -4.309633 -14.026364 -5.415253 -4.588450 -14.026364 -1.141020 -14.026364 -2.863779 -1.028102 -4.364701 -2.601118 -3.138948 -8.534448 -14.026364 -14.026364 -14.026364 -12.529446 -14.026364 -1.023521 -14.026364 -10.400250 -2.758738 -14.026364 -14.026364 -14.026364 -6.032844 -14.026364 -14.026364 -4.817757 -4.588450 -14.026364 -1.348960 -4.200518 -14.026364 -13.969685 -14.026364 -1.084735 -14.026364 -14.026364 -14.026364 -14.026364 -14.026364 -2.036883 -14.026364 -14.026364 -14.026364 -14.026364 -14.026364 -14.026364 

-14.026364 -14.026364 -14.026364 -14.026364 -14.026364 -14.026364 -14.026364 -14.026364 -14.026364 -14.020389 -3.625358 -14.026364 -8.003046 -2.863779 -14.026364 -3.426319 -14.026364 -14.026364 -13.456805 -14.026364 -14.026364 -14.026364 -14.026364 -7.780514 -3.274529 -4.645255 -3.138948 -2.863779 -2.819134 -1.112704 -1.851873 -14.026364 -14.026364 -2.270048 -3.811558 -14.026364 -14.026364 -14.026364 -1.712733 -14.026364 -3.675890 -6.244154 -2.391788 -2.266878 -6.047679 -14.026364 -5.790572 -14.026364 -1.029841 -2.863779 -6.178315 -12.529446 -14.026364 -12.709673 -2.863779 -14.026364 -14.026364 -8.534448 -14.026364 -10.400250 -10.400250 -14.026364 -14.026364 -14.026364 -2.601118 -4.364666 -13.524857 -6.706972 -14.026364 -14.026364 -14.026364 -14.026364 -14.026364 -14.026364 -14.026364 -11.179900 -14.026364 -14.026364 -14.026364 -14.026364 -14.026364 

-14.026364 -14.026364 -14.026364 -14.026364 -14.026364 -14.026364 -4.254911 -14.026364 -14.026364 -14.026364 -4.039501 -6.578561 -14.026364 -14.026364 -14.026364 -14.026364 -13.956974 -13.456805 -2.863779 -6.578561 -14.026364 -1.844512 -12.709673 -2.346214 -13.524857 -7.061322 -3.233451 -3.625353 -2.605572 -2.036882 -2.270359 -5.539033 -5.415342 -5.790577 -6.714755 -3.675910 -1.141020 -14.026364 -6.047679 -2.863779 -8.534448 -14.026364 -6.178315 -14.026364 -8.457491 -6.714755 -10.743393 -5.421726 -1.023520 -13.703010 -2.863336 -1.257198 -10.916997 -14.026364 -3.932898 -14.026364 -3.319666 -14.026364 -10.146430 -14.026364 -7.891055 -2.036882 -4.039501 -5.292800 -3.933826 -2.191143 -2.863779 -14.026364 -14.026364 -12.529446 -13.982933 -14.026364 -12.529446 -10.485523 -14.026364 -14.026364 -14.026364 -14.026364 -14.026364 -2.644026 -14.026364 

-14.026364 -14.026364 -14.026364 -7.488668 -14.026364 -14.026364 -14.026364 -14.026364 -14.026364 -14.026364 -14.026364 -14.026364 -14.026364 -14.026364 -14.026364 -14.026364 -4.254911 -14.026364 -14.026364 -3.138948 -14.026364 -14.026364 -4.216851 -14.026364 -5.931867 -14.026364 -10.743393 -10.400250 -1.572357 -10.400250 -10.400026 -3.475402 -3.138948 -14.026364 -14.020389 -1.837087 -13.456805 -1.240270 -4.557943 -4.253408 -4.875952 -1.029582 -14.026364 -5.112207 -5.520255 -14.026364 -7.928521 -14.026364 -14.026364 -2.662119 -4.364701 -1.318212 -2.036883 -13.045002 -2.561867 -13.982933 -8.233418 -10.916997 -3.475445 -5.346198 -14.026364 -10.743393 -14.025460 -14.026364 -14.026364 -14.026364 -10.743393 -6.112823 -14.026364 -13.456805 -1.961837 -14.026364 -5.415346 -10.485523 -14.026364 -5.221125 -14.026364 -14.026364 -14.026364 -14.026364 -14.026364 

-14.026364 -14.026364 -14.026364 -1.348960 -4.364701 -14.026364 -14.026364 -14.026364 -14.026364 -14.026364 -2.730885 -14.026364 -13.227179 -14.026364 -14.020389 -14.026364 -9.082871 -14.026364 -12.529446 -4.254911 -3.675361 -13.456805 -4.557989 -3.092218 -14.026364 -2.234678 -2.678896 -14.026364 -14.026364 -2.310488 -3.045831 -2.999800 -1.809527 -14.026364 -5.293972 -2.516344 -1.844108 -2.774835 -4.588450 -14.026364 -14.026364 -2.907756 -2.223498 -14.026364 -14.026364 -0.997553 -14.026364 -4.588450 -5.415346 -8.426269 -14.026364 -14.026364 -3.397691 -2.843709 -9.082861 -2.762311 -2.350964 -14.020389 -13.456805 -3.625358 -14.026364 -14.020389 -13.956974 -14.026364 -10.400250 -5.415346 -2.768841 -10.743393 -14.026364 -14.026364 -1.573925 -14.026364 -14.026364 -14.026364 -6.112823 -14.026364 -14.026364 -14.026364 -14.026364 -1.348960 -4.645255 

-14.026364 -14.026364 -13.524857 -14.026364 -14.026364 -14.026364 -14.026364 -14.026364 -2.863779 -1.257758 -14.026364 -3.625358 -5.727170 -14.026364 -8.534448 -14.026364 -14.026364 -1.135646 -14.026364 -8.534448 -14.026364 -2.035305 -14.026364 -2.270359 -6.708139 -1.252082 -14.025375 -2.391788 -3.933881 -2.079326 -1.038826 -5.415346 -8.457489 -2.999800 -5.918433 -2.863779 -2.801527 -14.026364 -14.026364 -3.986517 -1.141020 -1.251439 -2.850111 -14.026364 -6.578495 -14.020389 -14.026364 -14.026364 -6.067464 -6.578561 -1.888180 -14.026364 -2.687282 -14.026364 -1.961836 -12.529446 -4.039501 -3.019215 -2.391788 -3.045836 -1.851873 -14.026364 -14.026364 -6.578560 -14.026364 -8.534448 -14.024441 -12.493422 -3.329343 -5.727170 -8.534448 -14.026364 -14.026364 -10.400250 -14.026364 -14.026364 -14.026364 -14.026364 -14.026364 -14.026364 -14.026364 

-14.026364 -14.026364 -10.910384 -14.026364 -14.025375 -14.026364 -2.730885 -14.026364 -8.534448 -4.200538 -14.026364 -10.916965 -1.131713 -14.026364 -7.488668 -6.714754 -8.534448 -5.790577 -1.272430 -3.138791 -4.105137 -3.233451 -4.253408 -1.141020 -4.200538 -1.887421 -13.227179 -2.791188 -1.287812 -6.047679 -2.730885 -7.488668 -14.026364 -2.350964 -14.026364 -2.687282 -2.270246 -1.540741 -1.540745 -13.703010 -9.082860 -14.026364 -13.225748 -14.026364 -6.455025 -6.178315 -2.516344 -3.473360 -14.026364 -2.350807 -14.026364 -1.257419 -2.774824 -5.173123 -2.598817 -5.262608 -14.026364 -14.026364 -2.577669 -2.794426 -14.026364 -1.002848 -13.956974 -14.026364 -6.688988 -3.426625 -13.956974 -1.999186 -14.026364 -1.888180 -14.026364 -4.588450 -2.758738 -5.328870 -14.026364 -14.026364 -5.293049 -14.026364 -14.026364 -5.293049 -6.714755 

-14.026364 -14.026364 -14.021820 -14.026364 -14.026364 -14.026364 -8.457491 -14.026364 -13.984594 -14.026364 -14.026364 -10.400250 -13.524857 -4.028599 -14.026364 -14.026364 -3.329343 -14.026364 -2.310488 -14.025460 -4.588450 -2.310322 -2.135579 -7.444347 -12.529446 -5.539033 -1.888180 -14.026364 -5.048877 -1.112704 -3.625358 -1.844512 -0.897909 -14.026364 -1.029721 -14.026364 -2.708531 -2.203275 -3.983734 -0.722797 -2.516249 -13.988715 -2.516343 -0.973482 -14.026364 -1.133669 -2.863776 -3.138948 -2.516344 -1.342139 -1.348917 -8.534446 -5.415346 -1.317822 -1.257758 -3.092218 -1.228053 -13.703010 -3.426625 -2.687282 -10.400250 -2.863779 -3.329343 -14.026364 -2.774836 -4.035260 -2.516344 -2.471104 -2.863779 -5.415346 -14.026364 -14.026364 -14.026364 -14.026364 -14.026364 -14.026364 -14.026364 -2.863779 -6.578561 -14.026364 -6.047679 

-14.026364 -1.141020 -14.026364 -6.578561 -2.266111 -14.026364 -14.026364 -5.354024 -13.436104 -14.026364 -6.578561 -14.026364 -12.529446 -1.573925 -11.178227 -2.350964 -6.578561 -8.534448 -14.026364 -1.325306 -6.714755 -2.709417 -1.002914 -10.400250 -2.863779 -3.985706 -4.254911 -4.039501 -4.557115 -1.318212 -2.863779 -2.973862 -3.329340 -14.026364 -1.573925 -10.400250 -0.973482 -4.588400 -1.348944 -6.578561 -1.348960 -1.159248 -1.572441 -8.003044 -10.099271 -2.863566 -0.805096 -2.391615 -12.887151 -1.024130 -4.200226 -2.381798 -5.725021 -1.257758 -1.086654 -8.534448 -13.982933 -2.845298 -2.819134 -14.026364 -5.854331 -14.026364 -3.408979 -5.292799 -8.534448 -4.588400 -2.863266 -4.588450 -3.475787 -2.516344 -14.026364 -4.364666 -2.035305 -2.908772 -14.026364 -14.026364 -4.588450 -6.112783 -14.026364 -14.026364 -14.026364 

-14.026364 -2.863779 -14.026364 -6.112823 -3.377810 -14.026364 -11.179900 -14.026364 -8.457491 -14.026364 -1.141020 -12.419249 -6.578561 -2.730885 -13.456805 -4.200538 -14.026364 -14.026364 -12.529446 -1.332969 -7.968333 -0.978678 -3.242764 -5.726493 -3.045836 -7.061322 -0.778006 -8.193238 -14.025375 -2.643939 -1.888180 -4.302853 -1.040205 -4.936819 -2.639118 -1.063797 -1.317822 -0.981807 -1.888180 -1.226977 -0.910822 -3.397691 -14.019382 -3.421888 -4.875951 -10.400026 -4.254911 -13.524857 -12.529446 -3.426625 -2.863266 -7.057535 -1.005535 -8.534448 -1.853388 -1.239283 -12.887151 -3.069626 -1.318212 -1.348369 -1.961837 -4.645255 -8.534446 -3.329343 -14.026364 -14.026364 -1.348960 -1.573925 -14.026364 -1.533732 -2.310488 -2.644026 -14.026364 -14.026364 -2.391788 -2.601118 -1.348960 -3.018355 -1.084735 -14.026364 -14.026364 

-14.026364 -8.457491 -14.026364 -14.026364 -14.026364 -6.646484 -2.644026 -1.029841 -14.026364 -14.026364 -3.764319 -14.026364 -14.026364 -4.364701 -12.500262 -14.026364 -2.391788 -3.329340 -1.112704 -1.002905 -6.178315 -3.475787 -3.095390 -2.221579 -2.863779 -1.789806 -1.141020 -1.573925 -2.036625 -1.449229 -13.956974 -2.942683 -2.703685 -2.733918 -1.257144 -1.138776 -6.047679 -3.089511 -2.036883 -3.280631 -3.169164 -1.142127 -5.415346 -5.394080 -3.972621 -3.423985 -6.178315 -3.099956 -4.565332 -2.350900 -14.026364 -1.318212 -3.475787 -1.956935 -1.257756 -14.019340 -7.928521 -10.400233 -1.199645 -2.674162 -3.624652 -2.034846 -1.002914 -14.026364 -8.002258 -2.516144 -14.026364 -14.026364 -1.888180 -14.026364 -3.138948 -10.400250 -14.026364 -14.026364 -14.026364 -9.082871 -14.026364 -14.026364 -2.687282 -14.026364 -5.790577 

-14.026364 -8.534448 -14.026364 -4.174830 -14.026364 -14.026364 -14.026364 -8.003046 -8.534448 -14.026364 -1.134333 -2.250266 -14.026364 -14.026364 -6.578561 -7.911834 -4.200538 -1.832029 -14.026364 -6.026304 -1.141003 -6.714755 -4.039501 -2.863769 -1.943345 -13.703010 -3.138942 -4.200469 -14.026364 -2.730885 -2.350964 -2.482396 -1.002914 -4.200538 -1.308004 -1.080487 -2.460377 -3.327844 -1.283520 -3.889542 -2.863779 -2.310481 -4.118377 -3.028210 -1.522512 -2.362961 -2.818943 -3.078478 -2.516331 -3.622802 -12.529266 -1.138214 -1.257419 -14.026364 -1.947192 -0.989082 -1.961772 -1.026455 -1.679039 -2.819134 -4.254911 -2.320276 -13.703010 -2.633252 -3.397691 -14.026364 -4.039501 -3.426621 -11.179900 -3.426625 -7.780514 -10.400250 -14.020389 -5.293049 -2.516344 -14.026364 -14.026364 -14.026364 -14.026364 -14.026364 -14.026364 

-1.961837 -14.026364 -14.026364 -14.026364 -8.534448 -2.863779 -12.529446 -14.026364 -14.026364 -14.025375 -14.026364 -13.956974 -14.026364 -14.026364 -4.309633 -14.026364 -2.893444 -1.348960 -14.026364 -5.097617 -2.855669 -3.045161 -3.426625 -1.777456 -1.019122 -4.217633 -14.026364 -2.863490 -2.884682 -2.688106 -1.999149 -0.867800 -14.026364 -4.314842 -2.908202 -1.534739 -0.946945 -1.540745 -0.968913 -1.307729 -2.908538 -1.244343 -1.032277 -2.862561 -2.482901 -0.968322 -1.705081 -3.090056 -1.192271 -6.178315 -14.026364 -1.029631 -2.854251 -0.887880 -4.983873 -1.952913 -13.227179 -5.548137 -2.390953 -7.488668 -3.475787 -5.727170 -14.026364 -2.554076 -14.026364 -10.400250 -14.026364 -2.350964 -3.426625 -1.295843 -2.774836 -2.813925 -1.348959 -14.026364 -14.026364 -14.026364 -14.026364 -14.026364 -14.026364 -14.026364 -14.026364 

-14.026364 -13.227179 -14.026364 -14.026364 -14.026364 -2.270359 -2.270359 -10.400250 -14.026364 -7.488668 -4.309633 -6.112823 -14.026364 -4.475881 -1.019409 -4.475881 -2.954111 -8.534448 -1.112559 -3.280623 -2.533401 -8.457491 -4.632711 -1.888180 -1.045350 -5.291638 -2.588049 -1.317176 -1.345788 -0.756243 -1.598006 -8.518231 -2.662516 -0.905181 -2.625450 -1.032274 -7.258272 -0.804235 -1.318210 -1.552195 -1.348911 -2.375680 -2.019357 -2.026949 -1.348960 -2.802919 -2.768763 -2.843059 -1.974763 -1.110120 -2.242810 -4.587903 -6.112794 -1.299713 -1.251141 -1.077058 -7.488044 -2.389036 -2.364253 -2.953811 -3.329332 -2.383882 -3.625358 -4.645255 -2.350964 -2.665493 -1.257758 -1.888180 -14.026364 -14.025460 -14.026364 -13.524857 -1.084735 -14.026364 -14.026364 -14.026364 -2.730885 -14.026364 -14.026364 -14.026364 -1.141020 

-14.026364 -2.601118 -14.026364 -14.026364 -14.026364 -5.854331 -14.026364 -8.534448 -14.026364 -1.110075 -14.026364 -6.455025 -6.578561 -10.743393 -12.529446 -14.026364 -3.185828 -3.138791 -2.863252 -13.982933 -5.724442 -1.018088 -3.308850 -3.377537 -1.573925 -3.670314 -1.030611 -1.014075 -1.053945 -1.179900 -1.045480 -5.411689 -1.843671 -2.465596 -3.510079 -1.106372 -0.893601 -2.316370 -1.122487 -1.257751 -2.391784 -2.850287 -3.138948 -2.858917 -2.862151 -7.057338 -2.276344 -3.091349 -4.068624 -1.751357 -2.199532 -2.567738 -7.488668 -1.605370 -1.217850 -2.801079 -1.206419 -1.315201 -6.646484 -2.730824 -0.828088 -1.227590 -2.954113 -3.475787 -2.954010 -6.578561 -10.400250 -2.819134 -13.524857 -1.345344 -5.262608 -14.026364 -10.743393 -1.888180 -3.426625 -2.696527 -14.026364 -1.139015 -14.026364 -8.003046 -13.456805 

-14.026364 -14.026364 -14.026364 -14.026364 -14.026364 -1.002914 -14.026364 -14.026364 -14.026364 -1.234451 -14.026364 -8.534444 -2.863779 -1.141020 -10.910020 -2.774824 -1.348958 -2.863779 -1.002601 -2.674748 -3.377807 -2.735920 -1.348959 -4.514919 -3.696390 -1.572896 -1.996089 -0.956323 -1.317979 -2.665965 -0.943278 -1.833300 -2.012871 -0.962448 -1.833327 -2.571782 -1.272224 -1.950048 -0.989274 -1.000623 -0.725264 -2.334905 -1.303920 -1.294691 -4.039501 -1.380987 -2.770040 -4.352843 -1.561170 -1.140637 -1.255898 -2.291847 -2.229589 -2.861883 -3.832896 -1.183029 -2.802435 -2.837356 -12.709673 -3.475047 -1.317667 -1.078809 -1.854990 -14.026364 -1.888180 -5.778001 -1.875293 -4.364701 -1.348960 -2.685866 -6.178315 -14.026364 -2.908771 -14.026364 -3.426625 -1.851873 -4.379020 -10.485523 -3.329343 -13.524857 -14.026364 

-14.026364 -2.601118 -14.026364 -14.026364 -13.969685 -14.026364 -14.026364 -2.863779 -14.026364 -4.588449 -2.774836 -2.270359 -14.026364 -0.861657 -12.529446 -7.344830 -2.007765 -7.344829 -14.025375 -5.854331 -3.664710 -0.973224 -1.851174 -0.891229 -1.112302 -2.308496 -1.552194 -3.377079 -1.300017 -1.297522 -2.853186 -1.319240 -1.254695 -0.881627 -0.590679 -1.032043 -0.861683 -1.403307 -0.985703 -0.913313 -0.856836 -1.287636 -5.846279 -1.813172 -2.174742 -4.174808 -1.029675 -0.787215 -0.982515 -1.389689 -2.350857 -2.307482 -6.552349 -2.926890 -1.352315 -2.298243 -1.769713 -3.229193 -3.328729 -2.805678 -1.254020 -0.991112 -2.410557 -1.254817 -14.026364 -2.730885 -6.714755 -1.836318 -2.391788 -10.743390 -3.328729 -1.540745 -3.045831 -14.026364 -4.362766 -1.238494 -14.026364 -14.026364 -14.026364 -14.026364 -1.029841 

-14.026364 -14.026364 -14.026364 -14.021820 -13.956974 -4.588450 -1.961837 -14.026364 -14.026364 -1.348710 -3.019161 -2.774836 -2.819134 -3.399584 -4.015929 -2.795709 -10.875193 -1.318212 -1.141015 -5.138721 -2.325544 -0.690677 -2.530043 -1.509411 -1.281025 -3.626883 -1.340309 -1.087583 -4.293973 -1.343323 -0.978711 -0.910591 -1.119516 -0.763115 -0.945704 -1.949094 -0.728880 -2.225403 -2.700898 -0.741114 -0.730787 -0.988201 -0.957536 -2.315769 -2.147827 -1.066582 -0.889395 -0.712853 -1.028339 -1.348958 -1.771141 -0.818339 -1.844487 -1.021084 -2.995574 -1.017377 -1.943592 -1.140924 -1.028865 -3.170692 -1.009387 -2.124931 -3.328629 -1.027667 -2.222666 -7.344830 -1.030709 -1.257758 -14.026364 -2.036883 -2.694589 -14.026364 -14.026364 -14.026364 -2.350964 -2.819134 -14.026364 -14.026364 -14.026364 -14.026364 -14.026364 

-14.026364 -13.524857 -5.854331 -2.601118 -14.026364 -7.780514 -13.956974 -14.026364 -3.138948 -14.026364 -1.888180 -7.105195 -7.451244 -14.026364 -14.026364 -3.474624 -4.254911 -2.730883 -3.158041 -7.312553 -1.708976 -1.803068 -3.879344 -0.982027 -2.594784 -2.818542 -1.466443 -2.100120 -1.347974 -2.399208 -0.801986 -9.028064 -1.970224 -1.534263 -0.773777 -1.696128 -0.633512 -3.230784 -1.890443 -1.980960 -2.350514 -1.224951 -2.482368 -0.866371 -1.273571 -1.111372 -1.160369 -0.948560 -1.598273 -1.851801 -1.127435 -1.190205 -1.211403 -1.415988 -1.015326 -1.961952 -2.437971 -1.862420 -1.295060 -2.035633 -0.958961 -8.534448 -2.508585 -5.017491 -1.887059 -3.475674 -4.309528 -14.026364 -1.141020 -1.029735 -14.026364 -7.344830 -13.988715 -1.002914 -14.026364 -14.026364 -14.026364 -2.687282 -1.141020 -14.026364 -8.003046 

-14.026364 -14.026364 -1.539907 -3.138948 -2.350964 -6.277531 -4.588450 -5.293049 -8.457491 -14.021820 -14.026364 -1.961634 -2.819134 -1.251446 -8.534448 -2.180434 -2.534811 -2.942698 -3.665483 -0.899280 -1.304075 -2.730885 -0.779496 -0.835444 -1.934118 -1.049323 -0.997283 -0.954015 -0.973661 -1.238165 -0.435559 -1.129094 -1.076533 -0.950824 -0.842767 -1.033420 -1.136129 -0.556941 -0.875065 -0.706250 -0.728365 -1.131838 -0.979877 -2.681480 -0.881116 -1.603221 -1.224739 -1.069004 -1.139442 -2.758749 -0.758146 -1.259887 -2.451082 -0.766839 -3.095869 -1.243247 -0.960455 -3.286113 -2.104441 -1.776375 -2.310488 -1.569477 -2.863764 -5.664110 -2.300709 -2.730885 -3.151546 -2.863779 -1.888009 -3.213692 -14.026364 -2.278551 -2.391788 -2.774836 -14.026364 -4.254911 -14.026364 -1.166374 -14.026364 -14.026364 -14.026364 

-7.344830 -14.026364 -14.026364 -14.026364 -10.485523 -14.026364 -1.257758 -2.819133 -4.584029 -14.026364 -14.026364 -14.026364 -7.061321 -2.395005 -1.257758 -14.026364 -13.227179 -1.226310 -1.701439 -2.215220 -0.742362 -10.738949 -3.377777 -2.036399 -1.062646 -0.978690 -0.786764 -1.051262 -1.324956 -1.169813 -1.207891 -0.919768 -1.237156 -0.801364 -0.816165 -0.634087 -1.507756 -0.853587 -0.614825 -0.424577 -0.972091 -0.751831 -1.875451 -0.817977 -0.667298 -0.939786 -0.994313 -1.933807 -1.887287 -1.120155 -0.972856 -0.704045 -1.249032 -2.762690 -1.165719 -2.119742 -0.828094 -1.248165 -1.859870 -1.301858 -1.348960 -1.028740 -2.863559 -7.044163 -2.392131 -14.026364 -2.319548 -1.348960 -1.556195 -2.341102 -4.364701 -2.516337 -10.400241 -14.026364 -9.082871 -14.026364 -14.026364 -14.026364 -14.026364 -10.399973 -2.495390 

-14.026364 -14.026364 -2.863779 -14.026364 -10.400250 -7.928521 -2.491233 -4.364247 -1.888180 -14.026364 -2.601118 -2.763810 -2.863779 -14.026364 -7.344448 -14.026364 -2.309934 -1.190925 -4.364701 -1.432704 -0.973605 -0.820118 -4.031935 -2.191777 -1.162104 -2.357834 -1.128194 -0.892215 -0.273779 -0.612341 -0.781449 -1.627133 -1.034112 -0.371662 -0.849766 -0.852624 -0.602729 -0.533805 -0.936797 -0.858558 -0.527897 -0.881122 -0.556687 -0.939004 -0.804325 -0.696767 -0.909161 -0.780296 -0.683280 -0.418570 -0.605604 -1.634965 -1.997133 -1.082768 -0.958057 -1.938069 -4.343520 -2.411872 -3.051632 -1.292454 -1.528646 -1.540741 -4.421957 -2.486671 -1.348507 -1.029827 -4.593058 -6.714755 -6.578561 -2.863779 -14.026364 -14.026364 -1.029841 -14.026364 -10.727446 -10.400250 -1.002914 -14.026364 -14.026364 -13.227179 -2.954113 

-7.317634 -2.774836 -14.026364 -14.026364 -14.026364 -6.578561 -3.078115 -14.021820 -14.026364 -1.141020 -12.529446 -7.488668 -9.082871 -8.534448 -7.488135 -1.027562 -2.359191 -0.825874 -3.622075 -2.584330 -3.676593 -1.232909 -1.224822 -1.693293 -1.310191 -1.529348 -0.456628 -0.971874 -0.717702 -0.510862 -0.549818 -0.604200 -0.530412 -0.305190 -0.573278 -0.599721 -0.245334 -0.685201 -0.482680 -0.643531 -0.432214 -0.684782 -0.370096 -0.660205 -1.088643 -1.142806 -0.872971 -0.605974 -1.220385 -0.390406 -0.901609 -0.851971 -0.882006 -0.619355 -1.207673 -1.107676 -1.607376 -1.062587 -0.858245 -1.989755 -2.265273 -1.847404 -1.540325 -2.465423 -4.035849 -2.485275 -3.625353 -1.840462 -14.025375 -1.254824 -3.829621 -1.257758 -7.488668 -10.400026 -14.026364 -14.026364 -14.026364 -2.391788 -14.026364 -14.026364 -2.954111 

-1.141019 -13.988715 -14.026364 -13.215092 -14.021820 -2.730885 -7.344830 -14.026364 -4.200538 -14.026364 -1.844512 -0.810779 -14.026364 -3.625351 -2.565173 -1.029406 -1.424908 -1.029840 -1.837893 -0.716888 -2.142916 -1.250024 -2.358808 -1.207185 -0.822443 -0.634129 -0.578165 -0.995690 -0.437975 -0.830660 -0.524100 -0.422766 -0.338936 -0.278634 -0.315667 -0.354961 -0.346010 -0.223970 -0.383106 -0.292007 -0.583263 -0.406011 -1.051581 -0.533621 -0.359009 -0.594915 -0.982747 -0.749266 -0.563541 -0.416628 -1.367493 -0.943712 -1.057678 -1.074312 -1.202248 -0.556609 -1.315368 -0.704320 -0.864426 -3.336325 -2.092527 -0.820718 -0.988769 -4.199211 -1.255185 -0.979569 -2.813860 -3.421888 -3.329098 -2.391788 -14.026364 -2.863690 -3.675910 -6.078906 -5.293049 -13.456805 -1.029841 -14.026364 -6.714755 -14.026364 -14.026364 

-14.026364 -14.026364 -1.552197 -4.039501 -3.092218 -2.270344 -1.257758 -7.344448 -1.348349 -6.578560 -5.293049 -1.573925 -6.112816 -1.237065 -2.192854 -2.350964 -2.458968 -0.810863 -2.307585 -1.254091 -1.298933 -1.256914 -0.777528 -1.122013 -1.166356 -0.726202 -0.550062 -0.740995 -0.823860 -0.554735 -0.324109 -0.288664 -0.018259 -0.198932 0.024421 -0.417449 -0.284881 -0.304367 -0.224572 -0.241549 -0.262378 -0.376211 -0.464220 -0.650451 -0.562417 -0.958398 -0.633956 -0.635522 -0.501861 -0.785244 -0.738273 -0.609499 -0.447616 -0.855998 -0.588221 -0.536801 -0.766733 -0.818454 -0.762610 -3.403670 -1.846968 -4.414380 -3.297036 -0.808607 -2.327938 -3.105599 -6.528182 -3.377810 -3.327829 -2.863769 -5.521460 -9.082871 -8.003046 -14.026364 -3.186026 -4.254234 -13.674830 -14.026364 -14.026364 -14.026364 -14.026364 

-14.026364 -5.790577 -7.780514 -14.026364 -14.026364 -14.026364 -2.271097 -14.026364 -8.003046 -8.003046 -8.457491 -2.863779 -7.061322 -12.666361 -14.026364 -5.683902 -12.649894 -0.919028 -2.953226 -0.783940 -2.930154 -2.548026 -0.645683 -0.709070 -0.536571 -0.785648 -0.608438 -0.287606 -0.432741 -0.103132 -0.228291 -0.032216 0.047156 -0.062851 0.061696 0.086630 0.001946 -0.088982 -0.211261 -0.225879 -0.377382 -0.159117 -0.476491 -0.426441 -0.162898 -0.389580 -0.379048 -0.541185 -0.373808 -0.281561 -0.520192 -0.367599 -0.547743 -1.033002 -0.730407 -0.728764 -1.274132 -0.857775 -2.432968 -1.921467 -1.081300 -1.251203 -2.154821 -1.028098 -1.117918 -0.986778 -3.233451 -2.863779 -2.060018 -8.003045 -2.862377 -2.516344 -14.026364 -13.524857 -7.488668 -2.516344 -12.529446 -14.026364 -14.026364 -14.026364 -1.607452 

-14.026364 -14.026364 -4.588448 -14.026364 -2.774836 -1.198694 -2.350964 -1.348960 -14.026364 -2.350964 -8.003046 -6.112823 -14.026364 -2.702234 -1.062007 -2.326758 -2.245583 -0.921246 -2.911098 -2.805129 -1.590951 -0.788011 -2.246019 -0.652855 -0.837112 -0.788756 -0.407975 -0.493537 -0.298618 -0.294555 0.070395 0.084264 0.099614 0.234035 0.290844 0.334810 0.250564 0.153425 0.130363 -0.023154 -0.052775 -0.122243 -0.114486 -0.497828 -0.177789 -0.191519 -0.186956 -0.074929 0.024824 -0.059614 -0.276409 -0.468127 -0.577051 -0.362140 -0.354734 -0.495364 -0.929511 -1.396402 -0.925260 -1.490721 -1.985130 -2.695930 -1.262662 -4.644631 -2.601070 -2.768991 -1.529987 -14.026364 -2.724660 -9.056428 -4.588400 -8.457456 -0.827635 -1.141020 -2.908772 -14.026364 -1.999185 -14.026364 -10.400250 -14.025460 -14.026364 

-12.887151 -14.026364 -2.687282 -14.026364 -14.020389 -14.026364 -14.026364 -13.456805 -6.047676 -4.216850 -2.601118 -2.601118 -3.033561 -2.344060 -7.312553 -2.479631 -2.905284 -2.270359 -0.965936 -1.335189 -1.718669 -1.168352 -1.140052 -2.354043 -0.736240 -1.653506 -0.992700 -0.514580 -0.044737 -0.063021 0.116376 0.172740 0.140819 0.144696 0.465199 0.460880 0.385535 0.570767 0.388513 0.259193 -0.101730 0.231126 0.000362 0.057190 0.127309 0.115107 0.014601 0.287150 -0.160394 -0.106473 -0.131738 -0.352398 -0.290579 -0.569032 -0.409897 -0.482511 -0.300416 -0.769124 -1.141734 -1.182664 -1.872393 -2.431335 -1.146978 -1.307710 -1.294314 -2.953811 -1.335868 -6.714594 -1.256286 -1.607452 -3.475494 -5.112209 -4.254911 -14.026364 -8.534448 -14.026364 -13.524857 -2.350964 -3.092218 -12.529446 -10.146493 

-7.344830 -14.026364 -14.026364 -1.084735 -2.391788 -8.534448 -12.709673 -8.528574 -3.102807 -1.257723 -12.417903 -5.664110 -0.894346 -2.768876 -2.762330 -3.973626 -1.567852 -2.355007 -2.125180 -0.722919 -1.698037 -1.440064 -0.997634 -0.776120 -0.288866 -0.807669 -0.279170 -0.068234 -0.032932 0.119909 0.167770 0.339687 0.403812 0.398559 0.574577 0.599955 0.655539 0.652302 0.441442 0.501658 0.318944 0.291998 0.255107 0.243960 0.084540 0.364790 0.270191 0.180656 0.189558 0.216759 0.176890 -0.101752 -0.216843 -0.215332 -0.514817 -0.551645 -1.369835 -1.130738 -0.329598 -1.601412 -1.168545 -2.730268 -1.157662 -1.498731 -2.164139 -1.257247 -3.019797 -2.954037 -3.641313 -10.400250 -3.419504 -8.531731 -1.573925 -3.377810 -3.408929 -9.082858 -2.687282 -14.026364 -14.026364 -2.350964 -14.026364 

-14.026364 -5.664110 -14.026364 -6.578561 -7.488668 -8.233419 -6.573780 -1.287812 -2.717457 -14.026364 -4.033800 -10.399991 -2.182931 -1.257718 -7.061122 -2.073138 -2.742191 -1.868939 -2.449069 -0.972279 -0.792332 -1.029475 -0.519226 -0.622829 -1.478941 -0.623153 -0.257146 -0.099749 -0.007796 0.134280 0.339534 0.322147 0.475349 0.582781 0.765731 0.778245 0.763475 0.800360 0.860175 0.768046 0.560564 0.604322 0.436733 0.483856 0.386414 0.459518 0.451303 0.382022 0.373714 0.256296 0.098105 0.052400 0.059990 -0.053697 -0.346998 -0.241215 -0.551715 -1.592467 -1.015188 -1.265783 -1.079446 -2.841036 -1.336714 -1.047806 -1.725905 -1.754371 -0.961835 -2.588939 -1.251065 -4.588450 -8.457485 -5.271108 -14.026364 -2.863779 -7.488668 -5.139070 -13.973364 -14.026364 -2.809662 -2.350964 -8.534448 

-1.084728 -14.026364 -14.026364 -14.026364 -6.572743 -13.227179 -14.026364 -14.026364 -4.015929 -1.257758 -0.931249 -1.029840 -1.348960 -7.344830 -1.136387 -3.125229 -1.238602 -2.053930 -2.090707 -1.173960 -1.131898 -0.862482 -2.438310 -0.519319 -0.484208 -0.358421 -0.329635 0.030287 -0.256924 0.092976 0.297182 0.382869 0.527685 0.766071 0.890340 0.948924 1.005637 1.056848 1.103104 0.955094 0.889447 0.693239 0.675828 0.691423 0.719864 0.683638 0.643714 0.560635 0.432091 0.256257 0.339826 0.124488 0.166737 -0.149423 -0.519050 -0.492731 -0.487853 -0.767326 -1.065931 -1.048409 -2.101831 -1.166018 -2.383990 -1.387442 -1.190335 -2.562581 -2.932229 -4.012506 -1.141020 -1.084732 -6.047679 -14.026364 -14.026364 -3.625358 -1.257758 -2.601118 -13.939084 -14.026364 -6.112823 -13.982933 -14.026364 

-14.026364 -2.774836 -13.523339 -10.400237 -1.540745 -13.956974 -0.907210 -11.171998 -14.026364 -14.026364 -1.348413 -1.257753 -2.953267 -2.863779 -1.024980 -13.982933 -0.993808 -1.131019 -1.190563 -1.874163 -1.230217 -0.508729 -1.062007 -0.514051 -0.649531 -0.247191 0.043564 -0.268474 0.060371 0.319541 0.359248 0.390625 0.731838 0.898392 0.916380 1.072558 1.206841 1.192602 1.278466 1.227289 1.102169 1.016432 0.992304 0.953879 0.948623 0.938582 0.837375 0.664400 0.597128 0.644916 0.421309 0.096546 0.188345 0.048273 -0.143192 -0.504285 -0.492252 -0.418800 -1.073543 -0.951066 -1.472620 -2.755249 -1.308830 -1.048945 -2.687022 -2.863811 -2.903689 -2.655352 -3.151015 -3.138896 -3.625299 -2.851881 -2.817359 -6.714595 -7.488668 -14.026364 -4.364701 -3.986517 -8.003046 -0.913931 -14.026364 

-14.026364 -9.082871 -14.026364 -14.026364 -3.051870 -14.026364 -4.039501 -14.026364 -13.218636 -11.172064 -0.859696 -2.774836 -1.639116 -2.908772 -6.112823 -2.071273 -1.779599 -0.820016 -1.285897 -1.132503 -1.204706 -1.167960 -0.513097 -0.445412 -0.454112 -0.183742 -0.201404 0.108915 0.159292 0.254690 0.363152 0.570167 0.784067 0.917230 0.997640 1.219762 1.395849 1.497509 1.517389 1.513477 1.472364 1.349671 1.223287 1.208190 1.180770 1.062217 0.955581 0.844978 0.717952 0.581368 0.551740 0.433194 0.054313 -0.018839 -0.268733 -0.860999 -0.434173 -0.508554 -0.549683 -0.637691 -1.689537 -2.596060 -0.988207 -2.134980 -1.625342 -2.036003 -2.667347 -3.000279 -1.132874 -2.348458 -5.790577 -14.026364 -1.257752 -1.556941 -3.329343 -14.026364 -8.003046 -4.475881 -14.026364 -14.026364 -14.026364 

-3.377809 -14.026364 -1.287812 -14.026364 -1.251441 -5.293049 -14.026364 -1.888180 -6.045992 -14.026364 -1.573925 -3.377810 -0.962782 -5.082573 -1.021313 -2.350946 -0.740935 -2.565026 -1.199883 -2.790792 -1.159753 -1.727111 -1.645399 -0.442803 -0.399032 -0.558856 -0.044297 -0.033174 0.213370 0.315111 0.455724 0.526231 0.853982 0.934908 1.177317 1.316650 1.454945 1.658648 1.806728 1.861046 1.862738 1.740424 1.599779 1.458476 1.324239 1.215427 1.116212 0.959003 0.748689 0.588733 0.481358 0.389172 0.219735 -0.083817 0.096877 -0.237393 -0.579278 -0.894319 -0.586846 -0.805480 -0.823006 -1.162104 -3.016932 -1.318731 -2.224821 -1.655693 -1.256942 -5.353858 -2.748948 -3.709287 -13.524857 -4.039501 -1.112704 -1.348960 -8.534448 -13.973364 -2.730885 -4.198426 -14.026364 -3.722492 -8.534446 

-7.344830 -14.026364 -7.928521 -14.026364 -14.026364 -4.039501 -3.045836 -1.573925 -8.534448 -7.354108 -2.601118 -3.329343 -2.346214 -14.026364 -1.029841 -1.573903 -1.789912 -1.411480 -1.773039 -1.149696 -0.663740 -1.080896 -1.095081 -0.733437 -0.326395 -0.509645 -0.246811 0.183905 0.050589 0.382462 0.430824 0.634849 0.882877 1.024415 1.224737 1.407656 1.600760 1.826931 2.032331 2.251473 2.335235 2.138653 1.924336 1.664711 1.536597 1.310432 1.183346 1.022814 0.817481 0.661356 0.494837 0.280296 0.174918 0.046465 -0.034622 -0.398475 -0.870598 -0.787368 -1.061993 -1.066590 -1.227673 -0.942000 -1.169549 -6.104305 -3.884558 -1.287568 -2.328844 -1.771436 -6.026304 -14.026364 -5.727170 -3.138948 -2.516344 -2.601118 -13.524857 -14.019340 -14.026364 -14.026364 -7.928521 -2.644026 -14.026364 

-9.082871 -14.026364 -2.863779 -14.026364 -14.026364 -5.840516 -13.956974 -6.578561 -1.084654 -2.391519 -1.348960 -14.026364 -2.848118 -2.863718 -1.811668 -3.434898 -1.566364 -1.951417 -3.297431 -1.024199 -0.979966 -0.568215 -1.034654 -1.179601 -1.136982 -0.223920 -0.178950 0.243500 0.207700 0.377183 0.588676 0.731545 0.902151 1.093804 1.285975 1.463068 1.715710 1.965680 2.299487 2.626473 -14.026364 2.539920 2.185728 1.919369 1.656346 1.434584 1.248785 1.039138 0.918667 0.775389 0.551577 0.272148 0.135823 -0.264913 -0.296078 -0.250556 -0.338625 -0.502297 -0.560903 -1.179690 -0.852245 -1.135041 -0.775295 -3.045047 -1.611814 -2.626273 -2.863748 -2.223770 -2.863779 -2.673588 -13.956974 -2.129571 -10.916997 -14.025375 -13.956974 -2.350780 -13.982933 -7.344830 -14.026364 -2.863779 -12.887151 

-10.485523 -3.377807 -14.026364 -2.601118 -1.140642 -7.344714 -2.765117 -1.140792 -1.082529 -14.026364 -0.983852 -2.593421 -4.294910 -1.048400 -2.391566 -2.224811 -2.960880 -2.335663 -1.270986 -1.162485 -1.001209 -0.986336 -0.992113 -0.868263 -0.658612 -0.229843 -0.381999 -0.046727 0.216659 0.344351 0.544689 0.698243 0.881250 1.136334 1.242033 1.464204 1.739006 2.030027 2.394430 -14.026364 -0.002480 -12.709673 2.397070 1.995753 1.722482 1.464123 1.232705 1.104801 0.915595 0.641422 0.532774 0.156605 0.025048 0.036444 -0.336718 -0.361932 -0.643019 -0.708564 -0.792783 -1.711586 -1.206321 -1.330452 -1.512295 -0.789816 -1.509896 -2.643296 -5.097823 -1.885447 -2.601118 -1.348960 -1.131044 -9.046896 -2.350964 -6.047679 -3.051871 -8.457491 -2.596669 -5.727170 -2.687282 -4.200538 -14.026364 

-6.178315 -1.115032 -2.350964 -14.026364 -7.928521 -13.524857 -7.061322 -1.348960 -3.871316 -1.607452 -2.818944 -2.908771 -12.683726 -1.287774 -3.331857 -0.827987 -2.075257 -1.483156 -1.500960 -1.219930 -0.521948 -0.619741 -0.902380 -0.360909 -0.549094 -0.222141 -0.286940 0.066718 0.275433 0.200151 0.479645 0.661201 0.799537 1.058018 1.263172 1.444892 1.671172 1.906371 2.189267 2.475748 -14.026364 2.590003 2.269871 1.968868 1.674907 1.464037 1.279218 1.055609 0.822852 0.665825 0.556165 0.405561 0.236821 0.088750 -0.181234 -0.642494 -0.197335 -0.879511 -0.692545 -0.883055 -1.184888 -1.219288 -1.248252 -2.329515 -1.348953 -1.257758 -1.257758 -1.218807 -6.147894 -1.573925 -13.513106 -13.519252 -9.082871 -3.045836 -0.926193 -7.928521 -14.026364 -4.645255 -14.026364 -14.026364 -6.578561 

-5.727170 -10.485523 -1.084735 -1.284296 -14.026364 -14.026364 -1.888180 -1.198694 -3.426625 -2.644026 -1.163401 -4.254861 -2.601117 -1.786581 -10.915215 -6.578560 -3.979246 -2.371478 -1.244769 -2.123738 -1.871926 -0.809398 -0.687002 -0.753891 -0.717495 -0.190114 -0.242968 0.091568 0.180096 0.352670 0.470244 0.642464 0.816457 0.999756 1.207139 1.409670 1.603324 1.758099 1.884563 2.045662 2.225720 2.214229 2.062503 1.857998 1.650732 1.411170 1.247912 1.029751 0.781290 0.646629 0.436086 0.353920 0.268642 -0.057596 -0.035214 -0.603685 -0.559165 -0.883148 -1.406859 -0.451456 -2.134649 -0.827836 -2.450088 -2.380268 -2.014412 -2.339701 -4.588387 -3.622400 -5.348467 -1.257758 -8.534448 -3.377810 -1.888179 -2.801453 -1.573925 -7.780503 -2.687282 -14.026364 -12.709673 -4.645255 -1.348960 

-10.916997 -14.026364 -14.026364 -14.026364 -5.664110 -6.178315 -8.534405 -1.198694 -10.146493 -3.329334 -1.140726 -5.725021 -5.663945 -6.614890 -4.253316 -7.344830 -1.069127 -2.724601 -1.184342 -1.275913 -1.104969 -0.789338 -1.067711 -0.601411 -0.480581 -0.429953 -0.346802 0.054924 0.020318 0.403912 0.391740 0.709185 0.800769 1.041431 1.192490 1.238000 1.431665 1.537016 1.614717 1.667904 1.783725 1.898442 1.832295 1.721178 1.531066 1.360814 1.188692 1.047958 0.806502 0.655701 0.418403 0.339612 0.089352 -0.087742 -0.220385 -0.252291 -0.390292 -0.697179 -1.294496 -0.914897 -1.094700 -2.421722 -1.025286 -2.600172 -1.118016 -2.050701 -1.076235 -2.451270 -13.956974 -3.475787 -2.385232 -7.890446 -14.026364 -3.092218 -14.026364 -5.727170 -14.026364 -14.026364 -14.026364 -1.257758 -14.026364 

-14.026364 -14.026364 -14.024441 -6.112823 -9.082871 -14.026364 -2.863779 -1.540733 -3.233451 -3.986517 -2.756088 -1.276433 -1.009579 -3.533809 -1.299288 -1.257758 -2.863765 -2.743958 -0.858439 -2.117121 -1.869210 -1.887448 -0.637109 -0.656154 -0.298440 -0.271352 -0.384345 -0.253357 0.029805 0.199822 0.491929 0.579794 0.743204 0.866038 1.095795 1.197943 1.261988 1.270848 1.312199 1.301901 1.428233 1.568814 1.576561 1.487161 1.437795 1.259972 1.178553 0.988017 0.830172 0.643454 0.400172 0.264838 0.121986 -0.110822 -0.222581 -0.372817 -0.617126 -0.759375 -1.971937 -1.969697 -0.480990 -1.217107 -1.245491 -2.252703 -2.229682 -1.257758 -0.841041 -3.329343 -1.521489 -2.856585 -0.841314 -1.257754 -3.045831 -14.026364 -2.048808 -14.021820 -2.278551 -1.999186 -2.601085 -13.982933 -14.026364 

-14.026364 -14.026364 -14.026364 -3.186026 -2.601118 -6.578561 -7.488668 -2.048431 -13.973364 -7.061322 -1.835144 -1.115032 -1.348960 -1.002671 -4.572467 -4.195255 -1.308379 -2.819134 -1.198741 -4.363912 -0.962987 -1.314323 -1.151581 -0.756259 -0.990970 -0.611382 -0.099792 -0.173869 -0.037451 0.192925 0.353095 0.480648 0.535602 0.734794 0.873317 1.011294 1.020613 1.001271 0.967986 0.938374 1.138258 1.278674 1.372504 1.302959 1.277731 1.159961 1.060276 0.916175 0.687447 0.457821 0.437713 0.135022 0.062422 -0.096241 -0.240821 -0.278489 -0.576372 -0.702723 -0.836876 -1.757970 -3.096035 -1.015325 -2.580054 -0.838916 -1.232691 -2.504767 -1.245403 -3.290885 -1.287448 -7.780197 -14.026364 -14.026364 -2.687279 -4.575656 -8.003046 -1.348960 -14.026364 -2.391788 -14.026364 -7.258585 -2.269947 

-13.703010 -13.956974 -14.026364 -8.457491 -9.982736 -1.348960 -13.973364 -1.029841 -6.047679 -14.026364 -2.662119 -2.391787 -1.324660 -1.348960 -1.123094 -4.010274 -2.391786 -2.767297 -0.899319 -4.364701 -0.959436 -0.799418 -1.104059 -0.948430 -0.765204 -0.409026 -0.327519 -0.340061 -0.196418 0.090117 0.250577 0.355231 0.473285 0.661290 0.729915 0.755421 0.700728 0.732904 0.687843 0.660626 0.819589 1.036979 1.120150 1.135759 1.078786 1.052508 0.940302 0.775456 0.626034 0.477576 0.468147 0.169214 -0.271052 -0.346420 -0.482547 -0.410391 -0.536255 -0.884885 -0.606477 -1.091819 -2.775688 -2.490272 -0.820074 -3.335209 -3.022799 -0.910901 -11.161493 -0.998725 -13.973364 -1.572440 -2.601118 -1.138622 -14.026364 -14.026364 -14.026364 -1.280758 -1.105068 -2.601118 -13.703010 -14.026364 -12.529446 

-14.026364 -8.533468 -14.026364 -14.026364 -9.082871 -13.441023 -14.026364 -14.026364 -2.644026 -2.391788 -5.706711 -2.093757 -3.028313 -2.069867 -5.354017 -5.669959 -6.440667 -2.368634 -2.270354 -0.926193 -0.983851 -1.520892 -0.820347 -0.899383 -1.085027 -0.721434 -0.389585 -0.617847 -0.172197 -0.147448 0.207199 0.234747 0.278008 0.359782 0.470204 0.504100 0.583128 0.411648 0.535230 0.475683 0.534530 0.741300 0.860992 0.868814 0.931790 0.797899 0.731569 0.640721 0.492642 0.351393 0.316662 0.066851 -0.071375 -0.313407 -0.218777 -0.694955 -1.087686 -0.581166 -0.677897 -0.879119 -1.148024 -1.457798 -1.257567 -1.046945 -2.735922 -1.587095 -1.256483 -1.573923 -14.026364 -14.024441 -4.475881 -6.528182 -2.774836 -4.254911 -1.257758 -14.026364 -12.709673 -6.047679 -14.026364 -14.026364 -14.026364 

-14.026364 -14.026364 -14.026364 -14.026364 -1.348960 -14.026364 -14.026364 -1.257758 -5.727161 -5.790577 -1.002914 -14.026364 -13.217871 -2.863737 -2.350960 -2.270337 -1.539828 -1.040403 -2.350192 -1.007334 -2.254373 -0.751642 -1.540093 -0.838862 -0.884760 -0.912724 -0.398977 -0.691718 -0.245563 -0.088736 -0.129152 0.080177 -0.016537 0.210854 0.279730 0.240280 0.178507 0.208905 -0.074277 0.287012 0.280113 0.455406 0.582127 0.716522 0.728763 0.651612 0.765388 0.463474 0.463627 0.141151 0.175409 -0.199729 0.061869 -0.385385 -0.476013 -0.444397 -0.482961 -1.090777 -1.496287 -1.035509 -0.857402 -0.836569 -1.131861 -1.802196 -2.265494 -7.488667 -5.415016 -6.047679 -1.934360 -7.287250 -1.348960 -14.026364 -2.270359 -13.973364 -14.026364 -14.026364 -2.999800 -1.257758 -1.307749 -14.026364 -8.534448 

-5.293049 -14.026364 -7.061322 -1.888180 -1.257758 -14.026364 -14.026364 -1.257758 -14.026364 -14.026364 -2.092921 -6.578561 -13.227179 -7.061322 -1.251446 -1.269097 -3.424457 -1.886316 -2.270241 -1.145583 -4.180937 -0.935505 -0.962263 -1.537859 -1.606790 -1.092925 -0.639808 -0.815022 -0.687493 -0.207378 -0.220241 -0.119259 -0.037774 -0.121706 0.154309 0.069965 -0.125450 -0.037290 -0.065010 -0.071102 0.061281 -0.197146 0.244305 0.342818 0.357024 0.428004 0.351723 0.301988 0.175188 0.065525 0.213095 -0.225298 -0.321798 -0.466953 -0.598958 -0.740069 -1.047503 -2.107407 -1.027350 -1.118079 -0.846534 -3.534909 -1.036731 -1.287269 -1.084735 -2.863776 -2.467671 -2.953763 -3.092170 -1.002914 -5.280485 -8.534448 -1.084403 -14.026364 -13.973364 -2.350964 -7.928521 -1.257728 -14.026364 -14.026364 -14.026364 

-6.112823 -14.026364 -7.344830 -14.026364 -3.726809 -7.780514 -14.026364 -3.045403 -3.625358 -10.400250 -14.026364 -2.863752 -10.400250 -7.488668 -1.942361 -2.687282 -10.400250 -1.287812 -1.029832 -1.849554 -4.035264 -3.422001 -1.875178 -1.064381 -1.454488 -0.867621 -0.624357 -0.591737 -0.763042 -0.495179 -0.198814 -0.277753 -0.638680 -0.150371 -0.357341 -0.042451 -0.380767 -0.366897 -0.348105 -0.217899 -0.191401 0.021305 0.110807 0.063334 0.185447 0.242478 0.147646 0.004523 0.141649 -0.120558 -0.056052 -0.131983 -0.615983 -0.436541 -0.833430 -0.474013 -0.785274 -1.467447 -2.686700 -1.282148 -1.828055 -1.251080 -1.640067 -1.244548 -1.299239 -14.026364 -2.350960 -1.208940 -2.819134 -2.644026 -5.663589 -10.916997 -8.003046 -2.350964 -13.703010 -7.928278 -14.026364 -3.622400 -14.026364 -14.026364 -2.644026 

-13.973364 -14.026364 -2.677622 -2.774836 -12.887151 -12.381173 -7.344830 -6.047679 -1.607452 -5.851258 -14.019340 -14.026364 -14.024441 -1.348960 -1.021313 -2.310464 -2.774820 -7.999581 -2.863769 -3.863910 -0.974807 -4.199828 -1.860775 -1.064804 -2.212150 -0.713240 -0.948276 -0.954142 -0.689908 -0.846966 -0.394590 -0.660573 -0.381001 -0.384428 -0.413715 -0.249062 -0.515338 -0.431120 -0.305120 -0.205378 -0.260610 -0.342862 -0.038591 0.024001 -0.093450 -0.069154 -0.009306 0.087059 -0.105281 -0.145735 -0.285022 -0.457470 -0.458540 -0.408178 -0.677910 -1.774510 -2.112464 -0.761738 -1.090090 -2.821382 -1.190690 -1.002914 -1.002914 -5.974143 -4.519446 -14.026364 -3.522554 -14.026364 -14.026364 -14.026364 -4.573620 -14.026364 -4.640221 -13.524857 -3.625358 -13.964999 -14.026364 -3.377810 -14.026364 -8.457491 -3.377810 

-14.026364 -1.029841 -14.026364 -14.026364 -14.026364 -14.026364 -1.141020 -14.026364 -14.026364 -2.350964 -3.329343 -6.509896 -1.587150 -10.916997 -11.179900 -2.222325 -1.257757 -1.851670 -0.966889 -2.591582 -1.959126 -1.240106 -3.798980 -0.840602 -0.941043 -1.129509 -0.977845 -1.483224 -1.426642 -0.697991 -1.197986 -0.832555 -1.104222 -0.810468 -0.683292 -0.405789 -0.598875 -0.939474 -0.737785 -0.379629 -0.861365 -0.217159 -1.060756 -0.382313 -0.064297 -0.217101 -0.334076 -0.134598 -0.147307 -0.510957 -0.277379 -0.742419 -0.477630 -1.016641 -0.782782 -0.722176 -0.647576 -2.818724 -1.253859 -1.255841 -0.983852 -0.847804 -3.426095 -0.993718 -2.908768 -2.310023 -4.875953 -13.227179 -14.026364 -13.227179 -1.573925 -3.046963 -14.026364 -8.534448 -14.026364 -12.709673 -14.026364 -2.774835 -14.026364 -2.687282 -6.047679 

-1.255138 -6.578561 -3.329343 -1.888180 -14.026364 -14.026364 -13.227179 -14.026364 -14.020389 -14.026364 -14.026364 -13.703010 -2.203029 -1.257758 -1.888174 -1.888180 -2.234010 -2.863779 -1.002463 -1.029840 -4.309206 -1.000870 -1.281329 -2.352960 -3.973523 -0.623242 -1.157672 -0.516811 -0.965913 -1.483424 -0.435437 -1.008351 -0.552524 -1.028901 -0.622897 -1.013846 -0.741718 -0.964857 -1.274490 -0.667326 -0.300938 -0.869886 -1.035618 -0.509181 -0.828079 -0.303729 -0.367953 -0.319152 -0.322102 -0.451137 -0.905149 -0.773748 -0.452240 -1.386993 -0.928821 -0.749644 -0.424668 -0.733681 -1.500015 -1.931260 -1.252017 -1.267900 -2.234678 -2.270306 -1.272895 -13.444702 -3.986517 -2.908768 -6.708226 -14.026364 -14.026364 -13.506712 -2.730885 -2.350939 -14.026364 -3.329343 -3.183150 -1.257757 -13.982933 -14.025375 -2.730885 

-14.026364 -13.973364 -14.026364 -14.026364 -2.908772 -14.026364 -1.257744 -1.129995 -1.851873 -1.888180 -5.664110 -9.082871 -13.956974 -1.817976 -14.026364 -3.138948 -14.020389 -4.309633 -3.092188 -2.458841 -0.747196 -2.595347 -2.140393 -1.540716 -1.204843 -1.080491 -6.059126 -1.170997 -1.874879 -0.861660 -1.608456 -1.032722 -3.103685 -0.809978 -0.627718 -0.991433 -1.715705 -0.595549 -0.666659 -0.800089 -0.586848 -0.715166 -0.697625 -0.756299 -0.441957 -0.493116 -0.430427 -0.886980 -0.573861 -0.817951 -1.161897 -0.911783 -0.728513 -0.828167 -0.818930 -2.313901 -0.610310 -2.430815 -1.190563 -1.052181 -8.534405 -4.200202 -7.344830 -1.851865 -2.601105 -5.533627 -2.794426 -1.027667 -2.687282 -1.348960 -4.039501 -3.138948 -2.819134 -14.026364 -14.026364 -9.082871 -14.026364 -7.061322 -14.026364 -7.488668 -5.354024 

-14.026364 -12.529446 -13.227179 -4.588450 -14.024441 -14.026364 -14.026364 -14.026364 -2.863779 -14.026364 -1.141020 -7.697446 -14.026364 -10.400137 -1.348960 -2.863157 -6.178315 -3.871318 -4.248040 -3.840656 -2.075673 -1.130341 -2.667988 -5.705445 -1.029609 -1.257757 -1.553875 -3.475531 -0.937068 -0.810132 -1.861582 -0.885147 -0.644504 -0.991348 -0.436094 -1.297769 -0.902237 -0.837404 -0.930035 -1.278087 -0.565309 -0.999573 -1.075387 -0.741779 -1.304031 -0.974533 -0.906085 -1.204494 -0.436293 -0.968496 -0.944119 -0.796551 -1.786844 -1.639586 -0.796304 -2.557807 -2.345600 -1.843242 -2.311829 -3.092077 -2.862561 -2.350964 -6.368444 -6.042858 -3.985568 -1.212926 -14.026364 -13.227179 -14.026364 -6.112823 -14.026364 -1.084735 -2.584663 -1.888180 -10.485523 -14.026364 -14.026364 -14.026364 -7.780514 -5.415346 -14.026364 

-14.026364 -14.026364 -14.026364 -14.026364 -2.644026 -13.071948 -14.026364 -8.457491 -14.026364 -14.026364 -14.026364 -14.026364 -2.863779 -14.026364 -9.082871 -2.863779 -4.475880 -6.714728 -0.989083 -4.219074 -1.214245 -2.391788 -2.247208 -1.331045 -2.182880 -2.600790 -1.777151 -1.888026 -3.500744 -2.714723 -3.329343 -1.027098 -1.539044 -2.236729 -2.556019 -3.073332 -1.318324 -0.804406 -1.659117 -1.313920 -1.839842 -0.754355 -0.735970 -1.401162 -0.598670 -1.479672 -0.985259 -1.192390 -1.761611 -1.624659 -0.996694 -1.293988 -1.082677 -0.930589 -2.599564 -2.159173 -2.632124 -1.257758 -1.257319 -1.340314 -3.138921 -2.391788 -0.765470 -12.709673 -2.819467 -3.995538 -3.329343 -8.534440 -13.988715 -8.534448 -2.730885 -14.026364 -14.026364 -14.026364 -5.293049 -2.863779 -13.973364 -2.036883 -4.200538 -1.641327 -14.026364 

-1.348960 -13.973364 -14.026364 -4.254911 -13.524857 -14.026364 -14.026364 -14.026364 -7.344830 -6.578561 -14.026364 -6.578561 -7.061322 -2.270359 -13.227179 -2.730884 -3.329286 -14.026364 -1.257747 -1.025674 -4.029402 -2.342072 -2.601100 -2.835728 -1.032864 -1.021313 -9.082871 -1.130398 -1.255132 -1.516541 -1.215411 -0.701176 -1.225527 -1.341872 -1.892784 -2.544698 -1.217492 -1.529766 -1.709987 -0.841574 -2.274577 -1.246466 -1.985670 -0.983027 -0.849161 -1.496282 -0.732814 -0.658169 -0.709826 -1.094939 -1.194794 -0.854565 -3.094702 -2.701880 -1.212670 -1.947192 -2.300815 -5.021437 -3.233449 -1.961837 -2.526404 -6.112813 -8.534448 -2.543142 -4.307927 -8.534448 -8.457491 -2.414574 -1.573925 -1.348960 -13.920397 -14.026364 -5.727170 -14.026364 -9.082861 -2.350964 -4.200538 -14.026364 -8.457491 -14.026364 -14.026364 

-14.026364 -14.026364 -1.348960 -14.026364 -8.534448 -14.026364 -2.601118 -14.026364 -4.254911 -14.026364 -14.026364 -13.524857 -1.141020 -1.029841 -0.859696 -3.045836 -8.003046 -4.588450 -4.475870 -3.045323 -2.670886 -12.687004 -2.863776 -0.998883 -9.055127 -2.863541 -3.844865 -6.577138 -0.943023 -1.226308 -1.534802 -1.888180 -1.928037 -1.010804 -1.259278 -1.241426 -1.958156 -1.229518 -2.178223 -0.710124 -1.266047 -1.221843 -1.239907 -1.012014 -0.825874 -2.491239 -1.140881 -2.693692 -2.282533 -0.827593 -1.866156 -1.346061 -1.077243 -1.135977 -0.899614 -2.633105 -7.344830 -3.624880 -2.835727 -1.228053 -1.170520 -2.516344 -2.954113 -1.002914 -13.674830 -14.026364 -14.026364 -14.026364 -4.588450 -2.382187 -13.964999 -14.026364 -13.977760 -14.026364 -1.888180 -10.400250 -14.026364 -14.026364 -1.257758 -14.026364 -14.026364 

-14.026364 -14.025375 -14.026364 -14.026364 -1.029841 -1.254091 -9.082871 -12.709673 -14.026364 -14.026364 -14.026364 -13.703010 -4.254782 -7.061322 -13.227179 -14.026364 -2.614574 -5.790577 -14.026364 -1.238734 -0.968894 -13.098778 -3.045836 -1.522327 -3.832699 -13.456653 -10.400223 -1.257758 -3.624875 -1.681767 -2.171603 -1.343021 -1.245016 -1.093003 -0.926257 -2.270776 -1.126216 -1.824416 -2.661629 -1.154934 -1.313611 -1.139765 -0.973121 -2.157064 -1.224927 -0.945403 -2.436516 -1.098823 -1.378999 -1.348960 -1.238733 -1.300016 -4.587689 -2.490064 -7.236164 -7.780029 -12.529198 -1.257757 -4.420084 -5.485083 -2.350964 -14.026364 -4.200538 -1.086654 -2.266410 -2.934905 -2.391788 -6.714755 -3.329343 -13.973364 -13.523339 -8.534420 -8.534448 -4.587904 -14.026364 -2.601118 -5.790577 -13.227179 -2.350964 -13.703010 -14.026364 

-11.179900 -14.026364 -1.241898 -14.026364 -14.026364 -14.026364 -1.257758 -14.026364 -1.084735 -14.026364 -2.774786 -14.026364 -4.146512 -4.588450 -14.026364 -6.714755 -10.400250 -4.364701 -13.982933 -7.336963 -13.988715 -3.675910 -3.426625 -2.910685 -1.239799 -14.026364 -6.588753 -2.794426 -4.357012 -1.341968 -1.824165 -1.217532 -5.241356 -4.152570 -2.804355 -4.515773 -3.120055 -1.200036 -1.812990 -1.736214 -2.793659 -1.719742 -1.220046 -1.194344 -0.854713 -1.153215 -1.998795 -2.801162 -1.139598 -0.954942 -0.821642 -0.894146 -7.060931 -1.337213 -1.314000 -2.863768 -13.227179 -1.287812 -2.350964 -3.625358 -1.348960 -2.447193 -2.509754 -5.293048 -0.765470 -6.714755 -2.863779 -14.026364 -8.534448 -1.257758 -14.026364 -4.364672 -14.026364 -7.061232 -14.026364 -1.141020 -14.026364 -1.029841 -1.132874 -14.026364 -14.026364 

-14.026364 -14.024441 -13.956974 -14.026364 -14.026364 -1.573925 -14.026364 -4.588450 -14.026364 -14.026364 -14.026364 -2.270287 -14.026364 -8.457490 -14.026364 -1.783187 -2.264946 -4.528140 -3.624869 -13.227179 -1.348960 -1.284668 -1.137524 -1.573871 -14.019340 -2.758737 -14.026364 -1.276432 -2.687279 -1.023521 -1.010850 -1.902194 -1.545998 -1.029695 -2.018901 -1.106655 -0.859614 -2.692196 -1.070929 -1.250706 -3.424133 -1.958374 -1.348911 -1.257548 -2.364157 -0.999940 -0.911768 -0.837212 -1.836073 -1.873616 -3.328260 -1.318196 -2.999800 -1.030841 -5.346198 -1.141020 -1.001682 -2.863779 -3.110580 -14.026364 -14.026364 -11.179900 -5.354024 -3.377810 -2.722937 -13.909390 -14.026364 -14.026364 -14.026364 -14.026364 -1.257758 -14.026364 -1.002914 -14.026364 -14.026364 -2.730885 -4.588450 -13.956974 -13.456805 -14.026364 -14.026364 

-14.026364 -14.026364 -1.141020 -14.026364 -14.026364 -8.457491 -13.703010 -14.026364 -14.026364 -7.780514 -6.712899 -14.026364 -14.026364 -14.026364 -13.703010 -14.026364 -14.026364 -2.391788 -1.023521 -5.048877 -2.007595 -6.714755 -1.257746 -1.340858 -1.836523 -8.534448 -1.176973 -6.572859 -3.625358 -1.011523 -2.730885 -2.601112 -2.175878 -0.989066 -0.849037 -1.252086 -2.516005 -1.960092 -1.318210 -2.180480 -3.323701 -2.646442 -3.615889 -2.350964 -1.267887 -0.959755 -2.883800 -2.907688 -1.533715 -2.284982 -8.534448 -4.420117 -6.178315 -7.344828 -2.793664 -1.002914 -10.916997 -5.854331 -2.285393 -14.026364 -2.644026 -8.193225 -4.293312 -1.573925 -9.079416 -3.118333 -2.573974 -14.026364 -14.026364 -11.179900 -4.309633 -10.146493 -1.348960 -0.961960 -7.344830 -14.021820 -12.709673 -13.656525 -14.026364 -14.026364 -14.026364 

-14.026364 -8.534448 -3.329343 -3.625358 -13.524857 -14.026364 -10.146493 -1.348960 -2.819134 -14.026364 -13.973364 -14.026364 -3.138948 -6.178311 -5.787427 -1.084735 -10.400240 -6.714755 -2.801143 -1.084724 -8.156462 -1.888180 -10.400250 -3.045836 -13.988715 -14.026364 -2.350964 -2.350964 -14.026364 -1.310745 -3.329340 -1.786642 -10.399707 -1.540069 -5.741018 -2.033187 -1.002719 -2.005108 -1.573925 -1.961810 -0.980044 -1.125246 -1.910547 -0.973667 -3.426587 -1.028612 -2.036701 -3.232785 -1.318212 -2.350964 -3.472827 -1.002914 -1.885125 -7.451244 -14.026364 -14.026364 -14.026364 -2.774836 -2.104456 -8.531770 -2.953567 -14.026364 -13.227179 -10.915215 -14.026364 -14.026364 -2.285409 -4.875856 -7.061322 -14.026364 -7.344029 -14.026364 -1.401915 -14.026364 -7.209155 -14.026364 -14.026364 -14.026364 -4.039501 -14.026364 -14.026364 

-14.026364 -4.254911 -14.026364 -14.026364 -14.026364 -14.026364 -10.146493 -1.029841 -14.026364 -2.863779 -14.026364 -14.026364 -14.026364 -3.045836 -14.026364 -1.348960 -1.002914 -13.952171 -1.539370 -1.084735 -2.863779 -14.020389 -3.426625 -2.665639 -5.789794 -6.714755 -5.786144 -4.031865 -14.026364 -1.299809 -0.927647 -3.233449 -2.605572 -1.560953 -1.029841 -1.075632 -7.488668 -6.244100 -3.625340 -1.133638 -12.887151 -1.316076 -14.026364 -0.824006 -1.887975 -8.003046 -4.335360 -1.318212 -12.709673 -4.276855 -1.318092 -1.287099 -8.233419 -1.318212 -14.026364 -1.029841 -1.678394 -0.985420 -14.026364 -2.863779 -8.528574 -14.026364 -8.534448 -2.516005 -1.573925 -4.588449 -13.524857 -14.026364 -14.026364 -1.141020 -14.026364 -12.709673 -3.045831 -12.707474 -2.350964 -14.026364 -14.026364 -12.529446 -2.863779 -2.644026 -8.003046 

-14.026364 -14.026364 -14.026364 -14.026364 -14.026364 -1.348960 -14.026364 -14.026364 -14.026364 -14.026364 -4.254911 -10.400250 -1.002914 -3.328541 -6.714755 -14.026364 -4.588450 -14.020389 -14.026364 -2.837918 -14.026364 -8.534444 -10.400248 -2.774836 -2.350964 -14.026364 -2.384257 -11.179888 -8.529615 -7.488668 -1.318212 -1.047930 -3.074236 -1.887880 -1.029841 -2.806490 -5.790577 -2.368631 -2.862352 -1.344913 -3.625328 -1.348960 -1.029516 -1.552197 -1.393277 -1.228053 -6.047679 -3.411460 -1.084735 -2.270287 -1.141007 -4.632711 -8.457491 -4.254911 -2.827190 -14.026364 -6.958131 -4.420117 -2.601118 -14.026364 -4.475881 -14.026364 -14.026364 -8.003046 -14.026364 -14.026364 -1.257758 -14.026364 -7.488668 -14.026364 -14.026364 -12.709686 -2.687282 -10.743393 -12.529446 -14.026364 -8.534448 -1.257556 -1.217496 -3.329343 -14.026364 

-14.026364 -14.026364 -13.956974 -14.026364 -14.026364 -14.026364 -4.588450 -10.400250 -14.026364 -14.026364 -14.026364 -6.578495 -14.026364 -3.426625 -14.026364 -1.257758 -1.886732 -14.026364 -3.397691 -6.714755 -10.139823 -2.863779 -13.703010 -1.888154 -14.026364 -5.415346 -6.572859 -1.002907 -2.908772 -2.863778 -1.257758 -8.528572 -12.529446 -0.881330 -7.802103 -2.758738 -3.425584 -6.178263 -1.238494 -2.539853 -1.002914 -2.516344 -1.966708 -6.178315 -14.026364 -1.573920 -9.082871 -2.863779 -5.415346 -1.773415 -1.888180 -7.488668 -8.534448 -4.420117 -4.588450 -3.092213 -14.026364 -4.200538 -12.709673 -4.588450 -2.465595 -8.534445 -1.029841 -5.292752 -14.026364 -2.391788 -8.455250 -4.588449 -7.061322 -8.457491 -7.488668 -14.026364 -1.141020 -4.588450 -11.179900 -14.021820 -14.026364 -4.420117 -14.026364 -14.026364 -14.026364 

-14.026364 -14.019340 -14.026364 -14.026364 -14.026364 -8.457491 -14.026364 -1.029841 -7.344830 -14.026364 -14.026364 -8.457491 -3.426573 -13.456805 -8.534448 -14.026364 -14.026364 -14.026364 -3.426401 -11.179900 -14.026364 -3.426625 -1.961837 -1.864461 -2.687282 -14.026364 -1.520578 -1.317814 -1.238734 -2.516344 -2.908772 -14.026364 -1.348945 -1.540745 -7.061123 -10.400250 -13.225936 -1.960785 -4.364666 -1.573925 -1.130940 -5.415012 -14.026364 -10.916997 -10.743393 -2.687273 -0.718195 -1.247131 -1.540687 -4.404392 -7.576650 -13.456805 -6.714755 -10.400250 -14.026364 -2.774836 -7.928521 -14.026364 -14.026364 -1.102366 -1.257041 -4.588450 -14.019340 -14.026364 -14.026364 -14.026364 -14.026364 -2.644307 -14.026364 -5.727170 -3.376561 -14.026364 -14.026364 -14.026364 -14.026364 -14.026364 -14.026364 -14.026364 -4.588450 -14.026364 -14.026364 

-14.026364 -14.026364 -7.344830 -14.026364 -14.026364 -2.863779 -2.601118 -14.026364 -3.625358 -10.400250 -1.029841 -14.026364 -14.026364 -14.026364 -14.026364 -1.287812 -10.400250 -14.026364 -6.178315 -5.415253 -3.329343 -1.610511 -7.061322 -7.344829 -7.576650 -1.115176 -3.625358 -2.863769 -8.003046 -6.042893 -8.534448 -1.885126 -1.529984 -14.026364 -14.026364 -5.386502 -2.601118 -2.270359 -14.026364 -2.863264 -2.844200 -2.483028 -14.026364 -1.090422 -1.257758 -2.863779 -14.026364 -10.400250 -14.026364 -9.073489 -7.344830 -14.026364 -14.026364 -1.238734 -4.588449 -14.026364 -6.577203 -14.026364 -4.588449 -14.026364 -14.026364 -10.916997 -14.026364 -7.302237 -14.026364 -2.730885 -14.025375 -1.257758 -4.588449 -10.400250 -14.026364 -14.026364 -14.026364 -1.348959 -10.400241 -14.026364 -14.026364 -14.026364 -14.026364 -14.026364 -14.026364 

-14.026364 -14.026364 -14.026364 -13.988715 -14.026364 -14.026364 -14.026364 -13.456805 -14.026364 -4.588450 -14.019340 -6.706972 -6.573780 -13.956974 -14.026364 -14.026364 -1.348960 -1.348960 -14.026364 -14.026364 -3.426625 -3.045516 -14.026364 -14.026364 -4.348710 -14.026364 -4.146512 -8.448694 -11.167793 -2.926970 -2.863336 -2.270359 -2.601118 -3.426625 -1.961837 -2.863779 -3.396720 -1.961836 -1.166374 -8.457491 -8.003046 -1.287812 -1.796367 -14.026364 -14.026364 -14.026364 -10.333605 -4.588448 -14.026364 -5.854075 -13.956974 -6.705149 -2.171708 -13.227179 -10.400250 -1.002914 -14.026364 -14.026364 -2.270359 -14.026364 -8.534448 -14.026364 -14.026364 -1.287812 -14.026364 -2.819134 -1.348960 -14.026364 -14.026364 -1.829888 -14.026364 -14.026364 -5.292752 -14.026364 -14.026364 -14.026364 -14.026364 -14.026364 -14.026364 -14.026364 -12.709673 

-14.026364 -14.026364 -14.026364 -14.026364 -14.026364 -14.026364 -14.026364 -12.887151 -14.026364 -5.410268 -14.026364 -14.026364 -14.026364 -12.709673 -14.026364 -3.379224 -14.026364 -14.026364 -2.465984 -14.026364 -4.588450 -10.400250 -5.415346 -14.026364 -1.888180 -14.026364 -14.026364 -1.851873 -14.026364 -8.534446 -3.625792 -3.426625 -8.002758 -14.026364 -1.348960 -2.191144 -10.400250 -5.790566 -8.233415 -1.540745 -1.318212 -2.855669 -12.529446 -14.026364 -7.928520 -11.179216 -14.026364 -12.529446 -6.112823 -8.534448 -14.026364 -13.956974 -9.082871 -14.026364 -1.341186 -3.426625 -14.026364 -1.141020 -14.026364 -6.178315 -8.003046 -8.193238 -14.026364 -8.233419 -14.026364 -2.730885 -2.391788 -1.011521 -14.026364 -14.026364 -13.973364 -14.026364 -14.026364 -14.026364 -14.026364 -13.982933 -14.026364 -14.026364 -14.026364 -14.026364 -14.026364 

-14.026364 -14.026364 -14.026364 -8.534448 -14.026364 -6.714755 -14.026364 -14.026364 -2.863779 -14.026364 -14.026364 -3.233451 -14.026364 -14.026364 -14.026364 -14.026364 -14.026364 -14.026364 -13.703010 -14.026364 -7.780513 -3.675910 -1.540745 -1.318212 -1.348960 -14.026364 -2.863779 -7.488668 -5.112209 -10.743363 -11.179900 -10.237819 -14.026364 -5.741717 -14.026364 -14.020389 -1.257419 -10.400250 -12.529446 -4.200469 -1.230327 -1.084735 -1.029640 -2.863779 -10.146430 -6.578561 -10.400249 -14.026364 -13.524857 -2.614574 -3.726809 -13.524857 -14.026364 -1.001874 -14.026364 -13.956974 -14.026364 -2.863779 -2.863779 -1.573505 -14.026364 -7.780514 -14.026364 -14.026364 -14.026364 -3.329343 -14.026364 -3.138948 -14.026364 -14.026364 -14.026364 -14.026364 -8.457491 -7.344830 -14.026364 -1.287812 -14.026364 -14.026364 -4.588450 -14.026364 -14.026364 

-14.026364 -14.026364 -14.026364 -14.026364 -14.026364 -9.082871 -1.573925 -2.863779 -7.344830 -7.344830 -14.026364 -14.026364 -14.026364 -7.488668 -14.026364 -14.026364 -6.714666 -13.699003 -14.026364 -11.179900 -14.026364 -8.457491 -13.227179 -14.026364 -14.026364 -1.961837 -14.026364 -13.703010 -2.832477 -11.179900 -10.400250 -4.588436 -1.961836 -14.026364 -14.026364 -3.625358 -14.026364 -13.703010 -2.863765 -8.534444 -7.416790 -4.254911 -2.270359 -8.534444 -3.329343 -1.141020 -6.176037 -14.026364 -14.026364 -1.888180 -10.400250 -14.026364 -14.026364 -1.257758 -14.026364 -3.138552 -12.529446 -1.002914 -14.026364 -4.588450 -4.588450 -0.998079 -1.029841 -14.026364 -13.973364 -14.026364 -14.026364 -14.026364 -14.026364 -14.026364 -14.026364 -14.026364 -14.021820 -11.179900 -14.026364 -14.026364 -14.026364 -14.026364 -14.026364 -14.026364 -8.457491 

-7.061322 -5.415346 -14.026364 -14.026364 -3.426625 -14.026364 -4.588450 -14.026364 -14.026364 -10.400250 -13.982933 -2.863779 -14.026364 -14.026364 -14.026364 -14.026364 -14.026364 -10.146493 -14.026364 -2.908772 -1.002914 -7.344830 -14.026364 -14.026364 -14.026364 -14.026364 -10.400250 -14.020389 -3.329343 -8.003046 -14.026364 -2.908772 -1.107355 -14.026364 -2.908771 -14.026364 -14.026364 -14.026364 -3.366496 -4.200538 -0.831527 -10.400250 -6.714755 -2.687282 -5.354024 -14.026364 -3.092218 -2.863779 -14.026364 -8.534448 -8.534448 -14.026364 -8.534448 -14.026364 -14.026364 -14.026364 -6.578561 -4.254911 -14.026364 -14.026364 -14.026364 -14.026364 -14.026364 -13.456805 -4.588450 -14.026364 -14.026364 -14.026364 -7.780514 -14.026364 -14.026364 -9.082861 -14.026364 -14.026364 -14.026364 -14.026364 -14.026364 -14.026364 -14.026364 -14.026364 -2.863779 

-12.709673 -7.780514 -14.026364 -13.703010 -14.026364 -1.888180 -2.863779 -3.426625 -7.488135 -14.026364 -8.534448 -14.026364 -14.026364 -14.026364 -14.026364 -14.026364 -14.026364 -2.863778 -2.863779 -14.026364 -2.863779 -14.026364 -14.026364 -3.233451 -5.727170 -14.026364 -14.026364 -14.026364 -14.026364 -14.026364 -14.026364 -14.026364 -14.026364 -7.061322 -13.227179 -14.026364 -14.026364 -14.026364 -14.026364 -7.061322 -3.092218 -10.400250 -1.348960 -2.270359 -2.516344 -14.026364 -2.036883 -1.002914 -0.995401 -3.675910 -1.141020 -1.002914 -14.026364 -9.082871 -8.001310 -14.026364 -8.534448 -14.026364 -14.026364 -13.299318 -8.534448 -7.928521 -6.047679 -14.026364 -14.026364 -10.400250 -14.026364 -4.039501 -4.817757 -14.026364 -14.026364 -14.026364 -14.026364 -14.026364 -8.457491 -13.227179 -1.141020 -14.026364 -13.703010 -14.026364 -14.026364 

-14.026364 -14.026364 -14.026364 -13.988715 -14.026364 -14.026364 -14.026364 -14.026364 -14.026364 -14.026364 -14.026364 -14.026364 -14.026364 -14.026364 -5.415346 -5.854331 -1.961684 -14.026364 -14.026364 -14.026364 -8.534448 -14.026364 -1.960756 -3.986517 -14.026364 -14.026364 -14.026364 -2.863696 -9.082871 -3.625358 -14.026364 -2.863779 -5.415346 -14.026364 -14.026364 -14.026364 -6.176406 -1.318212 -14.026364 -14.026364 -14.026364 -14.026364 -1.851873 -14.026364 -14.026364 -5.790566 -9.082871 -5.415346 -13.524857 -14.026364 -14.026364 -6.178315 -14.026364 -2.730885 -14.026364 -14.026364 -14.026364 -9.082871 -10.146493 -14.026364 -8.534448 -14.026364 -9.082871 -14.026364 -8.457491 -14.026364 -3.233451 -14.026364 -3.033561 -14.021820 -4.475881 -14.026364 -14.026364 -14.026364 -6.623306 -14.026364 -14.026364 -14.026364 -14.026364 -14.026364 -14.026364 

-14.026364 -14.026364 -14.026364 -14.026364 -14.026364 -2.601118 -14.026364 -14.026364 -3.045836 -14.026364 -14.026364 -1.257758 -14.026364 -14.026364 -5.415346 -14.026364 -14.026364 -1.002914 -14.026364 -14.026364 -14.026364 -6.171861 -14.026364 -14.026364 -14.026364 -3.426625 -10.400250 -14.026364 -14.026364 -10.400250 -14.026364 -14.026364 -14.026364 -14.020389 -14.026364 -6.578561 -14.026364 -3.426625 -14.026364 -3.426625 -1.851873 -8.528574 -1.132874 -12.529446 -14.026364 -14.026364 -10.400250 -9.082871 -14.026364 -1.257758 -14.026364 -1.029841 -14.026364 -14.026364 -14.026364 -1.851873 -3.377810 -14.026364 -5.790577 -14.026364 -2.687282 -1.141020 -14.026364 -14.026364 -9.082871 -14.026364 -6.714755 -2.863778 -14.026364 -3.377810 -14.026364 -14.026364 -14.026364 -14.026364 -14.026364 -7.780514 -7.061322 -14.026364 -14.026364 -14.026364 -1.257758 

-14.026364 -3.625358 -7.344830 -14.026364 -14.026364 -9.082871 -14.026364 -14.026364 -14.026364 -1.348960 -14.026364 -3.625358 -14.026364 -14.026364 -6.714755 -14.026364 -14.026364 -7.928521 -8.534448 -14.019340 -11.179900 -13.703010 -14.026364 -10.400250 -1.348960 -14.026364 -8.457491 -8.003046 -13.703010 -14.026364 -14.026364 -14.026364 -2.863775 -14.026364 -14.026364 -14.026364 -4.039501 -1.141020 -8.534448 -14.026364 -10.400250 -8.534448 -8.534448 -14.020389 -14.026364 -1.257758 -1.961837 -14.026364 -8.534448 -14.026364 -2.687282 -1.348960 -2.863779 -14.026364 -14.026364 -14.026364 -14.026364 -14.026364 -14.026364 -1.347832 -10.743393 -13.524857 -1.029841 -3.329343 -8.457491 -3.045836 -14.026364 -14.026364 -14.026364 -14.026364 -14.026364 -14.026364 -14.026364 -14.026364 -2.863778 -14.026364 -14.026364 -14.026364 -14.026364 -14.026364 -14.026364 

-14.026364 -14.026364 -14.026364 -14.026364 -14.026364 -5.854331 -14.026364 -14.026364 -14.026364 -5.337909 -14.026364 -14.026364 -14.026364 -14.026364 -14.026364 -14.026364 -8.457491 -14.026364 -14.026364 -14.026364 -13.524857 -14.026364 -2.863779 -10.400250 -8.003046 -1.002914 -14.026364 -14.026364 -14.026364 -1.287594 -10.400250 -14.026364 -3.377810 -4.364701 -14.026364 -14.026364 -8.003046 -14.026364 -2.863779 -5.111546 -12.529446 -14.026364 -2.863779 -5.790577 -14.026364 -10.485523 -14.026364 -14.026364 -1.029841 -14.026364 -2.999800 -13.524857 -2.863779 -14.026364 -14.026364 -2.730885 -14.026364 -14.026364 -14.026364 -2.601118 -14.026364 -14.026364 -14.026364 -14.026364 -14.026364 -14.026364 -14.026364 -13.524857 -14.026364 -1.029841 -14.026364 -2.774836 -14.026364 -14.026364 -13.524857 -14.024441 -14.026364 -10.743393 -14.026364 -14.026364 -14.026364 

-14.026364 -14.026364 -14.026364 -14.026364 -14.026364 -14.026364 -7.344830 -14.026364 -14.026364 -14.026364 -14.026364 -14.026364 -14.026364 -14.026364 -14.026364 -10.146493 -6.714755 -14.026364 -14.026364 -14.026364 -14.026364 -14.026364 -14.026364 -4.588450 -14.026364 -14.026364 -8.457491 -14.026364 -14.026364 -14.026364 -8.457491 -14.026364 -6.047679 -14.026364 -2.863779 -14.026364 -1.141020 -14.026364 -14.020389 -14.026364 -8.457491 -14.026364 -14.026364 -14.026364 -14.026364 -10.400250 -14.026364 -14.026364 -1.348960 -1.257758 -14.026364 -7.928521 -14.026364 -14.026364 -14.026364 -2.863779 -8.003046 -2.863779 -14.026364 -14.026364 -14.026364 -4.588450 -1.257758 -14.026364 -1.348960 -14.026364 -14.026364 -0.894449 -14.026364 -14.026364 -14.026364 -14.026364 -2.774836 -14.026364 -14.026364 -14.026364 -13.456805 -10.743393 -10.916997 -14.026364 -14.026364 

-14.026364 -14.026364 -14.026364 -14.026364 -14.026364 -14.026364 -14.026364 -14.026364 -14.026364 -14.026364 -14.026364 -14.026364 -14.026364 -14.026364 -14.026364 -14.026364 -1.141020 -14.026364 -14.026364 -14.026364 -14.026364 -14.026364 -5.790577 -10.400250 -10.400250 -14.026364 -1.141020 -2.908772 -1.016281 -8.457491 -1.573925 -14.026364 -14.026364 -14.026364 -14.020389 -14.026364 -14.026364 -14.026364 -1.348960 -14.026364 -2.863779 -14.026364 -1.002881 -14.026364 -14.026364 -14.026364 -2.270359 -14.026364 -14.026364 -14.026364 -14.026364 -14.026364 -8.528574 -14.026364 -5.539033 -14.026364 -14.026364 -14.026364 -14.026364 -1.112704 -14.026364 -14.026364 -14.026364 -6.578561 -7.061322 -14.026364 -14.026364 -8.534448 -13.227179 -14.026364 -14.026364 -14.026364 -6.578561 -14.026364 -14.026364 -14.025375 -14.026364 -8.003046 -14.026364 -14.026364 -14.026364 


----------------------------------------------------------------------
**********************************************************************
----------------------------------------------------------------------
Directed movement for first sessions for paw-joystick: Rows: y-movement in 0.5mm bins (see columns). Columns: x-movement in 0.5mm bins.
#Rows: 81.000000
#Cols: 81.000000

Column values: 
-20.000000 -19.000000 -18.000000 -17.000000 -16.000000 -15.000000 -14.000000 -13.000000 -12.000000 -11.000000 -10.000000 -9.000000 -8.000000 -7.000000 -6.000000 -5.000000 -4.000000 -3.000000 -2.000000 -1.000000 0.000000 1.000000 2.000000 3.000000 4.000000 5.000000 6.000000 7.000000 8.000000 9.000000 10.000000 11.000000 12.000000 13.000000 14.000000 15.000000 16.000000 17.000000 18.000000 19.000000 20.000000 

Rows: 
-14.190734 -14.190734 -14.190734 -14.190734 -10.949287 -14.190734 -14.190734 -8.347939 -8.347939 -14.190734 -2.232552 -12.286117 -14.190734 -14.190734 -4.319771 -14.190734 -14.190734 -6.412492 -14.190734 -14.190734 -8.347939 -13.353335 -1.149074 -14.190734 -2.806515 -14.190734 -2.938367 -14.190734 -14.190734 -10.181836 -13.351434 -14.190734 -4.539350 -13.009402 -14.190734 -13.587381 -1.043121 -14.190734 -3.352684 -1.864270 -10.181836 -2.635577 -14.190734 -14.190734 -14.190734 -14.190734 -4.105751 -14.185492 -14.190734 -14.190734 -14.190734 -14.190734 -7.607901 -5.909810 -13.269961 -5.720631 -4.265745 -14.190734 -14.190734 -14.184652 -14.190734 -14.190734 -4.319771 -14.190734 -4.483934 -14.190734 -14.190734 -3.028006 -14.190734 -14.190734 -14.185492 -14.190734 -14.190734 -14.190734 -14.190734 -14.190734 -14.190734 -14.190734 -14.190734 -14.190734 -14.190734 

-14.190734 -3.028006 -14.190734 -14.190734 -14.190734 -14.190734 -14.190734 -14.190734 -14.190734 -5.909810 -10.519494 -14.190734 -10.181836 -14.190734 -6.429574 -14.190734 -4.483934 -3.595021 -14.190734 -14.190734 -14.179601 -4.105751 -2.075593 -8.272372 -3.258182 -5.658267 -8.267052 -12.286117 -14.190734 -4.265745 -14.190734 -2.635577 -2.470198 -14.190734 -14.190734 -14.190734 -1.562522 -14.190734 -14.190734 -2.806515 -5.909810 -4.483934 -13.587381 -14.190734 -3.595021 -4.483934 -14.094392 -1.260253 -14.169808 -1.864270 -4.483864 -14.190734 -5.291369 -14.185492 -3.119034 -14.190734 -14.190734 -2.232551 -2.271291 -14.190734 -14.190734 -3.028006 -8.272372 -14.047784 -13.353335 -14.190734 -14.190734 -14.190734 -13.353335 -14.190734 -2.806515 -14.190734 -14.190734 -14.190734 -14.190734 -2.983013 -14.190734 -14.190734 -10.519494 -14.179601 -14.166755 

-14.190734 -14.190734 -14.190734 -8.341619 -14.190734 -14.190734 -14.190734 -14.190734 -4.105751 -4.483934 -14.190734 -14.190734 -10.519494 -14.190734 -14.190734 -14.190734 -14.190734 -14.190734 -2.806515 -2.310377 -14.190734 -1.149074 -14.190734 -14.190734 -10.181836 -3.435836 -5.909810 -1.864270 -3.257461 -14.190734 -4.319771 -2.232552 -14.190734 -14.190734 -14.190734 -14.190734 -1.317928 -1.817298 -14.190734 -14.190734 -14.018778 -2.232552 -1.260253 -2.349811 -14.190734 -1.017917 -3.595021 -14.190734 -14.190734 -5.291375 -14.190734 -2.806515 -8.347939 -2.806515 -2.806515 -10.181524 -10.181836 -14.190734 -2.850119 -14.190734 -14.190734 -14.190734 -14.190734 -14.190734 -14.190734 -4.483934 -2.806515 -14.190734 -14.185492 -14.190734 -14.190734 -14.190734 -14.190734 -14.190734 -12.286117 -14.190734 -14.190734 -14.190734 -14.190734 -14.190734 -14.190734 

-14.190734 -13.269961 -3.028006 -14.190734 -14.190734 -14.190734 -14.190734 -14.190734 -14.190734 -14.190734 -14.190734 -2.806515 -14.190734 -8.336773 -14.190734 -14.190734 -14.190734 -2.850119 -14.190734 -14.190734 -2.894069 -2.806515 -10.690387 -3.091256 -5.720631 -13.353335 -4.483934 -8.272372 -1.935147 -1.864270 -4.158735 -3.948884 -14.190734 -1.095569 -14.190734 -1.219062 -6.562989 -2.850119 -14.190734 -4.483875 -1.043454 -14.190734 -5.720631 -4.105751 -1.864270 -12.286117 -14.190734 -10.181835 -14.190734 -8.007484 -8.347939 -14.190734 -2.635577 -14.190734 -14.190734 -10.519494 -14.185492 -2.552193 -2.806515 -14.190734 -14.190734 -14.190734 -14.190734 -14.190734 -10.181836 -14.190734 -14.190734 -14.190734 -14.190734 -3.165069 -14.190734 -1.149074 -14.190734 -14.190734 -14.190734 -14.190734 -14.190734 -14.190734 -2.763260 -14.190734 -14.190734 

-14.190734 -10.181836 -14.190734 -14.190734 -4.105751 -14.190734 -14.190734 -14.190734 -13.353335 -14.190734 -14.190734 -6.429574 -14.190734 -2.806514 -4.995186 -14.094392 -6.902607 -14.190734 -14.190734 -6.429538 -3.545858 -14.190734 -6.037666 -14.190734 -10.519494 -14.190734 -14.190734 -14.190734 -8.347939 -14.190734 -2.849594 -2.635577 -4.212066 -14.190734 -5.291265 -4.483934 -14.190734 -1.149074 -14.190734 -2.806515 -1.041328 -4.265745 -2.552193 -3.073346 -8.347939 -14.190734 -14.190734 -14.190734 -12.286117 -14.190734 -1.036023 -14.190734 -10.181836 -2.697837 -14.190734 -14.190734 -14.190734 -5.889806 -14.190734 -14.190734 -4.707683 -4.483934 -14.190734 -1.347286 -4.105726 -14.190734 -14.045004 -14.190734 -1.095569 -14.190734 -14.190734 -14.190734 -14.190734 -14.190734 -2.007414 -14.190734 -14.190734 -14.190734 -14.190734 -14.190734 -14.190734 

-14.190734 -14.190734 -14.190734 -14.190734 -14.190734 -14.190734 -14.190734 -14.190734 -14.190734 -14.179601 -3.545858 -14.190734 -7.826265 -2.806515 -14.190734 -3.352321 -14.190734 -14.190734 -13.269961 -14.190734 -14.190734 -14.190734 -14.190734 -7.607901 -3.200498 -4.539350 -3.073346 -2.806515 -2.763260 -1.122148 -1.829353 -14.190734 -14.190734 -2.232173 -3.719231 -14.190734 -14.190734 -14.190734 -1.685096 -14.190734 -3.594995 -6.102116 -2.349811 -2.228547 -5.909810 -14.190734 -5.658261 -14.190734 -1.043454 -2.806515 -6.037666 -12.286117 -14.190734 -12.468038 -2.806515 -14.190734 -14.190734 -8.347939 -14.190734 -10.181836 -10.181836 -14.190734 -14.190734 -14.190734 -2.552193 -4.265702 -13.353335 -6.554591 -14.190734 -14.190734 -14.190734 -14.190734 -14.190734 -14.190734 -14.190734 -10.949287 -14.190734 -14.190734 -14.190734 -14.190734 -14.190734 

-14.190734 -14.190734 -14.190734 -14.190734 -14.190734 -14.190734 -4.158735 -14.190734 -14.190734 -14.190734 -3.948884 -6.429574 -14.190734 -14.190734 -14.190734 -14.190734 -14.018778 -13.269961 -2.806515 -6.429574 -14.190734 -1.817298 -12.468038 -2.304965 -13.353335 -6.902607 -3.165069 -3.545852 -2.547060 -2.007413 -2.232552 -5.412282 -5.291369 -5.658267 -6.562989 -3.595021 -1.149074 -14.190734 -5.909810 -2.806515 -8.347939 -14.190734 -6.037666 -14.190734 -8.272372 -6.562989 -10.519494 -5.291005 -1.036022 -13.587381 -2.805987 -1.259554 -10.690387 -14.190734 -3.844911 -14.190734 -3.247270 -14.190734 -9.932150 -14.190734 -7.712043 -2.007413 -3.948884 -5.171568 -3.841999 -2.156115 -2.806515 -14.190734 -14.190734 -12.286117 -14.075282 -14.190734 -12.286117 -10.265732 -14.190734 -14.190734 -14.190734 -14.190734 -14.190734 -2.593711 -14.190734 

-14.190734 -14.190734 -14.190734 -7.321615 -14.190734 -14.190734 -14.190734 -14.190734 -14.190734 -14.190734 -14.190734 -14.190734 -14.190734 -14.190734 -14.190734 -14.190734 -4.158735 -14.190734 -14.190734 -3.073346 -14.190734 -14.190734 -4.118519 -14.190734 -5.791122 -14.190734 -10.519494 -10.181836 -1.560613 -10.181836 -10.181586 -3.399999 -3.073346 -14.190734 -14.179601 -1.804524 -13.269961 -1.240555 -4.451578 -4.157026 -4.764488 -1.043121 -14.190734 -4.995183 -5.387301 -14.190734 -7.753129 -14.190734 -14.190734 -2.602261 -4.265745 -1.317928 -2.007414 -12.809257 -2.510211 -14.075282 -8.046908 -10.690387 -3.400051 -5.219731 -14.190734 -10.519494 -14.185492 -14.190734 -14.190734 -14.190734 -10.519494 -5.973565 -14.190734 -13.269961 -1.935147 -14.190734 -5.291375 -10.265732 -14.190734 -5.095141 -14.190734 -14.190734 -14.190734 -14.190734 -14.190734 

-14.190734 -14.190734 -14.190734 -1.347286 -4.265745 -14.190734 -14.190734 -14.190734 -14.190734 -14.190734 -2.677791 -14.190734 -13.009402 -14.190734 -14.179601 -14.190734 -8.886636 -14.190734 -12.286117 -4.158735 -3.594378 -13.269961 -4.451633 -3.028006 -14.190734 -2.190115 -2.618723 -14.190734 -14.190734 -2.271291 -2.983006 -2.938367 -1.781166 -14.190734 -5.167048 -2.470198 -1.816808 -2.720350 -4.483934 -14.190734 -14.190734 -2.848930 -2.181615 -14.190734 -14.190734 -1.011572 -14.190734 -4.483934 -5.291375 -8.237595 -14.190734 -14.190734 -3.321713 -2.784626 -8.886623 -2.700755 -2.310377 -14.179601 -13.269961 -3.545858 -14.190734 -14.179601 -14.018778 -14.190734 -10.181836 -5.291375 -2.707970 -10.519494 -14.190734 -14.190734 -1.562522 -14.190734 -14.190734 -14.190734 -5.973565 -14.190734 -14.190734 -14.190734 -14.190734 -1.347286 -4.539350 

-14.190734 -14.190734 -13.353335 -14.190734 -14.190734 -14.190734 -14.190734 -14.190734 -2.806515 -1.260253 -14.190734 -3.545858 -5.596250 -14.190734 -8.347939 -14.190734 -14.190734 -1.142755 -14.190734 -8.347939 -14.190734 -2.005551 -14.190734 -2.232552 -6.555818 -1.253619 -14.184652 -2.349811 -3.846043 -2.029628 -1.042328 -5.291375 -8.272369 -2.938367 -5.783344 -2.806515 -2.741033 -14.190734 -14.190734 -3.897289 -1.149074 -1.252893 -2.791474 -14.190734 -6.429497 -14.179601 -14.190734 -14.190734 -5.924286 -6.429574 -1.864270 -14.190734 -2.635577 -14.190734 -1.935146 -12.286117 -3.948884 -2.951711 -2.349811 -2.983013 -1.829353 -14.190734 -14.190734 -6.429573 -14.190734 -8.347939 -14.188679 -12.248126 -3.258182 -5.596250 -8.347939 -14.190734 -14.190734 -10.181836 -14.190734 -14.190734 -14.190734 -14.190734 -14.190734 -14.190734 -14.190734 

-14.190734 -14.190734 -10.683335 -14.190734 -14.184652 -14.190734 -2.677791 -14.190734 -8.347939 -4.105751 -14.190734 -10.690345 -1.138275 -14.190734 -7.321615 -6.562988 -8.347939 -5.658267 -1.271531 -3.073155 -4.005946 -3.165069 -4.157026 -1.149074 -4.105751 -1.863353 -13.009402 -2.726976 -1.288917 -5.909810 -2.677791 -7.321615 -14.190734 -2.310377 -14.190734 -2.635577 -2.232411 -1.530727 -1.530732 -13.587381 -8.886623 -14.190734 -13.008343 -14.190734 -6.303609 -6.037666 -2.470198 -3.397698 -14.190734 -2.310183 -14.190734 -1.259825 -2.720336 -5.049222 -2.549536 -5.136147 -14.190734 -14.190734 -2.523918 -2.733808 -14.190734 -1.017828 -14.018778 -14.190734 -6.535825 -3.352684 -14.018778 -1.971107 -14.190734 -1.864270 -14.190734 -4.483934 -2.697837 -5.204759 -14.190734 -14.190734 -5.171857 -14.190734 -14.190734 -5.171857 -6.562989 

-14.190734 -14.190734 -14.171884 -14.190734 -14.190734 -14.190734 -8.272372 -14.190734 -14.077698 -14.190734 -14.190734 -10.181836 -13.353335 -3.930710 -14.190734 -14.190734 -3.258182 -14.190734 -2.271291 -14.185492 -4.483934 -2.271085 -2.091567 -7.275507 -12.286117 -5.412282 -1.864270 -14.190734 -4.926487 -1.122148 -3.545858 -1.817298 -0.900067 -14.190734 -1.043296 -14.190734 -2.647776 -2.160039 -3.894157 -0.728531 -2.470080 -14.094392 -2.470197 -0.982351 -14.190734 -1.140514 -2.806511 -3.073346 -2.470198 -1.339229 -1.347228 -8.347937 -5.291375 -1.317438 -1.260253 -3.028006 -1.231937 -13.587381 -3.352684 -2.635577 -10.181836 -2.806515 -3.258182 -14.190734 -2.720351 -3.944158 -2.470198 -2.421981 -2.806515 -5.291375 -14.190734 -14.190734 -14.190734 -14.190734 -14.190734 -14.190734 -14.190734 -2.806515 -6.429574 -14.190734 -5.909810 

-14.190734 -1.149074 -14.190734 -6.429574 -2.213230 -14.190734 -14.190734 -5.231442 -13.245248 -14.190734 -6.429574 -14.190734 -12.286117 -1.562522 -10.947463 -2.310377 -6.429574 -8.347939 -14.190734 -1.320992 -6.562989 -2.642916 -1.017917 -10.181836 -2.806515 -3.896353 -4.158735 -3.948883 -4.448361 -1.317928 -2.806515 -2.901430 -3.258178 -14.190734 -1.562522 -10.181836 -0.982351 -4.483875 -1.347265 -6.429574 -1.347286 -1.156548 -1.560742 -7.826262 -9.880827 -2.806256 -0.812594 -2.349598 -12.649940 -1.036716 -4.105385 -2.323821 -5.590336 -1.260253 -1.084575 -8.347939 -14.075282 -2.786255 -2.763260 -14.190734 -5.720631 -14.190734 -3.330615 -5.171567 -8.347939 -4.483874 -2.805905 -4.483934 -3.400457 -2.470198 -14.190734 -4.265702 -2.005551 -2.850119 -14.190734 -14.190734 -4.483934 -5.973517 -14.190734 -14.190734 -14.190734 

-14.190734 -2.806515 -14.190734 -5.973565 -3.305259 -14.190734 -10.949287 -14.190734 -8.272372 -14.190734 -1.149074 -12.171134 -6.429574 -2.677791 -13.269961 -4.105751 -14.190734 -14.190734 -12.286117 -1.329269 -7.790025 -0.990335 -3.168258 -5.595481 -2.983013 -6.902607 -0.785410 -8.007484 -14.184652 -2.593601 -1.864270 -4.204609 -1.032515 -4.817475 -2.588155 -1.066721 -1.317438 -0.991020 -1.864270 -1.226279 -0.908099 -3.321713 -14.176800 -3.347352 -4.764487 -10.181586 -4.158735 -13.353335 -12.286117 -3.352684 -2.805905 -6.890796 -1.016179 -8.347939 -1.819018 -1.229175 -12.649940 -3.003584 -1.317927 -1.346547 -1.935147 -4.539350 -8.347937 -3.258182 -14.190734 -14.190734 -1.347286 -1.562522 -14.190734 -1.522669 -2.271291 -2.593711 -14.190734 -14.190734 -2.349811 -2.552193 -1.347286 -2.947793 -1.095569 -14.190734 -14.190734 

-14.190734 -8.272372 -14.190734 -14.190734 -14.190734 -6.496108 -2.593710 -1.043454 -14.190734 -14.190734 -3.673048 -14.190734 -14.190734 -4.265745 -12.255427 -14.190734 -2.349811 -3.258178 -1.122148 -1.017904 -6.037666 -3.400457 -3.022486 -2.178446 -2.806515 -1.762957 -1.149074 -1.562522 -2.007091 -1.432731 -14.018778 -2.881351 -2.642462 -2.671425 -1.259477 -1.146365 -5.909810 -3.024872 -2.007414 -3.206747 -3.100682 -1.140883 -5.291375 -5.268739 -3.878519 -3.349649 -6.037666 -3.024436 -4.459235 -2.310296 -14.190734 -1.317928 -3.400457 -1.929423 -1.260250 -14.166755 -7.753129 -10.181815 -1.189699 -2.621111 -3.545024 -2.005024 -1.017917 -14.190734 -7.825386 -2.469954 -14.190734 -14.190734 -1.864270 -14.190734 -3.073346 -10.181836 -14.190734 -14.190734 -14.190734 -8.886636 -14.190734 -14.190734 -2.635577 -14.190734 -5.658267 

-14.190734 -8.347939 -14.190734 -4.078312 -14.190734 -14.190734 -14.190734 -7.826265 -8.347939 -14.190734 -1.141104 -2.210260 -14.190734 -14.190734 -6.429574 -7.725719 -4.105751 -1.807394 -14.190734 -5.887130 -1.149050 -6.562989 -3.948884 -2.806502 -1.914672 -13.587381 -3.073338 -4.105668 -14.190734 -2.677791 -2.310377 -2.428259 -1.017917 -4.105751 -1.306034 -1.090524 -2.403956 -3.256457 -1.283825 -3.797204 -2.806515 -2.271281 -4.017660 -2.959119 -1.510387 -2.312529 -2.763028 -3.012939 -2.470182 -3.542964 -12.285977 -1.145709 -1.259825 -14.190734 -1.918850 -0.998657 -1.935065 -1.039390 -1.651673 -2.763260 -4.158735 -2.274629 -13.587381 -2.576459 -3.321713 -14.190734 -3.948884 -3.352679 -10.949287 -3.352684 -7.607901 -10.181836 -14.179601 -5.171857 -2.470198 -14.190734 -14.190734 -14.190734 -14.190734 -14.190734 -14.190734 

-1.935147 -14.190734 -14.190734 -14.190734 -8.347939 -2.806515 -12.286117 -14.190734 -14.190734 -14.184652 -14.190734 -14.018778 -14.190734 -14.190734 -4.212066 -14.190734 -2.826612 -1.347286 -14.190734 -4.979499 -2.797482 -2.982219 -3.352684 -1.749208 -1.031024 -4.115824 -14.190734 -2.806166 -2.821114 -2.625051 -1.971058 -0.871093 -14.190734 -4.209666 -2.849442 -1.523747 -0.956749 -1.530732 -0.970745 -1.302378 -2.849835 -1.240746 -1.031319 -2.805096 -2.424554 -0.975449 -1.673811 -3.025518 -1.196434 -6.037666 -14.190734 -1.043181 -2.795802 -0.892979 -4.862092 -1.920483 -13.009201 -5.415973 -2.348818 -7.321615 -3.400457 -5.596249 -14.190734 -2.501550 -14.190734 -10.181836 -14.190734 -2.310377 -3.352684 -1.289010 -2.720351 -2.749054 -1.347285 -14.190734 -14.190734 -14.190734 -14.190734 -14.190734 -14.190734 -14.190734 -14.190734 

-14.190734 -13.009402 -14.190734 -14.190734 -14.190734 -2.232552 -2.232552 -10.181836 -14.190734 -7.321615 -4.212066 -5.973565 -14.190734 -4.374145 -1.031390 -4.374145 -2.894068 -8.347939 -1.121959 -3.206736 -2.476210 -8.272372 -4.525778 -1.864270 -1.049834 -5.170269 -2.525382 -1.316642 -1.343467 -0.764322 -1.570467 -8.330613 -2.599232 -0.901659 -2.566419 -1.031315 -7.091679 -0.814254 -1.317924 -1.538438 -1.347221 -2.316094 -1.988016 -1.996236 -1.347286 -2.740764 -2.707874 -2.783885 -1.941289 -1.105406 -2.197935 -4.483303 -5.973529 -1.296711 -1.252511 -1.086550 -7.320909 -2.346634 -2.311910 -2.893708 -3.258168 -2.323629 -3.545858 -4.539350 -2.310377 -2.605418 -1.260253 -1.864270 -14.190734 -14.185492 -14.190734 -13.353335 -1.095569 -14.190734 -14.190734 -14.190734 -2.677790 -14.190734 -14.190734 -14.190734 -1.149074 

-14.190734 -2.552193 -14.190734 -14.190734 -14.190734 -5.720631 -14.190734 -8.347939 -14.190734 -1.118984 -14.190734 -6.303609 -6.429574 -10.519494 -12.286117 -14.190734 -3.118794 -3.073155 -2.805883 -14.075282 -5.593229 -1.029875 -3.236025 -3.304933 -1.562522 -3.585200 -1.036874 -1.024846 -1.053807 -1.175274 -1.044319 -5.287337 -1.816283 -2.411660 -3.427188 -1.101227 -0.893398 -2.270215 -1.116278 -1.260244 -2.349806 -2.791686 -3.073346 -2.801022 -2.804627 -6.890574 -2.230392 -3.026989 -3.967665 -1.721623 -2.145347 -2.508569 -7.321615 -1.579276 -1.220067 -2.740504 -1.200923 -1.314351 -6.496108 -2.677714 -0.836242 -1.231357 -2.894069 -3.400457 -2.893943 -6.429574 -10.181836 -2.763260 -13.353335 -1.343018 -5.136147 -14.190734 -10.519494 -1.864270 -3.352684 -2.635238 -14.190734 -1.146646 -14.190734 -7.826265 -13.269961 

-14.190734 -14.190734 -14.190734 -14.190734 -14.190734 -1.017917 -14.190734 -14.190734 -14.190734 -1.234265 -14.190734 -8.347934 -2.806515 -1.149074 -10.682932 -2.720336 -1.347282 -2.806515 -1.017509 -2.621624 -3.305255 -2.675068 -1.347284 -4.405857 -3.603078 -1.561275 -1.967506 -0.958723 -1.317631 -2.607932 -0.944765 -1.808662 -1.980774 -0.954397 -1.797672 -2.506316 -1.268014 -1.908531 -0.980304 -1.002580 -0.732580 -2.283805 -1.298400 -1.291243 -3.948884 -1.363394 -2.707094 -4.252691 -1.548007 -1.148580 -1.258007 -2.243342 -2.181639 -2.804306 -3.740154 -1.178959 -2.744895 -2.777586 -12.468038 -3.399594 -1.312487 -1.081387 -1.823982 -14.190734 -1.864270 -5.639488 -1.849787 -4.265745 -1.347286 -2.633905 -6.037666 -14.190734 -2.850117 -14.190734 -3.352684 -1.829353 -4.271809 -10.265732 -3.258182 -13.353335 -14.190734 

-14.190734 -2.552193 -14.190734 -14.190734 -14.045004 -14.190734 -14.190734 -2.806515 -14.190734 -4.483934 -2.720351 -2.232552 -14.190734 -0.869121 -12.286117 -7.180556 -1.968694 -7.180555 -14.184652 -5.720631 -3.570412 -0.982023 -1.828505 -0.896302 -1.121639 -2.249256 -1.538436 -3.304400 -1.297494 -1.294291 -2.794578 -1.296827 -1.252449 -0.882211 -0.596606 -1.031022 -0.868691 -1.386510 -0.986571 -0.915518 -0.863433 -1.288688 -5.704219 -1.782408 -2.119547 -4.078284 -1.043234 -0.787899 -0.983165 -1.372588 -2.300706 -2.263874 -6.401451 -2.859557 -1.345585 -2.245204 -1.741421 -3.160238 -3.257461 -2.740236 -1.255765 -0.993259 -2.352756 -1.256746 -14.190734 -2.677791 -6.562989 -1.803617 -2.349811 -10.519491 -3.257461 -1.530732 -2.983007 -14.190734 -4.263560 -1.238627 -14.190734 -14.190734 -14.190734 -14.190734 -1.043454 

-14.190734 -14.190734 -14.190734 -14.171884 -14.018778 -4.483934 -1.935147 -14.190734 -14.190734 -1.346969 -2.954217 -2.720351 -2.763260 -3.318040 -3.923641 -2.737429 -10.644150 -1.317928 -1.149066 -5.014968 -2.276402 -0.694531 -2.472582 -1.495854 -1.260300 -3.533962 -1.337246 -1.093206 -4.190582 -1.340718 -0.981813 -0.914898 -1.115015 -0.773906 -0.955299 -1.908556 -0.733602 -2.177398 -2.634118 -0.746167 -0.739600 -1.000722 -0.951691 -2.263717 -2.100358 -1.069373 -0.887497 -0.719543 -1.041571 -1.347282 -1.739778 -0.822335 -1.817266 -1.025762 -2.929444 -1.029005 -1.914981 -1.148947 -1.034774 -3.092373 -1.020319 -2.079249 -3.257346 -1.040813 -2.177967 -7.180556 -1.029458 -1.260253 -14.190734 -2.007413 -2.634150 -14.190734 -14.190734 -14.190734 -2.310377 -2.763260 -14.190734 -14.190734 -14.190734 -14.190734 -14.190734 

-14.190734 -13.353335 -5.720631 -2.552193 -14.190734 -7.607901 -14.018778 -14.190734 -3.073346 -14.190734 -1.864270 -6.939421 -7.282550 -14.190734 -14.190734 -3.399113 -4.158735 -2.677788 -3.081867 -7.146753 -1.677866 -1.766092 -3.783201 -0.994325 -2.538145 -2.762553 -1.444186 -2.054832 -1.325413 -2.337546 -0.807015 -8.829462 -1.938815 -1.504818 -0.779261 -1.666742 -0.637587 -3.161998 -1.844215 -1.930586 -2.309832 -1.228196 -2.413818 -0.863911 -1.263131 -1.120514 -1.156747 -0.957619 -1.565212 -1.829258 -1.119116 -1.189260 -1.208719 -1.393966 -1.026513 -1.926514 -2.380944 -1.835246 -1.288060 -2.005925 -0.965769 -8.347939 -2.451404 -4.895303 -1.862930 -3.400320 -4.211941 -14.190734 -1.149074 -1.043315 -14.190734 -7.180555 -14.094392 -1.017917 -14.190734 -14.190734 -14.190734 -2.635577 -1.149074 -14.190734 -7.826265 

-14.190734 -14.190734 -1.529710 -3.073346 -2.310377 -6.128544 -4.483934 -5.171857 -8.272372 -14.171884 -14.190734 -1.934895 -2.763260 -1.252902 -8.347938 -2.137160 -2.477722 -2.881278 -3.583584 -0.908465 -1.301815 -2.677791 -0.779322 -0.835880 -1.899400 -1.043538 -0.998183 -0.948339 -0.969319 -1.237972 -0.439651 -1.120610 -1.081149 -0.956815 -0.837411 -1.026288 -1.130077 -0.558878 -0.870770 -0.707674 -0.730907 -1.138322 -0.973282 -2.628999 -0.887935 -1.568728 -1.222270 -1.064701 -1.134214 -2.695232 -0.753479 -1.250607 -2.389743 -0.771235 -3.022147 -1.243267 -0.971118 -3.212378 -2.058588 -1.747302 -2.271290 -1.557266 -2.806496 -5.534580 -2.256195 -2.677791 -3.077559 -2.806515 -1.864056 -3.137588 -14.190734 -2.234251 -2.349811 -2.720351 -14.190734 -4.158735 -14.190734 -1.163734 -14.190734 -14.190734 -14.190734 

-7.180555 -14.190734 -14.190734 -14.190734 -10.265732 -14.190734 -1.260253 -2.763259 -4.479040 -14.190734 -14.190734 -14.190734 -6.902606 -2.343350 -1.260253 -14.190734 -13.009402 -1.225459 -1.663733 -2.173382 -0.742047 -10.514722 -3.305217 -1.989825 -1.056973 -0.973435 -0.785087 -1.044167 -1.320099 -1.162418 -1.190909 -0.918296 -1.236587 -0.802644 -0.811535 -0.642367 -1.488696 -0.848342 -0.623501 -0.429390 -0.962630 -0.751239 -1.824046 -0.820478 -0.667739 -0.935033 -0.994081 -1.899825 -1.852093 -1.108522 -0.972595 -0.704412 -1.249748 -2.687838 -1.160736 -2.067904 -0.825243 -1.249228 -1.832822 -1.295957 -1.347286 -1.042090 -2.806247 -6.884388 -2.329029 -14.190734 -2.276444 -1.347286 -1.542739 -2.288021 -4.265745 -2.470189 -10.181825 -14.190734 -8.886636 -14.190734 -14.190734 -14.190734 -14.190734 -10.181524 -2.440246 

-14.190734 -14.190734 -2.806515 -14.190734 -10.181836 -7.753129 -2.436363 -4.265217 -1.864270 -14.190734 -2.552193 -2.708154 -2.806515 -14.190734 -7.180123 -14.190734 -2.266195 -1.188707 -4.265745 -1.416213 -0.968005 -0.830041 -3.940470 -2.146039 -1.158656 -2.293075 -1.120505 -0.885554 -0.282548 -0.612690 -0.782734 -1.582846 -1.034398 -0.373389 -0.847019 -0.846934 -0.607867 -0.532143 -0.942761 -0.852969 -0.530960 -0.884564 -0.559187 -0.934276 -0.804711 -0.696419 -0.913873 -0.778419 -0.686914 -0.419793 -0.613062 -1.600904 -1.943726 -1.076935 -0.967281 -1.902345 -4.242851 -2.356948 -2.979766 -1.284314 -1.502289 -1.530727 -4.314369 -2.428463 -1.346712 -1.043435 -4.484742 -6.562989 -6.429574 -2.806515 -14.190734 -14.190734 -1.043454 -14.190734 -10.499234 -10.181836 -1.017917 -14.190734 -14.190734 -13.009402 -2.894069 

-7.151978 -2.720351 -14.190734 -14.190734 -14.190734 -6.429574 -3.012515 -14.171884 -14.190734 -1.149074 -12.286117 -7.321615 -8.886636 -8.347939 -7.321014 -1.040675 -2.307664 -0.834861 -3.542103 -2.530717 -3.582529 -1.231974 -1.222884 -1.662154 -1.283265 -1.500039 -0.457879 -0.963508 -0.720025 -0.511144 -0.548268 -0.601265 -0.537069 -0.311370 -0.573521 -0.594282 -0.250492 -0.677161 -0.484453 -0.645991 -0.435189 -0.680473 -0.371693 -0.653290 -1.082788 -1.140612 -0.868613 -0.613446 -1.209269 -0.391516 -0.903010 -0.851279 -0.876606 -0.627633 -1.204753 -1.104327 -1.589602 -1.069854 -0.859654 -1.946741 -2.226755 -1.808520 -1.530207 -2.416042 -3.944800 -2.429754 -3.545852 -1.816529 -14.184652 -1.256757 -3.744556 -1.260253 -7.321615 -10.181586 -14.190734 -14.190734 -14.190734 -2.349811 -14.190734 -14.190734 -2.894068 

-1.149072 -14.094392 -14.190734 -12.995822 -14.171884 -2.677791 -7.180556 -14.190734 -4.105751 -14.190734 -1.817298 -0.821242 -14.190734 -3.545849 -2.513530 -1.042900 -1.409010 -1.043453 -1.805685 -0.726039 -2.097182 -1.251205 -2.296868 -1.204244 -0.821769 -0.632260 -0.580088 -0.977425 -0.437228 -0.824516 -0.517186 -0.424350 -0.336655 -0.279508 -0.311162 -0.352137 -0.351209 -0.222717 -0.385163 -0.290499 -0.586694 -0.405850 -1.038522 -0.532473 -0.359339 -0.589573 -0.983133 -0.747286 -0.559937 -0.420274 -1.338791 -0.940622 -1.045537 -1.063979 -1.178817 -0.554302 -1.293328 -0.709722 -0.855348 -3.254660 -2.045729 -0.825017 -1.001159 -4.104238 -1.257125 -0.987753 -2.748976 -3.347352 -3.257889 -2.349811 -14.190734 -2.806404 -3.595021 -5.934656 -5.171857 -13.269961 -1.043454 -14.190734 -6.562989 -14.190734 -14.190734 

-14.190734 -14.190734 -1.538440 -3.948884 -3.028006 -2.232532 -1.260252 -7.180123 -1.346529 -6.429574 -5.171857 -1.562522 -5.973556 -1.236600 -2.147758 -2.310377 -2.403314 -0.821350 -2.263345 -1.255911 -1.291305 -1.259180 -0.775975 -1.112256 -1.151690 -0.725851 -0.551260 -0.732136 -0.817242 -0.555279 -0.326025 -0.288670 -0.018588 -0.197812 0.021698 -0.410024 -0.284064 -0.303356 -0.225196 -0.243821 -0.262884 -0.375178 -0.467252 -0.641108 -0.553089 -0.943748 -0.628267 -0.627496 -0.501690 -0.783805 -0.728712 -0.604267 -0.449456 -0.855144 -0.585990 -0.543810 -0.771256 -0.812915 -0.768253 -3.324657 -1.823616 -4.306194 -3.222968 -0.818674 -2.275069 -3.037543 -6.377180 -3.305259 -3.256437 -2.806502 -5.393296 -8.886636 -7.826265 -14.190734 -3.119034 -4.157952 -13.547185 -14.190734 -14.190734 -14.190734 -14.190734 

-14.190734 -5.658267 -7.607901 -14.190734 -14.190734 -14.190734 -2.226694 -14.190734 -7.826265 -7.826265 -8.272372 -2.806515 -6.902607 -12.422161 -14.190734 -5.550900 -12.404613 -0.918898 -2.893017 -0.786096 -2.859055 -2.491790 -0.647220 -0.719405 -0.536838 -0.781399 -0.607737 -0.281142 -0.427026 -0.108097 -0.228256 -0.032267 0.043840 -0.065096 0.062739 0.087727 0.000101 -0.089846 -0.214261 -0.226745 -0.377245 -0.161358 -0.467062 -0.427273 -0.166404 -0.385646 -0.382286 -0.524847 -0.366473 -0.284019 -0.516458 -0.366697 -0.542390 -1.017652 -0.726624 -0.730982 -1.253668 -0.856145 -2.377964 -1.890079 -1.068999 -1.252508 -2.103618 -1.041322 -1.118099 -0.987882 -3.165069 -2.806515 -2.020953 -7.826264 -2.804886 -2.470198 -14.190734 -13.353335 -7.321615 -2.470198 -12.286117 -14.190734 -14.190734 -14.190734 -1.594660 

-14.190734 -14.190734 -4.483933 -14.190734 -2.720351 -1.203969 -2.310377 -1.347286 -14.190734 -2.310377 -7.826265 -5.973564 -14.190734 -2.642703 -1.065674 -2.269588 -2.198560 -0.919984 -2.847267 -2.739770 -1.552319 -0.793520 -2.192389 -0.651701 -0.838369 -0.784097 -0.409541 -0.484800 -0.297736 -0.289647 0.068499 0.081084 0.098836 0.231370 0.287702 0.332659 0.250644 0.152086 0.130785 -0.023070 -0.055282 -0.118703 -0.117556 -0.487959 -0.176999 -0.190835 -0.182799 -0.070982 0.025689 -0.059567 -0.276310 -0.464077 -0.571314 -0.363564 -0.354714 -0.499390 -0.914512 -1.379901 -0.929030 -1.474571 -1.950525 -2.630380 -1.260324 -4.538632 -2.552131 -2.706859 -1.514496 -14.190734 -2.670765 -8.858725 -4.483875 -8.272330 -0.836993 -1.149074 -2.850119 -14.190734 -1.971105 -14.190734 -10.181836 -14.185492 -14.190734 

-12.649940 -14.190734 -2.635577 -14.190734 -14.179601 -14.190734 -14.190734 -13.269961 -5.909806 -4.118518 -2.552193 -2.552193 -2.969520 -2.302587 -7.146752 -2.426924 -2.840006 -2.232552 -0.973656 -1.331580 -1.683167 -1.168596 -1.129097 -2.285253 -0.736183 -1.609158 -0.960936 -0.513267 -0.042268 -0.065416 0.117895 0.173652 0.142535 0.146715 0.461405 0.458164 0.386023 0.566691 0.385695 0.256407 -0.102051 0.227709 0.001270 0.057004 0.129505 0.113903 0.021909 0.286079 -0.155223 -0.106719 -0.131906 -0.344758 -0.290682 -0.566806 -0.413826 -0.486672 -0.308164 -0.762878 -1.133215 -1.177367 -1.846659 -2.377799 -1.142590 -1.302354 -1.287527 -2.893708 -1.332433 -6.562802 -1.258464 -1.594660 -3.400108 -4.995186 -4.158735 -14.190734 -8.347939 -14.190734 -13.353335 -2.310377 -3.028006 -12.286117 -9.932222 

-7.180556 -14.190734 -14.190734 -1.095569 -2.349811 -8.347938 -12.468038 -8.341619 -3.034801 -1.260207 -12.169529 -5.534580 -0.899952 -2.705555 -2.706560 -3.877094 -1.555512 -2.303172 -2.081895 -0.735496 -1.655389 -1.416680 -0.995559 -0.774423 -0.294040 -0.798474 -0.282873 -0.070147 -0.036511 0.117902 0.169893 0.335758 0.401128 0.398213 0.574679 0.597976 0.652994 0.651431 0.440638 0.500427 0.319276 0.290622 0.253104 0.244692 0.088711 0.366213 0.271123 0.186456 0.193251 0.215801 0.176709 -0.102770 -0.213403 -0.212697 -0.513691 -0.545351 -1.332349 -1.119387 -0.333871 -1.555167 -1.163130 -2.668769 -1.157193 -1.481867 -2.106783 -1.259612 -2.954961 -2.893976 -3.546369 -10.181836 -3.340974 -8.344974 -1.562522 -3.305259 -3.330553 -8.886620 -2.635577 -14.190734 -14.190734 -2.310377 -14.190734 

-14.190734 -5.534580 -14.190734 -6.429574 -7.321615 -8.046909 -6.424364 -1.288917 -2.659786 -14.190734 -3.942572 -10.181543 -2.138288 -1.260199 -6.902378 -2.025930 -2.675684 -1.842542 -2.388320 -0.982541 -0.789986 -1.028983 -0.519394 -0.626370 -1.443923 -0.608137 -0.254231 -0.100165 -0.003869 0.135886 0.338622 0.323807 0.473550 0.583208 0.762124 0.776347 0.762527 0.799911 0.856456 0.766631 0.560728 0.601680 0.438221 0.485246 0.391484 0.464083 0.453089 0.386395 0.376210 0.257498 0.099274 0.056085 0.063669 -0.054602 -0.345827 -0.242848 -0.546403 -1.555651 -1.002269 -1.259916 -1.076097 -2.781539 -1.321910 -1.038362 -1.688286 -1.725454 -0.966913 -2.532221 -1.252417 -4.483934 -8.272364 -5.148504 -14.190734 -2.806515 -7.321615 -5.015372 -14.047784 -14.190734 -2.752745 -2.310377 -8.347939 

-1.095559 -14.190734 -14.190734 -14.190734 -6.423246 -13.009402 -14.190734 -14.190734 -3.923641 -1.260253 -0.935464 -1.043453 -1.347286 -7.180556 -1.143563 -3.053556 -1.238317 -2.007822 -2.042715 -1.167156 -1.126281 -0.856178 -2.381929 -0.520705 -0.480958 -0.353019 -0.325546 0.025953 -0.251570 0.096405 0.298922 0.386535 0.529811 0.763742 0.888714 0.947549 1.004882 1.054516 1.099770 0.953347 0.888124 0.693386 0.677182 0.694141 0.721449 0.685310 0.647029 0.561906 0.435625 0.261348 0.339095 0.124355 0.167713 -0.144379 -0.514267 -0.488659 -0.491535 -0.758501 -1.058686 -1.039021 -2.056932 -1.163284 -2.341019 -1.370453 -1.193977 -2.505281 -2.870262 -3.916129 -1.149074 -1.095564 -5.909810 -14.190734 -14.190734 -3.545858 -1.260253 -2.552193 -13.982395 -14.190734 -5.973565 -14.075282 -14.190734 

-14.190734 -2.720351 -13.349617 -10.181819 -1.530732 -14.018778 -0.912357 -10.940889 -14.190734 -14.190734 -1.346604 -1.260246 -2.893077 -2.806515 -1.037595 -14.075282 -0.993433 -1.137540 -1.186532 -1.848448 -1.224709 -0.510471 -1.045003 -0.513907 -0.650501 -0.247673 0.042353 -0.258420 0.061391 0.320518 0.358517 0.395819 0.730949 0.896504 0.915578 1.071522 1.205048 1.192000 1.275821 1.224959 1.101486 1.016662 0.994013 0.955902 0.949160 0.939829 0.838128 0.669058 0.599243 0.644388 0.420725 0.098414 0.188552 0.050004 -0.144737 -0.496307 -0.487026 -0.420200 -1.061532 -0.954539 -1.441942 -2.690748 -1.301763 -1.054712 -2.635256 -2.798111 -2.832915 -2.592257 -3.076946 -3.073282 -3.545786 -2.793395 -2.756407 -6.562803 -7.321615 -14.190734 -4.265745 -3.897289 -7.826265 -0.919258 -14.190734 

-14.190734 -8.886636 -14.190734 -14.190734 -2.980051 -14.190734 -3.948884 -14.190734 -12.995846 -10.940964 -0.868294 -2.720351 -1.613381 -2.850119 -5.973565 -2.029834 -1.749662 -0.824256 -1.286532 -1.125298 -1.195477 -1.154128 -0.512288 -0.444740 -0.448913 -0.184668 -0.198839 0.107961 0.159409 0.252530 0.365275 0.570599 0.783355 0.916416 0.998830 1.219364 1.393374 1.494977 1.515286 1.511892 1.471138 1.349866 1.225321 1.209296 1.181856 1.064582 0.957369 0.846021 0.721666 0.582874 0.550756 0.431680 0.061311 -0.018918 -0.267692 -0.832065 -0.440278 -0.507416 -0.551756 -0.640318 -1.646653 -2.533674 -0.987181 -2.090853 -1.593047 -1.986215 -2.613733 -2.930107 -1.139620 -2.307475 -5.658267 -14.190734 -1.260245 -1.540359 -3.258182 -14.190734 -7.826265 -4.374145 -14.190734 -14.190734 -14.190734 

-3.305258 -14.190734 -1.288917 -14.190734 -1.252895 -5.171857 -14.190734 -1.864270 -5.907930 -14.190734 -1.562522 -3.305259 -0.968066 -4.959344 -1.027259 -2.310353 -0.751100 -2.512540 -1.195969 -2.725213 -1.151435 -1.685718 -1.601871 -0.443966 -0.395047 -0.551574 -0.046926 -0.031131 0.214051 0.316687 0.458870 0.529462 0.851933 0.936318 1.175687 1.315303 1.453665 1.656350 1.804424 1.859750 1.861578 1.739984 1.600182 1.459846 1.325432 1.216911 1.117658 0.959706 0.751821 0.589168 0.482607 0.390048 0.219371 -0.080449 0.093487 -0.239064 -0.567744 -0.891289 -0.578360 -0.810260 -0.824730 -1.156308 -2.946165 -1.313261 -2.178814 -1.622234 -1.259244 -5.231245 -2.692376 -3.625580 -13.353335 -3.948884 -1.122148 -1.347286 -8.347939 -14.047784 -2.677791 -4.099653 -14.190734 -3.639703 -8.347937 

-7.180556 -14.190734 -7.753129 -14.190734 -14.190734 -3.948884 -2.983013 -1.562522 -8.347939 -7.184817 -2.552193 -3.258182 -2.304965 -14.190734 -1.043454 -1.562493 -1.757022 -1.395509 -1.742273 -1.147959 -0.669075 -1.074959 -1.075755 -0.720686 -0.323873 -0.504661 -0.246594 0.180547 0.054230 0.384198 0.433751 0.637377 0.881593 1.025359 1.224297 1.406961 1.600422 1.825038 2.030433 2.249711 2.334089 2.138446 1.924427 1.666226 1.536787 1.312642 1.183840 1.022421 0.819434 0.661641 0.496158 0.283940 0.173260 0.050650 -0.036148 -0.390955 -0.854103 -0.789228 -1.050069 -1.044307 -1.226082 -0.934172 -1.162783 -5.964267 -3.786179 -1.288602 -2.285785 -1.738369 -5.887130 -14.190734 -5.596250 -3.073346 -2.470198 -2.552193 -13.353335 -14.166755 -14.190734 -14.190734 -7.753129 -2.593711 -14.190734 

-8.886636 -14.190734 -2.806515 -14.190734 -14.190734 -5.705826 -14.018778 -6.429574 -1.095460 -2.349478 -1.347286 -14.190734 -2.781419 -2.806439 -1.774228 -3.348606 -1.553857 -1.908838 -3.221241 -1.024449 -0.979889 -0.568688 -1.021154 -1.171211 -1.124226 -0.221075 -0.179469 0.242032 0.211158 0.377549 0.590137 0.731388 0.901830 1.092691 1.285475 1.462409 1.714572 1.964712 2.297694 2.624925 -14.190734 2.539621 2.185876 1.919041 1.656222 1.434789 1.248604 1.039984 0.918846 0.775663 0.550434 0.275876 0.139046 -0.258602 -0.291033 -0.249703 -0.338358 -0.498474 -0.560677 -1.158221 -0.852295 -1.125731 -0.777823 -2.982086 -1.594166 -2.573997 -2.806475 -2.179251 -2.806515 -2.620254 -14.018778 -2.087871 -10.690387 -14.184652 -14.018778 -2.310150 -14.075282 -7.180555 -14.190734 -2.806515 -12.649940 

-10.265732 -3.305255 -14.190734 -2.552193 -1.148594 -7.180422 -2.709563 -1.148781 -1.092897 -14.190734 -0.996316 -2.543540 -4.195895 -1.048306 -2.349538 -2.170617 -2.896760 -2.280813 -1.269482 -1.157874 -0.998712 -0.987591 -0.987792 -0.860741 -0.660487 -0.224586 -0.379488 -0.045450 0.214965 0.346343 0.545723 0.697806 0.881584 1.135347 1.242770 1.464108 1.738233 2.029174 2.393282 -14.190734 -0.002847 -12.468038 2.395896 1.995314 1.722514 1.464405 1.233357 1.104682 0.916429 0.643718 0.532856 0.161607 0.030987 0.038309 -0.326777 -0.360871 -0.628261 -0.704068 -0.782796 -1.676013 -1.201551 -1.325973 -1.496693 -0.796587 -1.496786 -2.583648 -4.974610 -1.861071 -2.552193 -1.347286 -1.137573 -8.849197 -2.310377 -5.909810 -2.980053 -8.272372 -2.547140 -5.596250 -2.635577 -4.105751 -14.190734 

-6.037666 -1.120106 -2.310377 -14.190734 -7.753129 -13.353335 -6.902607 -1.347286 -3.778002 -1.594660 -2.763029 -2.850117 -12.440315 -1.288867 -3.254596 -0.837433 -2.033577 -1.465764 -1.481882 -1.217463 -0.530285 -0.624952 -0.895825 -0.361658 -0.545757 -0.222576 -0.282977 0.068728 0.275877 0.205073 0.480648 0.661843 0.803720 1.057595 1.263116 1.445337 1.670995 1.906722 2.188546 2.474907 -14.190734 2.587779 2.268337 1.967652 1.674905 1.463759 1.278436 1.056493 0.824291 0.667744 0.555559 0.404159 0.235611 0.086573 -0.178859 -0.631382 -0.196270 -0.862414 -0.684778 -0.882526 -1.179213 -1.212558 -1.238059 -2.286221 -1.347277 -1.260253 -1.260253 -1.217095 -6.005508 -1.562522 -13.337707 -13.344897 -8.886636 -2.983013 -0.930170 -7.753129 -14.190734 -4.539350 -14.190734 -14.190734 -6.429574 

-5.596250 -10.265732 -1.095569 -1.284754 -14.190734 -14.190734 -1.864270 -1.203969 -3.352684 -2.593711 -1.160254 -4.158673 -2.552192 -1.756497 -10.688447 -6.429573 -3.882269 -2.317360 -1.240358 -2.072738 -1.820548 -0.804530 -0.680854 -0.751926 -0.714998 -0.192486 -0.238043 0.092022 0.182141 0.354079 0.475931 0.642886 0.818538 1.001260 1.207244 1.410047 1.603550 1.758431 1.884895 2.045443 2.223291 2.211447 2.060004 1.856493 1.649693 1.410609 1.247416 1.029438 0.783108 0.649160 0.439167 0.353265 0.268222 -0.054189 -0.032434 -0.602751 -0.557463 -0.872615 -1.372865 -0.459764 -2.089963 -0.823690 -2.391159 -2.328226 -1.969094 -2.297828 -4.483858 -3.542519 -5.225297 -1.260253 -8.347939 -3.305259 -1.864268 -2.743958 -1.562522 -7.607889 -2.635577 -14.190734 -12.468038 -4.539350 -1.347286 

-10.690387 -14.190734 -14.190734 -14.190734 -5.534580 -6.037666 -8.347889 -1.203969 -9.932222 -3.258170 -1.148698 -5.590336 -5.534387 -6.459441 -4.156916 -7.180556 -1.072072 -2.670692 -1.187298 -1.275267 -1.107809 -0.793152 -1.066556 -0.596633 -0.479885 -0.430536 -0.342599 0.054520 0.024117 0.403076 0.394057 0.709604 0.802694 1.042246 1.193425 1.240230 1.433475 1.539051 1.614811 1.667670 1.782192 1.895515 1.829911 1.719207 1.529969 1.360093 1.188490 1.046756 0.808266 0.657005 0.419360 0.339648 0.091361 -0.081166 -0.215986 -0.255421 -0.393479 -0.704828 -1.270994 -0.901479 -1.085546 -2.363863 -1.026266 -2.551062 -1.122633 -2.005010 -1.085487 -2.397514 -14.018778 -3.400457 -2.328062 -7.711367 -14.190734 -3.028006 -14.190734 -5.596250 -14.190734 -14.190734 -14.190734 -1.260253 -14.190734 

-14.190734 -14.190734 -14.188679 -5.973565 -8.886636 -14.190734 -2.806515 -1.530716 -3.165069 -3.897289 -2.696946 -1.275675 -1.020566 -3.451090 -1.292613 -1.260253 -2.806497 -2.678921 -0.865304 -2.066946 -1.834323 -1.845672 -0.638130 -0.659122 -0.305140 -0.268305 -0.378938 -0.252631 0.032177 0.203311 0.493072 0.582741 0.744745 0.866950 1.096685 1.198995 1.263558 1.273092 1.313523 1.302232 1.426983 1.566425 1.574832 1.486863 1.436447 1.259116 1.177079 0.987799 0.829886 0.642797 0.401776 0.266478 0.119286 -0.108577 -0.218308 -0.372501 -0.612481 -0.754877 -1.915094 -1.922037 -0.489958 -1.213647 -1.241778 -2.212603 -2.186629 -1.260253 -0.850721 -3.258182 -1.505033 -2.798467 -0.851065 -1.260247 -2.983007 -14.190734 -2.004669 -14.171884 -2.234251 -1.971107 -2.552150 -14.075282 -14.190734 

-14.190734 -14.190734 -14.190734 -3.119034 -2.552193 -6.429574 -7.321615 -2.005851 -14.047784 -6.902607 -1.807602 -1.120106 -1.347286 -1.017603 -4.466542 -4.099902 -1.306445 -2.763260 -1.194654 -4.264824 -0.969149 -1.292636 -1.140409 -0.760235 -0.982783 -0.600121 -0.097764 -0.170821 -0.034831 0.194863 0.355897 0.482748 0.540222 0.737489 0.875951 1.013508 1.022466 1.004052 0.970230 0.938685 1.136476 1.276680 1.369936 1.302312 1.276773 1.160178 1.058706 0.914411 0.687777 0.460187 0.439632 0.139218 0.063842 -0.096062 -0.240885 -0.281828 -0.575110 -0.696849 -0.826212 -1.721423 -3.013592 -1.026763 -2.520100 -0.848038 -1.231848 -2.444179 -1.233539 -3.217275 -1.288459 -7.607543 -14.190734 -14.190734 -2.635573 -4.470092 -7.826265 -1.347286 -14.190734 -2.349811 -14.190734 -7.092032 -2.232053 

-13.587381 -14.018778 -14.190734 -8.272372 -9.766700 -1.347286 -14.047784 -1.043454 -5.909810 -14.190734 -2.602261 -2.349810 -1.320199 -1.347286 -1.128819 -3.909310 -2.349809 -2.711835 -0.903401 -4.265745 -0.957682 -0.795235 -1.106331 -0.946816 -0.763276 -0.409235 -0.324912 -0.336275 -0.188903 0.093935 0.253798 0.361299 0.478755 0.662018 0.733771 0.758856 0.704249 0.734886 0.688068 0.662221 0.818232 1.032963 1.118852 1.134868 1.078667 1.052221 0.939239 0.776222 0.626248 0.478732 0.466998 0.170507 -0.267822 -0.343319 -0.477101 -0.408237 -0.534811 -0.887858 -0.607006 -1.097858 -2.715998 -2.434321 -0.825638 -3.260122 -2.958112 -0.909588 -10.929975 -1.012885 -14.047784 -1.560741 -2.552193 -1.146165 -14.190734 -14.190734 -14.190734 -1.280642 -1.113256 -2.552193 -13.587381 -14.190734 -12.286117 

-14.190734 -8.346853 -14.190734 -14.190734 -8.886636 -13.250218 -14.190734 -14.190734 -2.593711 -2.349811 -5.574198 -2.048423 -2.957152 -2.028617 -5.231433 -5.536768 -6.288450 -2.318845 -2.232544 -0.930170 -0.995773 -1.488320 -0.820385 -0.894091 -1.089318 -0.716651 -0.393686 -0.602800 -0.170352 -0.143757 0.209366 0.239345 0.284026 0.363686 0.472860 0.506915 0.583132 0.413621 0.532170 0.475319 0.534110 0.738012 0.859466 0.869184 0.930796 0.798857 0.731066 0.641250 0.494070 0.350172 0.314265 0.065894 -0.069620 -0.306339 -0.221272 -0.698803 -1.068458 -0.583908 -0.683594 -0.882601 -1.139293 -1.436619 -1.260006 -1.047608 -2.675071 -1.567110 -1.243517 -1.562520 -14.190734 -14.188679 -4.374145 -6.377180 -2.720351 -4.158735 -1.260253 -14.190734 -12.468038 -5.909810 -14.190734 -14.190734 -14.190734 

-14.190734 -14.190734 -14.190734 -14.190734 -1.347286 -14.190734 -14.190734 -1.260253 -5.596238 -5.658267 -1.017917 -14.190734 -12.998633 -2.806462 -2.310372 -2.232522 -1.522516 -1.037712 -2.309436 -1.017224 -2.208773 -0.761241 -1.500566 -0.835766 -0.879272 -0.907004 -0.400154 -0.684777 -0.244040 -0.092235 -0.126923 0.081206 -0.011627 0.210550 0.281565 0.244198 0.180993 0.209076 -0.072085 0.286674 0.278554 0.454096 0.582559 0.714839 0.727606 0.651995 0.762163 0.464641 0.462462 0.146679 0.173456 -0.197112 0.059631 -0.378507 -0.475326 -0.445154 -0.490271 -1.069090 -1.456976 -1.033955 -0.858543 -0.836062 -1.138353 -1.775596 -2.219594 -7.321614 -5.290994 -5.909810 -1.894565 -7.120251 -1.347286 -14.190734 -2.232552 -14.047784 -14.190734 -14.190734 -2.938367 -1.260253 -1.302405 -14.190734 -8.347939 

-5.171857 -14.190734 -6.902607 -1.864270 -1.260253 -14.190734 -14.190734 -1.260253 -14.190734 -14.190734 -2.047015 -6.429574 -13.009402 -6.902607 -1.252902 -1.267906 -3.350213 -1.862069 -2.232404 -1.139998 -4.084303 -0.930811 -0.969229 -1.521461 -1.570763 -1.079203 -0.636980 -0.810437 -0.679805 -0.206240 -0.219685 -0.115715 -0.033753 -0.122381 0.152724 0.069685 -0.121024 -0.033556 -0.062641 -0.067108 0.062850 -0.189645 0.243210 0.342119 0.359122 0.427241 0.352964 0.301771 0.175930 0.069262 0.210335 -0.225442 -0.322227 -0.460638 -0.597376 -0.737592 -1.030362 -2.058036 -1.030444 -1.122798 -0.848880 -3.440182 -1.033428 -1.288239 -1.095569 -2.806511 -2.414993 -2.893651 -3.027946 -1.017917 -5.153884 -8.347938 -1.095145 -14.190734 -14.047784 -2.310377 -7.753129 -1.260213 -14.190734 -14.190734 -14.190734 

-5.973565 -14.190734 -7.180556 -14.190734 -3.644530 -7.607901 -14.190734 -2.982499 -3.545858 -10.181836 -14.190734 -2.806481 -10.181836 -7.321615 -1.899931 -2.635577 -10.181836 -1.288917 -1.043441 -1.821695 -3.937046 -3.335449 -1.826366 -1.057425 -1.434324 -0.869122 -0.628637 -0.594501 -0.756370 -0.494241 -0.198355 -0.271137 -0.632049 -0.151572 -0.354696 -0.042570 -0.376922 -0.363823 -0.342033 -0.211641 -0.189608 0.022279 0.109904 0.062820 0.185486 0.241214 0.150583 0.007776 0.141232 -0.120795 -0.054550 -0.133074 -0.620016 -0.436572 -0.831831 -0.476651 -0.790536 -1.437757 -2.624467 -1.272825 -1.802715 -1.252372 -1.625604 -1.241766 -1.296544 -14.190734 -2.310371 -1.206347 -2.763260 -2.593711 -5.527904 -10.690387 -7.826265 -2.310377 -13.587381 -7.752853 -14.190734 -3.542519 -14.190734 -14.190734 -2.593711 

-14.047784 -14.190734 -2.618234 -2.720351 -12.649940 -12.133757 -7.180556 -5.909810 -1.594660 -5.717239 -14.166755 -14.190734 -14.188679 -1.347286 -1.027259 -2.271260 -2.720331 -7.822451 -2.806502 -3.771480 -0.974265 -4.104915 -1.817230 -1.056001 -2.166060 -0.715144 -0.944635 -0.942838 -0.690756 -0.845400 -0.400172 -0.657398 -0.374657 -0.381929 -0.410975 -0.246329 -0.510426 -0.430157 -0.303160 -0.205637 -0.258792 -0.341762 -0.037624 0.024613 -0.096130 -0.069705 -0.008914 0.084623 -0.110423 -0.148718 -0.282707 -0.454393 -0.460062 -0.411978 -0.682165 -1.721923 -2.061245 -0.762473 -1.078894 -2.760662 -1.188415 -1.017917 -1.017917 -5.832413 -4.412199 -14.190734 -3.439735 -14.190734 -14.190734 -14.190734 -4.467943 -14.190734 -4.533794 -13.353335 -3.545858 -14.027519 -14.190734 -3.305259 -14.190734 -8.272372 -3.305259 

-14.190734 -1.043454 -14.190734 -14.190734 -14.190734 -14.190734 -1.149074 -14.190734 -14.190734 -2.310377 -3.258182 -6.358640 -1.563240 -10.690387 -10.949287 -2.175361 -1.260251 -1.829095 -0.974563 -2.541573 -1.931922 -1.240174 -3.707255 -0.850191 -0.939056 -1.120064 -0.978467 -1.452211 -1.405795 -0.697175 -1.192904 -0.819049 -1.086035 -0.801877 -0.683156 -0.407778 -0.594766 -0.927349 -0.731315 -0.379795 -0.860560 -0.225508 -1.045821 -0.377790 -0.068340 -0.216728 -0.339925 -0.139251 -0.147954 -0.508140 -0.276462 -0.733140 -0.481366 -1.002359 -0.786246 -0.726761 -0.650906 -2.762769 -1.241389 -1.257916 -0.996316 -0.853676 -3.352053 -1.007176 -2.850113 -2.270723 -4.764489 -13.009402 -14.190734 -13.009402 -1.562522 -2.979325 -14.190734 -8.347939 -14.190734 -12.468038 -14.190734 -2.720350 -14.190734 -2.635577 -5.909810 

-1.257120 -6.429574 -3.258182 -1.864270 -14.190734 -14.190734 -13.009402 -14.190734 -14.179601 -14.190734 -14.190734 -13.587381 -2.161540 -1.260253 -1.864261 -1.864270 -2.193427 -2.806515 -1.017343 -1.043452 -4.211567 -1.015425 -1.273410 -2.308084 -3.876981 -0.627646 -1.152466 -0.527506 -0.970208 -1.466995 -0.435134 -1.004822 -0.557161 -1.032226 -0.618900 -1.000920 -0.734932 -0.950261 -1.244984 -0.664797 -0.306821 -0.861516 -1.021027 -0.506495 -0.819963 -0.303710 -0.367078 -0.321885 -0.329141 -0.452653 -0.899787 -0.768115 -0.458924 -1.365253 -0.921954 -0.757798 -0.431162 -0.743063 -1.480567 -1.889738 -1.253388 -1.266149 -2.190115 -2.232484 -1.261492 -13.254253 -3.897289 -2.850112 -6.555920 -14.190734 -14.190734 -13.328737 -2.677791 -2.310344 -14.190734 -3.258182 -3.108076 -1.260251 -14.075282 -14.184652 -2.677791 

-14.190734 -14.047784 -14.190734 -14.190734 -2.850119 -14.190734 -1.260234 -1.136406 -1.829353 -1.864270 -5.534580 -8.886636 -14.018778 -1.790021 -14.190734 -3.073346 -14.179601 -4.212066 -3.027967 -2.405324 -0.758836 -2.545679 -2.094061 -1.530694 -1.201204 -1.085563 -5.915368 -1.166083 -1.828617 -0.865270 -1.581554 -1.024671 -3.022370 -0.816461 -0.621329 -0.977460 -1.668020 -0.602517 -0.667674 -0.789119 -0.585314 -0.708672 -0.702032 -0.755262 -0.446045 -0.498055 -0.428480 -0.890267 -0.577235 -0.809221 -1.153873 -0.918273 -0.730907 -0.828811 -0.826720 -2.270321 -0.614937 -2.379040 -1.186532 -1.054446 -8.347889 -4.105355 -7.180556 -1.829342 -2.552175 -5.406323 -2.733808 -1.040813 -2.635577 -1.347286 -3.948884 -3.073346 -2.763260 -14.190734 -14.190734 -8.886636 -14.190734 -6.902607 -14.190734 -7.321615 -5.231442 

-14.190734 -12.286117 -13.009402 -4.483934 -14.188679 -14.190734 -14.190734 -14.190734 -2.806515 -14.190734 -1.149074 -7.522614 -14.190734 -10.181708 -1.347286 -2.805776 -6.037666 -3.778006 -4.146104 -3.746764 -2.027588 -1.124878 -2.609810 -5.569672 -1.043154 -1.260251 -1.540170 -3.400151 -0.933416 -0.809701 -1.827897 -0.881845 -0.649807 -0.989446 -0.437881 -1.291203 -0.897895 -0.830647 -0.924453 -1.268983 -0.569904 -0.989209 -1.067254 -0.740297 -1.280940 -0.985090 -0.900292 -1.200258 -0.440693 -0.967292 -0.950535 -0.795442 -1.760338 -1.625068 -0.806218 -2.505630 -2.304220 -1.814838 -2.257917 -3.027833 -2.805096 -2.310377 -6.214904 -5.904537 -3.896197 -1.210542 -14.190734 -13.009402 -14.190734 -5.973565 -14.190734 -1.095569 -2.526740 -1.864270 -10.265732 -14.190734 -14.190734 -14.190734 -7.607901 -5.291375 -14.190734 

-14.190734 -14.190734 -14.190734 -14.190734 -2.593711 -12.838228 -14.190734 -8.272372 -14.190734 -14.190734 -14.190734 -14.190734 -2.806515 -14.190734 -8.886636 -2.806515 -4.374145 -6.562956 -0.998658 -4.115374 -1.204726 -2.349811 -2.201884 -1.327133 -2.138225 -2.551797 -1.749941 -1.864073 -3.416831 -2.651444 -3.258182 -1.040077 -1.523340 -2.178959 -2.497985 -3.000783 -1.286977 -0.812672 -1.626960 -1.312866 -1.811300 -0.762577 -0.739498 -1.380980 -0.603637 -1.463776 -0.975722 -1.186848 -1.730692 -1.591185 -1.010549 -1.286911 -1.079887 -0.928152 -2.550352 -2.116899 -2.580543 -1.260253 -1.259702 -1.337346 -3.073311 -2.349811 -0.777533 -12.468038 -2.758629 -3.898645 -3.258182 -8.347930 -14.094392 -8.347939 -2.677791 -14.190734 -14.190734 -14.190734 -5.171857 -2.806515 -14.047784 -2.007414 -4.105751 -1.627145 -14.190734 

-1.347286 -14.047784 -14.190734 -4.158735 -13.353335 -14.190734 -14.190734 -14.190734 -7.180556 -6.429574 -14.190734 -6.429574 -6.902607 -2.232552 -13.009402 -2.677789 -3.258110 -14.190734 -1.260238 -1.038490 -3.937752 -2.300400 -2.552169 -2.776301 -1.038909 -1.027259 -8.886636 -1.123563 -1.257113 -1.484427 -1.207064 -0.710115 -1.223796 -1.338869 -1.860747 -2.480886 -1.216262 -1.500582 -1.681890 -0.844318 -2.231371 -1.241966 -1.938531 -0.981212 -0.854455 -1.479025 -0.738126 -0.665501 -0.720500 -1.088371 -1.190642 -0.858089 -3.017449 -2.645913 -1.210069 -1.918850 -2.255482 -4.899598 -3.165066 -1.935147 -2.473845 -5.973552 -8.347939 -2.487867 -4.210135 -8.347939 -8.272372 -2.356476 -1.562522 -1.347286 -13.937677 -14.190734 -5.596250 -14.190734 -8.886623 -2.310377 -4.105751 -14.190734 -8.272372 -14.190734 -14.190734 

-14.190734 -14.190734 -1.347286 -14.190734 -8.347939 -14.190734 -2.552193 -14.190734 -4.158735 -14.190734 -14.190734 -13.353335 -1.149074 -1.043454 -0.868294 -2.983013 -7.826265 -4.483934 -4.374131 -2.982395 -2.610468 -12.443943 -2.806511 -1.013085 -8.857104 -2.806225 -3.753101 -6.427984 -0.952257 -1.225457 -1.520010 -1.864270 -1.895522 -1.021786 -1.249702 -1.228717 -1.930878 -1.227802 -2.122842 -0.716142 -1.263868 -1.224508 -1.239549 -1.022508 -0.834896 -2.436371 -1.148893 -2.630810 -2.226216 -0.836930 -1.832978 -1.343793 -1.082193 -1.143101 -0.908892 -2.576280 -7.180556 -3.545288 -2.776300 -1.231937 -1.164500 -2.470198 -2.894069 -1.017917 -13.547185 -14.190734 -14.190734 -14.190734 -4.483934 -2.338716 -14.027519 -14.190734 -14.065484 -14.190734 -1.864270 -10.181836 -14.190734 -14.190734 -1.260253 -14.190734 -14.190734 

-14.190734 -14.184652 -14.190734 -14.190734 -1.043454 -1.255911 -8.886636 -12.468038 -14.190734 -14.190734 -14.190734 -13.587381 -4.158580 -6.902607 -13.009402 -14.190734 -2.559367 -5.658267 -14.190734 -1.231975 -0.977600 -12.867412 -2.983013 -1.500599 -3.739927 -13.269791 -10.181804 -1.260253 -3.545291 -1.651165 -2.129746 -1.340239 -1.241078 -1.086438 -0.930158 -2.228690 -1.132233 -1.794720 -2.607273 -1.143880 -1.312485 -1.127926 -0.968806 -2.113419 -1.223340 -0.955572 -2.380876 -1.106306 -1.364510 -1.347286 -1.231974 -1.297494 -4.483062 -2.437242 -7.068584 -7.607355 -12.285858 -1.260251 -4.319730 -5.352973 -2.310377 -14.190734 -4.105751 -1.084575 -2.228023 -2.873123 -2.349811 -6.562989 -3.258182 -14.047784 -13.349617 -8.347906 -8.347939 -4.483304 -14.190734 -2.552193 -5.658267 -13.009402 -2.310377 -13.587381 -14.190734 

-10.949287 -14.190734 -1.242328 -14.190734 -14.190734 -14.190734 -1.260253 -14.190734 -1.095569 -14.190734 -2.720289 -14.190734 -4.053114 -4.483934 -14.190734 -6.562989 -10.181836 -4.265745 -14.075282 -7.172094 -14.094392 -3.595021 -3.352684 -2.843566 -1.239311 -14.190734 -6.433086 -2.733808 -4.257316 -1.339194 -1.796339 -1.215894 -5.113738 -4.050852 -2.735087 -4.407631 -3.052537 -1.196378 -1.782838 -1.707937 -2.731396 -1.685270 -1.222495 -1.185834 -0.856591 -1.149502 -1.949817 -2.737752 -1.147335 -0.952799 -0.829766 -0.899702 -6.902161 -1.333659 -1.312973 -2.806501 -13.009402 -1.288917 -2.310377 -3.545858 -1.347286 -2.393712 -2.454433 -5.171856 -0.777533 -6.562989 -2.806515 -14.190734 -8.347939 -1.260253 -14.190734 -4.265709 -14.190734 -6.902502 -14.190734 -1.149074 -14.190734 -1.043454 -1.139620 -14.190734 -14.190734 

-14.190734 -14.188679 -14.018778 -14.190734 -14.190734 -1.562522 -14.190734 -4.483934 -14.190734 -14.190734 -14.190734 -2.232461 -14.190734 -8.272370 -14.190734 -1.752691 -2.218942 -4.421053 -3.545284 -13.009402 -1.347286 -1.285183 -1.144908 -1.562452 -14.166755 -2.697836 -14.190734 -1.275925 -2.635573 -1.036023 -1.005712 -1.869849 -1.516616 -1.043261 -1.970272 -1.110712 -0.868188 -2.620787 -1.079683 -1.252062 -3.349827 -1.931045 -1.347221 -1.259984 -2.319461 -1.000563 -0.919417 -0.846283 -1.811446 -1.847725 -3.256911 -1.317905 -2.938367 -1.029587 -5.219731 -1.149074 -1.002106 -2.806515 -3.042885 -14.190734 -14.190734 -10.949287 -5.231442 -3.305259 -2.668890 -13.918068 -14.190734 -14.190734 -14.190734 -14.190734 -1.260253 -14.190734 -1.017917 -14.190734 -14.190734 -2.677791 -4.483934 -14.018778 -13.269961 -14.190734 -14.190734 

-14.190734 -14.190734 -1.149074 -14.190734 -14.190734 -8.272372 -13.587381 -14.190734 -14.190734 -7.607901 -6.560933 -14.190734 -14.190734 -14.190734 -13.587381 -14.190734 -14.190734 -2.349811 -1.036023 -4.926487 -1.968487 -6.562989 -1.260236 -1.337766 -1.808055 -8.347939 -1.174077 -6.423381 -3.545858 -1.022241 -2.677791 -2.552185 -2.119507 -0.998634 -0.853139 -1.253625 -2.460270 -1.933084 -1.317924 -2.138699 -3.251756 -2.584927 -3.531344 -2.310377 -1.261344 -0.958276 -2.816069 -2.848846 -1.522645 -2.240720 -8.347939 -4.319771 -6.037666 -7.180553 -2.731403 -1.017917 -10.690387 -5.720631 -2.241208 -14.190734 -2.593711 -8.007469 -4.194465 -1.562522 -8.882894 -3.050907 -2.517476 -14.190734 -14.190734 -10.949287 -4.212066 -9.932222 -1.347286 -0.971812 -7.180556 -14.171884 -12.468038 -13.518752 -14.190734 -14.190734 -14.190734 

-14.190734 -8.347939 -3.258182 -3.545858 -13.353335 -14.190734 -9.932222 -1.347286 -2.763260 -14.190734 -14.047784 -14.190734 -3.073346 -6.037661 -5.654790 -1.095569 -10.181823 -6.562989 -2.740578 -1.095553 -7.971342 -1.864270 -10.181836 -2.983013 -14.094392 -14.190734 -2.310377 -2.310377 -14.190734 -1.304444 -3.258178 -1.753486 -10.181233 -1.529901 -5.606507 -1.989184 -1.017662 -1.961597 -1.562522 -1.935113 -0.992171 -1.119159 -1.880341 -0.981514 -3.352638 -1.041922 -2.007188 -3.164288 -1.317928 -2.310377 -3.397064 -1.017917 -1.860710 -7.282550 -14.190734 -14.190734 -14.190734 -2.720351 -2.058607 -8.345020 -2.893422 -14.190734 -13.009402 -10.688447 -14.190734 -14.190734 -2.241229 -4.764374 -6.902607 -14.190734 -7.179653 -14.190734 -1.386323 -14.190734 -7.042628 -14.190734 -14.190734 -14.190734 -3.948884 -14.190734 -14.190734 

-14.190734 -4.158735 -14.190734 -14.190734 -14.190734 -14.190734 -9.932222 -1.043454 -14.190734 -2.806515 -14.190734 -14.190734 -14.190734 -2.983013 -14.190734 -1.347286 -1.017917 -14.007599 -1.529077 -1.095569 -2.806515 -14.179601 -3.352684 -2.611989 -5.657380 -6.562989 -5.653404 -3.940485 -14.190734 -1.297233 -0.926924 -3.165066 -2.547060 -1.547902 -1.043454 -1.084850 -7.321615 -6.102052 -3.545836 -1.140472 -12.649940 -1.315366 -14.190734 -0.832795 -1.864009 -7.826265 -4.234100 -1.317928 -12.468038 -4.177313 -1.317772 -1.288031 -8.046909 -1.317928 -14.190734 -1.043454 -1.646633 -0.998006 -14.190734 -2.806515 -8.341619 -14.190734 -8.347939 -2.460270 -1.562522 -4.483934 -13.353335 -14.190734 -14.190734 -1.149074 -14.190734 -12.468038 -2.983007 -12.465580 -2.310377 -14.190734 -14.190734 -12.286117 -2.806515 -2.593711 -7.826265 

-14.190734 -14.190734 -14.190734 -14.190734 -14.190734 -1.347286 -14.190734 -14.190734 -14.190734 -14.190734 -4.158735 -10.181836 -1.017917 -3.257234 -6.562989 -14.190734 -4.483934 -14.179601 -14.190734 -2.772316 -14.190734 -8.347934 -10.181833 -2.720351 -2.310377 -14.190734 -2.332688 -10.949274 -8.342723 -7.321614 -1.317928 -1.046256 -3.001838 -1.863894 -1.043454 -2.749279 -5.658267 -2.318841 -2.804842 -1.342478 -3.545821 -1.347286 -1.043030 -1.538440 -1.376685 -1.231937 -5.909810 -3.336176 -1.095569 -2.232461 -1.149056 -4.525778 -8.272372 -4.158735 -2.767270 -14.190734 -6.792216 -4.319771 -2.552192 -14.190734 -4.374145 -14.190734 -14.190734 -7.826265 -14.190734 -14.190734 -1.260253 -14.190734 -7.321615 -14.190734 -14.190734 -12.468054 -2.635577 -10.519494 -12.286117 -14.190734 -8.347939 -1.259994 -1.216268 -3.258182 -14.190734 

-14.190734 -14.190734 -14.018778 -14.190734 -14.190734 -14.190734 -4.483934 -10.181836 -14.190734 -14.190734 -14.190734 -6.429497 -14.190734 -3.352684 -14.190734 -1.260253 -1.862550 -14.190734 -3.321713 -6.562989 -9.920754 -2.806515 -13.587381 -1.864236 -14.190734 -5.291375 -6.423381 -1.017907 -2.850119 -2.806514 -1.260253 -8.341617 -12.286117 -0.887502 -7.621692 -2.697837 -3.351477 -6.037604 -1.238627 -2.483319 -1.017917 -2.470198 -1.922111 -6.037666 -14.190734 -1.562516 -8.886636 -2.806515 -5.291375 -1.742728 -1.864270 -7.321615 -8.347939 -4.319771 -4.483934 -3.027999 -14.190734 -4.105751 -12.468038 -4.483934 -2.411659 -8.347935 -1.043454 -5.171513 -14.190734 -2.349811 -8.269921 -4.483934 -6.902607 -8.272372 -7.321615 -14.190734 -1.149074 -4.483934 -10.949287 -14.171884 -14.190734 -4.319771 -14.190734 -14.190734 -14.190734 

-14.190734 -14.166755 -14.190734 -14.190734 -14.190734 -8.272372 -14.190734 -1.043454 -7.180556 -14.190734 -14.190734 -8.272372 -3.352620 -13.269961 -8.347939 -14.190734 -14.190734 -14.190734 -3.352417 -10.949287 -14.190734 -3.352684 -1.935147 -1.838231 -2.635577 -14.190734 -1.508307 -1.317427 -1.231975 -2.470198 -2.850119 -14.190734 -1.347265 -1.530732 -6.902379 -10.181836 -13.008725 -1.933887 -4.265702 -1.562522 -1.125559 -5.290988 -14.190734 -10.690387 -10.519494 -2.635565 -0.724082 -1.248080 -1.530657 -4.302811 -7.402471 -13.269961 -6.562989 -10.181836 -14.190734 -2.720351 -7.753129 -14.190734 -14.190734 -1.110231 -1.259365 -4.483934 -14.166755 -14.190734 -14.190734 -14.190734 -14.190734 -2.584829 -14.190734 -5.596250 -3.303817 -14.190734 -14.190734 -14.190734 -14.190734 -14.190734 -14.190734 -14.190734 -4.483934 -14.190734 -14.190734 

-14.190734 -14.190734 -7.180555 -14.190734 -14.190734 -2.806515 -2.552193 -14.190734 -3.545858 -10.181836 -1.043454 -14.190734 -14.190734 -14.190734 -14.190734 -1.288917 -10.181836 -14.190734 -6.037666 -5.291265 -3.258182 -1.593446 -6.902607 -7.180554 -7.402471 -1.119996 -3.545858 -2.806502 -7.826265 -5.904578 -8.347939 -1.860711 -1.513824 -14.190734 -14.190734 -5.260878 -2.552193 -2.232552 -14.190734 -2.805902 -2.785207 -2.428703 -14.190734 -1.097139 -1.260253 -2.806515 -14.190734 -10.181836 -14.190734 -8.876640 -7.180556 -14.190734 -14.190734 -1.231975 -4.483934 -14.190734 -6.428060 -14.190734 -4.483934 -14.190734 -14.190734 -10.690387 -14.190734 -7.132829 -14.190734 -2.677791 -14.184652 -1.260253 -4.483934 -10.181836 -14.190734 -14.190734 -14.190734 -1.347285 -10.181825 -14.190734 -14.190734 -14.190734 -14.190734 -14.190734 -14.190734 

-14.190734 -14.190734 -14.190734 -14.094392 -14.190734 -14.190734 -14.190734 -13.269961 -14.190734 -4.483934 -14.166755 -6.554591 -6.424364 -14.018778 -14.190734 -14.190734 -1.347286 -1.347286 -14.190734 -14.190734 -3.352684 -2.982630 -14.190734 -14.190734 -4.248502 -14.190734 -4.053114 -8.262970 -10.936501 -2.859655 -2.805987 -2.232552 -2.552193 -3.352684 -1.935147 -2.806515 -3.320593 -1.935147 -1.163734 -8.272372 -7.826265 -1.288917 -1.768131 -14.190734 -14.190734 -14.190734 -10.113381 -4.483933 -14.190734 -5.720335 -14.018778 -6.552574 -2.129875 -13.009402 -10.181836 -1.017917 -14.190734 -14.190734 -2.232552 -14.190734 -8.347939 -14.190734 -14.190734 -1.288917 -14.190734 -2.763260 -1.347286 -14.190734 -14.190734 -1.802203 -14.190734 -14.190734 -5.171513 -14.190734 -14.190734 -14.190734 -14.190734 -14.190734 -14.190734 -14.190734 -12.468038 

-14.190734 -14.190734 -14.190734 -14.190734 -14.190734 -14.190734 -14.190734 -12.649940 -14.190734 -5.285805 -14.190734 -14.190734 -14.190734 -12.468038 -14.190734 -3.302628 -14.190734 -14.190734 -2.416706 -14.190734 -4.483934 -10.181836 -5.291375 -14.190734 -1.864270 -14.190734 -14.190734 -1.829353 -14.190734 -8.347937 -3.542263 -3.352684 -7.825938 -14.190734 -1.347286 -2.156116 -10.181836 -5.658254 -8.046905 -1.530732 -1.317928 -2.797482 -12.286117 -14.190734 -7.753128 -10.948544 -14.190734 -12.286117 -5.973564 -8.347939 -14.190734 -14.018778 -8.886635 -14.190734 -1.338321 -3.352684 -14.190734 -1.149073 -14.190734 -6.037666 -7.826265 -8.007484 -14.190734 -8.046909 -14.190734 -2.677791 -2.349811 -1.012821 -14.190734 -14.190734 -14.047784 -14.190734 -14.190734 -14.190734 -14.190734 -14.075282 -14.190734 -14.190734 -14.190734 -14.190734 -14.190734 

-14.190734 -14.190734 -14.190734 -8.347939 -14.190734 -6.562989 -14.190734 -14.190734 -2.806515 -14.190734 -14.190734 -3.165069 -14.190734 -14.190734 -14.190734 -14.190734 -14.190734 -14.190734 -13.587381 -14.190734 -7.607900 -3.595021 -1.530732 -1.317928 -1.347286 -14.190734 -2.806515 -7.321615 -4.995186 -10.519458 -10.949287 -10.017643 -14.190734 -5.607295 -14.190734 -14.179601 -1.259825 -10.181836 -12.286117 -4.105668 -1.223578 -1.095569 -1.043193 -2.806515 -9.932150 -6.429574 -10.181835 -14.190734 -13.353335 -2.559367 -3.644530 -13.353335 -14.190734 -1.016623 -14.190734 -14.018778 -14.190734 -2.806515 -2.806515 -1.562002 -14.190734 -7.607901 -14.190734 -14.190734 -14.190734 -3.258182 -14.190734 -3.073346 -14.190734 -14.190734 -14.190734 -14.190734 -8.272372 -7.180556 -14.190734 -1.288917 -14.190734 -14.190734 -4.483934 -14.190734 -14.190734 

-14.190734 -14.190734 -14.190734 -14.190734 -14.190734 -8.886636 -1.562522 -2.806515 -7.180556 -7.180556 -14.190734 -14.190734 -14.190734 -7.321615 -14.190734 -14.190734 -6.562884 -13.582382 -14.190734 -10.949287 -14.190734 -8.272371 -13.009402 -14.190734 -14.190734 -1.935147 -14.190734 -13.587381 -2.770396 -10.949287 -10.181836 -4.483917 -1.935147 -14.190734 -14.190734 -3.545858 -14.190734 -13.587381 -2.806497 -8.347934 -7.246711 -4.158735 -2.232551 -8.347934 -3.258182 -1.149074 -6.035144 -14.190734 -14.190734 -1.864270 -10.181836 -14.190734 -14.190734 -1.260253 -14.190734 -3.072875 -12.286117 -1.017917 -14.190734 -4.483934 -4.483934 -1.012175 -1.043454 -14.190734 -14.047784 -14.190734 -14.190734 -14.190734 -14.190734 -14.190734 -14.190734 -14.190734 -14.171884 -10.949287 -14.190734 -14.190734 -14.190734 -14.190734 -14.190734 -14.190734 -8.272372 

-6.902607 -5.291375 -14.190734 -14.190734 -3.352684 -14.190734 -4.483934 -14.190734 -14.190734 -10.181836 -14.075282 -2.806515 -14.190734 -14.190734 -14.190734 -14.190734 -14.190734 -9.932222 -14.190734 -2.850119 -1.017917 -7.180556 -14.190734 -14.190734 -14.190734 -14.190734 -10.181836 -14.179601 -3.258182 -7.826265 -14.190734 -2.850119 -1.111256 -14.190734 -2.850117 -14.190734 -14.190734 -14.190734 -3.289615 -4.105751 -0.841486 -10.181836 -6.562989 -2.635577 -5.231442 -14.190734 -3.028006 -2.806515 -14.190734 -8.347939 -8.347939 -14.190734 -8.347939 -14.190734 -14.190734 -14.190734 -6.429574 -4.158735 -14.190734 -14.190734 -14.190734 -14.190734 -14.190734 -13.269961 -4.483934 -14.190734 -14.190734 -14.190734 -7.607901 -14.190734 -14.190734 -8.886623 -14.190734 -14.190734 -14.190734 -14.190734 -14.190734 -14.190734 -14.190734 -14.190734 -2.806515 

-12.468038 -7.607901 -14.190734 -13.587381 -14.190734 -1.864270 -2.806515 -3.352684 -7.321015 -14.190734 -8.347939 -14.190734 -14.190734 -14.190734 -14.190734 -14.190734 -14.190734 -2.806514 -2.806515 -14.190734 -2.806515 -14.190734 -14.190734 -3.165069 -5.596250 -14.190734 -14.190734 -14.190734 -14.190734 -14.190734 -14.190734 -14.190734 -14.190734 -6.902607 -13.009402 -14.190734 -14.190734 -14.190734 -14.190734 -6.902607 -3.028006 -10.181836 -1.347286 -2.232552 -2.470198 -14.190734 -2.007414 -1.017917 -0.998231 -3.595021 -1.149074 -1.017917 -14.190734 -8.886636 -7.824354 -14.190734 -8.347939 -14.190734 -14.190734 -13.085696 -8.347939 -7.753129 -5.909810 -14.190734 -14.190734 -10.181836 -14.190734 -3.948884 -4.707683 -14.190734 -14.190734 -14.190734 -14.190734 -14.190734 -8.272372 -13.009201 -1.149074 -14.190734 -13.587381 -14.190734 -14.190734 

-14.190734 -14.190734 -14.190734 -14.094392 -14.190734 -14.190734 -14.190734 -14.190734 -14.190734 -14.190734 -14.190734 -14.190734 -14.190734 -14.190734 -5.291375 -5.720631 -1.934956 -14.190734 -14.190734 -14.190734 -8.347939 -14.190734 -1.933850 -3.897289 -14.190734 -14.190734 -14.190734 -2.806412 -8.886636 -3.545858 -14.190734 -2.806515 -5.291375 -14.190734 -14.190734 -14.190734 -6.035546 -1.317928 -14.190734 -14.190734 -14.190734 -14.190734 -1.829353 -14.190734 -14.190734 -5.658254 -8.886636 -5.291375 -13.353335 -14.190734 -14.190734 -6.037666 -14.190734 -2.677791 -14.190734 -14.190734 -14.190734 -8.886636 -9.932222 -14.190734 -8.347939 -14.190734 -8.886636 -14.190734 -8.272372 -14.190734 -3.165069 -14.190734 -2.969520 -14.171884 -4.374145 -14.190734 -14.190734 -14.190734 -6.469136 -14.190734 -14.190734 -14.190734 -14.190734 -14.190734 -14.190734 

-14.190734 -14.190734 -14.190734 -14.190734 -14.190734 -2.552193 -14.190734 -14.190734 -2.983013 -14.190734 -14.190734 -1.260253 -14.190734 -14.190734 -5.291375 -14.190734 -14.190734 -1.017917 -14.190734 -14.190734 -14.190734 -6.030657 -14.190734 -14.190734 -14.190734 -3.352684 -10.181836 -14.190734 -14.190734 -10.181836 -14.190734 -14.190734 -14.190734 -14.179601 -14.190734 -6.429574 -14.190734 -3.352684 -14.190734 -3.352684 -1.829353 -8.341619 -1.139620 -12.286117 -14.190734 -14.190734 -10.181836 -8.886636 -14.190734 -1.260253 -14.190734 -1.043454 -14.190734 -14.190734 -14.190734 -1.829353 -3.305259 -14.190734 -5.658267 -14.190734 -2.635577 -1.149074 -14.190734 -14.190734 -8.886636 -14.190734 -6.562989 -2.806514 -14.190734 -3.305259 -14.190734 -14.190734 -14.190734 -14.190734 -14.190734 -7.607901 -6.902607 -14.190734 -14.190734 -14.190734 -1.260253 

-14.190734 -3.545858 -7.180556 -14.190734 -14.190734 -8.886636 -14.190734 -14.190734 -14.190734 -1.347286 -14.190734 -3.545858 -14.190734 -14.190734 -6.562989 -14.190734 -14.190734 -7.753129 -8.347939 -14.166755 -10.949287 -13.587381 -14.190734 -10.181836 -1.347286 -14.190734 -8.272372 -7.826265 -13.587381 -14.190734 -14.190734 -14.190734 -2.806510 -14.190734 -14.190734 -14.190734 -3.948884 -1.149074 -8.347939 -14.190734 -10.181836 -8.347939 -8.347939 -14.179601 -14.190734 -1.260253 -1.935147 -14.190734 -8.347939 -14.190734 -2.635577 -1.347286 -2.806515 -14.190734 -14.190734 -14.190734 -14.190734 -14.190734 -14.190734 -1.345911 -10.519494 -13.353335 -1.043454 -3.258182 -8.272372 -2.983013 -14.190734 -14.190734 -14.190734 -14.190734 -14.190734 -14.190734 -14.190734 -14.190734 -2.806514 -14.190734 -14.190734 -14.190734 -14.190734 -14.190734 -14.190734 

-14.190734 -14.190734 -14.190734 -14.190734 -14.190734 -5.720631 -14.190734 -14.190734 -14.190734 -5.210809 -14.190734 -14.190734 -14.190734 -14.190734 -14.190734 -14.190734 -8.272372 -14.190734 -14.190734 -14.190734 -13.353335 -14.190734 -2.806515 -10.181836 -7.826265 -1.017917 -14.190734 -14.190734 -14.190734 -1.288640 -10.181836 -14.190734 -3.305259 -4.265745 -14.190734 -14.190734 -7.826265 -14.190734 -2.806515 -4.994428 -12.286117 -14.190734 -2.806515 -5.658267 -14.190734 -10.265732 -14.190734 -14.190734 -1.043454 -14.190734 -2.938367 -13.353335 -2.806515 -14.190734 -14.190734 -2.677791 -14.190734 -14.190734 -14.190734 -2.552193 -14.190734 -14.190734 -14.190734 -14.190734 -14.190734 -14.190734 -14.190734 -13.353335 -14.190734 -1.043454 -14.190734 -2.720351 -14.190734 -14.190734 -13.353335 -14.188679 -14.190734 -10.519494 -14.190734 -14.190734 -14.190734 

-14.190734 -14.190734 -14.190734 -14.190734 -14.190734 -14.190734 -7.180556 -14.190734 -14.190734 -14.190734 -14.190734 -14.190734 -14.190734 -14.190734 -14.190734 -9.932222 -6.562989 -14.190734 -14.190734 -14.190734 -14.190734 -14.190734 -14.190734 -4.483934 -14.190734 -14.190734 -8.272372 -14.190734 -14.190734 -14.190734 -8.272372 -14.190734 -5.909810 -14.190734 -2.806515 -14.190734 -1.149074 -14.190734 -14.179601 -14.190734 -8.272372 -14.190734 -14.190734 -14.190734 -14.190734 -10.181836 -14.190734 -14.190734 -1.347286 -1.260253 -14.190734 -7.753129 -14.190734 -14.190734 -14.190734 -2.806515 -7.826265 -2.806515 -14.190734 -14.190734 -14.190734 -4.483934 -1.260253 -14.190734 -1.347286 -14.190734 -14.190734 -0.900086 -14.190734 -14.190734 -14.190734 -14.190734 -2.720351 -14.190734 -14.190734 -14.190734 -13.269961 -10.519494 -10.690387 -14.190734 -14.190734 

-14.190734 -14.190734 -14.190734 -14.190734 -14.190734 -14.190734 -14.190734 -14.190734 -14.190734 -14.190734 -14.190734 -14.190734 -14.190734 -14.190734 -14.190734 -14.190734 -1.149074 -14.190734 -14.190734 -14.190734 -14.190734 -14.190734 -5.658267 -10.181836 -10.181836 -14.190734 -1.149074 -2.850119 -1.016092 -8.272372 -1.562522 -14.190734 -14.190734 -14.190734 -14.179601 -14.190734 -14.190734 -14.190734 -1.347286 -14.190734 -2.806515 -14.190734 -1.017871 -14.190734 -14.190734 -14.190734 -2.232552 -14.190734 -14.190734 -14.190734 -14.190734 -14.190734 -8.341619 -14.190734 -5.412282 -14.190734 -14.190734 -14.190734 -14.190734 -1.122148 -14.190734 -14.190734 -14.190734 -6.429574 -6.902607 -14.190734 -14.190734 -8.347939 -13.009402 -14.190734 -14.190734 -14.190734 -6.429574 -14.190734 -14.190734 -14.184652 -14.190734 -7.826265 -14.190734 -14.190734 -14.190734 


----------------------------------------------------------------------
**********************************************************************
----------------------------------------------------------------------
Directed movement for middle sessions for neck-locomotion: Rows: y-movement in 0.5mm bins (see columns). Columns: x-movement in 0.5mm bins.
#Rows: 81.000000
#Cols: 81.000000

Column values: 
-20.000000 -19.000000 -18.000000 -17.000000 -16.000000 -15.000000 -14.000000 -13.000000 -12.000000 -11.000000 -10.000000 -9.000000 -8.000000 -7.000000 -6.000000 -5.000000 -4.000000 -3.000000 -2.000000 -1.000000 0.000000 1.000000 2.000000 3.000000 4.000000 5.000000 6.000000 7.000000 8.000000 9.000000 10.000000 11.000000 12.000000 13.000000 14.000000 15.000000 16.000000 17.000000 18.000000 19.000000 20.000000 

Rows: 
-13.860693 -13.860693 -13.860693 -13.860693 -13.860693 -13.860693 -4.464228 -13.860693 -13.860693 -13.860693 -8.721527 -13.860693 -10.966569 -13.860693 -13.860693 -13.860693 -13.860693 -13.860693 -13.860693 -13.860693 -1.103831 -2.650614 -13.860693 -13.860693 -13.860693 -13.860372 -13.860693 -1.103831 -0.988482 -5.923457 -13.860693 -8.721527 -13.859599 -8.643180 -13.860693 -13.860693 -0.705496 -2.226743 -1.862221 -3.155659 -13.860693 -1.461263 -6.186119 -10.619150 -5.539888 -1.016622 -7.656216 -7.220608 -6.379834 -2.821119 -1.287277 -3.982396 -2.226743 -10.361289 -1.343687 -1.133537 -1.054953 -1.749567 -1.101882 -2.779032 -5.666355 -3.302351 -13.842297 -11.410527 -7.884605 -3.109229 -10.361289 -2.783788 -1.103831 -1.070482 -2.775564 -13.857826 -10.554282 -13.860693 -13.860693 -13.860693 -13.860693 -13.860693 -13.860693 -3.014727 -13.860693 

-13.860693 -13.860693 -13.860693 -1.351205 -13.860693 -13.859290 -13.860693 -13.860693 -13.860693 -13.860693 -2.308738 -13.860693 -13.860693 -1.103823 -4.987907 -13.860693 -13.860693 -13.860693 -13.860693 -13.860693 -13.860693 -13.860693 -2.434335 -6.319534 -1.103831 -6.867092 -2.999567 -13.860693 -2.392122 -1.151857 -13.860693 -6.186103 -13.860693 -1.287267 -1.087888 -6.797432 -0.980123 -13.860693 -13.860693 -13.860693 -8.721490 -3.702387 -4.150080 -1.103552 -1.531217 -0.817400 -6.268151 -2.517475 -3.550103 -3.299135 -4.239069 -2.722877 -4.130586 -4.239455 -8.643180 -2.810442 -8.643145 -13.840999 -3.205121 -7.216834 -1.873096 -3.157001 -3.014727 -4.693535 -1.016798 -7.220580 -13.860693 -4.240479 -3.450932 -6.319534 -13.860693 -1.103831 -10.967668 -13.860693 -13.860693 -13.860693 -13.860693 -13.860693 -11.143556 -13.860693 -10.967668 

-13.860693 -13.860693 -13.860693 -13.860693 -13.860693 -13.860693 -13.860693 -13.860693 -13.860693 -13.860693 -13.860372 -13.860693 -13.860693 -13.860693 -10.619150 -1.103831 -7.220608 -13.860693 -13.860693 -2.708226 -13.860693 -8.721527 -2.350256 -13.860693 -13.860693 -2.350256 -13.860693 -13.860693 -7.220608 -13.860693 -13.860693 -13.860693 -2.348290 -1.103831 -13.860693 -7.953690 -1.095746 -3.705429 -1.852762 -2.783981 -3.205121 -5.803640 -13.859599 -2.244306 -8.104483 -8.070594 -1.501796 -4.985452 -2.308732 -1.016798 -0.803600 -1.033669 -1.858758 -2.139268 -1.052213 -2.539241 -13.860693 -11.410527 -5.915496 -4.240479 -2.875579 -1.244405 -4.185411 -4.126884 -4.130690 -13.716130 -13.860693 -2.650578 -1.912661 -13.860693 -1.585898 -4.464228 -13.840999 -13.860693 -1.103831 -2.739558 -13.858827 -13.860693 -13.860693 -13.860693 -13.860693 

-13.860693 -13.860693 -13.860693 -13.860693 -13.860693 -13.860693 -13.860693 -6.319534 -13.860693 -13.860693 -13.860693 -13.860693 -13.860693 -13.860693 -13.860693 -13.857826 -13.860693 -13.860693 -13.860693 -13.860693 -13.860693 -13.860693 -10.705777 -2.257006 -4.464228 -2.127396 -13.860693 -2.694912 -2.708254 -13.860693 -5.414812 -7.220608 -13.842779 -2.308738 -2.329692 -13.860693 -4.295895 -2.879345 -2.917854 -0.813997 -0.910073 -1.072280 -3.705424 -0.986985 -5.666355 -1.103762 -2.308217 -1.315873 -1.103613 -1.103725 -2.397251 -2.424321 -2.362776 -1.874103 -0.927844 -1.656037 -4.239455 -3.347705 -3.061773 -5.923457 -5.946693 -3.077732 -1.016798 -13.860693 -10.967666 -6.728118 -13.840999 -1.912661 -13.387310 -3.705429 -1.912661 -13.860693 -13.860693 -13.860693 -13.860693 -13.860693 -2.392122 -8.070599 -13.860693 -1.103831 -13.860693 

-13.860693 -13.860693 -13.860693 -4.022290 -13.860693 -13.860693 -13.860693 -13.860693 -5.923457 -13.860693 -13.860693 -13.859599 -13.860693 -13.860693 -13.860693 -10.619150 -13.860693 -13.860693 -13.860693 -13.860693 -2.829891 -2.308738 -7.953697 -3.501136 -4.578187 -4.396776 -3.205121 -13.860693 -8.379561 -9.279674 -1.874964 -10.619150 -1.620815 -13.859290 -1.912661 -1.010828 -4.130690 -2.062126 -1.350280 -1.133185 -1.585499 -2.231088 -1.585898 -0.779446 -0.912905 -0.870279 -1.338410 -2.624728 -8.177248 -1.212163 -1.081479 -1.017168 -1.133100 -1.892541 -1.726927 -0.978573 -1.070674 -4.236874 -1.262243 -2.382836 -3.014726 -2.007708 -4.185411 -13.860693 -1.217933 -1.585549 -0.797269 -6.867092 -4.212340 -8.180398 -3.157001 -13.860693 -10.967668 -13.860693 -13.860693 -3.721260 -13.860693 -3.450932 -13.860693 -13.860693 -13.860693 

-13.860693 -13.860693 -13.860693 -13.860693 -13.860372 -13.860693 -13.860693 -13.858827 -13.860693 -13.860693 -10.967668 -13.860693 -13.860693 -13.860693 -13.860693 -5.539888 -2.308738 -5.858661 -13.860693 -13.860693 -2.392122 -6.319534 -3.501136 -3.551688 -13.860693 -13.386851 -1.255834 -2.434335 -5.539888 -13.860693 -2.279691 -1.255834 -8.721525 -0.626710 -13.860693 -1.016798 -0.685622 -1.097274 -2.220937 -1.090735 -1.107703 -2.770513 -2.697837 -3.192736 -1.161415 -1.713662 -1.270849 -2.144169 -2.433923 -2.182272 -0.765187 -4.270563 -2.287271 -1.086528 -2.563021 -2.274358 -2.308735 -4.392658 -1.099562 -10.458489 -1.777498 -10.619121 -3.109229 -4.693535 -13.824872 -1.582981 -3.108865 -2.694912 -1.255438 -2.829891 -2.694912 -8.180398 -13.860693 -1.287277 -4.928402 -1.103831 -13.860693 -13.860693 -13.860693 -13.860693 -4.464228 

-13.860693 -13.860693 -13.860693 -13.860693 -13.860693 -13.860693 -13.860693 -13.860693 -13.860693 -13.860693 -2.694912 -13.860693 -13.860693 -13.860693 -13.860693 -3.450932 -13.860693 -3.501136 -2.563060 -13.860693 -4.464228 -1.103815 -13.860693 -8.716067 -2.247030 -4.450159 -13.860693 -12.931555 -13.860693 -2.694912 -1.834077 -2.392122 -2.510504 -4.987987 -1.759694 -6.826801 -13.859599 -2.145828 -13.845949 -1.123862 -3.497919 -1.861425 -1.035871 -1.618307 -2.467414 -0.963977 -0.859330 -2.266053 -0.790484 -1.697167 -1.599234 -2.201371 -0.956633 -1.086424 -2.186834 -1.754481 -3.014177 -2.174596 -1.096849 -1.916158 -1.081725 -2.350256 -1.510576 -3.703487 -2.563057 -3.450932 -13.845949 -6.186119 -3.109229 -13.860693 -13.842297 -4.022290 -13.860693 -13.860693 -2.829891 -13.860693 -13.840999 -6.319534 -13.860693 -13.860693 -1.255834 

-5.539888 -13.860693 -13.860693 -1.287277 -13.860693 -13.860693 -13.860693 -13.860693 -13.860693 -12.759810 -13.860693 -13.860693 -12.759810 -13.860693 -13.860693 -2.875579 -0.872186 -13.860693 -13.860693 -13.860693 -1.073396 -2.829891 -8.721527 -13.860693 -4.683380 -8.721527 -0.988482 -3.401075 -13.859599 -5.923457 -13.860693 -1.858654 -2.091092 -1.569506 -4.351659 -1.095774 -1.380530 -1.613458 -0.739765 -3.856159 -2.569570 -0.934818 -3.007282 -1.528750 -1.730080 -3.399563 -1.001266 -0.747931 -1.243382 -1.097849 -1.985126 -2.103248 -1.205710 -2.366245 -0.847036 -1.249953 -2.333432 -1.933757 -1.055194 -2.970127 -1.547956 -1.912656 -7.204496 -8.070599 -1.874964 -1.058950 -4.114084 -13.860693 -9.279674 -13.860693 -13.096229 -4.928401 -13.845949 -13.096229 -13.860693 -4.240479 -2.784551 -13.860693 -13.860693 -2.694912 -13.858519 

-13.860693 -13.860693 -13.860693 -13.860693 -13.860693 -13.860693 -13.860693 -13.840999 -13.860693 -2.694656 -13.860693 -10.705777 -13.860693 -8.721527 -4.464228 -13.860693 -13.860693 -3.061804 -13.860693 -13.859290 -3.157001 -2.829891 -13.860693 -1.656080 -4.351659 -2.311914 -2.784550 -2.654465 -10.619150 -4.693535 -2.539680 -2.173941 -2.434335 -1.687497 -2.692851 -2.350256 -3.429443 -2.181473 -1.631304 -1.814970 -0.981581 -0.942313 -0.795709 -1.319496 -1.076629 -0.965786 -1.749813 -0.987387 -1.142778 -1.203848 -0.553351 -3.246050 -0.976438 -1.747821 -0.790871 -2.135768 -0.800777 -2.844809 -0.703985 -0.858321 -1.079647 -4.066484 -1.872559 -1.839676 -6.728118 -3.253035 -1.103830 -5.922767 -8.643180 -3.014727 -1.133537 -13.096229 -13.860693 -13.860693 -13.860693 -13.857826 -13.860693 -13.860693 -13.860693 -4.240479 -5.923457 

-13.860693 -13.860693 -13.860693 -13.860693 -13.860693 -13.860693 -13.860693 -13.860693 -8.180398 -13.860693 -13.860693 -13.860693 -13.860693 -13.860693 -2.300146 -3.205121 -13.860693 -13.860693 -13.860693 -2.350256 -2.563060 -12.759810 -4.693535 -13.860693 -13.860693 -13.860693 -10.967668 -10.619150 -7.952510 -2.350256 -2.829873 -2.552820 -2.142722 -1.577631 -7.220608 -2.620973 -1.959580 -2.050705 -1.565161 -2.278511 -1.981450 -0.887001 -0.825668 -1.078318 -1.246088 -1.484190 -1.091557 -0.946936 -0.671435 -0.789530 -1.129317 -0.611862 -0.942670 -0.766257 -0.941814 -1.280568 -1.099398 -2.602761 -1.620329 -2.060629 -2.377133 -1.103831 -6.427088 -1.094865 -2.350156 -4.407770 -13.860693 -1.978689 -2.662413 -10.965002 -4.578187 -4.240479 -13.842297 -13.860693 -13.860693 -3.205121 -13.860693 -13.860693 -13.860693 -1.585849 -13.860693 

-13.860693 -8.721527 -13.860693 -13.860693 -2.350256 -13.716130 -13.860693 -13.857826 -13.860693 -13.860693 -13.860693 -13.860693 -13.860693 -13.860693 -8.721527 -13.860693 -3.200106 -13.860693 -6.867092 -13.859599 -13.860693 -3.501136 -2.784235 -13.860693 -3.795206 -3.014727 -12.759810 -12.931555 -4.076316 -3.705429 -3.364998 -1.133467 -3.499067 -1.562589 -2.967997 -2.336493 -0.755193 -2.302869 -1.011430 -1.653015 -1.873661 -0.820208 -0.999630 -0.484795 -0.678706 -0.598277 -0.902928 -1.031123 -0.543136 -2.008913 -1.761673 -1.976180 -0.776077 -1.087596 -0.634402 -3.013037 -1.667502 -0.587415 -4.295895 -0.972350 -1.705933 -1.788204 -3.109217 -2.733197 -4.351636 -1.188003 -2.318771 -4.015976 -3.014727 -2.392122 -2.829891 -8.721527 -3.061804 -13.606158 -13.860693 -13.860693 -13.860693 -13.858519 -13.860693 -13.860693 -13.860693 

-13.860693 -13.859599 -13.860693 -13.860693 -13.859599 -13.860693 -13.860693 -13.860693 -13.860693 -4.185411 -13.860693 -13.860693 -13.860693 -13.860693 -1.318237 -3.501136 -2.813335 -13.860693 -8.180398 -1.103831 -2.650614 -2.293473 -8.721527 -13.860693 -4.324379 -5.552661 -4.295879 -2.629424 -2.308738 -4.464138 -2.694912 -0.984509 -1.133100 -2.348190 -2.204552 -2.532580 -2.439745 -0.778903 -0.868185 -0.876572 -1.870409 -0.710492 -0.867861 -0.603435 -0.664287 -0.576977 -0.550032 -0.546355 -0.946660 -0.460055 -0.349553 -0.821067 -1.760937 -0.633385 -1.058157 -1.143430 -1.007412 -2.244373 -2.391296 -2.938686 -1.912661 -2.645513 -3.245012 -1.837413 -2.577920 -11.410527 -3.365059 -3.450932 -1.911083 -3.133507 -2.308596 -3.157001 -4.751731 -4.464144 -13.860693 -13.860693 -1.351205 -13.860693 -13.860693 -6.867092 -13.860693 

-13.860693 -13.860693 -13.860693 -4.751731 -13.860693 -13.860693 -13.860693 -6.319534 -13.860693 -13.860693 -13.716130 -12.759810 -13.860693 -11.410527 -4.022290 -1.315486 -5.666355 -13.857826 -12.746382 -1.103819 -1.626217 -13.860693 -2.308483 -10.967668 -1.133463 -5.280765 -3.501054 -5.858661 -3.027352 -2.391974 -1.318656 -1.823920 -1.094325 -1.071408 -1.198155 -2.472641 -2.256769 -0.821822 -1.079844 -1.678531 -1.699812 -1.885673 -0.547147 -0.487527 -1.610780 -0.933742 -0.478790 -0.485006 -0.578172 -0.778041 -0.766515 -0.658888 -1.463514 -0.788112 -1.172637 -0.737408 -0.975773 -0.745366 -2.165415 -0.746955 -2.044180 -0.987150 -1.641842 -1.861984 -0.968762 -3.450932 -13.845949 -13.860693 -1.105043 -4.020105 -9.279674 -1.255834 -2.490353 -2.438528 -13.845949 -10.967668 -13.860693 -13.860693 -2.699765 -13.860693 -13.860693 

-13.860693 -13.860693 -13.860693 -13.860693 -3.410731 -13.860693 -13.857826 -13.860693 -3.401075 -13.860693 -13.860693 -5.923457 -13.860693 -4.464228 -2.927105 -13.860693 -3.915280 -8.721527 -6.252653 -1.103831 -4.464228 -4.928401 -2.829891 -2.815129 -5.988601 -1.552884 -13.860693 -10.284588 -3.155754 -0.844029 -3.273371 -1.081708 -1.383504 -2.066727 -1.578128 -0.954200 -0.808697 -1.853685 -0.923163 -0.930361 -1.052520 -0.738439 -0.717199 -0.430460 -0.446476 -0.962227 -0.580135 -0.715244 -1.003731 -0.357413 -0.669323 -0.696414 -0.842371 -0.841927 -0.644643 -1.151686 -2.307027 -0.959546 -0.913558 -1.193957 -1.006430 -1.343429 -1.826509 -5.734191 -4.578169 -1.912661 -1.032525 -5.539888 -5.654395 -13.854683 -2.563060 -13.860693 -13.860693 -13.860693 -13.860693 -13.860693 -13.842297 -13.860693 -13.860693 -7.220608 -13.860693 

-13.860693 -13.860693 -3.757370 -3.450932 -13.859599 -13.860693 -13.860693 -13.860693 -2.784551 -5.923457 -13.860693 -13.860693 -3.501094 -2.754881 -6.319534 -3.014727 -2.049226 -13.860693 -13.860693 -9.279674 -1.656080 -10.619150 -6.710235 -13.860693 -13.860693 -9.279541 -1.655731 -2.434335 -2.218556 -2.192873 -3.451972 -1.343569 -1.772495 -0.660378 -1.392572 -0.684874 -1.985074 -1.964739 -1.774373 -1.002877 -0.740329 -0.948633 -0.253316 -0.574945 -0.145694 -0.326303 -0.771710 -0.685025 -0.450408 -0.341728 -0.498138 -1.042545 -0.624164 -0.573943 -0.574367 -0.985661 -1.181131 -1.860913 -0.704532 -0.892948 -3.234803 -2.293449 -2.308631 -2.336998 -1.209311 -0.807080 -4.076313 -3.205121 -13.859290 -2.180597 -1.103831 -1.989097 -8.180398 -12.759810 -7.509674 -3.302403 -1.912661 -13.860693 -13.860693 -13.860693 -13.860693 

-13.860693 -12.931555 -13.860693 -13.860693 -13.860693 -13.860693 -8.721520 -4.295895 -2.305712 -13.860693 -13.860693 -13.860693 -5.539888 -3.450932 -10.619150 -5.923457 -13.860693 -13.860693 -13.858827 -1.103825 -1.765999 -2.563060 -3.305775 -1.083766 -1.079880 -2.737509 -6.186119 -2.464394 -2.226492 -1.540731 -0.993159 -1.904518 -2.031188 -0.706209 -0.963181 -0.778876 -0.996504 -1.231691 -1.044430 -0.547108 -0.520449 -1.044639 -1.283913 -0.384586 -0.260527 -0.141893 -0.554266 -0.307530 -0.650986 -0.529236 -0.358892 -0.286750 -0.252421 -0.512632 -0.745861 -0.484078 -0.668567 -0.645396 -0.998606 -1.173430 -1.130251 -1.013271 -1.103812 -5.414811 -2.355076 -3.383326 -1.099555 -2.739558 -10.619150 -6.186087 -4.928402 -13.859290 -4.022290 -10.619150 -5.788286 -13.606158 -2.650614 -6.867058 -13.860693 -13.860693 -3.014727 

-13.860693 -13.860693 -13.860693 -1.103831 -5.539888 -13.860693 -13.860693 -13.860693 -1.103831 -1.224738 -13.860693 -13.860693 -6.867092 -2.694912 -8.721527 -13.860693 -9.279674 -13.860693 -2.228017 -10.619149 -1.316745 -5.858658 -2.809148 -3.157001 -2.842636 -3.948041 -2.115187 -1.090182 -2.225839 -1.594321 -1.041663 -2.321583 -1.318658 -0.887906 -1.945640 -0.878292 -0.627231 -0.673642 -0.569963 -0.381590 -0.353964 -0.333794 -0.561736 -0.411684 -0.282341 -0.368223 -0.782464 -0.522797 -0.305275 -0.264202 -0.372399 -0.228719 -0.661316 -0.429473 -0.872905 -0.628565 -0.878848 -1.026814 -1.711548 -0.800220 -0.806421 -1.086988 -3.385918 -2.324655 -2.259611 -13.096229 -3.124258 -5.988601 -1.254670 -13.860693 -6.268138 -9.279674 -4.751731 -3.302401 -1.584300 -3.399563 -10.619150 -6.319534 -13.860693 -0.988482 -6.728118 

-13.860693 -4.521034 -1.103831 -13.860693 -13.860693 -8.721527 -2.308738 -13.860693 -4.464228 -13.860693 -3.501136 -13.857826 -6.867092 -8.180398 -1.077548 -12.759810 -2.784551 -3.205121 -1.132621 -2.784548 -2.308443 -2.640865 -1.850352 -2.393524 -2.178577 -2.305293 -3.784131 -1.209130 -1.216743 -2.161274 -2.116510 -1.091304 -1.061479 -0.984105 -1.035301 -0.743582 -0.440930 -0.522862 -0.958835 -0.460696 -0.230255 -0.113268 -0.274338 -0.252065 -0.331501 -0.313065 -0.323606 -0.124865 0.036509 -0.302842 -0.212978 -0.400938 -0.728833 -0.425955 -1.067501 -0.604733 -0.909459 -2.367029 -0.897041 -1.032758 -0.756886 -0.769674 -0.818992 -1.191292 -5.221587 -3.205106 -1.569993 -2.317109 -2.423262 -13.860693 -11.410527 -4.693535 -13.860693 -1.255834 -10.619149 -12.759810 -4.295895 -12.931555 -13.860693 -13.860693 -13.860693 

-13.860693 -13.860693 -13.860693 -12.759810 -10.619150 -13.860693 -3.501136 -13.860693 -1.107619 -13.860693 -13.859290 -2.650614 -3.965166 -2.350256 -2.392122 -13.845949 -4.130687 -3.200085 -2.214390 -1.130265 -2.745661 -1.873847 -2.921610 -2.603599 -2.298568 -3.887573 -2.582255 -2.095697 -1.103692 -1.173652 -1.471716 -1.416891 -0.928310 -0.919663 -0.901977 -1.314879 -0.403993 -0.719808 -0.401376 -0.350481 -0.328862 -0.128807 -0.202518 -0.451073 -0.180477 -0.041820 -0.119278 -0.244003 -0.271608 -0.397214 -0.093050 -0.288404 -0.511206 -0.595655 -0.640660 -0.555033 -0.682350 -0.596751 -0.807346 -1.092046 -0.838378 -1.045699 -1.094004 -2.294303 -2.027772 -11.392990 -4.464228 -2.727659 -4.693394 -3.450930 -13.859599 -0.909108 -4.692873 -1.117676 -3.401075 -8.180398 -3.401075 -13.860693 -13.860693 -13.860693 -3.109229 

-13.860693 -13.860693 -13.859599 -13.860693 -13.860693 -13.860693 -13.860693 -13.860693 -1.351200 -13.860693 -2.392122 -1.103831 -13.714841 -2.392122 -1.864813 -2.308737 -3.450328 -2.454158 -2.171753 -2.167292 -1.079583 -3.205121 -3.450664 -3.450932 -1.722000 -0.781113 -2.071196 -1.119786 -1.063521 -1.046770 -0.971710 -0.940976 -0.629503 -1.272907 -0.937464 -0.525974 -0.516719 -0.853294 -0.543170 -0.097970 -0.211828 -0.026728 -0.073551 0.111490 0.027974 -0.057828 -0.112663 0.056366 0.005064 -0.169646 -0.024558 -0.279159 -0.307581 -0.494358 -0.553901 -0.629844 -0.750335 -1.232138 -1.112374 -1.126428 -1.191715 -0.942443 -1.095732 -2.438503 -2.182608 -1.585329 -3.449850 -2.875241 -2.075027 -2.308737 -13.858827 -3.302403 -2.392122 -0.988239 -13.860693 -1.224738 -8.180398 -13.860693 -4.407769 -13.860693 -13.860693 

-13.860693 -13.860693 -13.860693 -10.619150 -13.860693 -13.860693 -8.180398 -13.860693 -10.619137 -5.923457 -6.299981 -3.205121 -4.464228 -2.365964 -4.240479 -5.229802 -12.759810 -1.891060 -2.214899 -1.011189 -1.787196 -2.574738 -4.080207 -3.148863 -0.841667 -2.076063 -2.490864 -1.406683 -2.170077 -1.524239 -0.966958 -0.521250 -0.419690 -0.521160 -0.534801 -0.820006 -0.595762 -0.230127 -0.066381 -0.054723 -0.197868 -0.116405 0.053743 0.055714 0.152502 0.091783 0.121367 0.106520 0.102230 -0.148620 -0.023184 -0.166062 -0.663740 -0.199862 -0.513693 -0.202860 -0.340005 -1.087182 -0.792967 -0.865606 -1.186347 -2.074436 -0.794803 -2.945386 -1.214756 -2.277345 -13.860693 -1.656037 -4.928112 -2.204235 -2.731867 -2.392122 -13.860693 -13.860693 -13.859290 -13.557546 -13.860693 -12.759810 -11.410438 -12.931555 -13.860693 

-13.860693 -13.860693 -13.860693 -13.860693 -8.643180 -13.860693 -13.860693 -13.860693 -13.860693 -13.860693 -2.650382 -13.860693 -12.759810 -13.860693 -1.187560 -8.051831 -1.654637 -6.319514 -3.809659 -1.077548 -2.004425 -3.290780 -1.547252 -1.723059 -0.827062 -1.862137 -1.141987 -1.085583 -0.782828 -1.078201 -0.647910 -0.825870 -0.874052 -1.196324 -0.486935 -0.627505 -0.359788 -0.044860 -0.212365 -0.039240 -0.018397 0.060288 -0.025961 0.208338 0.265151 0.039419 0.275599 0.162139 0.160450 -0.101358 -0.018428 -0.032882 -0.320916 -0.424017 -0.570413 -0.799425 -0.451565 -0.366477 -0.467248 -1.077858 -1.099274 -0.864292 -1.932796 -1.015843 -1.605346 -2.967996 -4.022290 -5.138121 -4.351659 -2.563059 -1.224738 -2.607686 -8.180398 -13.607064 -6.661656 -2.784551 -4.407770 -13.860693 -13.860693 -13.860693 -13.860693 

-13.860693 -13.860693 -3.157001 -5.856595 -13.860693 -13.860693 -13.860693 -12.696723 -8.180398 -12.758730 -11.410527 -13.858519 -0.777675 -2.145839 -13.860693 -1.874959 -1.188003 -1.101534 -1.217751 -1.247398 -1.509726 -1.067786 -1.438333 -1.136746 -0.697198 -1.097616 -0.754623 -1.160656 -0.700778 -0.630779 -0.317638 -0.893584 -0.551369 -0.727754 -0.810469 -0.347612 -0.264634 -0.107277 -0.090361 -0.040662 0.076380 0.226172 0.220296 0.219753 0.249141 0.101822 0.093476 0.113301 0.145603 0.057447 -0.158718 -0.190461 -0.240434 -0.229126 -0.283995 -1.054771 -0.572567 -1.122383 -0.936622 -0.644340 -4.225358 -0.708923 -1.073524 -2.667131 -0.787384 -3.966240 -1.912661 -1.255834 -2.650614 -3.061711 -4.521034 -1.332655 -2.784551 -13.860693 -13.860693 -2.694912 -13.859290 -13.860372 -13.860693 -13.860693 -13.857826 

-13.860693 -2.650607 -13.859599 -13.860693 -13.860693 -13.860693 -13.840999 -9.279674 -13.860693 -4.578187 -6.797378 -1.103831 -1.238679 -3.501136 -2.183014 -1.097700 -13.860693 -0.964048 -2.118980 -2.586841 -2.383635 -1.251998 -1.037177 -0.786189 -0.801233 -0.578882 -0.905704 -1.031899 -0.352235 -1.505237 -0.866982 -0.811205 -0.459292 -0.126561 -0.120279 -0.378864 0.056117 -0.038414 0.175466 0.095693 0.125955 0.218150 0.131211 0.122004 0.142471 0.305820 0.135631 0.168472 0.223373 0.059728 -0.141102 -0.062007 -0.157275 -0.668823 -0.406581 -0.505067 -0.706015 -0.636228 -1.272451 -0.637422 -2.137173 -1.056572 -1.245405 -1.580850 -2.428396 -2.344581 -3.236320 -2.834138 -3.279978 -3.157001 -3.156997 -13.716130 -6.319534 -2.872239 -2.308738 -13.857826 -13.860693 -6.728118 -13.860693 -13.860693 -13.860693 

-2.694912 -13.860693 -13.857826 -13.860693 -2.650614 -13.860693 -13.333384 -13.860693 -2.308737 -13.860693 -13.860693 -2.563060 -2.783788 -13.860693 -2.392105 -1.204378 -4.407426 -2.427602 -1.794571 -1.978113 -2.390659 -0.790532 -1.515911 -0.694532 -1.140644 -0.967353 -0.922949 -0.615321 -0.382446 -0.439393 -0.645597 -0.348649 -0.213659 -0.412450 -0.315348 -0.025426 0.024367 0.225747 0.126419 0.181221 0.201966 0.241739 0.257520 0.272369 0.359759 0.373112 0.105453 0.329001 0.114755 0.200099 0.050403 -0.149784 -0.059646 -0.417672 -0.457402 -0.405603 -0.554456 -0.674453 -0.986361 -0.596111 -0.777070 -0.794732 -1.532036 -1.101422 -1.788659 -1.103540 -2.388047 -13.860693 -3.109229 -13.860693 -13.860693 -4.306402 -3.100045 -13.860693 -13.845949 -13.387310 -8.721527 -13.860693 -13.860693 -4.240479 -11.410527 

-13.860693 -13.860693 -3.109229 -13.860693 -10.967668 -10.619150 -6.319534 -13.860693 -1.103831 -1.656080 -1.100005 -5.557332 -5.923457 -7.751127 -6.319534 -0.725034 -2.980445 -1.440276 -1.276166 -1.140908 -0.872548 -1.227496 -1.577034 -1.065377 -0.507104 -0.833242 -0.492873 -0.790549 -0.674157 -0.493940 -0.604692 -0.386518 -0.352232 -0.073498 -0.147814 -0.000651 0.231795 0.256309 0.218536 0.254880 0.316537 0.486555 0.420597 0.373522 0.350231 0.358800 0.240547 0.268582 0.139085 0.136987 0.015770 -0.125464 -0.156223 0.011930 -0.363749 -0.262018 -0.460905 -0.375991 -0.511982 -1.281533 -1.073379 -1.869073 -1.985491 -1.190361 -1.343627 -3.302403 -4.215115 -4.240479 -1.255834 -2.967997 -1.193981 -4.022290 -3.450932 -8.721527 -13.860693 -1.987822 -13.860693 -4.928402 -13.860693 -13.860693 -13.860693 

-4.017622 -2.829891 -13.860693 -13.860693 -4.185411 -2.563060 -13.860693 -8.721527 -13.860693 -2.188980 -7.655819 -1.073591 -4.521033 -2.875579 -0.984232 -1.354665 -2.980734 -2.670132 -1.604086 -1.122642 -1.324868 -1.038947 -0.857174 -0.848429 -0.717181 -0.449389 -1.072186 -0.332755 -0.300095 -0.183275 -0.188702 -0.122537 -0.217042 -0.052886 -0.085014 0.116689 0.227169 0.285588 0.472136 0.218675 0.262364 0.506778 0.598204 0.438514 0.332431 0.431376 0.241064 0.375820 0.097694 0.236072 0.169251 -0.140271 -0.353387 -0.210976 -0.280988 -0.700944 -1.380009 -0.883964 -2.302908 -0.812866 -1.090063 -1.127119 -1.271805 -2.189106 -1.100645 -1.535001 -12.931555 -3.184311 -4.987708 -2.829891 -13.860693 -13.860693 -5.477176 -4.022290 -6.867092 -13.860693 -3.109229 -13.860693 -1.255834 -7.509674 -13.845949 

-13.860693 -13.860693 -2.244337 -13.860693 -13.860693 -13.860693 -3.450932 -12.759810 -3.205121 -2.694912 -4.021669 -3.061801 -3.156993 -3.410724 -2.406410 -1.222166 -1.088677 -1.042727 -1.847217 -0.845037 -0.935608 -0.790620 -0.925922 -0.980291 -0.441836 -0.478424 -0.402224 -0.396656 -0.234144 -0.357934 -0.281777 -0.099415 0.001337 0.127887 0.059156 0.258737 0.308544 0.182982 0.257646 0.458275 0.492379 0.446494 0.374602 0.489671 0.484769 0.391947 0.373260 0.353287 0.273849 0.238871 0.090901 -0.074809 -0.236398 -0.176853 -0.257652 -0.319891 -0.650663 -0.664567 -1.278382 -0.832285 -3.695696 -0.950523 -2.845508 -2.690359 -1.148376 -1.643356 -3.641119 -10.964999 -2.783981 -3.705429 -1.016798 -10.704580 -13.860693 -2.434335 -13.860693 -13.860693 -6.867058 -13.860693 -13.860693 -1.103831 -13.860693 

-13.860693 -13.860693 -13.860693 -13.860693 -13.860372 -1.103831 -13.860693 -13.859599 -13.854072 -8.180398 -1.656048 -1.245864 -1.596970 -4.185411 -1.103831 -1.554757 -1.167365 -1.643287 -1.155424 -0.832859 -0.778043 -0.465529 -0.659822 -0.963692 -0.767213 -0.734709 -0.427098 -0.109357 -0.004359 0.060518 -0.089771 -0.003574 0.027903 0.055292 0.204617 0.117916 0.346896 0.350417 0.355354 0.475466 0.571410 0.583605 0.554431 0.558908 0.346177 0.474125 0.407102 0.160395 0.280768 0.156378 0.041256 -0.207015 -0.175074 -0.216225 -0.365273 -0.286599 -0.923191 -1.069604 -1.179311 -0.837314 -0.888044 -1.862382 -2.242890 -1.253071 -5.386898 -0.661924 -1.842784 -5.539888 -0.791670 -3.450932 -10.318244 -4.185367 -13.716130 -9.245105 -13.859290 -7.951995 -13.860693 -13.860693 -5.858661 -9.279674 -13.860693 

-2.650614 -13.860693 -8.180398 -13.860693 -13.859599 -2.829891 -13.860693 -13.860693 -6.054093 -0.964357 -1.656080 -4.129855 -2.650588 -1.016551 -4.719041 -2.185343 -3.495520 -0.687811 -1.054707 -2.036473 -1.016113 -0.872851 -0.486011 -0.469516 -0.287470 -0.258272 -0.221800 -0.130165 -0.026754 0.005489 0.089554 0.155872 0.151970 0.121667 0.319289 0.141889 0.226483 0.436620 0.285793 0.490889 0.478006 0.542253 0.536609 0.494463 0.562945 0.429468 0.508386 0.313860 0.174713 0.357164 0.067712 -0.048260 -0.254604 -0.030786 -0.455732 -0.430670 -0.402670 -0.979723 -0.888471 -1.101172 -1.050435 -1.402309 -4.923743 -1.050144 -2.682007 -3.671730 -4.351659 -1.585897 -13.860693 -11.137677 -1.052047 -4.578187 -1.103831 -1.351205 -13.860693 -13.860693 -13.860693 -13.860693 -13.860693 -4.987987 -1.585898 

-10.619150 -13.860693 -13.860693 -13.860693 -13.840999 -13.860693 -13.860693 -2.767629 -2.689699 -4.464228 -2.390229 -5.414812 -1.874918 -1.602585 -1.449367 -2.387578 -1.572871 -0.792691 -1.248978 -0.856476 -0.656504 -0.697464 -0.898796 -0.290365 -0.210532 -0.148589 -0.225536 -0.113803 -0.013956 -0.094529 0.224708 0.098754 0.303756 0.268494 0.330769 0.200216 0.309923 0.510641 0.500393 0.554135 0.499423 0.663089 0.616028 0.640331 0.633134 0.505232 0.360346 0.412975 0.339459 0.265918 0.017431 0.043068 -0.217654 -0.169133 -0.270236 -0.783069 -0.597732 -0.328922 -0.535036 -0.949007 -0.826429 -0.983865 -2.303547 -0.921925 -1.016791 -2.630044 -1.585151 -1.243153 -5.414067 -13.860693 -1.351200 -3.014727 -2.824722 -11.410481 -13.860693 -12.931555 -13.860693 -3.447408 -13.860693 -13.860693 -13.860693 

-13.860693 -13.860693 -8.642442 -2.483521 -13.860693 -12.759810 -13.860693 -5.539888 -3.809659 -1.891019 -2.425683 -0.626710 -1.912638 -2.682026 -2.841490 -0.880588 -1.140840 -0.762336 -0.561925 -1.210570 -0.796766 -0.493753 -0.347563 -0.169648 -0.308796 -0.001383 -0.003800 0.130070 0.013055 0.129623 0.230918 0.195895 0.235564 0.131182 0.359262 0.384608 0.330907 0.428743 0.561394 0.643991 0.634547 0.753742 0.706782 0.693824 0.585641 0.522970 0.450759 0.502827 0.384839 0.252737 0.048113 0.149584 -0.088182 -0.157520 -0.611172 -0.728937 -0.620559 -0.678688 -1.276029 -1.754736 -2.149186 -2.538362 -2.805770 -8.721525 -1.894618 -1.943159 -2.434051 -10.617287 -10.967668 -1.350948 -13.860693 -4.076316 -3.205121 -3.109229 -13.860693 -13.860693 -13.860693 -13.860693 -8.180398 -4.185411 -13.860693 

-10.619150 -13.860693 -13.860693 -2.509304 -13.860693 -13.860693 -4.130508 -8.178820 -13.858827 -2.392122 -1.874925 -1.656080 -1.245528 -2.275532 -1.090434 -1.255365 -0.863780 -0.693421 -0.602013 -0.440871 -0.367381 -0.246533 -0.355360 -0.287289 -0.143844 -0.017215 0.038511 0.151454 0.235766 0.296986 0.271369 0.236265 0.330146 0.299514 0.399270 0.378585 0.410821 0.621696 0.615516 0.699607 0.701496 0.688111 0.805060 0.686259 0.639783 0.679994 0.572715 0.456584 0.362793 0.232706 0.209777 0.047730 -0.103845 -0.017054 -0.703185 -0.293952 -0.698152 -0.915702 -0.339076 -1.109255 -1.003838 -2.343097 -2.549299 -0.752155 -2.271703 -2.875579 -8.721523 -1.102279 -1.064904 -8.104483 -4.521034 -6.181740 -13.860693 -2.930055 -11.143884 -13.860693 -1.255834 -9.279674 -13.860693 -13.860693 -13.860693 

-13.860693 -8.721524 -13.860693 -13.860693 -13.093629 -12.931555 -4.022290 -12.759810 -13.860693 -4.387549 -2.392122 -1.793952 -1.064653 -1.079313 -1.392861 -2.487447 -0.908303 -0.255913 -0.696755 -0.458799 -0.849560 -0.162522 -0.205903 -0.105604 -0.087404 0.124248 0.251272 0.261391 0.177268 0.414105 0.296177 0.337010 0.326515 0.404845 0.305274 0.531400 0.487351 0.504509 0.682049 0.793644 0.847178 0.813620 0.914709 0.799702 0.745283 0.656934 0.462862 0.469745 0.430085 0.320428 0.093925 0.008048 -0.156436 -0.156345 -0.453837 -0.606830 -1.123425 -0.896923 -0.624934 -0.973418 -1.241968 -1.054643 -2.599783 -3.157001 -11.410417 -3.990120 -4.130673 -7.220608 -10.554282 -1.351205 -8.180387 -13.860693 -6.728118 -7.509674 -12.759810 -13.860693 -2.226743 -13.860693 -10.967668 -13.860693 -6.728118 

-13.860693 -2.784551 -13.845949 -13.860693 -13.860693 -13.840999 -3.450932 -13.860693 -13.860693 -7.933661 -1.525309 -1.103831 -1.929014 -2.047559 -1.222344 -1.258214 -0.995824 -0.732895 -0.894952 -0.465026 -0.297017 -0.200791 -0.285368 -0.396082 -0.018317 0.089972 0.143648 0.267193 0.132798 0.514164 0.413883 0.520467 0.410534 0.406887 0.418798 0.482855 0.633063 0.706255 0.850720 0.946543 1.089502 0.980833 1.005407 0.946281 0.857296 0.811321 0.672619 0.577171 0.448251 0.401072 0.131169 0.066961 -0.154948 -0.249954 -0.626577 -0.365103 -0.850065 -2.830403 -2.244245 -1.078481 -0.884325 -2.105374 -2.828814 -1.155630 -6.100259 -10.361234 -0.988482 -2.350256 -5.988601 -0.999877 -13.860693 -2.829891 -13.700790 -1.133536 -13.860693 -13.860693 -13.860693 -4.130690 -5.539888 -13.860693 -4.987986 

-3.074236 -13.860693 -13.860693 -12.758421 -9.239671 -3.205121 -13.860693 -13.860693 -3.450894 -3.094723 -3.205121 -0.761063 -5.876624 -2.214974 -1.188782 -0.578091 -0.673363 -0.928209 -0.818837 -0.475642 -0.582301 -0.435237 -0.090096 -0.350967 0.197172 0.073488 0.103870 0.276924 0.260590 0.355305 0.451066 0.388988 0.466246 0.529143 0.630987 0.693364 0.689290 0.880327 0.992371 1.095604 1.236648 1.236035 1.139441 1.130140 1.048672 0.907483 0.776815 0.671976 0.438505 0.401452 0.163124 -0.099263 -0.265878 -0.254787 -0.585076 -0.521207 -0.896498 -2.668239 -2.208611 -1.081061 -2.536426 -1.255826 -4.984398 -1.254245 -1.244334 -1.350690 -12.759810 -6.186103 -3.401075 -13.859290 -13.557546 -13.096229 -13.860693 -13.860693 -13.716130 -13.860693 -13.860693 -13.860693 -5.858661 -13.860693 -13.860693 

-3.109229 -4.351659 -6.319534 -13.845949 -13.860693 -13.860693 -13.860693 -5.923455 -13.551064 -1.285857 -2.301730 -2.638090 -2.342969 -1.297970 -4.562154 -1.601180 -0.703385 -0.685512 -0.637731 -0.432194 -0.267908 -0.438859 -0.297423 -0.035840 0.108294 0.201469 0.090449 0.218009 0.217259 0.387981 0.375061 0.434288 0.601828 0.603237 0.636202 0.747928 0.824650 1.025335 1.186559 1.311953 1.447636 1.428674 1.401629 1.263972 1.120227 0.988628 0.852229 0.782020 0.565145 0.396528 0.191246 0.072626 -0.202565 0.089252 -0.109172 -0.560363 -0.496294 -0.568891 -1.258780 -1.640064 -1.091435 -2.392632 -1.245533 -1.324312 -1.193688 -1.218993 -2.883019 -6.317816 -13.860693 -8.180390 -10.705777 -11.410471 -13.860693 -13.860693 -8.721527 -13.860693 -13.860693 -1.351205 -12.557506 -7.953697 -13.860693 

-13.860693 -3.450932 -13.860693 -9.279674 -5.539888 -2.632540 -13.860693 -2.268759 -3.450930 -2.391994 -2.739557 -1.180479 -1.253071 -1.789731 -1.111938 -1.776285 -0.616974 -0.883206 -0.271044 -0.654116 -0.276845 -0.370556 -0.202706 -0.017520 0.006370 -0.047364 0.227786 0.097497 0.358335 0.243599 0.335068 0.601124 0.489427 0.592420 0.757409 0.861587 0.930409 1.117752 1.371262 1.581108 1.706340 1.709005 1.613193 1.439488 1.304073 1.177789 0.943760 0.726163 0.690368 0.470801 0.300170 0.078184 -0.077622 -0.325892 -0.375539 -0.390204 -0.741259 -0.420212 -1.236412 -1.673482 -1.217849 -2.201560 -1.576810 -2.355758 -1.255384 -13.096229 -4.464061 -11.408369 -3.276865 -13.842297 -0.938978 -1.351205 -13.860693 -3.014727 -13.860693 -1.912661 -13.860693 -11.143884 -13.860693 -13.860693 -13.860693 

-13.860693 -13.860693 -13.857826 -7.509674 -4.987987 -11.143884 -0.934129 -13.860693 -13.860693 -3.551688 -2.431617 -3.809639 -1.214781 -2.563034 -1.655048 -0.904328 -1.545097 -0.714127 -0.898459 -0.575130 -0.521619 -0.393226 -0.116580 -0.317641 -0.087600 -0.081488 0.197419 0.270653 0.155538 0.366453 0.333079 0.488608 0.560815 0.725182 0.814575 0.949427 1.120266 1.411209 1.588718 1.910007 2.151095 2.049756 1.822264 1.677865 1.471919 1.261032 1.033210 0.907440 0.701857 0.514268 0.382738 0.246271 0.027097 -0.040173 -0.437557 -0.266347 -0.726792 -0.533760 -0.436233 -0.784268 -1.251169 -2.650553 -1.230603 -1.255802 -0.741187 -1.103641 -1.240113 -5.539888 -6.728118 -8.179927 -2.694912 -13.860693 -13.860693 -4.022290 -13.860693 -4.464228 -13.860693 -13.860693 -13.716130 -13.860693 -13.860693 

-13.860693 -8.180398 -13.860693 -13.860693 -13.860693 -13.860693 -9.273788 -13.853310 -1.319063 -10.616258 -1.614918 -2.434335 -1.605333 -0.747715 -0.811467 -3.194698 -2.123257 -1.867032 -0.509969 -0.582729 -0.657965 -0.448856 -0.489535 -0.185166 -0.297900 0.019020 0.016712 -0.053622 0.146868 0.336003 0.379867 0.437789 0.650341 0.751505 0.984915 1.145047 1.312801 1.553124 1.915727 2.344184 -13.860693 2.460092 2.137653 1.866528 1.613165 1.388744 1.216446 0.996405 0.733920 0.517602 0.490764 0.139256 0.246980 -0.297608 -0.307160 -0.507892 -0.430926 -1.061937 -0.717144 -0.303129 -0.737989 -0.948599 -7.509374 -5.472197 -1.656080 -3.757361 -1.318547 -1.255834 -11.410527 -10.705656 -7.656289 -8.615474 -7.220607 -13.860693 -7.751390 -13.859599 -2.875577 -5.539888 -13.860693 -2.829891 -9.279674 

-2.967997 -13.860693 -3.014727 -13.860693 -3.205121 -7.542632 -13.860693 -13.716130 -13.860693 -4.130690 -13.716130 -2.967438 -3.156135 -0.879700 -1.149702 -1.519778 -1.049071 -0.748244 -0.605397 -0.697942 -0.365083 -0.515472 -0.265390 -0.242148 0.042920 -0.182342 0.007381 0.182755 0.232568 0.162588 0.420563 0.540914 0.632554 0.751544 0.944411 1.172820 1.455018 1.769824 2.199020 -13.860693 -0.002159 -13.860693 2.327940 1.957238 1.600128 1.404635 1.226898 0.993064 0.824794 0.624378 0.372264 0.268771 0.079638 0.018687 0.017958 -0.228427 -0.342491 -0.719862 -0.611701 -0.858726 -1.142127 -4.001759 -1.231182 -10.361289 -5.803104 -3.477408 -7.646076 -1.132283 -7.454828 -1.286571 -2.849187 -13.860693 -13.860693 -10.619150 -13.860693 -13.860693 -12.931555 -4.240479 -13.860693 -13.860693 -13.860693 

-13.860693 -13.860693 -13.860693 -13.860693 -13.860693 -13.860693 -13.860693 -13.860693 -1.133534 -2.784551 -2.592759 -2.520621 -2.562717 -1.809161 -0.920491 -5.181781 -1.034780 -0.443395 -0.522125 -0.619338 -0.912222 -0.468735 -0.245351 -0.238850 -0.030874 -0.208468 0.052803 0.092831 0.117901 0.371307 0.385094 0.508178 0.756464 0.937171 1.096904 1.287287 1.570815 1.858398 2.211263 2.642337 -13.860693 2.569257 2.159936 1.838270 1.578947 1.369802 1.147857 1.016549 0.806615 0.666390 0.441487 0.395384 0.262534 -0.169790 -0.232172 -0.215119 -1.027681 -0.468767 -1.408594 -2.354520 -2.133687 -0.951808 -1.532406 -2.743587 -1.255825 -2.280517 -10.705777 -2.829541 -5.923457 -13.859290 -2.694912 -2.226742 -6.867092 -13.860693 -13.860693 -12.759810 -13.860693 -3.501136 -13.860693 -8.721527 -1.585898 

-1.255834 -13.860693 -13.860693 -13.860693 -13.859290 -13.860693 -2.784551 -3.401041 -4.407770 -1.313377 -2.859385 -0.982918 -7.275598 -1.348141 -1.250241 -1.121538 -0.937312 -1.146336 -1.125033 -0.652341 -0.782101 -0.453915 -0.478500 -0.568687 -0.282696 -0.098073 0.002948 0.071622 0.267128 0.192985 0.323143 0.429864 0.711588 0.836067 1.106298 1.290391 1.594130 1.822075 2.077195 2.318710 2.425283 2.197264 1.911700 1.689949 1.452308 1.298202 1.090700 0.994388 0.731219 0.672309 0.393062 0.387777 0.078885 0.039876 -0.334036 -0.203242 -0.436078 -0.854054 -1.276591 -0.821726 -1.174163 -2.182295 -0.505908 -1.584196 -1.193425 -7.721549 -6.867092 -1.255834 -1.349174 -1.131153 -1.286461 -13.860693 -13.860693 -1.255825 -13.860693 -13.860693 -2.739558 -10.619150 -4.295895 -13.860693 -13.860693 

-13.860693 -13.860693 -13.860693 -3.477408 -6.867092 -10.619150 -13.830471 -4.464228 -11.143884 -13.860693 -10.361281 -1.898096 -1.255834 -1.912521 -1.092830 -1.581369 -0.883739 -0.688144 -0.826598 -0.543192 -1.476370 -0.631189 -0.591649 -0.189783 -0.168718 0.022900 -0.313189 -0.098573 0.137404 0.279900 0.307435 0.566918 0.712996 0.862245 1.142947 1.321581 1.517201 1.765748 1.897250 2.001495 2.030465 1.909434 1.704688 1.521751 1.342148 1.183833 1.025355 0.830462 0.726335 0.547756 0.318521 0.084554 -0.132566 -0.367759 -0.222275 -0.075560 -0.355549 -0.950157 -0.903330 -3.037145 -1.172341 -1.233774 -1.250407 -1.286316 -6.451309 -4.130298 -13.860693 -13.716130 -2.066922 -5.413324 -8.180398 -0.822021 -3.302403 -13.860693 -8.643180 -4.464144 -4.407770 -13.860693 -13.860693 -13.860693 -13.860693 

-13.860693 -13.858827 -13.860693 -13.860693 -4.751731 -4.946650 -13.096229 -13.860693 -13.860693 -6.728118 -13.859599 -8.716067 -2.616921 -3.156062 -1.224546 -6.842597 -1.541502 -0.985645 -1.779828 -1.042341 -2.313521 -1.180896 -0.729933 -0.469315 -0.507473 -0.158889 -0.098042 -0.014314 0.152159 0.123858 0.242868 0.392582 0.727686 0.900986 1.131266 1.286631 1.415010 1.544887 1.684346 1.759316 1.761195 1.669218 1.543724 1.393170 1.190126 1.024375 0.839031 0.784508 0.580674 0.549106 0.232906 0.096500 -0.037182 -0.379053 -0.126503 -0.446389 -0.478259 -0.523572 -2.164991 -1.437298 -2.261691 -2.660250 -4.982266 -4.295517 -1.193760 -4.130690 -1.656080 -4.464228 -1.606046 -2.967996 -1.287277 -1.286988 -1.255834 -1.074473 -6.867092 -8.180398 -13.860693 -13.860693 -5.539888 -13.860693 -13.860693 

-13.860693 -13.860693 -10.619150 -13.860693 -13.860693 -3.156917 -8.180398 -13.860693 -13.860693 -1.287277 -13.860693 -4.130690 -4.987987 -1.588529 -2.392122 -1.654950 -2.656784 -1.575569 -1.231688 -0.816957 -1.368696 -1.637204 -0.733027 -0.267950 -0.508316 -0.380830 -0.234904 -0.081289 -0.013983 -0.032105 0.229929 0.435431 0.547973 0.751948 0.991997 1.155696 1.248789 1.386818 1.480645 1.539897 1.606642 1.511919 1.405545 1.220334 1.009377 0.929877 0.785824 0.590690 0.493871 0.391647 0.117997 0.054088 -0.007073 -0.261480 -0.451676 -0.497535 -0.589863 -1.249019 -2.050994 -1.096753 -1.196459 -1.127550 -4.021619 -1.795796 -0.988482 -1.263272 -1.875978 -4.130651 -13.860693 -13.860693 -13.860693 -12.759810 -3.551688 -13.860693 -13.860693 -10.619150 -13.842297 -12.759810 -4.464228 -8.180398 -13.860693 

-13.860693 -13.860693 -13.860693 -13.860693 -7.953697 -13.860693 -6.797366 -2.308738 -3.157001 -4.022290 -3.397932 -2.539683 -1.585394 -5.622423 -7.509674 -1.124659 -2.625069 -1.268220 -1.804488 -1.331534 -0.967917 -0.761610 -0.887955 -0.771799 -0.280953 -0.379159 -0.309842 -0.080069 -0.080519 -0.176162 0.234895 0.392696 0.408170 0.700641 0.872263 1.057998 1.134982 1.248912 1.336987 1.419557 1.463498 1.351588 1.196956 1.067828 0.895966 0.574363 0.622295 0.503694 0.189373 0.251642 -0.035645 -0.339730 -0.048025 -0.274894 -0.661925 -0.800833 -0.849762 -1.214276 -1.061255 -0.797286 -0.835196 -2.358703 -1.035872 -1.296903 -3.485195 -3.389950 -5.665027 -1.287277 -1.131249 -3.754828 -2.875579 -3.405433 -10.967668 -13.860693 -12.759810 -13.860693 -1.255834 -13.860693 -13.860693 -13.860693 -13.860693 

-13.860693 -13.860693 -2.434335 -6.186119 -13.860693 -13.860693 -13.860693 -13.842297 -3.253589 -1.351205 -13.860693 -10.967668 -1.074473 -1.992645 -2.137436 -2.150815 -1.337064 -4.492215 -1.899441 -1.039262 -3.737415 -0.581929 -1.165693 -0.421837 -0.441347 -0.514814 -0.232580 -0.309369 -0.014319 -0.003712 0.107716 0.229892 0.659352 0.624074 0.802555 0.946466 1.046839 1.075450 1.227485 1.288427 1.275383 1.224585 1.054919 0.860266 0.671390 0.560229 0.325209 0.361292 0.048460 -0.039848 -0.005761 -0.231568 -0.526092 -0.480211 -0.741390 -0.494897 -1.286343 -1.164317 -2.159105 -1.245466 -1.974230 -2.391254 -1.221323 -0.944089 -3.107933 -2.945404 -4.022290 -8.178351 -5.858661 -3.809641 -13.860693 -3.703994 -13.860693 -8.721527 -9.279674 -13.860693 -3.157001 -13.860693 -8.180398 -13.860693 -13.860693 

-4.578187 -13.860693 -13.860693 -2.392122 -13.860693 -13.836911 -9.279673 -2.677152 -13.860693 -2.577842 -13.860693 -1.074473 -1.103831 -4.521033 -1.175773 -1.109815 -2.731865 -2.581163 -1.306678 -1.284961 -0.984545 -1.139952 -1.951944 -0.645006 -0.621424 -0.533575 -0.485265 -0.322561 -0.289765 0.009277 -0.048881 0.192795 0.417634 0.533466 0.656764 0.744133 0.906258 0.989834 1.123041 1.126975 1.113875 1.012008 0.905943 0.684404 0.489531 0.481727 0.251446 0.009862 0.006055 -0.161811 -0.337548 -0.447283 -0.672691 -0.692394 -0.885235 -0.586156 -0.622879 -1.833360 -4.146845 -1.975535 -1.483333 -13.716130 -2.722260 -1.093852 -2.875579 -2.510190 -13.860693 -10.967444 -13.860693 -12.759810 -2.308738 -13.860693 -13.860693 -2.308738 -13.860693 -13.716130 -13.860693 -11.143884 -13.860693 -13.860693 -1.287277 

-13.860693 -1.656080 -13.860693 -13.860693 -13.860693 -6.797432 -5.988601 -12.759810 -13.840999 -13.860693 -7.220608 -13.860693 -5.923457 -2.027836 -1.569993 -2.650614 -0.983018 -5.938297 -1.912661 -1.172243 -0.861544 -2.287417 -1.744278 -2.153691 -0.907892 -0.736247 -0.964109 -0.204523 -0.294592 -0.138052 0.102303 -0.004899 0.112554 0.460437 0.593396 0.619964 0.865434 0.883962 1.006949 0.993814 0.959829 0.937108 0.841134 0.492540 0.377104 0.205562 0.126237 -0.112553 -0.022993 -0.199584 -0.247580 -0.473236 -0.319071 -0.656490 -0.969563 -0.873014 -1.830575 -1.317326 -0.853321 -0.846904 -0.995067 -2.225228 -2.474370 -1.245848 -2.758381 -13.557546 -2.027836 -4.351659 -1.255834 -1.287277 -13.860693 -13.860693 -6.186119 -13.860693 -2.308738 -13.860693 -13.860693 -10.619150 -13.860693 -5.988601 -13.860693 

-7.509674 -1.351205 -2.392122 -13.859290 -13.860693 -12.759810 -13.096229 -13.860693 -8.721527 -13.860693 -5.923457 -13.836911 -13.860693 -10.616267 -1.255834 -4.464228 -1.346334 -4.022260 -1.051159 -1.056350 -0.994506 -1.091360 -1.159700 -2.225503 -0.731356 -1.170017 -0.395183 -0.505270 -0.851457 -0.155088 -0.173931 0.131344 0.111975 0.276338 0.428824 0.599093 0.630704 0.810749 0.923492 0.897164 0.860019 0.704382 0.519075 0.506627 0.340994 0.219161 -0.055118 -0.062724 -0.176170 -0.422292 -0.587527 -0.546349 -0.690870 -0.812755 -0.761567 -1.221397 -1.407255 -0.799549 -1.929820 -3.205119 -1.058761 -1.539709 -4.464144 -2.387380 -13.860693 -13.860693 -10.619150 -5.374178 -7.613263 -1.077548 -10.967668 -2.226743 -4.240479 -2.226743 -1.906495 -13.860693 -13.860693 -13.716130 -10.967444 -13.860693 -13.860693 

-13.860693 -13.860693 -12.931555 -13.860372 -2.875579 -4.578187 -13.860693 -13.860693 -13.860693 -13.860693 -13.860693 -1.287277 -5.539888 -8.643180 -3.205121 -2.674942 -3.501136 -3.431558 -3.721255 -0.774244 -1.249273 -1.802149 -0.640334 -0.829584 -0.775883 -0.695410 -1.282800 -0.547895 -0.592612 -0.650853 -0.114177 -0.006251 0.102471 0.245681 0.333529 0.454671 0.699338 0.633752 0.726822 0.819482 0.704318 0.564247 0.370838 0.235980 0.087943 0.030482 -0.201411 -0.164807 -0.259583 -0.521277 -0.398565 -0.311333 -1.433817 -0.693660 -0.982506 -1.948649 -0.862798 -1.543143 -4.023282 -2.318361 -1.900023 -2.310892 -1.687992 -1.255834 -1.255830 -5.858661 -13.557546 -10.458420 -2.829891 -5.858661 -1.351205 -13.860693 -13.860693 -13.860693 -2.829891 -13.860693 -6.319534 -8.719854 -9.279674 -13.860693 -13.860693 

-13.860693 -1.255832 -13.860693 -13.860693 -1.351205 -4.751731 -13.860693 -4.185411 -13.860693 -13.860693 -6.728118 -13.860693 -1.585898 -7.220607 -1.351205 -1.101859 -4.076316 -1.101646 -1.073954 -11.410498 -2.954283 -5.517288 -2.992532 -0.870396 -1.212720 -0.984155 -0.575892 -0.895346 -0.597305 -0.618249 -0.406959 -0.085428 -0.088953 0.083742 0.318816 0.457104 0.410208 0.618565 0.657708 0.682119 0.590841 0.392555 0.077148 0.258484 -0.047892 -0.213991 -0.104625 -0.335995 -0.919267 -0.503177 -0.737578 -1.899010 -0.504549 -1.429348 -0.791840 -2.149808 -2.338263 -2.409314 -5.858065 -2.686580 -1.253363 -2.411356 -13.701326 -1.620815 -13.860693 -1.568244 -4.693535 -13.845949 -13.387310 -13.860693 -13.859290 -10.619150 -13.860693 -1.103831 -13.716130 -13.860693 -4.464228 -13.860693 -1.912661 -13.860693 -1.016798 

-13.606158 -13.842297 -13.860693 -13.860693 -11.143884 -13.860693 -5.988601 -6.181740 -1.103831 -3.157001 -13.860693 -5.477108 -1.287277 -13.716130 -3.013432 -12.759810 -13.860693 -2.293473 -9.279619 -0.968627 -1.874963 -0.845499 -2.224716 -2.524189 -0.773875 -2.923549 -0.987481 -0.850249 -0.747715 -0.785629 -0.267021 -0.388859 -0.036079 -0.206007 0.248335 0.107484 0.372403 0.558769 0.537337 0.465130 0.418059 0.224714 0.219502 0.017896 -0.092592 -0.223424 -0.186279 -0.549042 -0.801808 -0.605915 -1.321187 -0.967421 -2.020841 -0.940431 -0.994134 -1.049849 -0.726643 -0.887945 -2.311381 -2.693175 -2.675845 -2.637306 -13.716130 -3.450930 -1.196160 -2.650588 -1.873847 -4.464228 -13.860693 -2.434335 -13.860693 -10.705777 -13.387310 -4.076316 -13.860693 -13.860693 -13.860693 -13.860693 -13.860693 -7.220607 -13.860693 

-13.860693 -13.860693 -13.860693 -13.860693 -13.860693 -13.860693 -13.857826 -2.392122 -8.180398 -1.103831 -9.279674 -13.860693 -2.027836 -13.860693 -13.836435 -1.341457 -3.401066 -3.088405 -0.862200 -3.401075 -2.177759 -1.877602 -1.247284 -3.321190 -0.800740 -1.048215 -0.620444 -1.284853 -1.526365 -1.530271 -0.959057 -0.322484 -0.468963 -0.043653 0.144619 0.120636 0.245448 0.384342 0.235246 0.402987 0.246310 0.241338 0.027081 -0.104786 -0.488662 -0.527609 -0.901169 -0.449283 -0.939624 -0.734229 -1.049517 -2.030848 -1.676390 -1.087211 -0.922567 -1.241436 -1.059584 -2.562553 -4.229111 -2.256835 -1.255753 -4.277102 -2.650614 -0.994044 -13.860693 -2.308738 -1.255834 -2.308738 -13.860693 -4.336016 -13.860693 -13.860693 -13.860693 -8.638617 -4.130690 -13.860693 -5.539888 -13.860693 -13.860693 -13.840999 -13.860693 

-3.450932 -2.739558 -13.860693 -13.860693 -13.860693 -13.842297 -13.860693 -13.860693 -3.101483 -4.240479 -3.109229 -13.860693 -1.074473 -9.263701 -3.109229 -1.074473 -13.860693 -6.186116 -2.829884 -3.109228 -1.337000 -2.305710 -3.326679 -3.154929 -2.754128 -1.614103 -1.072830 -1.243709 -0.561261 -0.625939 -0.832500 -0.528697 -0.197517 -0.415616 -0.135749 -0.090329 0.004343 0.108510 0.149803 -0.002559 0.170188 0.134371 -0.275896 -0.266673 -0.141952 -0.325191 -0.948627 -0.817159 -1.145019 -1.616088 -1.123507 -1.061304 -1.234654 -2.242144 -2.353215 -1.958105 -1.551996 -1.302269 -3.014130 -10.617275 -13.860693 -9.279674 -2.226532 -3.501136 -2.256835 -4.240479 -1.911013 -13.860693 -10.746203 -13.860693 -13.860693 -1.255834 -13.860693 -13.860693 -13.860693 -13.842297 -10.619150 -13.860693 -3.501136 -5.923457 -13.860693 

-13.860693 -13.860693 -13.860693 -1.874964 -12.931099 -1.287277 -9.279662 -1.351205 -10.967668 -13.860693 -5.788286 -13.860693 -13.860693 -4.185407 -5.923457 -4.521034 -1.911083 -4.908291 -3.205121 -1.985092 -11.410527 -1.287104 -4.464228 -2.886493 -1.247111 -0.933755 -1.451752 -0.529856 -1.543520 -0.426388 -0.828483 -0.926872 -0.586886 -0.427997 -0.293743 -0.049795 0.054245 0.070149 -0.110784 -0.057587 -0.078640 -0.425423 -0.021050 -0.738044 -0.390654 -0.688837 -0.613636 -0.823115 -0.820465 -0.658274 -1.007503 -1.042675 -1.287992 -0.988608 -1.209475 -2.182373 -2.921207 -0.978629 -2.645189 -2.178526 -2.027836 -1.265837 -1.161538 -7.542632 -2.434335 -5.539888 -5.539888 -2.764179 -1.103831 -10.619150 -1.068958 -13.860693 -13.860693 -3.809659 -1.103831 -13.860693 -13.860693 -13.860693 -13.860693 -13.860693 -13.860693 

-13.860693 -13.860693 -13.860693 -13.860693 -13.860693 -13.860693 -13.860693 -13.860693 -13.860693 -2.967997 -13.860693 -1.313367 -13.860693 -4.578186 -13.860693 -13.860693 -13.860693 -1.101646 -6.846480 -2.013442 -1.611631 -2.341084 -3.014727 -3.501575 -1.559574 -2.070317 -0.928599 -1.447071 -0.859672 -1.041472 -1.397472 -0.241514 -0.376005 -0.416122 -0.284380 -0.068409 -0.015414 -0.169172 -0.107220 0.007757 -0.452464 -0.625741 -0.269427 -0.299345 -0.305027 -0.719100 -0.566027 -1.208062 -2.027483 -1.042107 -1.896494 -2.505209 -2.160618 -1.996310 -1.800823 -2.242352 -2.318894 -2.341996 -3.705414 -10.619150 -5.414808 -12.759810 -13.860693 -1.621429 -5.988601 -4.295895 -13.860693 -2.574548 -13.860693 -2.308738 -13.860372 -13.860693 -2.027836 -1.133537 -13.860693 -1.585898 -3.501136 -5.988601 -8.721527 -13.860693 -13.860693 

-13.860693 -13.860693 -13.860693 -13.860693 -13.860693 -10.705777 -13.840999 -13.387310 -13.860693 -13.860693 -13.859290 -13.860693 -13.860693 -13.860693 -1.016798 -1.989094 -13.860693 -4.001760 -1.103831 -8.643180 -1.103831 -0.736860 -0.905579 -1.121768 -2.257001 -1.071314 -0.839855 -1.244747 -1.053473 -2.204000 -0.742824 -0.924604 -0.643161 -0.495300 -0.398033 -0.158867 -0.470417 -0.210735 -0.424630 -0.530716 -0.179175 -0.628155 -0.403152 -0.290989 -1.265967 -1.532594 -0.700265 -0.654508 -0.744696 -1.557990 -1.302677 -2.668712 -2.459337 -0.776972 -1.255830 -2.188157 -1.928320 -3.446160 -2.921614 -13.860693 -1.615132 -13.860693 -2.398608 -2.829889 -5.557631 -13.860693 -1.255834 -13.860693 -2.348290 -6.319534 -13.860693 -13.860693 -3.501136 -13.860693 -13.860693 -13.860693 -13.860693 -13.860693 -13.860693 -13.860693 -13.860693 

-13.860693 -13.860693 -13.860693 -13.860693 -13.860693 -13.860693 -13.860693 -13.840999 -13.860693 -5.477176 -4.987987 -2.739558 -2.967997 -8.180398 -10.967638 -13.860693 -11.410481 -2.739558 -0.998873 -1.490268 -13.860693 -0.802236 -4.463837 -3.125947 -1.233121 -1.287268 -3.154898 -0.848555 -1.539200 -0.724400 -0.545126 -0.596028 -0.932685 -1.001011 -0.511160 -0.404589 -0.303658 -0.452519 -0.491616 -0.526432 -0.472517 -0.585489 -0.839272 -0.344163 -0.659122 -1.027817 -0.935058 -0.759012 -0.772885 -1.834681 -1.723923 -4.740138 -2.983357 -1.233783 -1.870177 -3.109229 -13.860693 -5.539603 -2.694912 -9.279674 -1.319067 -10.961263 -2.770516 -4.407426 -13.860693 -13.860693 -13.858827 -1.585898 -10.619150 -8.180398 -13.860693 -13.860693 -13.860693 -13.860693 -13.860693 -10.619150 -13.860693 -13.860693 -13.860693 -13.860693 -13.860693 

-13.860693 -13.860693 -6.319534 -13.860693 -13.860693 -13.860693 -1.255834 -13.860693 -13.860693 -12.759810 -13.860693 -5.858661 -13.860693 -13.860693 -13.860693 -1.077548 -13.860693 -13.860693 -4.022290 -4.463439 -6.797432 -1.872844 -2.784551 -13.840999 -13.860693 -0.700097 -0.964814 -3.224527 -1.686680 -0.922338 -0.700780 -0.978493 -0.659599 -0.693418 -0.546071 -0.921825 -0.632800 -0.551528 -0.931882 -0.657020 -0.762481 -1.717021 -0.696628 -0.665442 -0.940563 -1.734920 -0.935734 -1.568109 -0.939695 -0.708152 -1.283910 -0.953421 -0.943234 -1.003961 -1.269406 -1.318795 -5.665025 -2.694912 -2.359015 -2.694912 -2.658841 -13.860693 -3.551688 -1.133537 -1.351200 -4.952205 -6.319534 -1.551328 -3.501136 -1.874964 -13.860693 -2.650614 -1.989097 -13.860693 -3.450932 -13.860693 -13.860693 -1.319067 -13.860693 -13.860693 -13.860693 

-13.860693 -6.797432 -13.860693 -2.694912 -13.860693 -12.931555 -13.860693 -13.860693 -13.860693 -3.450932 -13.860693 -6.728118 -4.464228 -10.967668 -13.860693 -1.071910 -1.103831 -8.180398 -4.185411 -2.638119 -2.650614 -1.103831 -0.757108 -2.739556 -3.226089 -13.860693 -1.086446 -2.524988 -1.328524 -0.864406 -1.148999 -0.989350 -0.472290 -0.755401 -1.193719 -0.614392 -0.885890 -0.545783 -0.381757 -0.528226 -0.536211 -1.451295 -1.032857 -2.500207 -1.395444 -1.012684 -1.003644 -2.036976 -1.104914 -1.941988 -1.251032 -2.809148 -3.014724 -2.258597 -1.902393 -2.504025 -13.860693 -5.858661 -1.576096 -1.255833 -3.809659 -5.988601 -4.240479 -13.860693 -13.860693 -13.860693 -13.860693 -8.180398 -13.860693 -1.103831 -10.455024 -6.319534 -6.252653 -5.923457 -13.860693 -13.860693 -13.860693 -4.578187 -13.860693 -13.860693 -13.860693 

-13.860693 -13.860693 -13.860693 -3.400363 -12.931555 -3.109228 -3.014727 -5.414812 -13.860693 -13.860693 -8.180398 -13.860693 -5.539888 -1.287245 -2.677231 -4.130690 -13.860693 -13.860693 -2.754432 -1.050661 -1.912661 -4.130690 -13.860693 -3.097780 -1.510053 -10.619134 -2.528169 -1.536842 -2.582635 -1.941520 -0.432326 -0.886375 -2.003326 -0.729640 -1.566787 -0.512092 -0.530904 -0.661512 -0.748210 -0.685880 -1.017007 -0.758500 -2.260658 -1.148901 -1.455098 -1.539979 -1.325297 -2.650599 -0.899498 -1.103447 -2.868763 -1.267799 -4.928402 -3.108656 -2.967997 -2.751201 -1.098592 -2.967994 -13.860693 -5.539888 -5.923457 -13.842297 -1.337015 -13.860693 -13.860693 -13.387310 -4.451434 -13.859599 -13.860693 -5.539888 -13.860693 -13.860693 -11.410527 -13.860693 -13.860693 -13.860693 -8.180398 -13.860693 -13.860693 -13.860693 -13.860693 

-13.860693 -1.585898 -13.860693 -13.860693 -13.387310 -13.860693 -13.860693 -13.860693 -13.860693 -8.721527 -13.860693 -13.860693 -5.666355 -13.860693 -13.840999 -7.953697 -8.643180 -11.143884 -4.166426 -13.860693 -1.085287 -4.407770 -3.053025 -1.303768 -2.027836 -1.072016 -1.497061 -1.073821 -6.143334 -2.453155 -2.252990 -0.852599 -1.070287 -1.454020 -1.672084 -0.888709 -0.628842 -0.863292 -0.976219 -0.589842 -0.955361 -1.018741 -1.514762 -0.801150 -1.659406 -3.396282 -2.363324 -1.071099 -0.887633 -1.254568 -9.279674 -1.162059 -3.409588 -1.656080 -3.354950 -4.680544 -4.464228 -1.282061 -13.860693 -13.860693 -13.860372 -13.860693 -13.860693 -13.848163 -6.566062 -10.956565 -13.859599 -13.860693 -4.163198 -2.739558 -13.860693 -13.860693 -13.860693 -5.539888 -13.860693 -13.860693 -13.860693 -13.860693 -1.912661 -13.860693 -13.860693 

-13.860693 -4.578187 -13.860693 -13.860693 -10.619150 -13.860693 -7.656292 -5.988601 -6.867092 -8.180398 -1.255834 -13.860693 -13.860693 -13.860693 -4.351659 -1.241805 -12.759810 -3.368487 -2.829888 -4.022159 -3.287238 -13.859290 -5.921060 -2.344700 -2.536057 -1.073012 -5.729480 -3.400837 -1.924579 -0.992485 -0.979765 -1.231991 -0.602918 -0.727445 -0.917810 -1.443081 -0.987481 -1.289664 -0.890668 -0.884044 -2.224091 -2.796650 -2.523712 -1.965915 -0.835522 -2.183553 -1.044041 -0.800871 -5.687593 -2.257858 -3.026356 -2.616290 -2.215618 -1.132623 -4.103240 -2.226678 -2.670204 -13.860693 -13.860693 -8.643180 -0.988482 -6.252653 -13.860693 -4.464228 -13.860693 -10.619150 -13.860693 -5.539887 -13.860693 -13.845463 -13.860693 -13.860693 -13.860693 -2.308738 -1.103831 -13.860693 -13.860693 -13.860693 -13.860693 -2.434335 -13.860693 

-13.860693 -1.585898 -10.619150 -6.797432 -13.860693 -13.860693 -13.860693 -13.387310 -13.067574 -11.143884 -13.860693 -2.694912 -13.860693 -3.809659 -5.988601 -2.308738 -3.757370 -5.988601 -13.860693 -3.069319 -2.183471 -1.103831 -10.361289 -13.716130 -10.619150 -3.156596 -5.803637 -3.354939 -2.277112 -1.800618 -1.845799 -1.929862 -1.167991 -1.034319 -1.621988 -1.569863 -1.758635 -0.876948 -0.945662 -1.015523 -0.963857 -1.076968 -2.223870 -4.669760 -1.942030 -2.257240 -1.977315 -1.597307 -1.777498 -1.102095 -3.389975 -3.606175 -2.694912 -1.255834 -3.679369 -4.160178 -10.619150 -4.295895 -13.860693 -3.705429 -13.860693 -3.401075 -13.860693 -13.860693 -10.619150 -13.860693 -13.860693 -13.860693 -13.860693 -13.860693 -13.860693 -13.860693 -13.860693 -13.860693 -5.988601 -13.860693 -13.860693 -13.860693 -13.860693 -13.860693 -2.434335 

-13.860693 -13.860693 -4.693535 -13.860693 -13.860693 -13.860693 -13.860693 -13.860693 -13.860693 -13.860693 -1.103831 -13.860693 -13.860693 -13.858827 -13.860693 -13.860693 -4.693535 -4.351659 -2.392122 -13.840999 -13.860693 -4.462374 -3.205121 -3.105183 -2.689485 -12.897640 -13.860693 -1.103515 -1.001329 -1.096354 -3.794416 -4.820298 -0.921657 -0.767671 -1.080385 -0.982909 -1.053540 -1.457891 -1.604444 -0.970793 -0.756471 -0.819028 -1.068786 -2.320035 -2.022186 -2.167237 -1.860316 -3.307927 -7.220555 -3.365059 -3.409588 -2.322878 -1.652220 -4.458210 -3.705414 -13.858827 -3.757370 -13.860693 -12.759810 -11.410527 -13.716130 -8.721527 -13.860693 -3.501136 -13.096229 -12.759810 -13.860693 -10.619150 -13.860693 -13.860693 -6.319534 -13.860693 -13.860693 -13.860693 -13.860693 -13.860693 -13.860693 -13.860693 -3.157001 -13.860693 -13.860693 

-13.860693 -13.860693 -13.840999 -13.860693 -13.860693 -13.860693 -13.860693 -13.860693 -13.860693 -1.103831 -13.860693 -4.076316 -13.860693 -5.539888 -1.287277 -13.860693 -3.109229 -13.860693 -1.351205 -13.860693 -13.860693 -1.912661 -8.638617 -13.845949 -7.953697 -3.302401 -13.860693 -13.860693 -2.280852 -2.737113 -1.766000 -2.577123 -0.800028 -1.120741 -2.082267 -1.073774 -2.198984 -0.842342 -1.074666 -1.823758 -2.338923 -1.062913 -1.588948 -4.102078 -2.227854 -4.282023 -2.620878 -2.826249 -2.418482 -2.729076 -3.226089 -2.027782 -1.315486 -3.801651 -3.501127 -13.860693 -8.721527 -13.860693 -2.875579 -13.860693 -13.860693 -13.860693 -13.860693 -13.860693 -8.180398 -13.860693 -13.860693 -1.016796 -13.860693 -13.860693 -13.860693 -13.860693 -13.860693 -13.860693 -13.860693 -13.860693 -13.860693 -13.860693 -13.860693 -13.860693 -13.860693 

-13.860693 -13.860693 -13.860693 -13.860693 -13.860693 -13.860693 -13.860693 -13.860693 -1.255834 -12.931555 -13.860693 -7.953697 -13.860693 -4.351659 -13.716130 -13.860693 -5.988597 -7.953690 -3.157001 -13.860693 -13.860693 -6.252653 -2.308737 -13.860693 -1.912661 -1.103582 -3.061804 -4.020547 -2.829045 -1.247938 -1.831329 -0.603739 -0.595655 -4.142614 -2.351248 -2.306964 -0.979156 -0.906914 -0.803022 -1.486556 -2.443382 -2.356922 -2.954286 -2.023844 -2.722260 -6.186119 -10.318244 -13.859599 -1.868748 -4.215888 -0.988482 -13.860693 -13.860693 -2.308735 -1.304446 -11.410527 -4.464228 -3.401075 -10.361289 -1.302880 -13.860693 -1.876017 -13.860693 -13.860693 -13.860693 -13.860693 -13.860693 -2.359015 -13.860693 -10.705777 -13.860693 -13.860693 -13.860693 -13.860693 -13.860693 -13.860693 -13.860693 -13.860693 -13.860693 -13.860693 -13.860693 

-13.860693 -13.860693 -13.860693 -13.860693 -7.509674 -13.860693 -5.539888 -4.240479 -13.860693 -13.860693 -8.643180 -2.829891 -3.109229 -2.392122 -10.619150 -13.860693 -3.450932 -9.279674 -13.860693 -1.133537 -13.716130 -13.845912 -10.956565 -1.585898 -1.912661 -1.585898 -13.860693 -2.381582 -3.109217 -2.789933 -2.414336 -2.165260 -1.959361 -1.246037 -1.772917 -0.863130 -2.143083 -2.908123 -0.880765 -1.898779 -2.071230 -1.869303 -1.960598 -2.404990 -3.501136 -1.225646 -2.308738 -2.921614 -2.783788 -2.726307 -13.859599 -13.860693 -7.220608 -1.561816 -1.938694 -13.860693 -3.705429 -2.350256 -2.739558 -13.860693 -13.860693 -1.016798 -13.860693 -13.860693 -13.716130 -1.989097 -13.860693 -13.860693 -13.860693 -13.860693 -13.860693 -13.860693 -13.860693 -13.860693 -13.860693 -13.860693 -13.860693 -13.860693 -6.252653 -13.860693 -13.860693 

-13.860693 -13.860693 -13.860693 -13.860693 -13.860693 -11.410527 -13.860693 -13.860693 -10.967668 -13.860693 -13.860693 -5.539888 -5.858661 -9.279674 -5.988601 -13.860693 -13.860693 -10.619150 -13.860693 -13.860693 -11.410527 -1.665411 -4.240479 -13.557546 -2.434335 -4.464228 -4.464228 -4.751731 -2.843592 -2.739557 -2.513663 -3.061804 -2.923522 -1.882189 -5.363838 -1.291321 -2.171397 -2.481663 -1.093775 -4.464228 -3.296267 -2.947211 -2.349264 -4.019212 -0.988337 -1.194468 -3.109125 -8.180398 -2.643262 -1.573214 -2.350256 -2.350256 -8.721527 -2.392122 -13.860693 -2.308737 -1.133537 -13.860693 -13.860693 -4.295895 -8.721527 -3.757370 -13.860693 -0.988482 -13.860693 -3.705429 -13.860693 -13.860693 -13.860693 -13.860693 -13.860693 -13.860693 -13.860693 -5.539888 -13.860693 -13.860693 -13.860693 -5.923457 -13.860693 -13.860693 -13.860693 

-13.860693 -13.860693 -1.585898 -13.860693 -13.860693 -13.860693 -13.860693 -13.860693 -13.860693 -13.860693 -9.279673 -13.860693 -13.860693 -13.860693 -13.860693 -1.121774 -13.860693 -13.860693 -2.739558 -13.860693 -1.912661 -3.109229 -1.103831 -13.860682 -1.255834 -1.912661 -13.860693 -2.650614 -1.255834 -3.207264 -1.133118 -0.859263 -2.308737 -1.527069 -2.165558 -1.565451 -1.046933 -3.621805 -1.241795 -3.662722 -1.099065 -2.108167 -2.826548 -0.998301 -3.379471 -8.721527 -2.031187 -1.605358 -3.939449 -5.923457 -13.860693 -5.794211 -0.991053 -13.860693 -6.723731 -13.860693 -13.860693 -13.860693 -13.860693 -11.410527 -1.869308 -2.829541 -3.501136 -13.860693 -13.860693 -13.860693 -13.860693 -1.319067 -2.308738 -1.319067 -13.860693 -13.860693 -13.860693 -13.860693 -13.860693 -13.860693 -13.860693 -13.860693 -13.860693 -13.860693 -13.860693 

-13.860693 -13.860693 -13.860693 -8.721527 -13.860693 -13.860693 -13.860693 -13.860693 -1.103831 -1.103831 -13.860693 -13.860693 -13.860693 -13.860693 -11.410527 -5.923457 -1.133537 -13.860693 -9.279674 -13.860693 -1.912661 -12.746382 -2.798543 -2.921609 -7.953697 -2.230955 -13.860372 -13.860693 -5.923453 -0.988482 -13.860693 -2.424162 -1.255830 -3.381623 -6.252653 -2.341111 -2.392122 -2.347560 -1.565373 -1.255823 -13.860693 -2.731447 -0.970907 -13.860693 -0.970584 -3.501136 -1.912661 -13.860693 -8.721527 -4.114084 -3.757370 -2.027836 -3.401075 -4.022290 -1.765983 -13.860693 -13.860693 -13.860693 -13.860693 -13.860693 -10.619150 -5.539888 -13.860693 -13.860693 -13.860693 -13.860693 -5.539888 -13.860693 -1.351205 -13.860693 -13.860693 -13.860693 -13.860693 -13.860693 -13.860693 -13.859599 -13.860693 -13.860693 -13.860693 -13.860693 -13.860693 

-13.860693 -13.860693 -13.860693 -2.392122 -13.860693 -13.860693 -13.860693 -13.860693 -13.860693 -2.784551 -13.860693 -13.860693 -13.860693 -13.860693 -13.860693 -1.912661 -10.967668 -12.759810 -13.860693 -13.860693 -4.076316 -1.912661 -13.860693 -13.860693 -13.860693 -3.205121 -4.464228 -13.860693 -4.521034 -13.860693 -1.912661 -5.461986 -2.216617 -13.858519 -3.401075 -2.057173 -2.935408 -7.220608 -2.039653 -1.316745 -4.464228 -1.784670 -2.557755 -13.860693 -1.133537 -1.580651 -4.429194 -12.931555 -13.860693 -13.860693 -1.918091 -13.387310 -13.859599 -13.860693 -13.860693 -13.860693 -13.842297 -13.860693 -2.739525 -13.860693 -13.859599 -13.860693 -13.845949 -13.860693 -13.860693 -3.501136 -13.836911 -13.860693 -13.860693 -13.860693 -4.521034 -13.860693 -2.829891 -13.860693 -4.464144 -13.860693 -13.860693 -13.860693 -13.860693 -13.860693 -13.860693 

-13.860693 -13.860693 -8.180398 -13.860693 -13.860693 -13.860693 -13.860693 -13.860693 -1.077548 -13.860693 -5.414812 -13.860693 -2.392122 -13.860693 -13.860693 -13.860693 -8.721527 -13.860693 -8.643180 -13.860693 -13.860693 -12.931555 -13.860693 -13.860693 -13.860693 -1.103831 -3.450932 -3.046974 -0.980123 -3.253583 -8.070599 -13.860693 -5.840186 -1.074473 -1.101882 -2.434146 -3.315251 -4.025648 -0.953804 -2.967997 -2.027836 -2.972895 -3.168855 -10.705777 -4.271798 -13.860693 -1.078570 -10.666918 -4.130690 -13.860693 -13.860693 -13.860693 -13.860693 -13.860693 -3.401075 -13.860693 -13.860693 -6.867092 -13.860693 -13.860693 -13.860693 -2.430300 -13.845949 -13.860693 -13.860693 -13.860693 -13.860693 -13.860693 -13.860693 -13.860693 -13.860693 -13.860693 -13.860693 -13.860693 -13.860693 -13.860693 -13.860693 -13.860693 -13.860693 -13.860372 -1.103831 

-13.860693 -13.860693 -9.279674 -13.860693 -8.721527 -13.860693 -13.860693 -12.759810 -13.860693 -13.860693 -13.860693 -5.988601 -13.860693 -13.860693 -13.860693 -1.766000 -13.860693 -13.860693 -7.953697 -1.912661 -13.860693 -2.426698 -13.860693 -13.860693 -6.319534 -7.656292 -4.236874 -13.860693 -13.860693 -2.829891 -13.860693 -2.392122 -0.964089 -1.131197 -4.076316 -13.860693 -0.968118 -3.757365 -13.860693 -2.216617 -3.197691 -1.582612 -5.858661 -3.205121 -8.069595 -4.464228 -1.255811 -2.829891 -3.401075 -13.859290 -8.180398 -13.860693 -13.860693 -1.989097 -13.860693 -3.157001 -13.860693 -8.419270 -8.643180 -13.860693 -13.860693 -2.350256 -13.860693 -13.860693 -13.860693 -5.539888 -2.434335 -13.860693 -13.860693 -13.860693 -13.860693 -13.860693 -13.860693 -13.860693 -13.860693 -13.860693 -13.860693 -13.860693 -13.860693 -13.860693 -13.860693 

-1.255834 -13.860693 -13.860693 -13.860693 -13.860693 -13.860693 -13.860693 -4.521034 -13.860693 -13.860693 -13.387310 -13.860693 -13.860693 -2.308738 -13.858519 -8.643180 -13.860693 -13.860693 -10.967668 -13.860693 -13.860693 -8.721527 -1.255834 -13.860693 -13.860693 -2.829890 -13.860693 -13.860693 -13.840999 -8.721527 -2.308738 -0.985853 -1.912661 -13.860693 -2.392122 -5.539888 -4.295822 -3.341435 -5.818028 -3.757365 -1.351205 -13.860693 -4.464228 -13.860693 -7.220608 -13.716130 -0.935453 -13.860693 -5.923457 -10.619150 -13.860693 -13.860693 -13.860693 -3.501136 -13.860693 -5.238858 -13.860693 -13.860693 -13.860693 -13.860693 -13.860693 -13.860693 -13.860693 -13.860693 -13.860693 -1.133537 -13.860693 -13.716130 -13.860693 -13.860693 -1.585898 -13.860693 -13.860693 -13.860693 -13.860693 -13.860693 -13.860693 -13.860693 -13.860693 -13.860693 -13.860693 

-13.860693 -12.931555 -13.860693 -13.860693 -13.860693 -13.860693 -13.860693 -13.860693 -13.860693 -3.705429 -13.860693 -13.860693 -1.255834 -13.860693 -13.860693 -13.860693 -13.860693 -13.860693 -13.860693 -13.860693 -13.860693 -6.317477 -13.387310 -6.319534 -6.319534 -13.096229 -4.351659 -13.860693 -2.159215 -13.860693 -13.860693 -8.721527 -5.687572 -8.643180 -2.315340 -3.501136 -3.205121 -4.578187 -13.860693 -0.988482 -2.875579 -0.911683 -2.350256 -2.875579 -2.875579 -13.860693 -6.184855 -13.860693 -3.157001 -13.860693 -3.157001 -1.585898 -1.874964 -13.860693 -13.860693 -13.860693 -13.860693 -13.860693 -1.287277 -5.414809 -13.859290 -13.860693 -13.860693 -13.860693 -13.860693 -13.860693 -1.319067 -13.860693 -13.860693 -13.860693 -13.860693 -13.860693 -13.860693 -13.860693 -13.716130 -13.860693 -13.860693 -2.631866 -13.860693 -13.860693 -13.860693 

-13.860693 -5.539888 -13.860693 -1.103831 -13.860693 -13.860693 -2.875579 -13.860693 -13.860693 -13.860693 -13.860693 -2.308738 -13.819909 -13.860693 -6.186119 -13.860693 -13.860693 -13.860693 -13.860693 -4.464228 -5.539888 -1.912644 -13.860693 -13.860693 -13.860693 -12.759810 -1.103368 -4.521034 -13.860693 -13.860693 -13.840999 -13.860693 -8.179927 -13.860693 -0.988482 -13.860693 -13.859599 -3.501136 -3.401075 -13.860693 -2.879365 -1.133537 -13.860693 -13.860693 -13.557546 -13.860693 -1.133537 -13.860693 -13.860693 -13.860693 -8.721527 -3.501136 -13.860693 -1.551321 -1.103831 -13.860693 -13.860693 -13.860693 -7.953697 -13.857826 -13.860693 -13.860693 -13.860693 -13.860693 -13.860693 -13.860693 -1.103831 -13.860693 -13.860693 -13.860693 -13.860693 -13.860693 -13.860693 -13.860693 -13.860693 -13.860693 -13.860693 -13.860693 -13.860693 -13.860693 -13.860693 

-5.539888 -13.860693 -13.860693 -13.860693 -13.860693 -13.860693 -13.860693 -13.860693 -13.860693 -13.860693 -13.860693 -13.860693 -13.860693 -12.759810 -13.860693 -13.860693 -13.860693 -13.860693 -8.721527 -3.061804 -12.759810 -8.721527 -1.989053 -4.520716 -13.860693 -13.860693 -13.860693 -13.860693 -13.716130 -2.694912 -13.860693 -13.860693 -13.860693 -1.254294 -4.693535 -2.266765 -13.860693 -4.226530 -2.430300 -13.860693 -8.721527 -1.584661 -10.967668 -13.860693 -3.501136 -13.860693 -13.860693 -13.860693 -13.860693 -2.921440 -13.860693 -5.923457 -13.860693 -13.860693 -13.860693 -13.860693 -13.860693 -6.491040 -0.988482 -13.860693 -12.746382 -13.860693 -13.860693 -13.860693 -13.860693 -13.860693 -13.860693 -13.860693 -1.351205 -13.860693 -13.860693 -13.860693 -13.860693 -13.860693 -13.860693 -13.860693 -13.860693 -13.860693 -13.860693 -13.860693 -13.860693 

-13.860693 -13.860693 -13.860693 -13.716130 -9.279674 -13.860693 -13.860693 -13.860693 -13.860693 -13.860693 -13.860693 -13.860693 -13.860693 -10.361289 -13.860693 -5.646351 -1.910040 -13.860693 -2.089234 -13.860693 -1.585898 -13.860693 -4.464228 -13.860693 -1.102977 -13.860693 -3.705429 -13.860693 -1.089207 -13.860693 -2.739558 -8.643180 -2.308738 -13.860693 -0.887142 -13.860693 -10.619146 -13.860693 -5.775197 -13.860693 -1.656080 -13.860693 -2.921614 -13.860693 -13.860693 -8.180398 -10.619150 -13.860693 -13.859599 -13.860693 -13.860693 -5.539888 -13.860693 -13.859599 -2.349584 -13.860693 -0.988482 -1.585898 -13.860693 -13.860693 -13.860693 -3.501136 -13.860693 -13.860693 -13.860693 -13.860693 -1.351205 -13.860693 -13.860693 -13.860693 -13.860693 -13.860693 -13.860693 -13.860693 -13.860693 -13.860693 -13.860693 -13.860693 -13.860693 -13.860693 -13.860693 


----------------------------------------------------------------------
**********************************************************************
----------------------------------------------------------------------
Directed movement for middle sessions for paw-locomotion: Rows: y-movement in 0.5mm bins (see columns). Columns: x-movement in 0.5mm bins.
#Rows: 81.000000
#Cols: 81.000000

Column values: 
-20.000000 -19.000000 -18.000000 -17.000000 -16.000000 -15.000000 -14.000000 -13.000000 -12.000000 -11.000000 -10.000000 -9.000000 -8.000000 -7.000000 -6.000000 -5.000000 -4.000000 -3.000000 -2.000000 -1.000000 0.000000 1.000000 2.000000 3.000000 4.000000 5.000000 6.000000 7.000000 8.000000 9.000000 10.000000 11.000000 12.000000 13.000000 14.000000 15.000000 16.000000 17.000000 18.000000 19.000000 20.000000 

Rows: 
-14.026364 -14.026364 -14.026364 -14.026364 -14.026364 -14.026364 -4.364701 -14.026364 -14.026364 -14.026364 -8.534448 -14.026364 -10.742195 -14.026364 -14.026364 -14.026364 -14.026364 -14.026364 -14.026364 -14.026364 -1.112704 -2.601118 -14.026364 -14.026364 -14.026364 -14.025460 -14.026364 -1.112704 -1.002914 -5.790577 -14.026364 -8.534448 -14.020389 -8.457491 -14.026364 -14.026364 -0.713675 -2.191144 -1.837644 -3.090669 -14.026364 -1.439672 -6.047679 -10.400250 -5.415346 -1.029613 -7.488580 -7.061322 -6.236653 -2.765095 -1.287812 -3.889582 -2.191144 -10.146493 -1.340316 -1.141020 -1.059674 -1.722233 -1.110352 -2.716666 -5.539033 -3.233386 -13.982933 -11.179900 -7.709296 -3.045836 -10.146493 -2.729988 -1.112704 -1.080011 -2.720909 -14.021820 -10.333605 -14.026364 -14.026364 -14.026364 -14.026364 -14.026364 -14.026364 -2.954113 -14.026364 

-14.026364 -14.026364 -14.026364 -1.348960 -14.026364 -14.025375 -14.026364 -14.026364 -14.026364 -14.026364 -2.270359 -14.026364 -14.026364 -1.112693 -4.875857 -14.026364 -14.026364 -14.026364 -14.026364 -14.026364 -14.026364 -14.026364 -2.391788 -6.178315 -1.112704 -6.714755 -2.937559 -14.026364 -2.350964 -1.146006 -14.026364 -6.047660 -14.026364 -1.287798 -1.086242 -6.646484 -0.983735 -14.026364 -14.026364 -14.026364 -8.534405 -3.621936 -4.052041 -1.112349 -1.518450 -0.825601 -6.124878 -2.458506 -3.473974 -3.219302 -4.144909 -2.668769 -4.039375 -4.145339 -8.457491 -2.753474 -8.457449 -13.973364 -3.138948 -7.057209 -1.849675 -3.092218 -2.954113 -4.588450 -1.029841 -7.061289 -14.026364 -4.146511 -3.377810 -6.178315 -14.026364 -1.112704 -10.743393 -14.026364 -14.026364 -14.026364 -14.026364 -14.026364 -10.916623 -14.026364 -10.743393 

-14.026364 -14.026364 -14.026364 -14.026364 -14.026364 -14.026364 -14.026364 -14.026364 -14.026364 -14.026364 -14.025460 -14.026364 -14.026364 -14.026364 -10.400250 -1.112704 -7.061322 -14.026364 -14.026364 -2.651126 -14.026364 -8.534448 -2.310488 -14.026364 -14.026364 -2.310488 -14.026364 -14.026364 -7.061322 -14.026364 -14.026364 -14.026364 -2.308204 -1.112704 -14.026364 -7.780506 -1.103351 -3.625358 -1.827481 -2.730210 -3.138948 -5.669959 -14.020389 -2.198777 -7.928521 -7.891049 -1.475704 -4.873128 -2.270352 -1.029841 -0.810264 -1.037320 -1.826492 -2.096414 -1.056440 -2.481255 -14.026364 -11.179900 -5.781959 -4.146512 -2.819134 -1.244751 -4.092833 -4.035260 -4.039501 -13.703010 -14.026364 -2.601072 -1.888180 -14.026364 -1.573925 -4.364701 -13.973364 -14.026364 -1.112704 -2.687282 -14.019340 -14.026364 -14.026364 -14.026364 -14.026364 

-14.026364 -14.026364 -14.026364 -14.026364 -14.026364 -14.026364 -14.026364 -6.178315 -14.026364 -14.026364 -14.026364 -14.026364 -14.026364 -14.026364 -14.026364 -14.021820 -14.026364 -14.026364 -14.026364 -14.026364 -14.026364 -14.026364 -10.485523 -2.212089 -4.364701 -2.078608 -14.026364 -2.644026 -2.651161 -14.026364 -5.293049 -7.061322 -13.983434 -2.270359 -2.276858 -14.026364 -4.200538 -2.813901 -2.859516 -0.821642 -0.916672 -1.077884 -3.625353 -1.001084 -5.539033 -1.112613 -2.269735 -1.314443 -1.112424 -1.112563 -2.351856 -2.380533 -2.310167 -1.850839 -0.931632 -1.641272 -4.145339 -3.271305 -2.999761 -5.790577 -5.807073 -3.008448 -1.029841 -14.026364 -10.743392 -6.578561 -13.973364 -1.888180 -13.227179 -3.625358 -1.888180 -14.026364 -14.026364 -14.026364 -14.026364 -14.026364 -2.350964 -7.891055 -14.026364 -1.112704 -14.026364 

-14.026364 -14.026364 -14.026364 -3.933881 -14.026364 -14.026364 -14.026364 -14.026364 -5.790577 -14.026364 -14.026364 -14.020389 -14.026364 -14.026364 -14.026364 -10.400250 -14.026364 -14.026364 -14.026364 -14.026364 -2.774836 -2.270359 -7.780514 -3.426625 -4.475881 -4.293561 -3.138948 -14.026364 -8.193238 -9.082871 -1.851873 -10.400250 -1.607452 -14.025375 -1.888180 -1.022842 -4.039501 -2.031399 -1.347832 -1.140574 -1.568366 -2.185107 -1.573925 -0.785655 -0.920461 -0.874251 -1.334492 -2.570450 -7.999581 -1.204647 -1.087621 -1.018542 -1.140472 -1.865928 -1.696468 -0.981879 -1.075570 -4.142494 -1.253780 -2.340434 -2.954111 -1.969329 -4.092833 -14.026364 -1.220110 -1.573492 -0.805332 -6.714755 -4.116576 -8.003046 -3.092218 -14.026364 -10.743393 -14.026364 -14.026364 -3.632851 -14.026364 -3.377810 -14.026364 -14.026364 -14.026364 

-14.026364 -14.026364 -14.026364 -14.026364 -14.025460 -14.026364 -14.026364 -14.019340 -14.026364 -14.026364 -10.743393 -14.026364 -14.026364 -14.026364 -14.026364 -5.415346 -2.270359 -5.727170 -14.026364 -14.026364 -2.350964 -6.178315 -3.426625 -3.475787 -14.026364 -13.225936 -1.257758 -2.391788 -5.415346 -14.026364 -2.234671 -1.257758 -8.534446 -0.635583 -14.026364 -1.029840 -0.699703 -1.105068 -2.173653 -1.097675 -1.102172 -2.709381 -2.640347 -3.122201 -1.156821 -1.683380 -1.250875 -2.096585 -2.373279 -2.133372 -0.770850 -4.173182 -2.244038 -1.092712 -2.516294 -2.233002 -2.270356 -4.293337 -1.107667 -10.237819 -1.748876 -10.400217 -3.045836 -4.588450 -13.940200 -1.570504 -3.045403 -2.644026 -1.257263 -2.774836 -2.644026 -8.003046 -14.026364 -1.287812 -4.817757 -1.112704 -14.026364 -14.026364 -14.026364 -14.026364 -4.364701 

-14.026364 -14.026364 -14.026364 -14.026364 -14.026364 -14.026364 -14.026364 -14.026364 -14.026364 -14.026364 -2.644026 -14.026364 -14.026364 -14.026364 -14.026364 -3.377810 -14.026364 -3.426625 -2.516344 -14.026364 -4.364701 -1.112682 -14.026364 -8.528574 -2.203376 -4.349295 -14.026364 -12.709673 -14.026364 -2.644026 -1.807154 -2.350964 -2.454939 -4.875953 -1.732324 -6.672189 -14.020389 -2.103939 -13.988715 -1.109227 -3.422978 -1.826068 -1.039965 -1.592267 -2.415137 -0.974687 -0.863732 -2.219002 -0.796267 -1.666504 -1.573308 -2.157227 -0.957613 -1.092578 -2.147453 -1.723646 -2.953463 -2.131204 -1.104429 -1.880644 -1.087931 -2.310488 -1.494283 -3.623152 -2.516339 -3.377810 -13.988715 -6.047679 -3.045836 -14.026364 -13.982933 -3.933881 -14.026364 -14.026364 -2.774836 -14.026364 -13.973364 -6.178315 -14.026364 -14.026364 -1.257758 

-5.415346 -14.026364 -14.026364 -1.287812 -14.026364 -14.026364 -14.026364 -14.026364 -14.026364 -12.529446 -14.026364 -14.026364 -12.529446 -14.026364 -14.026364 -2.819134 -0.878173 -14.026364 -14.026364 -14.026364 -1.083396 -2.774836 -8.534448 -14.026364 -4.577424 -8.534448 -1.002914 -3.329343 -14.020389 -5.790577 -14.026364 -1.826363 -2.049934 -1.541402 -4.254911 -1.103190 -1.358515 -1.594417 -0.751465 -3.764319 -2.511984 -0.940375 -2.938913 -1.498323 -1.700550 -3.327609 -1.000888 -0.751275 -1.239563 -1.105573 -1.952329 -2.056425 -1.201865 -2.322454 -0.851800 -1.239294 -2.280332 -1.899388 -1.058499 -2.905930 -1.523024 -1.888174 -7.044220 -7.891055 -1.851873 -1.063845 -4.021597 -14.026364 -9.082871 -14.026364 -12.887151 -4.817756 -13.988715 -12.887151 -14.026364 -4.146512 -2.730885 -14.026364 -14.026364 -2.644026 -14.024441 

-14.026364 -14.026364 -14.026364 -14.026364 -14.026364 -14.026364 -14.026364 -13.973364 -14.026364 -2.643717 -14.026364 -10.485523 -14.026364 -8.534448 -4.364701 -14.026364 -14.026364 -2.999800 -14.026364 -14.025375 -3.092218 -2.774836 -14.026364 -1.641327 -4.254911 -2.265561 -2.730884 -2.600903 -10.400250 -4.588450 -2.485421 -2.130903 -2.391788 -1.657531 -2.633524 -2.310488 -3.354617 -2.133353 -1.602129 -1.783615 -0.994688 -0.936942 -0.803457 -1.296944 -1.057171 -0.965440 -1.718517 -0.985665 -1.133839 -1.195581 -0.553143 -3.167238 -0.977558 -1.710973 -0.797942 -2.086696 -0.809266 -2.785530 -0.708669 -0.864603 -1.085706 -3.972570 -1.849060 -1.811217 -6.578561 -3.185371 -1.112703 -5.789794 -8.457491 -2.954113 -1.141020 -12.887151 -14.026364 -14.026364 -14.026364 -14.021820 -14.026364 -14.026364 -14.026364 -4.146512 -5.790577 

-14.026364 -14.026364 -14.026364 -14.026364 -14.026364 -14.026364 -14.026364 -14.026364 -8.003046 -14.026364 -14.026364 -14.026364 -14.026364 -14.026364 -2.253861 -3.138948 -14.026364 -14.026364 -14.026364 -2.310488 -2.516344 -12.529446 -4.588450 -14.026364 -14.026364 -14.026364 -10.743393 -10.400250 -7.779187 -2.310488 -2.774813 -2.504978 -2.100302 -1.564510 -7.061322 -2.561345 -1.929421 -2.009160 -1.539104 -2.237708 -1.948652 -0.885447 -0.828248 -1.072165 -1.227150 -1.465478 -1.092881 -0.946340 -0.677105 -0.785940 -1.122462 -0.618471 -0.942308 -0.771410 -0.939791 -1.270406 -1.096683 -2.546095 -1.592601 -2.019142 -2.321593 -1.112704 -6.277531 -1.102366 -2.310364 -4.309633 -14.026364 -1.936531 -2.606675 -10.740510 -4.475881 -4.146512 -13.982933 -14.026364 -14.026364 -3.138948 -14.026364 -14.026364 -14.026364 -1.573862 -14.026364 

-14.026364 -8.534448 -14.026364 -14.026364 -2.310488 -13.703010 -14.026364 -14.021820 -14.026364 -14.026364 -14.026364 -14.026364 -14.026364 -14.026364 -8.534448 -14.026364 -3.125595 -14.026364 -6.714755 -14.020389 -14.026364 -3.426625 -2.730507 -14.026364 -3.705095 -2.954113 -12.529446 -12.709673 -3.986517 -3.625358 -3.290975 -1.140928 -3.424239 -1.547813 -2.908772 -2.291010 -0.761660 -2.244604 -1.012500 -1.614818 -1.844420 -0.819216 -0.998792 -0.493792 -0.674895 -0.599870 -0.891192 -1.032033 -0.546614 -1.963540 -1.715989 -1.927795 -0.778689 -1.093541 -0.636579 -2.952144 -1.637283 -0.588672 -4.200538 -0.972913 -1.672070 -1.757025 -3.045820 -2.671836 -4.254884 -1.185371 -2.276337 -3.926910 -2.954113 -2.350964 -2.774836 -8.534448 -2.999800 -13.524857 -14.026364 -14.026364 -14.026364 -14.024441 -14.026364 -14.026364 -14.026364 

-14.026364 -14.020389 -14.026364 -14.026364 -14.020389 -14.026364 -14.026364 -14.026364 -14.026364 -4.092833 -14.026364 -14.026364 -14.026364 -14.026364 -1.317178 -3.426625 -2.756760 -14.026364 -8.003046 -1.112704 -2.601118 -2.250381 -8.534448 -14.026364 -4.225888 -5.421326 -4.200518 -2.574905 -2.270359 -4.364593 -2.644026 -0.984943 -1.140472 -2.308079 -2.162256 -2.475687 -2.383566 -0.784667 -0.872656 -0.868243 -1.837663 -0.722561 -0.872092 -0.603233 -0.663634 -0.579293 -0.552065 -0.548413 -0.940906 -0.463906 -0.353705 -0.828312 -1.725610 -0.641263 -1.060763 -1.134470 -1.007970 -2.197543 -2.335248 -2.866369 -1.888180 -2.595362 -3.168394 -1.808567 -2.523358 -11.179900 -3.291048 -3.377810 -1.886318 -3.058405 -2.270184 -3.092218 -4.645255 -4.364601 -14.026364 -14.026364 -1.348960 -14.026364 -14.026364 -6.714755 -14.026364 

-14.026364 -14.026364 -14.026364 -4.645255 -14.026364 -14.026364 -14.026364 -6.178315 -14.026364 -14.026364 -13.703010 -12.529446 -14.026364 -11.179900 -3.933881 -1.314000 -5.539033 -14.021820 -12.514310 -1.112688 -1.594045 -14.026364 -2.270048 -10.743393 -1.140923 -5.156336 -3.426524 -5.727170 -2.958360 -2.350782 -1.317694 -1.796295 -1.101683 -1.076178 -1.194244 -2.413636 -2.215153 -0.821438 -1.076368 -1.646348 -1.663002 -1.835137 -0.546434 -0.493459 -1.567363 -0.939600 -0.479658 -0.486340 -0.573331 -0.783281 -0.760539 -0.659059 -1.429971 -0.794598 -1.151715 -0.737197 -0.977028 -0.743170 -2.111989 -0.757321 -2.000620 -1.001280 -1.625316 -1.833283 -0.980282 -3.377810 -13.988715 -14.026364 -1.109407 -3.931414 -9.082871 -1.257758 -2.440133 -2.386252 -13.988715 -10.743393 -14.026364 -14.026364 -2.642585 -14.026364 -14.026364 

-14.026364 -14.026364 -14.026364 -14.026364 -3.335209 -14.026364 -14.021820 -14.026364 -3.329343 -14.026364 -14.026364 -5.790577 -14.026364 -4.364701 -2.861731 -14.026364 -3.829650 -8.534448 -6.112823 -1.112704 -4.364701 -4.817756 -2.774836 -2.758646 -5.854331 -1.535385 -14.026364 -10.064664 -3.090753 -0.850738 -3.202360 -1.087633 -1.379820 -2.036641 -1.564774 -0.952344 -0.801536 -1.818422 -0.917366 -0.922680 -1.038981 -0.733748 -0.712168 -0.431388 -0.447633 -0.954856 -0.576977 -0.709596 -0.984397 -0.362879 -0.673091 -0.696154 -0.836248 -0.841503 -0.644341 -1.145109 -2.268347 -0.956103 -0.920264 -1.198649 -1.006765 -1.322631 -1.789580 -5.599337 -4.475859 -1.888180 -1.035580 -5.415346 -5.526172 -14.013883 -2.516344 -14.026364 -14.026364 -14.026364 -14.026364 -14.026364 -13.982933 -14.026364 -14.026364 -7.061322 -14.026364 

-14.026364 -14.026364 -3.675910 -3.377810 -14.020389 -14.026364 -14.026364 -14.026364 -2.730885 -5.790577 -14.026364 -14.026364 -3.426573 -2.693820 -6.178315 -2.954113 -2.009458 -14.026364 -14.026364 -9.082871 -1.641327 -10.400250 -6.559580 -14.026364 -14.026364 -9.082721 -1.640897 -2.391788 -2.174010 -2.141249 -3.363934 -1.340006 -1.742879 -0.668938 -1.365487 -0.687574 -1.940313 -1.912603 -1.726948 -1.000110 -0.739752 -0.941551 -0.256900 -0.568150 -0.147616 -0.324883 -0.767029 -0.676748 -0.448763 -0.340566 -0.504368 -1.032534 -0.622734 -0.570979 -0.581612 -0.999455 -1.168550 -1.818500 -0.708451 -0.897648 -3.156927 -2.252916 -2.270227 -2.280767 -1.193515 -0.816285 -3.986514 -3.138948 -14.025375 -2.136591 -1.112704 -1.961837 -8.003046 -12.529446 -7.344830 -3.233451 -1.888180 -14.026364 -14.026364 -14.026364 -14.026364 

-14.026364 -12.709673 -14.026364 -14.026364 -14.026364 -14.026364 -8.534440 -4.200538 -2.266878 -14.026364 -14.026364 -14.026364 -5.415346 -3.377810 -10.400250 -5.790577 -14.026364 -14.026364 -14.019340 -1.112696 -1.737489 -2.516343 -3.228307 -1.090147 -1.086000 -2.677622 -6.047679 -2.413077 -2.183846 -1.515364 -1.002907 -1.870411 -1.979533 -0.714585 -0.971446 -0.782261 -0.994965 -1.207266 -1.029081 -0.547589 -0.522148 -1.015901 -1.245824 -0.386831 -0.258860 -0.143485 -0.552819 -0.305292 -0.637591 -0.522921 -0.362728 -0.286513 -0.256593 -0.514344 -0.748983 -0.488562 -0.668652 -0.650312 -0.996597 -1.175158 -1.137117 -1.014447 -1.112679 -5.293048 -2.311131 -3.306948 -1.107657 -2.687282 -10.400250 -6.047641 -4.817757 -14.025375 -3.933881 -10.400250 -5.657654 -13.524857 -2.601118 -6.714715 -14.026364 -14.026364 -2.954113 

-14.026364 -14.026364 -14.026364 -1.112704 -5.415346 -14.026364 -14.026364 -14.026364 -1.112704 -1.228053 -14.026364 -14.026364 -6.714755 -2.644026 -8.534448 -14.026364 -9.082871 -14.026364 -2.182807 -10.400250 -1.311291 -5.727167 -2.747778 -3.092218 -2.780112 -3.856743 -2.071730 -1.096797 -2.182191 -1.573703 -1.035319 -2.279216 -1.317687 -0.884180 -1.900068 -0.873489 -0.616501 -0.671435 -0.568695 -0.380460 -0.350176 -0.328641 -0.555092 -0.406998 -0.280729 -0.367253 -0.767243 -0.519001 -0.306078 -0.265555 -0.364401 -0.230302 -0.653267 -0.431428 -0.866334 -0.631277 -0.882185 -1.029310 -1.676053 -0.802365 -0.815509 -1.093099 -3.308499 -2.282284 -2.207243 -12.887151 -3.051871 -5.854331 -1.256310 -14.026364 -6.124862 -9.082871 -4.645255 -3.233448 -1.572018 -3.327609 -10.400250 -6.178315 -14.026364 -1.002914 -6.578561 

-14.026364 -4.420117 -1.112704 -14.026364 -14.026364 -8.534448 -2.270359 -14.026364 -4.364701 -14.026364 -3.426625 -14.021820 -6.714755 -8.003046 -1.083500 -12.529446 -2.730885 -3.138948 -1.139893 -2.730881 -2.270001 -2.590291 -1.824940 -2.342573 -2.139264 -2.266409 -3.687388 -1.205943 -1.207879 -2.117057 -2.067356 -1.086782 -1.064484 -0.980527 -1.021576 -0.739782 -0.442334 -0.526461 -0.950738 -0.465213 -0.231248 -0.115060 -0.274615 -0.250106 -0.320820 -0.306540 -0.320660 -0.125573 0.033595 -0.302049 -0.212729 -0.397477 -0.723661 -0.423065 -1.053310 -0.607544 -0.905035 -2.304749 -0.896732 -1.036201 -0.767983 -0.767391 -0.822753 -1.195448 -5.097819 -3.138929 -1.556169 -2.274801 -2.379499 -14.026364 -11.179900 -4.588450 -14.026364 -1.257758 -10.400250 -12.529446 -4.200538 -12.709673 -14.026364 -14.026364 -14.026364 

-14.026364 -14.026364 -14.026364 -12.529446 -10.400250 -14.026364 -3.426625 -14.026364 -1.112173 -14.026364 -14.025375 -2.601118 -3.871318 -2.310488 -2.350964 -13.988715 -4.039497 -3.125569 -2.177166 -1.137098 -2.687066 -1.850542 -2.863774 -2.546919 -2.244346 -3.790259 -2.524488 -2.049779 -1.112521 -1.169050 -1.451035 -1.396349 -0.920674 -0.926903 -0.905782 -1.294257 -0.402246 -0.714506 -0.399919 -0.349292 -0.325947 -0.130945 -0.201573 -0.447363 -0.181290 -0.044581 -0.117727 -0.243040 -0.263554 -0.391532 -0.095502 -0.290284 -0.505309 -0.596176 -0.640995 -0.555273 -0.685468 -0.599839 -0.807565 -1.098800 -0.839584 -1.049305 -1.101133 -2.253953 -1.999105 -11.161478 -4.364701 -2.674162 -4.588282 -3.377807 -14.020389 -0.913931 -4.587689 -1.123094 -3.329343 -8.003046 -3.329343 -14.026364 -14.026364 -14.026364 -3.045836 

-14.026364 -14.026364 -14.020389 -14.026364 -14.026364 -14.026364 -14.026364 -14.026364 -1.348954 -14.026364 -2.350964 -1.112704 -13.700650 -2.350964 -1.840462 -2.270359 -3.377103 -2.396742 -2.129571 -2.121520 -1.085097 -3.138948 -3.377489 -3.377810 -1.691296 -0.787018 -2.022825 -1.111406 -1.057686 -1.040184 -0.967896 -0.940472 -0.636045 -1.250374 -0.921808 -0.527625 -0.518847 -0.844283 -0.533869 -0.098275 -0.210462 -0.025958 -0.070209 0.112113 0.027862 -0.054498 -0.108153 0.057788 0.001748 -0.167556 -0.026105 -0.278141 -0.310017 -0.493065 -0.550440 -0.630483 -0.748777 -1.210159 -1.116452 -1.119702 -1.195889 -0.942785 -1.103074 -2.386221 -2.136790 -1.573224 -3.376561 -2.818730 -2.030978 -2.270359 -14.019340 -3.233451 -2.350964 -1.002602 -14.026364 -1.228053 -8.003046 -14.026364 -4.309632 -14.026364 -14.026364 

-14.026364 -14.026364 -14.026364 -10.400250 -14.026364 -14.026364 -8.003046 -14.026364 -10.400237 -5.790577 -6.157565 -3.138948 -4.364701 -2.308383 -4.146512 -5.112209 -12.529446 -1.864461 -2.171709 -1.012245 -1.758263 -2.516190 -3.980690 -3.083137 -0.847937 -2.028168 -2.432698 -1.382441 -2.111990 -1.486628 -0.951806 -0.528528 -0.426665 -0.528716 -0.534628 -0.809149 -0.586744 -0.226776 -0.067230 -0.054159 -0.196868 -0.113895 0.054476 0.055788 0.149801 0.093530 0.120770 0.107023 0.101134 -0.147412 -0.024523 -0.167110 -0.654914 -0.201616 -0.514735 -0.207886 -0.347830 -1.093393 -0.792933 -0.870333 -1.174062 -2.023977 -0.799660 -2.874641 -1.210673 -2.229806 -14.026364 -1.641272 -4.817421 -2.166583 -2.670889 -2.350964 -14.026364 -14.026364 -14.025375 -13.456805 -14.026364 -12.529446 -11.179828 -12.709673 -14.026364 

-14.026364 -14.026364 -14.026364 -14.026364 -8.457491 -14.026364 -14.026364 -14.026364 -14.026364 -14.026364 -2.600837 -14.026364 -12.529446 -14.026364 -1.184825 -7.872327 -1.639578 -6.178291 -3.726809 -1.083500 -1.962166 -3.214385 -1.531433 -1.690122 -0.828023 -1.837392 -1.132228 -1.087008 -0.783268 -1.078059 -0.647803 -0.816008 -0.859057 -1.165311 -0.482639 -0.623599 -0.356267 -0.044678 -0.212554 -0.035889 -0.020149 0.062535 -0.026455 0.205397 0.263732 0.040777 0.272703 0.160428 0.155852 -0.101281 -0.020584 -0.035869 -0.322335 -0.421332 -0.567978 -0.793245 -0.453056 -0.374556 -0.472484 -1.078792 -1.107154 -0.868784 -1.899679 -1.028636 -1.586949 -2.908771 -3.933881 -5.017848 -4.254911 -2.516341 -1.228053 -2.552044 -8.003046 -13.519252 -6.509896 -2.730885 -4.309633 -14.026364 -14.026364 -14.026364 -14.026364 

-14.026364 -14.026364 -3.092218 -5.724875 -14.026364 -14.026364 -14.026364 -12.461739 -8.003046 -12.528104 -11.179900 -14.024441 -0.784350 -2.103953 -14.026364 -1.851866 -1.185371 -1.109889 -1.219968 -1.248048 -1.486556 -1.071204 -1.416871 -1.127118 -0.700522 -1.088976 -0.753329 -1.144796 -0.701518 -0.627482 -0.318651 -0.882294 -0.553457 -0.714639 -0.795739 -0.345574 -0.264523 -0.104855 -0.090923 -0.038344 0.075597 0.223256 0.220648 0.222450 0.248622 0.099585 0.093618 0.114647 0.145873 0.056268 -0.154758 -0.191023 -0.241569 -0.229738 -0.291085 -1.035332 -0.572631 -1.116183 -0.936882 -0.648078 -4.129967 -0.713455 -1.078195 -2.613188 -0.794382 -3.871614 -1.888180 -1.257758 -2.601118 -2.999686 -4.420117 -1.327812 -2.730885 -14.026364 -14.026364 -2.644026 -14.025375 -14.025460 -14.026364 -14.026364 -14.021820 

-14.026364 -2.601109 -14.020389 -14.026364 -14.026364 -14.026364 -13.973364 -9.082871 -14.026364 -4.475881 -6.646421 -1.112704 -1.238494 -3.426625 -2.139056 -1.105514 -14.026364 -0.975579 -2.073994 -2.530992 -2.341244 -1.253167 -1.032656 -0.785638 -0.799327 -0.579198 -0.896396 -1.020122 -0.356897 -1.467046 -0.842165 -0.802154 -0.454962 -0.127979 -0.123555 -0.371247 0.054544 -0.039176 0.173720 0.094670 0.126160 0.217938 0.136096 0.126900 0.145700 0.303453 0.134944 0.170600 0.220904 0.060887 -0.141598 -0.059897 -0.159734 -0.659245 -0.406624 -0.494647 -0.702549 -0.643504 -1.246863 -0.641146 -2.092563 -1.060127 -1.245601 -1.559225 -2.385085 -2.299660 -3.163151 -2.770670 -3.209284 -3.092218 -3.092213 -13.703010 -6.178315 -2.815340 -2.270359 -14.021820 -14.026364 -6.578561 -14.026364 -14.026364 -14.026364 

-2.644026 -14.026364 -14.021820 -14.026364 -2.601118 -14.026364 -13.157252 -14.026364 -2.270359 -14.026364 -14.026364 -2.516344 -2.729988 -14.026364 -2.350942 -1.197485 -4.309232 -2.384215 -1.765986 -1.934049 -2.333826 -0.791912 -1.489124 -0.692516 -1.126314 -0.956408 -0.907381 -0.612084 -0.384907 -0.442169 -0.644157 -0.344870 -0.211975 -0.405265 -0.314864 -0.029337 0.021117 0.222058 0.129571 0.181500 0.203964 0.244936 0.259478 0.274985 0.358246 0.371149 0.107415 0.326961 0.113097 0.199658 0.047232 -0.146792 -0.059791 -0.416278 -0.457079 -0.406784 -0.552093 -0.674083 -0.978926 -0.596345 -0.779813 -0.799798 -1.518913 -1.109774 -1.760776 -1.112328 -2.346281 -14.026364 -3.045836 -14.026364 -14.026364 -4.205335 -3.028313 -14.026364 -13.988715 -13.227179 -8.534448 -14.026364 -14.026364 -4.146512 -11.179900 

-14.026364 -14.026364 -3.045836 -14.026364 -10.743393 -10.400250 -6.178315 -14.026364 -1.112704 -1.641327 -1.108175 -5.425800 -5.790577 -7.576355 -6.178315 -0.729670 -2.909738 -1.416369 -1.271557 -1.126296 -0.872304 -1.225096 -1.554876 -1.068598 -0.504873 -0.816279 -0.493487 -0.776263 -0.672940 -0.486792 -0.599222 -0.387898 -0.347308 -0.074759 -0.150229 -0.001235 0.227920 0.254581 0.219283 0.256736 0.315819 0.484611 0.419061 0.371304 0.351220 0.359459 0.243621 0.266785 0.140283 0.134388 0.016940 -0.125554 -0.158858 0.008913 -0.369866 -0.267315 -0.463811 -0.376982 -0.522848 -1.273135 -1.075354 -1.836218 -1.942950 -1.189592 -1.318879 -3.233451 -4.114219 -4.146512 -1.257758 -2.908772 -1.198681 -3.933881 -3.377810 -8.534448 -14.026364 -1.960327 -14.026364 -4.817757 -14.026364 -14.026364 -14.026364 

-3.928696 -2.774836 -14.026364 -14.026364 -4.092833 -2.516344 -14.026364 -8.534448 -14.026364 -2.141819 -7.488136 -1.070411 -4.420117 -2.819134 -0.986101 -1.339831 -2.907464 -2.605662 -1.585419 -1.103839 -1.315632 -1.039820 -0.853178 -0.840303 -0.718182 -0.447701 -1.048436 -0.329695 -0.301609 -0.182398 -0.187845 -0.122391 -0.215764 -0.054568 -0.085615 0.114214 0.225825 0.284224 0.469406 0.218734 0.263606 0.503479 0.595131 0.438365 0.332607 0.430110 0.238959 0.374030 0.099527 0.233960 0.166402 -0.140526 -0.355763 -0.209610 -0.282757 -0.702971 -1.351476 -0.875855 -2.247548 -0.814089 -1.096338 -1.133455 -1.270320 -2.142963 -1.108856 -1.517492 -12.709673 -3.116416 -4.875629 -2.774836 -14.026364 -14.026364 -5.354024 -3.933881 -6.714755 -14.026364 -3.045836 -14.026364 -1.257758 -7.344830 -13.988715 

-14.026364 -14.026364 -2.198817 -14.026364 -14.026364 -14.026364 -3.377810 -12.529446 -3.138948 -2.644026 -3.933162 -2.999796 -3.092208 -3.335200 -2.352337 -1.224987 -1.095160 -1.044140 -1.817904 -0.839774 -0.932566 -0.791369 -0.922091 -0.978123 -0.440169 -0.476832 -0.398526 -0.392875 -0.235968 -0.357540 -0.276495 -0.099444 0.001284 0.127109 0.057706 0.256436 0.308289 0.184834 0.255969 0.454432 0.488794 0.445510 0.376294 0.487864 0.485838 0.393066 0.371257 0.353077 0.272930 0.236554 0.089525 -0.075445 -0.235345 -0.179071 -0.258903 -0.322037 -0.653382 -0.664448 -1.271645 -0.833951 -3.602959 -0.961181 -2.786830 -2.638854 -1.143791 -1.626768 -3.557885 -10.740509 -2.730210 -3.625358 -1.029841 -10.484202 -14.026364 -2.391788 -14.026364 -14.026364 -6.714715 -14.026364 -14.026364 -1.112704 -14.026364 

-14.026364 -14.026364 -14.026364 -14.026364 -14.025460 -1.112704 -14.026364 -14.020389 -14.012891 -8.003046 -1.641286 -1.238732 -1.577085 -4.092833 -1.112704 -1.535641 -1.162101 -1.626647 -1.148707 -0.827111 -0.771803 -0.468371 -0.659154 -0.943403 -0.750693 -0.724370 -0.424047 -0.107957 -0.005104 0.056792 -0.086907 -0.005381 0.026080 0.057290 0.202225 0.119418 0.345960 0.348269 0.352591 0.474046 0.569681 0.583529 0.552458 0.557806 0.346181 0.472581 0.406567 0.163251 0.281399 0.153002 0.042045 -0.207049 -0.176477 -0.215138 -0.362353 -0.293257 -0.914698 -1.044400 -1.176430 -0.840135 -0.882092 -1.837675 -2.193557 -1.254477 -5.257913 -0.670066 -1.809080 -5.415346 -0.799188 -3.377810 -10.099271 -4.092779 -13.703010 -9.046892 -14.025375 -7.778641 -14.026364 -14.026364 -5.727170 -9.082871 -14.026364 

-2.601118 -14.026364 -8.003046 -14.026364 -14.020389 -2.774836 -14.026364 -14.026364 -5.918433 -0.968113 -1.641327 -4.038538 -2.601085 -1.029522 -4.610703 -2.141963 -3.420211 -0.695089 -1.046415 -1.983225 -1.004012 -0.870124 -0.484904 -0.467344 -0.283482 -0.258043 -0.215009 -0.132278 -0.025380 0.004074 0.089554 0.154845 0.150813 0.119690 0.318928 0.142900 0.223331 0.432632 0.287324 0.489923 0.477348 0.541454 0.538531 0.493577 0.562184 0.430561 0.506653 0.311255 0.175018 0.353671 0.065074 -0.045912 -0.251886 -0.036452 -0.458643 -0.428499 -0.405218 -0.976940 -0.896932 -1.095367 -1.056615 -1.386029 -4.809072 -1.047890 -2.629660 -3.577969 -4.254911 -1.573924 -14.026364 -10.910384 -1.059650 -4.475881 -1.112704 -1.348960 -14.026364 -14.026364 -14.026364 -14.026364 -14.026364 -4.875953 -1.573925 

-10.400250 -14.026364 -14.026364 -14.026364 -13.973364 -14.026364 -14.026364 -2.712411 -2.629815 -4.364701 -2.348765 -5.293049 -1.851814 -1.583741 -1.427419 -2.345750 -1.550677 -0.797620 -1.226220 -0.851170 -0.658679 -0.693406 -0.887719 -0.288877 -0.208272 -0.146690 -0.223947 -0.113074 -0.010294 -0.095229 0.224302 0.099962 0.302010 0.268764 0.328708 0.201712 0.309547 0.508335 0.499233 0.553475 0.500669 0.662217 0.615636 0.639258 0.631268 0.505013 0.362280 0.412493 0.338105 0.262718 0.017247 0.042538 -0.217024 -0.164807 -0.273738 -0.768484 -0.599944 -0.333817 -0.538616 -0.955656 -0.829082 -0.997352 -2.255565 -0.925147 -1.029831 -2.578115 -1.573017 -1.243371 -5.292203 -14.026364 -1.348954 -2.954113 -2.769022 -11.179846 -14.026364 -12.709673 -14.026364 -3.373845 -14.026364 -14.026364 -14.026364 

-14.026364 -14.026364 -8.456670 -2.429855 -14.026364 -12.529446 -14.026364 -5.415346 -3.726809 -1.864409 -2.382121 -0.635583 -1.888150 -2.623934 -2.774637 -0.881983 -1.138880 -0.763370 -0.565715 -1.194890 -0.784415 -0.491240 -0.344740 -0.165728 -0.303079 0.001198 -0.001306 0.130973 0.011850 0.130036 0.227190 0.195451 0.235777 0.131766 0.358214 0.384372 0.330657 0.427767 0.560972 0.640955 0.633752 0.752775 0.707673 0.693730 0.587980 0.522396 0.449712 0.501492 0.383185 0.252185 0.048322 0.147300 -0.086563 -0.158148 -0.603599 -0.720611 -0.625399 -0.682693 -1.260380 -1.718719 -2.102105 -2.482219 -2.742526 -8.534446 -1.868169 -1.909706 -2.391438 -10.398226 -10.743393 -1.348636 -14.026364 -3.986517 -3.138948 -3.045836 -14.026364 -14.026364 -14.026364 -14.026364 -8.003046 -4.092833 -14.026364 

-10.400250 -14.026364 -14.026364 -2.455501 -14.026364 -14.026364 -4.039286 -8.001310 -14.019340 -2.350964 -1.851823 -1.641327 -1.245989 -2.230005 -1.097160 -1.236034 -0.866311 -0.697795 -0.606069 -0.439440 -0.370687 -0.247433 -0.349398 -0.287278 -0.145275 -0.019410 0.039456 0.152398 0.233356 0.296229 0.271048 0.237852 0.329924 0.299846 0.396331 0.378707 0.410867 0.619682 0.614866 0.698457 0.701332 0.691427 0.804839 0.688029 0.642150 0.678737 0.571777 0.458647 0.360589 0.232520 0.207621 0.045733 -0.105150 -0.020973 -0.698352 -0.294286 -0.696035 -0.917761 -0.344340 -1.101925 -1.001219 -2.302435 -2.500877 -0.763286 -2.228014 -2.819134 -8.534444 -1.110817 -1.073543 -7.928521 -4.420117 -6.042893 -14.026364 -2.863825 -10.916997 -14.026364 -1.257758 -9.082871 -14.026364 -14.026364 -14.026364 

-14.026364 -8.534445 -14.026364 -14.026364 -12.884353 -12.709673 -3.933881 -12.529446 -14.026364 -4.287714 -2.350964 -1.766748 -1.068707 -1.075499 -1.364367 -2.430676 -0.905160 -0.260665 -0.695977 -0.456994 -0.838786 -0.159287 -0.201040 -0.105300 -0.085122 0.123338 0.248922 0.261186 0.176500 0.412530 0.293690 0.335044 0.324956 0.404898 0.307014 0.528502 0.485650 0.505877 0.682513 0.793893 0.846098 0.816293 0.914399 0.801088 0.746302 0.657664 0.466133 0.469176 0.430006 0.317677 0.091504 0.010814 -0.155960 -0.154972 -0.451732 -0.605313 -1.106070 -0.902521 -0.626346 -0.985370 -1.236877 -1.058822 -2.538421 -3.092218 -11.179776 -3.895210 -4.039481 -7.061322 -10.333605 -1.348960 -8.003034 -14.026364 -6.578561 -7.344830 -12.529446 -14.026364 -2.191144 -14.026364 -10.743393 -14.026364 -6.578561 

-14.026364 -2.730885 -13.988715 -14.026364 -14.026364 -13.973364 -3.377810 -14.026364 -14.026364 -7.759385 -1.502153 -1.112704 -1.894765 -2.002395 -1.220641 -1.254927 -0.999237 -0.723950 -0.886955 -0.460470 -0.299726 -0.201928 -0.280639 -0.380473 -0.015246 0.091693 0.144002 0.265133 0.137172 0.509983 0.411371 0.515819 0.411272 0.405555 0.417483 0.482649 0.632339 0.705429 0.849896 0.946143 1.087651 0.983017 1.006421 0.946803 0.857887 0.812039 0.671511 0.574867 0.447451 0.399598 0.130156 0.065745 -0.156134 -0.253077 -0.622124 -0.366423 -0.844957 -2.760893 -2.192834 -1.069176 -0.880622 -2.062683 -2.773562 -1.154276 -5.959074 -10.146429 -1.002914 -2.310488 -5.854331 -0.999940 -14.026364 -2.774836 -13.678601 -1.141018 -14.026364 -14.026364 -14.026364 -4.039501 -5.415346 -14.026364 -4.875951 

-3.008511 -14.026364 -14.026364 -12.527656 -9.041083 -3.138948 -14.026364 -14.026364 -3.377763 -3.029994 -3.138948 -0.767329 -5.741713 -2.170432 -1.171136 -0.584352 -0.672522 -0.917287 -0.809668 -0.473021 -0.577561 -0.434376 -0.091820 -0.345857 0.194645 0.069601 0.103087 0.275188 0.259970 0.353424 0.446940 0.387669 0.465969 0.528600 0.629320 0.691698 0.690071 0.878011 0.991938 1.095033 1.236109 1.235621 1.140283 1.129816 1.048372 0.905997 0.775918 0.670266 0.437857 0.401390 0.164335 -0.096005 -0.263164 -0.256379 -0.589453 -0.527039 -0.899112 -2.608522 -2.162319 -1.086489 -2.470334 -1.257748 -4.862499 -1.255834 -1.244472 -1.348319 -12.529446 -6.047660 -3.329343 -14.025375 -13.456805 -12.887151 -14.026364 -14.026364 -13.703010 -14.026364 -14.026364 -14.026364 -5.727170 -14.026364 -14.026364 

-3.045836 -4.254911 -6.178315 -13.988715 -14.026364 -14.026364 -14.026364 -5.790574 -13.447614 -1.286064 -2.262417 -2.584018 -2.302277 -1.293638 -4.451539 -1.581437 -0.704358 -0.687012 -0.639356 -0.438505 -0.269317 -0.430420 -0.294716 -0.037892 0.109906 0.198217 0.089371 0.217059 0.215302 0.384031 0.373105 0.433895 0.601290 0.602933 0.635753 0.748942 0.824129 1.024845 1.185387 1.311688 1.446870 1.428754 1.400235 1.264301 1.119783 0.988978 0.851804 0.779566 0.565630 0.396043 0.190785 0.072470 -0.200412 0.084936 -0.108619 -0.559020 -0.503190 -0.576219 -1.247521 -1.623182 -1.077666 -2.338562 -1.245996 -1.318626 -1.198313 -1.217496 -2.818099 -6.176406 -14.026364 -8.003037 -10.485523 -11.179835 -14.026364 -14.026364 -8.534448 -14.026364 -14.026364 -1.348960 -12.317658 -7.780514 -14.026364 

-14.026364 -3.377810 -14.026364 -9.082871 -5.415346 -2.581388 -14.026364 -2.223770 -3.377807 -2.350807 -2.687282 -1.183366 -1.254477 -1.759620 -1.116210 -1.745941 -0.619460 -0.882177 -0.277336 -0.649275 -0.277664 -0.362673 -0.202572 -0.016576 0.006966 -0.043601 0.226057 0.098662 0.357285 0.243178 0.336336 0.597300 0.488434 0.592425 0.756647 0.860793 0.931127 1.117273 1.370552 1.580340 1.705805 1.707990 1.612782 1.438852 1.304494 1.177114 0.944580 0.727223 0.689069 0.469421 0.298765 0.080558 -0.072909 -0.321922 -0.372794 -0.392065 -0.741588 -0.423201 -1.235371 -1.641700 -1.208309 -2.158111 -1.551402 -2.311945 -1.257197 -12.887151 -4.364501 -11.177545 -3.206015 -13.982933 -0.941622 -1.348960 -14.026364 -2.954113 -14.026364 -1.888180 -14.026364 -10.916995 -14.026364 -14.026364 -14.026364 

-14.026364 -14.026364 -14.021820 -7.344830 -4.875953 -10.916997 -0.943801 -14.026364 -14.026364 -3.475787 -2.381228 -3.726784 -1.216607 -2.516310 -1.640081 -0.910205 -1.521757 -0.714482 -0.885530 -0.571521 -0.525095 -0.390353 -0.117660 -0.312271 -0.084026 -0.081678 0.196313 0.267814 0.159192 0.364761 0.334998 0.486048 0.561739 0.723533 0.815466 0.948881 1.119809 1.409860 1.588469 1.908685 2.149657 2.048423 1.821986 1.677023 1.471293 1.261470 1.033845 0.906262 0.702923 0.513796 0.381166 0.246793 0.028144 -0.042964 -0.438713 -0.267494 -0.721564 -0.540135 -0.439960 -0.782348 -1.252016 -2.601041 -1.229051 -1.257715 -0.753164 -1.112461 -1.240018 -5.415346 -6.578561 -8.002517 -2.644026 -14.026364 -14.026364 -3.933881 -14.026364 -4.364701 -14.026364 -14.026364 -13.703010 -14.026364 -14.026364 

-14.026364 -8.003046 -14.026364 -14.026364 -14.026364 -14.026364 -9.076559 -14.020725 -1.318206 -10.397124 -1.600647 -2.391787 -1.586933 -0.751634 -0.818786 -3.118554 -2.075741 -1.817794 -0.515888 -0.585454 -0.646098 -0.445241 -0.485844 -0.186196 -0.293039 0.019006 0.016392 -0.051012 0.149110 0.334429 0.378761 0.439316 0.650126 0.751787 0.984491 1.144495 1.311936 1.552101 1.913739 2.342722 -14.026364 2.458553 2.136365 1.865600 1.612139 1.388398 1.214536 0.995878 0.734271 0.517873 0.488479 0.140904 0.243632 -0.291664 -0.305068 -0.500906 -0.429601 -1.048207 -0.719859 -0.309220 -0.744680 -0.947096 -7.338295 -5.348455 -1.641327 -3.675898 -1.317568 -1.257758 -11.179900 -10.485384 -7.488664 -8.426269 -7.061321 -14.026364 -7.576650 -14.020389 -2.819131 -5.415346 -14.026364 -2.774836 -9.082871 

-2.908772 -14.026364 -2.954113 -14.026364 -3.138948 -7.372748 -14.026364 -13.703010 -14.026364 -4.039501 -13.703010 -2.908113 -3.091193 -0.882917 -1.140562 -1.496243 -1.043332 -0.744805 -0.601677 -0.696696 -0.369747 -0.512176 -0.268197 -0.243498 0.039429 -0.177849 0.007980 0.181466 0.230817 0.161443 0.421924 0.540574 0.631768 0.750229 0.945132 1.172339 1.454066 1.768482 2.197121 -14.026364 -0.002480 -14.026364 2.326339 1.955897 1.599948 1.404004 1.225950 0.992493 0.823673 0.624473 0.373829 0.265971 0.083143 0.020725 0.016062 -0.226615 -0.346332 -0.715681 -0.611432 -0.860625 -1.133976 -3.906767 -1.229501 -10.146493 -5.669352 -3.401136 -7.477751 -1.139467 -7.284363 -1.286943 -2.782166 -14.026364 -14.026364 -10.400250 -14.026364 -14.026364 -12.709673 -4.146512 -14.026364 -14.026364 -14.026364 

-14.026364 -14.026364 -14.026364 -14.026364 -14.026364 -14.026364 -14.026364 -14.026364 -1.141016 -2.730885 -2.533287 -2.471104 -2.515930 -1.781589 -0.920886 -5.061301 -1.030054 -0.450612 -0.527014 -0.621067 -0.906217 -0.469141 -0.245531 -0.237105 -0.034717 -0.209792 0.050205 0.092754 0.116806 0.368920 0.381774 0.507844 0.755903 0.935308 1.095580 1.287253 1.569626 1.857301 2.209666 2.640357 -14.026364 2.567972 2.159168 1.837577 1.577622 1.368474 1.148372 1.014661 0.806820 0.665687 0.442354 0.397012 0.259622 -0.171686 -0.230897 -0.215093 -1.024987 -0.472290 -1.386068 -2.299268 -2.082124 -0.949206 -1.515379 -2.684152 -1.257746 -2.237162 -10.485523 -2.774417 -5.790577 -14.025375 -2.644026 -2.191143 -6.714755 -14.026364 -14.026364 -12.529446 -14.026364 -3.426625 -14.026364 -8.534448 -1.573925 

-1.257758 -14.026364 -14.026364 -14.026364 -14.025375 -14.026364 -2.730885 -3.329300 -4.309633 -1.307749 -2.801453 -0.991545 -7.109569 -1.345344 -1.251111 -1.120274 -0.934689 -1.129180 -1.130806 -0.650332 -0.782106 -0.457456 -0.470889 -0.564071 -0.285622 -0.100914 0.004768 0.071057 0.264078 0.192680 0.324754 0.431101 0.711319 0.836171 1.104535 1.290869 1.592508 1.820584 2.075718 2.317217 2.424318 2.196146 1.911074 1.688557 1.451631 1.296165 1.089593 0.992509 0.733532 0.671400 0.392713 0.387478 0.080319 0.040047 -0.330297 -0.200980 -0.439585 -0.851556 -1.270280 -0.821443 -1.175835 -2.138232 -0.510530 -1.559320 -1.193102 -7.547213 -6.714755 -1.257758 -1.346521 -1.138133 -1.286808 -14.026364 -14.026364 -1.257746 -14.026364 -14.026364 -2.687282 -10.400250 -4.200538 -14.026364 -14.026364 

-14.026364 -14.026364 -14.026364 -3.401136 -6.714755 -10.400250 -13.949879 -4.364701 -10.916997 -14.026364 -10.146483 -1.857609 -1.257758 -1.888003 -1.100102 -1.560114 -0.887275 -0.687560 -0.824652 -0.548879 -1.455266 -0.627375 -0.592508 -0.194383 -0.170538 0.019790 -0.309188 -0.094875 0.136124 0.280376 0.307267 0.566429 0.713051 0.862160 1.142371 1.320713 1.516144 1.763400 1.895773 2.000566 2.029998 1.908889 1.703604 1.520590 1.341417 1.181801 1.024325 0.829870 0.726121 0.548536 0.320602 0.086958 -0.129362 -0.361876 -0.221223 -0.081439 -0.359065 -0.947675 -0.898591 -2.956479 -1.169322 -1.233044 -1.251435 -1.286614 -6.299327 -4.039041 -14.026364 -13.703010 -2.036883 -5.291359 -8.003046 -0.831527 -3.233451 -14.026364 -8.457491 -4.364601 -4.309633 -14.026364 -14.026364 -14.026364 -14.026364 

-14.026364 -14.019340 -14.026364 -14.026364 -4.645255 -4.832549 -12.887151 -14.026364 -14.026364 -6.578560 -14.020389 -8.528574 -2.562540 -3.087104 -1.227807 -6.688924 -1.518837 -0.978830 -1.743007 -1.041138 -2.257298 -1.174329 -0.727851 -0.468067 -0.504825 -0.162276 -0.101510 -0.016006 0.152043 0.127371 0.241943 0.397177 0.727505 0.900062 1.129991 1.284704 1.414109 1.543413 1.683338 1.758917 1.760466 1.668654 1.542623 1.391091 1.189005 1.023339 0.839734 0.782973 0.581773 0.547592 0.233666 0.099543 -0.039018 -0.367525 -0.126699 -0.443993 -0.478950 -0.528130 -2.106603 -1.417499 -2.214906 -2.601994 -4.869676 -4.200090 -1.198399 -4.039501 -1.641327 -4.364701 -1.590839 -2.908771 -1.287812 -1.287448 -1.257758 -1.084735 -6.714755 -8.003046 -14.026364 -14.026364 -5.415346 -14.026364 -14.026364 

-14.026364 -14.026364 -10.400250 -14.026364 -14.026364 -3.092115 -8.003046 -14.026364 -14.026364 -1.287812 -14.026364 -4.039501 -4.875953 -1.568253 -2.350964 -1.639972 -2.602171 -1.562239 -1.223637 -0.825056 -1.339837 -1.619467 -0.727765 -0.276040 -0.510003 -0.380127 -0.233929 -0.081590 -0.014751 -0.029425 0.229600 0.435394 0.547811 0.752778 0.991234 1.155313 1.248868 1.386488 1.479703 1.540081 1.605711 1.510924 1.404144 1.219538 1.008858 0.929039 0.784695 0.590249 0.493868 0.391939 0.119626 0.056137 -0.006681 -0.261748 -0.448683 -0.500173 -0.589696 -1.239554 -1.998500 -1.104236 -1.192027 -1.121071 -3.933101 -1.764855 -1.002913 -1.260742 -1.848570 -4.039454 -14.026364 -14.026364 -14.026364 -12.529446 -3.475787 -14.026364 -14.026364 -10.400250 -13.982933 -12.529446 -4.364701 -8.003046 -14.026364 

-14.026364 -14.026364 -14.026364 -14.026364 -7.780514 -14.026364 -6.646408 -2.270359 -3.092218 -3.933881 -3.325795 -2.485426 -1.573306 -5.489541 -7.344829 -1.130756 -2.560050 -1.261265 -1.775815 -1.326956 -0.979710 -0.760055 -0.892749 -0.771170 -0.284899 -0.381548 -0.311549 -0.084248 -0.080025 -0.167126 0.233786 0.393019 0.410580 0.700198 0.871251 1.056987 1.134483 1.248577 1.336506 1.419399 1.462595 1.350598 1.197357 1.066935 0.894357 0.577804 0.620378 0.502996 0.192349 0.251632 -0.030883 -0.327602 -0.048510 -0.276892 -0.654343 -0.798340 -0.839070 -1.207375 -1.069298 -0.805244 -0.832838 -2.309344 -1.039966 -1.290603 -3.409328 -3.317147 -5.537544 -1.287812 -1.138252 -3.673040 -2.819134 -3.329758 -10.743393 -14.026364 -12.529446 -14.026364 -1.257758 -14.026364 -14.026364 -14.026364 -14.026364 

-14.026364 -14.026364 -2.391788 -6.047679 -14.026364 -14.026364 -14.026364 -13.982933 -3.186026 -1.348960 -14.026364 -10.743393 -1.084735 -1.960828 -2.092234 -2.105961 -1.332697 -4.389083 -1.873208 -1.043109 -3.654103 -0.585375 -1.158007 -0.422105 -0.441635 -0.509720 -0.230042 -0.309834 -0.014409 -0.002310 0.108126 0.230572 0.657516 0.624080 0.801503 0.945703 1.047133 1.076748 1.226912 1.288197 1.275053 1.223133 1.054537 0.860841 0.671841 0.560730 0.325059 0.362397 0.052300 -0.034158 -0.006642 -0.230784 -0.513769 -0.478538 -0.742991 -0.494699 -1.258586 -1.155742 -2.106227 -1.245907 -1.929201 -2.349923 -1.219789 -0.944740 -3.038270 -2.884351 -3.933881 -8.000783 -5.727170 -3.726786 -14.026364 -3.623717 -14.026364 -8.534448 -9.082871 -14.026364 -3.092218 -14.026364 -8.003046 -14.026364 -14.026364 

-4.475881 -14.026364 -14.026364 -2.350964 -14.026364 -13.956974 -9.082871 -2.618771 -14.026364 -2.523266 -14.026364 -1.084735 -1.112704 -4.420117 -1.169215 -1.114515 -2.670887 -2.521738 -1.304099 -1.284992 -0.986413 -1.129178 -1.906766 -0.650728 -0.623637 -0.537465 -0.485127 -0.321536 -0.289811 0.007136 -0.044024 0.195424 0.416418 0.533216 0.655706 0.745470 0.905815 0.989855 1.122726 1.127840 1.113369 1.011646 0.906459 0.685803 0.491424 0.483197 0.254599 0.016504 0.008553 -0.157861 -0.337463 -0.443386 -0.666060 -0.690851 -0.878212 -0.583511 -0.629112 -1.794352 -4.046158 -1.946596 -1.463813 -13.703010 -2.668398 -1.087170 -2.819134 -2.460364 -14.026364 -10.743143 -14.026364 -12.529446 -2.270359 -14.026364 -14.026364 -2.270359 -14.026364 -13.703010 -14.026364 -10.916997 -14.026364 -14.026364 -1.287812 

-14.026364 -1.641327 -14.026364 -14.026364 -14.026364 -6.646484 -5.854331 -12.529446 -13.973364 -14.026364 -7.061322 -14.026364 -5.790577 -1.999186 -1.556170 -2.601117 -0.983247 -5.798124 -1.888180 -1.162041 -0.858034 -2.233424 -1.706971 -2.097312 -0.908735 -0.731670 -0.947453 -0.206993 -0.293390 -0.139779 0.101373 -0.003051 0.116339 0.458947 0.594206 0.622000 0.863537 0.884974 1.006878 0.995046 0.960080 0.936906 0.840884 0.494286 0.378524 0.207142 0.127686 -0.107499 -0.024688 -0.198607 -0.247257 -0.473943 -0.316073 -0.654919 -0.959413 -0.866156 -1.798686 -1.310784 -0.856525 -0.850969 -0.998344 -2.189363 -2.420119 -1.238712 -2.696525 -13.456805 -1.999186 -4.254911 -1.257758 -1.287812 -14.026364 -14.026364 -6.047679 -14.026364 -2.270359 -14.026364 -14.026364 -10.400250 -14.026364 -5.854331 -14.026364 

-7.344830 -1.348960 -2.350964 -14.025375 -14.026364 -12.529446 -12.887151 -14.026364 -8.534448 -14.026364 -5.790577 -13.956974 -14.026364 -10.397139 -1.257758 -4.364701 -1.343280 -3.933844 -1.057758 -1.059300 -0.986308 -1.093627 -1.154290 -2.167538 -0.731608 -1.162131 -0.399928 -0.510301 -0.851785 -0.157141 -0.173617 0.132894 0.113076 0.276376 0.429850 0.600294 0.633573 0.810141 0.922022 0.897502 0.860819 0.705886 0.521027 0.506816 0.343329 0.219347 -0.052967 -0.064600 -0.179516 -0.420814 -0.582901 -0.546909 -0.683897 -0.809505 -0.765989 -1.208952 -1.385037 -0.805672 -1.890385 -3.138945 -1.066609 -1.527531 -4.364601 -2.345579 -14.026364 -14.026364 -10.400250 -5.246205 -7.443867 -1.083500 -10.743393 -2.191144 -4.146512 -2.191144 -1.881157 -14.026364 -14.026364 -13.703010 -10.743143 -14.026364 -14.026364 

-14.026364 -14.026364 -12.709673 -14.025460 -2.819134 -4.475881 -14.026364 -14.026364 -14.026364 -14.026364 -14.026364 -1.287811 -5.415346 -8.457491 -3.138948 -2.622298 -3.426625 -3.356532 -3.632844 -0.775525 -1.244618 -1.767917 -0.637908 -0.830030 -0.784232 -0.693132 -1.256852 -0.550623 -0.596006 -0.646033 -0.115067 -0.007526 0.101661 0.244639 0.334264 0.456487 0.698055 0.633952 0.727257 0.818411 0.702212 0.565770 0.373121 0.236974 0.091872 0.030122 -0.200130 -0.165184 -0.261452 -0.521992 -0.403293 -0.317731 -1.409282 -0.693498 -0.983799 -1.917194 -0.859085 -1.531346 -3.930645 -2.269345 -1.867647 -2.268076 -1.660712 -1.257758 -1.257753 -5.727170 -13.456805 -10.237740 -2.774836 -5.727170 -1.348960 -14.026364 -14.026364 -14.026364 -2.774836 -14.026364 -6.178315 -8.532611 -9.082871 -14.026364 -14.026364 

-14.026364 -1.257756 -14.026364 -14.026364 -1.348960 -4.645255 -14.026364 -4.092833 -14.026364 -14.026364 -6.578561 -14.026364 -1.573925 -7.061321 -1.348960 -1.110281 -3.986517 -1.110075 -1.078728 -11.179873 -2.893737 -5.387527 -2.916270 -0.873108 -1.213987 -0.986153 -0.580947 -0.888787 -0.604062 -0.623170 -0.403569 -0.085159 -0.090190 0.084265 0.319266 0.453762 0.413376 0.618327 0.658789 0.682217 0.591118 0.392855 0.084756 0.258703 -0.047424 -0.207233 -0.108700 -0.337724 -0.894542 -0.498627 -0.739723 -1.852909 -0.505927 -1.400049 -0.796518 -2.101514 -2.292267 -2.350042 -5.726493 -2.634747 -1.254812 -2.360077 -13.681479 -1.607452 -14.026364 -1.554288 -4.588450 -13.988715 -13.227179 -14.026364 -14.025375 -10.400250 -14.026364 -1.112704 -13.703010 -14.026364 -4.364701 -14.026364 -1.888180 -14.026364 -1.029841 

-13.524857 -13.982933 -14.026364 -14.026364 -10.916997 -14.026364 -5.854331 -6.042893 -1.112704 -3.092218 -14.026364 -5.353943 -1.287812 -13.703010 -2.952614 -12.529446 -14.026364 -2.253522 -9.082808 -0.969586 -1.851872 -0.850897 -2.179088 -2.469985 -0.773676 -2.856691 -0.986789 -0.843526 -0.749888 -0.781304 -0.267204 -0.388865 -0.040582 -0.206210 0.246486 0.115320 0.374632 0.560237 0.536127 0.468253 0.421514 0.226730 0.219122 0.017153 -0.090348 -0.224018 -0.185527 -0.536730 -0.790187 -0.601361 -1.295007 -0.966947 -1.970842 -0.947849 -0.997223 -1.052250 -0.736360 -0.891947 -2.260690 -2.627072 -2.616826 -2.586371 -13.703010 -3.377807 -1.196502 -2.601085 -1.850542 -4.364701 -14.026364 -2.391787 -14.026364 -10.485523 -13.227179 -3.986517 -14.026364 -14.026364 -14.026364 -14.026364 -14.026364 -7.061321 -14.026364 

-14.026364 -14.026364 -14.026364 -14.026364 -14.026364 -14.026364 -14.021820 -2.350964 -8.003046 -1.112704 -9.082871 -14.026364 -1.999186 -14.026364 -13.964999 -1.337786 -3.329332 -3.023133 -0.866720 -3.329343 -2.133643 -1.844239 -1.247708 -3.241482 -0.810705 -1.045823 -0.627070 -1.278593 -1.491092 -1.494184 -0.939099 -0.321877 -0.464963 -0.044290 0.142786 0.120646 0.245828 0.384064 0.238859 0.405442 0.249345 0.240381 0.033727 -0.103936 -0.475414 -0.516936 -0.890108 -0.450051 -0.916913 -0.736961 -1.048566 -1.978791 -1.631770 -1.093320 -0.920030 -1.233404 -1.067457 -2.515730 -4.129317 -2.215235 -1.257654 -4.174786 -2.601118 -1.003900 -14.026364 -2.270359 -1.257758 -2.270359 -14.026364 -4.233620 -14.026364 -14.026364 -14.026364 -8.452566 -4.039501 -14.026364 -5.415346 -14.026364 -14.026364 -13.973364 -14.026364 

-3.377810 -2.687282 -14.026364 -14.026364 -14.026364 -13.982933 -14.026364 -14.026364 -3.033795 -4.146512 -3.045835 -14.026364 -1.084735 -9.066023 -3.045836 -1.084735 -14.026364 -6.047676 -2.774827 -3.045834 -1.332949 -2.266876 -3.251800 -3.089848 -2.693798 -1.596013 -1.077690 -1.243464 -0.564100 -0.623381 -0.825018 -0.530458 -0.195824 -0.408660 -0.131394 -0.088168 0.008220 0.110286 0.151848 0.004104 0.172292 0.130410 -0.269622 -0.262578 -0.145721 -0.327352 -0.942285 -0.802557 -1.121267 -1.583722 -1.129010 -1.051022 -1.233521 -2.195398 -2.296144 -1.916208 -1.521248 -1.295722 -2.953405 -10.398216 -14.026364 -9.082871 -2.190885 -3.426625 -2.215235 -4.146512 -1.879767 -14.026364 -10.520684 -14.026364 -14.026364 -1.257758 -14.026364 -14.026364 -14.026364 -13.982933 -10.400250 -14.026364 -3.426625 -5.790577 -14.026364 

-14.026364 -14.026364 -14.026364 -1.851873 -12.709176 -1.287812 -9.082858 -1.348960 -10.743393 -14.026364 -5.657654 -14.026364 -14.026364 -4.092828 -5.790577 -4.420117 -1.886318 -4.796282 -3.138948 -1.957229 -11.179900 -1.287588 -4.364701 -2.826059 -1.243962 -0.933402 -1.433922 -0.537922 -1.507816 -0.433116 -0.825859 -0.933591 -0.583620 -0.423028 -0.286375 -0.046450 0.056747 0.072260 -0.103000 -0.051056 -0.075444 -0.416566 -0.023217 -0.727612 -0.387936 -0.679175 -0.619695 -0.818305 -0.818145 -0.657644 -1.005398 -1.027092 -1.283330 -0.990298 -1.204108 -2.142827 -2.856119 -0.978201 -2.588504 -2.139767 -1.999186 -1.259688 -1.157510 -7.372748 -2.391788 -5.415346 -5.415346 -2.702826 -1.112704 -10.400250 -1.078271 -14.026364 -14.026364 -3.726809 -1.112704 -14.026364 -14.026364 -14.026364 -14.026364 -14.026364 -14.026364 

-14.026364 -14.026364 -14.026364 -14.026364 -14.026364 -14.026364 -14.026364 -14.026364 -14.026364 -2.908772 -14.026364 -1.307737 -14.026364 -4.475880 -14.026364 -14.026364 -14.026364 -1.110075 -6.692951 -1.983213 -1.587150 -2.300061 -2.954113 -3.423036 -1.531357 -2.027680 -0.934097 -1.429831 -0.863701 -1.041108 -1.366415 -0.243565 -0.378781 -0.413951 -0.277631 -0.072732 -0.010763 -0.162926 -0.105194 0.007968 -0.446374 -0.617054 -0.270369 -0.296174 -0.306354 -0.715422 -0.562657 -1.183371 -1.988332 -1.028016 -1.849951 -2.448136 -2.107354 -1.952424 -1.765683 -2.198218 -2.276465 -2.296974 -3.625340 -10.400250 -5.293045 -12.529446 -14.026364 -1.603152 -5.854331 -4.200538 -14.026364 -2.518103 -14.026364 -2.270359 -14.025460 -14.026364 -1.999186 -1.141020 -14.026364 -1.573925 -3.426625 -5.854331 -8.534448 -14.026364 -14.026364 

-14.026364 -14.026364 -14.026364 -14.026364 -14.026364 -10.485523 -13.973364 -13.227179 -14.026364 -14.026364 -14.025375 -14.026364 -14.026364 -14.026364 -1.029841 -1.961833 -14.026364 -3.906767 -1.112704 -8.457491 -1.112704 -0.748080 -0.909817 -1.127583 -2.212083 -1.076201 -0.845910 -1.244928 -1.057818 -2.142434 -0.745414 -0.916222 -0.639845 -0.490787 -0.398067 -0.160034 -0.462318 -0.206366 -0.413836 -0.521668 -0.178106 -0.618227 -0.405412 -0.294063 -1.238682 -1.492158 -0.705122 -0.652273 -0.751883 -1.521221 -1.296190 -2.612821 -2.406365 -0.777159 -1.257753 -2.144880 -1.896642 -3.372411 -2.863779 -14.026364 -1.600916 -14.026364 -2.353449 -2.774833 -5.426140 -14.026364 -1.257758 -14.026364 -2.308204 -6.178315 -14.026364 -14.026364 -3.426625 -14.026364 -14.026364 -14.026364 -14.026364 -14.026364 -14.026364 -14.026364 -14.026364 

-14.026364 -14.026364 -14.026364 -14.026364 -14.026364 -14.026364 -14.026364 -13.973364 -14.026364 -5.354024 -4.875953 -2.687282 -2.908772 -8.003046 -10.743363 -14.026364 -11.179846 -2.687282 -1.009587 -1.472131 -14.026364 -0.810974 -4.364247 -3.058922 -1.231682 -1.287800 -3.082396 -0.848317 -1.526498 -0.727720 -0.549804 -0.599464 -0.926379 -0.986311 -0.509863 -0.401864 -0.299050 -0.443090 -0.490232 -0.516681 -0.472459 -0.576561 -0.827469 -0.347647 -0.651869 -1.031512 -0.931163 -0.761817 -0.776738 -1.802628 -1.693189 -4.632711 -2.912547 -1.233055 -1.837079 -3.045836 -14.026364 -5.415016 -2.644026 -9.082871 -1.318212 -10.736565 -2.709385 -4.309232 -14.026364 -14.026364 -14.019340 -1.573925 -10.400250 -8.003046 -14.026364 -14.026364 -14.026364 -14.026364 -14.026364 -10.400250 -14.026364 -14.026364 -14.026364 -14.026364 -14.026364 

-14.026364 -14.026364 -6.178315 -14.026364 -14.026364 -14.026364 -1.257758 -14.026364 -14.026364 -12.529446 -14.026364 -5.727170 -14.026364 -14.026364 -14.026364 -1.083500 -14.026364 -14.026364 -3.933881 -4.363794 -6.646484 -1.849386 -2.730885 -13.973364 -14.026364 -0.713562 -0.973451 -3.154572 -1.648938 -0.929531 -0.706702 -0.990976 -0.661282 -0.691033 -0.547729 -0.900453 -0.628570 -0.549306 -0.914072 -0.658337 -0.743500 -1.663395 -0.694746 -0.667191 -0.937746 -1.688791 -0.935091 -1.549704 -0.931761 -0.716817 -1.283831 -0.955084 -0.946454 -1.014706 -1.259680 -1.317869 -5.537541 -2.644026 -2.312850 -2.644026 -2.605437 -14.026364 -3.475787 -1.141020 -1.348954 -4.838255 -6.178315 -1.540745 -3.426625 -1.851873 -14.026364 -2.601118 -1.961837 -14.026364 -3.377810 -14.026364 -14.026364 -1.318212 -14.026364 -14.026364 -14.026364 

-14.026364 -6.646484 -14.026364 -2.644026 -14.026364 -12.709673 -14.026364 -14.026364 -14.026364 -3.377810 -14.026364 -6.578561 -4.364701 -10.743393 -14.026364 -1.081662 -1.112704 -8.003046 -4.092833 -2.587341 -2.601118 -1.112704 -0.768269 -2.687280 -3.151574 -14.026364 -1.083428 -2.470927 -1.323171 -0.858172 -1.142899 -0.987683 -0.472027 -0.756774 -1.168790 -0.609273 -0.868476 -0.547351 -0.381686 -0.526613 -0.536438 -1.415995 -1.023154 -2.437239 -1.366494 -1.011455 -1.000727 -1.989922 -1.095947 -1.895663 -1.229871 -2.747778 -2.954109 -2.204129 -1.869570 -2.454022 -14.026364 -5.727170 -1.557034 -1.257757 -3.726809 -5.854331 -4.146512 -14.026364 -14.026364 -14.026364 -14.026364 -8.003046 -14.026364 -1.112704 -10.232968 -6.178315 -6.112823 -5.790577 -14.026364 -14.026364 -14.026364 -4.475881 -14.026364 -14.026364 -14.026364 

-14.026364 -14.026364 -14.026364 -3.328513 -12.709673 -3.045834 -2.954113 -5.293049 -14.026364 -14.026364 -8.003046 -14.026364 -5.415346 -1.287769 -2.624724 -4.039501 -14.026364 -14.026364 -2.695984 -1.055214 -1.888180 -4.039501 -14.026364 -3.028213 -1.493653 -10.400233 -2.472992 -1.509646 -2.526462 -1.906075 -0.439297 -0.880310 -1.951921 -0.733333 -1.530986 -0.512123 -0.532135 -0.655215 -0.735481 -0.690129 -1.019226 -0.764554 -2.214094 -1.134381 -1.421940 -1.502514 -1.319837 -2.583746 -0.899228 -1.112211 -2.807988 -1.261897 -4.817757 -3.045161 -2.908772 -2.690236 -1.106439 -2.908769 -14.026364 -5.415346 -5.790577 -13.982933 -1.332969 -14.026364 -14.026364 -13.227179 -4.350859 -14.020389 -14.026364 -5.415346 -14.026364 -14.026364 -11.179900 -14.026364 -14.026364 -14.026364 -8.003046 -14.026364 -14.026364 -14.026364 -14.026364 

-14.026364 -1.573925 -14.026364 -14.026364 -13.227179 -14.026364 -14.026364 -14.026364 -14.026364 -8.534448 -14.026364 -14.026364 -5.539033 -14.026364 -13.973364 -7.780514 -8.457491 -10.916997 -4.072411 -14.026364 -1.091166 -4.309633 -2.990085 -1.297394 -1.999186 -1.076167 -1.479324 -1.078004 -6.000967 -2.393890 -2.200423 -0.857870 -1.069223 -1.421015 -1.638172 -0.884364 -0.628158 -0.858318 -0.972952 -0.590450 -0.943025 -1.017697 -1.477982 -0.807328 -1.629297 -3.323940 -2.316158 -1.075961 -0.892245 -1.256214 -9.082871 -1.158965 -3.331857 -1.641327 -3.280631 -4.574269 -4.364701 -1.281736 -14.026364 -14.026364 -14.025460 -14.026364 -14.026364 -13.982432 -6.413725 -10.728040 -14.020389 -14.026364 -4.063671 -2.687282 -14.026364 -14.026364 -14.026364 -5.415346 -14.026364 -14.026364 -14.026364 -14.026364 -1.888180 -14.026364 -14.026364 

-14.026364 -4.475881 -14.026364 -14.026364 -10.400250 -14.026364 -7.488668 -5.854331 -6.714755 -8.003046 -1.257758 -14.026364 -14.026364 -14.026364 -4.254911 -1.241898 -12.529446 -3.292186 -2.774832 -3.933723 -3.216943 -14.025375 -5.787922 -2.304199 -2.478141 -1.078037 -5.595448 -3.329057 -1.887725 -1.002158 -0.992474 -1.226401 -0.612607 -0.727800 -0.919175 -1.410576 -0.974884 -1.278817 -0.882771 -0.878135 -2.166711 -2.729839 -2.462587 -1.931833 -0.839635 -2.135058 -1.047584 -0.810874 -5.552081 -2.212789 -2.957221 -2.561783 -2.170826 -1.128521 -4.005272 -2.191063 -2.614574 -14.026364 -14.026364 -8.457491 -1.002914 -6.112823 -14.026364 -4.364701 -14.026364 -10.400250 -14.026364 -5.415345 -14.026364 -13.988480 -14.026364 -14.026364 -14.026364 -2.270359 -1.112704 -14.026364 -14.026364 -14.026364 -14.026364 -2.391788 -14.026364 

-14.026364 -1.573925 -10.400250 -6.646484 -14.026364 -14.026364 -14.026364 -13.227179 -12.853537 -10.916997 -14.026364 -2.644026 -14.026364 -3.726809 -5.854331 -2.270359 -3.675910 -5.854331 -14.026364 -2.998630 -2.141212 -1.112704 -10.146493 -13.703010 -10.400250 -3.091737 -5.669956 -3.280618 -2.233287 -1.766998 -1.819917 -1.881481 -1.164944 -1.039120 -1.587061 -1.532273 -1.710390 -0.869334 -0.940032 -1.017120 -0.957894 -1.082467 -2.187791 -4.559904 -1.899487 -2.209701 -1.948397 -1.581565 -1.748876 -1.110601 -3.317179 -3.522937 -2.644026 -1.257758 -3.594867 -4.060348 -10.400250 -4.200538 -14.026364 -3.625358 -14.026364 -3.329343 -14.026364 -14.026364 -10.400250 -14.026364 -14.026364 -14.026364 -14.026364 -14.026364 -14.026364 -14.026364 -14.026364 -14.026364 -5.854331 -14.026364 -14.026364 -14.026364 -14.026364 -14.026364 -2.391788 

-14.026364 -14.026364 -4.588450 -14.026364 -14.026364 -14.026364 -14.026364 -14.026364 -14.026364 -14.026364 -1.112704 -14.026364 -14.026364 -14.019340 -14.026364 -14.026364 -4.588450 -4.254911 -2.350964 -13.973364 -14.026364 -4.362600 -3.138948 -3.041226 -2.629562 -12.666909 -14.026364 -1.112300 -1.003449 -1.103999 -3.698613 -4.706866 -0.927873 -0.777769 -1.085046 -0.990462 -1.055457 -1.429561 -1.568657 -0.982196 -0.756507 -0.827964 -1.072878 -2.271209 -1.977631 -2.117991 -1.835402 -3.232925 -7.061260 -3.291048 -3.331857 -2.274365 -1.636845 -4.358081 -3.625340 -14.019340 -3.675910 -14.026364 -12.529446 -11.179900 -13.703010 -8.534448 -14.026364 -3.426625 -12.887151 -12.529446 -14.026364 -10.400250 -14.026364 -14.026364 -6.178315 -14.026364 -14.026364 -14.026364 -14.026364 -14.026364 -14.026364 -14.026364 -3.092218 -14.026364 -14.026364 

-14.026364 -14.026364 -13.973364 -14.026364 -14.026364 -14.026364 -14.026364 -14.026364 -14.026364 -1.112704 -14.026364 -3.986517 -14.026364 -5.415346 -1.287811 -14.026364 -3.045835 -14.026364 -1.348960 -14.026364 -14.026364 -1.888180 -8.452566 -13.988715 -7.780514 -3.233448 -14.026364 -14.026364 -2.240053 -2.684478 -1.737490 -2.520475 -0.808332 -1.126067 -2.035766 -1.083852 -2.151414 -0.846747 -1.070000 -1.795944 -2.282539 -1.071136 -1.572710 -4.008693 -2.182608 -4.179939 -2.563830 -2.762444 -2.368117 -2.675685 -3.151574 -1.999117 -1.314000 -3.718002 -3.426613 -14.026364 -8.534448 -14.026364 -2.819134 -14.026364 -14.026364 -14.026364 -14.026364 -14.026364 -8.003046 -14.026364 -14.026364 -1.029838 -14.026364 -14.026364 -14.026364 -14.026364 -14.026364 -14.026364 -14.026364 -14.026364 -14.026364 -14.026364 -14.026364 -14.026364 -14.026364 

-14.026364 -14.026364 -14.026364 -14.026364 -14.026364 -14.026364 -14.026364 -14.026364 -1.257758 -12.709673 -14.026364 -7.780514 -14.026364 -4.254911 -13.703010 -14.026364 -5.854326 -7.780506 -3.092218 -14.026364 -14.026364 -6.112823 -2.270359 -14.026364 -1.888180 -1.112386 -2.999800 -3.925318 -2.773843 -1.248613 -1.790758 -0.613582 -0.606086 -4.043808 -2.298194 -2.253405 -0.991814 -0.913323 -0.808058 -1.457742 -2.392924 -2.309205 -2.893742 -1.990052 -2.668398 -6.047679 -10.099271 -14.020389 -1.832861 -4.119898 -1.002914 -14.026364 -14.026364 -2.270356 -1.301736 -11.179900 -4.364701 -3.329343 -10.146493 -1.300032 -14.026364 -1.848620 -14.026364 -14.026364 -14.026364 -14.026364 -14.026364 -2.312850 -14.026364 -10.485523 -14.026364 -14.026364 -14.026364 -14.026364 -14.026364 -14.026364 -14.026364 -14.026364 -14.026364 -14.026364 -14.026364 

-14.026364 -14.026364 -14.026364 -14.026364 -7.344830 -14.026364 -5.415346 -4.146512 -14.026364 -14.026364 -8.457491 -2.774836 -3.045836 -2.350964 -10.400250 -14.026364 -3.377810 -9.082871 -14.026364 -1.141020 -13.703010 -13.987544 -10.728040 -1.573925 -1.888180 -1.573925 -14.026364 -2.339053 -3.045820 -2.731510 -2.362590 -2.119956 -1.928542 -1.246304 -1.738366 -0.867706 -2.093361 -2.835200 -0.885648 -1.872571 -2.022678 -1.840725 -1.930345 -2.350142 -3.426625 -1.224244 -2.270359 -2.863779 -2.729988 -2.667610 -14.020389 -14.026364 -7.061322 -1.547406 -1.904909 -14.026364 -3.625358 -2.310488 -2.687282 -14.026364 -14.026364 -1.029841 -14.026364 -14.026364 -13.703010 -1.961837 -14.026364 -14.026364 -14.026364 -14.026364 -14.026364 -14.026364 -14.026364 -14.026364 -14.026364 -14.026364 -14.026364 -14.026364 -6.112823 -14.026364 -14.026364 

-14.026364 -14.026364 -14.026364 -14.026364 -14.026364 -11.179900 -14.026364 -14.026364 -10.743393 -14.026364 -14.026364 -5.415346 -5.727170 -9.082871 -5.854331 -14.026364 -14.026364 -10.400250 -14.026364 -14.026364 -11.179900 -1.639116 -4.146512 -13.456805 -2.391788 -4.364701 -4.364701 -4.645255 -2.777462 -2.687281 -2.458515 -2.999800 -2.855383 -1.849280 -5.239877 -1.283455 -2.129138 -2.425710 -1.101128 -4.364701 -3.226551 -2.878800 -2.299706 -3.930375 -1.002726 -1.194276 -3.045708 -8.003046 -2.582308 -1.559256 -2.310488 -2.310488 -8.534448 -2.350964 -14.026364 -2.270359 -1.141020 -14.026364 -14.026364 -4.200538 -8.534448 -3.675910 -14.026364 -1.002914 -14.026364 -3.625358 -14.026364 -14.026364 -14.026364 -14.026364 -14.026364 -14.026364 -14.026364 -5.415346 -14.026364 -14.026364 -14.026364 -5.790577 -14.026364 -14.026364 -14.026364 

-14.026364 -14.026364 -1.573925 -14.026364 -14.026364 -14.026364 -14.026364 -14.026364 -14.026364 -14.026364 -9.082871 -14.026364 -14.026364 -14.026364 -14.026364 -1.127591 -14.026364 -14.026364 -2.687282 -14.026364 -1.888180 -3.045836 -1.112704 -14.020389 -1.257758 -1.888180 -14.026364 -2.601118 -1.257758 -3.133352 -1.140485 -0.863792 -2.270359 -1.508953 -2.117389 -1.550821 -1.050513 -3.536503 -1.241885 -3.577502 -1.107098 -2.065830 -2.762795 -0.998389 -3.306060 -8.534448 -1.987831 -1.586964 -3.845482 -5.790577 -14.026364 -5.664110 -1.000560 -14.026364 -6.573780 -14.026364 -14.026364 -14.026364 -14.026364 -11.179900 -1.845409 -2.774417 -3.426625 -14.026364 -14.026364 -14.026364 -14.026364 -1.318212 -2.270359 -1.318212 -14.026364 -14.026364 -14.026364 -14.026364 -14.026364 -14.026364 -14.026364 -14.026364 -14.026364 -14.026364 -14.026364 

-14.026364 -14.026364 -14.026364 -8.534448 -14.026364 -14.026364 -14.026364 -14.026364 -1.112704 -1.112704 -14.026364 -14.026364 -14.026364 -14.026364 -11.179900 -5.790577 -1.141020 -14.026364 -9.082871 -14.026364 -1.888180 -12.514310 -2.735741 -2.863773 -7.780514 -2.186320 -14.025460 -14.026364 -5.790572 -1.002914 -14.026364 -2.371827 -1.257752 -3.308265 -6.112823 -2.300272 -2.350964 -2.307366 -1.550740 -1.257744 -14.026364 -2.678249 -0.974479 -14.026364 -0.974102 -3.426625 -1.888180 -14.026364 -8.534448 -4.021597 -3.675910 -1.999186 -3.329343 -3.933881 -1.737469 -14.026364 -14.026364 -14.026364 -14.026364 -14.026364 -10.400250 -5.415346 -14.026364 -14.026364 -14.026364 -14.026364 -5.415346 -14.026364 -1.348960 -14.026364 -14.026364 -14.026364 -14.026364 -14.026364 -14.026364 -14.020389 -14.026364 -14.026364 -14.026364 -14.026364 -14.026364 

-14.026364 -14.026364 -14.026364 -2.350964 -14.026364 -14.026364 -14.026364 -14.026364 -14.026364 -2.730885 -14.026364 -14.026364 -14.026364 -14.026364 -14.026364 -1.888180 -10.743393 -12.529446 -14.026364 -14.026364 -3.986517 -1.888180 -14.026364 -14.026364 -14.026364 -3.138948 -4.364701 -14.026364 -4.420117 -14.026364 -1.888180 -5.334808 -2.172201 -14.024441 -3.329343 -2.013826 -2.873900 -7.061322 -1.990754 -1.311291 -4.364701 -1.753546 -2.504032 -14.026364 -1.141020 -1.567871 -4.327676 -12.709673 -14.026364 -14.026364 -1.885618 -13.227179 -14.020389 -14.026364 -14.026364 -14.026364 -13.982933 -14.026364 -2.687241 -14.026364 -14.020389 -14.026364 -13.988715 -14.026364 -14.026364 -3.426625 -13.956974 -14.026364 -14.026364 -14.026364 -4.420117 -14.026364 -2.774836 -14.026364 -4.364601 -14.026364 -14.026364 -14.026364 -14.026364 -14.026364 -14.026364 

-14.026364 -14.026364 -8.003046 -14.026364 -14.026364 -14.026364 -14.026364 -14.026364 -1.083500 -14.026364 -5.293049 -14.026364 -2.350964 -14.026364 -14.026364 -14.026364 -8.534448 -14.026364 -8.457491 -14.026364 -14.026364 -12.709673 -14.026364 -14.026364 -14.026364 -1.112704 -3.377810 -2.983606 -0.983735 -3.186019 -7.891055 -14.026364 -5.707502 -1.084735 -1.110352 -2.391556 -3.240001 -3.931437 -0.963758 -2.908772 -1.999186 -2.907489 -3.095392 -10.485523 -4.174811 -14.026364 -1.074782 -10.442477 -4.039501 -14.026364 -14.026364 -14.026364 -14.026364 -14.026364 -3.329343 -14.026364 -14.026364 -6.714755 -14.026364 -14.026364 -14.026364 -2.387190 -13.988715 -14.026364 -14.026364 -14.026364 -14.026364 -14.026364 -14.026364 -14.026364 -14.026364 -14.026364 -14.026364 -14.026364 -14.026364 -14.026364 -14.026364 -14.026364 -14.026364 -14.025460 -1.112704 

-14.026364 -14.026364 -9.082871 -14.026364 -8.534448 -14.026364 -14.026364 -12.529446 -14.026364 -14.026364 -14.026364 -5.854331 -14.026364 -14.026364 -14.026364 -1.737490 -14.026364 -14.026364 -7.780514 -1.888180 -14.026364 -2.383228 -14.026364 -14.026364 -6.178315 -7.488668 -4.142494 -14.026364 -14.026364 -2.774836 -14.026364 -2.350964 -0.975634 -1.138214 -3.986517 -14.026364 -0.979972 -3.675904 -14.026364 -2.172201 -3.130673 -1.570084 -5.727170 -3.138948 -7.889952 -4.364701 -1.257728 -2.774836 -3.329343 -14.025375 -8.003046 -14.026364 -14.026364 -1.961837 -14.026364 -3.092218 -14.026364 -8.232079 -8.457491 -14.026364 -14.026364 -2.310488 -14.026364 -14.026364 -14.026364 -5.415346 -2.391788 -14.026364 -14.026364 -14.026364 -14.026364 -14.026364 -14.026364 -14.026364 -14.026364 -14.026364 -14.026364 -14.026364 -14.026364 -14.026364 -14.026364 

-1.257758 -14.026364 -14.026364 -14.026364 -14.026364 -14.026364 -14.026364 -4.420117 -14.026364 -14.026364 -13.227179 -14.026364 -14.026364 -2.270359 -14.024441 -8.457491 -14.026364 -14.026364 -10.743393 -14.026364 -14.026364 -8.534448 -1.257758 -14.026364 -14.026364 -2.774835 -14.026364 -14.026364 -13.973364 -8.534448 -2.270359 -0.999751 -1.888180 -14.026364 -2.350964 -5.415346 -4.200449 -3.263392 -5.684634 -3.675904 -1.348960 -14.026364 -4.364701 -14.026364 -7.061322 -13.703010 -0.945403 -14.026364 -5.790577 -10.400250 -14.026364 -14.026364 -14.026364 -3.426625 -14.026364 -5.114316 -14.026364 -14.026364 -14.026364 -14.026364 -14.026364 -14.026364 -14.026364 -14.026364 -14.026364 -1.141020 -14.026364 -13.703010 -14.026364 -14.026364 -1.573925 -14.026364 -14.026364 -14.026364 -14.026364 -14.026364 -14.026364 -14.026364 -14.026364 -14.026364 -14.026364 

-14.026364 -12.709673 -14.026364 -14.026364 -14.026364 -14.026364 -14.026364 -14.026364 -14.026364 -3.625358 -14.026364 -14.026364 -1.257758 -14.026364 -14.026364 -14.026364 -14.026364 -14.026364 -14.026364 -14.026364 -14.026364 -6.176037 -13.227179 -6.178315 -6.178315 -12.887151 -4.254911 -14.026364 -2.117157 -14.026364 -14.026364 -8.534448 -5.553301 -8.457491 -2.263515 -3.426625 -3.138948 -4.475881 -14.026364 -1.002914 -2.819134 -0.919008 -2.310488 -2.819134 -2.819134 -14.026364 -6.046266 -14.026364 -3.092218 -14.026364 -3.092218 -1.573925 -1.851873 -14.026364 -14.026364 -14.026364 -14.026364 -14.026364 -1.287812 -5.293046 -14.025375 -14.026364 -14.026364 -14.026364 -14.026364 -14.026364 -1.318212 -14.026364 -14.026364 -14.026364 -14.026364 -14.026364 -14.026364 -14.026364 -13.703010 -14.026364 -14.026364 -2.577712 -14.026364 -14.026364 -14.026364 

-14.026364 -5.415346 -14.026364 -1.112704 -14.026364 -14.026364 -2.819134 -14.026364 -14.026364 -14.026364 -14.026364 -2.270359 -13.921868 -14.026364 -6.047679 -14.026364 -14.026364 -14.026364 -14.026364 -4.364701 -5.415346 -1.888158 -14.026364 -14.026364 -14.026364 -12.529446 -1.112124 -4.420117 -14.026364 -14.026364 -13.973364 -14.026364 -8.002517 -14.026364 -1.002914 -14.026364 -14.020389 -3.426625 -3.329343 -14.026364 -2.813925 -1.141020 -14.026364 -14.026364 -13.456805 -14.026364 -1.141020 -14.026364 -14.026364 -14.026364 -8.534448 -3.426625 -14.026364 -1.540735 -1.112704 -14.026364 -14.026364 -14.026364 -7.780514 -14.021820 -14.026364 -14.026364 -14.026364 -14.026364 -14.026364 -14.026364 -1.112704 -14.026364 -14.026364 -14.026364 -14.026364 -14.026364 -14.026364 -14.026364 -14.026364 -14.026364 -14.026364 -14.026364 -14.026364 -14.026364 -14.026364 

-5.415346 -14.026364 -14.026364 -14.026364 -14.026364 -14.026364 -14.026364 -14.026364 -14.026364 -14.026364 -14.026364 -14.026364 -14.026364 -12.529446 -14.026364 -14.026364 -14.026364 -14.026364 -8.534448 -2.999800 -12.529446 -8.534448 -1.961781 -4.419746 -14.026364 -14.026364 -14.026364 -14.026364 -13.703010 -2.644026 -14.026364 -14.026364 -14.026364 -1.255899 -4.588450 -2.225479 -14.026364 -4.126010 -2.387190 -14.026364 -8.534448 -1.572441 -10.743393 -14.026364 -3.426625 -14.026364 -14.026364 -14.026364 -14.026364 -2.863569 -14.026364 -5.790577 -14.026364 -14.026364 -14.026364 -14.026364 -14.026364 -6.340311 -1.002914 -14.026364 -12.514310 -14.026364 -14.026364 -14.026364 -14.026364 -14.026364 -14.026364 -14.026364 -1.348960 -14.026364 -14.026364 -14.026364 -14.026364 -14.026364 -14.026364 -14.026364 -14.026364 -14.026364 -14.026364 -14.026364 -14.026364 

-14.026364 -14.026364 -14.026364 -13.703010 -9.082871 -14.026364 -14.026364 -14.026364 -14.026364 -14.026364 -14.026364 -14.026364 -14.026364 -10.146493 -14.026364 -5.513827 -1.885126 -14.026364 -2.048209 -14.026364 -1.573925 -14.026364 -4.364701 -14.026364 -1.111649 -14.026364 -3.625358 -14.026364 -1.086654 -14.026364 -2.687282 -8.457491 -2.270359 -14.026364 -0.894368 -14.026364 -10.400249 -14.026364 -5.639303 -14.026364 -1.641327 -14.026364 -2.863779 -14.026364 -14.026364 -8.003046 -10.400250 -14.026364 -14.020389 -14.026364 -14.026364 -5.415346 -14.026364 -14.020389 -2.300088 -14.026364 -1.002914 -1.573925 -14.026364 -14.026364 -14.026364 -3.426625 -14.026364 -14.026364 -14.026364 -14.026364 -1.348960 -14.026364 -14.026364 -14.026364 -14.026364 -14.026364 -14.026364 -14.026364 -14.026364 -14.026364 -14.026364 -14.026364 -14.026364 -14.026364 -14.026364 


----------------------------------------------------------------------
**********************************************************************
----------------------------------------------------------------------
Directed movement for middle sessions for paw-joystick: Rows: y-movement in 0.5mm bins (see columns). Columns: x-movement in 0.5mm bins.
#Rows: 81.000000
#Cols: 81.000000

Column values: 
-20.000000 -19.000000 -18.000000 -17.000000 -16.000000 -15.000000 -14.000000 -13.000000 -12.000000 -11.000000 -10.000000 -9.000000 -8.000000 -7.000000 -6.000000 -5.000000 -4.000000 -3.000000 -2.000000 -1.000000 0.000000 1.000000 2.000000 3.000000 4.000000 5.000000 6.000000 7.000000 8.000000 9.000000 10.000000 11.000000 12.000000 13.000000 14.000000 15.000000 16.000000 17.000000 18.000000 19.000000 20.000000 

Rows: 
-14.190734 -14.190734 -14.190734 -14.190734 -14.190734 -14.190734 -4.265745 -14.190734 -14.190734 -14.190734 -8.347939 -14.190734 -10.518183 -14.190734 -14.190734 -14.190734 -14.190734 -14.190734 -14.190734 -14.190734 -1.122148 -2.552193 -14.190734 -14.190734 -14.190734 -14.185492 -14.190734 -1.122148 -1.017917 -5.658267 -14.190734 -8.347939 -14.179601 -8.272372 -14.190734 -14.190734 -0.722255 -2.156116 -1.813468 -3.026217 -14.190734 -1.417919 -5.909810 -10.181836 -5.291375 -1.043159 -7.321512 -6.902607 -6.093995 -2.709535 -1.288917 -3.797252 -2.156116 -9.932222 -1.337349 -1.149074 -1.064637 -1.695348 -1.119308 -2.654862 -5.412282 -3.164990 -14.075282 -10.949287 -7.534494 -2.983013 -9.932222 -2.676735 -1.122148 -1.089977 -2.666717 -14.171884 -10.113381 -14.190734 -14.190734 -14.190734 -14.190734 -14.190734 -14.190734 -2.894069 -14.190734 

-14.190734 -14.190734 -14.190734 -1.347286 -14.190734 -14.184652 -14.190734 -14.190734 -14.190734 -14.190734 -2.232552 -14.190734 -14.190734 -1.122133 -4.764375 -14.190734 -14.190734 -14.190734 -14.190734 -14.190734 -14.190734 -14.190734 -2.349811 -6.037666 -1.122148 -6.562989 -2.875996 -14.190734 -2.310377 -1.140675 -14.190734 -5.909787 -14.190734 -1.288898 -1.085015 -6.496108 -0.987727 -14.190734 -14.190734 -14.190734 -8.347889 -3.542008 -3.954389 -1.121697 -1.506024 -0.834372 -5.982097 -2.399830 -3.398384 -3.139756 -4.051293 -2.615031 -3.948731 -4.051774 -8.272372 -2.696889 -8.272322 -14.047784 -3.073346 -6.898125 -1.826766 -3.028006 -2.894069 -4.483934 -1.043454 -6.902568 -14.190734 -4.053114 -3.305259 -6.037666 -14.190734 -1.122148 -10.519494 -14.190734 -14.190734 -14.190734 -14.190734 -14.190734 -10.689975 -14.190734 -10.519494 

-14.190734 -14.190734 -14.190734 -14.190734 -14.190734 -14.190734 -14.190734 -14.190734 -14.190734 -14.190734 -14.185492 -14.190734 -14.190734 -14.190734 -10.181836 -1.122148 -6.902607 -14.190734 -14.190734 -2.594456 -14.190734 -8.347939 -2.271291 -14.190734 -14.190734 -2.271291 -14.190734 -14.190734 -6.902607 -14.190734 -14.190734 -14.190734 -2.268637 -1.122148 -14.190734 -7.607892 -1.111329 -3.545858 -1.802559 -2.676991 -3.073346 -5.536768 -14.179601 -2.153781 -7.753129 -7.712036 -1.450037 -4.761340 -2.232541 -1.043454 -0.817328 -1.041145 -1.794733 -2.054051 -1.060822 -2.423549 -14.190734 -10.949287 -5.648939 -4.053114 -2.763260 -1.245453 -4.000825 -3.944158 -3.948884 -13.587381 -14.190734 -2.552135 -1.864270 -14.190734 -1.562522 -4.265745 -14.047784 -14.190734 -1.122148 -2.635577 -14.166755 -14.190734 -14.190734 -14.190734 -14.190734 

-14.190734 -14.190734 -14.190734 -14.190734 -14.190734 -14.190734 -14.190734 -6.037666 -14.190734 -14.190734 -14.190734 -14.190734 -14.190734 -14.190734 -14.190734 -14.171884 -14.190734 -14.190734 -14.190734 -14.190734 -14.190734 -14.190734 -10.265732 -2.167654 -4.265745 -2.030259 -14.190734 -2.593711 -2.594499 -14.190734 -5.171857 -6.902607 -14.081284 -2.232552 -2.224527 -14.190734 -4.105751 -2.749024 -2.801682 -0.829766 -0.923077 -1.083734 -3.545852 -1.015678 -5.412282 -1.122027 -2.231802 -1.313479 -1.121790 -1.121959 -2.306809 -2.337160 -2.257924 -1.828111 -0.935939 -1.627074 -4.051774 -3.195383 -2.938318 -5.658267 -5.668020 -2.939498 -1.043454 -14.190734 -10.519493 -6.429574 -14.047784 -1.864270 -13.009402 -3.545858 -1.864270 -14.190734 -14.190734 -14.190734 -14.190734 -14.190734 -2.310377 -7.712043 -14.190734 -1.122148 -14.190734 

-14.190734 -14.190734 -14.190734 -3.846043 -14.190734 -14.190734 -14.190734 -14.190734 -5.658267 -14.190734 -14.190734 -14.179601 -14.190734 -14.190734 -14.190734 -10.181836 -14.190734 -14.190734 -14.190734 -14.190734 -2.720351 -2.232552 -7.607901 -3.352684 -4.374145 -4.190732 -3.073346 -14.190734 -8.007484 -8.886636 -1.829353 -10.181836 -1.594660 -14.184652 -1.864270 -1.035253 -3.948884 -2.001144 -1.345911 -1.148509 -1.551418 -2.139519 -1.562522 -0.792134 -0.928325 -0.878589 -1.330930 -2.516592 -7.822451 -1.196896 -1.093998 -1.019856 -1.148386 -1.839655 -1.666158 -0.985503 -1.080569 -4.048637 -1.245722 -2.298438 -2.894067 -1.931522 -4.000825 -14.190734 -1.222666 -1.561985 -0.813847 -6.562989 -4.021271 -7.826265 -3.028006 -14.190734 -10.519494 -14.190734 -14.190734 -3.545013 -14.190734 -3.305259 -14.190734 -14.190734 -14.190734 

-14.190734 -14.190734 -14.190734 -14.190734 -14.185492 -14.190734 -14.190734 -14.166755 -14.190734 -14.190734 -10.519494 -14.190734 -14.190734 -14.190734 -14.190734 -5.291375 -2.232552 -5.596250 -14.190734 -14.190734 -2.310377 -6.037666 -3.352684 -3.400457 -14.190734 -13.008725 -1.260253 -2.349811 -5.291375 -14.190734 -2.190107 -1.260253 -8.347937 -0.645026 -14.190734 -1.043452 -0.714287 -1.113256 -2.126739 -1.104899 -1.096544 -2.648759 -2.583248 -3.052102 -1.151870 -1.653377 -1.231287 -2.049115 -2.313127 -2.084800 -0.776804 -4.076213 -2.201199 -1.099047 -2.470134 -2.191959 -2.232547 -4.194496 -1.116205 -10.017643 -1.720717 -10.181797 -2.983013 -4.483934 -13.975516 -1.558511 -2.982499 -2.593711 -1.259634 -2.720351 -2.593711 -7.826265 -14.190734 -1.288917 -4.707683 -1.122147 -14.190734 -14.190734 -14.190734 -14.190734 -4.265745 

-14.190734 -14.190734 -14.190734 -14.190734 -14.190734 -14.190734 -14.190734 -14.190734 -14.190734 -14.190734 -2.593711 -14.190734 -14.190734 -14.190734 -14.190734 -3.305259 -14.190734 -3.352684 -2.470198 -14.190734 -4.265745 -1.122118 -14.190734 -8.341619 -2.160166 -4.248878 -14.190734 -12.468038 -14.190734 -2.593711 -1.780437 -2.310377 -2.399807 -4.764489 -1.705387 -6.518025 -14.179601 -2.062557 -14.094392 -1.094722 -3.348550 -1.791050 -1.044322 -1.566646 -2.363134 -0.985400 -0.868479 -2.172322 -0.802398 -1.636051 -1.547786 -2.113617 -0.958675 -1.098878 -2.108290 -1.692938 -2.893300 -2.088137 -1.112342 -1.845294 -1.094390 -2.271291 -1.478333 -3.543352 -2.470192 -3.305259 -14.094392 -5.909810 -2.983013 -14.190734 -14.075282 -3.846043 -14.190734 -14.190734 -2.720351 -14.190734 -14.047784 -6.037666 -14.190734 -14.190734 -1.260253 

-5.291375 -14.190734 -14.190734 -1.288917 -14.190734 -14.190734 -14.190734 -14.190734 -14.190734 -12.286117 -14.190734 -14.190734 -12.286117 -14.190734 -14.190734 -2.763260 -0.884704 -14.190734 -14.190734 -14.190734 -1.093904 -2.720351 -8.347939 -14.190734 -4.471966 -8.347939 -1.017917 -3.258182 -14.179601 -5.658267 -14.190734 -1.794574 -2.009347 -1.513800 -4.158735 -1.110917 -1.336753 -1.575540 -0.763656 -3.673048 -2.454814 -0.945875 -2.871006 -1.468160 -1.671301 -3.256192 -1.000270 -0.754576 -1.235862 -1.113645 -1.919688 -2.009987 -1.197892 -2.278958 -0.856872 -1.229189 -2.227588 -1.865263 -1.061764 -2.842018 -1.498534 -1.864261 -6.884455 -7.712043 -1.829352 -1.068978 -3.929581 -14.190734 -8.886636 -14.190734 -12.649940 -4.707681 -14.094392 -12.649940 -14.190734 -4.053114 -2.677791 -14.190734 -14.190734 -2.593711 -14.188679 

-14.190734 -14.190734 -14.190734 -14.190734 -14.190734 -14.190734 -14.190734 -14.047784 -14.190734 -2.593337 -14.190734 -10.265732 -14.190734 -8.347939 -4.265745 -14.190734 -14.190734 -2.938367 -14.190734 -14.184652 -3.028006 -2.720351 -14.190734 -1.627145 -4.158735 -2.219678 -2.677789 -2.547744 -10.181836 -4.483934 -2.431673 -2.088386 -2.349811 -1.627928 -2.574731 -2.271291 -3.280225 -2.085686 -1.573273 -1.752803 -1.008112 -0.931715 -0.811593 -1.274357 -1.038084 -0.964940 -1.687335 -0.983590 -1.124812 -1.187039 -0.552932 -3.088858 -0.978723 -1.674470 -0.805306 -2.037992 -0.818254 -2.726569 -0.713562 -0.871389 -1.092012 -3.879119 -1.826064 -1.783127 -6.429574 -3.118260 -1.122146 -5.657380 -8.272372 -2.894069 -1.149074 -12.649940 -14.190734 -14.190734 -14.190734 -14.171884 -14.190734 -14.190734 -14.190734 -4.053114 -5.658267 

-14.190734 -14.190734 -14.190734 -14.190734 -14.190734 -14.190734 -14.190734 -14.190734 -7.826265 -14.190734 -14.190734 -14.190734 -14.190734 -14.190734 -2.208058 -3.073346 -14.190734 -14.190734 -14.190734 -2.271291 -2.470198 -12.286117 -4.483934 -14.190734 -14.190734 -14.190734 -10.519494 -10.181836 -7.606417 -2.271291 -2.720323 -2.457584 -2.058425 -1.551803 -6.902607 -2.502110 -1.899545 -1.968049 -1.513417 -2.197288 -1.916068 -0.884111 -0.830939 -1.065552 -1.208311 -1.446409 -1.093914 -0.945948 -0.682513 -0.782317 -1.115190 -0.625250 -0.941971 -0.776741 -0.937958 -1.260373 -1.093914 -2.489652 -1.565195 -1.978102 -2.266539 -1.122148 -6.128544 -1.110231 -2.271137 -4.212066 -14.190734 -1.894835 -2.551365 -10.516382 -4.374145 -4.053114 -14.075282 -14.190734 -14.190734 -3.073346 -14.190734 -14.190734 -14.190734 -1.562441 -14.190734 

-14.190734 -8.347939 -14.190734 -14.190734 -2.271291 -13.587381 -14.190734 -14.171884 -14.190734 -14.190734 -14.190734 -14.190734 -14.190734 -14.190734 -8.347939 -14.190734 -3.051654 -14.190734 -6.562989 -14.179601 -14.190734 -3.352684 -2.677337 -14.190734 -3.615545 -2.894069 -12.286117 -12.468038 -3.897289 -3.545858 -3.217382 -1.148952 -3.349933 -1.533275 -2.850119 -2.245777 -0.768184 -2.186795 -1.013479 -1.576882 -1.815185 -0.818334 -0.997627 -0.503185 -0.670685 -0.601506 -0.879374 -1.032609 -0.550272 -1.918253 -1.670585 -1.879871 -0.781122 -1.099537 -0.638923 -2.891775 -1.607420 -0.590062 -4.105751 -0.973444 -1.638365 -1.726107 -2.982993 -2.610943 -4.158701 -1.183030 -2.234247 -3.838347 -2.894069 -2.310377 -2.720351 -8.347939 -2.938367 -13.353335 -14.190734 -14.190734 -14.190734 -14.188679 -14.190734 -14.190734 -14.190734 

-14.190734 -14.179601 -14.190734 -14.190734 -14.179601 -14.190734 -14.190734 -14.190734 -14.190734 -4.000825 -14.190734 -14.190734 -14.190734 -14.190734 -1.316641 -3.352684 -2.700618 -14.190734 -7.826265 -1.122148 -2.552193 -2.207679 -8.347939 -14.190734 -4.127859 -5.290552 -4.105726 -2.520746 -2.232552 -4.265615 -2.593711 -0.985580 -1.148386 -2.268482 -2.120403 -2.419142 -2.327693 -0.790592 -0.877514 -0.859366 -1.805353 -0.735018 -0.876637 -0.603144 -0.662789 -0.581797 -0.554110 -0.550765 -0.934446 -0.467702 -0.358119 -0.835606 -1.690140 -0.649608 -1.063069 -1.125101 -1.008371 -2.150816 -2.279581 -2.794602 -1.864270 -2.545698 -3.092250 -1.780027 -2.469263 -10.949287 -3.217471 -3.305259 -1.862071 -2.983793 -2.232335 -3.028006 -4.539350 -4.265625 -14.190734 -14.190734 -1.347286 -14.190734 -14.190734 -6.562989 -14.190734 

-14.190734 -14.190734 -14.190734 -4.539350 -14.190734 -14.190734 -14.190734 -6.037666 -14.190734 -14.190734 -13.587381 -12.286117 -14.190734 -10.949287 -3.846043 -1.312973 -5.412282 -14.171884 -12.270173 -1.122125 -1.562285 -14.190734 -2.232173 -10.519494 -1.148947 -5.032425 -3.352562 -5.596249 -2.889903 -2.310153 -1.317274 -1.768864 -1.109365 -1.080983 -1.190337 -2.354997 -2.173916 -0.821159 -1.072866 -1.614268 -1.626289 -1.784900 -0.545733 -0.499531 -1.523988 -0.944724 -0.480598 -0.487771 -0.568437 -0.788553 -0.754297 -0.659217 -1.396552 -0.801265 -1.131018 -0.737057 -0.978364 -0.741028 -2.059055 -0.768040 -1.957499 -1.015912 -1.609139 -1.804810 -0.991930 -3.305259 -14.094392 -14.190734 -1.114005 -3.843258 -8.886636 -1.260253 -2.390331 -2.334547 -14.094392 -10.519494 -14.190734 -14.190734 -2.585845 -14.190734 -14.190734 

-14.190734 -14.190734 -14.190734 -14.190734 -3.260122 -14.190734 -14.171884 -14.190734 -3.258182 -14.190734 -14.190734 -5.658267 -14.190734 -4.265745 -2.796856 -14.190734 -3.744592 -8.347939 -5.973565 -1.122148 -4.265745 -4.707682 -2.720351 -2.702596 -5.720631 -1.518226 -14.190734 -9.845246 -3.026285 -0.857953 -3.131776 -1.093723 -1.376693 -2.007116 -1.551744 -0.950193 -0.794191 -1.783233 -0.911032 -0.914396 -1.025417 -0.728676 -0.706828 -0.432227 -0.448645 -0.946356 -0.573238 -0.703171 -0.964783 -0.368434 -0.677003 -0.695891 -0.830040 -0.841167 -0.644113 -1.138387 -2.230185 -0.952250 -0.926765 -1.203907 -1.006944 -1.302260 -1.752930 -5.465037 -4.374118 -1.864270 -1.038737 -5.291375 -5.398453 -14.152760 -2.470198 -14.190734 -14.190734 -14.190734 -14.190734 -14.190734 -14.075282 -14.190734 -14.190734 -6.902607 -14.190734 

-14.190734 -14.190734 -3.595021 -3.305259 -14.179601 -14.190734 -14.190734 -14.190734 -2.677791 -5.658267 -14.190734 -14.190734 -3.352620 -2.633265 -6.037666 -2.894069 -1.970261 -14.190734 -14.190734 -8.886636 -1.627145 -10.181836 -6.409431 -14.190734 -14.190734 -8.886465 -1.626614 -2.349811 -2.129820 -2.090042 -3.276319 -1.336786 -1.713454 -0.677438 -1.338804 -0.690585 -1.895944 -1.860635 -1.679777 -0.997617 -0.738766 -0.933609 -0.260637 -0.561148 -0.149755 -0.323299 -0.761926 -0.668071 -0.446807 -0.339121 -0.510485 -1.022432 -0.621171 -0.567855 -0.589125 -1.013674 -1.155899 -1.776461 -0.712722 -0.902916 -3.079491 -2.212656 -2.232387 -2.224927 -1.178194 -0.825984 -3.897285 -3.073346 -14.184652 -2.092915 -1.122147 -1.935147 -7.826265 -12.286117 -7.180556 -3.165069 -1.864270 -14.190734 -14.190734 -14.190734 -14.190734 

-14.190734 -12.468038 -14.190734 -14.190734 -14.190734 -14.190734 -8.347930 -4.105751 -2.228547 -14.190734 -14.190734 -14.190734 -5.291375 -3.305259 -10.181836 -5.658267 -14.190734 -14.190734 -14.166755 -1.122137 -1.709458 -2.470197 -3.151326 -1.096792 -1.092385 -2.618234 -5.909810 -2.362111 -2.141543 -1.490400 -1.012759 -1.836597 -1.928281 -0.723135 -0.979848 -0.785710 -0.993001 -1.182679 -1.013129 -0.548006 -0.523880 -0.987274 -1.207806 -0.388994 -0.257089 -0.145186 -0.551170 -0.302679 -0.623929 -0.516477 -0.366451 -0.286387 -0.260896 -0.516113 -0.752043 -0.493449 -0.668747 -0.655587 -0.994099 -1.177021 -1.144437 -1.015564 -1.122113 -5.171856 -2.267547 -3.230983 -1.116191 -2.635577 -10.181836 -5.909764 -4.707683 -14.184652 -3.846043 -10.181836 -5.527545 -13.353335 -2.552193 -6.562941 -14.190734 -14.190734 -2.894069 

-14.190734 -14.190734 -14.190734 -1.122148 -5.291375 -14.190734 -14.190734 -14.190734 -1.122148 -1.231937 -14.190734 -14.190734 -6.562989 -2.593711 -8.347939 -14.190734 -8.886636 -14.190734 -2.138137 -10.181836 -1.306122 -5.596246 -2.686882 -3.028006 -2.717903 -3.765913 -2.028350 -1.103611 -2.139006 -1.553118 -1.029015 -2.237175 -1.317254 -0.880189 -1.854660 -0.868377 -0.605763 -0.669283 -0.566980 -0.379428 -0.346452 -0.323248 -0.548219 -0.402072 -0.278632 -0.365882 -0.751562 -0.514834 -0.306601 -0.266867 -0.356592 -0.231981 -0.645028 -0.433461 -0.859320 -0.634149 -0.885061 -1.031796 -1.640509 -0.804347 -0.825072 -1.099332 -3.231368 -2.240225 -2.155418 -12.649940 -2.980053 -5.720631 -1.258452 -14.190734 -5.982078 -8.886636 -4.539350 -3.165066 -1.560248 -3.256192 -10.181836 -6.037666 -14.190734 -1.017917 -6.429574 

-14.190734 -4.319771 -1.122148 -14.190734 -14.190734 -8.347939 -2.232552 -14.190734 -4.265745 -14.190734 -3.352684 -14.171884 -6.562989 -7.826265 -1.089709 -12.286117 -2.677791 -3.073346 -1.147687 -2.677785 -2.232117 -2.540171 -1.799887 -2.292181 -2.100221 -2.228021 -3.591172 -1.202774 -1.198902 -2.073296 -2.018489 -1.082598 -1.067249 -0.977194 -1.007429 -0.735838 -0.443942 -0.529695 -0.941967 -0.469996 -0.232185 -0.116997 -0.274750 -0.247974 -0.309910 -0.299607 -0.317517 -0.126231 0.030627 -0.301075 -0.212624 -0.394043 -0.718492 -0.419983 -1.038674 -0.610260 -0.900138 -2.242790 -0.896404 -1.039772 -0.779621 -0.765099 -0.826892 -1.200062 -4.974605 -3.073321 -1.542704 -2.232877 -2.336174 -14.190734 -10.949287 -4.483934 -14.190734 -1.260253 -10.181835 -12.286117 -4.105751 -12.468038 -14.190734 -14.190734 -14.190734 

-14.190734 -14.190734 -14.190734 -12.286117 -10.181836 -14.190734 -3.352684 -14.190734 -1.116972 -14.190734 -14.184652 -2.552193 -3.778006 -2.271291 -2.310377 -14.094392 -3.948879 -3.051622 -2.140299 -1.144371 -2.628900 -1.827766 -2.806509 -2.490641 -2.190633 -3.693481 -2.467188 -2.004274 -1.121908 -1.164483 -1.430253 -1.375708 -0.912656 -0.933914 -0.908901 -1.273626 -0.400413 -0.709134 -0.398529 -0.348056 -0.322911 -0.133159 -0.200583 -0.443398 -0.181857 -0.047280 -0.116000 -0.241909 -0.255325 -0.385801 -0.098081 -0.292112 -0.499340 -0.596059 -0.641011 -0.555543 -0.688794 -0.603135 -0.807771 -1.105748 -0.840909 -1.052976 -1.108527 -2.213903 -1.971004 -10.929971 -4.265745 -2.621111 -4.483737 -3.305255 -14.179601 -0.919258 -4.483062 -1.128819 -3.258182 -7.826264 -3.258182 -14.190734 -14.190734 -14.190734 -2.983013 

-14.190734 -14.190734 -14.179601 -14.190734 -14.190734 -14.190734 -14.190734 -14.190734 -1.347277 -14.190734 -2.310377 -1.122148 -13.587043 -2.310377 -1.816529 -2.232552 -3.304430 -2.339704 -2.087871 -2.076140 -1.090702 -3.073345 -3.304874 -3.305259 -1.660795 -0.793084 -1.974815 -1.103209 -1.051537 -1.033426 -0.963553 -0.940112 -0.642787 -1.227702 -0.905973 -0.529243 -0.520988 -0.834841 -0.524026 -0.098579 -0.209127 -0.025130 -0.066657 0.112742 0.027848 -0.051162 -0.103470 0.059205 -0.001546 -0.165432 -0.027803 -0.277226 -0.312442 -0.491710 -0.546805 -0.631313 -0.746879 -1.188378 -1.120552 -1.112953 -1.200511 -0.943145 -1.110695 -2.334508 -2.091345 -1.561657 -3.303816 -2.762776 -1.987357 -2.232552 -14.166755 -3.165069 -2.310377 -1.017517 -14.190734 -1.231937 -7.826265 -14.190734 -4.212066 -14.190734 -14.190734 

-14.190734 -14.190734 -14.190734 -10.181836 -14.190734 -14.190734 -7.826265 -14.190734 -10.181819 -5.658267 -6.015648 -3.073346 -4.265744 -2.251276 -4.053114 -4.995186 -12.286117 -1.838231 -2.128816 -1.013201 -1.729543 -2.457934 -3.881635 -3.017871 -0.854631 -1.980576 -2.374805 -1.358038 -2.054243 -1.449302 -0.936381 -0.535812 -0.433827 -0.536350 -0.534292 -0.798203 -0.577463 -0.223424 -0.068221 -0.053585 -0.195638 -0.111305 0.055247 0.056026 0.147026 0.095549 0.120308 0.107429 0.100003 -0.146204 -0.025900 -0.168063 -0.645819 -0.203417 -0.515891 -0.213084 -0.356072 -1.099749 -0.793038 -0.875362 -1.161653 -1.973728 -0.804912 -2.804376 -1.206893 -2.182512 -14.190734 -1.627074 -4.707292 -2.129319 -2.610472 -2.310377 -14.190734 -14.190734 -14.184652 -13.269961 -14.190734 -12.286117 -10.949213 -12.468038 -14.190734 

-14.190734 -14.190734 -14.190734 -14.190734 -8.272372 -14.190734 -14.190734 -14.190734 -14.190734 -14.190734 -2.551853 -14.190734 -12.286117 -14.190734 -1.182357 -7.693362 -1.625023 -6.037638 -3.644530 -1.089709 -1.920309 -3.138480 -1.515797 -1.657147 -0.829133 -1.812998 -1.122230 -1.088247 -0.783625 -1.077458 -0.647515 -0.805960 -0.844061 -1.134208 -0.478046 -0.619541 -0.352621 -0.044493 -0.212571 -0.032234 -0.021683 0.064810 -0.026896 0.202388 0.262289 0.042243 0.269686 0.158682 0.151222 -0.101190 -0.022933 -0.039036 -0.323607 -0.418503 -0.565340 -0.786769 -0.454537 -0.382791 -0.477827 -1.079530 -1.115388 -0.873402 -1.866908 -1.041935 -1.568877 -2.850117 -3.846043 -4.898076 -4.158735 -2.470195 -1.231937 -2.496723 -7.826265 -13.344897 -6.358640 -2.677791 -4.212066 -14.190734 -14.190734 -14.190734 -14.190734 

-14.190734 -14.190734 -3.028006 -5.593700 -14.190734 -14.190734 -14.190734 -12.215481 -7.826265 -12.284785 -10.949287 -14.188679 -0.791411 -2.062576 -14.190734 -1.829344 -1.183029 -1.118695 -1.222584 -1.249077 -1.463423 -1.074378 -1.395761 -1.117336 -0.704115 -1.080405 -0.752055 -1.128280 -0.702322 -0.624233 -0.319951 -0.870952 -0.555432 -0.701049 -0.780627 -0.343213 -0.264297 -0.102356 -0.091520 -0.035826 0.074801 0.220353 0.221004 0.225202 0.248181 0.097519 0.093873 0.116047 0.146214 0.055233 -0.150564 -0.191652 -0.242575 -0.230423 -0.298360 -1.016217 -0.572766 -1.109646 -0.937401 -0.652053 -4.035015 -0.718425 -1.082842 -2.559476 -0.801721 -3.777555 -1.864270 -1.260253 -2.552193 -2.938227 -4.319771 -1.323186 -2.677791 -14.190734 -14.190734 -2.593711 -14.184652 -14.185492 -14.190734 -14.190734 -14.171884 

-14.190734 -2.552180 -14.179601 -14.190734 -14.190734 -14.190734 -14.047784 -8.886636 -14.190734 -4.374145 -6.496034 -1.122148 -1.238627 -3.352684 -2.095514 -1.113714 -14.190734 -0.987348 -2.029307 -2.475448 -2.299244 -1.254756 -1.028253 -0.785439 -0.797738 -0.579641 -0.887127 -1.008148 -0.361861 -1.429158 -0.817410 -0.792992 -0.450443 -0.129495 -0.126907 -0.363509 0.052836 -0.039871 0.171908 0.093716 0.126472 0.217683 0.141120 0.131897 0.149094 0.300960 0.134474 0.172589 0.218308 0.061952 -0.141882 -0.057845 -0.162176 -0.649253 -0.406860 -0.484404 -0.698887 -0.651049 -1.221380 -0.645206 -2.048252 -1.063685 -1.246079 -1.537572 -2.342247 -2.254998 -3.090297 -2.707735 -3.139030 -3.028006 -3.027999 -13.587381 -6.037666 -2.758951 -2.232552 -14.171884 -14.190734 -6.429574 -14.190734 -14.190734 -14.190734 

-2.593711 -14.190734 -14.171884 -14.190734 -2.552193 -14.190734 -12.930988 -14.190734 -2.232552 -14.190734 -14.190734 -2.470198 -2.676735 -14.190734 -2.310349 -1.190815 -4.211599 -2.341296 -1.737577 -1.890442 -2.277269 -0.793268 -1.462655 -0.690492 -1.111811 -0.945077 -0.891653 -0.608960 -0.387317 -0.444951 -0.642383 -0.341152 -0.210360 -0.398034 -0.314292 -0.033170 0.017794 0.218273 0.132807 0.181858 0.206091 0.248213 0.261490 0.277556 0.356836 0.369181 0.109522 0.324825 0.111407 0.199114 0.044053 -0.143806 -0.060184 -0.414580 -0.456544 -0.407916 -0.549651 -0.673737 -0.971672 -0.596787 -0.782952 -0.804999 -1.506034 -1.118584 -1.733190 -1.121662 -2.304994 -14.190734 -2.983013 -14.190734 -14.190734 -4.104764 -2.957152 -14.190734 -14.094392 -13.009402 -8.347939 -14.190734 -14.190734 -4.053114 -10.949287 

-14.190734 -14.190734 -2.983013 -14.190734 -10.519494 -10.181836 -6.037666 -14.190734 -1.122148 -1.627145 -1.116787 -5.294833 -5.658267 -7.402140 -6.037666 -0.734624 -2.839440 -1.392557 -1.267197 -1.111300 -0.872103 -1.222604 -1.532641 -1.071545 -0.502762 -0.798936 -0.493929 -0.761711 -0.671265 -0.479426 -0.593614 -0.389093 -0.342040 -0.076058 -0.152606 -0.001660 0.223968 0.252711 0.220083 0.258758 0.315087 0.482576 0.417516 0.369086 0.352207 0.360061 0.246642 0.264902 0.141581 0.131774 0.018003 -0.125460 -0.161725 0.005734 -0.376080 -0.272790 -0.466826 -0.378039 -0.533888 -1.264789 -1.077382 -1.803801 -1.900931 -1.188889 -1.294346 -3.165069 -4.013871 -4.053114 -1.260253 -2.850119 -1.203951 -3.846043 -3.305259 -8.347939 -14.190734 -1.933359 -14.190734 -4.707683 -14.190734 -14.190734 -14.190734 

-3.840284 -2.720351 -14.190734 -14.190734 -4.000825 -2.470198 -14.190734 -8.347939 -14.190734 -2.095110 -7.321016 -1.067495 -4.319771 -2.763260 -0.988084 -1.325551 -2.834627 -2.541443 -1.567018 -1.085251 -1.306453 -1.040332 -0.849162 -0.831959 -0.719321 -0.446021 -1.024415 -0.326729 -0.302977 -0.181560 -0.186909 -0.122086 -0.214298 -0.056231 -0.086234 0.111748 0.224497 0.282913 0.466584 0.218820 0.265087 0.500066 0.592011 0.438216 0.332823 0.428872 0.237082 0.372179 0.101496 0.231702 0.163528 -0.140743 -0.357890 -0.208367 -0.284541 -0.704732 -1.322633 -0.867994 -2.192382 -0.815288 -1.102697 -1.140153 -1.269141 -2.097241 -1.117499 -1.499970 -12.468038 -3.048949 -4.764112 -2.720351 -14.190734 -14.190734 -5.231442 -3.846043 -6.562989 -14.190734 -2.983013 -14.190734 -1.260253 -7.180556 -14.094392 

-14.190734 -14.190734 -2.153830 -14.190734 -14.190734 -14.190734 -3.305259 -12.286117 -3.073346 -2.593711 -3.845210 -2.938362 -3.027992 -3.260110 -2.298718 -1.228285 -1.101825 -1.045264 -1.788796 -0.834731 -0.929563 -0.792218 -0.918175 -0.975561 -0.438556 -0.475260 -0.394643 -0.388780 -0.237716 -0.357254 -0.271208 -0.099556 0.001305 0.126381 0.056370 0.254123 0.307929 0.186808 0.254223 0.450511 0.485136 0.444550 0.378110 0.486000 0.486936 0.394166 0.369210 0.352858 0.271975 0.234153 0.088062 -0.075925 -0.234202 -0.181222 -0.260334 -0.324254 -0.656080 -0.664738 -1.264649 -0.835814 -3.510748 -0.972054 -2.728560 -2.587835 -1.139383 -1.610482 -3.475056 -10.516380 -2.676991 -3.545858 -1.043454 -10.264270 -14.190734 -2.349811 -14.190734 -14.190734 -6.562941 -14.190734 -14.190734 -1.122148 -14.190734 

-14.190734 -14.190734 -14.190734 -14.190734 -14.185492 -1.122148 -14.190734 -14.179601 -14.153020 -7.826265 -1.627092 -1.231973 -1.557355 -4.000825 -1.122148 -1.516619 -1.156802 -1.610293 -1.141790 -0.821346 -0.765620 -0.471413 -0.658014 -0.923015 -0.734183 -0.713647 -0.420713 -0.106451 -0.005867 0.053019 -0.083808 -0.007275 0.024320 0.059181 0.199712 0.120969 0.344990 0.346070 0.349902 0.472558 0.567879 0.583434 0.550501 0.556704 0.346399 0.471060 0.405968 0.166227 0.281948 0.149564 0.042828 -0.207058 -0.177784 -0.214187 -0.359435 -0.300215 -0.905850 -1.019354 -1.173298 -0.843018 -0.876232 -1.813326 -2.144361 -1.256355 -5.129384 -0.678693 -1.775754 -5.291375 -0.807113 -3.305259 -9.880827 -4.000760 -13.587381 -8.849191 -14.184652 -7.605839 -14.190734 -14.190734 -5.596250 -8.886636 -14.190734 

-2.552193 -14.190734 -7.826265 -14.190734 -14.179601 -2.720351 -14.190734 -14.190734 -5.783344 -0.972045 -1.627145 -3.947771 -2.552150 -1.043042 -4.502833 -2.098911 -3.345360 -0.702507 -1.038067 -1.930363 -0.991500 -0.867228 -0.483960 -0.464901 -0.279570 -0.257882 -0.208025 -0.134416 -0.024012 0.002772 0.089522 0.153790 0.149689 0.117722 0.318451 0.144055 0.220195 0.428578 0.289014 0.488956 0.476850 0.540719 0.540564 0.492823 0.561380 0.431658 0.504873 0.308731 0.175394 0.349987 0.062440 -0.043555 -0.249239 -0.042295 -0.461558 -0.426319 -0.407990 -0.973701 -0.905574 -1.089493 -1.062691 -1.370184 -4.694862 -1.046204 -2.577716 -3.484723 -4.158735 -1.562522 -14.190734 -10.683335 -1.067517 -4.374145 -1.122148 -1.347286 -14.190734 -14.190734 -14.190734 -14.190734 -14.190734 -4.764489 -1.562522 

-10.181836 -14.190734 -14.190734 -14.190734 -14.047784 -14.190734 -14.190734 -2.657624 -2.570501 -4.265745 -2.307822 -5.171857 -1.829277 -1.565152 -1.405728 -2.304390 -1.528393 -0.802681 -1.203735 -0.845824 -0.660613 -0.689128 -0.876715 -0.287309 -0.205905 -0.144793 -0.222268 -0.112229 -0.006659 -0.095511 0.223931 0.101339 0.300195 0.269097 0.326467 0.203325 0.309215 0.506029 0.498111 0.552829 0.502000 0.661373 0.615244 0.638209 0.629410 0.504863 0.364303 0.412022 0.336687 0.259496 0.017206 0.042020 -0.216360 -0.160723 -0.277351 -0.753837 -0.602172 -0.338997 -0.542396 -0.962240 -0.831852 -1.011217 -2.208146 -0.928893 -1.043440 -2.526476 -1.561418 -1.243934 -5.170896 -14.190734 -1.347277 -2.894069 -2.713812 -10.949227 -14.190734 -12.468038 -14.190734 -3.300798 -14.190734 -14.190734 -14.190734 

-14.190734 -14.190734 -8.271459 -2.376761 -14.190734 -12.286117 -14.190734 -5.291375 -3.644530 -1.838165 -2.339013 -0.645026 -1.864231 -2.566209 -2.707925 -0.883484 -1.136667 -0.764310 -0.569752 -1.178632 -0.771751 -0.488692 -0.342139 -0.161743 -0.297148 0.003643 0.001338 0.131924 0.010737 0.130538 0.223343 0.195062 0.236021 0.132385 0.357143 0.384051 0.330451 0.426796 0.560643 0.637925 0.633026 0.751834 0.708615 0.693705 0.590306 0.521939 0.448739 0.500212 0.381576 0.251599 0.048608 0.144907 -0.085097 -0.158791 -0.595951 -0.712074 -0.630517 -0.686870 -1.244848 -1.682962 -2.055430 -2.426290 -2.679848 -8.347937 -1.842076 -1.876545 -2.349380 -10.179637 -10.519494 -1.346878 -14.190734 -3.897289 -3.073346 -2.983013 -14.190734 -14.190734 -14.190734 -14.190734 -7.826265 -4.000825 -14.190734 

-10.181836 -14.190734 -14.190734 -2.402231 -14.190734 -14.190734 -3.948629 -7.824354 -14.166755 -2.310377 -1.829288 -1.627145 -1.246815 -2.184873 -1.104102 -1.216692 -0.868932 -0.702243 -0.610528 -0.438214 -0.374054 -0.248381 -0.343397 -0.287080 -0.146548 -0.021594 0.040393 0.153319 0.230967 0.295476 0.270756 0.239439 0.329760 0.300202 0.393413 0.378872 0.411048 0.617666 0.614212 0.697301 0.701277 0.694892 0.804733 0.689915 0.644636 0.677462 0.570885 0.460809 0.358387 0.232395 0.205491 0.043803 -0.106580 -0.025063 -0.693264 -0.294647 -0.693871 -0.920126 -0.349899 -1.094201 -0.998904 -2.262232 -2.452812 -0.774875 -2.184701 -2.763260 -8.347934 -1.119853 -1.082478 -7.753129 -4.319771 -5.904578 -14.190734 -2.798129 -10.690387 -14.190734 -1.260253 -8.886636 -14.190734 -14.190734 -14.190734 

-14.190734 -8.347935 -14.190734 -14.190734 -12.646871 -12.468038 -3.846043 -12.286117 -14.190734 -4.188308 -2.310377 -1.739928 -1.072750 -1.071616 -1.335813 -2.374387 -0.901888 -0.265695 -0.695003 -0.455117 -0.827830 -0.156114 -0.196005 -0.104993 -0.082648 0.122424 0.246520 0.261023 0.175828 0.410930 0.291131 0.333033 0.323419 0.404983 0.308928 0.525578 0.484009 0.507444 0.682979 0.794205 0.845174 0.819116 0.914147 0.802591 0.747454 0.658571 0.469553 0.468727 0.429945 0.314900 0.089226 0.013601 -0.155146 -0.153852 -0.449598 -0.603482 -1.088335 -0.907927 -0.628030 -0.997475 -1.231675 -1.063125 -2.477565 -3.028005 -10.949152 -3.800742 -3.948858 -6.902607 -10.113381 -1.347286 -7.826250 -14.190734 -6.429574 -7.180556 -12.286117 -14.190734 -2.156116 -14.190734 -10.519494 -14.190734 -6.429574 

-14.190734 -2.677791 -14.094392 -14.190734 -14.190734 -14.047784 -3.305259 -14.190734 -14.190734 -7.585621 -1.479064 -1.122147 -1.860738 -1.957604 -1.219107 -1.251715 -1.002949 -0.715034 -0.878847 -0.456052 -0.302557 -0.203256 -0.275752 -0.364662 -0.012182 0.093458 0.144342 0.263054 0.141661 0.505651 0.408737 0.511009 0.412104 0.404313 0.416199 0.482573 0.631634 0.704735 0.849149 0.945830 1.085837 0.985374 1.007583 0.947451 0.858565 0.812832 0.670456 0.572624 0.446679 0.398089 0.129137 0.064459 -0.157481 -0.256366 -0.617577 -0.367762 -0.839717 -2.691852 -2.141584 -1.059766 -0.876966 -2.020442 -2.718844 -1.153199 -5.818368 -9.932149 -1.017917 -2.271291 -5.720631 -1.000563 -14.190734 -2.720351 -13.550073 -1.149072 -14.190734 -14.190734 -14.190734 -3.948884 -5.291375 -14.190734 -4.764487 

-2.943210 -14.190734 -14.190734 -12.284041 -8.842984 -3.073346 -14.190734 -14.190734 -3.305201 -2.965716 -3.073346 -0.773765 -5.607290 -2.126072 -1.153806 -0.590846 -0.671391 -0.906650 -0.800363 -0.470533 -0.572797 -0.433310 -0.093693 -0.340335 0.191998 0.065867 0.102421 0.273382 0.259332 0.351532 0.442842 0.386382 0.465768 0.528095 0.627734 0.690075 0.690941 0.875725 0.991585 1.094577 1.235648 1.235295 1.141240 1.129585 1.048144 0.904524 0.775107 0.668546 0.437351 0.401430 0.165583 -0.092828 -0.260187 -0.257965 -0.593657 -0.532858 -0.901846 -2.549048 -2.116000 -1.091973 -2.404701 -1.260239 -4.741056 -1.257922 -1.244901 -1.346488 -12.286117 -5.909787 -3.258182 -14.184652 -13.269961 -12.649940 -14.190734 -14.190734 -13.587381 -14.190734 -14.190734 -14.190734 -5.596250 -14.190734 -14.190734 

-2.983013 -4.158735 -6.037666 -14.094392 -14.190734 -14.190734 -14.190734 -5.658263 -13.257652 -1.286767 -2.223550 -2.530344 -2.262038 -1.289320 -4.341293 -1.561799 -0.705437 -0.688305 -0.641086 -0.444835 -0.270706 -0.421850 -0.291895 -0.040022 0.111385 0.194987 0.088284 0.216157 0.213408 0.380011 0.371307 0.433484 0.600781 0.602639 0.635422 0.750021 0.823713 1.024413 1.184254 1.311518 1.446184 1.428916 1.398893 1.264727 1.119422 0.989379 0.851421 0.777113 0.566227 0.395625 0.190418 0.072274 -0.198029 0.080427 -0.108058 -0.557597 -0.509922 -0.583685 -1.235998 -1.606578 -1.064273 -2.284891 -1.246824 -1.313084 -1.203487 -1.216268 -2.753588 -6.035546 -14.190734 -7.826254 -10.265732 -10.949211 -14.190734 -14.190734 -8.347939 -14.190734 -14.190734 -1.347286 -12.069864 -7.607901 -14.190734 

-14.190734 -3.305259 -14.190734 -8.886636 -5.291375 -2.530658 -14.190734 -2.179251 -3.305255 -2.310183 -2.635577 -1.186583 -1.256356 -1.729542 -1.120583 -1.715669 -0.622154 -0.881317 -0.283903 -0.644411 -0.278745 -0.354764 -0.202404 -0.015678 0.007694 -0.039789 0.224282 0.099892 0.356246 0.242861 0.337653 0.593390 0.487539 0.592486 0.755924 0.860067 0.931958 1.116914 1.369893 1.579676 1.705359 1.707055 1.612448 1.438293 1.304956 1.176499 0.945478 0.728430 0.687829 0.468131 0.297496 0.082942 -0.068155 -0.317843 -0.369689 -0.393890 -0.741706 -0.426371 -1.234444 -1.610057 -1.198642 -2.115154 -1.526380 -2.268517 -1.259554 -12.649940 -4.265506 -10.946717 -3.135598 -14.075282 -0.944835 -1.347286 -14.190734 -2.894069 -14.190734 -1.864270 -14.190734 -10.690387 -14.190734 -14.190734 -14.190734 

-14.190734 -14.190734 -14.171884 -7.180556 -4.764489 -10.690387 -0.953635 -14.190734 -14.190734 -3.400457 -2.331322 -3.644499 -1.218780 -2.470155 -1.625639 -0.915837 -1.498307 -0.714720 -0.872554 -0.568073 -0.528678 -0.387621 -0.118829 -0.306826 -0.080417 -0.081786 0.195244 0.264923 0.162947 0.362963 0.337104 0.483489 0.562768 0.721921 0.816439 0.948440 1.119447 1.408572 1.588323 1.907403 2.148261 2.047135 1.821775 1.676194 1.470720 1.261940 1.034540 0.905147 0.704049 0.513406 0.379634 0.247384 0.029322 -0.045763 -0.439611 -0.268615 -0.716202 -0.546718 -0.443873 -0.780839 -1.253184 -2.552094 -1.227601 -1.260196 -0.765684 -1.121835 -1.240235 -5.291375 -6.429574 -7.825671 -2.593711 -14.190734 -14.190734 -3.846043 -14.190734 -4.265745 -14.190734 -14.190734 -13.587381 -14.190734 -14.190734 

-14.190734 -7.826265 -14.190734 -14.190734 -14.190734 -14.190734 -8.879867 -14.167203 -1.317919 -10.178459 -1.586806 -2.349810 -1.568856 -0.756074 -0.826542 -3.042524 -2.028589 -1.768720 -0.521863 -0.588405 -0.634100 -0.441572 -0.482142 -0.187201 -0.287882 0.018893 0.016138 -0.048154 0.151482 0.332809 0.377660 0.440975 0.649965 0.752189 0.984112 1.143980 1.311122 1.551148 1.911764 2.341277 -14.190734 2.457034 2.135097 1.864683 1.611141 1.388062 1.212624 0.995381 0.734677 0.518276 0.486109 0.142780 0.240207 -0.285495 -0.302763 -0.493781 -0.428362 -1.034186 -0.722663 -0.315749 -0.751455 -0.945795 -7.167708 -5.225214 -1.627145 -3.595005 -1.317129 -1.260253 -10.949287 -10.265577 -7.321610 -8.237595 -6.902606 -14.190734 -7.402471 -14.179601 -2.763256 -5.291375 -14.190734 -2.720351 -8.886636 

-2.850119 -14.190734 -2.894069 -14.190734 -3.073346 -7.203396 -14.190734 -13.587381 -14.190734 -3.948883 -13.587381 -2.849340 -3.026791 -0.886426 -1.131647 -1.472720 -1.037405 -0.741499 -0.597854 -0.695555 -0.374627 -0.508901 -0.270971 -0.245092 0.035864 -0.173233 0.008560 0.180035 0.228954 0.160385 0.423357 0.540282 0.631051 0.748983 0.946000 1.171945 1.453174 1.767151 2.195211 -14.190734 -0.002847 -14.190734 2.324755 1.954559 1.599820 1.403373 1.225003 0.991931 0.822559 0.624606 0.375566 0.263154 0.086797 0.022699 0.013972 -0.224782 -0.350275 -0.711291 -0.611161 -0.862552 -1.125507 -3.812318 -1.227862 -9.932222 -5.536081 -3.325309 -7.309949 -1.147149 -7.114415 -1.287847 -2.715635 -14.190734 -14.190734 -10.181836 -14.190734 -14.190734 -12.468038 -4.053114 -14.190734 -14.190734 -14.190734 

-14.190734 -14.190734 -14.190734 -14.190734 -14.190734 -14.190734 -14.190734 -14.190734 -1.149068 -2.677791 -2.474241 -2.421981 -2.469700 -1.754263 -0.921581 -4.941219 -1.025377 -0.457963 -0.532177 -0.622682 -0.900142 -0.469667 -0.245922 -0.235547 -0.038696 -0.211115 0.047574 0.092532 0.115622 0.366460 0.378477 0.507568 0.755358 0.933415 1.094273 1.287289 1.568459 1.856222 2.208066 2.638359 -14.190734 2.566707 2.158436 1.836908 1.576332 1.367128 1.148887 1.012750 0.807077 0.665024 0.443290 0.398536 0.256678 -0.173499 -0.229400 -0.215293 -1.021240 -0.475923 -1.363205 -2.244279 -2.030925 -0.946851 -1.498467 -2.625065 -1.260236 -2.194209 -10.265732 -2.719851 -5.658267 -14.184652 -2.593711 -2.156115 -6.562989 -14.190734 -14.190734 -12.286117 -14.190734 -3.352684 -14.190734 -8.347939 -1.562522 

-1.260253 -14.190734 -14.190734 -14.190734 -14.184652 -14.190734 -2.677791 -3.258129 -4.212066 -1.302405 -2.743958 -1.000188 -6.944102 -1.343018 -1.252350 -1.119107 -0.932320 -1.112364 -1.136808 -0.648344 -0.782167 -0.461148 -0.463477 -0.559267 -0.288550 -0.103774 0.006592 0.070377 0.260956 0.192452 0.326475 0.432589 0.711108 0.836418 1.102839 1.291422 1.590884 1.819103 2.074249 2.315739 2.423391 2.195075 1.910499 1.687189 1.450986 1.294126 1.088487 0.990598 0.735877 0.670493 0.392490 0.387231 0.081824 0.040095 -0.326255 -0.198786 -0.443168 -0.848651 -1.263840 -0.821409 -1.177621 -2.094471 -0.515611 -1.534860 -1.192932 -7.373443 -6.562989 -1.260253 -1.344357 -1.145577 -1.287682 -14.190734 -14.190734 -1.260236 -14.190734 -14.190734 -2.635577 -10.181836 -4.105751 -14.190734 -14.190734 

-14.190734 -14.190734 -14.190734 -3.325309 -6.562989 -10.181836 -14.010710 -4.265745 -10.690387 -14.190734 -9.932210 -1.817685 -1.260253 -1.864045 -1.107715 -1.538888 -0.891132 -0.687189 -0.822652 -0.554872 -1.434031 -0.623628 -0.593299 -0.199321 -0.172514 0.016453 -0.305045 -0.091127 0.134847 0.280918 0.307215 0.565950 0.713227 0.862158 1.141817 1.319909 1.515111 1.761041 1.894310 1.999678 2.029576 1.908387 1.702556 1.519445 1.340699 1.179771 1.023278 0.829314 0.725890 0.549466 0.322792 0.089672 -0.125778 -0.355517 -0.219977 -0.087486 -0.362509 -0.944457 -0.893867 -2.876225 -1.166128 -1.232563 -1.252887 -1.287425 -6.147875 -3.948343 -14.190734 -13.587381 -2.007414 -5.169936 -7.826265 -0.841486 -3.165069 -14.190734 -8.272372 -4.265625 -4.212066 -14.190734 -14.190734 -14.190734 -14.190734 

-14.190734 -14.166755 -14.190734 -14.190734 -4.539350 -4.718921 -12.649940 -14.190734 -14.190734 -6.429573 -14.179601 -8.341619 -2.508586 -3.018562 -1.231624 -6.535749 -1.496214 -0.972014 -1.706471 -1.039681 -2.201364 -1.167442 -0.725823 -0.466892 -0.502331 -0.165657 -0.105165 -0.017831 0.151839 0.130944 0.241086 0.401995 0.727324 0.899215 1.128717 1.282781 1.413245 1.541979 1.682359 1.758567 1.759778 1.668118 1.541540 1.389029 1.187920 1.022327 0.840542 0.781443 0.582910 0.546076 0.234530 0.102628 -0.040723 -0.355727 -0.127033 -0.441473 -0.479590 -0.532689 -2.048499 -1.397971 -2.168678 -2.544104 -4.757604 -4.105220 -1.203589 -3.948884 -1.627145 -4.265745 -1.575970 -2.850117 -1.288917 -1.288459 -1.260253 -1.095569 -6.562989 -7.826265 -14.190734 -14.190734 -5.291375 -14.190734 -14.190734 

-14.190734 -14.190734 -10.181836 -14.190734 -14.190734 -3.027879 -7.826265 -14.190734 -14.190734 -1.288917 -14.190734 -3.948884 -4.764489 -1.548132 -2.310377 -1.625520 -2.547776 -1.549302 -1.215831 -0.833699 -1.311340 -1.601837 -0.722748 -0.284574 -0.511803 -0.379430 -0.233019 -0.081887 -0.015410 -0.026547 0.229412 0.435393 0.547725 0.753748 0.990526 1.154975 1.249011 1.386204 1.478806 1.540335 1.604770 1.509933 1.402737 1.218775 1.008390 0.928225 0.783570 0.589893 0.493976 0.392320 0.121545 0.058274 -0.006142 -0.261846 -0.445369 -0.502929 -0.589314 -1.229674 -1.946475 -1.112019 -1.187509 -1.114597 -3.845135 -1.734135 -1.017915 -1.258398 -1.821509 -3.948826 -14.190734 -14.190734 -14.190734 -12.286117 -3.400457 -14.190734 -14.190734 -10.181836 -14.075282 -12.286117 -4.265745 -7.826265 -14.190734 

-14.190734 -14.190734 -14.190734 -14.190734 -7.607901 -14.190734 -6.496018 -2.232552 -3.028006 -3.846043 -3.254177 -2.431679 -1.561763 -5.357230 -7.180555 -1.137207 -2.495443 -1.254641 -1.747296 -1.322671 -0.991735 -0.758678 -0.898037 -0.770539 -0.289030 -0.383933 -0.313157 -0.088656 -0.079413 -0.157946 0.232753 0.393436 0.413111 0.699912 0.870314 1.056017 1.134024 1.248273 1.336061 1.419265 1.461689 1.349622 1.197817 1.066110 0.892815 0.581537 0.618523 0.502394 0.195497 0.251580 -0.025807 -0.315156 -0.049071 -0.278789 -0.646677 -0.795747 -0.828179 -1.200275 -1.077538 -0.813618 -0.830349 -2.260524 -1.044324 -1.284591 -3.333918 -3.244813 -5.410611 -1.288917 -1.145724 -3.591780 -2.763260 -3.254518 -10.519494 -14.190734 -12.286117 -14.190734 -1.260253 -14.190734 -14.190734 -14.190734 -14.190734 

-14.190734 -14.190734 -2.349811 -5.909810 -14.190734 -14.190734 -14.190734 -14.075282 -3.119034 -1.347286 -14.190734 -10.519494 -1.095569 -1.929297 -2.047487 -2.061458 -1.328588 -4.286352 -1.847315 -1.047130 -3.571188 -0.588810 -1.149921 -0.422580 -0.442107 -0.504521 -0.227644 -0.310196 -0.014544 -0.000844 0.108569 0.231486 0.655686 0.624222 0.800517 0.944936 1.047446 1.078133 1.226404 1.288017 1.274781 1.221712 1.054265 0.861534 0.672503 0.561389 0.325118 0.363531 0.056482 -0.028066 -0.007493 -0.229880 -0.501409 -0.476887 -0.744281 -0.494416 -1.231001 -1.146956 -2.053749 -1.246708 -1.884481 -2.309127 -1.218478 -0.945809 -2.969055 -2.823723 -3.846043 -7.823763 -5.596250 -3.644502 -14.190734 -3.543982 -14.190734 -8.347939 -8.886636 -14.190734 -3.028006 -14.190734 -7.826265 -14.190734 -14.190734 

-4.374145 -14.190734 -14.190734 -2.310377 -14.190734 -14.018778 -8.886635 -2.560900 -14.190734 -2.469154 -14.190734 -1.095569 -1.122148 -4.319771 -1.163120 -1.119462 -2.610470 -2.462737 -1.301849 -1.285483 -0.988389 -1.118401 -1.861932 -0.656760 -0.625893 -0.541439 -0.485089 -0.320447 -0.289771 0.005062 -0.038993 0.198185 0.415261 0.532996 0.654660 0.746900 0.905447 0.989919 1.122460 1.128830 1.112955 1.011320 0.907055 0.687359 0.493538 0.484742 0.257908 0.023326 0.011265 -0.153658 -0.337072 -0.439342 -0.659010 -0.688622 -0.870502 -0.580724 -0.635558 -1.755142 -3.945958 -1.918018 -1.444334 -13.587381 -2.614965 -1.080698 -2.763260 -2.410939 -14.190734 -10.519215 -14.190734 -12.286117 -2.232552 -14.190734 -14.190734 -2.232552 -14.190734 -13.587381 -14.190734 -10.690387 -14.190734 -14.190734 -1.288917 

-14.190734 -1.627145 -14.190734 -14.190734 -14.190734 -6.496108 -5.720631 -12.286117 -14.047784 -14.190734 -6.902607 -14.190734 -5.658267 -1.971107 -1.542705 -2.552192 -0.983970 -5.658481 -1.864270 -1.152122 -0.854775 -2.179772 -1.669976 -2.041284 -0.909658 -0.726956 -0.930657 -0.209468 -0.292112 -0.141547 0.100340 -0.000932 0.120442 0.457530 0.595081 0.624161 0.861640 0.886083 1.006834 0.996340 0.960450 0.936764 0.840652 0.496270 0.380240 0.208920 0.129341 -0.102263 -0.026302 -0.197558 -0.246758 -0.474362 -0.313216 -0.653395 -0.949225 -0.859309 -1.766732 -1.304284 -0.859864 -0.855219 -1.001899 -2.154022 -2.366356 -1.231946 -2.635235 -13.269961 -1.971107 -4.158735 -1.260253 -1.288917 -14.190734 -14.190734 -5.909810 -14.190734 -2.232552 -14.190734 -14.190734 -10.181836 -14.190734 -5.720631 -14.190734 

-7.180556 -1.347286 -2.310377 -14.184652 -14.190734 -12.286117 -12.649940 -14.190734 -8.347939 -14.190734 -5.658267 -14.018778 -14.190734 -10.178475 -1.260253 -4.265744 -1.340662 -3.845997 -1.064369 -1.062111 -0.978236 -1.095820 -1.148901 -2.109733 -0.731700 -1.153764 -0.404916 -0.515475 -0.851350 -0.159283 -0.173322 0.134441 0.114463 0.276486 0.431019 0.601600 0.636588 0.809629 0.920567 0.897992 0.861692 0.707524 0.523218 0.507155 0.345740 0.219666 -0.050547 -0.066419 -0.182833 -0.419131 -0.577959 -0.547312 -0.676767 -0.805792 -0.770470 -1.196271 -1.362921 -0.811886 -1.851319 -3.073341 -1.074662 -1.515704 -4.265625 -2.304262 -14.190734 -14.190734 -10.181836 -5.118706 -7.274969 -1.089709 -10.519494 -2.156116 -4.053114 -2.156116 -1.856271 -14.190734 -14.190734 -13.587381 -10.519215 -14.190734 -14.190734 

-14.190734 -14.190734 -12.468038 -14.185492 -2.763260 -4.374145 -14.190734 -14.190734 -14.190734 -14.190734 -14.190734 -1.288917 -5.291375 -8.272372 -3.073346 -2.570075 -3.352684 -3.281889 -3.545005 -0.777026 -1.239849 -1.734103 -0.635706 -0.830660 -0.792795 -0.690867 -1.230702 -0.553311 -0.599360 -0.640937 -0.115855 -0.008819 0.100987 0.243813 0.335027 0.458401 0.696771 0.634280 0.727808 0.817398 0.700238 0.567510 0.375589 0.238197 0.095993 0.029765 -0.198702 -0.165333 -0.263272 -0.522616 -0.408173 -0.324191 -1.384681 -0.693431 -0.985067 -1.885876 -0.855679 -1.519938 -3.838421 -2.220830 -1.835547 -2.225594 -1.633998 -1.260253 -1.260246 -5.596250 -13.269961 -10.017555 -2.720351 -5.596250 -1.347286 -14.190734 -14.190734 -14.190734 -2.720351 -14.190734 -6.037666 -8.345921 -8.886636 -14.190734 -14.190734 

-14.190734 -1.260250 -14.190734 -14.190734 -1.347285 -4.539350 -14.190734 -4.000825 -14.190734 -14.190734 -6.429574 -14.190734 -1.562522 -6.902606 -1.347286 -1.119170 -3.897289 -1.118984 -1.083518 -10.949267 -2.833634 -5.258303 -2.840452 -0.876073 -1.215479 -0.988288 -0.586060 -0.882128 -0.610874 -0.628047 -0.399966 -0.084646 -0.091076 0.084955 0.319718 0.450406 0.416698 0.618205 0.659979 0.682363 0.591523 0.393268 0.092702 0.259084 -0.046694 -0.200307 -0.112866 -0.339266 -0.869822 -0.494124 -0.741690 -1.807058 -0.507534 -1.370444 -0.801284 -2.053236 -2.246393 -2.291027 -5.595481 -2.583378 -1.256740 -2.309356 -13.556225 -1.594660 -14.190734 -1.540684 -4.483934 -14.094392 -13.009402 -14.190734 -14.184652 -10.181836 -14.190734 -1.122148 -13.587381 -14.190734 -4.265745 -14.190734 -1.864270 -14.190734 -1.043454 

-13.353335 -14.075282 -14.190734 -14.190734 -10.690387 -14.190734 -5.720631 -5.904578 -1.122148 -3.028006 -14.190734 -5.231346 -1.288917 -13.587381 -2.892333 -12.286117 -14.190734 -2.213982 -8.886563 -0.971059 -1.829351 -0.856570 -2.133945 -2.416278 -0.773661 -2.790308 -0.985895 -0.836435 -0.751661 -0.776928 -0.267484 -0.388583 -0.045078 -0.206060 0.244546 0.123375 0.377065 0.561801 0.535006 0.471528 0.425130 0.228915 0.218731 0.016599 -0.087847 -0.224377 -0.184748 -0.524116 -0.778221 -0.596486 -1.268607 -0.965955 -1.921134 -0.954843 -1.000550 -1.054480 -0.746274 -0.896325 -2.210104 -2.561452 -2.558350 -2.535847 -13.587381 -3.305255 -1.197118 -2.552150 -1.827766 -4.265744 -14.190734 -2.349810 -14.190734 -10.265732 -13.009402 -3.897289 -14.190734 -14.190734 -14.190734 -14.190734 -14.190734 -6.902606 -14.190734
[truncated: 236,601 more chars]
