# Supplementary material for: Distinct dynamics of neuronal activity during concurrent motor planning and execution
Source: Nat Commun. 2021 Sep 10;12:5390. doi: 10.1038/s41467-021-25558-8 (PMC8433382; doi:10.1038/s41467-021-25558-8)
Supplement: Supplementary file 5 — Source Data [file 41467_2021_25558_MOESM5_ESM.zip › Source Data/SFigure1/MS_Figure1C.txt]

Reviewer_BehaviorGridQuant_v16.m
----------------------------------------------------------------------
**********************************************************************
----------------------------------------------------------------------
Planning vs sensory activity across sessions for neck-locomotion: Row 1: Time (s). Row 2: Planning vs sensory. Columns: sessions.
#Rows: 2.000000
#Cols: 107.000000

Column values: 
 

Rows: 
0.507361 1.049631 1.577025 2.107981 2.647814 3.036911 3.393347 3.707811 4.078433 4.440142 4.978433 5.513369 6.061350 7.356400 7.892250 8.427869 8.958553 9.485450 10.044611 10.573814 11.103006 11.639922 12.204103 12.734722 13.263042 13.790767 14.364581 14.935117 15.475272 16.029022 16.574678 17.078658 17.585147 18.136883 18.682814 19.194094 19.693169 20.231761 20.785514 21.312056 21.930953 22.503964 23.071864 23.632217 24.197256 24.725917 25.320536 25.968183 25.984631 26.504567 26.999567 27.524158 28.030697 28.576986 29.107697 29.602122 30.145025 30.681689 31.223300 31.741303 32.278625 32.798103 33.358114 33.892383 34.423400 34.953044 35.488867 36.057022 36.590339 37.221172 37.754003 38.305656 38.918606 39.451147 40.027994 40.626489 41.169369 41.741450 42.276611 42.827411 43.374917 43.897078 44.427931 44.964406 45.487850 46.043736 46.591411 47.104664 47.631408 48.278356 48.851417 49.399233 49.916886 50.458064 50.977669 51.567069 52.130814 52.667208 53.381000 53.979256 54.478775 55.348325 55.907261 56.565825 57.183486 57.574561 58.052839 

-1.730911 -13.980772 2.001417 -2.634274 -21.657995 2.581447 -2.983605 -10.963335 -31.495761 -3.777975 -11.234535 -11.843505 -4.133911 -32.153220 -0.657410 -6.382421 -23.964474 -16.652217 -1.691900 -13.556718 -15.090437 -6.250816 -10.317168 -3.728952 1.469449 -20.692363 -11.552887 -7.964186 -15.918021 -7.419878 -15.678890 -9.165329 18.202218 -12.365853 -2.054224 -3.398145 -14.290003 -15.749086 -4.695910 2.251866 -8.661159 -0.651688 -1.377973 -15.737055 -32.844454 -11.212294 -15.892969 -6.542298 39.517853 -4.249286 -10.081464 -24.678934 0.762696 -3.285750 -20.456884 -8.282910 -0.353374 -12.017188 11.466640 -24.590330 -11.031413 -8.062215 0.195601 -13.866311 -8.619644 -2.044671 -6.472287 -13.899020 -12.054728 -1.709303 -6.778695 -9.237348 -0.692086 -7.832244 -8.022355 -10.486425 8.907405 -0.456720 11.887989 -11.994995 1.141670 0.707069 -16.138537 -7.147685 -4.589127 5.303647 7.461929 2.697868 -2.679714 -1.578711 8.876251 0.979827 0.381853 5.071251 -7.844673 2.734094 -4.813476 -10.929238 -3.316797 -11.373954 -2.557797 -4.864577 -25.798316 -7.673769 -10.380942 -5.326944 -39.458256 


----------------------------------------------------------------------
**********************************************************************
----------------------------------------------------------------------
Planning vs sensory activity across sessions for paw-locomotion: Row 1: Time (s). Row 2: Planning vs sensory. Columns: sessions.
#Rows: 2.000000
#Cols: 107.000000

Column values: 
 

Rows: 
0.507361 1.049631 1.577025 2.107981 2.647814 3.036911 3.393347 3.707811 4.078433 4.440142 4.978433 5.513369 6.061350 7.356400 7.892250 8.427869 8.958553 9.485450 10.044611 10.573814 11.103006 11.639922 12.204103 12.734722 13.263042 13.790767 14.364581 14.935117 15.475272 16.029022 16.574678 17.078658 17.585147 18.136883 18.682814 19.194094 19.693169 20.231761 20.785514 21.312056 21.930953 22.503964 23.071864 23.632217 24.197256 24.725917 25.320536 25.968183 25.984631 26.504567 26.999567 27.524158 28.030697 28.576986 29.107697 29.602122 30.145025 30.681689 31.223300 31.741303 32.278625 32.798103 33.358114 33.892383 34.423400 34.953044 35.488867 36.057022 36.590339 37.221172 37.754003 38.305656 38.918606 39.451147 40.027994 40.626489 41.169369 41.741450 42.276611 42.827411 43.374917 43.897078 44.427931 44.964406 45.487850 46.043736 46.591411 47.104664 47.631408 48.278356 48.851417 49.399233 49.916886 50.458064 50.977669 51.567069 52.130814 52.667208 53.381000 53.979256 54.478775 55.348325 55.907261 56.565825 57.183486 57.574561 58.052839 

-3.123723 -13.406665 5.519608 1.541665 -13.489361 8.243311 -3.411391 4.644358 -14.799823 8.516713 -5.392957 -11.509682 -4.121335 -26.917246 3.502880 -6.134139 -16.773548 -9.027089 2.685180 -5.178821 -16.892026 7.124410 -7.339081 -1.838175 4.323808 -14.920285 -6.507300 -6.616224 -12.992624 -2.724103 -4.328158 -6.952965 -8.737513 -10.584489 -4.254744 -2.178510 -8.337569 -6.500570 -4.788592 6.832315 -8.102828 -2.743715 -2.388930 -10.281662 -28.094028 -14.721654 -11.543730 -4.977390 36.141877 1.587508 -1.547598 -20.199241 3.297358 -6.064906 -21.169669 -4.620928 1.758680 -6.575745 15.590056 -7.265531 -6.388906 -8.478959 8.192538 -8.622328 -0.371325 -6.188109 -5.717111 -12.386657 -6.891115 -7.947409 -1.572439 -3.190581 7.120248 -5.837264 -21.889101 -7.144803 4.179588 2.957824 9.963415 -9.075646 -1.697321 -4.272308 -12.022831 -1.380393 0.847421 3.113387 14.059654 -5.538756 -6.315653 -0.528723 -0.002321 2.856100 1.877808 7.881202 -6.770996 1.809176 -9.103905 -4.023808 -3.708328 -10.517011 2.293903 -0.276404 -23.670978 -11.118057 1.697608 -1.927127 -26.660969 


----------------------------------------------------------------------
**********************************************************************
----------------------------------------------------------------------
Planning vs sensory activity across sessions for paw-joystick: Row 1: Time (s). Row 2: Planning vs sensory. Columns: sessions.
#Rows: 2.000000
#Cols: 80.000000

Column values: 
 

Rows: 
0.564792 1.560875 2.533142 3.690783 3.843317 4.531475 5.542303 5.757336 6.341336 7.030214 8.085372 9.246611 10.167847 10.639778 11.795475 12.931703 13.477928 13.970186 14.861039 15.668414 16.244372 16.680419 17.623900 18.548628 19.267900 20.422767 21.168119 22.192108 23.318506 24.399739 26.382908 27.067964 28.007931 29.691694 31.611700 32.566822 33.638136 34.723594 35.829736 37.271119 38.754628 40.060483 40.960303 42.436194 44.102022 45.037469 46.636617 47.944342 48.697694 50.640978 51.646092 53.093492 54.327706 54.605136 55.340983 56.267525 57.976819 59.670172 60.905697 61.921214 63.215422 64.139261 64.415878 65.390839 65.677636 66.152072 66.558150 67.419461 67.742533 68.462786 69.075553 69.653286 70.596872 71.399000 72.108814 72.771386 73.650267 74.620736 75.463289 75.727436 

18.073594 -5.850835 -9.950805 -44.009535 -4.988348 -4.988348 7.306118 17.716735 17.716735 17.137603 26.724195 -10.029992 3.229274 -14.011564 29.692659 -2.993661 -2.221897 0.723016 -8.222671 -18.814187 14.583921 16.755442 -18.461494 6.041796 -2.789364 2.536197 9.668054 29.693741 -15.518829 -3.229935 8.026093 -28.031124 2.505115 26.182603 21.217433 12.048766 21.139822 16.737022 6.454289 14.676315 13.046323 3.785932 18.688951 0.861183 9.771250 3.502456 19.639871 1.824564 18.665990 5.280695 14.158065 23.443121 21.565262 25.256252 3.868723 0.904239 39.186594 25.916351 46.687234 -12.872213 32.566200 2.200499 5.624018 4.369023 -1.286533 41.884208 7.614392 39.301642 -22.143080 9.393043 8.142072 3.764205 3.710101 32.014619 19.713485 7.959971 46.248770 17.573573 23.757583 -2.107927 
