# Supplementary material for: Distinct dynamics of neuronal activity during concurrent motor planning and execution
Source: Nat Commun. 2021 Sep 10;12:5390. doi: 10.1038/s41467-021-25558-8 (PMC8433382; doi:10.1038/s41467-021-25558-8)
Supplement: Supplementary file 5 — Source Data [file 41467_2021_25558_MOESM5_ESM.zip › Source Data/SFigure10/MS_Figure10A.txt]

NullSpaceVersusFrequencySpace_ExampleSession_ImageScandtraj_v1.m
----------------------------------------------------------------------
**********************************************************************
----------------------------------------------------------------------
Rows: Correlations with paw velocity for sorted units. Columns: lags 10 ms bins.
#Rows: 144.000000
#Cols: 101.000000

Column values: 
-100.000000 -99.000000 -98.000000 -97.000000 -96.000000 -95.000000 -94.000000 -93.000000 -92.000000 -91.000000 -90.000000 -89.000000 -88.000000 -87.000000 -86.000000 -85.000000 -84.000000 -83.000000 -82.000000 -81.000000 -80.000000 -79.000000 -78.000000 -77.000000 -76.000000 -75.000000 -74.000000 -73.000000 -72.000000 -71.000000 -70.000000 -69.000000 -68.000000 -67.000000 -66.000000 -65.000000 -64.000000 -63.000000 -62.000000 -61.000000 -60.000000 -59.000000 -58.000000 -57.000000 -56.000000 -55.000000 -54.000000 -53.000000 -52.000000 -51.000000 -50.000000 -49.000000 -48.000000 -47.000000 -46.000000 -45.000000 -44.000000 -43.000000 -42.000000 -41.000000 -40.000000 -39.000000 -38.000000 -37.000000 -36.000000 -35.000000 -34.000000 -33.000000 -32.000000 -31.000000 -30.000000 -29.000000 -28.000000 -27.000000 -26.000000 -25.000000 -24.000000 -23.000000 -22.000000 -21.000000 -20.000000 -19.000000 -18.000000 -17.000000 -16.000000 -15.000000 -14.000000 -13.000000 -12.000000 -11.000000 -10.000000 -9.000000 -8.000000 -7.000000 -6.000000 -5.000000 -4.000000 -3.000000 -2.000000 -1.000000 0.000000 

Rows: 
-0.000015 -0.000038 -0.000051 -0.000048 -0.000043 -0.000050 -0.000050 -0.000035 -0.000016 -0.000010 -0.000021 -0.000032 -0.000040 -0.000042 -0.000036 -0.000024 -0.000012 -0.000002 0.000006 0.000014 0.000021 0.000022 0.000015 0.000008 0.000004 -0.000001 -0.000001 0.000000 -0.000007 -0.000013 -0.000022 -0.000030 -0.000031 -0.000030 -0.000035 -0.000044 -0.000053 -0.000055 -0.000047 -0.000034 -0.000024 -0.000022 -0.000022 -0.000016 -0.000011 -0.000011 -0.000016 -0.000023 -0.000019 -0.000017 -0.000015 -0.000012 -0.000014 -0.000021 -0.000028 -0.000020 -0.000002 0.000006 0.000006 0.000010 0.000013 0.000019 0.000025 0.000021 0.000016 0.000013 0.000011 0.000010 0.000011 0.000013 0.000018 0.000026 0.000025 0.000013 -0.000000 -0.000008 -0.000017 -0.000021 -0.000016 -0.000008 0.000001 0.000016 0.000028 0.000033 0.000040 0.000055 0.000076 0.000092 0.000094 0.000088 0.000082 0.000080 0.000079 0.000083 0.000088 0.000087 0.000081 0.000073 0.000078 0.000091 0.000099 

-0.000022 -0.000028 -0.000034 -0.000031 -0.000021 -0.000012 -0.000008 -0.000009 -0.000007 -0.000001 0.000003 0.000002 -0.000007 -0.000014 -0.000024 -0.000040 -0.000036 -0.000019 -0.000006 0.000007 0.000013 0.000012 0.000009 0.000006 0.000002 -0.000005 -0.000016 -0.000023 -0.000025 -0.000028 -0.000022 -0.000009 0.000006 0.000023 0.000042 0.000054 0.000054 0.000046 0.000037 0.000028 0.000019 0.000011 0.000003 -0.000002 -0.000002 0.000005 0.000023 0.000032 0.000031 0.000036 0.000048 0.000054 0.000051 0.000038 0.000034 0.000042 0.000049 0.000045 0.000029 0.000015 0.000006 0.000013 0.000018 -0.000013 -0.000064 -0.000108 -0.000119 -0.000092 -0.000038 0.000023 0.000060 0.000065 0.000059 0.000056 0.000047 0.000036 0.000027 0.000016 0.000005 -0.000001 -0.000005 -0.000009 -0.000017 -0.000032 -0.000054 -0.000069 -0.000069 -0.000054 -0.000030 -0.000007 0.000003 0.000017 0.000039 0.000047 0.000045 0.000042 0.000031 0.000022 0.000023 0.000022 0.000017 

-0.000031 -0.000028 -0.000027 -0.000024 -0.000018 -0.000007 0.000007 0.000018 0.000018 0.000013 0.000014 0.000019 0.000026 0.000031 0.000031 0.000026 0.000029 0.000039 0.000040 0.000027 0.000010 -0.000007 -0.000020 -0.000019 -0.000003 0.000008 0.000013 0.000019 0.000020 0.000016 0.000006 -0.000006 -0.000007 0.000005 0.000023 0.000034 0.000034 0.000032 0.000028 0.000015 0.000001 -0.000005 -0.000002 0.000005 0.000006 -0.000001 -0.000011 -0.000021 -0.000031 -0.000038 -0.000034 -0.000020 -0.000009 -0.000007 -0.000008 -0.000004 -0.000011 -0.000025 -0.000026 -0.000016 -0.000006 -0.000006 -0.000016 -0.000028 -0.000036 -0.000036 -0.000031 -0.000029 -0.000029 -0.000022 -0.000014 -0.000009 -0.000009 -0.000011 -0.000010 -0.000008 0.000004 0.000023 0.000041 0.000048 0.000040 0.000028 0.000021 0.000019 0.000026 0.000037 0.000033 0.000019 0.000012 0.000012 0.000014 0.000016 0.000017 0.000015 0.000012 0.000014 0.000015 0.000010 0.000008 0.000010 0.000016 

0.000004 -0.000012 -0.000019 -0.000013 -0.000003 0.000003 0.000008 0.000019 0.000032 0.000045 0.000054 0.000055 0.000049 0.000034 0.000018 -0.000002 -0.000024 -0.000034 -0.000032 -0.000020 -0.000001 0.000009 0.000008 0.000003 0.000003 0.000005 0.000004 -0.000000 -0.000008 -0.000012 -0.000012 -0.000005 0.000007 0.000020 0.000024 0.000020 0.000019 0.000021 0.000022 0.000022 0.000025 0.000031 0.000045 0.000054 0.000057 0.000061 0.000058 0.000047 0.000041 0.000038 0.000037 0.000037 0.000031 0.000024 0.000017 0.000012 0.000013 0.000016 0.000014 0.000009 0.000008 0.000015 0.000013 0.000001 -0.000016 -0.000038 -0.000054 -0.000062 -0.000068 -0.000078 -0.000086 -0.000088 -0.000082 -0.000069 -0.000059 -0.000051 -0.000046 -0.000047 -0.000051 -0.000059 -0.000067 -0.000074 -0.000086 -0.000092 -0.000088 -0.000074 -0.000053 -0.000042 -0.000045 -0.000046 -0.000033 -0.000010 0.000017 0.000049 0.000077 0.000095 0.000100 0.000086 0.000064 0.000048 0.000049 

-0.000058 -0.000054 -0.000036 -0.000015 0.000006 0.000018 0.000022 0.000017 0.000006 -0.000015 -0.000033 -0.000034 -0.000020 -0.000008 -0.000002 -0.000001 -0.000011 -0.000015 -0.000013 -0.000022 -0.000034 -0.000047 -0.000056 -0.000059 -0.000052 -0.000039 -0.000027 -0.000025 -0.000032 -0.000043 -0.000049 -0.000050 -0.000045 -0.000029 -0.000009 0.000000 -0.000005 -0.000014 -0.000019 -0.000022 -0.000033 -0.000047 -0.000059 -0.000070 -0.000078 -0.000076 -0.000067 -0.000055 -0.000042 -0.000037 -0.000038 -0.000030 -0.000016 -0.000001 0.000005 -0.000002 -0.000017 -0.000029 -0.000030 -0.000023 -0.000011 -0.000003 0.000003 0.000002 -0.000008 -0.000013 -0.000014 -0.000014 -0.000015 -0.000025 -0.000040 -0.000051 -0.000058 -0.000059 -0.000052 -0.000045 -0.000048 -0.000057 -0.000063 -0.000069 -0.000073 -0.000073 -0.000071 -0.000069 -0.000071 -0.000071 -0.000059 -0.000042 -0.000022 -0.000005 0.000012 0.000046 0.000088 0.000120 0.000131 0.000118 0.000091 0.000063 0.000034 0.000019 0.000024 

0.000012 0.000020 0.000014 -0.000005 -0.000020 -0.000031 -0.000045 -0.000041 -0.000017 0.000013 0.000035 0.000039 0.000032 0.000029 0.000029 0.000021 0.000011 -0.000002 -0.000016 -0.000023 -0.000025 -0.000023 -0.000021 -0.000017 -0.000014 -0.000019 -0.000027 -0.000034 -0.000038 -0.000038 -0.000038 -0.000042 -0.000042 -0.000036 -0.000037 -0.000042 -0.000046 -0.000053 -0.000054 -0.000042 -0.000029 -0.000019 -0.000019 -0.000018 -0.000018 -0.000018 -0.000009 0.000002 0.000002 -0.000000 -0.000005 -0.000012 -0.000011 -0.000007 -0.000010 -0.000014 -0.000011 -0.000007 -0.000002 -0.000004 -0.000015 -0.000025 -0.000026 -0.000021 -0.000026 -0.000041 -0.000043 -0.000035 -0.000034 -0.000042 -0.000054 -0.000067 -0.000074 -0.000078 -0.000083 -0.000082 -0.000076 -0.000070 -0.000065 -0.000052 -0.000035 -0.000022 -0.000019 -0.000015 -0.000007 -0.000009 -0.000024 -0.000036 -0.000035 -0.000016 0.000013 0.000046 0.000084 0.000113 0.000126 0.000134 0.000149 0.000163 0.000161 0.000148 0.000135 

-0.000047 -0.000068 -0.000076 -0.000070 -0.000048 -0.000013 0.000009 0.000009 -0.000010 -0.000025 -0.000030 -0.000034 -0.000041 -0.000045 -0.000043 -0.000034 -0.000020 -0.000009 -0.000002 0.000002 0.000004 0.000001 -0.000007 -0.000011 -0.000002 -0.000001 -0.000025 -0.000057 -0.000087 -0.000119 -0.000140 -0.000141 -0.000117 -0.000076 -0.000033 -0.000010 -0.000017 -0.000033 -0.000036 -0.000033 -0.000026 -0.000021 -0.000026 -0.000030 -0.000025 -0.000024 -0.000026 -0.000023 -0.000021 -0.000027 -0.000038 -0.000044 -0.000041 -0.000045 -0.000051 -0.000048 -0.000034 -0.000024 -0.000021 -0.000017 -0.000014 -0.000016 -0.000014 -0.000007 -0.000002 0.000004 0.000003 -0.000009 -0.000021 -0.000030 -0.000030 -0.000028 -0.000030 -0.000036 -0.000045 -0.000051 -0.000051 -0.000042 -0.000020 0.000004 0.000012 0.000007 -0.000011 -0.000024 -0.000025 -0.000028 -0.000040 -0.000053 -0.000056 -0.000051 -0.000044 -0.000035 -0.000023 -0.000001 0.000017 0.000019 0.000021 0.000026 0.000031 0.000032 0.000028 

0.000010 0.000007 0.000009 0.000016 0.000029 0.000042 0.000045 0.000037 0.000021 -0.000007 -0.000033 -0.000053 -0.000071 -0.000068 -0.000040 -0.000002 0.000027 0.000039 0.000033 0.000014 -0.000007 -0.000017 -0.000011 0.000008 0.000021 0.000019 0.000022 0.000039 0.000049 0.000046 0.000038 0.000030 0.000025 0.000010 -0.000008 -0.000013 -0.000012 -0.000009 -0.000009 -0.000008 -0.000007 -0.000008 0.000006 0.000023 0.000031 0.000039 0.000038 0.000028 0.000017 -0.000001 -0.000027 -0.000051 -0.000061 -0.000056 -0.000037 -0.000012 0.000007 0.000021 0.000042 0.000056 0.000054 0.000053 0.000055 0.000058 0.000068 0.000077 0.000071 0.000047 0.000018 -0.000007 -0.000017 -0.000028 -0.000048 -0.000057 -0.000058 -0.000059 -0.000058 -0.000048 -0.000038 -0.000037 -0.000033 -0.000027 -0.000032 -0.000042 -0.000049 -0.000046 -0.000045 -0.000050 -0.000052 -0.000036 0.000005 0.000034 0.000052 0.000085 0.000100 0.000101 0.000097 0.000075 0.000049 0.000033 0.000035 

0.000005 0.000003 0.000003 0.000005 0.000015 0.000025 0.000031 0.000034 0.000027 0.000023 0.000029 0.000037 0.000042 0.000047 0.000056 0.000064 0.000069 0.000064 0.000053 0.000052 0.000060 0.000057 0.000040 0.000025 0.000012 0.000002 0.000002 0.000010 0.000025 0.000037 0.000036 0.000036 0.000027 0.000011 0.000006 0.000014 0.000029 0.000040 0.000044 0.000042 0.000036 0.000030 0.000021 0.000011 0.000013 0.000022 0.000028 0.000032 0.000034 0.000031 0.000029 0.000028 0.000028 0.000037 0.000037 0.000025 0.000015 0.000006 0.000004 0.000009 0.000021 0.000038 0.000046 0.000047 0.000047 0.000042 0.000030 0.000018 0.000020 0.000033 0.000039 0.000029 0.000010 -0.000008 -0.000021 -0.000018 -0.000002 0.000008 0.000006 0.000002 -0.000002 -0.000001 0.000009 0.000023 0.000030 0.000027 0.000013 0.000002 0.000004 0.000001 -0.000010 -0.000027 -0.000039 -0.000038 -0.000026 -0.000008 0.000012 0.000026 0.000035 0.000036 0.000034 

0.000074 0.000062 0.000054 0.000049 0.000041 0.000040 0.000048 0.000062 0.000070 0.000066 0.000059 0.000046 0.000036 0.000033 0.000034 0.000034 0.000040 0.000055 0.000070 0.000067 0.000057 0.000048 0.000040 0.000042 0.000060 0.000081 0.000087 0.000087 0.000089 0.000087 0.000078 0.000062 0.000049 0.000049 0.000049 0.000046 0.000048 0.000056 0.000062 0.000059 0.000054 0.000063 0.000072 0.000073 0.000071 0.000060 0.000047 0.000045 0.000053 0.000068 0.000082 0.000089 0.000091 0.000088 0.000089 0.000095 0.000092 0.000084 0.000080 0.000081 0.000084 0.000079 0.000065 0.000060 0.000069 0.000075 0.000080 0.000082 0.000082 0.000082 0.000083 0.000078 0.000066 0.000062 0.000064 0.000073 0.000078 0.000075 0.000067 0.000054 0.000050 0.000060 0.000063 0.000053 0.000036 0.000019 0.000008 0.000003 0.000002 0.000001 0.000001 0.000003 0.000004 0.000002 -0.000006 -0.000009 -0.000008 -0.000011 -0.000017 -0.000014 -0.000010 

0.000034 0.000026 0.000017 0.000008 0.000004 0.000008 0.000024 0.000040 0.000049 0.000048 0.000041 0.000032 0.000022 0.000014 0.000011 0.000011 0.000014 0.000020 0.000028 0.000028 0.000024 0.000025 0.000031 0.000040 0.000046 0.000052 0.000055 0.000051 0.000039 0.000033 0.000042 0.000059 0.000066 0.000062 0.000054 0.000044 0.000043 0.000052 0.000060 0.000064 0.000066 0.000071 0.000070 0.000064 0.000060 0.000050 0.000035 0.000019 0.000006 -0.000001 0.000003 0.000013 0.000027 0.000039 0.000051 0.000059 0.000064 0.000059 0.000044 0.000035 0.000028 0.000020 0.000010 0.000002 0.000002 0.000013 0.000041 0.000064 0.000067 0.000054 0.000038 0.000028 0.000026 0.000029 0.000031 0.000029 0.000021 0.000018 0.000019 0.000020 0.000017 0.000010 0.000003 0.000002 0.000001 -0.000005 -0.000007 -0.000006 -0.000012 -0.000017 -0.000023 -0.000036 -0.000047 -0.000049 -0.000053 -0.000062 -0.000064 -0.000057 -0.000044 -0.000027 -0.000019 

0.000035 0.000031 0.000035 0.000045 0.000056 0.000061 0.000060 0.000059 0.000056 0.000049 0.000036 0.000026 0.000015 0.000008 0.000011 0.000011 0.000004 -0.000005 -0.000011 -0.000008 0.000007 0.000014 0.000013 0.000010 0.000010 0.000018 0.000017 0.000017 0.000018 0.000016 0.000012 0.000002 0.000001 0.000014 0.000028 0.000032 0.000029 0.000030 0.000039 0.000045 0.000035 0.000016 0.000002 -0.000009 -0.000025 -0.000035 -0.000033 -0.000022 -0.000013 -0.000006 0.000001 0.000007 0.000017 0.000030 0.000033 0.000026 0.000014 -0.000000 -0.000007 -0.000005 0.000004 0.000014 0.000024 0.000033 0.000047 0.000066 0.000074 0.000063 0.000046 0.000032 0.000017 0.000003 -0.000007 -0.000011 0.000002 0.000023 0.000036 0.000039 0.000041 0.000046 0.000047 0.000041 0.000028 0.000012 -0.000003 -0.000013 -0.000019 -0.000023 -0.000015 -0.000003 0.000001 -0.000002 -0.000006 -0.000010 -0.000014 -0.000014 -0.000016 -0.000025 -0.000047 -0.000067 -0.000063 

0.000015 0.000009 0.000006 0.000007 0.000012 0.000017 0.000014 0.000010 0.000013 0.000020 0.000025 0.000027 0.000026 0.000022 0.000019 0.000016 0.000014 0.000015 0.000014 0.000013 0.000016 0.000018 0.000016 0.000014 0.000014 0.000016 0.000017 0.000016 0.000006 -0.000012 -0.000016 -0.000011 -0.000003 -0.000003 -0.000008 -0.000008 0.000002 0.000013 0.000024 0.000031 0.000025 0.000015 0.000007 0.000001 -0.000001 -0.000003 0.000000 0.000003 0.000009 0.000023 0.000033 0.000034 0.000040 0.000048 0.000043 0.000024 0.000003 -0.000010 -0.000010 0.000009 0.000032 0.000046 0.000052 0.000050 0.000043 0.000033 0.000028 0.000023 0.000012 0.000001 -0.000007 -0.000021 -0.000030 -0.000032 -0.000029 -0.000020 -0.000007 0.000006 0.000024 0.000044 0.000052 0.000045 0.000031 0.000015 0.000003 0.000008 0.000027 0.000039 0.000034 0.000026 0.000026 0.000028 0.000024 0.000019 0.000013 0.000007 0.000006 0.000005 0.000001 -0.000002 -0.000000 

0.000012 0.000008 0.000002 -0.000009 -0.000012 -0.000011 -0.000018 -0.000023 -0.000013 0.000008 0.000029 0.000038 0.000040 0.000037 0.000028 0.000012 0.000001 0.000003 0.000014 0.000025 0.000033 0.000036 0.000019 -0.000011 -0.000030 -0.000030 -0.000025 -0.000019 -0.000010 -0.000003 0.000003 0.000014 0.000017 0.000014 0.000006 0.000001 0.000001 0.000005 0.000007 0.000003 -0.000002 -0.000010 -0.000025 -0.000034 -0.000042 -0.000050 -0.000049 -0.000046 -0.000048 -0.000052 -0.000059 -0.000066 -0.000064 -0.000052 -0.000037 -0.000021 -0.000012 -0.000007 -0.000007 -0.000025 -0.000048 -0.000062 -0.000071 -0.000070 -0.000052 -0.000036 -0.000034 -0.000044 -0.000056 -0.000068 -0.000086 -0.000092 -0.000085 -0.000076 -0.000077 -0.000085 -0.000085 -0.000073 -0.000058 -0.000045 -0.000031 -0.000021 -0.000018 -0.000024 -0.000025 -0.000004 0.000028 0.000061 0.000078 0.000073 0.000071 0.000082 0.000084 0.000079 0.000078 0.000075 0.000066 0.000055 0.000054 0.000061 0.000062 

0.000009 0.000015 0.000005 -0.000005 -0.000006 -0.000001 0.000004 0.000019 0.000040 0.000062 0.000084 0.000089 0.000086 0.000076 0.000065 0.000053 0.000034 0.000000 -0.000030 -0.000039 -0.000037 -0.000037 -0.000048 -0.000060 -0.000058 -0.000039 -0.000010 0.000016 0.000027 0.000020 0.000003 -0.000017 -0.000034 -0.000043 -0.000052 -0.000053 -0.000046 -0.000046 -0.000044 -0.000034 -0.000015 0.000004 0.000015 0.000019 0.000017 0.000013 0.000004 -0.000011 -0.000014 -0.000010 -0.000015 -0.000029 -0.000033 -0.000026 -0.000016 -0.000006 0.000009 0.000013 0.000007 0.000002 0.000010 0.000022 0.000029 0.000032 0.000032 0.000026 0.000016 0.000001 -0.000009 -0.000019 -0.000021 -0.000013 -0.000013 -0.000028 -0.000044 -0.000049 -0.000046 -0.000032 -0.000008 0.000017 0.000030 0.000026 0.000008 -0.000008 -0.000017 -0.000023 -0.000027 -0.000023 0.000000 0.000024 0.000033 0.000030 0.000029 0.000029 0.000029 0.000034 0.000038 0.000032 0.000025 0.000023 0.000021 

0.000039 0.000033 0.000031 0.000035 0.000046 0.000065 0.000077 0.000073 0.000056 0.000039 0.000032 0.000027 0.000028 0.000029 0.000033 0.000045 0.000053 0.000045 0.000037 0.000033 0.000027 0.000029 0.000034 0.000028 0.000015 0.000009 0.000009 0.000004 -0.000005 -0.000010 -0.000010 -0.000008 -0.000010 -0.000012 -0.000013 -0.000017 -0.000023 -0.000018 -0.000008 -0.000012 -0.000022 -0.000026 -0.000020 -0.000011 -0.000005 -0.000005 -0.000006 -0.000014 -0.000015 -0.000005 0.000010 0.000022 0.000021 0.000012 -0.000002 -0.000022 -0.000033 -0.000034 -0.000029 -0.000023 -0.000021 -0.000022 -0.000027 -0.000033 -0.000033 -0.000033 -0.000030 -0.000024 -0.000020 -0.000018 -0.000025 -0.000036 -0.000034 -0.000027 -0.000023 -0.000019 -0.000018 -0.000016 -0.000012 -0.000015 -0.000026 -0.000029 -0.000023 -0.000005 0.000025 0.000059 0.000090 0.000113 0.000126 0.000134 0.000139 0.000144 0.000145 0.000149 0.000146 0.000123 0.000102 0.000089 0.000072 0.000048 0.000038 

0.000017 0.000017 0.000023 0.000025 0.000024 0.000022 0.000019 0.000015 0.000011 0.000008 0.000012 0.000013 0.000010 0.000008 0.000002 -0.000010 -0.000011 -0.000005 0.000005 0.000022 0.000031 0.000030 0.000022 0.000017 0.000016 0.000015 0.000007 -0.000009 -0.000023 -0.000022 -0.000012 -0.000009 -0.000020 -0.000025 -0.000011 0.000003 0.000011 0.000017 0.000013 0.000008 0.000004 0.000005 0.000002 -0.000012 -0.000020 -0.000026 -0.000026 -0.000016 -0.000016 -0.000023 -0.000029 -0.000042 -0.000059 -0.000083 -0.000102 -0.000112 -0.000114 -0.000112 -0.000114 -0.000108 -0.000090 -0.000065 -0.000040 -0.000023 -0.000017 -0.000023 -0.000034 -0.000044 -0.000056 -0.000062 -0.000067 -0.000069 -0.000058 -0.000041 -0.000028 -0.000029 -0.000038 -0.000043 -0.000045 -0.000053 -0.000065 -0.000069 -0.000056 -0.000040 -0.000032 -0.000032 -0.000025 -0.000002 0.000028 0.000063 0.000093 0.000103 0.000094 0.000086 0.000082 0.000072 0.000044 0.000016 0.000000 -0.000007 -0.000003 

0.000012 0.000001 -0.000001 0.000014 0.000030 0.000038 0.000040 0.000042 0.000043 0.000039 0.000032 0.000018 0.000002 -0.000001 0.000013 0.000028 0.000028 0.000021 0.000012 0.000002 -0.000004 -0.000001 0.000007 0.000008 -0.000000 -0.000004 0.000001 0.000004 -0.000001 0.000001 0.000010 0.000019 0.000024 0.000020 0.000009 0.000003 0.000011 0.000028 0.000050 0.000068 0.000067 0.000048 0.000033 0.000028 0.000024 0.000015 0.000004 0.000001 0.000007 0.000008 0.000007 0.000008 0.000010 0.000014 0.000015 0.000015 0.000006 -0.000014 -0.000030 -0.000034 -0.000031 -0.000026 -0.000022 -0.000020 -0.000007 0.000022 0.000051 0.000064 0.000057 0.000037 0.000015 0.000003 0.000006 0.000005 -0.000003 -0.000014 -0.000025 -0.000031 -0.000044 -0.000057 -0.000061 -0.000052 -0.000033 -0.000013 0.000000 0.000005 0.000012 0.000021 0.000033 0.000043 0.000046 0.000042 0.000033 0.000027 0.000026 0.000019 0.000009 0.000003 -0.000002 0.000000 0.000008 

0.000003 0.000004 -0.000002 -0.000002 0.000000 -0.000002 -0.000005 -0.000007 -0.000001 0.000004 -0.000007 -0.000018 -0.000013 -0.000005 0.000002 0.000014 0.000010 -0.000014 -0.000035 -0.000046 -0.000053 -0.000050 -0.000039 -0.000018 0.000010 0.000033 0.000036 0.000031 0.000023 0.000006 -0.000011 -0.000022 -0.000034 -0.000044 -0.000048 -0.000044 -0.000032 -0.000013 0.000004 0.000011 0.000006 -0.000004 -0.000006 -0.000004 -0.000009 -0.000012 -0.000008 -0.000000 0.000006 0.000007 0.000007 0.000011 0.000013 0.000008 0.000004 0.000006 0.000014 0.000018 0.000010 0.000001 -0.000001 -0.000009 -0.000025 -0.000039 -0.000043 -0.000047 -0.000052 -0.000055 -0.000047 -0.000036 -0.000028 -0.000022 -0.000014 -0.000001 0.000010 0.000003 -0.000017 -0.000032 -0.000036 -0.000034 -0.000025 -0.000019 -0.000028 -0.000048 -0.000076 -0.000107 -0.000128 -0.000126 -0.000102 -0.000075 -0.000057 -0.000048 -0.000037 -0.000019 -0.000006 -0.000001 0.000005 0.000012 0.000022 0.000034 0.000040 

0.000016 0.000004 -0.000004 -0.000011 -0.000014 -0.000019 -0.000030 -0.000036 -0.000026 -0.000006 0.000009 0.000020 0.000025 0.000027 0.000032 0.000036 0.000038 0.000035 0.000029 0.000024 0.000021 0.000013 -0.000002 -0.000020 -0.000034 -0.000029 -0.000010 0.000009 0.000022 0.000029 0.000036 0.000044 0.000052 0.000056 0.000049 0.000040 0.000028 0.000018 0.000015 0.000006 -0.000004 0.000002 0.000011 -0.000001 -0.000025 -0.000040 -0.000056 -0.000069 -0.000079 -0.000080 -0.000065 -0.000050 -0.000041 -0.000033 -0.000024 -0.000020 -0.000018 -0.000018 -0.000024 -0.000028 -0.000024 -0.000018 -0.000015 -0.000014 -0.000012 -0.000015 -0.000020 -0.000019 -0.000018 -0.000030 -0.000049 -0.000061 -0.000071 -0.000073 -0.000063 -0.000053 -0.000052 -0.000053 -0.000054 -0.000053 -0.000046 -0.000038 -0.000030 -0.000025 -0.000026 -0.000021 -0.000007 0.000012 0.000032 0.000048 0.000065 0.000093 0.000125 0.000147 0.000149 0.000128 0.000095 0.000055 0.000018 -0.000007 -0.000006 

-0.000060 -0.000052 -0.000034 -0.000009 -0.000002 -0.000010 -0.000034 -0.000067 -0.000090 -0.000095 -0.000087 -0.000070 -0.000051 -0.000020 0.000016 0.000043 0.000068 0.000084 0.000083 0.000072 0.000065 0.000061 0.000053 0.000035 0.000009 -0.000001 0.000004 0.000011 0.000023 0.000028 0.000025 0.000031 0.000042 0.000049 0.000053 0.000049 0.000028 0.000003 -0.000018 -0.000026 -0.000025 -0.000019 -0.000010 -0.000002 0.000003 0.000000 -0.000008 -0.000012 -0.000005 0.000007 0.000020 0.000020 0.000005 -0.000016 -0.000034 -0.000047 -0.000046 -0.000034 -0.000027 -0.000025 -0.000016 -0.000007 -0.000006 -0.000005 -0.000003 -0.000002 -0.000000 0.000005 0.000012 0.000014 0.000016 0.000022 0.000015 -0.000001 -0.000007 -0.000003 0.000007 0.000012 -0.000002 -0.000023 -0.000043 -0.000066 -0.000085 -0.000093 -0.000086 -0.000062 -0.000033 -0.000016 -0.000012 -0.000019 -0.000032 -0.000044 -0.000047 -0.000037 -0.000027 -0.000017 -0.000012 -0.000015 -0.000024 -0.000042 -0.000066 

-0.000024 -0.000015 -0.000013 -0.000021 -0.000035 -0.000040 -0.000032 -0.000019 -0.000014 -0.000021 -0.000026 -0.000017 -0.000003 0.000004 -0.000002 -0.000010 -0.000016 -0.000018 -0.000019 -0.000014 -0.000003 0.000007 0.000014 0.000016 0.000016 0.000011 0.000002 -0.000010 -0.000020 -0.000017 -0.000008 -0.000002 -0.000002 -0.000007 -0.000008 -0.000009 -0.000015 -0.000025 -0.000036 -0.000049 -0.000051 -0.000040 -0.000016 0.000007 0.000017 0.000015 0.000016 0.000024 0.000031 0.000040 0.000049 0.000060 0.000071 0.000068 0.000043 0.000018 0.000000 -0.000016 -0.000028 -0.000044 -0.000064 -0.000070 -0.000063 -0.000053 -0.000045 -0.000043 -0.000042 -0.000042 -0.000042 -0.000038 -0.000030 -0.000017 -0.000006 -0.000004 -0.000001 0.000007 0.000017 0.000023 0.000020 0.000010 0.000005 0.000014 0.000028 0.000035 0.000038 0.000039 0.000035 0.000024 0.000010 0.000001 -0.000007 -0.000013 -0.000005 0.000012 0.000031 0.000039 0.000040 0.000048 0.000057 0.000055 0.000045 

0.000005 0.000024 0.000024 0.000019 0.000015 0.000010 0.000008 -0.000000 -0.000016 -0.000035 -0.000047 -0.000051 -0.000060 -0.000075 -0.000081 -0.000074 -0.000058 -0.000033 -0.000010 0.000010 0.000027 0.000034 0.000025 0.000018 0.000018 0.000011 0.000002 -0.000004 -0.000005 -0.000004 -0.000002 0.000002 0.000001 -0.000007 -0.000011 -0.000008 -0.000005 -0.000002 0.000000 -0.000010 -0.000020 -0.000015 -0.000001 0.000012 0.000029 0.000046 0.000047 0.000037 0.000023 0.000008 -0.000004 -0.000007 0.000003 0.000018 0.000027 0.000029 0.000024 0.000015 0.000007 0.000008 0.000018 0.000027 0.000032 0.000029 0.000030 0.000029 0.000022 0.000023 0.000024 0.000021 0.000014 0.000009 0.000015 0.000018 0.000019 0.000017 0.000015 0.000019 0.000020 0.000013 0.000005 -0.000004 -0.000019 -0.000030 -0.000033 -0.000028 -0.000017 -0.000011 -0.000008 0.000004 0.000021 0.000035 0.000046 0.000050 0.000055 0.000063 0.000063 0.000057 0.000045 0.000026 0.000011 

-0.000043 -0.000041 -0.000040 -0.000034 -0.000027 -0.000023 -0.000023 -0.000022 -0.000009 0.000006 0.000008 0.000004 0.000003 0.000011 0.000021 0.000037 0.000042 0.000030 0.000019 0.000014 0.000010 0.000007 -0.000003 -0.000014 -0.000017 -0.000006 0.000008 0.000013 0.000003 -0.000016 -0.000031 -0.000037 -0.000038 -0.000033 -0.000030 -0.000024 -0.000005 0.000015 0.000034 0.000050 0.000037 -0.000003 -0.000041 -0.000068 -0.000074 -0.000059 -0.000043 -0.000029 -0.000027 -0.000042 -0.000064 -0.000082 -0.000092 -0.000087 -0.000074 -0.000061 -0.000052 -0.000043 -0.000036 -0.000031 -0.000014 0.000010 0.000031 0.000040 0.000041 0.000040 0.000032 0.000018 0.000003 -0.000002 0.000001 0.000004 0.000002 -0.000002 -0.000008 -0.000016 -0.000025 -0.000027 -0.000029 -0.000033 -0.000043 -0.000050 -0.000047 -0.000044 -0.000043 -0.000049 -0.000057 -0.000053 -0.000040 -0.000015 0.000013 0.000039 0.000063 0.000082 0.000083 0.000066 0.000042 0.000021 0.000001 -0.000017 -0.000035 

0.000004 0.000011 0.000014 0.000006 -0.000013 -0.000028 -0.000032 -0.000025 -0.000008 0.000011 0.000025 0.000021 -0.000018 -0.000065 -0.000081 -0.000085 -0.000087 -0.000080 -0.000066 -0.000047 -0.000035 -0.000026 -0.000015 -0.000011 -0.000009 0.000004 0.000021 0.000019 -0.000002 -0.000026 -0.000037 -0.000037 -0.000022 -0.000003 0.000005 0.000016 0.000038 0.000055 0.000062 0.000071 0.000072 0.000059 0.000037 0.000025 0.000015 -0.000001 -0.000011 -0.000014 -0.000012 -0.000006 -0.000002 -0.000012 -0.000036 -0.000063 -0.000090 -0.000107 -0.000110 -0.000107 -0.000107 -0.000102 -0.000075 -0.000040 -0.000017 -0.000005 0.000007 0.000016 0.000026 0.000039 0.000044 0.000035 0.000016 -0.000004 -0.000023 -0.000034 -0.000039 -0.000037 -0.000034 -0.000032 -0.000018 0.000004 0.000020 0.000016 0.000005 0.000005 0.000013 0.000021 0.000027 0.000020 -0.000001 -0.000021 -0.000027 -0.000022 -0.000004 0.000027 0.000041 0.000044 0.000048 0.000050 0.000052 0.000056 0.000065 

-0.000008 -0.000008 -0.000025 -0.000047 -0.000057 -0.000062 -0.000056 -0.000039 -0.000029 -0.000029 -0.000011 0.000018 0.000035 0.000038 0.000025 0.000009 0.000010 0.000022 0.000028 0.000031 0.000026 0.000018 0.000015 0.000010 -0.000003 -0.000025 -0.000048 -0.000059 -0.000065 -0.000064 -0.000047 -0.000029 -0.000014 0.000001 0.000006 0.000007 0.000015 0.000027 0.000042 0.000069 0.000104 0.000133 0.000147 0.000142 0.000116 0.000083 0.000059 0.000038 0.000018 0.000018 0.000040 0.000066 0.000092 0.000105 0.000106 0.000092 0.000066 0.000046 0.000037 0.000023 0.000012 0.000012 0.000014 0.000017 0.000022 0.000026 0.000028 0.000029 0.000020 0.000012 0.000010 0.000011 0.000016 0.000020 0.000017 0.000003 -0.000021 -0.000036 -0.000032 -0.000026 -0.000021 -0.000014 -0.000019 -0.000015 0.000012 0.000038 0.000048 0.000046 0.000041 0.000042 0.000047 0.000050 0.000049 0.000047 0.000040 0.000027 0.000014 0.000011 0.000005 -0.000001 -0.000003 

-0.000011 -0.000011 -0.000011 -0.000007 -0.000010 -0.000007 -0.000000 -0.000001 0.000004 0.000018 0.000033 0.000038 0.000026 -0.000006 -0.000034 -0.000049 -0.000046 -0.000024 0.000002 0.000019 0.000016 0.000004 0.000003 0.000017 0.000033 0.000039 0.000031 0.000026 0.000032 0.000035 0.000028 0.000022 0.000018 0.000016 0.000012 0.000009 0.000010 0.000018 0.000030 0.000034 0.000032 0.000029 0.000023 0.000017 0.000016 0.000016 0.000018 0.000032 0.000047 0.000058 0.000064 0.000056 0.000040 0.000018 -0.000004 -0.000019 -0.000029 -0.000035 -0.000040 -0.000049 -0.000051 -0.000030 -0.000008 0.000004 0.000009 0.000008 0.000003 -0.000002 -0.000002 0.000004 0.000009 0.000005 0.000001 0.000005 0.000009 0.000006 -0.000003 -0.000014 -0.000021 -0.000022 -0.000021 -0.000017 -0.000017 -0.000019 -0.000020 -0.000015 -0.000008 -0.000008 -0.000003 0.000011 0.000024 0.000025 0.000017 0.000010 0.000007 -0.000001 -0.000007 0.000001 0.000016 0.000025 0.000028 

0.000029 0.000034 0.000030 0.000025 0.000023 0.000027 0.000023 0.000012 0.000003 -0.000005 -0.000012 -0.000011 -0.000003 0.000006 0.000012 0.000010 0.000006 0.000010 0.000018 0.000025 0.000027 0.000019 0.000006 0.000004 0.000008 0.000011 0.000016 0.000018 0.000019 0.000023 0.000026 0.000032 0.000035 0.000034 0.000029 0.000024 0.000028 0.000039 0.000043 0.000039 0.000027 0.000018 0.000017 0.000012 0.000008 0.000002 -0.000001 0.000003 0.000011 0.000020 0.000024 0.000027 0.000031 0.000033 0.000033 0.000044 0.000066 0.000084 0.000086 0.000074 0.000057 0.000032 -0.000001 -0.000027 -0.000036 -0.000038 -0.000030 -0.000016 -0.000002 0.000009 0.000020 0.000026 0.000035 0.000048 0.000058 0.000062 0.000064 0.000068 0.000059 0.000038 0.000017 0.000000 -0.000001 0.000008 0.000013 0.000012 0.000012 0.000018 0.000029 0.000043 0.000048 0.000052 0.000056 0.000062 0.000069 0.000066 0.000055 0.000049 0.000050 0.000050 0.000036 

-0.000047 -0.000045 -0.000041 -0.000036 -0.000028 -0.000016 -0.000003 0.000004 0.000001 -0.000013 -0.000027 -0.000030 -0.000028 -0.000020 -0.000008 0.000001 0.000009 0.000018 0.000028 0.000037 0.000038 0.000029 0.000020 0.000012 0.000002 -0.000001 0.000004 0.000004 0.000003 -0.000004 -0.000029 -0.000056 -0.000073 -0.000080 -0.000075 -0.000065 -0.000054 -0.000048 -0.000046 -0.000042 -0.000030 -0.000016 -0.000009 -0.000006 0.000003 0.000013 0.000010 0.000003 0.000009 0.000022 0.000026 0.000020 0.000009 -0.000002 -0.000008 -0.000011 -0.000010 -0.000001 0.000000 -0.000018 -0.000036 -0.000043 -0.000046 -0.000046 -0.000044 -0.000042 -0.000036 -0.000029 -0.000023 -0.000017 -0.000010 0.000000 0.000011 0.000023 0.000028 0.000024 0.000026 0.000029 0.000030 0.000039 0.000049 0.000055 0.000056 0.000053 0.000049 0.000049 0.000056 0.000062 0.000062 0.000068 0.000082 0.000101 0.000118 0.000128 0.000132 0.000119 0.000095 0.000079 0.000070 0.000062 0.000059 

0.000034 0.000032 0.000025 0.000010 -0.000004 -0.000005 0.000001 0.000004 0.000002 -0.000004 -0.000008 -0.000006 -0.000008 -0.000011 -0.000012 -0.000019 -0.000021 -0.000018 -0.000019 -0.000016 -0.000008 -0.000002 0.000006 0.000007 -0.000004 -0.000020 -0.000023 -0.000019 -0.000011 -0.000002 0.000009 0.000017 0.000020 0.000016 0.000008 0.000000 -0.000002 -0.000002 -0.000004 -0.000008 -0.000005 0.000007 0.000019 0.000030 0.000030 0.000025 0.000015 -0.000001 -0.000014 -0.000023 -0.000025 -0.000028 -0.000037 -0.000042 -0.000035 -0.000022 -0.000009 0.000006 0.000019 0.000024 0.000016 0.000005 0.000002 0.000004 0.000007 0.000015 0.000024 0.000029 0.000019 -0.000001 -0.000017 -0.000029 -0.000035 -0.000036 -0.000032 -0.000015 0.000002 0.000015 0.000029 0.000042 0.000055 0.000071 0.000076 0.000068 0.000058 0.000047 0.000040 0.000039 0.000056 0.000073 0.000079 0.000084 0.000083 0.000072 0.000060 0.000050 0.000046 0.000043 0.000034 0.000020 0.000003 

0.000001 0.000007 0.000010 0.000004 -0.000012 -0.000029 -0.000038 -0.000033 -0.000029 -0.000025 -0.000013 -0.000001 0.000008 0.000015 0.000018 0.000019 0.000013 0.000011 0.000008 -0.000006 -0.000016 -0.000017 -0.000013 -0.000005 0.000003 0.000016 0.000026 0.000027 0.000021 0.000008 -0.000012 -0.000034 -0.000051 -0.000063 -0.000069 -0.000071 -0.000059 -0.000036 -0.000023 -0.000022 -0.000022 -0.000021 -0.000021 -0.000026 -0.000031 -0.000024 -0.000012 -0.000004 -0.000007 -0.000017 -0.000018 -0.000007 0.000010 0.000021 0.000027 0.000025 0.000006 -0.000019 -0.000030 -0.000021 -0.000006 0.000004 0.000010 0.000001 -0.000021 -0.000048 -0.000066 -0.000068 -0.000060 -0.000045 -0.000031 -0.000022 -0.000014 -0.000005 0.000010 0.000019 0.000012 0.000003 -0.000005 -0.000004 0.000006 0.000017 0.000019 0.000011 0.000002 0.000001 0.000007 0.000019 0.000033 0.000044 0.000049 0.000052 0.000052 0.000042 0.000026 0.000010 -0.000005 -0.000010 -0.000007 -0.000004 -0.000003 

0.000036 0.000038 0.000039 0.000039 0.000039 0.000042 0.000045 0.000048 0.000047 0.000042 0.000026 0.000011 0.000005 0.000001 0.000003 0.000006 0.000001 -0.000011 -0.000020 -0.000025 -0.000026 -0.000019 -0.000004 0.000006 0.000008 0.000002 -0.000012 -0.000023 -0.000027 -0.000028 -0.000030 -0.000035 -0.000033 -0.000023 -0.000015 -0.000009 -0.000006 -0.000004 -0.000004 -0.000012 -0.000021 -0.000026 -0.000034 -0.000039 -0.000038 -0.000035 -0.000034 -0.000032 -0.000030 -0.000025 -0.000010 0.000014 0.000028 0.000026 0.000015 0.000008 0.000001 -0.000007 -0.000021 -0.000035 -0.000034 -0.000027 -0.000021 -0.000019 -0.000013 -0.000004 0.000002 0.000003 0.000000 -0.000002 -0.000001 0.000001 0.000007 0.000022 0.000031 0.000034 0.000032 0.000034 0.000042 0.000047 0.000043 0.000037 0.000029 0.000019 0.000010 0.000007 0.000019 0.000035 0.000048 0.000053 0.000049 0.000048 0.000058 0.000076 0.000083 0.000082 0.000082 0.000080 0.000078 0.000071 0.000053 

0.000038 0.000029 0.000015 0.000006 0.000000 -0.000008 -0.000008 0.000009 0.000023 0.000026 0.000023 0.000018 0.000010 0.000010 0.000019 0.000023 0.000019 0.000015 0.000012 0.000010 0.000006 0.000002 0.000004 0.000002 -0.000017 -0.000033 -0.000037 -0.000043 -0.000042 -0.000039 -0.000043 -0.000050 -0.000047 -0.000037 -0.000026 -0.000019 -0.000011 0.000000 0.000010 0.000012 0.000000 -0.000021 -0.000033 -0.000030 -0.000017 -0.000006 -0.000009 -0.000022 -0.000034 -0.000038 -0.000036 -0.000024 -0.000003 0.000012 0.000019 0.000023 0.000024 0.000025 0.000023 0.000016 0.000002 -0.000009 -0.000014 -0.000014 -0.000022 -0.000035 -0.000043 -0.000051 -0.000054 -0.000052 -0.000046 -0.000036 -0.000020 -0.000005 0.000004 -0.000001 -0.000010 -0.000013 -0.000013 -0.000012 0.000001 0.000014 0.000015 0.000003 -0.000012 -0.000028 -0.000037 -0.000032 -0.000008 0.000021 0.000046 0.000060 0.000065 0.000067 0.000063 0.000053 0.000038 0.000022 0.000004 -0.000012 -0.000014 

-0.000041 -0.000021 -0.000005 0.000005 0.000010 0.000000 -0.000019 -0.000030 -0.000039 -0.000041 -0.000034 -0.000032 -0.000032 -0.000031 -0.000030 -0.000036 -0.000040 -0.000033 -0.000027 -0.000028 -0.000029 -0.000026 -0.000017 -0.000006 0.000006 0.000012 0.000014 0.000020 0.000023 0.000020 0.000018 0.000017 0.000022 0.000030 0.000042 0.000059 0.000063 0.000057 0.000043 0.000017 -0.000001 -0.000009 -0.000009 0.000003 0.000018 0.000030 0.000033 0.000026 0.000009 -0.000008 -0.000017 -0.000026 -0.000034 -0.000046 -0.000056 -0.000057 -0.000043 -0.000030 -0.000028 -0.000033 -0.000039 -0.000041 -0.000031 -0.000016 -0.000004 -0.000001 -0.000009 -0.000020 -0.000024 -0.000015 -0.000009 -0.000011 -0.000010 -0.000007 -0.000004 -0.000004 -0.000006 -0.000014 -0.000017 -0.000004 0.000017 0.000032 0.000040 0.000043 0.000036 0.000026 0.000015 0.000003 0.000000 0.000013 0.000029 0.000045 0.000057 0.000069 0.000081 0.000087 0.000092 0.000089 0.000079 0.000072 0.000056 

-0.000022 -0.000024 -0.000012 0.000005 0.000015 0.000008 -0.000001 -0.000000 -0.000002 -0.000006 -0.000005 -0.000005 -0.000007 -0.000009 -0.000013 -0.000015 -0.000014 -0.000018 -0.000023 -0.000026 -0.000030 -0.000034 -0.000034 -0.000028 -0.000026 -0.000031 -0.000035 -0.000037 -0.000025 -0.000012 -0.000003 -0.000005 -0.000015 -0.000016 -0.000011 -0.000003 0.000002 0.000002 0.000002 0.000001 0.000002 0.000003 0.000003 0.000008 0.000015 0.000020 0.000020 0.000017 0.000012 0.000015 0.000026 0.000036 0.000039 0.000034 0.000032 0.000033 0.000032 0.000025 0.000013 0.000007 0.000008 0.000009 0.000009 0.000013 0.000018 0.000018 0.000014 0.000007 -0.000002 -0.000013 -0.000021 -0.000028 -0.000029 -0.000021 -0.000018 -0.000023 -0.000026 -0.000029 -0.000026 -0.000020 -0.000006 0.000009 0.000009 -0.000010 -0.000036 -0.000049 -0.000051 -0.000047 -0.000037 -0.000024 -0.000009 -0.000003 -0.000008 -0.000015 -0.000026 -0.000041 -0.000054 -0.000064 -0.000069 -0.000070 -0.000065 

0.000006 0.000007 0.000006 0.000004 0.000002 0.000002 -0.000000 -0.000002 0.000003 0.000007 0.000007 0.000011 0.000021 0.000029 0.000033 0.000033 0.000027 0.000019 0.000013 0.000010 0.000006 -0.000000 -0.000001 0.000001 0.000000 0.000001 0.000005 0.000009 0.000012 0.000016 0.000018 0.000016 0.000007 -0.000004 -0.000006 0.000006 0.000027 0.000047 0.000055 0.000053 0.000049 0.000046 0.000046 0.000046 0.000036 0.000020 0.000003 -0.000011 -0.000013 -0.000008 -0.000009 -0.000018 -0.000022 -0.000020 -0.000011 0.000001 0.000012 0.000024 0.000034 0.000040 0.000026 0.000002 -0.000019 -0.000027 -0.000025 -0.000022 -0.000012 0.000000 0.000010 0.000017 0.000018 0.000015 0.000014 0.000019 0.000031 0.000037 0.000036 0.000030 0.000026 0.000029 0.000029 0.000024 0.000015 0.000005 0.000001 -0.000002 -0.000009 -0.000011 -0.000007 -0.000002 0.000002 -0.000002 -0.000011 -0.000018 -0.000023 -0.000027 -0.000034 -0.000041 -0.000046 -0.000053 -0.000069 

0.000048 0.000035 0.000020 0.000002 -0.000011 -0.000023 -0.000028 -0.000020 -0.000007 -0.000007 -0.000021 -0.000033 -0.000043 -0.000043 -0.000032 -0.000023 -0.000026 -0.000043 -0.000065 -0.000083 -0.000089 -0.000081 -0.000064 -0.000039 -0.000018 -0.000012 -0.000013 -0.000015 -0.000013 -0.000000 0.000015 0.000019 0.000005 -0.000014 -0.000024 -0.000028 -0.000038 -0.000050 -0.000057 -0.000058 -0.000050 -0.000032 -0.000004 0.000020 0.000026 0.000025 0.000025 0.000023 0.000013 0.000001 -0.000010 -0.000017 -0.000008 0.000005 0.000004 0.000002 0.000003 0.000011 0.000012 0.000008 0.000005 0.000002 0.000003 0.000007 0.000007 0.000001 -0.000003 -0.000001 -0.000004 -0.000012 -0.000010 -0.000000 0.000006 0.000008 0.000010 0.000012 0.000013 0.000011 -0.000002 -0.000018 -0.000026 -0.000024 -0.000028 -0.000037 -0.000031 -0.000013 0.000006 0.000025 0.000043 0.000052 0.000053 0.000052 0.000058 0.000062 0.000059 0.000052 0.000043 0.000031 0.000017 0.000003 -0.000003 

0.000017 0.000012 0.000000 -0.000017 -0.000025 -0.000020 -0.000007 0.000005 0.000018 0.000025 0.000016 0.000000 -0.000012 -0.000023 -0.000032 -0.000044 -0.000053 -0.000054 -0.000051 -0.000048 -0.000040 -0.000023 -0.000013 -0.000009 -0.000008 -0.000014 -0.000029 -0.000037 -0.000038 -0.000039 -0.000041 -0.000041 -0.000039 -0.000040 -0.000047 -0.000049 -0.000041 -0.000036 -0.000034 -0.000029 -0.000038 -0.000052 -0.000057 -0.000053 -0.000046 -0.000040 -0.000043 -0.000053 -0.000064 -0.000065 -0.000054 -0.000041 -0.000029 -0.000020 -0.000025 -0.000037 -0.000049 -0.000058 -0.000056 -0.000054 -0.000051 -0.000043 -0.000038 -0.000049 -0.000066 -0.000071 -0.000058 -0.000044 -0.000040 -0.000048 -0.000060 -0.000068 -0.000075 -0.000074 -0.000066 -0.000055 -0.000043 -0.000028 -0.000019 -0.000028 -0.000052 -0.000066 -0.000060 -0.000042 -0.000018 -0.000008 -0.000012 -0.000025 -0.000046 -0.000069 -0.000090 -0.000103 -0.000114 -0.000121 -0.000112 -0.000101 -0.000100 -0.000102 -0.000102 -0.000100 -0.000098 

-0.000022 -0.000022 -0.000019 -0.000020 -0.000028 -0.000040 -0.000045 -0.000044 -0.000045 -0.000048 -0.000044 -0.000039 -0.000042 -0.000046 -0.000040 -0.000022 -0.000003 -0.000000 -0.000008 -0.000006 -0.000004 -0.000014 -0.000026 -0.000038 -0.000053 -0.000060 -0.000043 -0.000024 -0.000016 -0.000010 -0.000005 -0.000004 -0.000010 -0.000017 -0.000019 -0.000015 -0.000009 -0.000006 -0.000017 -0.000044 -0.000057 -0.000051 -0.000045 -0.000037 -0.000032 -0.000034 -0.000045 -0.000065 -0.000080 -0.000089 -0.000085 -0.000068 -0.000056 -0.000051 -0.000042 -0.000029 -0.000023 -0.000027 -0.000041 -0.000051 -0.000053 -0.000050 -0.000052 -0.000054 -0.000048 -0.000043 -0.000044 -0.000048 -0.000054 -0.000056 -0.000051 -0.000043 -0.000037 -0.000043 -0.000058 -0.000072 -0.000077 -0.000075 -0.000063 -0.000050 -0.000034 -0.000012 0.000010 0.000021 0.000027 0.000033 0.000037 0.000037 0.000037 0.000034 0.000030 0.000029 0.000028 0.000019 0.000007 -0.000004 -0.000012 -0.000018 -0.000031 -0.000048 -0.000053 

0.000008 0.000017 0.000015 0.000007 -0.000003 -0.000019 -0.000025 -0.000020 -0.000006 0.000013 0.000026 0.000034 0.000032 0.000017 0.000002 -0.000011 -0.000019 -0.000014 -0.000012 -0.000007 -0.000005 -0.000013 -0.000018 -0.000017 -0.000009 -0.000000 0.000002 -0.000005 -0.000017 -0.000026 -0.000032 -0.000043 -0.000054 -0.000046 -0.000025 -0.000007 0.000005 0.000012 0.000012 0.000018 0.000029 0.000031 0.000029 0.000015 -0.000012 -0.000030 -0.000029 -0.000011 0.000004 0.000002 -0.000001 0.000000 0.000005 0.000014 0.000018 0.000023 0.000031 0.000031 0.000024 0.000017 0.000019 0.000025 0.000030 0.000027 0.000020 0.000007 -0.000015 -0.000045 -0.000074 -0.000094 -0.000107 -0.000111 -0.000089 -0.000059 -0.000036 -0.000016 -0.000008 -0.000015 -0.000025 -0.000030 -0.000032 -0.000039 -0.000046 -0.000049 -0.000053 -0.000054 -0.000048 -0.000037 -0.000040 -0.000054 -0.000067 -0.000072 -0.000075 -0.000078 -0.000088 -0.000094 -0.000087 -0.000078 -0.000073 -0.000071 -0.000068 

-0.000023 -0.000034 -0.000043 -0.000037 -0.000018 0.000006 0.000024 0.000026 0.000017 0.000019 0.000034 0.000046 0.000048 0.000035 0.000014 -0.000008 -0.000011 -0.000003 -0.000001 -0.000003 0.000000 0.000004 0.000005 0.000008 0.000004 0.000001 0.000004 0.000005 -0.000002 -0.000019 -0.000044 -0.000057 -0.000049 -0.000028 -0.000004 0.000016 0.000032 0.000046 0.000055 0.000059 0.000062 0.000064 0.000062 0.000061 0.000053 0.000034 0.000020 0.000009 0.000002 0.000005 0.000011 0.000029 0.000050 0.000062 0.000068 0.000067 0.000068 0.000063 0.000041 0.000006 -0.000024 -0.000041 -0.000048 -0.000056 -0.000057 -0.000043 -0.000038 -0.000042 -0.000041 -0.000043 -0.000055 -0.000065 -0.000062 -0.000054 -0.000047 -0.000035 -0.000028 -0.000032 -0.000041 -0.000051 -0.000054 -0.000046 -0.000028 -0.000008 0.000017 0.000040 0.000048 0.000039 0.000025 0.000008 -0.000007 -0.000018 -0.000030 -0.000028 -0.000013 -0.000006 -0.000027 -0.000063 -0.000094 -0.000114 -0.000124 

-0.000057 -0.000082 -0.000101 -0.000109 -0.000100 -0.000078 -0.000055 -0.000033 -0.000013 0.000001 0.000017 0.000032 0.000032 0.000025 0.000014 0.000004 0.000002 0.000001 0.000000 0.000001 0.000002 0.000001 0.000011 0.000028 0.000040 0.000040 0.000035 0.000031 0.000021 0.000009 -0.000002 -0.000006 -0.000004 -0.000003 -0.000006 -0.000009 -0.000008 -0.000004 -0.000001 0.000000 -0.000000 -0.000004 -0.000003 -0.000001 0.000006 0.000013 0.000029 0.000030 0.000014 0.000006 -0.000009 -0.000031 -0.000034 -0.000019 -0.000008 -0.000011 -0.000030 -0.000044 -0.000036 -0.000023 -0.000019 -0.000015 -0.000003 0.000010 0.000015 0.000022 0.000031 0.000034 0.000032 0.000029 0.000029 0.000028 0.000026 0.000021 0.000012 0.000005 0.000000 -0.000002 -0.000001 0.000020 0.000041 0.000034 0.000023 0.000019 0.000019 0.000020 0.000020 0.000013 -0.000001 -0.000017 -0.000031 -0.000040 -0.000042 -0.000030 -0.000010 0.000009 0.000015 0.000007 -0.000002 -0.000006 0.000001 

0.000004 0.000004 -0.000005 -0.000012 -0.000016 -0.000015 -0.000010 -0.000006 -0.000001 0.000002 0.000013 0.000033 0.000049 0.000049 0.000044 0.000040 0.000036 0.000036 0.000035 0.000029 0.000033 0.000045 0.000040 0.000023 0.000005 0.000001 0.000004 0.000008 0.000015 0.000025 0.000033 0.000039 0.000048 0.000058 0.000057 0.000045 0.000026 0.000007 -0.000005 -0.000015 -0.000026 -0.000035 -0.000041 -0.000046 -0.000053 -0.000057 -0.000060 -0.000057 -0.000044 -0.000036 -0.000031 -0.000025 -0.000024 -0.000025 -0.000026 -0.000037 -0.000046 -0.000039 -0.000027 -0.000026 -0.000025 -0.000010 0.000009 0.000018 0.000016 0.000006 -0.000005 -0.000007 -0.000000 0.000006 0.000008 0.000003 -0.000000 -0.000008 -0.000022 -0.000032 -0.000039 -0.000044 -0.000040 -0.000024 -0.000005 0.000006 0.000010 0.000008 0.000002 0.000002 0.000002 0.000001 -0.000002 -0.000004 -0.000009 -0.000018 -0.000026 -0.000025 -0.000020 -0.000004 0.000017 0.000025 0.000021 0.000009 -0.000001 

0.000005 -0.000003 -0.000024 -0.000039 -0.000038 -0.000024 -0.000011 -0.000009 -0.000011 -0.000013 -0.000010 -0.000011 -0.000017 -0.000013 -0.000008 -0.000010 -0.000019 -0.000034 -0.000037 -0.000032 -0.000028 -0.000017 -0.000000 0.000014 0.000028 0.000038 0.000041 0.000043 0.000037 0.000024 0.000015 0.000017 0.000013 0.000004 -0.000004 -0.000018 -0.000034 -0.000039 -0.000031 -0.000018 -0.000011 -0.000012 -0.000017 -0.000023 -0.000031 -0.000041 -0.000041 -0.000034 -0.000027 -0.000021 -0.000019 -0.000015 -0.000009 -0.000001 0.000003 0.000002 0.000002 0.000004 0.000001 -0.000004 -0.000014 -0.000020 -0.000016 -0.000009 -0.000011 -0.000021 -0.000031 -0.000037 -0.000038 -0.000032 -0.000029 -0.000030 -0.000033 -0.000042 -0.000049 -0.000045 -0.000034 -0.000030 -0.000035 -0.000038 -0.000037 -0.000037 -0.000041 -0.000033 -0.000013 0.000007 0.000018 0.000015 0.000001 -0.000014 -0.000023 -0.000017 -0.000015 -0.000020 -0.000028 -0.000043 -0.000054 -0.000059 -0.000065 -0.000067 -0.000058 

-0.000015 -0.000026 -0.000033 -0.000039 -0.000043 -0.000046 -0.000055 -0.000074 -0.000091 -0.000095 -0.000087 -0.000076 -0.000061 -0.000039 -0.000016 -0.000004 -0.000009 -0.000021 -0.000030 -0.000032 -0.000023 -0.000002 0.000013 0.000007 -0.000021 -0.000042 -0.000040 -0.000029 -0.000030 -0.000029 -0.000017 -0.000006 0.000004 0.000013 0.000021 0.000021 0.000019 0.000016 0.000008 -0.000011 -0.000024 -0.000024 -0.000012 0.000005 0.000013 0.000008 -0.000003 -0.000012 -0.000017 -0.000024 -0.000044 -0.000074 -0.000099 -0.000109 -0.000108 -0.000101 -0.000102 -0.000100 -0.000101 -0.000109 -0.000109 -0.000100 -0.000095 -0.000089 -0.000084 -0.000080 -0.000076 -0.000077 -0.000085 -0.000087 -0.000073 -0.000057 -0.000050 -0.000045 -0.000038 -0.000028 -0.000016 -0.000009 -0.000011 -0.000024 -0.000043 -0.000058 -0.000064 -0.000062 -0.000054 -0.000047 -0.000048 -0.000047 -0.000042 -0.000034 -0.000024 -0.000015 -0.000002 0.000002 -0.000008 -0.000021 -0.000031 -0.000029 -0.000010 0.000012 0.000029 

-0.000039 -0.000012 0.000011 0.000023 0.000030 0.000031 0.000030 0.000029 0.000020 0.000010 -0.000001 -0.000014 -0.000029 -0.000042 -0.000041 -0.000031 -0.000026 -0.000029 -0.000036 -0.000040 -0.000027 -0.000017 -0.000015 -0.000007 0.000005 0.000008 0.000001 -0.000015 -0.000036 -0.000055 -0.000070 -0.000080 -0.000082 -0.000082 -0.000088 -0.000088 -0.000084 -0.000078 -0.000069 -0.000061 -0.000051 -0.000050 -0.000054 -0.000056 -0.000057 -0.000055 -0.000053 -0.000048 -0.000050 -0.000054 -0.000058 -0.000069 -0.000078 -0.000084 -0.000085 -0.000077 -0.000058 -0.000038 -0.000021 -0.000017 -0.000023 -0.000029 -0.000022 -0.000005 0.000003 -0.000002 -0.000006 -0.000015 -0.000033 -0.000039 -0.000033 -0.000028 -0.000030 -0.000030 -0.000028 -0.000033 -0.000039 -0.000050 -0.000063 -0.000069 -0.000073 -0.000080 -0.000089 -0.000093 -0.000093 -0.000083 -0.000060 -0.000035 -0.000015 -0.000007 -0.000011 -0.000017 -0.000013 -0.000001 0.000000 -0.000009 -0.000021 -0.000030 -0.000031 -0.000040 -0.000050 

0.000008 0.000009 -0.000002 -0.000014 -0.000005 0.000013 0.000025 0.000034 0.000027 0.000010 0.000002 -0.000005 -0.000003 0.000006 0.000008 0.000003 -0.000000 0.000002 0.000004 0.000005 -0.000004 -0.000019 -0.000032 -0.000034 -0.000032 -0.000042 -0.000047 -0.000037 -0.000018 -0.000002 0.000001 -0.000005 -0.000016 -0.000025 -0.000028 -0.000031 -0.000036 -0.000050 -0.000059 -0.000051 -0.000039 -0.000031 -0.000025 -0.000027 -0.000034 -0.000035 -0.000044 -0.000066 -0.000083 -0.000088 -0.000091 -0.000101 -0.000105 -0.000091 -0.000063 -0.000039 -0.000035 -0.000049 -0.000065 -0.000072 -0.000078 -0.000077 -0.000064 -0.000042 -0.000021 -0.000006 -0.000001 0.000004 0.000008 0.000007 -0.000003 -0.000016 -0.000020 -0.000010 0.000002 0.000007 0.000014 0.000019 0.000015 0.000003 -0.000010 -0.000023 -0.000027 -0.000024 -0.000019 -0.000011 -0.000008 -0.000015 -0.000023 -0.000018 -0.000009 0.000002 0.000011 0.000009 0.000007 0.000014 0.000031 0.000042 0.000035 0.000022 0.000005 

-0.000004 -0.000010 -0.000015 -0.000016 -0.000011 -0.000005 0.000006 0.000021 0.000034 0.000041 0.000037 0.000029 0.000024 0.000022 0.000016 0.000011 0.000017 0.000031 0.000048 0.000058 0.000060 0.000059 0.000054 0.000042 0.000029 0.000019 0.000011 0.000006 0.000005 0.000003 -0.000001 -0.000005 -0.000005 -0.000001 0.000005 0.000009 0.000009 0.000008 0.000008 0.000011 0.000010 0.000002 -0.000002 -0.000002 -0.000007 -0.000017 -0.000023 -0.000024 -0.000030 -0.000031 -0.000023 -0.000021 -0.000028 -0.000035 -0.000037 -0.000037 -0.000028 -0.000010 0.000004 0.000011 0.000007 -0.000000 -0.000004 -0.000003 0.000001 0.000003 0.000009 0.000021 0.000039 0.000047 0.000037 0.000028 0.000026 0.000027 0.000032 0.000031 0.000024 0.000012 -0.000003 -0.000014 -0.000026 -0.000031 -0.000030 -0.000023 -0.000010 0.000009 0.000018 0.000008 -0.000004 -0.000008 -0.000003 0.000002 0.000008 0.000009 0.000004 0.000000 -0.000000 0.000003 0.000020 0.000040 0.000040 

0.000028 0.000032 0.000033 0.000025 0.000017 0.000012 0.000009 0.000006 0.000012 0.000019 0.000023 0.000025 0.000028 0.000034 0.000043 0.000051 0.000050 0.000038 0.000025 0.000016 0.000011 0.000019 0.000026 0.000029 0.000033 0.000041 0.000051 0.000057 0.000049 0.000026 0.000011 0.000011 0.000011 0.000015 0.000026 0.000032 0.000037 0.000042 0.000039 0.000035 0.000036 0.000035 0.000033 0.000030 0.000024 0.000018 0.000010 0.000006 0.000006 0.000004 -0.000006 -0.000017 -0.000020 -0.000024 -0.000022 -0.000012 0.000004 0.000017 0.000021 0.000016 0.000002 -0.000009 -0.000009 -0.000004 -0.000001 -0.000008 -0.000023 -0.000036 -0.000046 -0.000049 -0.000035 -0.000011 0.000009 0.000029 0.000047 0.000056 0.000060 0.000063 0.000060 0.000051 0.000049 0.000059 0.000074 0.000093 0.000119 0.000135 0.000125 0.000108 0.000111 0.000132 0.000158 0.000175 0.000175 0.000166 0.000153 0.000144 0.000134 0.000119 0.000111 0.000107 0.000095 

0.000043 0.000041 0.000039 0.000040 0.000037 0.000031 0.000027 0.000026 0.000032 0.000043 0.000047 0.000034 0.000015 0.000009 0.000013 0.000017 0.000018 0.000017 0.000010 0.000005 0.000016 0.000029 0.000033 0.000024 0.000017 0.000019 0.000017 0.000010 0.000005 0.000011 0.000021 0.000023 0.000022 0.000024 0.000022 0.000020 0.000019 0.000016 0.000017 0.000027 0.000030 0.000018 0.000004 -0.000000 -0.000000 0.000000 0.000003 0.000005 0.000005 -0.000002 -0.000007 -0.000012 -0.000020 -0.000030 -0.000042 -0.000050 -0.000049 -0.000038 -0.000027 -0.000025 -0.000029 -0.000031 -0.000032 -0.000033 -0.000032 -0.000028 -0.000018 -0.000005 0.000012 0.000023 0.000018 0.000002 -0.000009 -0.000013 -0.000015 -0.000015 -0.000013 -0.000007 0.000004 0.000030 0.000053 0.000058 0.000053 0.000053 0.000057 0.000063 0.000073 0.000087 0.000103 0.000116 0.000121 0.000120 0.000123 0.000135 0.000145 0.000154 0.000162 0.000167 0.000166 0.000158 0.000143 

-0.000009 -0.000011 -0.000010 -0.000011 -0.000011 -0.000005 0.000005 0.000016 0.000026 0.000028 0.000024 0.000016 0.000009 0.000000 -0.000000 0.000007 0.000004 -0.000003 -0.000005 -0.000001 0.000008 0.000005 -0.000016 -0.000036 -0.000047 -0.000054 -0.000049 -0.000031 -0.000014 -0.000003 0.000001 -0.000001 -0.000005 -0.000011 -0.000017 -0.000016 -0.000018 -0.000022 -0.000026 -0.000036 -0.000043 -0.000044 -0.000046 -0.000051 -0.000049 -0.000043 -0.000041 -0.000036 -0.000029 -0.000029 -0.000027 -0.000030 -0.000038 -0.000041 -0.000044 -0.000047 -0.000049 -0.000053 -0.000060 -0.000065 -0.000068 -0.000071 -0.000070 -0.000054 -0.000037 -0.000023 -0.000011 -0.000004 -0.000000 0.000004 0.000003 0.000000 -0.000001 0.000003 0.000016 0.000035 0.000050 0.000060 0.000072 0.000094 0.000120 0.000131 0.000130 0.000126 0.000126 0.000128 0.000134 0.000142 0.000152 0.000161 0.000166 0.000168 0.000172 0.000175 0.000175 0.000173 0.000165 0.000146 0.000117 0.000084 0.000049 

-0.000064 -0.000079 -0.000100 -0.000123 -0.000153 -0.000186 -0.000197 -0.000176 -0.000129 -0.000093 -0.000074 -0.000064 -0.000059 -0.000059 -0.000072 -0.000085 -0.000096 -0.000103 -0.000097 -0.000081 -0.000069 -0.000066 -0.000064 -0.000063 -0.000074 -0.000085 -0.000082 -0.000071 -0.000072 -0.000087 -0.000103 -0.000108 -0.000107 -0.000097 -0.000093 -0.000096 -0.000099 -0.000110 -0.000114 -0.000109 -0.000098 -0.000095 -0.000100 -0.000087 -0.000068 -0.000052 -0.000040 -0.000037 -0.000029 -0.000016 -0.000010 -0.000009 -0.000016 -0.000031 -0.000044 -0.000056 -0.000059 -0.000062 -0.000066 -0.000071 -0.000072 -0.000065 -0.000053 -0.000042 -0.000036 -0.000035 -0.000038 -0.000049 -0.000065 -0.000076 -0.000082 -0.000081 -0.000075 -0.000068 -0.000060 -0.000049 -0.000055 -0.000065 -0.000064 -0.000056 -0.000047 -0.000042 -0.000047 -0.000059 -0.000066 -0.000065 -0.000057 -0.000039 -0.000014 0.000007 0.000023 0.000035 0.000041 0.000053 0.000068 0.000081 0.000088 0.000086 0.000076 0.000065 0.000057 

-0.000058 -0.000057 -0.000049 -0.000038 -0.000033 -0.000027 -0.000018 -0.000013 -0.000002 0.000012 0.000020 0.000025 0.000029 0.000021 0.000001 -0.000014 -0.000019 -0.000018 -0.000013 -0.000017 -0.000024 -0.000029 -0.000033 -0.000030 -0.000018 -0.000006 -0.000004 -0.000008 -0.000009 -0.000013 -0.000020 -0.000031 -0.000037 -0.000026 -0.000018 -0.000027 -0.000039 -0.000051 -0.000062 -0.000062 -0.000059 -0.000052 -0.000034 -0.000006 0.000020 0.000037 0.000044 0.000039 0.000023 0.000011 0.000004 -0.000003 -0.000014 -0.000022 -0.000016 -0.000008 -0.000003 0.000006 0.000016 0.000031 0.000048 0.000061 0.000060 0.000044 0.000025 0.000008 -0.000005 -0.000010 -0.000013 -0.000021 -0.000032 -0.000038 -0.000032 -0.000011 0.000010 0.000015 0.000008 -0.000002 -0.000003 0.000003 0.000015 0.000041 0.000061 0.000075 0.000074 0.000069 0.000067 0.000061 0.000060 0.000053 0.000048 0.000050 0.000057 0.000068 0.000076 0.000075 0.000067 0.000055 0.000045 0.000041 0.000043 

-0.000026 -0.000027 -0.000033 -0.000047 -0.000064 -0.000075 -0.000067 -0.000047 -0.000036 -0.000044 -0.000057 -0.000053 -0.000030 -0.000004 -0.000000 -0.000022 -0.000044 -0.000057 -0.000059 -0.000056 -0.000052 -0.000042 -0.000034 -0.000036 -0.000042 -0.000033 -0.000017 -0.000007 -0.000004 -0.000013 -0.000032 -0.000049 -0.000054 -0.000048 -0.000029 -0.000014 -0.000006 0.000016 0.000028 0.000024 0.000004 -0.000029 -0.000067 -0.000106 -0.000121 -0.000107 -0.000089 -0.000074 -0.000053 -0.000039 -0.000036 -0.000037 -0.000031 -0.000011 0.000004 0.000011 0.000005 -0.000013 -0.000034 -0.000049 -0.000060 -0.000070 -0.000068 -0.000059 -0.000049 -0.000037 -0.000033 -0.000027 -0.000015 -0.000009 -0.000007 -0.000005 -0.000003 -0.000007 -0.000019 -0.000033 -0.000038 -0.000033 -0.000026 -0.000023 -0.000018 -0.000005 0.000009 0.000011 0.000005 -0.000008 -0.000011 -0.000001 0.000011 0.000025 0.000032 0.000038 0.000054 0.000085 0.000117 0.000128 0.000121 0.000110 0.000102 0.000090 0.000074 

-0.000059 -0.000061 -0.000051 -0.000048 -0.000059 -0.000070 -0.000096 -0.000138 -0.000189 -0.000228 -0.000244 -0.000234 -0.000188 -0.000136 -0.000100 -0.000072 -0.000050 -0.000053 -0.000078 -0.000110 -0.000139 -0.000157 -0.000160 -0.000152 -0.000130 -0.000099 -0.000080 -0.000071 -0.000067 -0.000068 -0.000069 -0.000073 -0.000067 -0.000054 -0.000046 -0.000040 -0.000029 -0.000022 -0.000027 -0.000047 -0.000075 -0.000107 -0.000129 -0.000133 -0.000124 -0.000112 -0.000098 -0.000082 -0.000061 -0.000048 -0.000048 -0.000054 -0.000059 -0.000063 -0.000059 -0.000043 -0.000023 -0.000024 -0.000051 -0.000088 -0.000100 -0.000090 -0.000084 -0.000081 -0.000085 -0.000087 -0.000076 -0.000058 -0.000043 -0.000035 -0.000035 -0.000038 -0.000045 -0.000058 -0.000063 -0.000061 -0.000058 -0.000054 -0.000050 -0.000043 -0.000039 -0.000042 -0.000045 -0.000047 -0.000045 -0.000036 -0.000025 -0.000020 -0.000016 -0.000005 0.000008 0.000016 0.000028 0.000044 0.000056 0.000065 0.000072 0.000077 0.000073 0.000066 0.000060 

-0.000026 -0.000050 -0.000073 -0.000076 -0.000073 -0.000078 -0.000082 -0.000085 -0.000079 -0.000080 -0.000086 -0.000074 -0.000059 -0.000054 -0.000047 -0.000048 -0.000068 -0.000086 -0.000079 -0.000064 -0.000052 -0.000051 -0.000063 -0.000064 -0.000049 -0.000039 -0.000034 -0.000027 -0.000023 -0.000017 -0.000009 0.000002 0.000007 0.000007 0.000006 0.000003 -0.000008 -0.000027 -0.000040 -0.000047 -0.000047 -0.000033 -0.000024 -0.000028 -0.000032 -0.000027 -0.000019 -0.000017 -0.000026 -0.000049 -0.000067 -0.000076 -0.000073 -0.000059 -0.000041 -0.000027 -0.000018 -0.000009 -0.000001 0.000007 0.000009 0.000005 -0.000010 -0.000018 -0.000026 -0.000035 -0.000039 -0.000040 -0.000044 -0.000049 -0.000054 -0.000058 -0.000056 -0.000050 -0.000040 -0.000034 -0.000024 -0.000014 -0.000023 -0.000031 -0.000022 -0.000012 -0.000011 -0.000018 -0.000031 -0.000045 -0.000059 -0.000072 -0.000072 -0.000058 -0.000039 -0.000020 -0.000011 -0.000002 0.000009 0.000018 0.000023 0.000028 0.000036 0.000041 0.000045 

0.000000 0.000000 0.000000 0.000000 0.000000 0.000000 0.000000 0.000000 0.000000 0.000000 0.000000 0.000000 0.000000 0.000000 0.000000 0.000000 0.000000 0.000000 0.000000 0.000000 0.000000 0.000000 0.000000 0.000000 0.000000 0.000000 0.000000 0.000000 0.000000 0.000000 0.000000 0.000000 0.000000 0.000000 0.000000 0.000000 0.000000 0.000000 0.000000 0.000000 0.000000 0.000000 0.000000 0.000000 0.000000 0.000000 0.000000 0.000000 0.000000 0.000000 0.000000 0.000000 0.000000 0.000000 0.000000 0.000000 0.000000 0.000000 0.000000 0.000000 0.000000 0.000000 0.000000 0.000000 0.000000 0.000000 0.000000 0.000000 0.000000 0.000000 0.000000 0.000000 0.000000 0.000000 0.000000 0.000000 0.000000 0.000000 0.000000 0.000000 0.000000 0.000000 0.000000 0.000000 0.000000 0.000000 0.000000 0.000000 0.000000 0.000000 0.000000 0.000000 0.000000 0.000000 0.000000 0.000000 0.000000 0.000000 0.000000 0.000000 0.000000 

0.000000 0.000000 0.000000 0.000000 0.000000 0.000000 0.000000 0.000000 0.000000 0.000000 0.000000 0.000000 0.000000 0.000000 0.000000 0.000000 0.000000 0.000000 0.000000 0.000000 0.000000 0.000000 0.000000 0.000000 0.000000 0.000000 0.000000 0.000000 0.000000 0.000000 0.000000 0.000000 0.000000 0.000000 0.000000 0.000000 0.000000 0.000000 0.000000 0.000000 0.000000 0.000000 0.000000 0.000000 0.000000 0.000000 0.000000 0.000000 0.000000 0.000000 0.000000 0.000000 0.000000 0.000000 0.000000 0.000000 0.000000 0.000000 0.000000 0.000000 0.000000 0.000000 0.000000 0.000000 0.000000 0.000000 0.000000 0.000000 0.000000 0.000000 0.000000 0.000000 0.000000 0.000000 0.000000 0.000000 0.000000 0.000000 0.000000 0.000000 0.000000 0.000000 0.000000 0.000000 0.000000 0.000000 0.000000 0.000000 0.000000 0.000000 0.000000 0.000000 0.000000 0.000000 0.000000 0.000000 0.000000 0.000000 0.000000 0.000000 0.000000 

0.000000 -0.000005 -0.000014 -0.000025 -0.000035 -0.000049 -0.000058 -0.000056 -0.000055 -0.000055 -0.000053 -0.000060 -0.000069 -0.000068 -0.000062 -0.000054 -0.000045 -0.000038 -0.000036 -0.000041 -0.000049 -0.000055 -0.000051 -0.000043 -0.000036 -0.000034 -0.000033 -0.000038 -0.000047 -0.000054 -0.000058 -0.000060 -0.000060 -0.000054 -0.000044 -0.000032 -0.000026 -0.000028 -0.000032 -0.000032 -0.000031 -0.000037 -0.000053 -0.000068 -0.000076 -0.000077 -0.000074 -0.000066 -0.000054 -0.000044 -0.000043 -0.000043 -0.000038 -0.000036 -0.000034 -0.000032 -0.000031 -0.000027 -0.000019 -0.000018 -0.000021 -0.000021 -0.000018 -0.000014 -0.000008 -0.000002 0.000002 0.000004 0.000006 0.000010 0.000009 -0.000001 -0.000010 -0.000013 -0.000015 -0.000015 -0.000006 0.000006 0.000016 0.000021 0.000015 -0.000000 -0.000017 -0.000025 -0.000025 -0.000021 -0.000013 -0.000005 -0.000001 0.000007 0.000010 0.000004 -0.000002 -0.000008 -0.000018 -0.000027 -0.000027 -0.000020 -0.000011 -0.000007 -0.000004 

0.000002 0.000002 0.000002 0.000002 0.000002 0.000003 0.000003 0.000004 0.000004 0.000004 0.000004 0.000005 0.000005 0.000005 0.000006 0.000006 0.000006 0.000006 0.000006 0.000007 0.000006 0.000006 0.000005 0.000004 0.000004 0.000003 0.000002 0.000003 0.000004 0.000004 0.000004 0.000005 0.000007 0.000008 0.000008 0.000009 0.000009 0.000009 0.000009 0.000010 0.000011 0.000011 0.000012 0.000012 0.000012 0.000013 0.000012 0.000012 0.000012 0.000011 0.000012 0.000012 0.000013 0.000014 0.000014 0.000013 0.000013 0.000012 0.000011 0.000011 0.000011 0.000011 0.000011 0.000011 0.000012 0.000012 0.000012 0.000012 0.000011 0.000010 0.000010 0.000009 0.000009 0.000008 0.000007 0.000006 0.000006 0.000005 0.000005 0.000004 0.000004 0.000005 0.000005 0.000004 0.000003 0.000002 0.000000 -0.000002 -0.000004 -0.000005 -0.000007 -0.000009 -0.000010 -0.000012 -0.000017 -0.000027 -0.000032 -0.000036 -0.000042 -0.000040 -0.000015 

0.000000 0.000000 0.000000 0.000000 0.000000 0.000000 0.000000 0.000000 0.000000 0.000000 0.000000 0.000000 0.000000 0.000000 0.000000 0.000000 0.000000 0.000000 0.000000 0.000000 0.000000 0.000000 0.000000 0.000000 0.000000 0.000000 0.000000 0.000000 0.000000 0.000000 0.000000 0.000000 0.000000 0.000000 0.000000 0.000000 0.000000 0.000000 0.000000 0.000000 0.000000 0.000000 0.000000 0.000000 0.000000 0.000000 0.000000 0.000000 0.000000 0.000000 0.000000 0.000000 0.000000 0.000000 0.000000 0.000000 0.000000 0.000000 0.000000 0.000000 0.000000 0.000000 0.000000 0.000000 0.000000 0.000000 0.000000 0.000000 0.000000 0.000000 0.000000 0.000000 0.000000 0.000000 0.000000 0.000000 0.000000 0.000000 0.000000 0.000000 0.000000 0.000000 0.000000 0.000000 0.000000 0.000000 0.000000 0.000000 0.000000 0.000000 0.000000 0.000000 0.000000 0.000000 0.000000 0.000000 0.000000 0.000000 0.000000 0.000000 0.000000 

0.000021 0.000016 0.000004 -0.000004 -0.000007 -0.000015 -0.000021 -0.000018 -0.000009 -0.000003 -0.000002 -0.000004 -0.000011 -0.000015 -0.000012 -0.000011 -0.000019 -0.000030 -0.000036 -0.000030 -0.000014 -0.000001 0.000008 0.000014 0.000014 0.000021 0.000031 0.000040 0.000046 0.000046 0.000041 0.000031 0.000024 0.000014 0.000003 -0.000004 -0.000001 0.000008 0.000021 0.000036 0.000048 0.000058 0.000066 0.000062 0.000050 0.000042 0.000037 0.000036 0.000038 0.000038 0.000033 0.000029 0.000027 0.000025 0.000019 0.000012 0.000011 0.000020 0.000033 0.000044 0.000052 0.000054 0.000049 0.000043 0.000036 0.000033 0.000033 0.000030 0.000021 0.000008 -0.000003 -0.000009 -0.000020 -0.000030 -0.000036 -0.000038 -0.000030 -0.000025 -0.000028 -0.000033 -0.000036 -0.000034 -0.000017 0.000005 0.000022 0.000036 0.000034 0.000017 -0.000004 -0.000022 -0.000043 -0.000059 -0.000067 -0.000070 -0.000063 -0.000045 -0.000017 0.000013 0.000035 0.000037 0.000026 

0.000008 0.000010 0.000001 -0.000008 -0.000015 -0.000017 -0.000016 -0.000018 -0.000017 -0.000007 0.000005 0.000010 0.000011 0.000015 0.000027 0.000036 0.000037 0.000034 0.000028 0.000022 0.000012 -0.000003 -0.000014 -0.000014 -0.000003 0.000006 0.000010 0.000010 0.000005 -0.000002 -0.000010 -0.000012 -0.000010 -0.000012 -0.000012 -0.000009 -0.000000 0.000005 0.000004 -0.000004 -0.000018 -0.000025 -0.000025 -0.000027 -0.000028 -0.000030 -0.000037 -0.000041 -0.000039 -0.000030 -0.000018 -0.000009 -0.000003 0.000002 0.000005 0.000004 -0.000006 -0.000019 -0.000027 -0.000026 -0.000019 -0.000009 -0.000002 -0.000000 -0.000002 -0.000004 -0.000006 -0.000003 0.000011 0.000024 0.000030 0.000030 0.000027 0.000024 0.000021 0.000017 0.000012 0.000012 0.000023 0.000039 0.000047 0.000036 0.000020 0.000015 0.000024 0.000038 0.000040 0.000034 0.000028 0.000023 0.000030 0.000036 0.000035 0.000034 0.000029 0.000015 0.000009 0.000021 0.000040 0.000057 0.000055 

-0.000011 -0.000009 -0.000001 0.000003 0.000005 0.000003 -0.000002 -0.000003 0.000000 0.000005 0.000014 0.000022 0.000019 0.000017 0.000017 0.000014 0.000013 0.000013 0.000011 0.000004 -0.000005 -0.000007 -0.000008 -0.000004 0.000011 0.000027 0.000031 0.000025 0.000024 0.000033 0.000044 0.000046 0.000040 0.000033 0.000036 0.000039 0.000040 0.000040 0.000038 0.000036 0.000033 0.000030 0.000025 0.000018 0.000011 0.000010 0.000013 0.000015 0.000016 0.000016 0.000013 0.000013 0.000013 0.000015 0.000018 0.000015 0.000005 -0.000010 -0.000022 -0.000024 -0.000023 -0.000019 -0.000012 -0.000005 0.000005 0.000020 0.000034 0.000042 0.000046 0.000045 0.000043 0.000038 0.000031 0.000020 0.000010 0.000008 0.000008 0.000004 -0.000002 -0.000001 0.000006 0.000013 0.000015 0.000006 -0.000013 -0.000031 -0.000027 -0.000009 0.000002 0.000007 0.000008 0.000004 -0.000000 0.000003 0.000007 -0.000002 -0.000005 0.000006 0.000020 0.000024 0.000011 

-0.000002 0.000005 0.000002 -0.000007 -0.000012 -0.000017 -0.000019 -0.000016 -0.000014 -0.000016 -0.000017 -0.000019 -0.000023 -0.000026 -0.000025 -0.000021 -0.000017 -0.000012 -0.000002 0.000010 0.000024 0.000028 0.000029 0.000038 0.000047 0.000045 0.000036 0.000032 0.000030 0.000028 0.000028 0.000026 0.000024 0.000025 0.000022 0.000018 0.000012 0.000005 -0.000003 -0.000011 -0.000012 -0.000002 0.000010 0.000014 0.000015 0.000016 0.000014 0.000009 0.000003 -0.000002 -0.000007 -0.000012 -0.000015 -0.000017 -0.000020 -0.000029 -0.000039 -0.000049 -0.000047 -0.000033 -0.000013 -0.000000 -0.000006 -0.000013 -0.000014 -0.000006 0.000005 0.000005 -0.000003 -0.000007 -0.000006 0.000004 0.000012 0.000007 -0.000007 -0.000020 -0.000023 -0.000023 -0.000026 -0.000026 -0.000020 -0.000008 0.000005 0.000007 -0.000007 -0.000018 -0.000017 -0.000011 0.000004 0.000020 0.000024 0.000021 0.000018 0.000017 0.000016 0.000011 0.000006 0.000008 0.000023 0.000039 0.000041 

0.000044 0.000063 0.000069 0.000060 0.000048 0.000035 0.000022 0.000014 0.000011 0.000005 -0.000002 -0.000009 -0.000012 -0.000018 -0.000031 -0.000041 -0.000042 -0.000032 -0.000020 -0.000007 0.000006 0.000019 0.000041 0.000058 0.000063 0.000059 0.000049 0.000040 0.000040 0.000041 0.000039 0.000037 0.000030 0.000025 0.000030 0.000030 0.000024 0.000018 0.000018 0.000027 0.000037 0.000046 0.000057 0.000065 0.000080 0.000093 0.000098 0.000102 0.000102 0.000099 0.000090 0.000084 0.000078 0.000074 0.000077 0.000091 0.000114 0.000134 0.000153 0.000167 0.000161 0.000130 0.000095 0.000063 0.000045 0.000047 0.000054 0.000067 0.000090 0.000107 0.000119 0.000124 0.000122 0.000127 0.000132 0.000128 0.000119 0.000113 0.000114 0.000110 0.000103 0.000106 0.000121 0.000140 0.000158 0.000161 0.000144 0.000120 0.000095 0.000068 0.000030 -0.000016 -0.000058 -0.000089 -0.000098 -0.000077 -0.000034 0.000032 0.000112 0.000194 0.000263 

0.000022 0.000007 -0.000010 -0.000019 -0.000022 -0.000020 -0.000017 -0.000018 -0.000022 -0.000022 -0.000017 -0.000014 -0.000012 -0.000014 -0.000020 -0.000016 -0.000008 -0.000008 -0.000009 -0.000006 -0.000001 0.000002 0.000009 0.000021 0.000030 0.000031 0.000028 0.000013 -0.000001 0.000003 0.000009 -0.000001 -0.000014 -0.000021 -0.000026 -0.000008 0.000015 0.000036 0.000056 0.000060 0.000048 0.000027 0.000012 0.000005 0.000009 0.000023 0.000022 0.000008 -0.000002 -0.000004 -0.000005 0.000001 0.000009 0.000008 -0.000004 -0.000019 -0.000031 -0.000032 -0.000018 -0.000005 -0.000008 -0.000025 -0.000041 -0.000043 -0.000038 -0.000029 -0.000019 -0.000006 0.000008 0.000013 0.000017 0.000018 0.000019 0.000020 0.000018 0.000008 -0.000017 -0.000034 -0.000024 -0.000002 0.000016 0.000023 0.000017 0.000002 -0.000010 -0.000013 -0.000017 -0.000036 -0.000059 -0.000074 -0.000071 -0.000057 -0.000034 -0.000010 0.000001 -0.000005 -0.000005 0.000011 0.000028 0.000039 0.000039 

0.000000 0.000000 0.000000 0.000000 0.000000 0.000000 0.000000 0.000000 0.000000 0.000000 0.000000 0.000000 0.000000 0.000000 0.000000 0.000000 0.000000 0.000000 0.000000 0.000000 0.000000 0.000000 0.000000 0.000000 0.000000 0.000000 0.000000 0.000000 0.000000 0.000000 0.000000 0.000000 0.000000 0.000000 0.000000 0.000000 0.000000 0.000000 0.000000 0.000000 0.000000 0.000000 0.000000 0.000000 0.000000 0.000000 0.000000 0.000000 0.000000 0.000000 0.000000 0.000000 0.000000 0.000000 0.000000 0.000000 0.000000 0.000000 0.000000 0.000000 0.000000 0.000000 0.000000 0.000000 0.000000 0.000000 0.000000 0.000000 0.000000 0.000000 0.000000 0.000000 0.000000 0.000000 0.000000 0.000000 0.000000 0.000000 0.000000 0.000000 0.000000 0.000000 0.000000 0.000000 0.000000 0.000000 0.000000 0.000000 0.000000 0.000000 0.000000 0.000000 0.000000 0.000000 0.000000 0.000000 0.000000 0.000000 0.000000 0.000000 0.000000 

-0.000032 -0.000032 -0.000030 -0.000022 -0.000008 0.000008 0.000023 0.000030 0.000023 0.000010 0.000007 0.000018 0.000031 0.000034 0.000036 0.000040 0.000048 0.000051 0.000049 0.000056 0.000071 0.000084 0.000094 0.000095 0.000081 0.000060 0.000045 0.000043 0.000056 0.000075 0.000088 0.000086 0.000078 0.000081 0.000087 0.000085 0.000081 0.000074 0.000063 0.000056 0.000048 0.000036 0.000031 0.000034 0.000039 0.000051 0.000069 0.000085 0.000095 0.000095 0.000099 0.000108 0.000114 0.000114 0.000107 0.000091 0.000072 0.000059 0.000055 0.000065 0.000076 0.000080 0.000075 0.000066 0.000062 0.000055 0.000044 0.000040 0.000044 0.000049 0.000055 0.000068 0.000079 0.000085 0.000088 0.000088 0.000085 0.000079 0.000068 0.000059 0.000052 0.000041 0.000029 0.000008 -0.000011 -0.000017 -0.000011 -0.000004 -0.000003 -0.000007 -0.000013 -0.000019 -0.000018 -0.000011 -0.000002 0.000003 0.000006 0.000015 0.000029 0.000048 0.000064 

0.000005 0.000019 0.000026 0.000021 0.000017 0.000023 0.000027 0.000026 0.000029 0.000035 0.000032 0.000020 0.000014 0.000015 0.000014 0.000007 0.000003 0.000010 0.000018 0.000014 0.000009 0.000009 0.000008 0.000007 0.000006 0.000006 0.000011 0.000022 0.000030 0.000030 0.000024 0.000018 0.000021 0.000027 0.000035 0.000050 0.000061 0.000062 0.000058 0.000055 0.000055 0.000054 0.000044 0.000032 0.000027 0.000027 0.000041 0.000061 0.000077 0.000080 0.000068 0.000052 0.000047 0.000044 0.000035 0.000026 0.000024 0.000024 0.000023 0.000026 0.000028 0.000025 0.000024 0.000035 0.000034 0.000019 0.000009 0.000011 0.000021 0.000021 0.000009 -0.000002 -0.000005 -0.000006 -0.000005 -0.000005 -0.000003 -0.000003 -0.000003 -0.000006 -0.000010 -0.000012 -0.000016 -0.000011 0.000006 0.000021 0.000033 0.000038 0.000040 0.000046 0.000044 0.000032 0.000016 -0.000007 -0.000016 -0.000009 0.000010 0.000031 0.000032 0.000019 0.000022 

-0.000010 -0.000015 -0.000014 -0.000014 -0.000011 -0.000010 -0.000004 0.000003 0.000009 0.000015 0.000018 0.000018 0.000017 0.000018 0.000017 0.000019 0.000022 0.000029 0.000033 0.000030 0.000019 0.000003 -0.000008 -0.000008 -0.000006 -0.000006 0.000001 0.000017 0.000034 0.000042 0.000039 0.000029 0.000017 0.000013 0.000013 0.000013 0.000016 0.000022 0.000029 0.000037 0.000047 0.000059 0.000069 0.000072 0.000069 0.000058 0.000054 0.000053 0.000043 0.000034 0.000027 0.000010 0.000002 0.000009 0.000012 0.000009 0.000007 0.000009 0.000013 0.000013 0.000011 0.000007 0.000001 -0.000006 -0.000015 -0.000018 -0.000019 -0.000020 -0.000013 -0.000000 0.000012 0.000017 0.000018 0.000015 0.000006 0.000000 -0.000003 0.000001 0.000006 0.000009 0.000008 0.000008 0.000010 0.000009 -0.000002 -0.000015 -0.000016 -0.000010 -0.000001 0.000003 -0.000009 -0.000024 -0.000018 0.000004 0.000021 0.000047 0.000079 0.000099 0.000107 0.000103 0.000088 

-0.000010 -0.000014 0.000001 0.000024 0.000039 0.000040 0.000036 0.000032 0.000032 0.000034 0.000030 0.000019 0.000006 -0.000006 -0.000018 -0.000024 -0.000023 -0.000023 -0.000025 -0.000026 -0.000026 -0.000023 -0.000010 0.000010 0.000022 0.000022 0.000021 0.000022 0.000020 0.000017 0.000014 0.000010 0.000002 -0.000016 -0.000029 -0.000039 -0.000052 -0.000052 -0.000034 -0.000011 0.000008 0.000021 0.000024 0.000019 0.000010 0.000016 0.000029 0.000029 0.000019 0.000012 0.000008 0.000002 0.000003 0.000008 0.000012 0.000017 0.000026 0.000039 0.000053 0.000057 0.000049 0.000032 0.000019 0.000016 0.000023 0.000036 0.000039 0.000025 0.000000 -0.000018 -0.000024 -0.000021 -0.000019 -0.000017 -0.000012 -0.000005 -0.000011 -0.000024 -0.000031 -0.000026 -0.000015 -0.000007 -0.000006 -0.000010 -0.000021 -0.000037 -0.000046 -0.000045 -0.000048 -0.000054 -0.000051 -0.000048 -0.000053 -0.000059 -0.000041 -0.000006 0.000028 0.000060 0.000086 0.000102 0.000111 

-0.000045 -0.000037 -0.000024 -0.000012 -0.000008 -0.000014 -0.000027 -0.000033 -0.000029 -0.000018 0.000001 0.000009 0.000005 0.000002 -0.000003 -0.000010 -0.000029 -0.000059 -0.000069 -0.000064 -0.000041 -0.000008 0.000016 0.000026 0.000022 0.000005 -0.000019 -0.000041 -0.000057 -0.000063 -0.000065 -0.000057 -0.000039 -0.000022 0.000000 0.000026 0.000050 0.000058 0.000048 0.000037 0.000032 0.000029 0.000024 0.000021 0.000013 0.000006 0.000002 0.000004 0.000008 0.000007 0.000007 0.000008 0.000002 -0.000007 -0.000013 -0.000017 -0.000016 -0.000009 -0.000009 -0.000010 -0.000006 0.000005 0.000018 0.000026 0.000034 0.000046 0.000051 0.000050 0.000043 0.000027 0.000008 -0.000005 -0.000015 -0.000015 -0.000006 0.000000 0.000003 0.000001 -0.000003 -0.000005 -0.000009 -0.000007 -0.000013 -0.000034 -0.000049 -0.000056 -0.000052 -0.000037 -0.000026 -0.000018 -0.000008 -0.000006 -0.000012 -0.000022 -0.000027 -0.000031 -0.000031 -0.000022 -0.000011 -0.000014 -0.000017 

0.000021 0.000006 -0.000010 -0.000016 -0.000012 -0.000007 -0.000012 -0.000022 -0.000030 -0.000037 -0.000038 -0.000033 -0.000025 -0.000013 0.000004 0.000018 0.000011 -0.000014 -0.000027 -0.000031 -0.000025 0.000005 0.000035 0.000049 0.000045 0.000030 0.000018 0.000016 0.000021 0.000022 0.000014 0.000005 0.000001 0.000003 0.000005 0.000005 0.000003 -0.000004 -0.000002 -0.000006 -0.000016 -0.000015 0.000004 0.000034 0.000051 0.000051 0.000054 0.000058 0.000062 0.000054 0.000044 0.000039 0.000041 0.000054 0.000069 0.000075 0.000068 0.000056 0.000047 0.000049 0.000053 0.000047 0.000043 0.000042 0.000031 0.000011 -0.000003 -0.000011 -0.000011 -0.000000 0.000012 0.000022 0.000028 0.000025 0.000017 0.000004 -0.000004 -0.000004 0.000002 0.000003 0.000005 0.000008 0.000022 0.000037 0.000042 0.000035 0.000012 -0.000022 -0.000058 -0.000089 -0.000107 -0.000104 -0.000078 -0.000045 -0.000021 -0.000014 -0.000008 -0.000004 -0.000001 0.000003 0.000003 

-0.000014 -0.000002 0.000006 0.000009 0.000009 0.000008 0.000007 0.000011 0.000012 0.000009 0.000003 -0.000003 -0.000005 -0.000007 -0.000013 -0.000018 -0.000014 -0.000005 0.000005 0.000017 0.000023 0.000018 0.000007 -0.000001 -0.000012 -0.000027 -0.000036 -0.000033 -0.000021 -0.000007 -0.000002 -0.000009 -0.000013 -0.000009 -0.000003 -0.000001 -0.000009 -0.000013 -0.000008 0.000003 0.000011 0.000010 0.000011 0.000011 -0.000001 -0.000011 -0.000015 -0.000013 -0.000006 -0.000003 -0.000003 -0.000008 -0.000014 -0.000015 -0.000004 0.000009 0.000020 0.000022 0.000017 0.000007 -0.000003 -0.000003 0.000003 0.000015 0.000025 0.000019 0.000011 0.000012 0.000012 0.000017 0.000026 0.000030 0.000025 0.000013 0.000003 -0.000006 -0.000006 0.000000 0.000007 0.000011 0.000012 0.000012 0.000014 0.000024 0.000032 0.000024 0.000010 -0.000002 -0.000010 -0.000009 -0.000004 -0.000004 -0.000012 -0.000016 -0.000012 -0.000007 0.000001 0.000001 -0.000005 -0.000006 -0.000004 

0.000005 -0.000001 -0.000017 -0.000035 -0.000043 -0.000046 -0.000050 -0.000046 -0.000033 -0.000019 -0.000015 -0.000021 -0.000019 -0.000007 0.000002 0.000006 0.000001 -0.000004 -0.000003 0.000009 0.000024 0.000032 0.000031 0.000024 0.000017 0.000019 0.000015 0.000011 0.000005 -0.000004 -0.000007 -0.000000 0.000014 0.000029 0.000044 0.000054 0.000047 0.000033 0.000021 0.000009 -0.000005 -0.000006 0.000002 0.000007 0.000008 0.000006 0.000000 -0.000002 0.000005 0.000014 0.000022 0.000028 0.000029 0.000031 0.000031 0.000028 0.000026 0.000025 0.000015 -0.000000 -0.000009 -0.000009 -0.000000 0.000004 0.000003 0.000003 0.000005 0.000006 0.000004 0.000004 0.000008 0.000006 -0.000004 -0.000008 -0.000006 -0.000002 0.000008 0.000014 0.000001 -0.000011 -0.000005 0.000005 0.000007 -0.000000 -0.000012 -0.000012 -0.000001 0.000009 0.000006 -0.000007 -0.000015 -0.000017 -0.000022 -0.000036 -0.000051 -0.000061 -0.000062 -0.000055 -0.000033 -0.000008 0.000009 

0.000003 -0.000024 -0.000058 -0.000075 -0.000076 -0.000062 -0.000035 -0.000001 0.000022 0.000033 0.000039 0.000035 0.000027 0.000021 0.000025 0.000031 0.000032 0.000033 0.000030 0.000023 0.000010 0.000002 -0.000000 -0.000001 0.000003 0.000012 0.000021 0.000026 0.000030 0.000030 0.000024 0.000019 0.000012 -0.000002 -0.000017 -0.000029 -0.000040 -0.000048 -0.000053 -0.000053 -0.000049 -0.000037 -0.000017 0.000006 0.000024 0.000025 0.000013 0.000003 0.000002 0.000002 -0.000003 -0.000006 -0.000006 -0.000010 -0.000009 -0.000003 0.000003 0.000005 0.000002 -0.000002 -0.000000 0.000004 0.000002 -0.000001 0.000002 0.000006 0.000011 0.000020 0.000029 0.000032 0.000036 0.000037 0.000036 0.000039 0.000044 0.000045 0.000041 0.000034 0.000023 0.000014 0.000008 0.000005 0.000005 0.000012 0.000021 0.000024 0.000022 0.000020 0.000028 0.000038 0.000040 0.000035 0.000027 0.000022 0.000018 0.000009 0.000005 0.000004 -0.000005 -0.000011 -0.000012 

-0.000007 -0.000004 -0.000003 -0.000002 -0.000002 -0.000003 -0.000003 -0.000003 -0.000004 -0.000005 -0.000007 -0.000009 -0.000009 -0.000007 -0.000007 -0.000009 -0.000011 -0.000012 -0.000012 -0.000010 -0.000008 -0.000006 -0.000008 -0.000011 -0.000010 -0.000009 -0.000006 -0.000005 -0.000005 -0.000007 -0.000010 -0.000016 -0.000021 -0.000019 -0.000014 -0.000009 -0.000007 -0.000005 -0.000003 -0.000004 -0.000005 -0.000006 -0.000006 -0.000006 -0.000006 -0.000005 -0.000005 -0.000005 -0.000003 -0.000003 -0.000005 -0.000006 -0.000005 -0.000005 -0.000003 -0.000003 -0.000003 -0.000004 -0.000003 -0.000001 0.000001 0.000002 -0.000002 -0.000007 -0.000011 -0.000013 -0.000017 -0.000022 -0.000022 -0.000023 -0.000020 -0.000015 -0.000015 -0.000011 -0.000010 -0.000018 -0.000022 -0.000022 -0.000013 0.000000 0.000001 0.000001 0.000002 0.000002 0.000003 0.000004 0.000010 0.000016 0.000016 0.000013 0.000007 0.000003 0.000003 0.000001 -0.000001 -0.000004 -0.000003 -0.000000 0.000005 0.000008 0.000007 

-0.000004 -0.000006 -0.000003 -0.000012 -0.000026 -0.000028 -0.000028 -0.000027 -0.000021 -0.000016 -0.000019 -0.000021 -0.000018 -0.000015 -0.000020 -0.000029 -0.000038 -0.000051 -0.000054 -0.000049 -0.000045 -0.000047 -0.000054 -0.000054 -0.000041 -0.000018 0.000007 0.000021 0.000021 0.000011 -0.000004 -0.000015 -0.000015 -0.000010 -0.000006 -0.000007 -0.000010 -0.000012 -0.000011 -0.000010 -0.000005 -0.000003 -0.000005 -0.000006 -0.000001 0.000005 -0.000002 -0.000005 0.000005 0.000019 0.000024 0.000011 -0.000001 -0.000008 -0.000007 -0.000001 0.000001 0.000001 0.000003 0.000007 0.000003 0.000003 0.000020 0.000036 0.000039 0.000037 0.000037 0.000037 0.000036 0.000043 0.000053 0.000053 0.000044 0.000036 0.000034 0.000036 0.000039 0.000031 0.000016 0.000005 0.000001 0.000007 0.000019 0.000027 0.000028 0.000020 0.000008 0.000003 0.000002 -0.000004 -0.000013 -0.000021 -0.000018 -0.000011 -0.000009 -0.000009 0.000001 0.000020 0.000031 0.000030 0.000035 

0.000002 0.000003 0.000012 0.000033 0.000053 0.000064 0.000062 0.000044 0.000028 0.000019 0.000011 -0.000001 -0.000021 -0.000049 -0.000073 -0.000085 -0.000075 -0.000040 0.000007 0.000038 0.000037 0.000025 0.000003 -0.000021 -0.000032 -0.000026 -0.000013 -0.000004 -0.000006 -0.000016 -0.000023 -0.000027 -0.000032 -0.000040 -0.000053 -0.000063 -0.000066 -0.000066 -0.000069 -0.000066 -0.000049 -0.000032 -0.000026 -0.000026 -0.000027 -0.000025 -0.000016 -0.000003 0.000008 0.000012 0.000003 -0.000010 -0.000017 -0.000021 -0.000021 -0.000016 -0.000010 -0.000006 0.000001 0.000014 0.000023 0.000030 0.000036 0.000036 0.000029 0.000036 0.000042 0.000026 0.000009 -0.000011 -0.000031 -0.000038 -0.000024 0.000007 0.000036 0.000047 0.000042 0.000030 0.000021 0.000011 -0.000001 -0.000011 -0.000021 -0.000030 -0.000033 -0.000027 -0.000020 -0.000016 -0.000008 0.000001 0.000011 0.000023 0.000035 0.000036 0.000024 0.000006 -0.000004 -0.000007 -0.000010 -0.000005 0.000011 

-0.000002 -0.000000 0.000001 -0.000000 -0.000002 -0.000002 -0.000001 -0.000001 0.000000 0.000000 -0.000001 -0.000001 0.000002 0.000014 0.000035 0.000076 0.000128 0.000143 0.000110 0.000082 0.000065 0.000053 0.000037 0.000021 0.000009 0.000009 0.000025 0.000039 0.000049 0.000048 0.000029 0.000007 0.000001 0.000006 0.000003 -0.000005 -0.000015 -0.000030 -0.000054 -0.000087 -0.000125 -0.000140 -0.000130 -0.000095 -0.000041 0.000003 0.000022 0.000019 0.000006 0.000002 0.000006 0.000012 0.000013 0.000013 0.000008 0.000002 -0.000002 -0.000005 -0.000002 0.000003 0.000010 0.000026 0.000047 0.000066 0.000073 0.000068 0.000054 0.000041 0.000036 0.000037 0.000032 0.000020 0.000006 -0.000003 -0.000005 -0.000004 -0.000003 -0.000001 0.000002 0.000007 0.000018 0.000028 0.000074 0.000114 0.000086 0.000056 0.000042 0.000033 0.000021 0.000013 0.000007 0.000003 0.000003 0.000003 -0.000003 -0.000012 -0.000022 -0.000022 -0.000013 -0.000002 0.000009 

-0.000004 -0.000004 -0.000005 -0.000014 -0.000024 -0.000028 -0.000023 -0.000017 -0.000019 -0.000019 -0.000009 0.000003 0.000005 0.000001 0.000001 0.000006 0.000008 0.000008 0.000002 -0.000009 -0.000012 -0.000006 0.000003 0.000012 0.000013 0.000004 -0.000007 -0.000012 -0.000008 -0.000001 0.000002 -0.000001 -0.000005 -0.000004 -0.000005 -0.000005 0.000005 0.000015 0.000017 0.000008 -0.000005 -0.000007 -0.000008 -0.000012 -0.000006 0.000003 0.000009 0.000003 -0.000008 -0.000013 -0.000012 -0.000006 0.000006 0.000013 0.000016 0.000009 -0.000002 -0.000011 -0.000019 -0.000029 -0.000048 -0.000069 -0.000085 -0.000084 -0.000073 -0.000068 -0.000061 -0.000051 -0.000040 -0.000029 -0.000017 -0.000005 0.000009 0.000025 0.000030 0.000031 0.000034 0.000028 0.000024 0.000027 0.000028 0.000026 0.000019 0.000013 0.000012 0.000002 -0.000013 -0.000023 -0.000017 -0.000003 0.000013 0.000027 0.000045 0.000072 0.000105 0.000135 0.000158 0.000168 0.000165 0.000152 0.000120 

0.000016 0.000021 0.000020 0.000015 0.000025 0.000040 0.000044 0.000035 0.000024 0.000014 0.000008 0.000003 -0.000004 -0.000010 -0.000007 0.000004 0.000009 0.000009 0.000009 0.000009 0.000007 0.000008 0.000008 0.000007 0.000009 0.000009 0.000007 0.000002 -0.000004 -0.000005 -0.000001 0.000007 0.000019 0.000022 0.000017 0.000021 0.000031 0.000034 0.000027 0.000018 0.000016 0.000015 0.000008 -0.000001 -0.000000 0.000003 0.000007 0.000016 0.000022 0.000012 -0.000005 -0.000022 -0.000039 -0.000059 -0.000076 -0.000087 -0.000088 -0.000080 -0.000071 -0.000066 -0.000075 -0.000081 -0.000072 -0.000055 -0.000041 -0.000031 -0.000023 -0.000024 -0.000033 -0.000041 -0.000038 -0.000026 -0.000010 -0.000001 0.000002 0.000004 0.000004 -0.000007 -0.000028 -0.000038 -0.000038 -0.000035 -0.000031 -0.000022 -0.000011 0.000000 0.000013 0.000023 0.000027 0.000031 0.000036 0.000047 0.000058 0.000068 0.000072 0.000063 0.000051 0.000045 0.000034 0.000020 0.000006 

-0.000034 -0.000032 -0.000031 -0.000029 -0.000028 -0.000022 -0.000015 -0.000012 -0.000007 -0.000005 -0.000005 -0.000009 -0.000013 -0.000002 0.000012 0.000022 0.000025 0.000018 0.000010 0.000001 -0.000009 -0.000014 -0.000013 -0.000006 0.000001 0.000012 0.000025 0.000031 0.000027 0.000016 0.000006 0.000012 0.000023 0.000023 0.000015 0.000012 0.000018 0.000030 0.000038 0.000042 0.000051 0.000064 0.000064 0.000051 0.000042 0.000033 0.000030 0.000039 0.000049 0.000057 0.000059 0.000053 0.000042 0.000033 0.000029 0.000026 0.000022 0.000026 0.000037 0.000043 0.000039 0.000029 0.000016 0.000009 0.000013 0.000027 0.000038 0.000043 0.000050 0.000059 0.000071 0.000075 0.000066 0.000051 0.000031 0.000005 -0.000009 -0.000008 -0.000000 0.000008 0.000011 0.000012 0.000018 0.000022 0.000012 -0.000006 -0.000020 -0.000022 -0.000019 -0.000018 -0.000011 0.000008 0.000025 0.000036 0.000051 0.000084 0.000129 0.000168 0.000189 0.000182 0.000134 

-0.000005 0.000004 0.000016 0.000024 0.000018 0.000007 0.000001 -0.000001 -0.000004 -0.000004 -0.000001 0.000001 0.000000 -0.000001 -0.000006 -0.000008 -0.000009 -0.000004 0.000005 0.000008 0.000004 0.000006 0.000014 0.000016 0.000010 -0.000001 -0.000013 -0.000022 -0.000026 -0.000026 -0.000030 -0.000031 -0.000022 -0.000014 -0.000016 -0.000016 -0.000013 -0.000013 -0.000018 -0.000029 -0.000033 -0.000023 -0.000004 0.000013 0.000022 0.000026 0.000024 0.000011 -0.000008 -0.000021 -0.000026 -0.000027 -0.000022 -0.000007 0.000014 0.000025 0.000021 0.000015 0.000018 0.000027 0.000036 0.000032 0.000021 0.000013 0.000010 0.000009 0.000007 -0.000005 -0.000013 -0.000014 -0.000011 0.000004 0.000019 0.000030 0.000038 0.000048 0.000059 0.000058 0.000043 0.000027 0.000011 -0.000011 -0.000028 -0.000027 -0.000018 -0.000004 0.000011 0.000012 -0.000000 -0.000009 -0.000001 0.000019 0.000041 0.000059 0.000081 0.000113 0.000145 0.000177 0.000192 0.000180 0.000150 

0.000012 0.000026 0.000046 0.000056 0.000057 0.000053 0.000043 0.000032 0.000016 0.000004 0.000004 0.000006 0.000010 0.000017 0.000023 0.000024 0.000021 0.000019 0.000019 0.000028 0.000040 0.000046 0.000044 0.000041 0.000037 0.000028 0.000020 0.000019 0.000020 0.000012 0.000003 -0.000000 0.000006 0.000015 0.000017 0.000012 0.000012 0.000016 0.000023 0.000036 0.000043 0.000037 0.000025 0.000019 0.000018 0.000013 0.000011 0.000006 -0.000005 -0.000012 -0.000015 -0.000014 -0.000008 -0.000001 0.000005 0.000012 0.000016 0.000015 0.000011 0.000005 -0.000003 -0.000012 -0.000018 -0.000017 -0.000011 -0.000008 -0.000010 -0.000014 -0.000012 0.000003 0.000021 0.000033 0.000035 0.000033 0.000021 0.000005 -0.000006 -0.000008 -0.000001 0.000009 0.000011 0.000011 0.000009 0.000017 0.000021 0.000012 0.000006 0.000003 -0.000002 0.000000 0.000008 0.000014 0.000020 0.000038 0.000070 0.000111 0.000135 0.000127 0.000123 0.000107 0.000070 

-0.000041 -0.000033 -0.000015 -0.000002 0.000000 0.000002 0.000008 0.000018 0.000025 0.000025 0.000024 0.000030 0.000038 0.000039 0.000034 0.000033 0.000038 0.000040 0.000033 0.000021 0.000017 0.000021 0.000027 0.000029 0.000024 0.000016 0.000005 -0.000011 -0.000032 -0.000046 -0.000042 -0.000024 -0.000001 0.000022 0.000040 0.000044 0.000032 0.000011 -0.000015 -0.000030 -0.000026 -0.000010 0.000008 0.000015 0.000019 0.000022 0.000021 0.000024 0.000027 0.000021 0.000005 -0.000010 -0.000016 -0.000018 -0.000014 -0.000003 0.000007 0.000013 0.000015 0.000009 0.000005 0.000005 0.000006 0.000006 0.000001 -0.000006 -0.000007 -0.000003 0.000007 0.000018 0.000020 0.000013 0.000009 0.000016 0.000028 0.000037 0.000039 0.000035 0.000030 0.000026 0.000020 0.000013 0.000011 0.000007 -0.000005 -0.000025 -0.000045 -0.000046 -0.000032 -0.000020 -0.000014 -0.000010 -0.000008 -0.000006 -0.000003 -0.000003 -0.000002 -0.000004 -0.000013 -0.000022 -0.000027 

-0.000019 -0.000023 -0.000025 -0.000027 -0.000032 -0.000038 -0.000040 -0.000038 -0.000042 -0.000047 -0.000046 -0.000048 -0.000043 -0.000026 -0.000009 0.000005 0.000014 0.000019 0.000023 0.000031 0.000037 0.000040 0.000045 0.000048 0.000056 0.000064 0.000061 0.000059 0.000063 0.000067 0.000070 0.000074 0.000078 0.000069 0.000055 0.000051 0.000049 0.000049 0.000047 0.000031 0.000004 -0.000032 -0.000071 -0.000101 -0.000116 -0.000106 -0.000079 -0.000046 -0.000013 0.000006 0.000012 0.000008 0.000007 0.000012 0.000014 0.000014 0.000012 0.000012 0.000014 0.000008 -0.000001 -0.000000 0.000010 0.000020 0.000022 0.000017 0.000014 0.000019 0.000020 0.000018 0.000012 0.000003 -0.000003 -0.000007 -0.000005 -0.000002 -0.000006 -0.000008 -0.000005 0.000004 0.000010 0.000011 0.000011 0.000009 0.000010 0.000010 -0.000004 -0.000018 -0.000028 -0.000041 -0.000048 -0.000051 -0.000046 -0.000033 -0.000025 -0.000025 -0.000017 -0.000005 -0.000002 -0.000003 -0.000008 

-0.000032 -0.000034 -0.000044 -0.000051 -0.000053 -0.000057 -0.000072 -0.000082 -0.000082 -0.000084 -0.000090 -0.000088 -0.000073 -0.000047 -0.000015 0.000008 0.000023 0.000015 -0.000008 -0.000015 -0.000015 -0.000016 -0.000012 -0.000000 0.000016 0.000037 0.000053 0.000049 0.000027 0.000002 -0.000017 -0.000025 -0.000017 0.000000 0.000013 0.000024 0.000030 0.000028 0.000029 0.000037 0.000043 0.000039 0.000027 0.000014 -0.000001 -0.000011 -0.000015 -0.000015 -0.000015 -0.000019 -0.000030 -0.000043 -0.000041 -0.000024 -0.000004 0.000012 0.000016 0.000004 -0.000009 -0.000015 -0.000013 -0.000004 0.000009 0.000019 0.000020 0.000017 0.000014 0.000010 0.000010 0.000016 0.000025 0.000025 0.000017 0.000013 0.000011 0.000009 0.000011 0.000017 0.000023 0.000021 0.000012 0.000003 -0.000005 -0.000015 -0.000017 -0.000006 0.000009 0.000021 0.000025 0.000019 0.000010 -0.000001 -0.000016 -0.000037 -0.000060 -0.000071 -0.000057 -0.000015 0.000026 0.000045 0.000050 

-0.000026 -0.000030 -0.000039 -0.000053 -0.000064 -0.000071 -0.000077 -0.000075 -0.000064 -0.000048 -0.000035 -0.000029 -0.000018 -0.000008 -0.000002 0.000000 0.000003 0.000006 0.000011 0.000011 -0.000001 -0.000005 -0.000001 0.000003 0.000003 0.000003 0.000001 -0.000006 -0.000004 0.000004 0.000011 0.000005 -0.000009 -0.000015 -0.000010 -0.000009 -0.000012 -0.000006 0.000000 -0.000007 -0.000019 -0.000029 -0.000032 -0.000031 -0.000026 -0.000022 -0.000024 -0.000026 -0.000025 -0.000021 -0.000021 -0.000021 -0.000016 -0.000015 -0.000022 -0.000023 -0.000018 -0.000011 -0.000005 -0.000001 0.000004 0.000009 0.000006 -0.000005 -0.000017 -0.000031 -0.000037 -0.000035 -0.000034 -0.000033 -0.000036 -0.000040 -0.000032 -0.000020 -0.000021 -0.000038 -0.000053 -0.000055 -0.000050 -0.000045 -0.000038 -0.000030 -0.000029 -0.000045 -0.000069 -0.000091 -0.000108 -0.000116 -0.000117 -0.000113 -0.000104 -0.000090 -0.000070 -0.000062 -0.000068 -0.000075 -0.000082 -0.000089 -0.000083 -0.000073 -0.000063 

0.000052 0.000069 0.000079 0.000084 0.000074 0.000051 0.000034 0.000031 0.000039 0.000051 0.000055 0.000046 0.000030 0.000013 0.000002 0.000001 0.000015 0.000031 0.000038 0.000045 0.000047 0.000048 0.000048 0.000042 0.000041 0.000038 0.000037 0.000031 0.000024 0.000027 0.000029 0.000030 0.000034 0.000034 0.000032 0.000033 0.000036 0.000031 0.000023 0.000029 0.000044 0.000053 0.000050 0.000045 0.000044 0.000038 0.000028 0.000022 0.000016 0.000015 0.000019 0.000025 0.000029 0.000029 0.000025 0.000025 0.000026 0.000030 0.000038 0.000047 0.000049 0.000046 0.000041 0.000027 0.000017 0.000017 0.000014 0.000005 -0.000003 -0.000014 -0.000023 -0.000036 -0.000048 -0.000061 -0.000075 -0.000076 -0.000064 -0.000051 -0.000045 -0.000045 -0.000054 -0.000069 -0.000076 -0.000076 -0.000082 -0.000094 -0.000116 -0.000135 -0.000151 -0.000162 -0.000162 -0.000161 -0.000166 -0.000170 -0.000174 -0.000180 -0.000186 -0.000192 -0.000187 -0.000169 -0.000154 

0.000006 0.000006 0.000005 -0.000002 0.000000 0.000015 0.000029 0.000039 0.000043 0.000043 0.000041 0.000035 0.000029 0.000032 0.000035 0.000025 0.000007 -0.000013 -0.000026 -0.000027 -0.000022 -0.000018 -0.000016 -0.000007 -0.000001 -0.000008 -0.000025 -0.000036 -0.000020 0.000007 0.000017 0.000004 -0.000009 -0.000007 -0.000001 0.000008 0.000021 0.000030 0.000038 0.000048 0.000057 0.000063 0.000065 0.000069 0.000077 0.000068 0.000053 0.000040 0.000028 0.000026 0.000023 0.000010 -0.000007 -0.000014 -0.000015 -0.000018 -0.000025 -0.000032 -0.000034 -0.000035 -0.000034 -0.000031 -0.000025 -0.000011 0.000005 0.000015 0.000013 0.000009 0.000007 0.000005 0.000005 0.000004 -0.000001 -0.000011 -0.000018 -0.000024 -0.000027 -0.000033 -0.000037 -0.000032 -0.000028 -0.000030 -0.000026 -0.000016 -0.000016 -0.000036 -0.000063 -0.000083 -0.000094 -0.000103 -0.000110 -0.000110 -0.000108 -0.000106 -0.000093 -0.000066 -0.000037 -0.000018 -0.000011 -0.000013 -0.000020 

0.000051 0.000050 0.000040 0.000032 0.000026 0.000021 0.000019 0.000011 -0.000003 -0.000008 -0.000015 -0.000021 -0.000022 -0.000015 -0.000009 -0.000007 0.000002 0.000020 0.000039 0.000044 0.000043 0.000045 0.000044 0.000045 0.000039 0.000027 0.000022 0.000027 0.000028 0.000026 0.000021 0.000019 0.000024 0.000029 0.000034 0.000038 0.000034 0.000019 0.000008 -0.000001 -0.000007 -0.000007 -0.000002 0.000007 0.000011 0.000010 0.000012 0.000016 0.000022 0.000033 0.000045 0.000042 0.000030 0.000017 0.000005 -0.000000 -0.000001 -0.000002 -0.000008 -0.000011 -0.000005 0.000007 0.000022 0.000033 0.000039 0.000050 0.000059 0.000061 0.000059 0.000064 0.000071 0.000078 0.000092 0.000100 0.000094 0.000081 0.000075 0.000068 0.000061 0.000056 0.000054 0.000060 0.000072 0.000081 0.000084 0.000080 0.000068 0.000050 0.000028 0.000006 -0.000016 -0.000037 -0.000051 -0.000051 -0.000049 -0.000047 -0.000040 -0.000025 -0.000000 0.000026 0.000044 

0.000022 0.000020 0.000018 0.000016 0.000016 0.000011 0.000007 0.000008 0.000009 0.000009 0.000010 0.000022 0.000041 0.000049 0.000048 0.000051 0.000054 0.000048 0.000036 0.000026 0.000018 0.000014 0.000020 0.000032 0.000040 0.000039 0.000031 0.000020 0.000005 -0.000006 -0.000000 0.000022 0.000044 0.000053 0.000055 0.000055 0.000055 0.000054 0.000044 0.000032 0.000031 0.000033 0.000034 0.000035 0.000036 0.000036 0.000035 0.000037 0.000041 0.000045 0.000045 0.000045 0.000047 0.000050 0.000043 0.000035 0.000029 0.000036 0.000047 0.000046 0.000036 0.000029 0.000034 0.000036 0.000023 0.000012 0.000009 0.000014 0.000031 0.000059 0.000081 0.000089 0.000089 0.000091 0.000090 0.000084 0.000076 0.000060 0.000045 0.000035 0.000029 0.000030 0.000041 0.000058 0.000064 0.000047 0.000017 -0.000009 -0.000042 -0.000099 -0.000141 -0.000168 -0.000200 -0.000228 -0.000254 -0.000262 -0.000262 -0.000276 -0.000277 -0.000250 -0.000200 

-0.000009 -0.000019 -0.000025 -0.000026 -0.000020 -0.000019 -0.000026 -0.000029 -0.000023 -0.000011 -0.000003 -0.000004 -0.000010 -0.000014 -0.000023 -0.000039 -0.000053 -0.000060 -0.000064 -0.000064 -0.000053 -0.000040 -0.000035 -0.000037 -0.000037 -0.000033 -0.000020 -0.000009 -0.000006 -0.000008 -0.000010 -0.000013 -0.000020 -0.000022 -0.000010 0.000003 0.000002 -0.000006 -0.000001 0.000012 0.000017 0.000012 0.000004 -0.000008 -0.000023 -0.000040 -0.000044 -0.000039 -0.000032 -0.000026 -0.000027 -0.000033 -0.000039 -0.000036 -0.000032 -0.000028 -0.000018 -0.000006 0.000002 0.000003 0.000004 0.000003 -0.000002 -0.000005 -0.000011 -0.000019 -0.000030 -0.000042 -0.000048 -0.000054 -0.000055 -0.000051 -0.000042 -0.000036 -0.000036 -0.000035 -0.000032 -0.000016 -0.000003 -0.000005 -0.000017 -0.000024 -0.000026 -0.000024 -0.000018 -0.000008 0.000002 0.000010 0.000015 0.000015 0.000008 -0.000002 -0.000003 0.000003 0.000009 0.000013 0.000008 -0.000005 -0.000010 -0.000005 0.000002 

0.000019 0.000023 0.000014 -0.000007 -0.000025 -0.000032 -0.000029 -0.000019 -0.000006 0.000000 0.000004 0.000002 -0.000001 0.000000 0.000000 -0.000002 -0.000001 -0.000000 -0.000002 -0.000004 -0.000002 0.000001 -0.000002 -0.000008 -0.000013 -0.000013 -0.000010 -0.000004 0.000003 0.000000 -0.000006 -0.000012 -0.000016 -0.000014 -0.000008 -0.000004 0.000001 0.000005 0.000004 -0.000000 -0.000007 -0.000008 -0.000006 -0.000007 0.000001 0.000018 0.000018 -0.000020 -0.000065 -0.000083 -0.000083 -0.000074 -0.000069 -0.000068 -0.000066 -0.000065 -0.000066 -0.000057 -0.000031 -0.000005 0.000010 0.000012 0.000011 0.000012 0.000013 0.000018 0.000023 0.000024 0.000022 0.000024 0.000029 0.000011 -0.000024 -0.000044 -0.000055 -0.000048 -0.000027 -0.000001 0.000019 0.000031 0.000039 0.000038 0.000024 0.000011 0.000002 -0.000007 -0.000008 -0.000006 -0.000006 -0.000001 0.000003 -0.000002 -0.000015 -0.000031 -0.000048 -0.000065 -0.000074 -0.000063 -0.000031 -0.000002 0.000008 

-0.000023 -0.000025 -0.000025 -0.000024 -0.000019 -0.000007 0.000004 0.000010 0.000009 0.000009 0.000014 0.000016 0.000009 -0.000001 -0.000008 -0.000011 -0.000012 -0.000013 -0.000018 -0.000023 -0.000025 -0.000021 -0.000020 -0.000024 -0.000028 -0.000034 -0.000037 -0.000033 -0.000025 -0.000020 -0.000018 -0.000020 -0.000025 -0.000028 -0.000035 -0.000042 -0.000042 -0.000040 -0.000038 -0.000038 -0.000037 -0.000039 -0.000042 -0.000039 -0.000033 -0.000024 -0.000013 -0.000002 0.000009 0.000024 0.000036 0.000044 0.000051 0.000050 0.000039 0.000026 0.000015 0.000001 -0.000010 -0.000017 -0.000025 -0.000033 -0.000039 -0.000048 -0.000056 -0.000060 -0.000061 -0.000064 -0.000073 -0.000082 -0.000090 -0.000099 -0.000101 -0.000091 -0.000067 -0.000041 -0.000018 -0.000003 0.000003 0.000011 0.000019 0.000021 0.000019 0.000024 0.000029 0.000020 0.000001 -0.000013 -0.000023 -0.000029 -0.000031 -0.000031 -0.000022 -0.000004 0.000015 0.000025 0.000026 0.000025 0.000026 0.000022 0.000012 

-0.000001 0.000013 0.000026 0.000033 0.000021 -0.000006 -0.000028 -0.000042 -0.000045 -0.000034 -0.000012 0.000010 0.000024 0.000038 0.000047 0.000046 0.000040 0.000026 0.000010 -0.000003 -0.000022 -0.000038 -0.000044 -0.000042 -0.000036 -0.000036 -0.000037 -0.000034 -0.000023 -0.000004 0.000013 0.000027 0.000034 0.000030 0.000021 0.000003 -0.000015 -0.000018 -0.000014 -0.000013 -0.000016 -0.000011 0.000003 0.000021 0.000034 0.000037 0.000027 0.000013 0.000011 0.000018 0.000023 0.000020 0.000016 0.000015 0.000027 0.000039 0.000042 0.000041 0.000036 0.000027 0.000028 0.000036 0.000050 0.000064 0.000061 0.000047 0.000038 0.000040 0.000041 0.000042 0.000037 0.000021 0.000004 -0.000009 -0.000015 -0.000013 0.000000 0.000015 0.000020 0.000016 0.000006 -0.000006 -0.000015 -0.000020 -0.000023 -0.000026 -0.000036 -0.000047 -0.000058 -0.000064 -0.000060 -0.000058 -0.000048 -0.000030 -0.000022 -0.000024 -0.000032 -0.000035 -0.000025 -0.000011 -0.000011 

-0.000028 -0.000043 -0.000053 -0.000058 -0.000057 -0.000052 -0.000045 -0.000043 -0.000036 -0.000022 0.000002 0.000029 0.000047 0.000051 0.000036 0.000013 -0.000001 -0.000002 0.000005 0.000017 0.000023 0.000023 0.000025 0.000025 0.000024 0.000025 0.000031 0.000046 0.000056 0.000057 0.000052 0.000043 0.000033 0.000034 0.000047 0.000065 0.000088 0.000108 0.000116 0.000122 0.000126 0.000117 0.000101 0.000089 0.000085 0.000084 0.000085 0.000086 0.000088 0.000091 0.000091 0.000089 0.000079 0.000065 0.000058 0.000054 0.000058 0.000066 0.000070 0.000082 0.000098 0.000103 0.000095 0.000086 0.000085 0.000090 0.000097 0.000103 0.000106 0.000094 0.000072 0.000046 0.000018 -0.000003 -0.000014 -0.000008 0.000007 0.000018 0.000019 0.000007 -0.000009 -0.000013 -0.000017 -0.000023 -0.000031 -0.000048 -0.000073 -0.000098 -0.000111 -0.000120 -0.000128 -0.000134 -0.000152 -0.000177 -0.000192 -0.000198 -0.000205 -0.000200 -0.000177 -0.000165 -0.000198 

0.000060 0.000044 0.000032 0.000038 0.000049 0.000051 0.000047 0.000044 0.000038 0.000031 0.000028 0.000037 0.000051 0.000055 0.000048 0.000042 0.000041 0.000039 0.000035 0.000036 0.000033 0.000020 0.000004 -0.000011 -0.000024 -0.000031 -0.000028 -0.000024 -0.000015 -0.000008 0.000007 0.000032 0.000046 0.000050 0.000044 0.000042 0.000051 0.000062 0.000067 0.000060 0.000044 0.000028 0.000021 0.000029 0.000045 0.000050 0.000045 0.000041 0.000048 0.000062 0.000073 0.000082 0.000088 0.000087 0.000071 0.000051 0.000042 0.000041 0.000039 0.000037 0.000037 0.000035 0.000038 0.000043 0.000039 0.000029 0.000001 -0.000028 -0.000042 -0.000039 -0.000019 0.000004 0.000029 0.000040 0.000034 0.000023 0.000018 0.000010 0.000005 0.000008 -0.000014 -0.000055 -0.000081 -0.000086 -0.000081 -0.000069 -0.000057 -0.000067 -0.000093 -0.000110 -0.000108 -0.000102 -0.000101 -0.000106 -0.000126 -0.000153 -0.000179 -0.000192 -0.000189 -0.000172 -0.000149 

0.000006 -0.000000 -0.000006 -0.000009 -0.000007 0.000002 0.000009 0.000011 0.000012 0.000017 0.000019 0.000020 0.000021 0.000018 0.000016 0.000014 0.000013 0.000012 0.000022 0.000042 0.000057 0.000057 0.000041 0.000018 -0.000002 -0.000015 -0.000018 -0.000009 0.000000 0.000008 0.000023 0.000040 0.000049 0.000046 0.000037 0.000033 0.000036 0.000041 0.000041 0.000036 0.000021 0.000010 0.000016 0.000027 0.000024 0.000020 0.000023 0.000021 0.000020 0.000025 0.000040 0.000055 0.000069 0.000080 0.000075 0.000056 0.000042 0.000036 0.000025 0.000010 0.000002 0.000001 0.000002 -0.000002 -0.000005 -0.000011 -0.000012 0.000001 0.000030 0.000076 0.000111 0.000128 0.000126 0.000097 0.000049 0.000009 -0.000020 -0.000032 -0.000033 -0.000024 -0.000005 0.000011 0.000013 0.000006 -0.000008 -0.000034 -0.000065 -0.000094 -0.000116 -0.000119 -0.000087 -0.000048 -0.000040 -0.000082 -0.000137 -0.000177 -0.000172 -0.000129 -0.000103 -0.000088 -0.000083 

-0.000048 -0.000051 -0.000053 -0.000058 -0.000070 -0.000073 -0.000072 -0.000076 -0.000087 -0.000094 -0.000098 -0.000099 -0.000089 -0.000075 -0.000063 -0.000060 -0.000067 -0.000077 -0.000086 -0.000099 -0.000113 -0.000134 -0.000143 -0.000149 -0.000150 -0.000142 -0.000136 -0.000128 -0.000117 -0.000105 -0.000100 -0.000101 -0.000107 -0.000114 -0.000117 -0.000121 -0.000130 -0.000141 -0.000144 -0.000141 -0.000142 -0.000148 -0.000148 -0.000139 -0.000129 -0.000119 -0.000113 -0.000111 -0.000109 -0.000110 -0.000117 -0.000125 -0.000128 -0.000131 -0.000122 -0.000105 -0.000095 -0.000088 -0.000078 -0.000075 -0.000079 -0.000087 -0.000096 -0.000098 -0.000094 -0.000091 -0.000089 -0.000094 -0.000107 -0.000116 -0.000112 -0.000106 -0.000107 -0.000113 -0.000111 -0.000106 -0.000095 -0.000082 -0.000077 -0.000071 -0.000059 -0.000045 -0.000033 -0.000036 -0.000051 -0.000062 -0.000065 -0.000068 -0.000078 -0.000097 -0.000121 -0.000134 -0.000132 -0.000123 -0.000116 -0.000116 -0.000117 -0.000110 -0.000095 -0.000078 -0.000061 

-0.000025 -0.000011 -0.000003 -0.000007 -0.000011 -0.000006 -0.000008 -0.000018 -0.000022 -0.000020 -0.000016 -0.000014 -0.000013 -0.000008 -0.000003 -0.000003 -0.000009 -0.000017 -0.000021 -0.000023 -0.000026 -0.000036 -0.000048 -0.000043 -0.000025 -0.000012 -0.000007 -0.000005 -0.000004 -0.000002 0.000003 0.000001 -0.000014 -0.000028 -0.000041 -0.000048 -0.000053 -0.000058 -0.000049 -0.000026 -0.000007 0.000002 0.000000 -0.000011 -0.000025 -0.000037 -0.000040 -0.000040 -0.000030 -0.000020 -0.000014 -0.000021 -0.000045 -0.000073 -0.000094 -0.000102 -0.000092 -0.000071 -0.000055 -0.000050 -0.000047 -0.000039 -0.000032 -0.000032 -0.000038 -0.000045 -0.000045 -0.000034 -0.000018 -0.000009 -0.000011 -0.000015 -0.000016 -0.000026 -0.000039 -0.000043 -0.000035 -0.000011 0.000019 0.000034 0.000028 0.000022 0.000028 0.000036 0.000044 0.000056 0.000065 0.000072 0.000075 0.000084 0.000095 0.000108 0.000116 0.000103 0.000070 0.000033 -0.000001 -0.000023 -0.000027 -0.000024 -0.000030 

-0.000032 -0.000045 -0.000066 -0.000076 -0.000067 -0.000049 -0.000037 -0.000035 -0.000038 -0.000042 -0.000038 -0.000027 -0.000015 -0.000010 -0.000014 -0.000022 -0.000034 -0.000042 -0.000045 -0.000057 -0.000067 -0.000065 -0.000057 -0.000044 -0.000027 -0.000021 -0.000022 -0.000018 -0.000011 -0.000005 -0.000008 -0.000025 -0.000042 -0.000053 -0.000052 -0.000038 -0.000034 -0.000043 -0.000055 -0.000067 -0.000073 -0.000070 -0.000052 -0.000026 -0.000007 -0.000009 -0.000021 -0.000027 -0.000025 -0.000016 -0.000009 -0.000004 -0.000004 -0.000003 -0.000006 -0.000015 -0.000024 -0.000039 -0.000051 -0.000047 -0.000040 -0.000037 -0.000043 -0.000047 -0.000039 -0.000030 -0.000026 -0.000018 -0.000007 0.000001 0.000002 -0.000002 -0.000007 -0.000013 -0.000016 -0.000011 -0.000009 -0.000013 -0.000016 -0.000012 -0.000002 0.000000 -0.000006 -0.000010 -0.000006 -0.000003 -0.000004 -0.000001 -0.000001 -0.000008 -0.000015 -0.000028 -0.000037 -0.000040 -0.000038 -0.000039 -0.000050 -0.000058 -0.000061 -0.000053 -0.000042 

0.000035 0.000029 0.000016 0.000001 -0.000022 -0.000042 -0.000049 -0.000054 -0.000050 -0.000039 -0.000023 -0.000010 -0.000003 -0.000005 -0.000005 -0.000003 -0.000003 0.000003 0.000002 -0.000009 -0.000023 -0.000031 -0.000035 -0.000041 -0.000049 -0.000052 -0.000046 -0.000046 -0.000048 -0.000053 -0.000059 -0.000052 -0.000041 -0.000030 -0.000022 -0.000014 -0.000002 0.000006 0.000006 0.000002 -0.000010 -0.000023 -0.000033 -0.000045 -0.000056 -0.000066 -0.000067 -0.000051 -0.000029 -0.000013 -0.000012 -0.000020 -0.000032 -0.000045 -0.000054 -0.000050 -0.000045 -0.000042 -0.000040 -0.000035 -0.000025 -0.000012 -0.000003 0.000004 0.000001 -0.000021 -0.000047 -0.000058 -0.000067 -0.000075 -0.000075 -0.000066 -0.000048 -0.000030 -0.000015 -0.000004 0.000012 0.000029 0.000032 0.000028 0.000026 0.000026 0.000025 0.000015 -0.000001 -0.000015 -0.000026 -0.000027 -0.000024 -0.000031 -0.000034 -0.000036 -0.000040 -0.000029 -0.000006 0.000015 0.000028 0.000029 0.000027 0.000027 0.000022 

-0.000015 -0.000021 -0.000035 -0.000043 -0.000030 -0.000006 0.000017 0.000032 0.000032 0.000031 0.000035 0.000040 0.000044 0.000042 0.000035 0.000033 0.000033 0.000029 0.000024 0.000013 -0.000000 -0.000006 -0.000007 -0.000010 -0.000008 -0.000005 -0.000008 -0.000009 -0.000005 -0.000002 -0.000001 -0.000005 -0.000016 -0.000034 -0.000050 -0.000061 -0.000071 -0.000084 -0.000085 -0.000077 -0.000068 -0.000071 -0.000072 -0.000072 -0.000075 -0.000078 -0.000081 -0.000072 -0.000056 -0.000048 -0.000046 -0.000048 -0.000067 -0.000083 -0.000073 -0.000054 -0.000041 -0.000034 -0.000032 -0.000030 -0.000021 -0.000011 -0.000004 0.000001 0.000001 -0.000002 -0.000004 -0.000003 0.000001 0.000003 -0.000003 -0.000009 -0.000008 0.000000 0.000015 0.000031 0.000044 0.000041 0.000022 0.000001 -0.000007 -0.000009 -0.000011 -0.000004 0.000008 0.000011 0.000010 0.000004 -0.000010 -0.000022 -0.000037 -0.000054 -0.000064 -0.000066 -0.000063 -0.000047 -0.000033 -0.000029 -0.000027 -0.000025 -0.000016 

-0.000056 -0.000053 -0.000039 -0.000027 -0.000022 -0.000018 -0.000013 -0.000009 -0.000013 -0.000025 -0.000037 -0.000047 -0.000045 -0.000038 -0.000030 -0.000023 -0.000023 -0.000024 -0.000025 -0.000023 -0.000016 -0.000005 0.000005 0.000009 0.000007 0.000008 0.000015 0.000015 -0.000000 -0.000008 0.000003 0.000020 0.000026 0.000018 0.000007 0.000009 0.000018 0.000024 0.000018 -0.000000 -0.000030 -0.000059 -0.000077 -0.000091 -0.000102 -0.000107 -0.000111 -0.000105 -0.000090 -0.000070 -0.000046 -0.000023 -0.000016 -0.000023 -0.000032 -0.000039 -0.000049 -0.000060 -0.000063 -0.000069 -0.000077 -0.000075 -0.000070 -0.000067 -0.000062 -0.000063 -0.000073 -0.000079 -0.000073 -0.000060 -0.000047 -0.000039 -0.000042 -0.000041 -0.000023 -0.000012 -0.000026 -0.000049 -0.000059 -0.000059 -0.000061 -0.000062 -0.000054 -0.000045 -0.000052 -0.000059 -0.000052 -0.000036 -0.000023 -0.000025 -0.000037 -0.000054 -0.000074 -0.000081 -0.000081 -0.000077 -0.000067 -0.000061 -0.000063 -0.000065 -0.000061 

0.000003 0.000005 0.000005 0.000004 0.000003 0.000006 0.000008 0.000008 0.000006 0.000001 -0.000006 -0.000011 -0.000005 -0.000000 0.000005 0.000015 0.000024 0.000028 0.000029 0.000029 0.000027 0.000023 0.000017 0.000016 0.000013 0.000007 0.000001 -0.000005 -0.000007 -0.000005 -0.000001 0.000000 -0.000004 -0.000006 -0.000002 0.000008 0.000022 0.000025 0.000024 0.000023 0.000021 0.000021 0.000021 0.000022 0.000025 0.000029 0.000031 0.000034 0.000033 0.000023 0.000009 0.000002 0.000005 0.000014 0.000025 0.000033 0.000032 0.000019 0.000006 0.000001 -0.000000 0.000003 0.000014 0.000026 0.000035 0.000037 0.000031 0.000019 0.000011 0.000009 0.000007 0.000009 0.000020 0.000031 0.000037 0.000044 0.000050 0.000049 0.000045 0.000037 0.000027 0.000022 0.000019 0.000021 0.000029 0.000037 0.000044 0.000046 0.000038 0.000028 0.000021 0.000015 0.000010 0.000010 0.000013 0.000016 0.000015 0.000014 0.000016 0.000020 0.000024 

0.000009 0.000005 -0.000003 -0.000003 -0.000001 -0.000003 0.000000 0.000004 0.000005 0.000010 0.000016 0.000017 0.000012 0.000002 -0.000002 0.000006 0.000025 0.000044 0.000051 0.000050 0.000044 0.000033 0.000021 0.000017 0.000022 0.000025 0.000017 0.000009 -0.000000 -0.000008 -0.000017 -0.000027 -0.000028 -0.000025 -0.000020 -0.000012 -0.000004 0.000001 0.000006 0.000010 0.000016 0.000022 0.000019 0.000016 0.000018 0.000023 0.000028 0.000028 0.000020 0.000013 0.000007 0.000002 0.000006 0.000015 0.000029 0.000034 0.000019 0.000001 -0.000013 -0.000032 -0.000043 -0.000042 -0.000039 -0.000027 -0.000010 -0.000008 -0.000021 -0.000033 -0.000031 -0.000017 0.000001 0.000015 0.000021 0.000022 0.000013 0.000010 0.000027 0.000056 0.000082 0.000092 0.000084 0.000070 0.000060 0.000048 0.000036 0.000030 0.000022 0.000012 0.000004 -0.000004 -0.000003 0.000008 0.000012 0.000003 -0.000010 -0.000017 -0.000017 -0.000013 -0.000015 -0.000018 -0.000017 

-0.000021 -0.000038 -0.000040 -0.000024 0.000003 0.000024 0.000028 0.000020 0.000011 0.000003 -0.000002 0.000002 0.000007 0.000007 0.000007 0.000009 0.000013 0.000017 0.000016 0.000014 0.000019 0.000021 0.000009 -0.000016 -0.000046 -0.000062 -0.000050 -0.000025 -0.000004 -0.000002 -0.000004 -0.000003 0.000001 0.000003 0.000005 0.000006 0.000009 0.000014 0.000017 0.000012 0.000004 0.000000 -0.000000 -0.000002 -0.000002 -0.000001 -0.000001 0.000001 0.000001 -0.000003 -0.000009 -0.000008 0.000001 0.000007 0.000004 -0.000000 -0.000001 0.000001 0.000000 0.000001 -0.000006 -0.000016 -0.000015 -0.000009 -0.000009 -0.000012 -0.000012 -0.000013 -0.000007 -0.000003 -0.000006 -0.000013 -0.000020 -0.000025 -0.000020 -0.000008 -0.000004 -0.000008 -0.000019 -0.000032 -0.000044 -0.000048 -0.000039 -0.000023 -0.000002 0.000015 0.000019 0.000016 0.000016 0.000018 0.000016 0.000009 0.000004 -0.000008 -0.000016 -0.000011 0.000006 0.000026 0.000037 0.000039 0.000039 

-0.000009 -0.000004 -0.000004 -0.000018 -0.000032 -0.000028 -0.000014 -0.000005 -0.000003 -0.000004 -0.000008 -0.000012 -0.000018 -0.000029 -0.000043 -0.000060 -0.000081 -0.000092 -0.000095 -0.000094 -0.000086 -0.000071 -0.000044 -0.000014 0.000005 0.000008 0.000004 0.000002 -0.000004 -0.000012 -0.000025 -0.000033 -0.000032 -0.000030 -0.000029 -0.000031 -0.000033 -0.000034 -0.000043 -0.000051 -0.000054 -0.000054 -0.000056 -0.000064 -0.000066 -0.000055 -0.000036 -0.000022 -0.000018 -0.000020 -0.000013 -0.000001 0.000000 -0.000001 -0.000000 -0.000004 -0.000010 -0.000004 0.000007 0.000008 -0.000002 -0.000017 -0.000026 -0.000029 -0.000031 -0.000028 -0.000017 -0.000006 0.000006 0.000022 0.000038 0.000039 0.000033 0.000024 0.000006 -0.000015 -0.000026 -0.000024 -0.000020 -0.000016 -0.000007 0.000010 0.000031 0.000040 0.000035 0.000029 0.000029 0.000037 0.000043 0.000036 0.000020 -0.000000 -0.000016 -0.000033 -0.000048 -0.000053 -0.000046 -0.000035 -0.000023 -0.000005 0.000022 

0.000006 0.000007 0.000000 -0.000010 -0.000017 -0.000021 -0.000018 -0.000007 0.000000 0.000010 0.000024 0.000021 0.000009 0.000006 -0.000003 -0.000022 -0.000033 -0.000033 -0.000024 -0.000012 -0.000002 0.000000 0.000002 0.000005 0.000009 0.000012 0.000008 0.000002 -0.000002 0.000001 0.000004 0.000003 -0.000001 -0.000002 -0.000003 -0.000005 -0.000004 0.000002 0.000013 0.000014 0.000007 0.000008 0.000014 0.000021 0.000026 0.000026 0.000020 0.000005 -0.000017 -0.000027 -0.000030 -0.000034 -0.000039 -0.000041 -0.000035 -0.000026 -0.000020 -0.000020 -0.000024 -0.000025 -0.000024 -0.000025 -0.000028 -0.000027 -0.000023 -0.000013 -0.000001 0.000005 -0.000006 -0.000017 -0.000023 -0.000025 -0.000022 -0.000016 -0.000007 0.000001 0.000006 0.000012 0.000019 0.000020 0.000014 0.000007 0.000007 0.000014 0.000010 0.000003 0.000003 0.000014 0.000021 0.000020 0.000017 0.000012 0.000010 0.000017 0.000032 0.000043 0.000048 0.000050 0.000043 0.000031 0.000020 

0.000012 0.000021 0.000033 0.000047 0.000053 0.000044 0.000031 0.000016 0.000000 -0.000013 -0.000014 -0.000002 0.000018 0.000027 0.000025 0.000026 0.000030 0.000031 0.000034 0.000030 0.000026 0.000020 0.000011 0.000011 0.000019 0.000026 0.000026 0.000024 0.000023 0.000029 0.000038 0.000040 0.000034 0.000022 0.000005 -0.000012 -0.000020 -0.000027 -0.000035 -0.000033 -0.000019 -0.000003 0.000003 0.000001 0.000003 0.000008 0.000014 0.000017 0.000011 -0.000007 -0.000022 -0.000022 -0.000016 -0.000007 -0.000002 -0.000003 -0.000004 -0.000002 0.000009 0.000015 0.000011 0.000004 -0.000003 -0.000006 -0.000011 -0.000019 -0.000026 -0.000033 -0.000036 -0.000032 -0.000026 -0.000017 -0.000008 -0.000003 -0.000005 -0.000013 -0.000022 -0.000021 -0.000011 -0.000000 0.000006 0.000011 0.000009 -0.000002 -0.000005 0.000004 0.000013 0.000024 0.000034 0.000049 0.000052 0.000040 0.000028 0.000018 0.000002 -0.000011 -0.000018 -0.000030 -0.000050 -0.000063 -0.000058 

0.000000 -0.000001 0.000013 0.000023 0.000026 0.000025 0.000016 -0.000007 -0.000030 -0.000039 -0.000030 -0.000011 0.000011 0.000024 0.000029 0.000031 0.000026 0.000021 0.000014 0.000010 0.000012 0.000022 0.000027 0.000019 0.000011 0.000000 -0.000022 -0.000044 -0.000051 -0.000041 -0.000018 0.000006 0.000018 0.000017 0.000013 0.000003 -0.000011 -0.000021 -0.000027 -0.000021 -0.000012 -0.000014 -0.000024 -0.000027 -0.000032 -0.000031 -0.000019 -0.000004 0.000009 0.000024 0.000041 0.000057 0.000066 0.000066 0.000061 0.000051 0.000044 0.000047 0.000058 0.000060 0.000050 0.000039 0.000032 0.000017 0.000002 -0.000010 -0.000012 -0.000000 0.000013 0.000023 0.000033 0.000037 0.000032 0.000019 0.000011 0.000022 0.000047 0.000071 0.000082 0.000076 0.000071 0.000062 0.000062 0.000067 0.000074 0.000084 0.000081 0.000058 0.000041 0.000030 0.000020 0.000019 0.000012 -0.000007 -0.000030 -0.000043 -0.000038 -0.000030 -0.000024 -0.000032 -0.000058 

0.000010 -0.000012 -0.000031 -0.000042 -0.000047 -0.000047 -0.000037 -0.000029 -0.000025 -0.000013 0.000004 0.000018 0.000013 -0.000001 -0.000013 -0.000023 -0.000019 -0.000003 0.000005 0.000007 0.000001 -0.000003 -0.000002 -0.000006 -0.000017 -0.000028 -0.000035 -0.000037 -0.000031 -0.000019 -0.000017 -0.000027 -0.000030 -0.000028 -0.000023 -0.000017 -0.000014 -0.000005 0.000000 -0.000008 -0.000021 -0.000031 -0.000040 -0.000048 -0.000047 -0.000038 -0.000029 -0.000032 -0.000035 -0.000033 -0.000026 -0.000013 -0.000002 0.000007 0.000005 -0.000003 -0.000010 -0.000013 -0.000011 -0.000009 -0.000003 0.000005 0.000006 -0.000006 -0.000021 -0.000031 -0.000038 -0.000043 -0.000043 -0.000041 -0.000041 -0.000042 -0.000033 -0.000011 0.000011 0.000024 0.000025 0.000018 0.000009 0.000005 0.000007 0.000011 0.000016 0.000023 0.000033 0.000040 0.000037 0.000043 0.000055 0.000057 0.000048 0.000032 0.000019 0.000024 0.000039 0.000043 0.000029 0.000009 -0.000005 -0.000011 -0.000011 

0.000026 0.000020 0.000013 0.000014 0.000018 0.000025 0.000037 0.000052 0.000065 0.000076 0.000076 0.000073 0.000067 0.000053 0.000047 0.000044 0.000040 0.000041 0.000040 0.000026 0.000003 -0.000014 -0.000017 -0.000010 -0.000001 0.000008 0.000013 0.000016 0.000029 0.000042 0.000046 0.000048 0.000047 0.000042 0.000038 0.000037 0.000040 0.000046 0.000051 0.000052 0.000049 0.000050 0.000055 0.000062 0.000066 0.000057 0.000046 0.000036 0.000035 0.000035 0.000037 0.000046 0.000062 0.000078 0.000091 0.000102 0.000104 0.000097 0.000083 0.000072 0.000072 0.000078 0.000094 0.000107 0.000108 0.000106 0.000100 0.000085 0.000068 0.000057 0.000057 0.000061 0.000061 0.000061 0.000065 0.000072 0.000081 0.000083 0.000087 0.000094 0.000095 0.000085 0.000070 0.000057 0.000050 0.000044 0.000020 -0.000025 -0.000072 -0.000092 -0.000093 -0.000093 -0.000081 -0.000062 -0.000047 -0.000039 -0.000046 -0.000070 -0.000095 -0.000111 -0.000120 

0.000030 0.000027 0.000027 0.000028 0.000032 0.000034 0.000032 0.000026 0.000007 -0.000013 -0.000019 -0.000020 -0.000023 -0.000015 -0.000010 -0.000011 -0.000005 0.000004 0.000009 0.000010 0.000005 -0.000001 -0.000000 0.000012 0.000020 0.000027 0.000038 0.000044 0.000039 0.000031 0.000025 0.000024 0.000029 0.000038 0.000037 0.000028 0.000016 0.000003 -0.000010 -0.000011 -0.000008 -0.000009 -0.000006 0.000003 0.000009 0.000011 0.000005 -0.000009 -0.000013 -0.000004 0.000008 0.000020 0.000031 0.000032 0.000024 0.000024 0.000030 0.000034 0.000034 0.000019 -0.000003 -0.000016 -0.000030 -0.000040 -0.000040 -0.000040 -0.000040 -0.000028 -0.000010 0.000003 0.000011 0.000021 0.000031 0.000033 0.000023 0.000007 0.000006 0.000017 0.000022 0.000015 0.000003 -0.000011 -0.000018 -0.000016 -0.000008 0.000007 0.000016 0.000019 0.000016 0.000006 -0.000012 -0.000038 -0.000063 -0.000077 -0.000086 -0.000087 -0.000084 -0.000083 -0.000075 -0.000057 -0.000042 

0.000046 0.000045 0.000036 0.000020 0.000006 0.000001 0.000005 0.000014 0.000021 0.000020 0.000006 -0.000005 -0.000003 0.000004 0.000021 0.000033 0.000036 0.000039 0.000038 0.000034 0.000032 0.000037 0.000045 0.000050 0.000052 0.000050 0.000046 0.000035 0.000023 0.000018 0.000023 0.000025 0.000012 -0.000008 -0.000026 -0.000035 -0.000026 -0.000000 0.000025 0.000038 0.000034 0.000019 0.000008 -0.000006 -0.000020 -0.000024 -0.000021 -0.000025 -0.000037 -0.000039 -0.000029 -0.000010 0.000007 0.000008 -0.000002 -0.000010 -0.000014 -0.000011 -0.000001 0.000007 0.000010 0.000010 0.000012 0.000016 0.000023 0.000037 0.000050 0.000053 0.000051 0.000050 0.000049 0.000049 0.000038 0.000020 0.000017 0.000018 0.000013 0.000019 0.000030 0.000031 0.000023 0.000003 -0.000022 -0.000035 -0.000027 -0.000010 -0.000005 -0.000002 -0.000011 -0.000034 -0.000066 -0.000123 -0.000183 -0.000229 -0.000258 -0.000239 -0.000173 -0.000106 -0.000059 -0.000046 -0.000064 

0.000016 0.000028 0.000036 0.000037 0.000024 0.000007 0.000006 0.000020 0.000038 0.000039 0.000020 -0.000001 -0.000009 -0.000009 -0.000006 0.000001 0.000006 0.000009 0.000010 0.000003 -0.000007 -0.000008 -0.000006 -0.000010 -0.000011 -0.000007 -0.000005 -0.000006 -0.000008 -0.000014 -0.000021 -0.000018 -0.000006 0.000000 0.000006 0.000018 0.000029 0.000034 0.000035 0.000035 0.000034 0.000020 0.000016 0.000016 0.000005 -0.000008 -0.000014 -0.000013 -0.000016 -0.000031 -0.000062 -0.000087 -0.000090 -0.000092 -0.000087 -0.000065 -0.000036 -0.000014 0.000003 0.000011 0.000024 0.000020 0.000003 0.000003 0.000009 0.000022 0.000035 0.000038 0.000036 0.000032 0.000025 0.000020 0.000014 0.000002 -0.000003 0.000001 0.000005 -0.000003 -0.000019 -0.000027 -0.000026 -0.000020 -0.000017 -0.000023 -0.000022 -0.000011 -0.000000 0.000003 -0.000003 -0.000014 -0.000014 -0.000006 -0.000002 -0.000005 -0.000011 -0.000011 -0.000008 -0.000006 -0.000011 -0.000015 -0.000016 

-0.000034 -0.000042 -0.000032 -0.000017 0.000001 0.000024 0.000042 0.000048 0.000050 0.000046 0.000041 0.000039 0.000023 0.000003 -0.000000 -0.000001 -0.000004 -0.000008 -0.000007 0.000003 0.000013 0.000019 0.000019 0.000017 0.000011 0.000001 -0.000012 -0.000018 -0.000014 -0.000013 -0.000015 -0.000007 0.000008 0.000016 0.000016 0.000008 -0.000012 -0.000033 -0.000046 -0.000050 -0.000049 -0.000039 -0.000029 -0.000017 0.000002 0.000012 0.000017 0.000030 0.000050 0.000071 0.000082 0.000084 0.000077 0.000064 0.000053 0.000043 0.000030 0.000017 0.000013 0.000022 0.000038 0.000049 0.000045 0.000034 0.000025 0.000012 0.000016 0.000039 0.000052 0.000050 0.000032 0.000012 0.000013 0.000023 0.000026 0.000019 0.000006 -0.000004 -0.000014 -0.000016 -0.000009 -0.000007 -0.000007 -0.000004 0.000003 0.000012 0.000020 0.000017 0.000008 -0.000011 -0.000029 -0.000044 -0.000056 -0.000059 -0.000053 -0.000043 -0.000035 -0.000026 -0.000019 -0.000014 -0.000009 

-0.000010 -0.000010 -0.000017 -0.000025 -0.000013 0.000001 -0.000002 -0.000013 -0.000022 -0.000023 -0.000014 0.000002 0.000020 0.000025 0.000016 0.000007 0.000010 0.000020 0.000024 0.000017 -0.000003 -0.000026 -0.000044 -0.000057 -0.000068 -0.000080 -0.000093 -0.000101 -0.000104 -0.000107 -0.000089 -0.000045 -0.000004 0.000010 0.000002 -0.000011 -0.000019 -0.000022 -0.000021 -0.000020 -0.000023 -0.000021 -0.000011 -0.000012 -0.000023 -0.000029 -0.000028 -0.000025 -0.000016 -0.000002 0.000014 0.000022 0.000016 0.000005 -0.000003 -0.000002 0.000008 0.000019 0.000032 0.000032 0.000013 -0.000014 -0.000034 -0.000043 -0.000035 -0.000020 -0.000012 -0.000020 -0.000045 -0.000068 -0.000078 -0.000074 -0.000060 -0.000053 -0.000054 -0.000052 -0.000037 -0.000020 -0.000014 -0.000014 -0.000014 -0.000016 -0.000023 -0.000025 -0.000021 -0.000017 -0.000014 -0.000007 -0.000001 0.000003 0.000004 0.000003 0.000001 0.000002 0.000000 -0.000004 -0.000006 -0.000006 -0.000003 -0.000005 -0.000007 

0.000005 0.000008 0.000019 0.000029 0.000031 0.000031 0.000026 0.000019 0.000009 -0.000008 -0.000030 -0.000039 -0.000036 -0.000034 -0.000033 -0.000024 -0.000010 -0.000003 -0.000005 -0.000010 -0.000016 -0.000023 -0.000041 -0.000058 -0.000062 -0.000057 -0.000050 -0.000042 -0.000039 -0.000041 -0.000042 -0.000044 -0.000041 -0.000034 -0.000029 -0.000027 -0.000031 -0.000038 -0.000047 -0.000060 -0.000070 -0.000069 -0.000063 -0.000057 -0.000049 -0.000036 -0.000029 -0.000025 -0.000022 -0.000029 -0.000050 -0.000068 -0.000064 -0.000045 -0.000029 -0.000026 -0.000028 -0.000035 -0.000034 -0.000031 -0.000032 -0.000028 -0.000023 -0.000013 0.000001 0.000015 0.000024 0.000025 0.000021 0.000023 0.000039 0.000065 0.000090 0.000108 0.000112 0.000105 0.000093 0.000082 0.000069 0.000048 0.000032 0.000028 0.000031 0.000042 0.000058 0.000067 0.000073 0.000084 0.000106 0.000129 0.000145 0.000156 0.000152 0.000135 0.000116 0.000095 0.000071 0.000038 0.000002 -0.000036 -0.000068 

-0.000031 -0.000019 -0.000009 -0.000005 -0.000009 -0.000019 -0.000030 -0.000039 -0.000039 -0.000024 -0.000006 0.000002 -0.000001 -0.000010 -0.000018 -0.000015 -0.000014 -0.000013 0.000001 0.000015 0.000020 0.000019 0.000016 0.000013 0.000009 0.000004 0.000003 0.000003 0.000004 0.000002 -0.000002 -0.000002 0.000002 0.000008 0.000014 0.000020 0.000022 0.000023 0.000026 0.000028 0.000030 0.000030 0.000030 0.000023 0.000008 -0.000007 -0.000011 -0.000008 -0.000005 -0.000008 -0.000017 -0.000027 -0.000032 -0.000031 -0.000022 -0.000015 -0.000018 -0.000024 -0.000030 -0.000030 -0.000029 -0.000033 -0.000035 -0.000035 -0.000033 -0.000021 -0.000002 0.000019 0.000035 0.000030 0.000010 -0.000001 0.000002 0.000020 0.000043 0.000056 0.000062 0.000060 0.000060 0.000078 0.000106 0.000131 0.000149 0.000157 0.000169 0.000191 0.000202 0.000198 0.000199 0.000204 0.000204 0.000203 0.000210 0.000225 0.000254 0.000276 0.000273 0.000250 0.000223 0.000193 0.000162 

0.000012 -0.000007 -0.000028 -0.000044 -0.000049 -0.000042 -0.000037 -0.000034 -0.000025 -0.000015 -0.000007 0.000004 0.000007 0.000004 0.000001 -0.000003 -0.000004 -0.000002 -0.000005 -0.000012 -0.000016 -0.000016 -0.000016 -0.000020 -0.000022 -0.000022 -0.000025 -0.000031 -0.000030 -0.000025 -0.000018 -0.000011 -0.000012 -0.000014 -0.000014 -0.000016 -0.000024 -0.000032 -0.000035 -0.000037 -0.000035 -0.000025 -0.000018 -0.000021 -0.000025 -0.000023 -0.000020 -0.000023 -0.000034 -0.000047 -0.000048 -0.000038 -0.000030 -0.000031 -0.000036 -0.000046 -0.000059 -0.000070 -0.000080 -0.000084 -0.000085 -0.000093 -0.000104 -0.000102 -0.000085 -0.000066 -0.000046 -0.000027 -0.000011 0.000005 0.000022 0.000034 0.000036 0.000036 0.000042 0.000054 0.000070 0.000084 0.000100 0.000118 0.000132 0.000137 0.000140 0.000151 0.000169 0.000196 0.000227 0.000249 0.000263 0.000274 0.000283 0.000292 0.000296 0.000288 0.000278 0.000269 0.000252 0.000220 0.000173 0.000121 0.000091 

0.000007 -0.000013 -0.000035 -0.000046 -0.000051 -0.000052 -0.000052 -0.000042 -0.000028 -0.000020 -0.000011 -0.000000 0.000011 0.000022 0.000037 0.000053 0.000054 0.000043 0.000029 0.000012 -0.000003 -0.000012 -0.000018 -0.000013 -0.000004 -0.000002 -0.000007 -0.000008 0.000003 0.000012 0.000019 0.000027 0.000027 0.000018 0.000000 -0.000013 -0.000016 -0.000013 -0.000009 -0.000005 0.000001 0.000010 0.000013 0.000003 -0.000017 -0.000036 -0.000042 -0.000038 -0.000036 -0.000037 -0.000032 -0.000014 0.000011 0.000022 0.000022 0.000018 0.000010 0.000009 0.000009 -0.000004 -0.000019 -0.000023 -0.000024 -0.000029 -0.000035 -0.000040 -0.000037 -0.000032 -0.000030 -0.000024 -0.000012 -0.000001 0.000005 0.000012 0.000014 0.000004 0.000003 0.000013 0.000020 0.000030 0.000038 0.000045 0.000045 0.000041 0.000039 0.000039 0.000043 0.000040 0.000023 0.000010 0.000008 0.000004 0.000005 0.000013 0.000021 0.000028 0.000041 0.000062 0.000080 0.000083 0.000066 

0.000010 0.000007 0.000003 0.000006 0.000014 0.000016 0.000009 0.000005 0.000004 0.000000 -0.000002 -0.000006 -0.000007 -0.000001 0.000006 0.000013 0.000019 0.000018 0.000014 0.000014 0.000017 0.000018 0.000011 -0.000001 -0.000012 -0.000023 -0.000030 -0.000031 -0.000036 -0.000045 -0.000041 -0.000022 -0.000001 0.000010 0.000007 -0.000003 -0.000010 -0.000014 -0.000018 -0.000015 0.000004 0.000024 0.000033 0.000039 0.000038 0.000028 0.000014 0.000003 0.000001 0.000007 0.000018 0.000034 0.000050 0.000058 0.000056 0.000044 0.000021 -0.000005 -0.000022 -0.000027 -0.000020 -0.000007 -0.000004 -0.000011 -0.000018 -0.000022 -0.000020 -0.000008 0.000003 0.000009 0.000017 0.000022 0.000024 0.000028 0.000033 0.000041 0.000041 0.000031 0.000024 0.000016 0.000007 0.000003 -0.000002 -0.000011 -0.000023 -0.000032 -0.000039 -0.000042 -0.000033 -0.000017 0.000001 0.000021 0.000045 0.000063 0.000066 0.000059 0.000053 0.000051 0.000046 0.000035 0.000018 

0.000064 0.000053 0.000044 0.000028 0.000015 0.000008 -0.000002 -0.000011 -0.000028 -0.000041 -0.000044 -0.000046 -0.000048 -0.000043 -0.000034 -0.000033 -0.000036 -0.000035 -0.000034 -0.000033 -0.000027 -0.000013 0.000002 0.000009 0.000015 0.000019 0.000017 0.000010 0.000004 0.000000 -0.000012 -0.000026 -0.000035 -0.000041 -0.000048 -0.000053 -0.000051 -0.000043 -0.000035 -0.000032 -0.000030 -0.000020 -0.000001 0.000012 0.000010 -0.000003 -0.000022 -0.000037 -0.000035 -0.000025 -0.000017 -0.000012 -0.000013 -0.000019 -0.000022 -0.000016 -0.000009 0.000000 0.000014 0.000019 0.000019 0.000024 0.000026 0.000023 0.000019 0.000014 0.000018 0.000025 0.000029 0.000041 0.000048 0.000044 0.000043 0.000046 0.000048 0.000045 0.000041 0.000044 0.000046 0.000039 0.000031 0.000031 0.000029 0.000025 0.000022 0.000023 0.000032 0.000045 0.000058 0.000072 0.000083 0.000090 0.000092 0.000094 0.000105 0.000118 0.000124 0.000120 0.000113 0.000101 0.000081 

-0.000000 0.000006 0.000015 0.000026 0.000038 0.000051 0.000056 0.000050 0.000037 0.000028 0.000025 0.000022 0.000018 0.000015 0.000008 0.000002 -0.000003 -0.000005 -0.000006 0.000009 0.000036 0.000043 0.000029 0.000010 0.000004 0.000007 0.000002 -0.000002 -0.000006 -0.000018 -0.000031 -0.000034 -0.000025 -0.000010 0.000011 0.000024 0.000020 0.000014 0.000017 0.000020 0.000025 0.000021 0.000009 -0.000000 0.000004 0.000013 0.000010 -0.000004 -0.000012 -0.000011 -0.000009 -0.000007 -0.000003 -0.000003 -0.000003 -0.000002 -0.000003 0.000003 0.000011 0.000020 0.000026 0.000032 0.000039 0.000042 0.000039 0.000029 0.000021 0.000018 0.000021 0.000033 0.000049 0.000056 0.000051 0.000049 0.000041 0.000024 0.000011 0.000010 0.000018 0.000021 0.000012 -0.000006 -0.000018 -0.000023 -0.000024 -0.000024 -0.000023 -0.000021 -0.000020 -0.000018 0.000000 0.000022 0.000038 0.000045 0.000058 0.000076 0.000086 0.000093 0.000084 0.000050 0.000007 

-0.000008 -0.000009 0.000003 0.000014 0.000017 0.000015 0.000011 0.000009 0.000004 0.000002 0.000001 0.000002 0.000004 0.000004 0.000006 0.000005 0.000004 0.000005 0.000006 0.000005 0.000004 0.000005 0.000006 0.000006 0.000005 0.000008 0.000010 0.000008 -0.000000 -0.000001 0.000010 0.000003 -0.000042 -0.000122 -0.000224 -0.000337 -0.000401 -0.000355 -0.000269 -0.000188 -0.000080 -0.000012 0.000016 0.000016 0.000007 0.000002 -0.000001 -0.000001 0.000003 0.000008 0.000013 0.000018 0.000022 0.000026 0.000025 0.000019 0.000012 0.000008 0.000006 0.000003 0.000003 0.000009 0.000017 0.000018 0.000016 0.000015 0.000014 0.000016 0.000017 0.000014 0.000008 0.000002 -0.000003 -0.000003 0.000001 0.000004 0.000005 0.000005 0.000004 0.000004 0.000005 0.000007 0.000008 0.000005 -0.000003 -0.000017 -0.000031 -0.000036 -0.000032 -0.000036 -0.000046 -0.000052 -0.000041 -0.000027 -0.000019 -0.000014 -0.000002 0.000030 0.000068 0.000089 0.000091 

0.000008 0.000016 0.000024 0.000029 0.000029 0.000026 0.000026 0.000021 0.000011 -0.000006 -0.000021 -0.000031 -0.000029 -0.000016 0.000000 0.000019 0.000026 0.000021 0.000027 0.000036 0.000045 0.000049 0.000048 0.000034 0.000015 0.000009 0.000004 0.000006 0.000009 0.000010 0.000017 0.000023 0.000021 0.000022 0.000024 0.000028 0.000023 0.000010 0.000001 -0.000013 -0.000030 -0.000038 -0.000034 -0.000016 -0.000003 -0.000006 -0.000012 -0.000008 0.000008 0.000013 0.000001 -0.000016 -0.000031 -0.000039 -0.000043 -0.000030 -0.000006 0.000017 0.000032 0.000035 0.000033 0.000022 0.000013 0.000006 0.000006 0.000010 0.000009 0.000009 0.000010 0.000010 0.000007 -0.000002 -0.000015 -0.000020 -0.000014 0.000000 0.000012 0.000017 0.000017 0.000017 0.000020 0.000026 0.000029 0.000023 0.000014 0.000015 0.000030 0.000049 0.000059 0.000061 0.000060 0.000058 0.000060 0.000064 0.000056 0.000036 0.000019 0.000017 0.000030 0.000048 0.000066 

0.000027 0.000022 0.000015 0.000005 -0.000001 -0.000005 -0.000006 -0.000003 -0.000001 -0.000000 -0.000002 -0.000001 0.000013 0.000020 0.000008 -0.000013 -0.000033 -0.000044 -0.000043 -0.000029 -0.000014 -0.000007 -0.000004 0.000003 0.000012 0.000022 0.000031 0.000034 0.000033 0.000039 0.000042 0.000034 0.000027 0.000021 0.000013 0.000006 0.000003 0.000000 -0.000003 -0.000003 0.000004 0.000021 0.000042 0.000049 0.000044 0.000039 0.000035 0.000035 0.000040 0.000043 0.000043 0.000036 0.000028 0.000026 0.000026 0.000019 0.000011 0.000008 0.000008 0.000010 0.000005 -0.000004 -0.000012 -0.000014 -0.000018 -0.000028 -0.000040 -0.000048 -0.000039 -0.000007 0.000030 0.000058 0.000075 0.000082 0.000083 0.000079 0.000060 0.000027 0.000005 -0.000006 -0.000002 0.000011 0.000024 0.000029 0.000026 0.000028 0.000043 0.000055 0.000051 0.000040 0.000033 0.000030 0.000029 0.000026 0.000018 0.000003 -0.000013 -0.000020 -0.000024 -0.000023 -0.000012 

-0.000004 -0.000017 -0.000026 -0.000026 -0.000017 -0.000006 0.000002 0.000003 0.000010 0.000022 0.000032 0.000035 0.000039 0.000030 0.000007 -0.000019 -0.000039 -0.000048 -0.000047 -0.000044 -0.000044 -0.000043 -0.000038 -0.000029 -0.000014 -0.000007 -0.000012 -0.000025 -0.000035 -0.000034 -0.000038 -0.000050 -0.000051 -0.000047 -0.000042 -0.000044 -0.000051 -0.000051 -0.000050 -0.000048 -0.000036 -0.000022 -0.000015 -0.000014 -0.000009 -0.000009 -0.000024 -0.000043 -0.000055 -0.000062 -0.000064 -0.000059 -0.000054 -0.000044 -0.000026 -0.000010 0.000001 0.000000 -0.000008 -0.000018 -0.000024 -0.000025 -0.000019 -0.000012 -0.000007 -0.000015 -0.000026 -0.000030 -0.000035 -0.000044 -0.000055 -0.000065 -0.000066 -0.000062 -0.000051 -0.000042 -0.000039 -0.000036 -0.000041 -0.000056 -0.000064 -0.000054 -0.000038 -0.000026 -0.000024 -0.000025 -0.000021 -0.000008 0.000015 0.000031 0.000033 0.000025 0.000026 0.000037 0.000044 0.000046 0.000042 0.000023 -0.000001 -0.000017 -0.000017 

0.000001 0.000007 0.000010 0.000009 0.000009 0.000012 0.000011 0.000003 -0.000003 -0.000005 -0.000007 -0.000012 -0.000018 -0.000022 -0.000026 -0.000026 -0.000020 -0.000012 -0.000006 -0.000003 -0.000002 0.000003 0.000017 0.000035 0.000049 0.000052 0.000052 0.000046 0.000031 0.000013 -0.000002 -0.000006 -0.000003 0.000003 0.000011 0.000016 0.000016 0.000012 0.000004 -0.000004 -0.000013 -0.000017 -0.000012 -0.000005 0.000002 0.000011 0.000017 0.000013 0.000002 -0.000005 -0.000005 -0.000006 -0.000006 -0.000006 -0.000005 -0.000004 -0.000004 -0.000004 -0.000005 -0.000005 -0.000004 -0.000005 -0.000006 -0.000007 -0.000006 -0.000006 -0.000006 -0.000007 -0.000007 -0.000006 -0.000006 -0.000006 -0.000005 -0.000005 -0.000008 -0.000015 -0.000022 -0.000031 -0.000041 -0.000051 -0.000056 -0.000051 -0.000044 -0.000039 -0.000034 -0.000026 -0.000016 -0.000009 -0.000007 -0.000004 -0.000001 0.000001 0.000001 -0.000000 -0.000005 -0.000012 -0.000016 -0.000018 -0.000016 -0.000012 -0.000007 

0.000013 0.000017 0.000019 0.000016 0.000012 0.000014 0.000016 0.000014 0.000008 -0.000005 -0.000018 -0.000019 -0.000005 0.000017 0.000035 0.000044 0.000053 0.000066 0.000073 0.000073 0.000070 0.000065 0.000055 0.000038 0.000025 0.000017 0.000011 0.000006 0.000000 -0.000004 0.000006 0.000018 0.000026 0.000032 0.000036 0.000036 0.000036 0.000031 0.000023 0.000021 0.000021 0.000023 0.000021 0.000017 0.000010 0.000002 -0.000002 -0.000002 -0.000006 -0.000013 -0.000016 -0.000013 -0.000015 -0.000015 -0.000014 -0.000022 -0.000034 -0.000044 -0.000045 -0.000046 -0.000052 -0.000057 -0.000056 -0.000047 -0.000037 -0.000031 -0.000024 -0.000016 -0.000007 0.000005 0.000015 0.000010 0.000002 -0.000000 -0.000002 -0.000004 -0.000009 -0.000013 -0.000018 -0.000025 -0.000031 -0.000039 -0.000045 -0.000045 -0.000045 -0.000052 -0.000060 -0.000063 -0.000060 -0.000048 -0.000032 -0.000018 -0.000011 -0.000008 -0.000001 0.000010 0.000012 -0.000003 -0.000021 -0.000030 -0.000034 

0.000018 0.000028 0.000035 0.000033 0.000025 0.000026 0.000033 0.000034 0.000023 0.000016 0.000016 0.000017 0.000015 -0.000002 -0.000030 -0.000054 -0.000068 -0.000071 -0.000062 -0.000046 -0.000035 -0.000032 -0.000035 -0.000041 -0.000052 -0.000059 -0.000058 -0.000051 -0.000048 -0.000044 -0.000045 -0.000055 -0.000066 -0.000064 -0.000056 -0.000051 -0.000043 -0.000035 -0.000032 -0.000037 -0.000050 -0.000060 -0.000058 -0.000039 -0.000022 -0.000015 -0.000012 -0.000015 -0.000016 -0.000011 -0.000004 -0.000001 -0.000011 -0.000027 -0.000031 -0.000027 -0.000024 -0.000024 -0.000022 -0.000022 -0.000017 -0.000009 -0.000003 0.000002 0.000006 0.000014 0.000022 0.000026 0.000030 0.000031 0.000023 0.000009 -0.000009 -0.000021 -0.000027 -0.000031 -0.000030 -0.000017 0.000009 0.000033 0.000044 0.000043 0.000031 0.000017 0.000014 0.000017 0.000013 0.000005 -0.000005 -0.000009 -0.000001 0.000012 0.000019 0.000022 0.000026 0.000029 0.000036 0.000038 0.000033 0.000021 0.000006 

-0.000025 -0.000038 -0.000036 -0.000023 -0.000011 -0.000001 0.000008 0.000014 0.000021 0.000026 0.000033 0.000041 0.000041 0.000033 0.000007 -0.000019 -0.000024 -0.000015 -0.000003 -0.000002 -0.000008 -0.000002 0.000006 0.000003 0.000000 -0.000002 -0.000006 -0.000009 -0.000010 -0.000012 -0.000007 -0.000004 -0.000005 -0.000004 0.000002 0.000003 -0.000004 -0.000012 -0.000017 -0.000023 -0.000033 -0.000044 -0.000042 -0.000022 -0.000000 0.000017 0.000032 0.000034 0.000022 0.000011 0.000003 -0.000006 -0.000020 -0.000034 -0.000040 -0.000035 -0.000022 -0.000010 0.000002 0.000014 0.000012 -0.000007 -0.000028 -0.000036 -0.000038 -0.000032 -0.000012 0.000006 0.000013 0.000010 0.000002 -0.000004 0.000009 0.000039 0.000057 0.000059 0.000057 0.000062 0.000069 0.000070 0.000067 0.000061 0.000057 0.000068 0.000083 0.000085 0.000083 0.000080 0.000072 0.000068 0.000065 0.000061 0.000060 0.000049 0.000024 0.000002 -0.000012 -0.000013 -0.000010 -0.000017 -0.000028 

0.000000 0.000000 0.000000 0.000000 0.000000 0.000000 0.000000 0.000000 0.000000 0.000000 0.000000 0.000000 0.000000 0.000000 0.000000 0.000000 0.000000 0.000000 0.000000 0.000000 0.000000 0.000000 0.000000 0.000000 0.000000 0.000000 0.000000 0.000000 0.000000 0.000000 0.000000 0.000000 0.000000 0.000000 0.000000 0.000000 0.000000 0.000000 0.000000 0.000000 0.000000 0.000000 0.000000 0.000000 0.000000 0.000000 0.000000 0.000000 0.000000 0.000000 0.000000 0.000000 0.000000 0.000000 0.000000 0.000000 0.000000 0.000000 0.000000 0.000000 0.000000 0.000000 0.000000 0.000000 0.000000 0.000000 0.000000 0.000000 0.000000 0.000000 0.000000 0.000000 0.000000 0.000000 0.000000 0.000000 0.000000 0.000000 0.000000 0.000000 0.000000 0.000000 0.000000 0.000000 0.000000 0.000000 0.000000 0.000000 0.000000 0.000000 0.000000 0.000000 0.000000 0.000000 0.000000 0.000000 0.000000 0.000000 0.000000 0.000000 0.000000 

0.000033 0.000027 0.000015 0.000000 -0.000014 -0.000027 -0.000038 -0.000041 -0.000034 -0.000029 -0.000034 -0.000043 -0.000053 -0.000058 -0.000061 -0.000054 -0.000036 -0.000020 -0.000013 -0.000014 -0.000019 -0.000016 -0.000000 0.000019 0.000035 0.000042 0.000037 0.000029 0.000021 0.000014 0.000007 0.000007 0.000008 0.000007 0.000009 0.000017 0.000024 0.000029 0.000029 0.000022 0.000012 -0.000001 -0.000017 -0.000019 -0.000008 0.000003 0.000013 0.000020 0.000018 0.000012 0.000004 -0.000009 -0.000020 -0.000028 -0.000031 -0.000028 -0.000018 -0.000005 0.000002 0.000002 -0.000003 -0.000007 -0.000003 0.000008 0.000017 0.000016 0.000008 -0.000002 -0.000014 -0.000030 -0.000043 -0.000048 -0.000033 -0.000007 0.000015 0.000036 0.000047 0.000049 0.000051 0.000061 0.000077 0.000087 0.000090 0.000087 0.000084 0.000083 0.000076 0.000062 0.000046 0.000035 0.000024 0.000017 0.000015 0.000023 0.000030 0.000027 0.000021 0.000020 0.000025 0.000032 0.000037 

0.000030 0.000046 0.000045 0.000041 0.000042 0.000036 0.000022 0.000020 0.000029 0.000027 0.000010 -0.000016 -0.000032 -0.000033 -0.000017 0.000006 0.000019 0.000022 0.000023 0.000019 0.000008 0.000001 -0.000002 0.000002 0.000003 -0.000004 -0.000011 -0.000015 -0.000013 -0.000010 -0.000009 0.000003 0.000015 0.000021 0.000026 0.000024 0.000016 0.000017 0.000022 0.000024 0.000026 0.000024 0.000010 -0.000005 -0.000006 0.000002 0.000009 0.000009 -0.000007 -0.000029 -0.000038 -0.000046 -0.000055 -0.000049 -0.000029 -0.000013 -0.000001 0.000009 0.000015 0.000022 0.000033 0.000048 0.000055 0.000052 0.000045 0.000038 0.000034 0.000032 0.000031 0.000031 0.000032 0.000034 0.000034 0.000031 0.000029 0.000035 0.000040 0.000030 0.000010 -0.000005 -0.000015 -0.000026 -0.000048 -0.000066 -0.000080 -0.000086 -0.000076 -0.000052 -0.000016 0.000015 0.000031 0.000032 0.000027 0.000022 0.000011 -0.000007 -0.000041 -0.000080 -0.000103 -0.000097 -0.000081 

0.000018 0.000032 0.000042 0.000043 0.000036 0.000023 0.000011 0.000012 0.000016 0.000012 0.000000 -0.000005 0.000005 0.000015 0.000020 0.000023 0.000016 -0.000003 -0.000009 -0.000005 0.000003 0.000014 0.000024 0.000036 0.000040 0.000037 0.000032 0.000030 0.000028 0.000021 0.000005 -0.000016 -0.000023 -0.000017 -0.000015 -0.000015 -0.000008 -0.000003 -0.000001 -0.000001 0.000002 0.000012 0.000019 0.000020 0.000023 0.000029 0.000032 0.000033 0.000034 0.000033 0.000024 0.000012 0.000009 0.000013 0.000023 0.000031 0.000042 0.000056 0.000059 0.000056 0.000049 0.000039 0.000030 0.000017 0.000003 -0.000006 -0.000010 -0.000019 -0.000024 -0.000021 -0.000008 0.000014 0.000038 0.000052 0.000053 0.000051 0.000048 0.000045 0.000042 0.000028 0.000004 -0.000014 -0.000029 -0.000047 -0.000065 -0.000070 -0.000059 -0.000038 -0.000008 0.000024 0.000044 0.000046 0.000034 0.000022 0.000016 0.000013 0.000003 -0.000002 0.000007 0.000006 -0.000004 

-0.000019 -0.000012 -0.000008 -0.000005 -0.000008 -0.000009 -0.000003 0.000003 0.000004 0.000008 0.000013 0.000014 0.000014 0.000017 0.000017 0.000009 0.000003 0.000003 0.000009 0.000018 0.000027 0.000035 0.000043 0.000047 0.000045 0.000046 0.000050 0.000049 0.000041 0.000027 0.000017 0.000016 0.000016 0.000022 0.000028 0.000029 0.000028 0.000022 0.000019 0.000019 0.000013 0.000004 0.000006 0.000020 0.000042 0.000067 0.000081 0.000080 0.000065 0.000046 0.000035 0.000031 0.000030 0.000034 0.000038 0.000036 0.000022 0.000006 -0.000003 -0.000010 -0.000013 -0.000007 0.000006 0.000013 0.000006 -0.000004 -0.000007 -0.000007 -0.000002 0.000014 0.000024 0.000028 0.000032 0.000031 0.000033 0.000034 0.000038 0.000039 0.000036 0.000036 0.000035 0.000031 0.000029 0.000022 0.000016 0.000017 0.000018 0.000022 0.000027 0.000024 0.000012 -0.000002 -0.000019 -0.000042 -0.000065 -0.000083 -0.000079 -0.000064 -0.000050 -0.000045 -0.000041 

0.000036 0.000035 0.000029 0.000019 0.000008 0.000003 -0.000005 -0.000008 -0.000003 0.000007 0.000020 0.000034 0.000042 0.000036 0.000023 0.000018 0.000013 0.000007 0.000008 0.000012 0.000012 -0.000000 -0.000018 -0.000019 -0.000010 -0.000005 -0.000004 -0.000010 -0.000022 -0.000025 -0.000015 -0.000003 0.000009 0.000021 0.000024 0.000025 0.000024 0.000010 -0.000005 -0.000002 0.000012 0.000024 0.000027 0.000020 0.000007 -0.000003 -0.000010 -0.000015 -0.000016 -0.000009 0.000002 0.000008 0.000005 -0.000004 -0.000014 -0.000027 -0.000032 -0.000033 -0.000041 -0.000046 -0.000037 -0.000023 -0.000019 -0.000025 -0.000027 -0.000024 -0.000020 -0.000019 -0.000016 -0.000012 -0.000014 -0.000014 -0.000005 0.000003 0.000004 -0.000007 -0.000025 -0.000035 -0.000036 -0.000034 -0.000020 -0.000004 0.000002 0.000006 0.000015 0.000027 0.000039 0.000052 0.000057 0.000061 0.000059 0.000051 0.000051 0.000059 0.000073 0.000089 0.000096 0.000095 0.000086 0.000069 0.000057 

-0.000021 -0.000028 -0.000032 -0.000031 -0.000029 -0.000024 -0.000012 -0.000001 0.000002 0.000006 0.000012 0.000007 -0.000002 -0.000004 -0.000005 -0.000003 0.000010 0.000019 0.000019 0.000014 0.000012 0.000013 0.000021 0.000032 0.000035 0.000030 0.000024 0.000025 0.000031 0.000033 0.000025 0.000016 0.000022 0.000030 0.000034 0.000037 0.000031 0.000022 0.000014 0.000008 0.000017 0.000026 0.000026 0.000019 0.000011 0.000009 0.000009 0.000010 0.000009 0.000015 0.000017 0.000019 0.000029 0.000035 0.000032 0.000024 0.000015 -0.000002 -0.000029 -0.000040 -0.000046 -0.000046 -0.000034 -0.000019 -0.000006 0.000001 0.000002 0.000005 -0.000001 -0.000022 -0.000034 -0.000038 -0.000047 -0.000060 -0.000071 -0.000064 -0.000043 -0.000024 -0.000009 0.000005 0.000015 0.000020 0.000017 0.000015 0.000008 -0.000009 -0.000019 -0.000006 0.000015 0.000030 0.000035 0.000031 0.000021 0.000002 -0.000012 -0.000018 -0.000021 -0.000026 -0.000023 -0.000009 0.000010 

0.000003 0.000007 0.000007 0.000003 -0.000005 -0.000016 -0.000026 -0.000029 -0.000018 0.000001 0.000020 0.000030 0.000025 0.000015 0.000003 0.000009 0.000027 0.000033 0.000035 0.000029 0.000015 0.000003 -0.000008 -0.000015 -0.000006 0.000019 0.000038 0.000036 0.000032 0.000035 0.000033 0.000030 0.000030 0.000036 0.000040 0.000033 0.000030 0.000024 0.000012 -0.000001 -0.000005 0.000003 0.000009 0.000013 0.000016 0.000017 0.000011 0.000014 0.000032 0.000050 0.000052 0.000039 0.000025 0.000015 0.000008 0.000006 0.000008 0.000004 -0.000000 -0.000001 -0.000000 0.000005 0.000009 0.000002 -0.000010 -0.000025 -0.000031 -0.000027 -0.000015 0.000005 0.000025 0.000041 0.000042 0.000031 0.000025 0.000027 0.000030 0.000031 0.000025 0.000019 0.000021 0.000021 0.000005 -0.000008 -0.000009 -0.000009 -0.000014 -0.000022 -0.000022 -0.000017 -0.000010 -0.000002 0.000002 -0.000001 -0.000008 -0.000020 -0.000034 -0.000047 -0.000062 -0.000063 -0.000042 
