# Supplementary material for: Distinct dynamics of neuronal activity during concurrent motor planning and execution
Source: Nat Commun. 2021 Sep 10;12:5390. doi: 10.1038/s41467-021-25558-8 (PMC8433382; doi:10.1038/s41467-021-25558-8)
Supplement: Supplementary file 5 — Source Data [file 41467_2021_25558_MOESM5_ESM.zip › Source Data/SFigure10/MS_Figure10B.txt]

NullSpaceVersusFrequencySpace_VC_LT_allFigures_v3.m
----------------------------------------------------------------------
**********************************************************************
----------------------------------------------------------------------
Activity magnitude. Rows: Sessions. Columns: lags 10 ms bins.
#Rows: 77.000000
#Cols: 101.000000

Column values: 
-100.000000 -99.000000 -98.000000 -97.000000 -96.000000 -95.000000 -94.000000 -93.000000 -92.000000 -91.000000 -90.000000 -89.000000 -88.000000 -87.000000 -86.000000 -85.000000 -84.000000 -83.000000 -82.000000 -81.000000 -80.000000 -79.000000 -78.000000 -77.000000 -76.000000 -75.000000 -74.000000 -73.000000 -72.000000 -71.000000 -70.000000 -69.000000 -68.000000 -67.000000 -66.000000 -65.000000 -64.000000 -63.000000 -62.000000 -61.000000 -60.000000 -59.000000 -58.000000 -57.000000 -56.000000 -55.000000 -54.000000 -53.000000 -52.000000 -51.000000 -50.000000 -49.000000 -48.000000 -47.000000 -46.000000 -45.000000 -44.000000 -43.000000 -42.000000 -41.000000 -40.000000 -39.000000 -38.000000 -37.000000 -36.000000 -35.000000 -34.000000 -33.000000 -32.000000 -31.000000 -30.000000 -29.000000 -28.000000 -27.000000 -26.000000 -25.000000 -24.000000 -23.000000 -22.000000 -21.000000 -20.000000 -19.000000 -18.000000 -17.000000 -16.000000 -15.000000 -14.000000 -13.000000 -12.000000 -11.000000 -10.000000 -9.000000 -8.000000 -7.000000 -6.000000 -5.000000 -4.000000 -3.000000 -2.000000 -1.000000 0.000000 

Rows: 
0.071730 0.112669 0.136609 0.159824 0.176836 0.187755 0.205640 0.201941 0.162482 0.154778 0.175202 0.183489 0.171471 0.121344 0.089859 0.129503 0.186053 0.198710 0.198430 0.192271 0.172384 0.152892 0.141498 0.134003 0.120820 0.132344 0.142239 0.152287 0.137402 0.133304 0.151284 0.181897 0.204233 0.213658 0.218425 0.248747 0.293703 0.325598 0.347888 0.350697 0.333751 0.313496 0.296166 0.298077 0.298395 0.292432 0.277310 0.235044 0.215457 0.230372 0.270707 0.318374 0.364048 0.400052 0.374360 0.317956 0.255809 0.240389 0.261589 0.280384 0.282027 0.270008 0.265780 0.248512 0.230435 0.250283 0.262606 0.262666 0.264746 0.299048 0.348264 0.341087 0.340229 0.327059 0.325035 0.301071 0.304541 0.300292 0.283223 0.292191 0.301226 0.316642 0.355726 0.376449 0.408957 0.467400 0.503725 0.505768 0.509847 0.576679 0.635425 0.720955 0.824819 0.905503 0.984267 1.000000 0.975214 0.935312 0.895953 0.846662 0.757879 

0.043010 0.033239 0.018409 0.059989 0.093204 0.094979 0.077489 0.049309 0.045279 0.060264 0.061379 0.047503 0.039211 0.037300 0.059213 0.068816 0.105191 0.135378 0.163505 0.191162 0.163479 0.095234 0.036030 0.035502 0.054330 0.051237 0.036990 0.031502 0.059978 0.065907 0.053829 0.086682 0.104357 0.116544 0.102038 0.067194 0.043605 0.042276 0.048713 0.052976 0.094774 0.137131 0.153546 0.142398 0.129223 0.130494 0.111175 0.101085 0.105392 0.106967 0.112937 0.150393 0.172915 0.163215 0.174878 0.186474 0.194305 0.200085 0.202400 0.197326 0.199834 0.208936 0.209945 0.205195 0.180024 0.144272 0.161994 0.181821 0.190324 0.180321 0.172244 0.185446 0.189303 0.225796 0.226680 0.228822 0.222118 0.215500 0.187095 0.171656 0.189301 0.216215 0.271469 0.314459 0.347071 0.405517 0.487337 0.584738 0.666294 0.730510 0.808851 0.893560 0.946436 0.992080 1.000000 0.976565 0.915834 0.814927 0.752242 0.717159 0.644159 

0.035604 0.028288 0.059315 0.091238 0.116969 0.087825 0.047389 0.081281 0.135438 0.130126 0.127532 0.141202 0.112890 0.120379 0.112611 0.112559 0.142289 0.204579 0.234862 0.249020 0.225645 0.243441 0.237446 0.194854 0.198685 0.215995 0.204630 0.181389 0.189728 0.210440 0.241863 0.234240 0.218334 0.216122 0.201065 0.204421 0.180065 0.140589 0.099760 0.148400 0.232053 0.229070 0.207280 0.256465 0.265577 0.305951 0.314279 0.315966 0.319716 0.340838 0.280463 0.190779 0.104086 0.078987 0.038707 0.088161 0.139771 0.173957 0.173245 0.149402 0.149284 0.152195 0.158180 0.132144 0.099928 0.078134 0.074979 0.066428 0.080926 0.106335 0.147343 0.200209 0.267502 0.298395 0.345423 0.345908 0.373758 0.340369 0.327609 0.368911 0.464718 0.475692 0.460590 0.442126 0.494965 0.535186 0.595356 0.666773 0.749681 0.835437 0.848035 0.833373 0.883669 0.929583 1.000000 0.907113 0.812241 0.799430 0.859055 0.878415 0.903583 

0.263515 0.249989 0.242797 0.206980 0.166628 0.158633 0.176002 0.168347 0.166711 0.189536 0.198800 0.215861 0.231559 0.229486 0.217702 0.223699 0.211693 0.198557 0.221873 0.252211 0.251524 0.276262 0.296672 0.306562 0.293691 0.265848 0.261669 0.261799 0.256599 0.244906 0.224520 0.184849 0.169587 0.158418 0.170680 0.206719 0.209700 0.217328 0.224157 0.226393 0.246331 0.250669 0.227371 0.177363 0.147471 0.161005 0.167111 0.208291 0.235387 0.266791 0.302880 0.318724 0.302358 0.265840 0.250372 0.293935 0.337464 0.347424 0.332250 0.313809 0.303019 0.288052 0.294491 0.296071 0.260041 0.197121 0.139506 0.123110 0.142508 0.163570 0.153888 0.166943 0.214260 0.213986 0.212565 0.214255 0.208837 0.199172 0.182785 0.134837 0.118478 0.184990 0.229706 0.240587 0.261124 0.337329 0.417138 0.498699 0.614272 0.786922 0.929598 1.000000 0.993736 0.941938 0.870694 0.818225 0.830355 0.852147 0.821737 0.758224 0.693774 

0.149950 0.197925 0.234510 0.240512 0.251014 0.250895 0.257990 0.256283 0.233720 0.207582 0.193430 0.181979 0.184512 0.201671 0.187705 0.165526 0.152556 0.172057 0.206814 0.221763 0.190853 0.169855 0.169076 0.166532 0.176227 0.167942 0.146545 0.136849 0.140019 0.140790 0.127182 0.136942 0.149440 0.135846 0.133240 0.131157 0.156327 0.155585 0.141544 0.124678 0.121066 0.094240 0.065697 0.020915 0.000000 0.023668 0.064163 0.072416 0.096834 0.124093 0.124443 0.137520 0.179983 0.191272 0.149586 0.136218 0.141061 0.161475 0.169716 0.161173 0.168749 0.198608 0.213285 0.240242 0.234975 0.221548 0.195408 0.195114 0.201588 0.176756 0.181324 0.197451 0.223859 0.271545 0.321498 0.349025 0.356740 0.350711 0.317618 0.289718 0.246656 0.217107 0.191022 0.207153 0.273563 0.346582 0.430937 0.521966 0.633990 0.767191 0.865044 0.951324 1.000000 0.975164 0.917467 0.841479 0.738880 0.621498 0.517454 0.469781 0.437643 

0.100950 0.124392 0.102125 0.056877 0.032507 0.033542 0.029281 0.076198 0.110518 0.102586 0.074834 0.061108 0.050952 0.051762 0.080073 0.070764 0.041067 0.008491 0.000000 0.006763 0.014323 0.019656 0.060302 0.097986 0.114941 0.104243 0.146007 0.160571 0.161390 0.162294 0.146961 0.148044 0.163241 0.167629 0.196371 0.209490 0.216411 0.220122 0.234547 0.260324 0.254583 0.221838 0.186866 0.148605 0.147497 0.160727 0.132481 0.110397 0.150201 0.197494 0.255479 0.301491 0.332421 0.329750 0.297491 0.295121 0.278005 0.276881 0.266999 0.257492 0.236679 0.233051 0.235600 0.210331 0.171532 0.146097 0.147220 0.141795 0.137456 0.125998 0.132768 0.161649 0.198213 0.235599 0.264785 0.271593 0.286493 0.317012 0.350721 0.369780 0.389120 0.398782 0.368293 0.340500 0.337469 0.379551 0.454988 0.523395 0.543196 0.550549 0.580031 0.635666 0.722579 0.823050 0.867221 0.909983 0.960625 1.000000 0.988838 0.901993 0.782125 

0.219944 0.155868 0.189691 0.255314 0.223014 0.177790 0.205306 0.179756 0.175552 0.118386 0.044409 0.077988 0.070770 0.010291 0.087576 0.214508 0.242770 0.239569 0.204317 0.143059 0.246149 0.308259 0.300707 0.289963 0.328960 0.294456 0.211416 0.284493 0.276016 0.263508 0.193985 0.134895 0.097352 0.050836 0.058264 0.116044 0.181349 0.177724 0.252149 0.371847 0.366894 0.355413 0.251284 0.145266 0.087480 0.185084 0.321570 0.325876 0.275206 0.262410 0.267547 0.275694 0.232835 0.222714 0.336999 0.378664 0.310394 0.267270 0.387595 0.559563 0.643237 0.746617 0.762947 0.638516 0.466639 0.394622 0.441076 0.448709 0.510112 0.523510 0.607303 0.672040 0.572165 0.522334 0.633481 0.753465 0.757729 0.667107 0.548493 0.483177 0.468369 0.507197 0.534578 0.465440 0.478119 0.503589 0.502105 0.525872 0.604804 0.598622 0.675087 0.721797 0.657099 0.659851 0.715941 0.807180 0.890275 0.870009 0.720908 0.742854 0.688615 

0.147797 0.139201 0.102017 0.075433 0.055903 0.052926 0.085487 0.075976 0.083577 0.043324 0.000000 0.018947 0.045450 0.072984 0.104732 0.142911 0.192582 0.169204 0.093005 0.047393 0.052988 0.065224 0.070140 0.076105 0.052427 0.033359 0.099977 0.168617 0.233668 0.242828 0.219868 0.123596 0.113453 0.229128 0.385927 0.407266 0.317183 0.264457 0.254652 0.228900 0.226164 0.249118 0.268268 0.294244 0.290479 0.276311 0.224668 0.180697 0.159395 0.170310 0.159767 0.146572 0.219606 0.300439 0.297961 0.210126 0.116107 0.111591 0.152601 0.213908 0.251588 0.290116 0.250465 0.206252 0.232648 0.280234 0.333581 0.293727 0.241247 0.202319 0.183173 0.239854 0.304828 0.353488 0.402343 0.423473 0.433187 0.444526 0.472259 0.478294 0.439601 0.362418 0.366849 0.377678 0.398848 0.433056 0.472765 0.495383 0.545374 0.661955 0.734173 0.778993 0.859060 0.888826 0.962814 1.000000 0.925853 0.779832 0.755886 0.828089 0.859373 

0.185880 0.189656 0.163027 0.199052 0.207528 0.193771 0.203868 0.171969 0.128677 0.094856 0.136375 0.167921 0.224067 0.279270 0.248506 0.158216 0.143267 0.162589 0.198732 0.226446 0.266712 0.245087 0.158995 0.099735 0.121110 0.225867 0.276518 0.275618 0.274550 0.258408 0.264979 0.270503 0.207610 0.132286 0.130552 0.190757 0.248692 0.306196 0.316651 0.316771 0.268970 0.202709 0.134336 0.126833 0.145994 0.149775 0.166261 0.155115 0.174136 0.170741 0.147217 0.116755 0.116704 0.144431 0.182957 0.177705 0.117238 0.080467 0.028690 0.024594 0.036371 0.044736 0.004297 0.000000 0.042884 0.059017 0.072899 0.033094 0.029262 0.110538 0.203497 0.233860 0.235919 0.246883 0.235417 0.241665 0.293097 0.383068 0.395936 0.342064 0.317342 0.292870 0.303358 0.353403 0.454233 0.564741 0.629887 0.657724 0.689509 0.768264 0.815921 0.859827 0.936887 1.000000 0.961193 0.908661 0.863871 0.856736 0.791701 0.694479 0.613707 

0.083465 0.090307 0.121951 0.119257 0.141184 0.116729 0.087268 0.075078 0.089387 0.121957 0.095691 0.052516 0.015065 0.000000 0.030222 0.065745 0.090452 0.086762 0.076792 0.062859 0.062866 0.068056 0.089342 0.113838 0.124564 0.139900 0.145856 0.129630 0.123165 0.116118 0.091966 0.061049 0.055507 0.077342 0.103708 0.116060 0.122030 0.116923 0.158594 0.205707 0.217196 0.209804 0.208559 0.177925 0.149500 0.152326 0.176788 0.178720 0.168224 0.118721 0.086848 0.077454 0.082374 0.102058 0.129819 0.144612 0.142620 0.135128 0.126668 0.159617 0.177015 0.183702 0.213816 0.235423 0.274049 0.284279 0.291693 0.304157 0.277492 0.221716 0.191669 0.201401 0.213610 0.235003 0.234881 0.249312 0.277888 0.292496 0.305936 0.321275 0.331591 0.335853 0.344954 0.369654 0.392197 0.467500 0.576377 0.670890 0.779875 0.858544 0.956083 1.000000 0.992637 0.970668 0.938311 0.969288 0.947694 0.906458 0.816808 0.702740 0.596011 

0.142767 0.123540 0.111757 0.093443 0.065727 0.080303 0.099706 0.129464 0.157324 0.183926 0.198681 0.173141 0.153609 0.157804 0.147121 0.108398 0.113591 0.103502 0.057950 0.038331 0.047447 0.079857 0.103511 0.113190 0.130853 0.151109 0.174031 0.198844 0.195784 0.166863 0.136964 0.119780 0.123807 0.144276 0.145554 0.098323 0.112650 0.158697 0.201920 0.218322 0.232341 0.220395 0.218925 0.207672 0.193445 0.168502 0.147342 0.111389 0.083944 0.060639 0.057342 0.091277 0.094587 0.076609 0.067131 0.059206 0.056631 0.087554 0.066176 0.051532 0.061993 0.083438 0.097101 0.115960 0.127500 0.136629 0.124616 0.110163 0.126340 0.134480 0.177328 0.237570 0.288852 0.342845 0.390782 0.419020 0.429970 0.411608 0.380945 0.390320 0.487182 0.579018 0.611574 0.618294 0.647681 0.647324 0.628772 0.617615 0.590589 0.578104 0.576373 0.613977 0.666086 0.727843 0.833843 0.928253 0.995382 1.000000 0.923721 0.843605 0.737758 

0.129569 0.114812 0.089131 0.078007 0.085016 0.095034 0.089559 0.082163 0.093011 0.089731 0.064862 0.023819 0.000000 0.023470 0.059011 0.067486 0.033829 0.007957 0.008079 0.018409 0.045379 0.076520 0.120598 0.144418 0.144481 0.158848 0.203439 0.218655 0.216331 0.199660 0.203872 0.177759 0.155719 0.150394 0.161633 0.169505 0.189636 0.215618 0.248671 0.234931 0.215043 0.209564 0.214425 0.245502 0.273534 0.265123 0.265345 0.263949 0.294842 0.334538 0.356179 0.339710 0.311321 0.317748 0.360657 0.356933 0.330671 0.302268 0.275607 0.255295 0.227857 0.238502 0.228431 0.228638 0.211013 0.213810 0.223193 0.226953 0.220451 0.200997 0.200658 0.205392 0.207265 0.199712 0.188503 0.194208 0.223973 0.236764 0.241975 0.266861 0.296162 0.322417 0.340501 0.345833 0.356717 0.338103 0.293282 0.292674 0.327032 0.390063 0.451948 0.509769 0.594141 0.682864 0.776297 0.879843 0.972537 1.000000 0.955357 0.899246 0.820643 

0.170908 0.168774 0.180830 0.194154 0.200819 0.168833 0.121857 0.080985 0.093360 0.127606 0.087978 0.005159 0.000000 0.107131 0.213797 0.187474 0.173460 0.157320 0.152537 0.140150 0.127126 0.112117 0.062950 0.058900 0.129958 0.178062 0.217453 0.203017 0.217631 0.216413 0.225104 0.314163 0.360558 0.328132 0.353847 0.399657 0.416169 0.381979 0.356843 0.355623 0.356575 0.318995 0.249707 0.239546 0.298583 0.345120 0.352063 0.350771 0.325105 0.312169 0.286317 0.228292 0.176078 0.181026 0.242155 0.263997 0.294871 0.312209 0.329661 0.305620 0.322936 0.335710 0.248235 0.169680 0.137777 0.163155 0.219535 0.279658 0.287597 0.251739 0.249969 0.279358 0.316195 0.341411 0.279050 0.193677 0.181111 0.221931 0.315925 0.424123 0.421957 0.384477 0.394321 0.395492 0.420165 0.452786 0.453662 0.460878 0.568765 0.611486 0.625474 0.685839 0.790655 0.911109 0.950607 0.950198 1.000000 0.971078 0.979896 0.938672 0.901085 

0.204898 0.195820 0.186906 0.208439 0.252427 0.262865 0.274174 0.281619 0.274809 0.256593 0.218907 0.194432 0.224925 0.259070 0.292157 0.296099 0.283491 0.273919 0.302865 0.307610 0.321718 0.335456 0.338458 0.304571 0.285468 0.301994 0.301395 0.321058 0.361296 0.380118 0.368345 0.365933 0.354753 0.358798 0.383619 0.407634 0.423101 0.404696 0.381224 0.328708 0.276623 0.277727 0.285565 0.278863 0.263889 0.301927 0.360404 0.393925 0.400626 0.382138 0.357941 0.357045 0.358969 0.375384 0.354596 0.301391 0.268072 0.250241 0.262431 0.287630 0.324956 0.339326 0.370393 0.393012 0.421448 0.414241 0.381115 0.328270 0.300731 0.334443 0.366031 0.357769 0.339202 0.334488 0.337890 0.403770 0.459284 0.482678 0.480110 0.492609 0.483741 0.498867 0.524917 0.582014 0.602200 0.618552 0.634508 0.662279 0.703242 0.772028 0.854097 0.887620 0.884533 0.886981 0.899607 0.940857 0.983132 0.993664 1.000000 0.961686 0.891985 

0.470466 0.434246 0.442778 0.473048 0.466686 0.448589 0.400519 0.397952 0.405393 0.407861 0.445611 0.469345 0.424956 0.358406 0.341127 0.370741 0.420567 0.441121 0.425844 0.398558 0.376875 0.366099 0.370078 0.368421 0.349093 0.344317 0.402553 0.464103 0.454600 0.418533 0.458803 0.466010 0.480701 0.491278 0.509640 0.536410 0.514223 0.534238 0.567296 0.604593 0.599951 0.547504 0.467417 0.388695 0.450492 0.483883 0.433714 0.393549 0.399135 0.379964 0.429795 0.484917 0.484370 0.442566 0.407664 0.341522 0.298971 0.347607 0.385100 0.363018 0.296952 0.276135 0.278114 0.325225 0.368146 0.366919 0.311720 0.249729 0.265293 0.310306 0.302952 0.325962 0.336741 0.336495 0.360049 0.400464 0.371452 0.328950 0.331111 0.346659 0.365538 0.346481 0.411532 0.450708 0.490507 0.535846 0.548455 0.597101 0.579829 0.573611 0.552684 0.609259 0.687072 0.727180 0.745813 0.829263 0.909905 0.943540 0.994289 1.000000 0.966007 

0.184243 0.122442 0.102692 0.115696 0.184312 0.272551 0.337838 0.339990 0.352173 0.332326 0.319066 0.322205 0.334343 0.282035 0.238689 0.208308 0.179406 0.195371 0.286425 0.374955 0.343191 0.227203 0.241452 0.294864 0.286366 0.232455 0.176321 0.161855 0.156160 0.180962 0.219516 0.242989 0.228250 0.263879 0.332293 0.384326 0.384862 0.340839 0.201624 0.116521 0.108781 0.141183 0.166494 0.198105 0.235831 0.260074 0.279593 0.262933 0.279370 0.240745 0.195350 0.184874 0.207551 0.235177 0.213792 0.198058 0.208604 0.201688 0.218286 0.254174 0.275393 0.301429 0.322156 0.361610 0.368095 0.354098 0.353819 0.349953 0.368193 0.346889 0.256849 0.208064 0.273564 0.347534 0.316172 0.254151 0.260799 0.300444 0.370862 0.417327 0.456482 0.471041 0.524112 0.619925 0.735263 0.804717 0.790858 0.791867 0.817360 0.783065 0.714276 0.625125 0.633510 0.710618 0.837829 0.944111 0.991746 1.000000 0.984368 0.993779 0.976280 

0.045053 0.052757 0.060719 0.065436 0.082152 0.110798 0.130676 0.100546 0.099825 0.147887 0.155294 0.093708 0.049017 0.043558 0.017691 0.000000 0.011556 0.033273 0.064718 0.099917 0.129117 0.134360 0.146455 0.166880 0.193221 0.190349 0.148760 0.128604 0.120917 0.116795 0.127026 0.134235 0.119596 0.104584 0.114286 0.155823 0.157079 0.161146 0.157494 0.134520 0.129321 0.161218 0.166143 0.117647 0.098979 0.096267 0.114632 0.156337 0.168326 0.203127 0.216377 0.184885 0.155751 0.134547 0.149913 0.179031 0.159029 0.106923 0.104923 0.115497 0.086133 0.063314 0.096271 0.139155 0.197430 0.252856 0.265979 0.272474 0.272095 0.304787 0.306796 0.279582 0.276364 0.291754 0.297836 0.293487 0.305978 0.340091 0.361928 0.407855 0.444456 0.467441 0.483282 0.532808 0.541241 0.503005 0.500801 0.557184 0.586577 0.569288 0.573278 0.642161 0.750934 0.838427 0.895827 0.951122 1.000000 0.977841 0.966347 0.938656 0.896991 

0.125182 0.118907 0.131786 0.150657 0.165006 0.185657 0.209591 0.216944 0.180034 0.136000 0.109090 0.094830 0.107171 0.124316 0.126236 0.110771 0.096796 0.086934 0.077322 0.086695 0.125057 0.177377 0.205031 0.204072 0.177099 0.148670 0.154133 0.184223 0.153678 0.149843 0.144618 0.154142 0.181461 0.199203 0.224400 0.269889 0.271661 0.218312 0.203937 0.229916 0.265078 0.255846 0.215348 0.170336 0.193196 0.234953 0.231302 0.223204 0.231158 0.242367 0.231718 0.221216 0.224865 0.233162 0.258774 0.285472 0.305543 0.326322 0.339545 0.318038 0.308839 0.333547 0.349392 0.338799 0.342766 0.342830 0.345817 0.362957 0.393869 0.419302 0.446873 0.436409 0.430151 0.431196 0.423100 0.388057 0.422809 0.474510 0.507662 0.535830 0.543288 0.543701 0.570460 0.600840 0.640009 0.659176 0.637653 0.628117 0.634118 0.648766 0.674571 0.699660 0.754895 0.798154 0.883986 0.953950 0.991637 1.000000 0.942738 0.864060 0.775483 

0.276650 0.187887 0.134732 0.209458 0.321199 0.384707 0.334201 0.358978 0.353154 0.400441 0.351412 0.163918 0.068693 0.106933 0.096959 0.149798 0.251226 0.257293 0.129131 0.124240 0.093077 0.105534 0.141011 0.307083 0.313230 0.187411 0.166763 0.153436 0.245155 0.372427 0.345771 0.263509 0.307169 0.413620 0.482777 0.461654 0.463882 0.473526 0.457171 0.369786 0.210665 0.202902 0.309188 0.425172 0.554509 0.645806 0.536809 0.286885 0.099197 0.115809 0.235891 0.380512 0.351626 0.322329 0.362012 0.319465 0.368724 0.451142 0.386360 0.311850 0.255164 0.252452 0.253293 0.298198 0.317925 0.359739 0.344794 0.306324 0.178083 0.127598 0.236666 0.384524 0.511799 0.540900 0.625730 0.639839 0.689900 0.690841 0.784536 0.967916 1.000000 0.966158 0.874738 0.746027 0.602160 0.536184 0.598855 0.656979 0.640233 0.592804 0.614686 0.531969 0.479500 0.645491 0.842957 0.948873 0.903035 0.795526 0.729336 0.744713 0.704957 

0.000000 0.056157 0.085596 0.092863 0.099893 0.094207 0.096064 0.129675 0.156010 0.157738 0.176406 0.162953 0.108652 0.049004 0.041863 0.087732 0.120944 0.134548 0.125022 0.103851 0.093876 0.099534 0.106442 0.121907 0.140242 0.121030 0.096146 0.072010 0.055939 0.060914 0.094826 0.106553 0.158864 0.225816 0.216501 0.150672 0.172457 0.164616 0.135073 0.152308 0.147117 0.179105 0.192856 0.232480 0.271769 0.282828 0.244127 0.186076 0.141216 0.128922 0.209936 0.302769 0.328494 0.330813 0.318096 0.315932 0.309049 0.255893 0.227699 0.248034 0.248769 0.263182 0.235474 0.219062 0.253301 0.271321 0.289181 0.321714 0.332475 0.340966 0.345619 0.377872 0.393694 0.398827 0.417342 0.415099 0.422958 0.420863 0.435264 0.448858 0.468447 0.444823 0.432826 0.493244 0.507158 0.455296 0.429586 0.452375 0.458586 0.491350 0.492455 0.477284 0.494226 0.591991 0.734400 0.898577 0.989661 1.000000 0.948514 0.882619 0.816477 

0.021821 0.000000 0.065837 0.101502 0.120965 0.180116 0.259058 0.270544 0.179032 0.126585 0.091906 0.148114 0.164357 0.180430 0.244746 0.255843 0.316459 0.363289 0.387752 0.431054 0.432470 0.584243 0.699601 0.647458 0.537871 0.468178 0.394410 0.321643 0.269248 0.206856 0.209774 0.272785 0.358224 0.428808 0.453098 0.544926 0.642777 0.674557 0.578312 0.446195 0.464761 0.435079 0.364114 0.340849 0.350886 0.302456 0.376736 0.477217 0.505351 0.467101 0.491700 0.584895 0.620758 0.768129 0.739668 0.693472 0.673358 0.558387 0.480748 0.476307 0.440355 0.482015 0.503302 0.535694 0.591071 0.670733 0.780012 0.757294 0.767441 0.689226 0.611733 0.568186 0.684698 0.784099 0.727243 0.685710 0.652481 0.593468 0.536468 0.544150 0.501549 0.459915 0.560309 0.658839 0.834838 0.832695 0.870255 0.889613 0.990854 1.000000 0.974994 0.927665 0.848745 0.798687 0.780201 0.756471 0.683779 0.617253 0.685647 0.711440 0.776580 

0.024873 0.046451 0.059929 0.123318 0.152995 0.145057 0.199733 0.187929 0.233884 0.242621 0.243724 0.196565 0.173537 0.110909 0.025436 0.026710 0.063518 0.058969 0.097334 0.146285 0.151628 0.164311 0.166846 0.195208 0.249741 0.268270 0.321886 0.379335 0.416795 0.382685 0.372574 0.443961 0.456773 0.466741 0.395649 0.375932 0.352459 0.297250 0.270159 0.352363 0.360901 0.373693 0.419798 0.469763 0.426592 0.321047 0.281130 0.230132 0.230417 0.292012 0.338419 0.323940 0.351744 0.368182 0.396242 0.413817 0.422178 0.504251 0.544650 0.552844 0.463547 0.489839 0.474137 0.482181 0.483354 0.507009 0.483167 0.454174 0.435072 0.401206 0.309936 0.318538 0.408115 0.519693 0.598732 0.582121 0.596996 0.692365 0.775770 0.754962 0.664789 0.630985 0.605008 0.656653 0.707464 0.707504 0.667109 0.646711 0.680090 0.748582 0.830107 0.952866 1.000000 0.962158 0.923869 0.921739 0.936116 0.942174 0.957557 0.979743 0.941028 

0.124863 0.133464 0.124181 0.124129 0.158345 0.182650 0.158068 0.111674 0.137643 0.134013 0.131487 0.127722 0.119514 0.143105 0.145999 0.112838 0.114806 0.116636 0.095510 0.106913 0.126790 0.141935 0.137963 0.168001 0.190568 0.196032 0.201104 0.203972 0.221005 0.224325 0.201738 0.175124 0.176744 0.199721 0.222481 0.238813 0.223008 0.221075 0.230964 0.192148 0.169231 0.193096 0.224476 0.250777 0.247002 0.282494 0.299448 0.271643 0.225866 0.204038 0.204256 0.203874 0.212015 0.242047 0.247304 0.264682 0.268317 0.266555 0.277274 0.248735 0.243437 0.273962 0.298308 0.280701 0.289299 0.322300 0.332826 0.328061 0.289127 0.242741 0.210528 0.195603 0.205123 0.180402 0.206195 0.254744 0.249675 0.244526 0.247678 0.243582 0.213226 0.225538 0.255835 0.313252 0.346920 0.344756 0.354324 0.355439 0.369346 0.411947 0.461174 0.535363 0.680782 0.810513 0.933675 1.000000 0.989252 0.958745 0.923997 0.844236 0.779391 

0.096409 0.102339 0.151860 0.173045 0.173755 0.194360 0.258788 0.312120 0.279336 0.218069 0.159478 0.154019 0.172415 0.139446 0.126215 0.137451 0.168487 0.145469 0.149730 0.178810 0.199156 0.198401 0.202225 0.254394 0.295723 0.339307 0.353292 0.341896 0.281672 0.268772 0.267117 0.243803 0.205370 0.213971 0.238090 0.254768 0.177522 0.098252 0.148827 0.215426 0.233360 0.280865 0.327148 0.322929 0.291249 0.210710 0.118962 0.088324 0.038176 0.071287 0.133645 0.198001 0.225500 0.181888 0.182859 0.199647 0.246126 0.262645 0.272102 0.248027 0.271601 0.299536 0.284012 0.271872 0.279940 0.316357 0.314366 0.311039 0.342672 0.356150 0.398792 0.497580 0.520107 0.518017 0.558014 0.605410 0.652544 0.593622 0.516002 0.558751 0.590475 0.562101 0.472910 0.394920 0.326869 0.313345 0.367564 0.488042 0.530243 0.524738 0.617011 0.757600 0.907979 0.981387 0.992169 1.000000 0.984813 0.969286 0.887111 0.867813 0.852692 

0.086862 0.139244 0.180648 0.188888 0.138687 0.090331 0.080570 0.105351 0.115814 0.119875 0.133831 0.136471 0.148630 0.125414 0.108750 0.119103 0.154915 0.169231 0.158818 0.148742 0.099832 0.079711 0.122526 0.148478 0.181505 0.197964 0.219866 0.177020 0.142098 0.143282 0.136425 0.097522 0.124074 0.161333 0.186266 0.160955 0.173245 0.167906 0.168029 0.243782 0.300732 0.288471 0.208842 0.172639 0.171223 0.180052 0.196235 0.230346 0.244259 0.236900 0.214821 0.163489 0.168747 0.187849 0.220887 0.245511 0.288373 0.282479 0.239883 0.248189 0.268287 0.292210 0.299288 0.264943 0.198084 0.171528 0.159037 0.174300 0.212345 0.238987 0.241148 0.271599 0.289088 0.284896 0.272622 0.309940 0.396889 0.437401 0.405242 0.382471 0.386009 0.395504 0.401914 0.397748 0.419037 0.447386 0.447153 0.491502 0.509201 0.469707 0.440096 0.492140 0.563284 0.684732 0.822613 0.895166 0.920029 0.961500 1.000000 0.955851 0.839335 

0.077167 0.108924 0.124599 0.136512 0.158917 0.153133 0.113447 0.098878 0.067740 0.032149 0.000000 0.019254 0.058263 0.081458 0.041681 0.030674 0.066973 0.109164 0.138619 0.168926 0.189810 0.153107 0.130564 0.116003 0.077972 0.079326 0.115258 0.116197 0.133397 0.144566 0.193294 0.276041 0.293058 0.250057 0.255157 0.258191 0.245509 0.213109 0.187085 0.204769 0.192898 0.180650 0.204665 0.235273 0.252917 0.263380 0.300480 0.294357 0.285053 0.316732 0.345335 0.344742 0.330568 0.315553 0.295866 0.317841 0.301111 0.278380 0.296476 0.337011 0.337846 0.303641 0.267371 0.240811 0.251963 0.263675 0.245183 0.219877 0.188065 0.193582 0.230856 0.230783 0.297760 0.288813 0.340646 0.356831 0.394448 0.418929 0.378866 0.350222 0.464591 0.581411 0.608079 0.645896 0.617917 0.501628 0.480204 0.525650 0.649251 0.821919 0.853961 0.894922 0.885672 0.960096 1.000000 0.942394 0.852916 0.771901 0.694887 0.750052 0.763705 

0.136963 0.115726 0.128208 0.096251 0.088844 0.086530 0.078121 0.053956 0.048336 0.062584 0.142249 0.160852 0.184498 0.144345 0.120925 0.183660 0.167560 0.138481 0.094886 0.053985 0.067212 0.079773 0.052342 0.000993 0.035464 0.092009 0.157060 0.195790 0.227443 0.227389 0.196423 0.168273 0.197007 0.259057 0.310173 0.327180 0.287796 0.276509 0.258368 0.222642 0.177771 0.163790 0.144091 0.084160 0.092018 0.127264 0.157507 0.174176 0.206516 0.195118 0.191821 0.198639 0.214384 0.240400 0.251623 0.216463 0.218345 0.247277 0.239816 0.206892 0.204532 0.271421 0.278011 0.293354 0.275187 0.299452 0.332823 0.316829 0.311217 0.348389 0.448154 0.505232 0.499429 0.492021 0.461056 0.474589 0.505161 0.504086 0.493751 0.467400 0.426498 0.441489 0.460695 0.480407 0.516435 0.544270 0.554040 0.557061 0.549855 0.567948 0.661106 0.752251 0.853034 0.894670 0.905800 0.950781 0.978209 0.983942 1.000000 0.959622 0.929486 

0.100585 0.098414 0.102883 0.123640 0.140462 0.148282 0.116602 0.101102 0.113699 0.139842 0.160598 0.166101 0.153235 0.132018 0.161290 0.233327 0.291238 0.321820 0.297106 0.295521 0.298282 0.281455 0.248191 0.201711 0.142500 0.134839 0.142639 0.168148 0.194536 0.229140 0.244969 0.266550 0.240164 0.191411 0.181612 0.173011 0.186778 0.168713 0.185892 0.199476 0.171600 0.133455 0.164847 0.216336 0.270149 0.282948 0.261308 0.287238 0.257930 0.215188 0.229297 0.245737 0.280795 0.295523 0.268907 0.227903 0.233756 0.247000 0.205760 0.195992 0.223385 0.262649 0.258605 0.253363 0.255981 0.266468 0.284623 0.300291 0.291439 0.298370 0.332164 0.323016 0.338363 0.343458 0.345667 0.396365 0.473906 0.472748 0.436236 0.421332 0.421025 0.445693 0.508058 0.563053 0.562311 0.607589 0.643321 0.642985 0.668673 0.691441 0.691054 0.740671 0.835501 0.887901 0.954038 1.000000 0.999799 0.994918 0.894412 0.730462 0.700395 

0.350352 0.282134 0.291016 0.350048 0.358185 0.330284 0.269552 0.254608 0.197121 0.204264 0.259633 0.291511 0.294881 0.289424 0.247291 0.181093 0.133768 0.123920 0.119565 0.136841 0.145937 0.145647 0.146940 0.136465 0.173107 0.170509 0.186006 0.176361 0.087128 0.052925 0.038779 0.056679 0.085607 0.166473 0.178141 0.179991 0.150155 0.154377 0.168486 0.185593 0.166919 0.133795 0.136930 0.198818 0.225965 0.199494 0.149605 0.114805 0.137330 0.110884 0.118617 0.085780 0.080585 0.093602 0.095020 0.099973 0.213396 0.381743 0.493267 0.489611 0.482732 0.421574 0.323388 0.270147 0.311231 0.320287 0.272419 0.251157 0.262850 0.221989 0.226615 0.268468 0.270124 0.242118 0.233081 0.220439 0.253735 0.252954 0.292662 0.260339 0.285050 0.346324 0.405484 0.453834 0.499748 0.481838 0.465484 0.470327 0.500048 0.504117 0.463329 0.448864 0.408607 0.428509 0.539575 0.646573 0.742848 0.828163 0.766891 0.644398 0.652254 

0.249569 0.244144 0.258369 0.231663 0.250687 0.385364 0.474005 0.457713 0.410104 0.349418 0.258749 0.188544 0.204495 0.158977 0.162344 0.182908 0.175819 0.079972 0.031373 0.030038 0.028534 0.000000 0.003848 0.048331 0.102920 0.127314 0.168721 0.157986 0.120495 0.141320 0.175620 0.197105 0.209992 0.179806 0.184861 0.233038 0.256145 0.148012 0.079426 0.113440 0.193124 0.157913 0.238893 0.368625 0.371265 0.302954 0.260252 0.173049 0.119793 0.144236 0.155610 0.144327 0.143818 0.175041 0.184891 0.187661 0.275001 0.322845 0.324875 0.351948 0.311506 0.282962 0.209750 0.208878 0.268475 0.335431 0.438986 0.519366 0.533667 0.502091 0.447857 0.443722 0.445971 0.374549 0.363321 0.392246 0.406159 0.425952 0.478581 0.491868 0.472534 0.425022 0.339526 0.317631 0.407788 0.493859 0.517659 0.521723 0.520528 0.521700 0.515254 0.533153 0.573424 0.708858 0.801706 0.837294 0.797007 0.869269 0.871445 0.898859 0.955040 

0.140899 0.245899 0.289901 0.447653 0.581127 0.597667 0.533844 0.447456 0.321390 0.225828 0.168520 0.159520 0.160963 0.147261 0.160840 0.118274 0.082911 0.075035 0.057696 0.004595 0.000000 0.025349 0.086163 0.080490 0.047408 0.075048 0.229139 0.306935 0.278133 0.344467 0.361260 0.269341 0.231083 0.236699 0.300739 0.382638 0.421971 0.348892 0.283877 0.233297 0.248388 0.297994 0.276783 0.248669 0.250839 0.284300 0.295443 0.378461 0.433515 0.410342 0.321174 0.375994 0.489216 0.440010 0.422539 0.409480 0.357966 0.293973 0.243753 0.226736 0.291768 0.380792 0.472702 0.598238 0.670461 0.688503 0.520430 0.485827 0.456777 0.438300 0.507046 0.498269 0.433275 0.404406 0.429429 0.510974 0.517112 0.538009 0.563056 0.498739 0.331280 0.284393 0.306003 0.198937 0.089352 0.124484 0.270418 0.367324 0.446253 0.544478 0.608591 0.611651 0.604198 0.606094 0.549749 0.469678 0.475947 0.521920 0.532812 0.470734 0.511320 

0.000000 0.039460 0.064333 0.041079 0.056799 0.111138 0.200116 0.273956 0.299794 0.218148 0.308731 0.345331 0.395587 0.336403 0.265893 0.202213 0.163242 0.145772 0.102342 0.180499 0.232241 0.206870 0.143062 0.106568 0.226396 0.258571 0.153093 0.142693 0.204040 0.262411 0.291683 0.353037 0.288407 0.157073 0.070670 0.060350 0.227177 0.449816 0.591084 0.620376 0.659555 0.596659 0.612967 0.650351 0.745056 0.723695 0.577638 0.478744 0.450169 0.421715 0.412723 0.538000 0.636141 0.553584 0.482092 0.597907 0.648892 0.763702 0.882739 0.879638 0.854644 0.869655 0.925996 0.868203 0.717441 0.632317 0.612108 0.599363 0.509295 0.441818 0.490269 0.562274 0.617310 0.617392 0.605016 0.528293 0.501721 0.463313 0.382041 0.409743 0.429953 0.442349 0.480412 0.508216 0.572577 0.646580 0.691676 0.543459 0.339703 0.350102 0.603038 0.796041 0.798704 0.877266 0.954962 0.947803 0.958084 1.000000 0.943413 0.869628 0.817655 

0.342424 0.288267 0.220216 0.228981 0.190399 0.236022 0.327738 0.351315 0.286665 0.182776 0.093146 0.025901 0.099139 0.173369 0.091022 0.013640 0.012080 0.060146 0.005709 0.112631 0.335218 0.376058 0.198056 0.240832 0.361611 0.379634 0.322201 0.281523 0.272760 0.329708 0.228928 0.140063 0.186340 0.197176 0.168703 0.299401 0.323247 0.300848 0.310653 0.231125 0.149798 0.078318 0.034196 0.030335 0.015299 0.059742 0.069223 0.127356 0.091698 0.132574 0.214428 0.219263 0.246491 0.279925 0.323331 0.316956 0.275754 0.278501 0.250680 0.204415 0.270010 0.274480 0.247807 0.207366 0.182141 0.228463 0.172233 0.144096 0.093297 0.037248 0.015896 0.015577 0.069454 0.159739 0.236347 0.314853 0.326477 0.219562 0.121502 0.191477 0.328182 0.329883 0.338261 0.364990 0.393642 0.342298 0.347787 0.372927 0.353697 0.405389 0.368432 0.443396 0.584504 0.614537 0.573343 0.549773 0.576571 0.630592 0.591203 0.709273 0.799017 

0.256945 0.231549 0.281821 0.295996 0.238395 0.146236 0.148025 0.077286 0.042313 0.116271 0.139346 0.125007 0.067004 0.039877 0.120891 0.148635 0.137527 0.157082 0.184790 0.280206 0.337741 0.292204 0.187564 0.146622 0.110283 0.000000 0.120195 0.219952 0.135240 0.138646 0.122350 0.129501 0.242684 0.280369 0.305429 0.312407 0.331402 0.394665 0.284547 0.222338 0.192620 0.209169 0.257414 0.285240 0.337076 0.409415 0.422831 0.385530 0.398229 0.454032 0.479919 0.396713 0.255102 0.147180 0.233539 0.274927 0.421338 0.609129 0.614340 0.583935 0.524018 0.381174 0.283131 0.284719 0.324283 0.479829 0.584604 0.577942 0.555197 0.457802 0.350093 0.355897 0.395025 0.410631 0.300499 0.258552 0.375940 0.420282 0.419404 0.419165 0.469124 0.635201 0.731423 0.753933 0.767948 0.755391 0.778154 0.705612 0.507674 0.493462 0.551849 0.641358 0.769547 0.912203 0.913384 0.792904 0.750139 0.776098 0.695583 0.804917 0.913508 

0.067679 0.000000 0.047543 0.061218 0.098344 0.109334 0.080085 0.047641 0.065918 0.137910 0.188446 0.161781 0.106989 0.142143 0.124344 0.141600 0.137161 0.113857 0.140418 0.127291 0.109860 0.163408 0.240530 0.309541 0.358126 0.364828 0.353489 0.440932 0.452926 0.391767 0.342632 0.258561 0.283140 0.272223 0.216506 0.219591 0.275456 0.319464 0.363928 0.391556 0.390368 0.425262 0.423963 0.445594 0.496688 0.462760 0.421336 0.433698 0.383298 0.339131 0.302857 0.239485 0.189678 0.168348 0.192103 0.320775 0.374900 0.353579 0.290452 0.268448 0.319385 0.365767 0.414665 0.429710 0.459044 0.439516 0.380902 0.270772 0.199065 0.229204 0.301476 0.344545 0.381302 0.416964 0.378721 0.280813 0.281570 0.274825 0.297575 0.342683 0.438960 0.404196 0.393799 0.324011 0.305329 0.298906 0.349326 0.398222 0.467566 0.439787 0.441612 0.447122 0.454065 0.523352 0.645928 0.733050 0.807424 0.851519 0.867962 0.896293 1.000000 

0.387179 0.311997 0.200518 0.092267 0.063325 0.013948 0.000000 0.242671 0.432013 0.470045 0.435767 0.379530 0.442896 0.471482 0.449383 0.381317 0.234995 0.123174 0.096480 0.090177 0.234130 0.283589 0.194459 0.175673 0.131854 0.114852 0.168676 0.222031 0.333353 0.511179 0.457303 0.450980 0.438843 0.402458 0.367226 0.310598 0.321064 0.402689 0.395921 0.285584 0.220533 0.248857 0.213419 0.228327 0.218317 0.274269 0.364122 0.338677 0.293499 0.246789 0.273779 0.215358 0.165698 0.147412 0.144737 0.077901 0.196818 0.274981 0.380934 0.382486 0.424057 0.460153 0.419424 0.365778 0.241852 0.280380 0.351899 0.376500 0.417618 0.387786 0.368367 0.434856 0.418010 0.390938 0.485909 0.587133 0.641102 0.539371 0.519502 0.496365 0.481570 0.455330 0.373294 0.334181 0.368943 0.422537 0.403119 0.357708 0.451793 0.549115 0.596937 0.629365 0.571178 0.519221 0.507293 0.492863 0.459809 0.520203 0.602221 0.634299 0.678545 

0.170338 0.152749 0.162299 0.209811 0.291932 0.323600 0.281060 0.263985 0.314587 0.311920 0.218700 0.220600 0.200573 0.227511 0.325956 0.326373 0.306154 0.247417 0.208572 0.202037 0.176160 0.171610 0.176695 0.158534 0.130251 0.153817 0.178586 0.173205 0.265721 0.278687 0.252301 0.282457 0.310266 0.276590 0.192589 0.217920 0.306167 0.310510 0.281122 0.259483 0.235001 0.218324 0.243879 0.206130 0.082172 0.000000 0.030168 0.033267 0.141342 0.355136 0.460116 0.456572 0.406827 0.374310 0.362729 0.348854 0.286670 0.241082 0.194009 0.192722 0.218882 0.245064 0.281453 0.258224 0.279848 0.296909 0.239071 0.285592 0.301345 0.318794 0.377134 0.415320 0.506905 0.534497 0.615901 0.638111 0.598857 0.536953 0.485523 0.466643 0.477872 0.513060 0.524995 0.473707 0.393072 0.375828 0.464226 0.550949 0.534057 0.561873 0.595115 0.630561 0.630229 0.608704 0.530754 0.580447 0.698919 0.785877 0.881634 1.000000 0.966354 

0.134376 0.042892 0.125205 0.207845 0.192833 0.084196 0.007947 0.105228 0.148993 0.036203 0.000000 0.029428 0.041036 0.107225 0.138766 0.055737 0.070008 0.133780 0.029723 0.000877 0.129480 0.152870 0.155978 0.189596 0.170404 0.241992 0.279233 0.190328 0.086078 0.148900 0.255967 0.323122 0.274521 0.165884 0.252898 0.207593 0.109454 0.105446 0.157028 0.131677 0.128775 0.256626 0.342795 0.378651 0.377411 0.304535 0.202997 0.230036 0.227452 0.314768 0.282164 0.171473 0.091330 0.258760 0.429587 0.529065 0.536643 0.459438 0.327916 0.195637 0.270333 0.302784 0.261179 0.300233 0.363786 0.492009 0.654969 0.711680 0.603462 0.462559 0.344310 0.408000 0.518941 0.565817 0.551091 0.528863 0.599447 0.620836 0.501955 0.441780 0.712015 0.831666 0.497660 0.251493 0.130155 0.174687 0.273326 0.471649 0.612628 0.642588 0.546043 0.474771 0.367337 0.481770 0.603504 0.756321 0.700138 0.825278 0.920776 0.883317 0.831099 

0.117802 0.150800 0.229469 0.276009 0.273560 0.211581 0.179360 0.179070 0.229332 0.286125 0.353699 0.414575 0.403331 0.309165 0.184978 0.128274 0.140259 0.119979 0.056547 0.000000 0.019690 0.021293 0.098649 0.204022 0.257079 0.281695 0.315737 0.307956 0.300377 0.327202 0.324312 0.289742 0.234517 0.216350 0.241290 0.211031 0.194637 0.159316 0.131392 0.150019 0.257548 0.334390 0.355260 0.366740 0.404132 0.430453 0.423974 0.344909 0.278656 0.242546 0.280460 0.296239 0.384964 0.384904 0.303181 0.213651 0.238584 0.275002 0.325132 0.414564 0.486600 0.444816 0.461346 0.471160 0.397826 0.323732 0.342205 0.408367 0.452616 0.430848 0.300158 0.249119 0.275239 0.317673 0.376165 0.367051 0.351217 0.347238 0.351817 0.311029 0.225873 0.128035 0.088791 0.141338 0.236637 0.238269 0.225531 0.250218 0.356740 0.468767 0.525533 0.474594 0.426078 0.387434 0.382478 0.408520 0.345294 0.342687 0.449363 0.661223 0.859320 

0.027673 0.022754 0.002598 0.000000 0.019018 0.040286 0.055134 0.044369 0.049211 0.028232 0.035728 0.054987 0.081088 0.117294 0.132680 0.152546 0.212555 0.227174 0.183969 0.130354 0.096156 0.117269 0.122583 0.124647 0.117805 0.120517 0.122498 0.110418 0.112205 0.136699 0.164775 0.173136 0.206107 0.213106 0.224420 0.237267 0.309539 0.406167 0.441748 0.429577 0.389499 0.348828 0.319265 0.301597 0.319192 0.346993 0.383304 0.392851 0.331381 0.303740 0.330170 0.344749 0.364613 0.427869 0.462932 0.424694 0.384355 0.365732 0.427540 0.473696 0.417214 0.366895 0.357359 0.424519 0.512863 0.496285 0.448264 0.439688 0.463734 0.450909 0.405676 0.395594 0.415581 0.390024 0.383081 0.406037 0.431790 0.499457 0.579730 0.588907 0.554820 0.546602 0.546397 0.546845 0.562476 0.568969 0.559646 0.581406 0.605586 0.607105 0.581982 0.559918 0.594308 0.623787 0.681399 0.665633 0.685670 0.794013 0.880566 0.929606 0.976563 

0.409026 0.532301 0.589144 0.539284 0.525960 0.473719 0.394944 0.366415 0.295070 0.226012 0.209065 0.186746 0.139605 0.062350 0.034054 0.095514 0.152336 0.145116 0.098490 0.137180 0.178589 0.146916 0.161398 0.162139 0.119161 0.094784 0.113948 0.099467 0.097418 0.101801 0.074059 0.038152 0.036950 0.047708 0.000000 0.045238 0.145819 0.195714 0.197106 0.174346 0.121909 0.106211 0.116195 0.116061 0.122141 0.075703 0.041707 0.054228 0.167460 0.367031 0.384033 0.359329 0.356885 0.418260 0.503285 0.576541 0.579465 0.613907 0.519636 0.401129 0.396069 0.411224 0.347961 0.353165 0.297926 0.289962 0.218704 0.130203 0.082491 0.053061 0.057091 0.062694 0.125374 0.142932 0.118168 0.137644 0.152999 0.239174 0.346478 0.381054 0.375652 0.349767 0.352085 0.421505 0.494084 0.569630 0.658136 0.657755 0.639944 0.667995 0.626063 0.512032 0.468773 0.414187 0.332670 0.289848 0.227552 0.176284 0.108904 0.063667 0.099303 

0.204857 0.205841 0.177095 0.125826 0.123221 0.119291 0.100935 0.084285 0.036203 0.038300 0.070842 0.081091 0.082729 0.055054 0.000000 0.006864 0.003801 0.006347 0.020047 0.062520 0.046192 0.052300 0.106427 0.166814 0.123776 0.106518 0.189551 0.204666 0.152106 0.082326 0.039566 0.056098 0.064973 0.077160 0.113800 0.089051 0.031721 0.038957 0.040056 0.015011 0.070549 0.178997 0.244526 0.211375 0.225367 0.297807 0.430526 0.488424 0.390951 0.316090 0.295700 0.271369 0.310834 0.314016 0.299846 0.324020 0.364262 0.359944 0.346966 0.409617 0.447652 0.499128 0.493312 0.502202 0.529646 0.576108 0.586348 0.517542 0.496080 0.562083 0.638455 0.682786 0.715969 0.686761 0.695426 0.791971 0.908566 0.986119 0.965111 0.894976 0.789083 0.661473 0.607896 0.683216 0.740407 0.731773 0.673235 0.663553 0.650007 0.684057 0.732906 0.770678 0.794613 0.811931 0.777557 0.716014 0.682207 0.751722 0.736960 0.700009 0.660478 

0.426674 0.386543 0.336710 0.286473 0.329973 0.387499 0.388886 0.293200 0.235923 0.235811 0.304613 0.312910 0.262558 0.258110 0.277329 0.245307 0.250720 0.251753 0.268693 0.260106 0.199762 0.179574 0.140364 0.135099 0.238627 0.290270 0.290133 0.244838 0.200684 0.178822 0.141420 0.166384 0.205997 0.212749 0.221277 0.218920 0.225013 0.163661 0.099471 0.109423 0.152104 0.186907 0.162979 0.193655 0.243219 0.231219 0.156890 0.059941 0.051502 0.044523 0.000000 0.020745 0.089833 0.201377 0.203521 0.174572 0.207221 0.207171 0.122862 0.063419 0.059744 0.072533 0.081310 0.069887 0.058625 0.074303 0.118591 0.107230 0.138618 0.191468 0.219719 0.230148 0.254711 0.273079 0.291686 0.297845 0.302800 0.313810 0.366481 0.395800 0.374736 0.377933 0.403800 0.380869 0.319367 0.292211 0.307592 0.293675 0.241677 0.217706 0.248219 0.209765 0.196855 0.239542 0.328824 0.435899 0.463135 0.600882 0.675303 0.722585 0.785504 

0.000000 0.035623 0.166244 0.193370 0.103833 0.099458 0.240392 0.348921 0.591610 0.611445 0.502455 0.405146 0.419086 0.460043 0.522849 0.439111 0.305098 0.189739 0.172369 0.220589 0.308717 0.301592 0.336973 0.358543 0.434517 0.528584 0.540419 0.452130 0.427302 0.434807 0.433892 0.534012 0.666276 0.712833 0.624850 0.439849 0.331247 0.423441 0.386168 0.327603 0.312832 0.302332 0.337261 0.423996 0.502948 0.528353 0.473773 0.383792 0.472000 0.559113 0.660304 0.811960 0.930728 1.000000 0.947151 0.914529 0.814030 0.785144 0.800493 0.747950 0.716515 0.687803 0.682843 0.661312 0.669132 0.703771 0.679538 0.563261 0.438516 0.408247 0.481579 0.550056 0.495248 0.403799 0.322827 0.284741 0.344179 0.464595 0.634381 0.626421 0.535858 0.456125 0.493170 0.524062 0.549118 0.537466 0.565122 0.570863 0.577592 0.665526 0.742461 0.853524 0.806318 0.670601 0.573798 0.561748 0.447443 0.275207 0.236946 0.268984 0.278456 

0.264678 0.253589 0.250704 0.226747 0.205608 0.228488 0.285848 0.283984 0.259206 0.175806 0.153855 0.177778 0.182909 0.207559 0.193446 0.141880 0.118755 0.109780 0.102188 0.107242 0.132695 0.180808 0.209161 0.198351 0.187039 0.209629 0.215276 0.179942 0.150582 0.114094 0.103983 0.150109 0.211027 0.225227 0.229761 0.238005 0.263713 0.319196 0.368339 0.386890 0.321700 0.188576 0.062689 0.000000 0.085820 0.178862 0.251181 0.280783 0.297693 0.311522 0.329733 0.375274 0.450589 0.537058 0.603446 0.617830 0.592898 0.521736 0.472898 0.392272 0.363979 0.351528 0.349175 0.364524 0.422235 0.490002 0.523064 0.553305 0.589031 0.569490 0.518172 0.542272 0.546824 0.559095 0.526792 0.495753 0.474563 0.493096 0.519775 0.523439 0.535396 0.563532 0.560756 0.522481 0.512851 0.522117 0.556254 0.549408 0.578227 0.632187 0.666983 0.713907 0.736546 0.751774 0.826323 0.903934 0.972395 1.000000 0.980537 0.901749 0.796520 

0.370172 0.432534 0.443327 0.370615 0.310530 0.263810 0.273977 0.321180 0.383889 0.351058 0.207258 0.146582 0.158896 0.127336 0.094239 0.116423 0.145239 0.142344 0.162293 0.149630 0.177106 0.166910 0.226768 0.245708 0.216643 0.141478 0.120336 0.108289 0.065469 0.021992 0.013711 0.039502 0.112538 0.141152 0.078399 0.000000 0.046817 0.100330 0.143585 0.217300 0.278497 0.350503 0.353119 0.293812 0.228510 0.127784 0.116704 0.175063 0.213382 0.205049 0.203846 0.175797 0.114546 0.082677 0.175942 0.278243 0.382058 0.514066 0.569395 0.520721 0.501709 0.452965 0.381599 0.321175 0.272715 0.278427 0.273707 0.232140 0.233059 0.263860 0.176285 0.095853 0.102373 0.148511 0.195405 0.205441 0.257524 0.348834 0.436466 0.440317 0.417158 0.364218 0.381082 0.479222 0.516634 0.461500 0.433769 0.433659 0.400874 0.377921 0.331695 0.338073 0.456649 0.538182 0.561333 0.555426 0.581145 0.598347 0.662488 0.745474 0.790323 

0.336552 0.396979 0.443569 0.432226 0.399788 0.336969 0.194062 0.026709 0.000000 0.026482 0.071791 0.119369 0.138200 0.270961 0.387686 0.495704 0.592084 0.584376 0.584575 0.651223 0.635541 0.571863 0.548278 0.473077 0.402385 0.334731 0.321153 0.347524 0.368207 0.430196 0.411326 0.343474 0.276019 0.251121 0.308857 0.336422 0.342738 0.299154 0.363319 0.468662 0.527925 0.559525 0.490984 0.429682 0.355238 0.321987 0.309993 0.287312 0.317227 0.368762 0.403869 0.451469 0.478530 0.539976 0.592431 0.614178 0.657997 0.664508 0.641174 0.588641 0.458118 0.412130 0.405345 0.456251 0.610883 0.676233 0.656337 0.538845 0.403517 0.407042 0.550502 0.664329 0.598082 0.526117 0.562904 0.672857 0.751347 0.738088 0.743913 0.798034 0.768473 0.689192 0.690931 0.767588 0.872524 0.934507 0.958405 0.937970 0.856403 0.721357 0.692928 0.703102 0.775304 0.787686 0.721896 0.634321 0.537565 0.467757 0.484135 0.539908 0.588581 

0.337110 0.228792 0.184566 0.254775 0.361367 0.398572 0.407743 0.400576 0.310238 0.110933 0.032801 0.189603 0.210907 0.176040 0.342938 0.403932 0.439775 0.515571 0.547093 0.503739 0.480987 0.541334 0.526207 0.476542 0.531725 0.410374 0.342251 0.359989 0.391998 0.412587 0.480261 0.538801 0.619550 0.592609 0.455183 0.376532 0.411142 0.403985 0.370441 0.394812 0.506870 0.522640 0.406516 0.260471 0.262052 0.280199 0.310455 0.282059 0.361704 0.373894 0.455962 0.456339 0.530005 0.671790 0.633235 0.595632 0.680415 0.624698 0.623014 0.555057 0.550134 0.715180 0.882628 0.926311 0.762981 0.545324 0.401999 0.379906 0.358371 0.258430 0.294201 0.287326 0.341492 0.497795 0.611813 0.666423 0.623727 0.550811 0.535041 0.432820 0.391555 0.267720 0.073375 0.000000 0.147650 0.323911 0.398794 0.281600 0.156619 0.224865 0.315016 0.395755 0.419033 0.354631 0.368439 0.407136 0.438903 0.676359 0.827398 0.883551 0.934332 

0.200171 0.178005 0.231695 0.294362 0.324234 0.365050 0.341020 0.257850 0.204263 0.149639 0.095746 0.075626 0.081434 0.080076 0.062439 0.034862 0.000000 0.010054 0.054773 0.038207 0.010770 0.013190 0.040308 0.091883 0.151672 0.183117 0.183928 0.158098 0.140910 0.079127 0.062318 0.106010 0.159933 0.181945 0.163622 0.137027 0.152062 0.191577 0.179717 0.215188 0.245316 0.269002 0.263138 0.256784 0.239203 0.219798 0.211678 0.244776 0.325406 0.327959 0.291023 0.287619 0.256136 0.252518 0.263671 0.266129 0.265105 0.300968 0.290899 0.319084 0.352673 0.363957 0.341752 0.386032 0.486044 0.583772 0.623391 0.605487 0.512494 0.410381 0.407287 0.453129 0.528968 0.541195 0.483337 0.387679 0.344825 0.336679 0.391237 0.446469 0.472973 0.481573 0.522101 0.547547 0.569369 0.554622 0.550076 0.572885 0.639217 0.645807 0.623692 0.638519 0.648263 0.680767 0.767459 0.833286 0.860227 0.934843 1.000000 0.977717 0.883743 

0.000000 0.045448 0.155977 0.276241 0.522619 0.702426 0.747235 0.756997 0.684857 0.599531 0.492502 0.341490 0.164598 0.083823 0.098727 0.209087 0.289717 0.342243 0.435225 0.479422 0.417559 0.292671 0.177512 0.132399 0.173184 0.275232 0.439096 0.519538 0.533774 0.447701 0.390279 0.402833 0.458588 0.488623 0.504566 0.464444 0.392135 0.293243 0.282577 0.295620 0.259623 0.248798 0.308823 0.341727 0.253878 0.081739 0.092928 0.326655 0.591262 0.825905 0.951089 0.918508 0.844980 0.781269 0.744881 0.652861 0.607332 0.584252 0.539264 0.583697 0.689983 0.764224 0.788979 0.758433 0.677873 0.540027 0.420496 0.367149 0.429081 0.551238 0.629791 0.767578 0.941284 0.959380 0.922838 0.828289 0.805097 0.806342 0.785404 0.786856 0.724159 0.710502 0.704158 0.661234 0.658359 0.714935 0.735010 0.851268 0.947515 1.000000 0.942286 0.822420 0.631985 0.519152 0.551476 0.688768 0.776920 0.706752 0.671455 0.718652 0.787044 

0.257461 0.273588 0.303348 0.265656 0.237780 0.285523 0.350369 0.327170 0.285614 0.302597 0.340165 0.409303 0.401399 0.277095 0.153417 0.068722 0.000000 0.052196 0.239327 0.319949 0.213311 0.122796 0.147438 0.231817 0.261368 0.218301 0.161621 0.159742 0.226873 0.178127 0.104409 0.085586 0.131011 0.112481 0.155563 0.265503 0.277990 0.293902 0.317878 0.308951 0.300324 0.380051 0.447140 0.375003 0.281710 0.276402 0.248923 0.187550 0.202388 0.220565 0.247078 0.287012 0.307638 0.371464 0.334959 0.420846 0.567736 0.681812 0.815464 0.801497 0.846469 0.883748 0.884382 0.906104 0.872660 0.744539 0.667749 0.625742 0.608128 0.600914 0.590482 0.668530 0.712793 0.647268 0.620399 0.562391 0.488616 0.526415 0.586037 0.573346 0.506840 0.489077 0.487201 0.459493 0.491280 0.530875 0.595969 0.689327 0.697354 0.607889 0.525303 0.494246 0.499844 0.565676 0.597101 0.585284 0.645380 0.669489 0.712269 0.927257 1.000000 

0.059189 0.090371 0.157090 0.178660 0.149771 0.154053 0.162457 0.196379 0.156095 0.119774 0.057651 0.001678 0.000000 0.060193 0.188092 0.224761 0.216705 0.201414 0.167649 0.093561 0.057139 0.121779 0.190505 0.240431 0.332503 0.341957 0.294136 0.245589 0.244701 0.236014 0.239148 0.252002 0.262022 0.336197 0.466406 0.547882 0.578831 0.545086 0.518476 0.553606 0.588843 0.550266 0.506672 0.515937 0.556826 0.641258 0.673804 0.709059 0.783067 0.902131 0.910623 0.875299 0.791142 0.663931 0.563040 0.562838 0.593295 0.607652 0.641943 0.702789 0.765056 0.764687 0.703004 0.665521 0.673984 0.730292 0.727122 0.764517 0.803706 0.742321 0.688165 0.647504 0.613025 0.574946 0.544637 0.557300 0.567499 0.543426 0.549059 0.648816 0.753615 0.816198 0.810786 0.808597 0.743540 0.659835 0.568842 0.558347 0.546352 0.468588 0.439100 0.496704 0.521073 0.553724 0.592424 0.573665 0.580178 0.627681 0.675976 0.713375 0.803427 

0.010077 0.047362 0.083874 0.154252 0.256520 0.351495 0.377889 0.330206 0.197892 0.094398 0.131382 0.196192 0.183354 0.226052 0.200499 0.176089 0.085722 0.000000 0.014869 0.117312 0.155404 0.130595 0.064638 0.000138 0.007775 0.075318 0.135487 0.256092 0.322925 0.303622 0.220623 0.218234 0.232272 0.254381 0.275308 0.277696 0.256051 0.267023 0.302685 0.356678 0.458288 0.520315 0.543136 0.653412 0.661161 0.542722 0.361395 0.290170 0.331527 0.377982 0.406711 0.446789 0.481440 0.498280 0.485508 0.407219 0.385812 0.410117 0.423846 0.439994 0.462868 0.458729 0.387228 0.339473 0.318610 0.327354 0.403811 0.471203 0.490829 0.553482 0.569162 0.553871 0.560671 0.514075 0.449587 0.440865 0.374319 0.277497 0.195393 0.094091 0.180429 0.270697 0.289017 0.295292 0.265522 0.201837 0.221327 0.311184 0.549927 0.663372 0.652828 0.708367 0.837879 0.872831 0.810961 0.812036 0.850359 0.951137 1.000000 0.978784 0.825168 

0.030367 0.196688 0.250094 0.368087 0.387692 0.374748 0.425076 0.496117 0.395177 0.345380 0.348029 0.401280 0.443074 0.427624 0.450685 0.417687 0.402610 0.408249 0.368392 0.366910 0.414882 0.473854 0.556868 0.481942 0.318410 0.243585 0.365096 0.372554 0.234599 0.099981 0.076243 0.076734 0.006393 0.072590 0.234881 0.378378 0.382110 0.359389 0.408980 0.434719 0.355808 0.249011 0.265088 0.259241 0.222978 0.274856 0.325275 0.341953 0.363725 0.375143 0.389103 0.360718 0.320323 0.289799 0.214284 0.146352 0.176398 0.351201 0.497059 0.526701 0.464234 0.362958 0.348169 0.392547 0.478904 0.538143 0.591725 0.630664 0.737444 0.836013 0.785474 0.730999 0.736921 0.689735 0.719734 0.750166 0.659569 0.455899 0.334926 0.391135 0.506976 0.546781 0.570052 0.653145 0.769451 0.792054 0.804929 0.757209 0.656752 0.562595 0.344503 0.244979 0.243234 0.381953 0.467227 0.500287 0.495933 0.502335 0.529129 0.484078 0.491294 

0.294830 0.191610 0.055543 0.000000 0.036781 0.055730 0.056327 0.036719 0.125838 0.191071 0.206740 0.125482 0.071197 0.098585 0.119967 0.197610 0.256835 0.303978 0.278507 0.160012 0.090693 0.087078 0.139338 0.186882 0.187064 0.154038 0.153530 0.170917 0.216259 0.231765 0.233952 0.211054 0.220720 0.193660 0.134850 0.100197 0.168372 0.229015 0.183138 0.195067 0.206703 0.215253 0.293151 0.354869 0.337843 0.348322 0.396374 0.347201 0.300788 0.257893 0.182340 0.150352 0.134481 0.236880 0.351075 0.366214 0.332155 0.301636 0.327888 0.355627 0.350505 0.363740 0.467018 0.665358 0.769342 0.784910 0.735149 0.670973 0.618451 0.590233 0.585337 0.651843 0.735416 0.761829 0.807780 0.857413 0.881050 0.756678 0.637728 0.563126 0.570081 0.633603 0.675238 0.717701 0.727963 0.692281 0.688498 0.596071 0.638070 0.757109 0.854972 0.892344 0.839370 0.723248 0.659041 0.650411 0.714458 0.774872 0.777007 0.752162 0.694491 

0.277681 0.346374 0.403074 0.426091 0.374575 0.280708 0.221937 0.200240 0.170321 0.129784 0.127387 0.135006 0.096715 0.054556 0.018256 0.000000 0.009156 0.035268 0.127330 0.224796 0.278831 0.294651 0.264420 0.281086 0.271104 0.270942 0.263117 0.234795 0.237400 0.274049 0.318136 0.365792 0.352188 0.383047 0.434454 0.459897 0.516180 0.573041 0.585243 0.622000 0.645018 0.628402 0.622426 0.585508 0.562169 0.515347 0.449328 0.356144 0.261691 0.220926 0.237362 0.307615 0.367379 0.391329 0.342628 0.285914 0.256596 0.248531 0.224316 0.185129 0.164949 0.191086 0.182812 0.180734 0.164323 0.187843 0.233778 0.270589 0.317349 0.338859 0.354493 0.398723 0.391201 0.368988 0.348809 0.349135 0.393055 0.465977 0.468639 0.416694 0.394756 0.357363 0.397821 0.490074 0.628557 0.744712 0.780480 0.759532 0.816517 0.876934 0.869861 0.800561 0.706932 0.603230 0.552980 0.506414 0.491246 0.487119 0.542686 0.692765 0.814960 

0.069671 0.086854 0.086415 0.068478 0.047577 0.000000 0.021735 0.076225 0.100878 0.104548 0.105680 0.100403 0.139263 0.164613 0.207127 0.186081 0.223486 0.286342 0.294469 0.300040 0.248963 0.208231 0.164959 0.133974 0.183681 0.204979 0.243200 0.274837 0.281174 0.298566 0.298736 0.285780 0.233771 0.224931 0.205492 0.204681 0.247345 0.336759 0.339367 0.309952 0.299630 0.343606 0.409526 0.419451 0.331968 0.271548 0.262304 0.269413 0.350763 0.417933 0.424483 0.366173 0.317404 0.335537 0.393325 0.555790 0.693384 0.731448 0.707253 0.719293 0.735153 0.754763 0.739352 0.647142 0.578632 0.525050 0.467443 0.419434 0.388130 0.372848 0.382037 0.393941 0.417888 0.441962 0.376082 0.391600 0.408944 0.368580 0.424683 0.492822 0.480019 0.417155 0.403065 0.418127 0.465978 0.495266 0.538943 0.561101 0.567137 0.532676 0.479085 0.502761 0.520508 0.595853 0.752520 0.906535 0.926445 0.905769 0.974703 1.000000 0.935135 

0.136153 0.087457 0.060248 0.063934 0.069657 0.112115 0.153426 0.127902 0.090132 0.000000 0.014754 0.117232 0.223762 0.245544 0.249399 0.186247 0.155116 0.217180 0.363278 0.413542 0.417584 0.455047 0.473807 0.385800 0.243809 0.253776 0.305691 0.441353 0.495029 0.385657 0.247269 0.137443 0.149514 0.216748 0.265657 0.343813 0.340663 0.355747 0.381406 0.314579 0.300779 0.279085 0.242372 0.214796 0.290947 0.391167 0.478656 0.476283 0.401914 0.354387 0.290301 0.287056 0.195198 0.180914 0.229540 0.339293 0.308738 0.329523 0.307749 0.240869 0.228937 0.237439 0.229684 0.211172 0.175396 0.290728 0.386762 0.372662 0.356678 0.379674 0.323139 0.299863 0.354606 0.402236 0.466593 0.507993 0.508152 0.512679 0.514614 0.521447 0.487686 0.411988 0.426097 0.405180 0.368031 0.385879 0.298960 0.270138 0.328035 0.381292 0.433849 0.434493 0.489592 0.557438 0.631929 0.643824 0.687184 0.873188 0.995118 1.000000 0.858563 

0.353459 0.276099 0.248985 0.221251 0.198438 0.161265 0.158674 0.179462 0.308272 0.370050 0.338516 0.347504 0.471548 0.531933 0.510287 0.446549 0.277542 0.201737 0.246248 0.205936 0.211636 0.181926 0.165636 0.125984 0.212538 0.354135 0.398204 0.299620 0.148617 0.028561 0.000000 0.073300 0.120318 0.106042 0.163610 0.221351 0.193233 0.196615 0.270058 0.303619 0.277696 0.360158 0.425551 0.344154 0.368189 0.420465 0.473461 0.533067 0.504367 0.483904 0.365908 0.236832 0.154059 0.207301 0.242116 0.271505 0.251063 0.186258 0.152882 0.160432 0.210267 0.348936 0.367986 0.257328 0.242744 0.230611 0.216351 0.188295 0.189784 0.283450 0.381745 0.509182 0.552471 0.517608 0.499746 0.515453 0.376104 0.228901 0.187992 0.229046 0.239795 0.272276 0.188407 0.154755 0.193485 0.285698 0.349657 0.420157 0.422231 0.468309 0.439327 0.433282 0.496453 0.599503 0.599723 0.637540 0.743321 0.772404 0.791646 0.834499 0.903148 

0.271194 0.158012 0.075217 0.105005 0.146639 0.178492 0.292435 0.351533 0.296564 0.206107 0.248949 0.298085 0.299981 0.209840 0.100908 0.069746 0.066361 0.077286 0.129095 0.124247 0.119195 0.125587 0.145014 0.088638 0.023841 0.040525 0.039166 0.003169 0.054093 0.055852 0.129693 0.132204 0.108365 0.122385 0.108212 0.132611 0.105957 0.100809 0.165274 0.237605 0.237178 0.179361 0.167047 0.122210 0.145683 0.173803 0.237456 0.196110 0.196429 0.234912 0.198762 0.178588 0.167652 0.191752 0.231646 0.218247 0.164678 0.185310 0.158048 0.126073 0.103701 0.119688 0.163800 0.288222 0.395989 0.351143 0.260578 0.202923 0.151022 0.114483 0.112879 0.072771 0.066816 0.076385 0.169220 0.246357 0.235362 0.196682 0.177353 0.214956 0.278064 0.282645 0.131257 0.000000 0.012993 0.108527 0.298472 0.510808 0.664081 0.742643 0.666394 0.450953 0.277707 0.256536 0.286746 0.435976 0.614193 0.812029 0.944154 1.000000 0.925526 

0.157047 0.141012 0.107858 0.090606 0.123831 0.158782 0.123560 0.135578 0.044408 0.050624 0.239868 0.306966 0.265247 0.157660 0.231469 0.267740 0.243483 0.099293 0.008772 0.070633 0.089746 0.101512 0.107565 0.058983 0.012169 0.083418 0.047684 0.000000 0.041397 0.120291 0.158806 0.282684 0.403063 0.385496 0.316450 0.286198 0.302574 0.251116 0.223144 0.238661 0.212934 0.216710 0.221398 0.190925 0.221921 0.185770 0.096287 0.132192 0.112990 0.080372 0.117127 0.168781 0.201701 0.206401 0.271495 0.290271 0.300594 0.369948 0.385574 0.273953 0.208476 0.251744 0.276971 0.228566 0.209051 0.199855 0.218406 0.210510 0.159693 0.115136 0.135367 0.116424 0.267593 0.402665 0.491665 0.529905 0.502663 0.554830 0.569634 0.556849 0.480392 0.430637 0.402698 0.373306 0.388406 0.390031 0.381505 0.265094 0.217446 0.230448 0.204659 0.252148 0.373754 0.478524 0.634274 0.731346 0.798421 0.825624 0.875651 1.000000 0.967558 

0.155797 0.109124 0.078519 0.077698 0.139621 0.176673 0.149702 0.083452 0.051708 0.100767 0.166003 0.193793 0.157094 0.170253 0.185004 0.171556 0.160535 0.112720 0.140680 0.109868 0.101067 0.126724 0.132526 0.114774 0.180276 0.239353 0.241338 0.178132 0.102007 0.100517 0.120375 0.143694 0.168761 0.154218 0.112226 0.107977 0.201378 0.263859 0.263137 0.226988 0.101484 0.043079 0.021395 0.106841 0.146425 0.089486 0.039349 0.064642 0.057994 0.016531 0.029396 0.105015 0.128452 0.095639 0.067400 0.024043 0.063571 0.106542 0.150131 0.158961 0.186025 0.203246 0.252497 0.237857 0.220733 0.236483 0.204630 0.141002 0.135542 0.188275 0.243083 0.226478 0.155436 0.169509 0.115053 0.024525 0.025222 0.105337 0.209539 0.202903 0.178560 0.166946 0.162686 0.157505 0.164790 0.213290 0.273961 0.228452 0.233250 0.260162 0.256100 0.269241 0.275043 0.174319 0.227551 0.423463 0.647423 0.840520 0.973842 1.000000 0.900130 

0.059943 0.005706 0.000000 0.046678 0.082008 0.067878 0.031021 0.063130 0.109283 0.122768 0.139629 0.178144 0.153883 0.104948 0.110336 0.096579 0.112346 0.153151 0.182455 0.205826 0.151067 0.108055 0.134925 0.123114 0.100882 0.114267 0.117825 0.099966 0.068956 0.053827 0.089555 0.140364 0.221646 0.244177 0.202190 0.163382 0.180875 0.146483 0.138869 0.159236 0.168403 0.144527 0.137800 0.160340 0.180343 0.178153 0.183600 0.168496 0.195462 0.266428 0.324833 0.354010 0.388243 0.379649 0.349165 0.322400 0.305868 0.321685 0.326397 0.373929 0.424787 0.428438 0.436567 0.492105 0.552684 0.531157 0.505950 0.484362 0.458871 0.459432 0.445371 0.409252 0.400418 0.431972 0.426369 0.385286 0.369996 0.397995 0.489975 0.574804 0.623616 0.634831 0.585150 0.490437 0.417285 0.429424 0.461595 0.476061 0.438522 0.319343 0.233487 0.201844 0.203603 0.270648 0.389762 0.557827 0.707369 0.842315 0.937395 1.000000 0.976005 

0.166777 0.161706 0.137056 0.111035 0.080007 0.059880 0.045823 0.053168 0.102590 0.126975 0.227125 0.285438 0.257469 0.257436 0.228105 0.192943 0.234196 0.206328 0.158830 0.142056 0.079702 0.059675 0.109050 0.147044 0.147281 0.109568 0.087180 0.041236 0.073116 0.136099 0.119901 0.093954 0.083596 0.118840 0.141973 0.158236 0.161923 0.153988 0.140975 0.130443 0.096639 0.068812 0.061608 0.081529 0.084984 0.077578 0.052928 0.022324 0.027675 0.047045 0.041073 0.000000 0.063737 0.114959 0.134611 0.148631 0.084082 0.100746 0.137820 0.157298 0.153711 0.136812 0.145943 0.215474 0.225409 0.197378 0.160417 0.161578 0.187295 0.187806 0.182958 0.164481 0.123847 0.108424 0.124865 0.152409 0.166023 0.134609 0.088796 0.061667 0.069449 0.080455 0.116629 0.204120 0.183668 0.161595 0.215900 0.222407 0.140075 0.129979 0.156317 0.179005 0.255719 0.313669 0.398506 0.514854 0.598523 0.648114 0.812084 1.000000 0.997861 

0.265149 0.181667 0.101447 0.065215 0.067567 0.105666 0.250406 0.225741 0.180648 0.237904 0.251354 0.108244 0.066494 0.143976 0.154360 0.110675 0.104197 0.164397 0.177261 0.212883 0.230468 0.208606 0.163198 0.177991 0.234218 0.278940 0.221946 0.148438 0.059516 0.047316 0.065036 0.050806 0.005230 0.092382 0.125708 0.172246 0.226891 0.261647 0.239559 0.211862 0.159347 0.063874 0.057951 0.086534 0.101159 0.073387 0.083771 0.164749 0.188309 0.164831 0.117869 0.043415 0.000000 0.103704 0.266866 0.350190 0.381295 0.345846 0.330310 0.349857 0.398042 0.362512 0.374262 0.412929 0.367723 0.220690 0.224669 0.316029 0.241647 0.312768 0.339938 0.267862 0.387629 0.499807 0.491252 0.416540 0.421469 0.399944 0.334651 0.369201 0.447104 0.464225 0.438860 0.338027 0.285176 0.240341 0.268746 0.320639 0.242835 0.360303 0.533337 0.647299 0.698788 0.736110 0.761027 0.776003 0.751755 0.751561 0.735832 0.764367 0.678218 

0.017350 0.044533 0.024177 0.033600 0.071660 0.086623 0.056071 0.046467 0.054259 0.062168 0.074179 0.095264 0.110397 0.172955 0.216436 0.214538 0.161282 0.132850 0.124051 0.129661 0.160877 0.188738 0.201741 0.186860 0.142973 0.111946 0.102819 0.139478 0.176388 0.182049 0.158769 0.116566 0.122732 0.149475 0.218866 0.277978 0.321619 0.326485 0.236929 0.228154 0.265637 0.217858 0.142648 0.183292 0.203568 0.176944 0.109145 0.094156 0.135983 0.146090 0.183096 0.221338 0.218955 0.194342 0.159274 0.125751 0.155950 0.147968 0.096187 0.079171 0.152758 0.148755 0.072449 0.029360 0.088203 0.108590 0.037452 0.024798 0.073701 0.124704 0.143131 0.171487 0.147807 0.094990 0.081441 0.085703 0.148414 0.181632 0.204607 0.171747 0.160706 0.148236 0.134366 0.135248 0.155946 0.162668 0.177599 0.170320 0.207547 0.262788 0.309900 0.305018 0.329572 0.362655 0.381849 0.384259 0.408320 0.465779 0.619381 0.810175 1.000000 

0.117883 0.115229 0.117239 0.119990 0.172504 0.164117 0.155138 0.096417 0.079219 0.087754 0.135179 0.246941 0.298242 0.267010 0.219524 0.215056 0.182889 0.161041 0.179946 0.162729 0.146183 0.166785 0.165874 0.155006 0.226902 0.223232 0.189506 0.217007 0.192589 0.150085 0.107945 0.099420 0.106986 0.104956 0.080059 0.081406 0.074308 0.085901 0.093898 0.179115 0.237768 0.284902 0.367437 0.374635 0.318322 0.277362 0.264176 0.263817 0.206305 0.164489 0.181758 0.194086 0.164138 0.154936 0.179491 0.232363 0.210806 0.229275 0.276899 0.296699 0.235905 0.134470 0.068196 0.118193 0.175129 0.153792 0.123893 0.120750 0.158648 0.272243 0.344909 0.309807 0.284857 0.296072 0.252291 0.160708 0.128327 0.217516 0.338637 0.417944 0.415043 0.361746 0.264072 0.133334 0.036032 0.027125 0.084985 0.193900 0.290047 0.251740 0.203846 0.243363 0.328802 0.456139 0.517456 0.526693 0.524869 0.742531 0.856378 1.000000 0.943509 

0.239055 0.247900 0.248009 0.244816 0.252703 0.270420 0.316327 0.356424 0.333509 0.258773 0.222095 0.261153 0.316283 0.365061 0.433802 0.379867 0.348910 0.418765 0.446870 0.382360 0.305338 0.301368 0.318121 0.339020 0.350493 0.314757 0.331591 0.394185 0.399904 0.402964 0.392793 0.386383 0.411850 0.425952 0.437358 0.399440 0.335166 0.321251 0.341462 0.370958 0.332562 0.301713 0.292845 0.257468 0.254503 0.292393 0.331624 0.403459 0.414341 0.410578 0.430548 0.460373 0.476019 0.450706 0.352293 0.311400 0.288644 0.267208 0.270233 0.264174 0.278242 0.294201 0.277040 0.324566 0.437071 0.497484 0.445799 0.437945 0.412623 0.349442 0.302517 0.303715 0.302648 0.301576 0.286355 0.309988 0.342314 0.328374 0.364398 0.425188 0.443653 0.456447 0.409381 0.376895 0.320512 0.352727 0.352833 0.319589 0.289253 0.226857 0.196960 0.191658 0.188164 0.234108 0.353982 0.471855 0.643354 0.824472 0.924384 1.000000 0.999591 

0.270907 0.287810 0.304651 0.302298 0.307785 0.317424 0.306742 0.254007 0.210048 0.210723 0.235264 0.265551 0.245966 0.217857 0.201074 0.210894 0.266821 0.341688 0.357175 0.311322 0.257549 0.250322 0.270010 0.287982 0.282474 0.261014 0.243816 0.239778 0.259516 0.304516 0.329446 0.289319 0.257824 0.291596 0.345180 0.350632 0.337044 0.319072 0.310159 0.308221 0.262374 0.245743 0.263273 0.292563 0.319386 0.315891 0.319647 0.359460 0.386606 0.388594 0.387176 0.366710 0.359030 0.356321 0.363377 0.358204 0.364992 0.326817 0.269030 0.252633 0.277961 0.321016 0.372481 0.406050 0.420369 0.410750 0.380751 0.367460 0.355038 0.336607 0.300477 0.296869 0.326190 0.357867 0.391953 0.394861 0.369744 0.399717 0.427084 0.456528 0.475441 0.472392 0.462644 0.440095 0.393408 0.373214 0.404362 0.436545 0.430654 0.404632 0.428746 0.400849 0.371006 0.405864 0.488815 0.622442 0.815965 0.952179 0.998773 1.000000 0.940525 

0.101095 0.099060 0.102288 0.000000 0.009590 0.136820 0.283313 0.284793 0.135633 0.080001 0.078525 0.093754 0.095382 0.093173 0.154522 0.139207 0.148058 0.157512 0.117568 0.133364 0.205151 0.255561 0.243611 0.240536 0.231789 0.165174 0.183898 0.229837 0.293721 0.275761 0.255758 0.304782 0.295001 0.344283 0.398041 0.401212 0.386885 0.356816 0.314729 0.276571 0.296957 0.365991 0.410555 0.380730 0.272713 0.214185 0.224303 0.263408 0.242567 0.199886 0.260962 0.233796 0.167937 0.221941 0.263578 0.308507 0.296627 0.224644 0.324115 0.331689 0.241334 0.293797 0.225614 0.112711 0.168774 0.210251 0.206466 0.196527 0.258448 0.369965 0.349903 0.273896 0.259553 0.261150 0.378296 0.382578 0.400798 0.476978 0.524665 0.521701 0.574552 0.516032 0.378521 0.224581 0.213311 0.255209 0.387579 0.451947 0.536960 0.549693 0.720688 0.740735 0.886636 0.940115 1.000000 0.952819 0.822938 0.628944 0.427273 0.316626 0.250438 

0.397505 0.400496 0.394121 0.422194 0.468082 0.457827 0.481457 0.543844 0.583554 0.584505 0.505629 0.462328 0.448103 0.453158 0.443431 0.476616 0.464583 0.439822 0.412007 0.342037 0.300276 0.263124 0.307874 0.325958 0.363013 0.382887 0.421115 0.442205 0.444607 0.453339 0.434756 0.407586 0.440137 0.497024 0.536964 0.498108 0.457549 0.450807 0.420742 0.369467 0.365333 0.409448 0.475343 0.452913 0.364498 0.310528 0.358872 0.459919 0.526741 0.564224 0.578059 0.495983 0.416554 0.380982 0.357796 0.322946 0.319236 0.302107 0.288967 0.340035 0.396657 0.395761 0.372191 0.448134 0.480338 0.436790 0.447358 0.431471 0.379493 0.319248 0.278327 0.267570 0.254833 0.243664 0.231887 0.218381 0.246478 0.308906 0.420038 0.472212 0.522570 0.554658 0.551737 0.512658 0.491148 0.447164 0.421387 0.423757 0.341912 0.252107 0.191703 0.215218 0.253343 0.286722 0.334715 0.432032 0.629222 0.853757 0.965678 1.000000 0.950013 

0.012718 0.126861 0.141387 0.056670 0.016395 0.000000 0.028234 0.053985 0.185750 0.252317 0.159297 0.108050 0.095697 0.071925 0.091443 0.094026 0.071416 0.067784 0.082830 0.123883 0.159345 0.133567 0.085828 0.096119 0.113310 0.155567 0.148808 0.138829 0.170387 0.145039 0.218486 0.229507 0.213544 0.234760 0.293171 0.258483 0.198892 0.127791 0.061232 0.110615 0.148650 0.199540 0.223932 0.176267 0.062602 0.015727 0.021428 0.070267 0.172158 0.283885 0.332643 0.360119 0.298006 0.202328 0.172738 0.227653 0.264343 0.326783 0.366944 0.331397 0.326392 0.258149 0.263134 0.249709 0.201616 0.177596 0.166096 0.160206 0.128513 0.120677 0.116408 0.171371 0.256379 0.292516 0.312954 0.259348 0.230906 0.173984 0.120095 0.104765 0.189163 0.262808 0.278238 0.248428 0.299987 0.284244 0.225704 0.164996 0.133855 0.228523 0.344437 0.364996 0.485177 0.610883 0.634131 0.613820 0.646966 0.795819 0.874863 0.958068 1.000000 

0.237200 0.270240 0.280582 0.245671 0.185921 0.294903 0.397283 0.309299 0.206352 0.138541 0.099349 0.235020 0.284749 0.204382 0.185950 0.293270 0.436370 0.450865 0.378318 0.390627 0.457003 0.337226 0.263019 0.330427 0.356230 0.393767 0.365116 0.373806 0.317452 0.189734 0.071385 0.000000 0.052053 0.122112 0.183822 0.187518 0.209889 0.184388 0.174292 0.278690 0.304149 0.203745 0.228781 0.277664 0.226208 0.305666 0.417616 0.433295 0.369236 0.324437 0.244533 0.124311 0.090681 0.179695 0.262302 0.308288 0.335743 0.386563 0.369261 0.296950 0.210595 0.324072 0.460721 0.507737 0.493838 0.394228 0.333201 0.376587 0.301572 0.251869 0.192909 0.187880 0.192187 0.159030 0.154258 0.074597 0.088415 0.173761 0.225517 0.291998 0.226233 0.218150 0.238941 0.202324 0.194059 0.141765 0.130551 0.227375 0.213598 0.183543 0.235448 0.278373 0.350678 0.411887 0.537857 0.698735 0.806275 0.789160 0.860104 0.999115 1.000000 

0.055880 0.128854 0.173030 0.164512 0.127758 0.055374 0.018597 0.023569 0.107596 0.210048 0.259809 0.240019 0.183329 0.140332 0.057207 0.008803 0.013326 0.034950 0.085823 0.112753 0.144745 0.096979 0.083137 0.189023 0.241121 0.164085 0.159980 0.162455 0.166127 0.171355 0.253104 0.215542 0.203171 0.259379 0.318171 0.229442 0.178979 0.205522 0.250735 0.199154 0.244891 0.201791 0.162853 0.135743 0.078677 0.060098 0.152566 0.141108 0.113171 0.015622 0.054172 0.158232 0.246476 0.165270 0.098909 0.135847 0.148062 0.200380 0.249920 0.233241 0.177122 0.134089 0.107402 0.073532 0.008452 0.000000 0.034371 0.133096 0.214247 0.287800 0.238731 0.165457 0.187064 0.205289 0.171346 0.195270 0.260288 0.257620 0.197172 0.181207 0.170374 0.112941 0.040486 0.084374 0.109908 0.055870 0.067038 0.121297 0.055543 0.143637 0.245988 0.224397 0.196981 0.274465 0.331948 0.381034 0.527850 0.736027 0.966543 1.000000 0.892944 

0.249860 0.218562 0.196221 0.222764 0.188060 0.174476 0.191745 0.225183 0.161042 0.092970 0.014556 0.000000 0.041300 0.126501 0.195395 0.220002 0.250667 0.298032 0.337913 0.290785 0.248225 0.220970 0.166780 0.133201 0.166896 0.219261 0.225287 0.259997 0.233739 0.247953 0.316148 0.338783 0.292454 0.213622 0.195900 0.208736 0.180594 0.129967 0.141585 0.146156 0.148904 0.130036 0.131660 0.177650 0.187741 0.257379 0.323368 0.338381 0.351093 0.353049 0.351775 0.370904 0.358442 0.315640 0.279838 0.325755 0.343407 0.362367 0.346423 0.333650 0.363734 0.364555 0.294948 0.219873 0.182171 0.194841 0.264021 0.298123 0.253272 0.201361 0.198987 0.249376 0.309988 0.327579 0.319524 0.255492 0.210601 0.214291 0.251065 0.275933 0.232183 0.167015 0.166830 0.160397 0.154573 0.253446 0.333224 0.316214 0.314082 0.349488 0.345034 0.388688 0.373623 0.374233 0.414350 0.455261 0.606093 0.800699 0.937275 1.000000 0.977048 

0.166308 0.245155 0.277311 0.275479 0.231736 0.139523 0.056161 0.052882 0.048034 0.102114 0.184481 0.219101 0.212419 0.127347 0.091284 0.103143 0.082988 0.047821 0.038677 0.043609 0.096382 0.149978 0.157147 0.158812 0.104373 0.031217 0.026480 0.040213 0.019915 0.011121 0.055535 0.086229 0.116067 0.146907 0.141119 0.122788 0.087429 0.111370 0.147831 0.154476 0.101943 0.095446 0.084305 0.174252 0.215798 0.214461 0.151007 0.116191 0.087387 0.049196 0.070487 0.097412 0.123863 0.107504 0.096444 0.092248 0.096027 0.084204 0.078567 0.125160 0.140835 0.099029 0.074411 0.099425 0.157563 0.229313 0.216797 0.163710 0.114780 0.063147 0.063303 0.066512 0.087704 0.119793 0.152791 0.190111 0.178135 0.162690 0.131204 0.133740 0.161197 0.175962 0.177961 0.118826 0.045943 0.012552 0.026310 0.000000 0.053661 0.084516 0.057324 0.030647 0.018541 0.041038 0.030708 0.061173 0.198518 0.334935 0.355850 0.448650 0.639709 

0.175835 0.129921 0.124995 0.209559 0.227305 0.249904 0.248019 0.172161 0.097061 0.125676 0.161339 0.167851 0.152610 0.063117 0.055671 0.126513 0.150517 0.140361 0.166650 0.154492 0.144705 0.147394 0.114105 0.135780 0.101948 0.048471 0.000000 0.065675 0.112110 0.122698 0.135007 0.093343 0.082617 0.146286 0.186644 0.177728 0.141101 0.099123 0.095706 0.146578 0.187906 0.197746 0.186255 0.232372 0.218517 0.111017 0.119890 0.137587 0.162277 0.205071 0.223084 0.163949 0.118629 0.181831 0.277173 0.258172 0.280863 0.325444 0.346632 0.246268 0.182089 0.137909 0.122194 0.134235 0.162735 0.170716 0.162604 0.163970 0.232684 0.262935 0.247901 0.264187 0.262356 0.236523 0.232354 0.213533 0.147613 0.153824 0.234529 0.284544 0.338914 0.376416 0.340056 0.299450 0.298275 0.297526 0.221023 0.299495 0.354911 0.431226 0.513093 0.543266 0.529592 0.467181 0.364951 0.416129 0.541822 0.678286 0.892140 0.979534 1.000000 
