# Supplementary material for: Distinct dynamics of neuronal activity during concurrent motor planning and execution
Source: Nat Commun. 2021 Sep 10;12:5390. doi: 10.1038/s41467-021-25558-8 (PMC8433382; doi:10.1038/s41467-021-25558-8)
Supplement: Supplementary file 5 — Source Data [file 41467_2021_25558_MOESM5_ESM.zip › Source Data/SFigure10/MS_Figure10C.txt]

NullSpaceVersusFrequencySpace_VC_LT_allFigures_v3.m
----------------------------------------------------------------------
**********************************************************************
----------------------------------------------------------------------
Correlation with planning vector. Rows: Sessions. Columns: lags 10 ms bins.
#Rows: 77.000000
#Cols: 101.000000

Column values: 
-100.000000 -99.000000 -98.000000 -97.000000 -96.000000 -95.000000 -94.000000 -93.000000 -92.000000 -91.000000 -90.000000 -89.000000 -88.000000 -87.000000 -86.000000 -85.000000 -84.000000 -83.000000 -82.000000 -81.000000 -80.000000 -79.000000 -78.000000 -77.000000 -76.000000 -75.000000 -74.000000 -73.000000 -72.000000 -71.000000 -70.000000 -69.000000 -68.000000 -67.000000 -66.000000 -65.000000 -64.000000 -63.000000 -62.000000 -61.000000 -60.000000 -59.000000 -58.000000 -57.000000 -56.000000 -55.000000 -54.000000 -53.000000 -52.000000 -51.000000 -50.000000 -49.000000 -48.000000 -47.000000 -46.000000 -45.000000 -44.000000 -43.000000 -42.000000 -41.000000 -40.000000 -39.000000 -38.000000 -37.000000 -36.000000 -35.000000 -34.000000 -33.000000 -32.000000 -31.000000 -30.000000 -29.000000 -28.000000 -27.000000 -26.000000 -25.000000 -24.000000 -23.000000 -22.000000 -21.000000 -20.000000 -19.000000 -18.000000 -17.000000 -16.000000 -15.000000 -14.000000 -13.000000 -12.000000 -11.000000 -10.000000 -9.000000 -8.000000 -7.000000 -6.000000 -5.000000 -4.000000 -3.000000 -2.000000 -1.000000 0.000000 

Rows: 
0.631432 0.656247 0.661101 0.695593 0.738114 0.746517 0.756076 0.786847 0.809404 0.788016 0.756134 0.740745 0.737120 0.738650 0.739862 0.710031 0.704681 0.749556 0.816760 0.876203 0.908601 0.929872 0.960799 0.988680 0.979436 0.936298 0.892719 0.869203 0.893451 0.908322 0.916765 0.930916 0.941403 0.926336 0.835527 0.712305 0.662146 0.701318 0.761775 0.820993 0.874879 0.912382 0.943634 0.961858 0.972224 0.976585 0.983776 1.000000 0.993551 0.964026 0.947196 0.920507 0.901154 0.901209 0.908553 0.908225 0.901230 0.899821 0.904626 0.926285 0.943207 0.936446 0.906968 0.874305 0.859949 0.835639 0.815472 0.827947 0.877031 0.907497 0.900398 0.883968 0.881317 0.870105 0.829705 0.800358 0.781738 0.743474 0.692819 0.613284 0.515887 0.433682 0.384561 0.362665 0.335436 0.281867 0.199052 0.095154 -0.004922 -0.077300 -0.118706 -0.164412 -0.225194 -0.284136 -0.313910 -0.307047 -0.275325 -0.232636 -0.180727 -0.126310 -0.104314 

0.655672 0.692384 0.688112 0.662323 0.671602 0.678976 0.645512 0.590851 0.528397 0.473611 0.472613 0.526065 0.592435 0.652290 0.673276 0.685282 0.688557 0.652793 0.630877 0.647840 0.689706 0.736772 0.790964 0.825039 0.788802 0.734538 0.691080 0.679557 0.686480 0.699910 0.717698 0.746797 0.772840 0.772020 0.786181 0.837738 0.869011 0.871653 0.843087 0.797246 0.775821 0.767169 0.763310 0.774156 0.821142 0.878403 0.923436 0.940493 0.921817 0.900283 0.864010 0.831142 0.855957 0.917987 0.951327 0.917200 0.868250 0.824315 0.821593 0.884298 0.964488 1.000000 0.992533 0.953428 0.871278 0.755323 0.650055 0.599284 0.577091 0.541430 0.546996 0.606353 0.661198 0.665892 0.602956 0.498508 0.392457 0.290342 0.189721 0.088108 0.003800 -0.056904 -0.116341 -0.189100 -0.282638 -0.365300 -0.419341 -0.462094 -0.517711 -0.572261 -0.619924 -0.660117 -0.676722 -0.671498 -0.651958 -0.605784 -0.522970 -0.407836 -0.300137 -0.214872 -0.160568 

0.748655 0.782735 0.797657 0.817770 0.826295 0.802060 0.808175 0.816153 0.825443 0.857916 0.893654 0.905649 0.892117 0.896554 0.908664 0.930151 0.925052 0.899667 0.904217 0.908495 0.910597 0.887992 0.874527 0.884683 0.901830 0.887293 0.880730 0.915948 0.926172 0.937877 0.943135 0.969140 0.978544 0.979126 0.966026 0.962011 0.985913 1.000000 0.987181 0.961641 0.931716 0.947130 0.965984 0.977428 0.980621 0.985520 0.973925 0.969850 0.949800 0.931914 0.903788 0.907119 0.904458 0.887094 0.868075 0.875764 0.877504 0.889529 0.897705 0.893738 0.884572 0.880552 0.873728 0.895962 0.878713 0.841885 0.805020 0.774820 0.744909 0.703520 0.659327 0.633026 0.599454 0.618018 0.621993 0.637246 0.645761 0.618983 0.578474 0.528155 0.456363 0.346331 0.271892 0.213280 0.216579 0.175183 0.126423 0.096989 0.048801 -0.000326 -0.034928 -0.088648 -0.120185 -0.138052 -0.161417 -0.146567 -0.121256 -0.137151 -0.127753 -0.126333 -0.133963 

0.813221 0.848124 0.858951 0.885093 0.917765 0.928723 0.910504 0.901616 0.919154 0.938534 0.938210 0.933753 0.932983 0.940819 0.916311 0.878282 0.879487 0.896638 0.916200 0.927436 0.928337 0.929170 0.925961 0.931960 0.941497 0.954462 0.979411 1.000000 0.990000 0.983463 0.985671 0.970775 0.948711 0.930606 0.929268 0.944218 0.956391 0.948251 0.929196 0.913499 0.913456 0.929175 0.946263 0.957142 0.975138 0.980424 0.982540 0.999184 0.996382 0.982293 0.962800 0.950256 0.958995 0.968783 0.928366 0.877553 0.855120 0.843276 0.838984 0.831551 0.814188 0.788987 0.754936 0.718775 0.687370 0.648857 0.595948 0.529912 0.424217 0.347834 0.301686 0.251188 0.211856 0.192931 0.169460 0.150398 0.144910 0.150558 0.157198 0.129007 0.049943 -0.041644 -0.122100 -0.200184 -0.271716 -0.341023 -0.397591 -0.436658 -0.476268 -0.502907 -0.506844 -0.506071 -0.497876 -0.468051 -0.408940 -0.329847 -0.238403 -0.134583 -0.038351 0.026491 0.049992 

0.478389 0.590933 0.646097 0.626371 0.552634 0.468808 0.406393 0.419780 0.512886 0.592659 0.607160 0.575268 0.527726 0.489236 0.487786 0.513717 0.547020 0.613390 0.665132 0.699967 0.722110 0.742403 0.790040 0.866009 0.913154 0.916161 0.935193 0.958842 0.929424 0.841132 0.734211 0.658514 0.637695 0.674138 0.734682 0.819637 0.908109 0.957680 0.956401 0.983636 1.000000 0.929028 0.810338 0.727960 0.712222 0.749967 0.799178 0.846615 0.881245 0.882855 0.900369 0.906480 0.876023 0.829507 0.780960 0.705321 0.652238 0.618381 0.580756 0.591418 0.646311 0.672703 0.666504 0.680572 0.721567 0.769532 0.847336 0.871936 0.823620 0.756307 0.663670 0.536109 0.384203 0.307895 0.326121 0.357170 0.349710 0.294889 0.229420 0.177207 0.160049 0.161133 0.124212 0.016369 -0.115752 -0.236360 -0.321048 -0.405911 -0.494872 -0.546349 -0.550415 -0.538813 -0.518268 -0.485848 -0.441108 -0.404010 -0.377638 -0.354785 -0.331165 -0.307990 -0.281404 

0.403096 0.438688 0.488653 0.530837 0.583930 0.631408 0.660197 0.679313 0.702778 0.736991 0.787251 0.817445 0.856048 0.851386 0.816874 0.783447 0.779953 0.792025 0.789892 0.782843 0.742548 0.699842 0.706438 0.718717 0.753775 0.829300 0.908009 0.931444 0.905628 0.886669 0.887301 0.871262 0.838117 0.799303 0.757266 0.723214 0.723675 0.772256 0.816418 0.859251 0.917313 0.924381 0.892004 0.884199 0.899643 0.928396 0.974115 1.000000 0.976658 0.925637 0.858660 0.805761 0.789867 0.794886 0.793050 0.798410 0.800207 0.784155 0.775114 0.774363 0.798908 0.815594 0.802892 0.808560 0.807717 0.779750 0.728059 0.693188 0.715011 0.735127 0.657364 0.546628 0.470189 0.388956 0.316407 0.246725 0.168741 0.100969 0.071438 0.062893 0.059171 0.048209 0.037361 0.051544 0.070754 0.081755 0.102255 0.091080 0.057140 0.006257 -0.068536 -0.125413 -0.153289 -0.163432 -0.166761 -0.156181 -0.122042 -0.084126 -0.045044 -0.001258 0.044908 

0.602499 0.592501 0.560782 0.571199 0.596680 0.642307 0.685415 0.696210 0.681741 0.639519 0.643287 0.652764 0.624279 0.625571 0.603552 0.591968 0.633663 0.691441 0.733303 0.779431 0.806427 0.816896 0.814451 0.789165 0.734397 0.702983 0.713790 0.677434 0.631026 0.624169 0.650333 0.679085 0.726086 0.745639 0.707648 0.706660 0.702758 0.742779 0.805525 0.806380 0.793781 0.776244 0.747839 0.754066 0.782550 0.741658 0.706225 0.730471 0.769390 0.827112 0.919563 0.991873 1.000000 0.977281 0.927129 0.875028 0.877614 0.923869 0.945767 0.929441 0.918340 0.924779 0.915978 0.962204 0.991203 0.955593 0.929584 0.943327 0.935330 0.903428 0.846766 0.797251 0.778491 0.769992 0.790658 0.817777 0.813655 0.781019 0.769697 0.711112 0.619365 0.559357 0.546740 0.528554 0.500273 0.518895 0.553416 0.529707 0.497160 0.491147 0.461784 0.453082 0.472094 0.455578 0.412792 0.352343 0.320103 0.345349 0.353356 0.314751 0.304834 

0.724317 0.761767 0.764687 0.773758 0.766049 0.755678 0.782917 0.764777 0.716503 0.702379 0.737281 0.850638 0.893556 0.883123 0.851200 0.854579 0.866509 0.859929 0.839716 0.828690 0.778673 0.694778 0.689265 0.754016 0.772866 0.736970 0.686792 0.673105 0.720435 0.783518 0.833045 0.899956 0.948098 0.907516 0.850759 0.856858 0.857663 0.835625 0.783241 0.715431 0.704893 0.765501 0.871753 0.944827 0.942356 0.868475 0.859725 0.933112 1.000000 0.960331 0.885455 0.831545 0.737010 0.718386 0.796272 0.829734 0.878451 0.986732 0.969796 0.954026 0.969541 0.957406 0.965269 0.965590 0.940639 0.867304 0.756114 0.712612 0.691478 0.714863 0.748558 0.828126 0.850195 0.827204 0.771930 0.761657 0.785202 0.771432 0.696648 0.648952 0.629158 0.603506 0.544476 0.486758 0.414911 0.341117 0.323318 0.380714 0.440019 0.417759 0.382317 0.343579 0.297678 0.312142 0.305895 0.290130 0.311139 0.327578 0.335022 0.351638 0.312846 

0.842441 0.855735 0.867490 0.868439 0.869963 0.915528 0.952961 0.958664 0.930583 0.903180 0.885630 0.904176 0.942018 0.979621 1.000000 0.995822 0.947354 0.856546 0.821499 0.847993 0.858240 0.860113 0.867096 0.890551 0.917064 0.925031 0.934557 0.946925 0.975904 0.990776 0.947926 0.887960 0.894425 0.942870 0.968640 0.981280 0.969632 0.947059 0.915613 0.904063 0.931131 0.942404 0.888153 0.804412 0.773786 0.787114 0.810576 0.812356 0.819638 0.852849 0.874283 0.882213 0.847351 0.803351 0.747708 0.712267 0.723101 0.751972 0.719290 0.636378 0.595712 0.555088 0.478539 0.391302 0.376053 0.452415 0.516162 0.515108 0.491208 0.471256 0.503859 0.542759 0.549209 0.548730 0.572551 0.609261 0.623668 0.609159 0.580857 0.537535 0.507395 0.467842 0.397068 0.282376 0.159923 0.088911 0.049964 0.042901 0.038922 0.031454 0.026081 0.013108 -0.021135 -0.072802 -0.102800 -0.077916 -0.025305 -0.001215 0.007689 0.042717 0.050764 

0.221175 0.246154 0.309385 0.395461 0.483286 0.573489 0.636977 0.686782 0.688745 0.678095 0.681883 0.667783 0.619974 0.575336 0.579198 0.632925 0.705842 0.773998 0.786486 0.767865 0.777944 0.769736 0.727279 0.663592 0.630886 0.644608 0.705719 0.740805 0.706125 0.693087 0.722596 0.753658 0.784357 0.793296 0.790809 0.809558 0.842209 0.878787 0.895767 0.903618 0.929471 0.942006 0.916780 0.881940 0.876722 0.904296 0.926613 0.958562 0.995037 1.000000 0.949540 0.857663 0.812051 0.789366 0.778646 0.800554 0.822432 0.808079 0.833961 0.879226 0.905986 0.882547 0.753543 0.633725 0.603046 0.631062 0.585720 0.503889 0.474461 0.436581 0.328434 0.212931 0.118543 0.061925 0.020056 -0.030836 -0.078444 -0.088281 -0.040776 0.033010 0.093310 0.097303 0.044855 -0.046248 -0.179659 -0.299762 -0.374410 -0.439309 -0.494587 -0.541676 -0.605162 -0.683052 -0.750454 -0.791985 -0.801946 -0.770288 -0.696826 -0.596339 -0.510483 -0.447609 -0.401885 

0.785986 0.823850 0.859910 0.888534 0.884114 0.881952 0.888428 0.909577 0.914729 0.907382 0.921557 0.930339 0.927253 0.939625 0.961707 0.982513 0.988718 0.992570 0.982763 0.945609 0.925813 0.940695 0.963154 0.982787 0.995445 0.990431 0.966615 0.952846 0.956373 0.974429 0.983184 0.985687 0.992814 0.993215 0.995755 1.000000 0.963870 0.898646 0.852005 0.839075 0.856656 0.888755 0.919505 0.940446 0.930624 0.924310 0.940603 0.946107 0.929743 0.898937 0.872293 0.864451 0.883752 0.909591 0.925940 0.952183 0.954181 0.935782 0.909617 0.864864 0.859914 0.899551 0.933592 0.926029 0.898268 0.879764 0.885170 0.883321 0.862853 0.854300 0.847920 0.842642 0.847420 0.831284 0.812038 0.809174 0.803397 0.794785 0.792465 0.783716 0.765811 0.765115 0.759600 0.727458 0.685875 0.654567 0.639706 0.646322 0.654802 0.638763 0.601399 0.558152 0.516787 0.495302 0.502637 0.527039 0.568059 0.610361 0.654731 0.702395 0.734103 

0.575563 0.610868 0.643935 0.669889 0.678629 0.672888 0.664253 0.664528 0.654673 0.651651 0.640579 0.647089 0.673181 0.667755 0.646906 0.620486 0.606265 0.649218 0.724439 0.785355 0.822942 0.842695 0.829718 0.817203 0.844434 0.870456 0.890206 0.917166 0.940719 0.953426 0.965569 0.968948 0.960660 0.964349 0.976495 0.974445 0.940664 0.890816 0.881221 0.916524 0.955300 0.977394 0.982819 0.975087 0.966805 0.958975 0.961337 0.991176 1.000000 0.967966 0.942383 0.922465 0.912407 0.923272 0.932882 0.947099 0.951774 0.935641 0.895009 0.840758 0.789462 0.743228 0.721932 0.709752 0.657646 0.571217 0.506705 0.436101 0.373108 0.355928 0.350057 0.321191 0.298953 0.277970 0.215728 0.136782 0.068525 -0.020697 -0.117276 -0.199795 -0.247701 -0.275519 -0.269161 -0.236323 -0.247059 -0.312626 -0.366727 -0.410025 -0.475632 -0.566834 -0.652431 -0.721677 -0.780025 -0.798905 -0.780864 -0.735596 -0.686516 -0.651207 -0.638014 -0.637254 -0.628929 

0.946639 0.952833 0.947807 0.943898 0.929636 0.917889 0.927568 0.941523 0.903333 0.838909 0.795063 0.810772 0.835155 0.869310 0.892247 0.906705 0.903185 0.897568 0.886733 0.903292 0.923928 0.927296 0.940610 0.943277 0.932940 0.930224 0.942579 0.953283 0.952381 0.932695 0.936637 0.959501 0.982512 0.997114 1.000000 0.982736 0.958670 0.945178 0.947324 0.935487 0.910409 0.903677 0.936322 0.956402 0.936217 0.927626 0.948070 0.969636 0.985602 0.985730 0.971688 0.948597 0.919375 0.924334 0.951013 0.954176 0.951278 0.934423 0.904316 0.905136 0.883847 0.862566 0.892467 0.901645 0.917614 0.932498 0.951995 0.965640 0.972820 0.969362 0.954597 0.923747 0.886661 0.849764 0.797479 0.733350 0.692882 0.696435 0.690758 0.664178 0.651864 0.653866 0.631535 0.591765 0.566832 0.543631 0.499933 0.444740 0.383919 0.344942 0.314879 0.282206 0.241126 0.211052 0.198587 0.230232 0.298940 0.368441 0.411651 0.453036 0.467572 

0.668043 0.732781 0.784892 0.810547 0.834160 0.872390 0.894921 0.896488 0.878982 0.852135 0.811449 0.764537 0.752718 0.764099 0.762074 0.755247 0.774963 0.808258 0.816235 0.808651 0.826294 0.853388 0.867739 0.901109 0.932479 0.939635 0.956453 0.961984 0.940744 0.918155 0.909384 0.897953 0.882190 0.862420 0.874324 0.901290 0.926444 0.958186 0.986044 0.999966 0.997500 0.986091 0.980692 0.968378 0.961191 0.971728 0.995566 1.000000 0.986753 0.972246 0.954241 0.929682 0.880251 0.844937 0.820507 0.793481 0.810173 0.842316 0.860273 0.848073 0.827475 0.834050 0.866714 0.873211 0.834817 0.772420 0.717179 0.674922 0.623109 0.540152 0.449757 0.380960 0.320742 0.248866 0.210078 0.196689 0.201230 0.237041 0.270668 0.289419 0.305151 0.302638 0.269899 0.227941 0.208529 0.193681 0.147537 0.067781 -0.026963 -0.121079 -0.194236 -0.248041 -0.280878 -0.297833 -0.306480 -0.293529 -0.251748 -0.180944 -0.106749 -0.049462 -0.006476 

0.681168 0.769758 0.862651 0.879824 0.854772 0.851928 0.888307 0.928724 0.948671 0.928733 0.891659 0.875353 0.877487 0.887822 0.887528 0.879870 0.886722 0.897947 0.921813 0.961533 0.980507 0.980877 0.987378 0.996186 1.000000 0.987171 0.925854 0.913402 0.941264 0.884601 0.797047 0.807804 0.842171 0.846899 0.837657 0.816265 0.834429 0.853212 0.890025 0.941005 0.953435 0.949683 0.952290 0.950834 0.899727 0.856083 0.815899 0.796059 0.819058 0.857987 0.857798 0.795659 0.765161 0.735127 0.770402 0.873356 0.902156 0.849908 0.800223 0.788970 0.793731 0.787548 0.818790 0.828592 0.797525 0.784288 0.812232 0.810783 0.770995 0.699055 0.608262 0.535909 0.521621 0.546672 0.565825 0.584010 0.595196 0.614787 0.576833 0.530545 0.549048 0.549799 0.525284 0.482904 0.462760 0.452561 0.420908 0.362182 0.289969 0.211596 0.141055 0.069912 0.000641 -0.028576 -0.013189 0.030663 0.092218 0.167672 0.240694 0.306773 0.351589 

0.600164 0.653511 0.724448 0.776218 0.806087 0.812279 0.774277 0.774434 0.827929 0.896710 0.944472 0.887018 0.770199 0.724189 0.737811 0.782435 0.839573 0.873993 0.891020 0.908503 0.925298 0.952808 0.964853 0.986526 0.997098 0.981144 0.971234 0.940511 0.921323 0.941994 0.970003 0.988794 1.000000 0.991686 0.970979 0.971852 0.972738 0.970892 0.978817 0.978441 0.911179 0.844425 0.839621 0.884913 0.929925 0.957114 0.961292 0.935846 0.876125 0.836604 0.834428 0.846470 0.847048 0.858717 0.896334 0.914630 0.939830 0.952714 0.946090 0.925655 0.915945 0.919433 0.886780 0.824070 0.808397 0.832615 0.823735 0.778479 0.755057 0.759358 0.778920 0.795616 0.792245 0.743434 0.700157 0.647306 0.617694 0.615214 0.629232 0.621056 0.583257 0.546115 0.507187 0.499301 0.474008 0.479787 0.500839 0.472940 0.433502 0.405603 0.368553 0.299721 0.179582 0.047856 -0.061497 -0.125304 -0.147547 -0.144283 -0.127660 -0.099339 -0.084870 

0.544525 0.586073 0.637463 0.687917 0.713328 0.700218 0.646163 0.608743 0.585650 0.526900 0.482490 0.497339 0.523308 0.523658 0.588766 0.728223 0.818923 0.811486 0.731740 0.649350 0.618710 0.617327 0.608326 0.621333 0.630092 0.634345 0.661866 0.716465 0.792108 0.826173 0.805942 0.809748 0.833564 0.827744 0.829277 0.871590 0.935053 0.964224 0.956786 0.950579 0.921457 0.869212 0.852114 0.873301 0.905930 0.941015 0.972492 0.988001 1.000000 0.979912 0.909673 0.834225 0.800020 0.769103 0.777475 0.808844 0.825857 0.835526 0.834273 0.851400 0.890588 0.937286 0.932862 0.894313 0.836857 0.784922 0.756000 0.739879 0.759822 0.791819 0.784809 0.781788 0.799218 0.811022 0.798605 0.762219 0.755131 0.725101 0.673479 0.680114 0.648306 0.553660 0.489759 0.452286 0.422903 0.385665 0.297802 0.179225 0.080571 0.001915 -0.065503 -0.143907 -0.224958 -0.270043 -0.277419 -0.257371 -0.231845 -0.198624 -0.181948 -0.178122 -0.185225 

0.562109 0.576755 0.530534 0.490078 0.509680 0.548846 0.594567 0.650118 0.706092 0.733200 0.747868 0.734075 0.703304 0.695081 0.714829 0.764764 0.779630 0.752693 0.744332 0.761386 0.780349 0.775741 0.781722 0.808328 0.826638 0.852352 0.883558 0.907197 0.905462 0.882613 0.881008 0.895630 0.894713 0.901197 0.899806 0.884261 0.888685 0.908929 0.919045 0.910746 0.901199 0.914433 0.934585 0.953396 0.959359 0.956756 0.947848 0.949334 0.969488 0.986615 1.000000 0.992315 0.952094 0.903476 0.888247 0.896284 0.898053 0.903768 0.916277 0.936495 0.935445 0.902944 0.884318 0.887950 0.899472 0.914710 0.905274 0.872245 0.830462 0.803141 0.793561 0.787586 0.783035 0.785993 0.800285 0.800255 0.783638 0.763447 0.763930 0.766196 0.747849 0.718584 0.681085 0.638299 0.600144 0.562221 0.544244 0.542764 0.525783 0.485783 0.418082 0.341642 0.265275 0.192271 0.125847 0.085347 0.058698 0.026083 -0.002660 -0.021661 -0.025089 

0.197136 0.304145 0.389242 0.411747 0.396870 0.383498 0.367297 0.332657 0.282343 0.310119 0.355745 0.356053 0.306860 0.260805 0.222799 0.178291 0.170226 0.228190 0.317790 0.364042 0.390699 0.414467 0.410717 0.380780 0.383075 0.368377 0.342232 0.363898 0.449505 0.552233 0.591364 0.586333 0.626245 0.742878 0.802196 0.772111 0.690712 0.655247 0.744727 0.875903 0.978797 1.000000 0.971330 0.936973 0.904874 0.862452 0.825859 0.825290 0.836665 0.839110 0.802192 0.761709 0.772916 0.774645 0.770269 0.756542 0.734217 0.746113 0.809760 0.905658 0.973677 0.994870 0.966362 0.909437 0.854831 0.781652 0.756347 0.738790 0.724816 0.730119 0.734773 0.740795 0.719751 0.731596 0.780391 0.847866 0.892943 0.859654 0.747923 0.672550 0.618456 0.533078 0.460386 0.382387 0.317564 0.259771 0.219820 0.212306 0.229091 0.254947 0.283683 0.280366 0.186769 0.102782 0.127837 0.190572 0.193770 0.171373 0.170701 0.168926 0.154594 

0.566292 0.577461 0.616437 0.653526 0.664069 0.677360 0.720725 0.760975 0.765113 0.676759 0.618367 0.645723 0.685576 0.699888 0.683908 0.673557 0.718296 0.778246 0.781621 0.771081 0.760162 0.781760 0.764020 0.759239 0.794703 0.817031 0.759914 0.713142 0.707426 0.721151 0.705632 0.648191 0.626338 0.644476 0.706186 0.760970 0.808981 0.870858 0.920270 0.916444 0.931276 0.985458 1.000000 0.928159 0.795391 0.711573 0.721127 0.741355 0.769830 0.863482 0.941165 0.961900 0.976598 0.961914 0.895693 0.840700 0.864546 0.897315 0.889983 0.868550 0.789986 0.727929 0.677626 0.623775 0.628539 0.662970 0.707011 0.747162 0.749599 0.721173 0.701368 0.671507 0.631170 0.636476 0.642705 0.577427 0.457705 0.357728 0.286456 0.230410 0.169363 0.129974 0.119319 0.106124 0.051871 -0.002493 -0.035981 -0.064902 -0.111981 -0.167048 -0.231290 -0.299894 -0.362597 -0.430620 -0.495966 -0.531049 -0.542674 -0.531101 -0.485697 -0.433307 -0.398554 

0.391602 0.379273 0.383514 0.471247 0.634103 0.756497 0.844103 0.878174 0.839449 0.697314 0.553631 0.531680 0.489426 0.481012 0.522661 0.542783 0.530569 0.580744 0.662378 0.702070 0.781621 0.837862 0.869843 0.881884 0.836301 0.806373 0.777137 0.751060 0.720163 0.709949 0.721314 0.758269 0.796722 0.767093 0.793315 0.843812 0.843062 0.825089 0.789671 0.707362 0.669344 0.741324 0.765504 0.747374 0.754373 0.800363 0.858646 0.910002 0.832326 0.748901 0.687424 0.700787 0.820763 0.939017 0.954618 0.921761 0.867744 0.869066 0.884443 0.814047 0.847255 0.921963 0.951255 0.904105 0.867998 0.849323 0.830906 0.820034 0.821906 0.854043 0.856817 0.832100 0.818541 0.875376 0.963023 1.000000 0.955091 0.866623 0.765042 0.615098 0.496787 0.515934 0.619090 0.676518 0.596541 0.474038 0.407422 0.350081 0.283039 0.207000 0.042393 -0.076462 -0.085914 -0.128535 -0.105468 -0.044528 -0.035526 -0.040836 -0.007057 0.020987 0.017352 

0.671638 0.671009 0.684112 0.676014 0.710723 0.776316 0.824398 0.877141 0.926797 0.945333 0.918878 0.859254 0.815754 0.796048 0.723092 0.712510 0.772996 0.862272 0.915975 0.952346 0.935207 0.886082 0.870788 0.894220 0.927453 0.903419 0.851034 0.857889 0.907623 0.902207 0.880454 0.911364 0.923785 0.932375 0.939918 0.916820 0.906065 0.922857 0.913561 0.898481 0.924396 0.950993 0.965742 0.976674 0.984362 0.967595 0.927188 0.938615 0.966524 0.953403 0.967020 1.000000 0.993089 0.981468 0.943480 0.907815 0.890104 0.877260 0.884018 0.877513 0.838650 0.788543 0.811963 0.843532 0.842836 0.835480 0.782513 0.697248 0.702087 0.764092 0.806799 0.841786 0.859640 0.844014 0.800738 0.798422 0.822071 0.844362 0.802763 0.724373 0.708431 0.719119 0.691755 0.623911 0.592202 0.563844 0.499781 0.431187 0.392136 0.400268 0.423363 0.439048 0.424623 0.398143 0.411283 0.448215 0.455255 0.460768 0.466810 0.447173 0.418046 

0.549017 0.575399 0.619518 0.646937 0.699101 0.726374 0.738395 0.802154 0.853089 0.910757 0.950828 0.914386 0.809414 0.648572 0.549046 0.569171 0.644319 0.690226 0.713706 0.715323 0.709842 0.723948 0.761252 0.773009 0.731461 0.652189 0.602542 0.608228 0.641096 0.673808 0.713982 0.676818 0.622583 0.670170 0.751366 0.802613 0.810458 0.838005 0.869931 0.875866 0.912066 0.971622 0.987336 0.995425 1.000000 0.993039 0.933731 0.865242 0.818077 0.837377 0.843592 0.797100 0.754292 0.712789 0.706443 0.714634 0.738374 0.741216 0.703178 0.706551 0.768798 0.776574 0.745359 0.690843 0.618570 0.540111 0.514620 0.549289 0.585172 0.664688 0.793642 0.873114 0.918509 0.950675 0.921235 0.836621 0.754058 0.689307 0.593824 0.502631 0.399721 0.290015 0.268328 0.294813 0.337699 0.379287 0.395352 0.384940 0.362266 0.287615 0.201262 0.130314 0.049477 0.012007 0.008694 -0.012866 -0.054853 -0.084127 -0.086423 -0.072774 -0.069372 

0.573455 0.610971 0.594124 0.602726 0.642333 0.663604 0.648225 0.621572 0.620854 0.603177 0.637783 0.691494 0.689654 0.663434 0.694678 0.722751 0.789277 0.864273 0.907292 0.918029 0.925722 0.951261 0.937872 0.876402 0.788087 0.726753 0.696551 0.691806 0.734029 0.824196 0.922261 0.971045 0.976838 0.974818 0.887586 0.749734 0.717743 0.763293 0.817865 0.874169 0.873513 0.831664 0.832839 0.870474 0.924792 0.960005 0.908759 0.866243 0.911192 0.961655 0.984977 0.990557 0.982412 1.000000 0.988741 0.956831 0.938521 0.909771 0.882483 0.891964 0.841221 0.765176 0.723086 0.750720 0.803546 0.822257 0.834388 0.808637 0.760249 0.777279 0.847023 0.910750 0.928073 0.912304 0.890935 0.862867 0.842366 0.802753 0.728925 0.602086 0.467278 0.380592 0.382140 0.399406 0.369226 0.312877 0.236441 0.193704 0.170774 0.122949 0.055552 -0.054257 -0.199332 -0.314080 -0.425915 -0.517284 -0.546004 -0.574860 -0.624819 -0.667771 -0.698543 

0.146213 0.186575 0.250687 0.301451 0.334499 0.379308 0.402256 0.435675 0.506956 0.593517 0.623946 0.593084 0.522143 0.448738 0.449094 0.482358 0.522313 0.560152 0.594015 0.662869 0.715343 0.738262 0.771619 0.771257 0.755041 0.759813 0.751662 0.766279 0.740555 0.598912 0.460476 0.431813 0.455387 0.511001 0.584796 0.652615 0.660827 0.659221 0.725853 0.773565 0.751725 0.685587 0.668614 0.677544 0.660091 0.662798 0.691118 0.702347 0.667458 0.667834 0.703988 0.755985 0.820886 0.823320 0.785941 0.761196 0.790806 0.877817 0.972724 1.000000 0.922902 0.825454 0.731386 0.667471 0.624167 0.596918 0.624635 0.717028 0.755465 0.774820 0.795179 0.763500 0.769353 0.824434 0.899878 0.918826 0.840391 0.718459 0.622865 0.566498 0.528114 0.484219 0.423744 0.394732 0.394181 0.373014 0.317025 0.228847 0.162290 0.098832 -0.001583 -0.083485 -0.151686 -0.237043 -0.331879 -0.441068 -0.572803 -0.680776 -0.717349 -0.703053 -0.683243 

0.694365 0.750119 0.779653 0.746950 0.704115 0.676900 0.663147 0.643217 0.654450 0.688053 0.730114 0.726781 0.661136 0.635448 0.671305 0.760206 0.846450 0.896178 0.900283 0.878555 0.841660 0.795131 0.793252 0.789548 0.766046 0.771830 0.776018 0.748682 0.723994 0.739300 0.742845 0.698485 0.675215 0.681907 0.705800 0.774089 0.874375 0.906089 0.923212 0.970360 0.998424 1.000000 0.984057 0.939951 0.897301 0.894440 0.893579 0.887707 0.898094 0.939136 0.960992 0.973236 0.965992 0.956359 0.952253 0.893075 0.834791 0.804618 0.790504 0.775063 0.762826 0.762935 0.763106 0.745993 0.735093 0.744327 0.776113 0.822351 0.855216 0.837071 0.788168 0.770790 0.779966 0.793153 0.745322 0.745268 0.734651 0.704142 0.659810 0.682046 0.647237 0.607825 0.549910 0.505401 0.520084 0.482637 0.470589 0.489430 0.451865 0.402459 0.339341 0.267930 0.270273 0.253503 0.249524 0.267530 0.280285 0.248370 0.207826 0.164651 0.164261 

0.368930 0.385811 0.354044 0.355681 0.401818 0.483728 0.518406 0.506211 0.512688 0.538390 0.554247 0.583731 0.572538 0.500363 0.437350 0.420001 0.402669 0.336756 0.314624 0.339169 0.363862 0.404250 0.417676 0.510411 0.622508 0.641465 0.629386 0.596008 0.558239 0.556587 0.539140 0.565252 0.691991 0.736309 0.721200 0.712208 0.711823 0.728931 0.766910 0.826360 0.910755 0.947162 0.884433 0.825597 0.788589 0.781327 0.802828 0.873052 0.948093 0.981663 1.000000 0.985076 0.926479 0.918432 0.958473 0.983287 0.961385 0.916612 0.899160 0.907876 0.906946 0.916147 0.932170 0.930475 0.916218 0.868067 0.831262 0.827893 0.834325 0.810112 0.749671 0.718143 0.733284 0.760433 0.766300 0.723255 0.652080 0.615285 0.609257 0.594187 0.576235 0.533503 0.497809 0.477713 0.440391 0.395175 0.365806 0.314320 0.278344 0.272886 0.251457 0.203343 0.175379 0.166501 0.152226 0.107900 0.051029 0.021718 0.021634 0.030451 0.058835 

0.775110 0.820038 0.826106 0.794896 0.801865 0.834368 0.836321 0.800031 0.775937 0.824252 0.908525 0.969396 0.987837 0.976425 1.000000 0.952161 0.865762 0.815675 0.801153 0.820317 0.855668 0.853089 0.870572 0.902093 0.899535 0.872338 0.817919 0.776151 0.788917 0.784945 0.726275 0.670260 0.654337 0.665904 0.651822 0.657240 0.695730 0.724249 0.747691 0.695229 0.635467 0.675145 0.720514 0.714789 0.695805 0.644527 0.624782 0.634674 0.684331 0.764068 0.840584 0.886629 0.885074 0.849101 0.813409 0.767481 0.725780 0.727103 0.772662 0.818290 0.847134 0.846117 0.821800 0.781204 0.717021 0.636930 0.628089 0.683678 0.729022 0.768088 0.743957 0.663992 0.677969 0.696781 0.681585 0.680545 0.688591 0.659976 0.622483 0.588382 0.527765 0.458005 0.423482 0.416978 0.438317 0.474728 0.511673 0.541896 0.515851 0.423027 0.313087 0.190173 0.081764 0.001000 -0.064316 -0.114614 -0.145685 -0.166165 -0.160551 -0.091426 -0.018501 

0.756108 0.790403 0.758111 0.703255 0.648030 0.637573 0.644740 0.686356 0.710895 0.721288 0.759693 0.785118 0.805734 0.846672 0.912372 0.971187 0.996376 0.979073 0.933817 0.949803 0.935458 0.935402 0.960165 0.923628 0.875301 0.903814 0.953372 0.978691 1.000000 0.993489 0.953741 0.895651 0.800767 0.759282 0.790531 0.836753 0.844403 0.873599 0.878365 0.854234 0.873018 0.895237 0.834330 0.787161 0.750747 0.730527 0.726588 0.791829 0.803454 0.702771 0.626323 0.657386 0.708126 0.708108 0.696451 0.689905 0.621816 0.533495 0.533941 0.546198 0.546744 0.585722 0.650678 0.671756 0.641570 0.611106 0.665537 0.716640 0.688019 0.624372 0.606715 0.605922 0.607219 0.639732 0.668880 0.685459 0.684885 0.756046 0.748123 0.774123 0.735407 0.623485 0.543783 0.529876 0.526163 0.537524 0.573173 0.595156 0.629378 0.692097 0.716152 0.679148 0.622933 0.546090 0.496817 0.472442 0.399418 0.329097 0.298416 0.283556 0.319557 

0.629168 0.764701 0.802253 0.712594 0.616142 0.580524 0.604765 0.671025 0.751452 0.805481 0.747950 0.614447 0.485229 0.428594 0.422910 0.519870 0.608755 0.726016 0.790304 0.698411 0.596332 0.539991 0.509669 0.433305 0.302195 0.317235 0.404390 0.397490 0.389046 0.470317 0.570147 0.599809 0.597304 0.770726 0.983997 1.000000 0.924598 0.829628 0.796459 0.791763 0.783008 0.792553 0.801273 0.839523 0.790188 0.657689 0.548394 0.524942 0.555630 0.655103 0.701723 0.712261 0.797913 0.881892 0.963018 0.992589 0.917789 0.930777 0.926745 0.870715 0.799987 0.776594 0.853969 0.941629 0.876955 0.754489 0.758552 0.845820 0.946130 0.926876 0.774988 0.682017 0.727524 0.729884 0.674446 0.717060 0.724275 0.688848 0.578219 0.404642 0.269499 0.255489 0.326197 0.409755 0.437365 0.431457 0.439854 0.503189 0.473180 0.363179 0.322967 0.271395 0.210446 0.091071 -0.024018 -0.083033 -0.060454 -0.003929 0.041448 0.062309 0.099031 

0.770092 0.796020 0.790737 0.761503 0.723294 0.717894 0.754815 0.779349 0.760127 0.744644 0.748509 0.791467 0.846941 0.872818 0.822642 0.790472 0.778556 0.812849 0.824898 0.770366 0.721697 0.736488 0.787031 0.800244 0.843498 0.891497 0.899413 0.870744 0.843877 0.822908 0.845693 0.906208 0.921628 0.909454 0.907468 0.915535 0.927827 0.958945 0.973690 0.969844 0.943216 0.912161 0.912372 0.923212 0.915393 0.912798 0.959064 0.990570 1.000000 0.998198 0.985416 0.956508 0.926274 0.922038 0.903719 0.859234 0.832562 0.817184 0.839060 0.870257 0.874776 0.896307 0.927531 0.928318 0.904156 0.880999 0.886175 0.886714 0.870384 0.834266 0.788494 0.802845 0.855259 0.895072 0.876923 0.824501 0.801215 0.795905 0.738266 0.644576 0.573576 0.520396 0.474379 0.465442 0.491607 0.483418 0.466557 0.510543 0.565866 0.600097 0.585140 0.569814 0.524964 0.437593 0.383259 0.361704 0.337812 0.307103 0.317669 0.386698 0.390027 

0.606872 0.736406 0.728606 0.568643 0.361843 0.262449 0.312688 0.437808 0.416784 0.296380 0.172374 0.073134 0.090449 0.197648 0.316130 0.431558 0.523604 0.630104 0.687961 0.729059 0.766235 0.813807 0.787173 0.688757 0.553537 0.567255 0.719452 0.798579 0.756894 0.688643 0.677069 0.757976 0.817810 0.780221 0.734939 0.761186 0.774319 0.764964 0.836015 0.937798 0.933833 0.894195 0.872641 0.842806 0.822051 0.841980 0.859526 0.883388 0.954380 0.957787 0.896191 0.836762 0.839468 0.859035 0.811078 0.765491 0.817329 0.873313 0.882160 0.871842 0.897597 0.937299 0.923071 0.899794 0.871001 0.850832 0.883975 0.896033 0.873993 0.851706 0.912429 1.000000 0.985976 0.938359 0.896761 0.899395 0.889141 0.855742 0.841570 0.775465 0.717261 0.685996 0.622030 0.555400 0.537569 0.571331 0.599356 0.606845 0.598026 0.611097 0.614609 0.617549 0.653287 0.633013 0.554736 0.533130 0.533452 0.496898 0.436379 0.394296 0.423673 

0.868702 0.805658 0.856188 0.901720 0.884798 0.787971 0.697796 0.664206 0.752105 0.848349 0.831456 0.862530 0.909008 0.935626 1.000000 0.955209 0.841749 0.793273 0.828873 0.875763 0.887975 0.872337 0.819488 0.739414 0.734836 0.787305 0.775946 0.792576 0.795832 0.784829 0.811472 0.852507 0.863380 0.873991 0.890913 0.870072 0.855843 0.830557 0.771357 0.763171 0.778990 0.834563 0.817010 0.712710 0.642152 0.637141 0.610864 0.562938 0.591199 0.679960 0.670293 0.602915 0.555900 0.552938 0.578734 0.540279 0.517628 0.482739 0.432914 0.458755 0.540933 0.573302 0.607980 0.625815 0.647585 0.593754 0.457093 0.428353 0.513650 0.628125 0.691827 0.613406 0.492597 0.425500 0.371213 0.350360 0.364619 0.357411 0.317398 0.354897 0.393402 0.337837 0.277204 0.330744 0.401020 0.403561 0.366607 0.391493 0.420245 0.367112 0.294086 0.135875 0.036680 0.066760 0.119227 0.134471 0.141482 0.173694 0.219015 0.200380 0.103629 

0.380089 0.414263 0.466122 0.580070 0.622379 0.599953 0.565309 0.579318 0.506808 0.438324 0.361999 0.284503 0.277873 0.374061 0.519726 0.639544 0.709822 0.762623 0.778418 0.650538 0.541960 0.549258 0.544114 0.633903 0.743619 0.907570 0.942208 0.867794 0.865831 0.833934 0.732776 0.709869 0.642749 0.626744 0.781886 0.909777 0.824194 0.623481 0.481561 0.440090 0.493274 0.617365 0.738848 0.785875 0.795122 0.822553 0.828772 0.820415 0.798193 0.840836 0.957628 0.997669 1.000000 0.952055 0.813642 0.726446 0.709511 0.764131 0.871928 0.898080 0.854380 0.820325 0.753460 0.705486 0.718930 0.707757 0.729784 0.788199 0.774569 0.726683 0.706291 0.668184 0.618220 0.592446 0.642707 0.679141 0.633429 0.574995 0.497468 0.397814 0.330298 0.331670 0.290938 0.215246 0.192169 0.183617 0.194799 0.284599 0.465822 0.544991 0.429211 0.348897 0.279651 0.148346 0.055217 0.086574 0.149927 0.111852 0.086781 0.128970 0.118912 

0.353253 0.473424 0.552818 0.616459 0.691760 0.696502 0.728139 0.740109 0.710680 0.689412 0.691084 0.720046 0.773156 0.785781 0.758552 0.738646 0.768382 0.825584 0.864075 0.915652 0.941289 0.900492 0.832827 0.786327 0.777374 0.837250 0.924262 0.971460 0.995875 1.000000 0.996607 0.991352 0.945269 0.911765 0.921379 0.919641 0.880549 0.874532 0.895498 0.925168 0.945407 0.960913 0.961249 0.961771 0.973389 0.988955 0.952856 0.905118 0.896389 0.894818 0.873778 0.821712 0.823972 0.849815 0.858722 0.886421 0.894841 0.906792 0.924482 0.888521 0.876849 0.831602 0.828957 0.851746 0.806556 0.793294 0.800313 0.730772 0.654592 0.581438 0.494209 0.519636 0.664545 0.723113 0.716380 0.660601 0.638801 0.615371 0.535154 0.405284 0.332753 0.317882 0.351179 0.316419 0.195345 0.110630 0.102767 0.100189 0.104748 0.110882 0.165891 0.175573 0.099130 0.022440 -0.011025 0.006133 0.059781 0.087418 0.102238 0.100476 0.110039 

0.647797 0.710807 0.728452 0.565514 0.523998 0.559280 0.594481 0.567619 0.558761 0.601026 0.661367 0.673542 0.676117 0.722659 0.749112 0.754235 0.826604 0.745424 0.667033 0.750616 0.693396 0.631887 0.670879 0.715840 0.725506 0.644051 0.614933 0.636066 0.606736 0.514056 0.502497 0.582933 0.684332 0.739453 0.795342 0.896342 0.978569 1.000000 0.968593 0.941602 0.870600 0.810595 0.736612 0.676581 0.770728 0.806584 0.813551 0.823059 0.789397 0.848842 0.906233 0.902597 0.814129 0.816046 0.797032 0.764745 0.757756 0.788033 0.815165 0.803302 0.794052 0.721287 0.632234 0.626700 0.756105 0.853091 0.853958 0.823449 0.834096 0.889203 0.896581 0.844496 0.816821 0.810393 0.817141 0.737115 0.689988 0.707069 0.759763 0.815957 0.812302 0.710854 0.594590 0.512327 0.479120 0.437300 0.394762 0.380358 0.466999 0.561983 0.588272 0.653210 0.672535 0.671313 0.653388 0.530689 0.433369 0.325169 0.317304 0.355736 0.316924 

0.516343 0.599882 0.766082 0.822196 0.797054 0.773245 0.734477 0.528102 0.495563 0.563052 0.623593 0.638455 0.682419 0.701138 0.607623 0.645522 0.718330 0.792519 0.892492 0.951346 0.974839 0.919609 0.864351 0.934302 0.913921 0.842265 0.831914 0.845523 0.879427 0.916983 0.932721 0.901016 0.905046 0.935025 0.975998 0.991410 0.968598 0.933777 0.942653 0.964468 0.963347 1.000000 0.986027 0.958645 0.883622 0.860062 0.813568 0.689907 0.727576 0.636161 0.504373 0.464406 0.490014 0.568925 0.591049 0.584794 0.686968 0.784960 0.872686 0.879252 0.810965 0.812915 0.829548 0.811712 0.752583 0.672777 0.682199 0.671394 0.657940 0.595172 0.563796 0.556219 0.489429 0.545358 0.608059 0.576067 0.576908 0.603622 0.637877 0.549591 0.499351 0.519084 0.539449 0.539615 0.566641 0.572169 0.520949 0.446395 0.432927 0.449882 0.406159 0.361521 0.337209 0.330580 0.306912 0.267898 0.292908 0.362910 0.373504 0.334437 0.326324 

0.919110 0.923296 0.886760 0.807853 0.769552 0.811379 0.913352 0.968764 0.907018 0.802348 0.772049 0.872302 0.987355 0.937466 0.875226 0.923985 0.854160 0.804578 0.921972 0.994213 0.953384 0.974820 0.999743 0.969819 0.946671 0.914952 0.891673 0.875875 0.872421 0.895842 0.930395 0.897592 0.866783 0.868616 0.895564 0.935226 0.959192 1.000000 0.991107 0.890529 0.825796 0.860687 0.858159 0.804473 0.799472 0.809003 0.781783 0.725566 0.778604 0.785747 0.808891 0.765466 0.803861 0.849819 0.864486 0.948331 0.973438 0.933082 0.949169 0.953043 0.879511 0.786998 0.725367 0.770505 0.905193 0.941384 0.878844 0.815153 0.766751 0.712969 0.728345 0.844573 0.883476 0.884008 0.847316 0.797121 0.837435 0.909603 0.904295 0.848878 0.459336 0.197670 0.243017 0.388571 0.529569 0.640171 0.798036 0.824308 0.743693 0.686070 0.516176 0.392410 0.390799 0.402513 0.449951 0.363247 0.258484 0.313554 0.346277 0.414732 0.538287 

0.523919 0.574923 0.559689 0.523894 0.552093 0.625739 0.676725 0.685956 0.678752 0.697962 0.712067 0.712477 0.729283 0.759021 0.769515 0.765935 0.779591 0.774040 0.784852 0.770263 0.728223 0.751415 0.769310 0.753230 0.760707 0.766437 0.765723 0.749865 0.717072 0.696801 0.701097 0.746994 0.789314 0.785225 0.766628 0.769786 0.827066 0.879302 0.911965 0.931489 0.917794 0.908309 0.916565 0.937565 0.975321 1.000000 0.983930 0.952400 0.951308 0.973965 0.975801 0.942571 0.871718 0.795699 0.744800 0.728377 0.721307 0.730054 0.747183 0.761123 0.796331 0.848521 0.827229 0.750750 0.682112 0.628476 0.606259 0.612870 0.608196 0.594030 0.610488 0.652784 0.702058 0.730066 0.717389 0.710490 0.690284 0.634340 0.560570 0.524453 0.542098 0.569324 0.569836 0.489161 0.409608 0.341914 0.250399 0.216953 0.197204 0.171446 0.166733 0.159000 0.135871 0.110175 0.087028 0.049417 -0.034645 -0.125258 -0.150378 -0.140032 -0.134972 

0.251580 0.257186 0.264959 0.282398 0.265550 0.304324 0.418956 0.505198 0.553911 0.598844 0.619448 0.643005 0.669432 0.722070 0.777531 0.786475 0.740901 0.708492 0.695100 0.668451 0.677364 0.720123 0.741252 0.724195 0.683956 0.646106 0.670382 0.729225 0.769299 0.757260 0.774342 0.809423 0.829647 0.865781 0.874897 0.852921 0.825731 0.812389 0.833967 0.879245 0.924835 0.950767 0.962377 0.962690 0.956629 0.979201 1.000000 0.980580 0.973028 0.961729 0.910994 0.897060 0.930414 0.946013 0.934613 0.919567 0.905286 0.881330 0.882033 0.860446 0.852201 0.889316 0.902393 0.848765 0.788939 0.747738 0.758791 0.795419 0.826707 0.860753 0.916082 0.936385 0.892017 0.815391 0.761259 0.769444 0.786505 0.748422 0.683131 0.608470 0.528963 0.478665 0.506011 0.526137 0.488014 0.469971 0.511894 0.571586 0.574717 0.550045 0.500096 0.385877 0.228337 0.041100 -0.113934 -0.226742 -0.300799 -0.333459 -0.335466 -0.320398 -0.319660 

0.820013 0.780529 0.790404 0.843173 0.879601 0.881205 0.862208 0.848241 0.854041 0.831320 0.800410 0.799580 0.798189 0.812207 0.842945 0.853398 0.860408 0.892920 0.938874 0.950125 0.943569 0.911995 0.854294 0.833063 0.881401 0.960840 1.000000 0.997281 0.994264 0.991243 0.984269 0.983082 0.941555 0.926977 0.951458 0.924381 0.848800 0.778943 0.773024 0.843949 0.919067 0.937412 0.907457 0.888291 0.896912 0.912670 0.899273 0.913588 0.871730 0.749758 0.695202 0.689679 0.718076 0.756548 0.765838 0.767243 0.808019 0.862221 0.882416 0.866933 0.815417 0.771529 0.734124 0.728970 0.724470 0.695544 0.692886 0.701288 0.666436 0.659894 0.693767 0.739284 0.773670 0.817723 0.880022 0.900981 0.883540 0.809422 0.724709 0.705549 0.722356 0.732659 0.745881 0.778356 0.823804 0.842235 0.828990 0.781671 0.686796 0.630591 0.619696 0.593810 0.542153 0.505358 0.472983 0.433156 0.444703 0.544934 0.646927 0.712300 0.742083 

0.988643 0.991937 0.987266 0.987840 0.985064 0.979009 0.978839 0.972801 0.977048 0.977592 0.951465 0.929727 0.928568 0.945923 0.981140 1.000000 0.991000 0.983716 0.976877 0.965492 0.969398 0.958016 0.933950 0.924280 0.927268 0.919873 0.909470 0.922779 0.956525 0.975592 0.974099 0.958686 0.946124 0.957458 0.973507 0.981251 0.986725 0.977629 0.958434 0.963588 0.982464 0.969785 0.944344 0.952223 0.967152 0.958041 0.937332 0.927550 0.934378 0.925631 0.906963 0.890016 0.884763 0.914120 0.940914 0.935932 0.907307 0.892959 0.890510 0.896383 0.902449 0.896595 0.889313 0.865873 0.840030 0.789470 0.767032 0.814377 0.789621 0.714385 0.662314 0.643812 0.630658 0.608942 0.587174 0.581291 0.565699 0.534474 0.516348 0.543673 0.602263 0.646955 0.658229 0.635316 0.608564 0.595190 0.612581 0.628777 0.628142 0.612421 0.602640 0.579968 0.552389 0.545138 0.552961 0.585504 0.610058 0.626113 0.655502 0.693269 0.752223 

0.701936 0.715375 0.687332 0.678166 0.703389 0.702153 0.685349 0.676899 0.709745 0.738692 0.748597 0.763384 0.786670 0.816131 0.835684 0.873827 0.895297 0.885733 0.884757 0.869159 0.834953 0.807100 0.837591 0.928494 0.954840 0.969292 0.987783 0.980634 0.984750 0.989067 1.000000 0.992855 0.963953 0.917076 0.861992 0.849784 0.879161 0.910940 0.918450 0.892214 0.826839 0.771619 0.753099 0.744791 0.765761 0.785472 0.798644 0.842266 0.849581 0.813106 0.730948 0.621587 0.516485 0.438364 0.464571 0.561305 0.643287 0.671975 0.703898 0.746327 0.765152 0.766259 0.826941 0.868412 0.865086 0.822253 0.764720 0.678605 0.609505 0.589503 0.597452 0.621742 0.690190 0.720996 0.690843 0.668167 0.599205 0.492689 0.420193 0.366447 0.334561 0.270658 0.192211 0.142022 0.108063 0.052520 0.015502 0.025540 0.032603 0.009179 -0.041659 -0.100302 -0.108593 -0.126937 -0.226724 -0.290154 -0.313103 -0.326206 -0.316607 -0.231880 -0.120382 

0.149727 0.222773 0.332814 0.444262 0.520508 0.529588 0.520265 0.527017 0.521603 0.535021 0.591763 0.640517 0.639736 0.642418 0.653124 0.680109 0.679637 0.649185 0.653978 0.700095 0.753223 0.819754 0.863605 0.864981 0.853993 0.843874 0.843114 0.834551 0.851154 0.893000 0.897845 0.873679 0.849925 0.834961 0.831466 0.816872 0.808278 0.810618 0.825468 0.868102 0.906127 0.909309 0.877368 0.801502 0.771728 0.813058 0.843000 0.857825 0.872082 0.880505 0.919734 0.954703 0.963805 0.968505 0.966852 0.977662 1.000000 0.997210 0.970076 0.945736 0.938734 0.910122 0.852533 0.825315 0.796558 0.751428 0.720791 0.748772 0.781852 0.783942 0.775202 0.739532 0.654913 0.582391 0.553530 0.528705 0.470196 0.398402 0.365080 0.315862 0.292576 0.329763 0.356566 0.329126 0.305450 0.303174 0.307037 0.295806 0.271108 0.274504 0.269651 0.217427 0.152778 0.103094 0.070600 0.033232 0.000071 -0.028385 -0.082602 -0.101137 -0.078019 

0.349150 0.446537 0.506699 0.528881 0.532428 0.533663 0.531027 0.536114 0.570670 0.607522 0.692682 0.714714 0.654200 0.587274 0.575365 0.606697 0.659602 0.677027 0.685626 0.703018 0.713697 0.729956 0.767238 0.804839 0.834744 0.861487 0.879531 0.884310 0.886072 0.915295 0.941172 0.900714 0.801844 0.748197 0.775548 0.822341 0.835440 0.800533 0.764617 0.751442 0.727009 0.678617 0.661504 0.688768 0.663991 0.593581 0.554143 0.563835 0.628267 0.698221 0.740964 0.762018 0.774513 0.807468 0.864788 0.914328 0.936207 0.907598 0.862881 0.834733 0.820385 0.840396 0.900584 0.966928 1.000000 0.987416 0.948498 0.884688 0.792575 0.711075 0.632882 0.530009 0.481396 0.489481 0.495367 0.460682 0.417317 0.392815 0.397745 0.402073 0.395595 0.387441 0.404984 0.479448 0.554045 0.589475 0.599452 0.575757 0.525142 0.485031 0.448320 0.432332 0.438691 0.448077 0.431978 0.381650 0.295919 0.220523 0.178315 0.113286 0.044813 

0.567690 0.575108 0.579859 0.554638 0.502502 0.504953 0.550580 0.581635 0.586491 0.606163 0.641415 0.672619 0.666215 0.651696 0.633869 0.613126 0.607506 0.613843 0.598851 0.626987 0.735279 0.844855 0.884232 0.869169 0.878920 0.897160 0.903679 0.874520 0.826532 0.804985 0.791671 0.770282 0.778086 0.816674 0.876059 0.909647 0.874891 0.841325 0.821356 0.792384 0.788773 0.801905 0.804705 0.799346 0.802336 0.764114 0.680753 0.630222 0.656019 0.674728 0.644492 0.595394 0.576709 0.665058 0.752317 0.789786 0.831270 0.865314 0.900810 0.969308 0.991595 1.000000 0.983472 0.948773 0.928244 0.883157 0.855454 0.836443 0.767636 0.701259 0.666749 0.672603 0.706375 0.718301 0.663628 0.564039 0.462711 0.327818 0.170437 0.071698 0.080916 0.109993 0.101308 0.079794 0.040464 -0.019638 -0.075474 -0.112562 -0.140101 -0.154213 -0.166607 -0.224699 -0.291809 -0.326227 -0.342866 -0.361089 -0.353645 -0.362465 -0.375759 -0.392102 -0.431132 

0.576623 0.592263 0.630285 0.713596 0.804457 0.827348 0.753351 0.613727 0.474160 0.471333 0.521298 0.495470 0.517957 0.618169 0.695896 0.752782 0.810611 0.815142 0.748770 0.681925 0.635075 0.614942 0.643120 0.669631 0.704468 0.753472 0.758283 0.756119 0.774444 0.783721 0.787355 0.741003 0.651222 0.557240 0.506848 0.529534 0.602328 0.699992 0.738843 0.717065 0.684195 0.681285 0.718505 0.764763 0.821626 0.872041 0.901587 0.906745 0.899796 0.917328 0.967927 1.000000 0.995597 0.936156 0.890403 0.921580 0.966753 0.978691 0.965016 0.883250 0.753637 0.644492 0.589121 0.596208 0.652227 0.646015 0.582770 0.568913 0.631710 0.716843 0.771578 0.791942 0.811181 0.784610 0.694558 0.606393 0.563529 0.512603 0.426864 0.352687 0.328177 0.301865 0.234834 0.210169 0.247738 0.269368 0.298526 0.317110 0.263674 0.154136 0.044616 -0.048189 -0.145542 -0.191181 -0.168944 -0.138766 -0.149651 -0.160167 -0.182401 -0.235465 -0.288222 

0.416290 0.507588 0.642757 0.701102 0.694308 0.655077 0.604178 0.558455 0.532180 0.496362 0.458388 0.417461 0.375771 0.349146 0.371805 0.452384 0.545807 0.606044 0.646047 0.673711 0.699635 0.702677 0.736631 0.746917 0.730986 0.772379 0.798353 0.770001 0.742232 0.702707 0.678159 0.693149 0.700972 0.706238 0.707286 0.665005 0.654341 0.690752 0.714384 0.722666 0.704378 0.666674 0.648996 0.638812 0.617314 0.626320 0.648890 0.668249 0.655127 0.628432 0.596717 0.612889 0.655147 0.660943 0.644244 0.629700 0.644006 0.700446 0.766750 0.816479 0.901997 0.957870 0.929656 0.899301 0.928469 0.984455 1.000000 0.936673 0.826537 0.701572 0.607163 0.593480 0.649179 0.677365 0.635381 0.564404 0.551929 0.628045 0.711029 0.687501 0.566364 0.499447 0.483691 0.429293 0.354380 0.306484 0.300996 0.333487 0.346972 0.336268 0.285603 0.215417 0.156726 0.077867 -0.032748 -0.174629 -0.222062 -0.170748 -0.116803 -0.080529 -0.065118 

0.087403 0.208925 0.259435 0.225081 0.200585 0.225513 0.256484 0.249330 0.228198 0.266018 0.331490 0.389392 0.425303 0.442133 0.483598 0.544613 0.544170 0.477739 0.462330 0.473992 0.469482 0.470060 0.503330 0.628193 0.688029 0.662680 0.701742 0.742664 0.759278 0.782735 0.783267 0.760071 0.728561 0.724096 0.748306 0.763065 0.754721 0.730106 0.701546 0.697996 0.700388 0.686097 0.668061 0.635390 0.613845 0.646121 0.681666 0.656994 0.622884 0.634357 0.669105 0.706369 0.742928 0.784045 0.833557 0.887698 0.914283 0.924763 0.947532 0.976839 1.000000 0.992448 0.950137 0.926876 0.923242 0.886079 0.833193 0.840965 0.855738 0.846265 0.828139 0.831196 0.847771 0.827930 0.783291 0.744259 0.669137 0.566593 0.454165 0.363114 0.280325 0.160670 0.052016 -0.016631 -0.058759 -0.084746 -0.096069 -0.088943 -0.121292 -0.180096 -0.223607 -0.243533 -0.266404 -0.288190 -0.292883 -0.298977 -0.312641 -0.329563 -0.352207 -0.383905 -0.411491 

0.770990 0.832406 0.850461 0.841690 0.833570 0.827870 0.817157 0.795137 0.770386 0.757196 0.776241 0.804764 0.811258 0.835635 0.876458 0.913370 0.917322 0.876255 0.842544 0.826250 0.834543 0.880076 0.931202 0.966991 0.996935 0.993413 0.940818 0.902224 0.882369 0.872852 0.880144 0.871676 0.859887 0.862033 0.876159 0.895111 0.901564 0.887070 0.846297 0.845920 0.845002 0.825839 0.825375 0.826578 0.832360 0.832540 0.778980 0.661657 0.595494 0.572571 0.599313 0.681165 0.764522 0.794768 0.756202 0.724926 0.704454 0.720292 0.811346 0.924372 0.978257 0.997234 0.997412 0.986939 0.993396 1.000000 0.958998 0.925082 0.905924 0.884883 0.876294 0.875533 0.868722 0.869313 0.849297 0.822375 0.824839 0.848250 0.861049 0.818921 0.713425 0.625021 0.581984 0.571674 0.589506 0.618948 0.636952 0.618403 0.582914 0.551217 0.536609 0.547664 0.534758 0.499905 0.485421 0.480869 0.482746 0.496979 0.512651 0.509351 0.501507 

0.709336 0.767827 0.806233 0.839871 0.869158 0.865074 0.851188 0.864199 0.874548 0.845709 0.833714 0.792379 0.757047 0.714404 0.688051 0.722323 0.771650 0.800850 0.836109 0.852981 0.876748 0.860944 0.828414 0.831883 0.886915 0.934937 0.942488 0.928575 0.884129 0.880808 0.878420 0.860440 0.876202 0.903121 0.876167 0.714364 0.640291 0.647648 0.715242 0.806296 0.903932 0.945980 0.922371 0.909804 0.914671 0.920789 0.887641 0.874546 0.897078 0.941709 0.925627 0.871132 0.855381 0.879268 0.917169 0.933237 0.943954 0.951064 0.966842 1.000000 0.992839 0.962004 0.937583 0.935614 0.945061 0.960746 0.976129 0.972302 0.974137 0.961837 0.939464 0.933344 0.931373 0.930343 0.921597 0.902836 0.879770 0.835880 0.757441 0.710130 0.693303 0.651143 0.638314 0.659105 0.672561 0.673700 0.713654 0.740737 0.719696 0.690709 0.687447 0.699042 0.710164 0.686076 0.645538 0.614704 0.555905 0.538265 0.538342 0.500853 0.503340 

0.159016 0.152319 0.182725 0.223803 0.250814 0.272526 0.311041 0.379653 0.449629 0.458882 0.476771 0.522815 0.557617 0.536247 0.474661 0.469862 0.523232 0.595256 0.659453 0.680788 0.680175 0.678566 0.684394 0.707307 0.708891 0.706933 0.709124 0.718088 0.716926 0.726786 0.755444 0.786541 0.832446 0.825813 0.777524 0.764592 0.759573 0.766819 0.774006 0.773120 0.777528 0.796898 0.821241 0.842203 0.846307 0.831150 0.824377 0.827662 0.824602 0.788192 0.745207 0.746221 0.809072 0.876422 0.899988 0.906196 0.913158 0.916179 0.918005 0.921846 0.948528 0.980177 1.000000 0.994008 0.967054 0.930410 0.909689 0.902928 0.899031 0.897753 0.882306 0.860891 0.833123 0.813481 0.816647 0.807296 0.777057 0.754462 0.715452 0.618900 0.526887 0.503381 0.506055 0.510532 0.540521 0.562609 0.543396 0.470404 0.404915 0.367425 0.318876 0.265336 0.242365 0.221069 0.213141 0.240552 0.275688 0.292344 0.296828 0.292964 0.311336 

0.444081 0.435592 0.398232 0.393587 0.376216 0.308085 0.228038 0.193734 0.211237 0.266637 0.358461 0.456994 0.549264 0.591911 0.627987 0.650643 0.660986 0.732038 0.815640 0.832518 0.812497 0.775572 0.726642 0.749793 0.806150 0.861228 0.856743 0.817588 0.805156 0.797573 0.770804 0.756180 0.798687 0.884358 0.929133 0.924615 0.867708 0.780333 0.729337 0.727846 0.737716 0.740899 0.761645 0.799824 0.808226 0.830653 0.871422 0.855155 0.800747 0.806731 0.829752 0.836303 0.854035 0.907034 0.932731 0.958487 1.000000 0.967257 0.895192 0.796050 0.687703 0.590457 0.498111 0.443209 0.503181 0.619757 0.684505 0.685524 0.655085 0.647415 0.660372 0.660942 0.608681 0.541066 0.477108 0.416943 0.378044 0.337525 0.270853 0.183196 0.071508 -0.013166 -0.033822 -0.009007 0.000529 -0.006205 -0.084959 -0.146806 -0.140203 -0.190274 -0.281006 -0.352174 -0.400727 -0.454480 -0.499435 -0.511281 -0.487794 -0.413867 -0.289900 -0.188601 -0.108794 

0.228795 0.321487 0.376684 0.370962 0.448043 0.576437 0.697275 0.784701 0.811314 0.808919 0.823219 0.844322 0.829808 0.779168 0.720770 0.686726 0.683118 0.689953 0.686037 0.720459 0.745546 0.725006 0.697893 0.732248 0.800670 0.853360 0.872028 0.844437 0.797278 0.743798 0.714621 0.693369 0.637572 0.607368 0.619117 0.648148 0.711393 0.794642 0.857049 0.904826 0.902234 0.840271 0.803825 0.793409 0.772587 0.699527 0.647861 0.653096 0.691857 0.716295 0.697708 0.705601 0.764582 0.857085 0.959605 1.000000 0.979557 0.952861 0.916308 0.872749 0.893878 0.912196 0.882833 0.812438 0.728011 0.692586 0.708432 0.736295 0.739501 0.737097 0.732338 0.711652 0.706065 0.692063 0.678233 0.644881 0.599939 0.565021 0.476389 0.284470 0.040233 -0.149546 -0.255125 -0.311279 -0.353195 -0.369587 -0.321247 -0.248423 -0.151231 -0.040109 -0.004090 0.001181 0.016777 -0.000678 -0.061889 -0.144532 -0.211313 -0.267062 -0.327860 -0.382541 -0.442171 

0.444897 0.561480 0.642859 0.700412 0.687886 0.659771 0.651074 0.673137 0.728998 0.738242 0.735540 0.740988 0.703626 0.667070 0.685500 0.682909 0.635769 0.587361 0.535462 0.550533 0.648437 0.750003 0.795463 0.819469 0.835098 0.819320 0.776682 0.705463 0.643729 0.665879 0.719210 0.720012 0.712695 0.706394 0.624282 0.557377 0.524178 0.459387 0.413308 0.437532 0.519521 0.595504 0.616343 0.619678 0.678965 0.767074 0.819341 0.854763 0.882420 0.846728 0.769183 0.700272 0.642042 0.633645 0.703529 0.731530 0.753201 0.785639 0.766007 0.780238 0.885278 0.991933 1.000000 0.930986 0.895983 0.858472 0.823072 0.795535 0.754480 0.731759 0.764215 0.785008 0.727205 0.629523 0.589082 0.559643 0.489170 0.429479 0.444285 0.568553 0.627991 0.605560 0.581432 0.548647 0.520233 0.492381 0.420559 0.317482 0.237992 0.226105 0.286151 0.338652 0.343891 0.303851 0.218697 0.134099 0.066304 0.019206 -0.064840 -0.134482 -0.155842 

0.431611 0.466321 0.500813 0.507539 0.497052 0.465144 0.458232 0.505282 0.534598 0.546406 0.561533 0.589119 0.607439 0.632580 0.652918 0.658811 0.694231 0.756351 0.769433 0.799904 0.860634 0.866196 0.841055 0.832866 0.821908 0.824764 0.866894 0.886852 0.884934 0.888922 0.892008 0.926010 0.956275 0.905356 0.832131 0.797665 0.803405 0.837143 0.859409 0.855258 0.857994 0.854214 0.849690 0.843982 0.852131 0.885317 0.920064 0.954493 1.000000 0.999230 0.974546 0.963507 0.966261 0.921869 0.867217 0.870621 0.877838 0.840131 0.816858 0.810894 0.805766 0.803457 0.832159 0.858071 0.850147 0.826541 0.800754 0.768839 0.730735 0.703313 0.689632 0.712303 0.750759 0.743904 0.691970 0.643400 0.617936 0.604441 0.629703 0.658067 0.618009 0.543279 0.447692 0.336458 0.298290 0.295277 0.264991 0.236533 0.271335 0.313662 0.292618 0.235460 0.195598 0.195204 0.209693 0.223609 0.240626 0.235814 0.199977 0.173156 0.148986 

0.142289 0.202137 0.223259 0.236435 0.237966 0.202263 0.173252 0.174185 0.206470 0.307955 0.453238 0.605796 0.718827 0.754575 0.694336 0.601609 0.551062 0.542764 0.547160 0.549002 0.522146 0.473877 0.437238 0.428806 0.477993 0.532171 0.551542 0.556986 0.539906 0.548325 0.577368 0.595019 0.636117 0.665779 0.700886 0.752173 0.768324 0.772296 0.815826 0.881054 0.897978 0.870608 0.876258 0.925221 0.976460 1.000000 0.985570 0.971407 0.942689 0.887862 0.808952 0.715985 0.664200 0.666897 0.691228 0.718285 0.733626 0.740803 0.732330 0.719657 0.705035 0.683876 0.691289 0.727935 0.753422 0.751034 0.723458 0.691855 0.677704 0.672806 0.662374 0.670543 0.687528 0.680235 0.626598 0.534973 0.461659 0.430273 0.432618 0.440758 0.403517 0.312443 0.200811 0.108889 0.038171 0.026838 0.065512 0.099630 0.128333 0.143441 0.122842 0.064671 0.009034 -0.023652 -0.067027 -0.130193 -0.185861 -0.219153 -0.235696 -0.206178 -0.158143 

0.428798 0.376380 0.406448 0.537796 0.702506 0.752166 0.677604 0.569332 0.493041 0.405447 0.322363 0.388669 0.509767 0.487830 0.529447 0.683621 0.773954 0.866274 0.886721 0.900403 0.863213 0.772435 0.726628 0.718502 0.589663 0.437969 0.423386 0.422407 0.474538 0.550728 0.639817 0.738164 0.917080 1.000000 0.949534 0.734090 0.638257 0.629410 0.659027 0.712681 0.708554 0.667020 0.639598 0.700471 0.821466 0.862716 0.876985 0.838167 0.797262 0.711845 0.697187 0.684509 0.729155 0.869243 0.860192 0.794766 0.753800 0.682841 0.639954 0.738695 0.777455 0.690671 0.676752 0.683546 0.742733 0.798084 0.795956 0.676689 0.525376 0.448818 0.471471 0.586750 0.654834 0.669156 0.669384 0.617603 0.609021 0.584702 0.601111 0.587979 0.495803 0.406291 0.315709 0.259043 0.307005 0.339555 0.336675 0.325774 0.248911 0.178896 0.140322 0.147346 0.217388 0.289465 0.338450 0.463349 0.594925 0.628243 0.566858 0.520681 0.442950 

0.381405 0.430617 0.563266 0.755035 0.831408 0.778440 0.706089 0.622846 0.527301 0.505850 0.557013 0.610528 0.601836 0.537458 0.451825 0.409416 0.404888 0.433385 0.499745 0.539616 0.556053 0.627653 0.724105 0.766422 0.760211 0.723805 0.698684 0.718788 0.693224 0.557682 0.414539 0.427454 0.503982 0.509899 0.612851 0.793230 0.857922 0.805818 0.630570 0.470317 0.392700 0.335010 0.341682 0.424743 0.568178 0.692594 0.716717 0.663807 0.649896 0.684850 0.726928 0.761165 0.706235 0.611040 0.582330 0.594738 0.567463 0.544633 0.493124 0.469761 0.380359 0.276122 0.312360 0.403565 0.451525 0.451349 0.502649 0.621047 0.768475 0.856517 0.927893 0.971467 0.990356 1.000000 0.918852 0.790106 0.737089 0.690398 0.633096 0.636562 0.580150 0.487908 0.515272 0.633993 0.732644 0.775554 0.753654 0.725548 0.652213 0.544523 0.453149 0.319566 0.203755 0.185296 0.283753 0.431316 0.590696 0.743354 0.857618 0.823226 0.678749 

0.646781 0.814563 0.932289 0.907580 0.885648 0.905267 0.893237 0.702058 0.630431 0.652459 0.726267 0.701508 0.637546 0.562770 0.542004 0.601115 0.741505 0.868982 0.895731 0.903949 0.907278 0.880675 0.862493 0.809070 0.647730 0.523907 0.523459 0.596637 0.699998 0.851747 0.941881 0.906715 0.864056 0.937649 1.000000 0.912863 0.812091 0.763902 0.677018 0.573633 0.512956 0.575189 0.745605 0.873695 0.884581 0.867535 0.878181 0.882611 0.892513 0.872709 0.830305 0.770561 0.726109 0.694840 0.663472 0.658966 0.677609 0.676714 0.729898 0.825588 0.932069 0.971800 0.928120 0.894943 0.890734 0.915630 0.914770 0.884659 0.854459 0.904454 0.950384 0.931911 0.908150 0.838205 0.761023 0.802315 0.880718 0.847356 0.699582 0.575502 0.479140 0.385607 0.358833 0.327551 0.240189 0.252628 0.291254 0.293259 0.280550 0.237665 0.105013 -0.056202 -0.071878 0.155010 0.496528 0.714014 0.790137 0.821299 0.844542 0.816614 0.759156 

0.494122 0.507719 0.493179 0.459044 0.498771 0.547938 0.613768 0.646712 0.736336 0.804398 0.802705 0.798740 0.844869 0.907264 0.854011 0.782616 0.736289 0.655180 0.660372 0.733118 0.845527 0.905657 0.860965 0.794632 0.741003 0.697803 0.700124 0.789666 0.908142 0.966733 0.965732 0.969843 0.922213 0.894944 0.941370 0.948714 0.929843 0.932870 0.968440 0.958729 0.897536 0.858129 0.886747 0.877247 0.828787 0.826854 0.856931 0.863990 0.858301 0.899753 0.931174 0.906362 0.843495 0.818588 0.849498 0.883514 0.895441 0.853310 0.823634 0.819296 0.836559 0.841073 0.813792 0.814484 0.810759 0.817879 0.788979 0.833391 0.904321 0.911357 0.905019 0.884935 0.830735 0.804254 0.778141 0.813779 0.902959 0.969444 1.000000 0.943748 0.880088 0.815813 0.746408 0.659199 0.582002 0.542042 0.538099 0.544474 0.508046 0.388928 0.272702 0.235608 0.307308 0.429258 0.520574 0.547703 0.566779 0.571205 0.552196 0.524972 0.497896 

0.348536 0.379385 0.383745 0.341472 0.288186 0.258628 0.234562 0.200632 0.199363 0.293917 0.341593 0.284631 0.197850 0.194851 0.229123 0.227348 0.247730 0.300452 0.391450 0.510428 0.630634 0.706343 0.716459 0.721296 0.724582 0.729096 0.695959 0.646261 0.600485 0.627682 0.663375 0.712111 0.760824 0.805175 0.849068 0.815542 0.722805 0.673117 0.719528 0.799896 0.813167 0.752962 0.750491 0.722302 0.717025 0.727046 0.734732 0.762622 0.800587 0.873786 0.965955 1.000000 0.998618 0.954788 0.870860 0.765768 0.704139 0.704832 0.811226 0.952393 0.988684 0.973554 0.958895 0.952135 0.906378 0.859639 0.845159 0.767899 0.714876 0.700839 0.682229 0.648309 0.579136 0.476128 0.362132 0.338568 0.304863 0.285737 0.240281 0.141605 0.111292 0.109261 0.152212 0.247435 0.284225 0.214384 0.154596 0.178246 0.203010 0.135647 0.112431 0.191587 0.310906 0.456422 0.495712 0.381948 0.269849 0.228134 0.252785 0.310063 0.363592 

0.804301 0.863854 0.878740 0.853160 0.817463 0.811224 0.837205 0.843666 0.791818 0.749983 0.697598 0.684821 0.730187 0.807311 0.852141 0.896978 0.916549 0.899855 0.855401 0.823449 0.803627 0.821694 0.839198 0.842183 0.833043 0.804465 0.788684 0.783293 0.779255 0.798578 0.802833 0.782105 0.757473 0.755459 0.799473 0.834691 0.861403 0.909176 0.940321 0.920230 0.891712 0.872439 0.863703 0.875274 0.912086 0.931491 0.950989 0.985687 1.000000 0.993734 0.995957 0.994144 0.970351 0.940267 0.925558 0.915826 0.911274 0.912317 0.899412 0.873029 0.837589 0.849485 0.891577 0.908966 0.919803 0.941144 0.948839 0.942857 0.942943 0.922031 0.901857 0.867300 0.812365 0.779431 0.803347 0.859217 0.903582 0.921730 0.908878 0.895547 0.896734 0.914257 0.934336 0.944504 0.939484 0.879581 0.798563 0.736642 0.699506 0.689332 0.668293 0.632382 0.648410 0.747998 0.870946 0.925494 0.932461 0.919926 0.898303 0.889627 0.889132 

0.728097 0.723481 0.736351 0.736652 0.714220 0.693845 0.690831 0.704048 0.678104 0.654759 0.700834 0.748019 0.806755 0.862667 0.867296 0.833472 0.836348 0.915667 0.946278 0.896466 0.928612 0.977383 0.979326 0.916192 0.869483 0.881588 0.901967 0.913498 0.919021 0.922608 0.903778 0.904560 0.923091 0.906019 0.889889 0.855030 0.806821 0.757653 0.719376 0.723839 0.722414 0.683873 0.666705 0.696504 0.758849 0.825438 0.908179 0.937923 0.897295 0.852961 0.823367 0.805999 0.773365 0.758096 0.787425 0.827976 0.895232 0.910268 0.874845 0.823765 0.800607 0.880363 0.951149 0.983340 0.981096 0.981777 1.000000 0.976446 0.896303 0.869779 0.844470 0.847767 0.906439 0.974568 0.972886 0.923628 0.873791 0.835209 0.826758 0.774697 0.664015 0.512259 0.447491 0.475924 0.521687 0.535833 0.482465 0.395106 0.271705 0.184975 0.146338 0.193284 0.280111 0.356468 0.402724 0.432612 0.461030 0.503038 0.529472 0.531966 0.526553 

0.806269 0.786203 0.686145 0.618658 0.693552 0.735995 0.607862 0.501587 0.415246 0.423110 0.444066 0.495320 0.591080 0.669898 0.706312 0.712831 0.657928 0.517857 0.494280 0.564818 0.686585 0.745972 0.841077 0.926451 0.950037 0.885310 0.759396 0.616212 0.490408 0.487411 0.626809 0.729293 0.749789 0.728894 0.724192 0.610483 0.523229 0.577042 0.643045 0.747483 0.865251 0.898885 0.966238 1.000000 0.961016 0.875699 0.844261 0.805717 0.777245 0.726809 0.709770 0.728744 0.841221 0.896592 0.753774 0.670870 0.692912 0.696517 0.760771 0.854167 0.834605 0.709725 0.666938 0.685796 0.688194 0.674352 0.646348 0.478752 0.526485 0.567854 0.601856 0.640173 0.691421 0.710099 0.674148 0.621560 0.608752 0.634562 0.690525 0.708354 0.744201 0.760796 0.814810 0.776161 0.660641 0.520169 0.387097 0.265200 0.235560 0.278611 0.282961 0.317062 0.421358 0.512350 0.584847 0.631665 0.619442 0.512132 0.330951 0.208905 0.180308 

0.779638 0.778160 0.851430 0.846125 0.756707 0.666176 0.659962 0.766333 0.805191 0.736556 0.681763 0.685972 0.727831 0.817954 0.885730 0.857909 0.776158 0.748164 0.803501 0.922664 0.985393 0.961434 0.934203 0.905275 0.850383 0.745940 0.726381 0.808606 0.900882 0.902523 0.836014 0.786194 0.769940 0.790447 0.865618 0.922438 0.926816 0.913755 0.849397 0.743916 0.707590 0.793161 0.877663 0.874417 0.836796 0.811437 0.802997 0.818364 0.862254 0.823082 0.691716 0.657763 0.708045 0.768365 0.866749 0.927250 0.879594 0.793090 0.729859 0.704833 0.683481 0.719534 0.825381 0.897244 0.877568 0.834611 0.768424 0.692343 0.664244 0.595825 0.593426 0.656127 0.711183 0.662683 0.527767 0.472736 0.406880 0.360874 0.389628 0.416337 0.355930 0.256712 0.192779 0.193520 0.245829 0.304041 0.339954 0.341333 0.323700 0.224851 0.070854 -0.044037 -0.101570 -0.075732 0.024125 0.146369 0.267323 0.387560 0.470995 0.501774 0.514191 

0.661736 0.617199 0.526241 0.436386 0.411100 0.461904 0.577553 0.701502 0.797784 0.878915 0.836194 0.654773 0.557685 0.608410 0.775800 0.880843 0.885653 0.795390 0.654019 0.592427 0.576988 0.599862 0.672762 0.765700 0.784525 0.824615 0.875396 0.811535 0.717340 0.691516 0.713848 0.694912 0.711582 0.780200 0.869540 0.900893 0.860224 0.802926 0.826920 0.845029 0.841555 0.844819 0.856870 0.843445 0.837247 0.874211 0.959302 1.000000 0.985555 0.944103 0.848709 0.742118 0.689846 0.731718 0.732043 0.735420 0.772566 0.758023 0.698821 0.707509 0.738320 0.778922 0.789471 0.724942 0.718657 0.788256 0.827104 0.815715 0.815647 0.825291 0.816835 0.805959 0.809815 0.814967 0.832722 0.891426 0.900128 0.805136 0.631997 0.517704 0.481484 0.478082 0.504284 0.579604 0.658625 0.570723 0.382988 0.304652 0.240870 0.190724 0.193872 0.300344 0.440073 0.615684 0.810203 0.888017 0.775147 0.670317 0.595064 0.510206 0.483088 

0.831470 0.841685 0.844565 0.842598 0.865259 0.880339 0.895898 0.914899 0.929981 0.922011 0.902403 0.860013 0.842546 0.841417 0.860166 0.892752 0.890794 0.863585 0.886077 0.913000 0.935971 0.928696 0.948489 0.985795 0.999309 0.998029 0.993757 0.985155 0.981704 0.951895 0.946567 0.959455 0.950044 0.952536 0.958076 0.967253 0.988551 0.999848 0.994299 0.955329 0.926474 0.888627 0.880881 0.901583 0.907322 0.892214 0.919450 0.964838 0.973308 0.967601 0.959493 0.960671 0.944071 0.928023 0.932518 0.929860 0.920883 0.900926 0.871816 0.846666 0.837599 0.876026 0.929994 0.971214 0.995579 1.000000 0.977077 0.958068 0.955147 0.942427 0.922140 0.896015 0.875372 0.832829 0.833174 0.867555 0.896467 0.900974 0.898662 0.869804 0.850597 0.839563 0.834928 0.805370 0.797691 0.790101 0.698472 0.583128 0.528850 0.571056 0.611056 0.640738 0.717951 0.784417 0.789732 0.800306 0.770720 0.767608 0.793208 0.797163 0.808058 

0.876830 0.896897 0.891024 0.897220 0.914810 0.927543 0.904517 0.864229 0.839430 0.826673 0.805489 0.809239 0.852223 0.871047 0.916423 0.981645 0.983100 0.944039 0.938327 0.972888 0.990870 0.985820 0.968967 0.967266 0.967489 0.954519 0.924265 0.867290 0.869891 0.915170 0.948927 0.966391 0.950844 0.909440 0.887412 0.889505 0.921935 0.959381 0.956980 0.950025 0.958960 0.954318 0.941552 0.957686 0.977582 0.992749 1.000000 0.992870 0.982889 0.972553 0.959136 0.959430 0.956337 0.923932 0.897655 0.912879 0.930611 0.934889 0.939743 0.937189 0.918438 0.899745 0.901804 0.909053 0.923780 0.926907 0.927961 0.937759 0.952023 0.939648 0.906953 0.871963 0.869785 0.885207 0.897269 0.900928 0.920523 0.929323 0.919368 0.900117 0.867585 0.834671 0.797158 0.771514 0.756034 0.732863 0.673341 0.576512 0.496368 0.424082 0.360194 0.350366 0.415276 0.526200 0.666052 0.785305 0.835083 0.845749 0.841080 0.855340 0.883414 

0.412097 0.360048 0.354394 0.360843 0.431850 0.492017 0.558691 0.636093 0.759318 0.683115 0.567832 0.517485 0.572146 0.715065 0.735706 0.665193 0.565520 0.487590 0.584791 0.739580 0.807163 0.853660 0.767388 0.658640 0.669106 0.755826 0.736940 0.703216 0.710945 0.661163 0.543646 0.460775 0.490516 0.632206 0.775898 0.835438 0.840173 0.880800 0.886263 0.921821 0.989261 0.997952 0.898485 0.714892 0.579382 0.519320 0.493221 0.520139 0.556544 0.654996 0.733238 0.773959 0.870935 0.885324 0.809678 0.746348 0.664316 0.582252 0.500169 0.589965 0.816371 0.902330 0.951095 0.914377 0.734294 0.700334 0.786788 0.951197 0.991235 1.000000 0.942975 0.866100 0.763273 0.668687 0.583949 0.530063 0.558083 0.557153 0.554779 0.530316 0.511379 0.503793 0.429388 0.283494 0.245929 0.291377 0.195709 0.075853 0.039972 -0.056057 0.000866 -0.049425 -0.138675 -0.161428 -0.192441 -0.225529 -0.296733 -0.326260 -0.323398 -0.296401 -0.308570 

0.811422 0.811001 0.842785 0.883639 0.905248 0.911662 0.898636 0.876762 0.858188 0.864920 0.894203 0.913204 0.934799 0.951518 0.952577 0.944531 0.943385 0.953878 0.970108 0.986965 1.000000 0.999522 0.991339 0.980348 0.984393 0.987797 0.988162 0.983253 0.970785 0.959981 0.975871 0.987872 0.974298 0.964566 0.953312 0.951717 0.951829 0.946485 0.948047 0.951463 0.950294 0.941131 0.933606 0.945708 0.973272 0.982868 0.983711 0.985744 0.981462 0.970643 0.962167 0.965460 0.976566 0.985643 0.985053 0.963527 0.945985 0.951633 0.947530 0.916841 0.880225 0.875686 0.919950 0.927577 0.922808 0.932032 0.946429 0.954970 0.948681 0.951295 0.935274 0.887674 0.849975 0.836703 0.866057 0.917262 0.944050 0.953967 0.949421 0.929789 0.898886 0.870480 0.855473 0.846520 0.832364 0.820903 0.786331 0.736797 0.752161 0.797691 0.806188 0.804263 0.817254 0.848165 0.899196 0.931887 0.903387 0.843464 0.799665 0.795781 0.810020 

0.406028 0.267806 0.273611 0.400705 0.518961 0.514238 0.415856 0.370037 0.418724 0.492974 0.598470 0.676449 0.655959 0.580649 0.536630 0.520682 0.550985 0.660103 0.730590 0.743817 0.712674 0.703754 0.768275 0.765944 0.680867 0.662804 0.708613 0.722090 0.766803 0.860953 0.882688 0.895556 0.916324 0.935175 0.861650 0.834035 0.864402 0.946557 0.976756 0.925586 0.887180 0.866028 0.831184 0.773190 0.797327 0.852931 0.859346 0.882732 0.881662 0.843599 0.788885 0.807676 0.746183 0.654745 0.572872 0.532804 0.730777 0.952595 1.000000 0.943732 0.848691 0.739457 0.636090 0.594553 0.544604 0.454141 0.425087 0.429148 0.445050 0.420748 0.511061 0.675843 0.763107 0.847987 0.897873 0.868800 0.775670 0.678797 0.631421 0.557928 0.467335 0.414960 0.393465 0.369654 0.339686 0.339384 0.418378 0.432312 0.317031 0.210041 0.189391 0.070412 -0.101786 -0.182305 -0.227344 -0.244849 -0.211029 -0.086026 0.011881 0.032000 0.052754 

0.861500 0.882245 0.864974 0.904382 0.998840 1.000000 0.965301 0.953431 0.912776 0.885988 0.944304 0.918919 0.849295 0.791621 0.820934 0.907142 0.910561 0.927552 0.975065 0.864219 0.735907 0.744021 0.857045 0.891493 0.911530 0.941702 0.962066 0.927556 0.847154 0.780889 0.733993 0.582504 0.382057 0.332602 0.404826 0.521045 0.658421 0.716304 0.733259 0.704322 0.673811 0.643574 0.697620 0.716787 0.707647 0.750087 0.805885 0.869754 0.925712 0.907306 0.902373 0.899136 0.824867 0.788600 0.762487 0.752659 0.774858 0.827771 0.798748 0.704296 0.768891 0.833888 0.822997 0.809100 0.806135 0.817253 0.821302 0.777878 0.769793 0.797890 0.888989 0.916921 0.878760 0.789228 0.651408 0.628731 0.696494 0.747507 0.778589 0.818028 0.871371 0.873980 0.837463 0.749403 0.635282 0.556014 0.479607 0.365163 0.295984 0.185952 0.025394 -0.040829 0.053085 0.223051 0.399365 0.570279 0.745480 0.867372 0.858198 0.787434 0.732679 

0.598886 0.678141 0.743401 0.754257 0.736397 0.731722 0.733620 0.746226 0.783403 0.782189 0.752260 0.769371 0.761918 0.692930 0.735057 0.789664 0.792468 0.794183 0.733859 0.700066 0.676308 0.716997 0.753067 0.663561 0.622639 0.640380 0.693359 0.841609 0.962701 1.000000 0.904713 0.756679 0.659918 0.706450 0.818299 0.914880 0.900394 0.872019 0.880189 0.853192 0.801956 0.741925 0.637340 0.562877 0.632885 0.764332 0.775737 0.765778 0.774919 0.820058 0.783383 0.584951 0.364959 0.299065 0.409774 0.614887 0.749350 0.784435 0.835407 0.877723 0.925416 0.901317 0.843136 0.868405 0.853156 0.759484 0.671908 0.671150 0.715689 0.731532 0.737311 0.752552 0.746911 0.753697 0.774114 0.709029 0.640318 0.598475 0.523043 0.506893 0.488132 0.462469 0.546995 0.600736 0.519576 0.447995 0.404787 0.391304 0.370376 0.281940 0.246655 0.263683 0.183672 0.039523 -0.108275 -0.311636 -0.455177 -0.455253 -0.412935 -0.361923 -0.273991 

0.654212 0.597831 0.561401 0.552105 0.627670 0.734970 0.767052 0.715150 0.667890 0.612656 0.492307 0.412793 0.413543 0.475664 0.501554 0.542625 0.586983 0.578229 0.564091 0.575501 0.603112 0.657410 0.740307 0.821416 0.881842 0.906757 0.881119 0.876498 0.862096 0.807051 0.735899 0.753216 0.854490 0.937127 0.917298 0.830721 0.747528 0.687710 0.625386 0.656437 0.674747 0.694129 0.745175 0.822074 0.895063 0.881735 0.857844 0.863295 0.871045 0.919402 0.941319 0.929768 0.906535 0.907005 0.934091 0.946943 0.973621 1.000000 0.998170 0.970272 0.932022 0.877646 0.844374 0.825900 0.761713 0.675391 0.626569 0.622119 0.638874 0.715960 0.760341 0.679937 0.561554 0.503124 0.502982 0.533670 0.550776 0.524085 0.448893 0.359361 0.289648 0.266525 0.317180 0.303841 0.199570 0.130268 0.084951 0.029715 -0.079724 -0.160097 -0.190871 -0.182359 -0.206885 -0.254173 -0.299236 -0.328998 -0.310048 -0.248014 -0.178703 -0.116247 -0.073451 

0.916737 0.941337 0.918927 0.886789 0.848299 0.799507 0.737438 0.698254 0.711473 0.770325 0.861004 0.902213 0.889870 0.864389 0.828999 0.784652 0.799178 0.852067 0.880225 0.856862 0.852150 0.902288 0.943756 0.958611 0.941142 0.894082 0.829568 0.791656 0.756484 0.805692 0.896735 0.941130 0.939071 0.933570 0.917946 0.885030 0.861951 0.850929 0.841725 0.815106 0.776462 0.728194 0.715112 0.765194 0.845139 0.896777 0.933156 0.929024 0.907666 0.912906 0.883273 0.822959 0.737514 0.696279 0.686609 0.715237 0.799051 0.842469 0.851360 0.857709 0.871561 0.930013 0.973129 1.000000 0.999290 0.965036 0.942256 0.908232 0.882053 0.849795 0.819847 0.799614 0.764504 0.747716 0.753122 0.771742 0.783852 0.805480 0.854618 0.854929 0.803748 0.737246 0.664133 0.634382 0.679059 0.799516 0.829847 0.780389 0.734853 0.718508 0.709705 0.656263 0.550186 0.463311 0.433338 0.393381 0.339495 0.303802 0.230986 0.090854 -0.067596 

0.447798 0.524406 0.530229 0.471056 0.449159 0.448459 0.458536 0.509289 0.594883 0.645417 0.621047 0.567118 0.535800 0.557444 0.622222 0.700849 0.729623 0.742614 0.789021 0.814443 0.822852 0.863263 0.829228 0.741652 0.694916 0.665988 0.648535 0.595556 0.601486 0.637129 0.695145 0.792207 0.818356 0.755706 0.732300 0.717627 0.664431 0.678405 0.730984 0.769216 0.802819 0.810326 0.708993 0.556882 0.512905 0.541994 0.591347 0.589893 0.572158 0.632705 0.717848 0.698906 0.627451 0.656101 0.717579 0.763357 0.800601 0.789114 0.758993 0.758808 0.829711 0.897598 0.883071 0.897535 0.944717 0.986648 1.000000 0.959175 0.883239 0.894916 0.943270 0.926808 0.871281 0.831684 0.801605 0.764933 0.778871 0.814801 0.810562 0.784027 0.769361 0.797991 0.830259 0.875958 0.908772 0.890233 0.794653 0.607683 0.458992 0.353698 0.246369 0.147504 0.073197 0.029619 -0.020585 -0.087662 -0.142138 -0.164876 -0.148183 -0.043575 0.097066 
