# Supplementary material for: Distinct dynamics of neuronal activity during concurrent motor planning and execution
Source: Nat Commun. 2021 Sep 10;12:5390. doi: 10.1038/s41467-021-25558-8 (PMC8433382; doi:10.1038/s41467-021-25558-8)
Supplement: Supplementary file 5 — Source Data [file 41467_2021_25558_MOESM5_ESM.zip › Source Data/SFigure11/MS_Figure11A.txt]

Coherence_Analysis_v8.m
----------------------------------------------------------------------
**********************************************************************
----------------------------------------------------------------------
Normalized coherence. Rows: Sessions. Columns: Frequency (Hz).
#Rows: 113.000000
#Cols: 7.000000

Column values: 
0.110000 0.230000 0.450000 1.100000 2.300000 4.500000 11.000000 

Rows: 
0.918277 2.493804 2.161403 0.835459 0.284389 0.209606 0.097062 

NaN NaN NaN NaN NaN NaN NaN 

1.345762 2.526164 1.590954 0.718095 0.765192 0.001577 0.052256 

1.383255 1.769232 0.586076 1.430318 0.636139 0.369043 0.825938 

2.227433 3.247435 0.822652 0.062886 0.028331 0.224926 0.386337 

0.267208 0.219748 0.471640 2.192819 1.337893 1.402079 1.108613 

1.665775 3.385811 1.158985 0.097252 0.479242 0.153033 0.059902 

1.251135 1.879035 2.558995 0.798229 0.051654 0.338581 0.122371 

1.472704 3.734512 1.015883 0.028165 0.139985 0.070298 0.538453 

1.322193 2.488758 1.729630 0.533732 0.357266 0.245738 0.322683 

1.679219 3.070233 0.921312 0.920467 0.281511 0.119678 0.007581 

1.034212 1.627035 0.806305 1.916896 1.304969 0.232747 0.077836 

0.486520 0.827182 1.410871 2.520511 1.101535 0.365223 0.288160 

1.542233 2.625741 1.729293 0.675856 0.247200 0.110878 0.068801 

0.790960 0.660764 2.531250 0.678867 0.616715 0.985869 0.735576 

1.061450 2.010282 1.801936 1.178969 0.564013 0.091347 0.292003 

1.388791 2.715527 1.657766 0.629190 0.381752 0.109130 0.117843 

0.025388 0.126839 0.758428 1.870522 2.316706 1.187817 0.714301 

0.045808 0.211456 0.976164 3.089099 2.247985 0.120384 0.309104 

0.005167 0.149396 0.411686 0.388189 0.941162 4.033967 1.070434 

0.758327 1.379795 1.574133 1.394982 1.045093 0.558046 0.289623 

1.074515 0.606027 1.405870 0.804361 0.293165 0.845449 1.970612 

0.091363 0.059092 0.350106 1.066976 4.574067 0.073898 0.784499 

1.330420 2.194703 1.119875 0.567736 1.047266 0.294144 0.445857 

0.335131 0.469637 1.129444 1.661238 1.129845 0.331577 1.943129 

0.660591 1.058696 0.114991 0.710015 2.987742 0.454093 1.013873 

0.012938 0.072211 0.451768 1.772151 3.034567 1.490129 0.166236 

1.832635 1.778387 0.440653 0.383556 1.202041 0.353096 1.009632 

0.258650 0.415791 0.632416 0.552461 0.762343 2.028332 2.350008 

0.351473 0.888149 1.951132 1.501180 1.825514 0.407144 0.075409 

0.128014 0.086186 1.621562 1.663741 2.254256 0.875975 0.370266 

0.260887 0.065917 0.394571 0.681713 1.467408 2.782291 1.347213 

0.067171 0.408379 1.490074 1.160513 1.424061 1.467492 0.982310 

0.016544 0.126221 1.273346 2.572586 2.410997 0.406093 0.194214 

NaN NaN NaN NaN NaN NaN NaN 

0.697608 1.231504 0.888279 1.146212 1.638023 1.080979 0.317395 

0.105770 0.473791 1.379569 2.946366 1.875071 0.092467 0.126966 

1.264185 2.101567 1.047881 0.841008 1.184254 0.310770 0.250335 

0.967666 1.425798 0.190432 1.117872 2.850253 0.007287 0.440691 

0.260164 0.092958 0.466148 1.628255 3.299717 1.092742 0.160016 

0.482017 0.048978 1.638772 0.356161 0.272408 2.206268 1.995398 

1.578492 0.598650 0.360385 0.335730 0.867410 1.526653 1.732679 

0.920004 1.128085 0.931493 0.852135 0.654326 1.402003 1.111954 

1.149107 2.509684 0.537246 1.351079 1.123364 0.270329 0.059190 

NaN NaN NaN NaN NaN NaN NaN 

0.620402 0.782629 0.698883 1.546657 0.798827 1.009692 1.542911 

2.133503 1.993598 0.241761 0.109850 0.812997 1.106696 0.601595 

1.363871 1.569669 1.208527 1.221588 0.988136 0.250925 0.397284 

1.013806 1.083471 1.644684 1.611900 1.140276 0.294347 0.211516 

0.059755 0.362495 0.182360 0.379758 1.759303 2.828874 1.427454 

1.085200 1.016683 0.823708 1.043977 0.698381 1.256541 1.075509 

1.468804 1.077279 0.100564 0.028218 1.185522 1.169077 1.970533 

0.300036 1.094141 1.983380 2.151512 0.694981 0.240685 0.535265 

0.005722 0.207629 0.708406 2.268358 1.999917 1.362750 0.447217 

0.135083 0.881544 3.558552 0.729478 0.504988 0.937418 0.252936 

1.294610 1.501215 1.939855 0.877548 0.094397 0.494065 0.798309 

0.530372 0.358948 0.860056 1.187785 1.059677 1.966465 1.036697 

0.467452 2.195673 1.941360 0.951370 1.046864 0.381975 0.015307 

0.135994 0.099203 0.096557 0.700829 1.774591 2.087944 2.104883 

0.586308 0.858200 0.661216 0.766938 1.598758 1.679914 0.848666 

0.507891 1.900832 2.667385 0.107050 1.264361 0.250521 0.301960 

0.235084 0.094334 0.140736 1.278717 3.301702 1.167434 0.781993 

0.054170 0.428654 1.134397 1.106314 1.532488 1.670341 1.073635 

0.517141 1.260476 1.570089 1.263143 0.917241 0.683090 0.788820 

2.181271 2.913077 1.729841 0.129066 0.016795 0.011843 0.018108 

0.272907 0.607359 0.254787 0.497646 2.455349 2.444095 0.467856 

0.074209 0.272580 0.791477 1.307413 1.955803 1.696842 0.901676 

1.314585 1.164365 1.448027 0.604831 1.198427 0.924002 0.345762 

NaN NaN NaN NaN NaN NaN NaN 

0.324001 1.269382 0.945076 1.540492 1.748615 0.486616 0.685819 

2.103951 2.617789 0.955946 0.297436 0.146110 0.653814 0.224954 

0.793159 0.166817 0.276434 0.700969 0.105895 2.786016 2.170710 

0.531746 0.691822 0.946572 1.604744 1.760546 1.048406 0.416162 

0.479306 1.215640 1.414680 1.020525 1.336861 0.862156 0.670831 

0.036052 0.288590 1.381916 1.839545 1.702876 1.090112 0.660909 

0.059420 0.246313 1.474607 3.116001 1.839779 0.183583 0.080297 

0.030738 0.020484 1.568082 2.377867 1.289438 1.046192 0.667198 

0.120335 0.170738 0.423477 1.532800 2.372057 1.969316 0.411276 

0.208764 0.626175 1.830845 2.606027 1.590987 0.117886 0.019316 

0.584886 0.499193 1.049587 1.304468 2.912783 0.563249 0.085834 

0.090954 0.141595 0.385046 1.521395 2.358609 1.277953 1.224448 

0.546903 1.072846 1.674299 1.600688 1.368875 0.584530 0.151860 

0.626529 0.678813 1.273610 1.778520 1.755075 0.688269 0.199184 

0.478498 0.741826 1.699471 1.820416 1.899131 0.350116 0.010543 

0.314166 0.499349 1.225619 1.159518 2.129241 1.348824 0.323284 

0.038331 0.026167 0.791104 2.755420 2.700465 0.518125 0.170387 

0.874785 1.399052 1.717005 1.730840 1.050580 0.180940 0.046798 

0.000457 0.111858 0.198346 0.772709 1.477888 1.423333 3.015409 

0.023939 0.035873 0.872819 1.355568 1.376633 1.978745 1.356423 

0.154917 2.013647 0.737274 0.622880 2.780329 0.519003 0.171950 

0.346748 0.839233 1.335074 1.702527 1.466668 1.056327 0.253424 

0.353252 0.711439 0.644440 1.239502 1.431150 1.655066 0.965151 

0.046295 0.071069 0.214854 1.280186 2.988616 1.644408 0.754571 

0.803699 0.722156 0.943911 1.348339 1.411366 1.037973 0.732558 

0.392057 1.363167 1.944816 1.211778 0.566333 0.770351 0.751498 

0.785824 2.519990 1.799292 1.525624 0.217803 0.020980 0.130486 

1.367145 2.433673 1.151045 1.171168 0.552813 0.104575 0.219580 

0.065147 0.150087 2.344489 2.288478 1.200274 0.210901 0.740623 

NaN NaN NaN NaN NaN NaN NaN 

2.438808 2.321928 0.941622 0.664392 0.438467 0.022589 0.172192 

0.332387 1.265000 1.906462 1.720561 1.104328 0.476416 0.194847 

1.597747 2.240896 1.566260 0.878761 0.525627 0.107419 0.083290 

0.625516 0.364822 1.223585 2.764606 1.678964 0.323213 0.019294 

0.504170 0.920002 2.277547 2.433829 0.761552 0.065424 0.037476 

1.046075 1.392115 1.102064 1.663440 1.283555 0.388129 0.124621 

0.076816 0.098210 0.398646 0.806976 0.058911 2.602203 2.958237 

1.504753 0.847498 0.739057 1.146908 0.094286 1.325128 1.342371 

0.514473 0.417421 1.480744 1.234880 0.825804 1.521283 1.005395 

0.115557 0.144709 0.067168 0.189067 0.720958 3.217788 2.544753 

1.526368 1.721714 1.490507 1.106432 0.621860 0.321660 0.211459 

1.152163 1.497061 1.109716 1.060701 1.374019 0.678959 0.127382 

1.373522 1.714994 1.763935 1.484753 0.416745 0.219725 0.026328 

2.887705 1.748224 0.667478 0.054411 0.486178 0.575921 0.580082 
