# Supplementary material for: Distinct dynamics of neuronal activity during concurrent motor planning and execution
Source: Nat Commun. 2021 Sep 10;12:5390. doi: 10.1038/s41467-021-25558-8 (PMC8433382; doi:10.1038/s41467-021-25558-8)
Supplement: Supplementary file 5 — Source Data [file 41467_2021_25558_MOESM5_ESM.zip › Source Data/SFigure11/MS_Figure11D.txt]

Coherence_Analysis_v8.m
----------------------------------------------------------------------
**********************************************************************
----------------------------------------------------------------------
Planning coherence - Execution coherence. Rows: Sessions. Columns: Frequency (Hz).
#Rows: 78.000000
#Cols: 7.000000

Column values: 
0.110000 0.230000 0.450000 1.100000 2.300000 4.500000 11.000000 

Rows: 
0.954709 1.700076 1.259696 0.206388 0.395724 1.951180 0.532228 

0.817929 0.869703 0.043856 0.123277 1.223225 2.182000 1.740009 

0.676832 1.083875 1.587393 0.556874 0.374608 1.973849 0.746571 

0.873443 1.901326 1.848289 0.998502 0.260777 0.531159 0.586505 

1.164262 1.972135 1.324973 0.771825 0.571450 0.389320 0.806034 

1.757758 2.978408 1.217607 0.272517 0.502247 0.068902 0.202561 

1.841059 2.545469 1.179961 0.775912 0.590850 0.043032 0.023717 

1.461546 2.094112 1.580851 0.980594 0.401235 0.239026 0.242636 

0.911323 1.376407 1.614204 1.748990 0.991459 0.256024 0.101592 

0.443815 0.897770 0.268936 0.104724 2.583812 1.274858 1.426085 

2.252778 2.385003 0.069494 0.657719 0.861610 0.314228 0.459167 

1.275930 2.049643 1.572023 0.672815 0.845861 0.462259 0.121469 

1.435997 1.488549 1.736404 1.428619 0.882120 0.013853 0.014457 

1.243422 1.985550 1.257710 1.141293 0.238360 0.470650 0.663015 

1.331233 2.217660 1.659785 1.264326 0.447231 0.027051 0.052714 

0.206838 0.291267 0.003044 0.467494 2.939556 2.406528 0.685273 

0.002616 0.320594 0.574548 1.463627 2.557937 1.482771 0.597907 

0.362592 0.148171 0.893001 1.797662 2.056695 1.528703 0.213176 

0.151527 0.542204 0.536420 0.801694 2.547288 1.344871 1.075997 

0.162984 0.046096 0.055440 0.581682 3.560717 1.992144 0.600935 

0.040053 0.091273 0.708815 0.983978 1.703848 2.417786 1.054248 

0.061436 0.086615 0.274100 0.864022 2.842232 2.229316 0.642279 

0.047741 0.040486 0.359280 1.689437 3.456737 0.989465 0.416853 

0.268922 0.126393 0.115077 0.668105 2.583421 2.276119 0.961963 

0.060368 0.014717 0.163034 0.795427 2.718288 2.631016 0.617150 

0.106106 0.114598 0.107563 0.330199 3.549411 2.391830 0.400294 

0.030815 0.235407 0.586652 1.340915 2.314749 2.031587 0.459875 

0.041885 0.005641 0.538072 1.850585 2.708834 1.292565 0.562418 

0.259115 0.407877 0.068174 0.619580 2.577374 2.482524 0.585356 

0.184396 0.126093 1.009904 0.257618 1.587673 2.499062 1.335255 

0.402393 0.987629 1.061788 0.678910 2.380768 1.265229 0.223283 

0.072246 0.179930 0.646122 1.269049 2.931829 1.600620 0.300205 

0.592221 1.037570 0.799736 0.853613 1.542638 1.593428 0.580793 

0.344226 0.159951 0.821317 2.239221 2.070204 1.126782 0.238297 

0.424093 0.311818 0.279171 0.702314 3.002442 1.754681 0.525482 

0.109313 0.300149 1.807183 2.855668 1.352872 0.456817 0.117997 

0.017476 0.140438 1.500578 3.045990 1.838576 0.345112 0.111830 

0.005651 0.098834 1.055243 2.280081 2.435396 0.883993 0.240803 

0.496612 0.181250 0.537411 2.673877 2.222982 0.477633 0.410235 

0.067422 0.107264 0.594822 2.121728 2.151167 1.059963 0.897633 

0.016470 0.059291 1.372750 2.553546 2.538796 0.296633 0.162514 

0.301879 0.238123 0.576274 2.334436 1.547946 1.338578 0.662764 

0.063196 0.074688 0.381092 1.960802 2.680490 1.374302 0.465431 

0.081686 0.091363 0.882196 1.926038 2.736589 0.844929 0.437199 

0.507392 0.429482 1.232373 2.612771 1.346193 0.469782 0.402008 

0.357122 0.240377 0.143780 1.267294 2.427836 1.710101 0.853490 

0.403642 0.292056 0.698346 2.160370 2.248109 0.629433 0.568043 

0.010502 0.015784 0.798531 2.084157 2.516313 0.983426 0.591288 

0.505830 0.239486 0.474369 1.773993 2.152088 1.137156 0.717079 

0.217933 0.213791 0.574436 2.370408 2.424956 0.949165 0.249310 

0.137938 0.155769 0.963572 1.953603 2.228172 1.135508 0.425437 

0.174858 0.006011 0.499460 1.590411 2.745364 1.487597 0.496298 

0.106259 0.097858 0.382132 1.255490 2.349456 1.871351 0.937455 

0.266906 0.422399 1.749994 2.113556 1.696302 0.467860 0.282983 

0.210148 0.263519 0.555060 1.290412 2.577645 1.709264 0.393952 

0.435049 0.591578 1.157724 1.520856 2.327436 0.884159 0.083197 

0.070972 0.049246 0.886513 1.854738 2.354555 1.324126 0.459850 

0.321887 0.381204 1.530216 2.427140 1.659345 0.610116 0.070093 

0.146873 0.080729 0.372897 1.902646 3.115237 1.166339 0.215278 

0.097708 0.053971 0.745305 1.665612 2.719257 1.363350 0.354798 

0.641243 0.043543 0.178206 1.875932 2.227632 1.342426 0.691017 

0.112266 0.239294 0.999030 1.847328 2.489883 0.926340 0.385859 

0.098941 0.199494 1.210251 2.273225 2.521543 0.682968 0.013579 

0.062559 0.140571 0.857442 1.523640 2.456575 1.496091 0.463122 

0.229331 0.343662 0.957173 1.492252 3.114826 0.838769 0.023986 

0.942710 1.938532 1.114462 0.592192 0.719130 0.668725 1.024248 

0.426889 0.166075 0.448493 2.361473 2.204947 0.913183 0.478939 

0.129691 0.186756 0.528620 1.145281 3.014519 1.631203 0.363929 

0.123015 0.018080 0.690392 1.529093 2.412676 1.875984 0.350760 

0.402799 0.584280 1.178887 2.094439 2.471529 0.257084 0.010981 

0.045977 0.052117 0.366727 1.494466 4.209889 0.539723 0.291100 

1.777428 1.285802 0.170065 1.565032 1.765418 0.205144 0.231112 

2.250741 0.895864 1.980290 0.777371 0.018712 0.925602 0.151420 

0.254072 0.653954 1.203790 2.572608 2.179008 0.135390 0.001177 

0.234632 0.209255 0.671408 1.394190 2.035329 1.469350 0.985837 

0.313322 0.382042 1.071414 1.747126 2.247780 0.929861 0.308456 

1.050935 0.986792 0.263088 1.685506 2.426406 0.538095 0.049179 

0.404289 0.494003 1.200748 1.674821 1.615074 1.066591 0.544474 
