# Supplementary material for: Distinct dynamics of neuronal activity during concurrent motor planning and execution
Source: Nat Commun. 2021 Sep 10;12:5390. doi: 10.1038/s41467-021-25558-8 (PMC8433382; doi:10.1038/s41467-021-25558-8)
Supplement: Supplementary file 5 — Source Data [file 41467_2021_25558_MOESM5_ESM.zip › Source Data/SFigure12/MS_Figure12.txt]

CrossFrequencyNesting_Analysis_v5.m
----------------------------------------------------------------------
**********************************************************************
----------------------------------------------------------------------
Cross frequency analysis for locomotor task. Rows: Amplitude of 3Hz oscillation at different phases of a slow 0.1 Hz oscillation. Columns. Phases of slow 0.1 Hz oscillation (radians)
#Rows: 6.000000
#Cols: 16.000000

Column values: 
-3.141592 -2.748893 -2.356194 -1.963495 -1.570796 -1.178097 -0.785398 -0.392699 0.000000 0.392699 0.785398 1.178097 1.570796 1.963495 2.356194 2.748893 

Rows: 
0.847445 0.857179 0.876767 0.903610 0.934768 0.967559 0.987047 1.003176 1.007566 1.006612 0.994256 0.975614 0.930719 0.938656 0.891314 0.851146 

0.856516 0.868819 0.904990 0.934563 0.959420 0.996943 0.997321 1.002316 0.995253 0.981530 0.969060 0.945378 0.922747 0.897470 0.880918 0.860190 

0.813879 0.831520 0.860693 0.898038 0.944613 0.989344 1.017153 1.039441 1.044587 1.028552 1.000809 0.978643 0.952173 0.916948 0.846043 0.811000 

0.896605 0.910066 0.936385 0.953128 0.964291 0.974239 0.976757 0.973988 0.968508 0.956864 0.944737 0.931071 0.914858 0.901223 0.888250 0.882464 

0.901698 0.906454 0.920588 0.934048 0.962731 0.974741 0.980226 0.985263 0.971243 0.952083 0.942190 0.926320 0.925529 0.908081 0.890344 0.891896 

0.870265 0.875304 0.899662 0.930006 0.955851 0.971242 0.988900 0.995815 0.995311 0.985155 0.976265 0.960026 0.931504 0.897245 0.873342 0.867540 


----------------------------------------------------------------------
**********************************************************************
----------------------------------------------------------------------
Cross frequency analysis for joystick task. Rows: Amplitude of 3Hz oscillation at different phases of a slow 0.1 Hz oscillation. Columns. Phases of slow 0.1 Hz oscillation (radians)
#Rows: 5.000000
#Cols: 16.000000

Column values: 
-3.141592 -2.748893 -2.356194 -1.963495 -1.570796 -1.178097 -0.785398 -0.392699 0.000000 0.392699 0.785398 1.178097 1.570796 1.963495 2.356194 2.748893 

Rows: 
0.741678 0.761015 0.792796 0.834029 0.894480 0.955281 1.014588 1.052932 1.034907 1.006536 0.945467 0.881278 0.819896 0.770627 0.742884 0.753324 

0.800340 0.814812 0.827137 0.872485 0.904296 0.945891 0.975612 0.973715 0.977171 0.936412 0.893176 0.869272 0.830114 0.800261 0.790709 0.790316 

0.816582 0.818782 0.836250 0.832723 0.871315 0.912590 0.957461 0.966244 0.970834 0.936456 0.898320 0.877947 0.848658 0.830948 0.812666 0.813942 

0.802973 0.828072 0.830274 0.862915 0.912381 0.962926 0.982908 0.973247 0.963013 0.937793 0.904686 0.864190 0.804113 0.774013 0.798038 0.800177 

0.762103 0.766346 0.788632 0.822008 0.898723 0.930618 0.989536 1.031723 1.054075 1.011691 0.951486 0.849669 0.813572 0.768800 0.772821 0.789915 
