# Supplementary material for: Distinct dynamics of neuronal activity during concurrent motor planning and execution
Source: Nat Commun. 2021 Sep 10;12:5390. doi: 10.1038/s41467-021-25558-8 (PMC8433382; doi:10.1038/s41467-021-25558-8)
Supplement: Supplementary file 5 — Source Data [file 41467_2021_25558_MOESM5_ESM.zip › Source Data/SFigure3/MS_Figure3A.txt]

groupedAnalysis_6groups_analysis_lagduration_noScatter_v19.m
----------------------------------------------------------------------
**********************************************************************
----------------------------------------------------------------------
Variability coeffs for different lags for locomotion task: First row: Variability. Second row: Lags (s). Columns: motor and planning units (sensory units excluded).
#Rows: 2.000000
#Cols: 3124.000000

Column values: 
 

Rows: 
0.045000 0.025000 0.015000 0.015000 0.215000 0.050000 0.025000 0.025000 0.045000 0.310000 0.025000 0.070000 0.015000 0.100000 0.040000 0.095000 0.055000 0.020000 0.005000 0.030000 0.100000 0.075000 0.080000 0.145000 0.065000 0.080000 0.075000 0.060000 0.005000 0.005000 0.175000 0.080000 0.125000 0.150000 0.065000 0.040000 0.305000 0.065000 0.040000 0.095000 0.015000 0.200000 0.110000 0.040000 0.070000 0.060000 0.130000 0.350000 0.050000 0.050000 0.275000 0.125000 0.085000 0.050000 0.120000 0.075000 0.025000 0.035000 0.020000 0.055000 0.020000 0.190000 0.170000 0.005000 0.070000 0.095000 0.020000 0.010000 0.015000 0.015000 0.110000 0.025000 0.120000 0.070000 0.055000 0.055000 0.090000 0.135000 0.075000 0.105000 0.160000 0.085000 0.205000 0.010000 0.150000 0.160000 0.225000 0.060000 0.070000 0.055000 0.160000 0.165000 0.080000 0.040000 0.065000 0.060000 0.040000 0.105000 0.170000 0.130000 0.120000 0.090000 0.025000 0.005000 0.090000 0.015000 0.090000 0.060000 0.035000 0.040000 0.005000 0.680000 0.040000 0.040000 0.020000 0.075000 0.060000 0.075000 0.085000 0.015000 0.065000 0.090000 0.105000 0.100000 0.025000 0.080000 0.060000 0.070000 0.060000 0.090000 0.015000 0.040000 0.055000 0.095000 0.110000 0.020000 0.020000 0.075000 0.070000 0.150000 0.050000 0.125000 0.085000 0.100000 0.050000 0.110000 0.105000 0.100000 0.095000 0.010000 0.020000 0.090000 0.070000 0.070000 0.110000 0.055000 0.140000 0.080000 0.075000 0.030000 0.085000 0.100000 0.210000 0.075000 0.025000 0.090000 0.020000 0.025000 0.085000 0.035000 0.990000 0.045000 0.230000 0.055000 0.080000 0.005000 0.030000 0.070000 0.055000 0.060000 0.080000 0.010000 0.040000 0.065000 0.035000 0.150000 0.030000 0.020000 0.030000 0.080000 0.025000 0.035000 0.055000 0.290000 0.060000 0.070000 0.305000 0.100000 0.005000 0.120000 0.120000 0.050000 0.045000 0.015000 0.025000 0.010000 0.040000 0.085000 0.045000 0.095000 0.070000 0.180000 0.025000 0.060000 0.080000 0.005000 0.520000 0.310000 0.190000 0.045000 0.040000 0.015000 0.105000 0.045000 0.055000 0.330000 0.010000 0.030000 0.140000 0.035000 0.145000 0.140000 0.045000 0.155000 0.140000 0.165000 0.290000 0.130000 0.230000 0.125000 0.105000 0.070000 0.070000 0.040000 0.190000 0.075000 0.060000 0.060000 0.040000 0.040000 0.160000 0.005000 0.025000 0.045000 0.025000 0.230000 0.150000 0.050000 0.100000 0.010000 0.050000 0.135000 0.055000 0.065000 0.145000 0.120000 0.035000 0.070000 0.010000 0.190000 0.040000 0.040000 0.060000 0.060000 0.100000 0.190000 0.070000 0.050000 0.100000 0.135000 0.080000 0.045000 0.050000 0.085000 0.040000 0.150000 0.035000 0.010000 0.135000 0.495000 0.610000 0.410000 0.455000 0.190000 0.165000 0.085000 0.195000 0.005000 0.055000 0.020000 0.085000 0.045000 0.315000 0.030000 0.010000 0.040000 0.005000 0.110000 0.040000 0.015000 0.500000 0.410000 0.690000 0.380000 0.015000 0.010000 0.100000 0.260000 0.010000 0.905000 0.700000 0.220000 0.100000 0.175000 0.230000 0.245000 0.210000 0.140000 0.260000 0.090000 0.065000 0.010000 0.075000 0.130000 0.005000 0.080000 0.070000 0.080000 0.085000 0.145000 0.155000 0.090000 0.145000 0.095000 0.105000 0.075000 0.115000 0.195000 0.055000 0.060000 0.080000 0.130000 0.180000 0.070000 0.110000 0.110000 0.030000 0.085000 0.060000 0.090000 0.095000 0.045000 0.065000 0.060000 0.085000 0.065000 0.055000 0.270000 0.090000 0.070000 0.125000 0.075000 0.050000 0.080000 0.545000 0.670000 0.005000 0.020000 0.110000 0.030000 0.585000 0.105000 0.055000 0.005000 0.045000 0.065000 0.110000 0.135000 0.110000 0.090000 0.095000 0.085000 0.100000 0.315000 0.015000 0.045000 0.050000 1.185000 0.070000 0.060000 0.130000 0.075000 0.055000 0.170000 0.320000 0.400000 0.330000 0.070000 0.180000 0.080000 0.520000 0.020000 0.065000 0.485000 0.695000 0.065000 0.050000 0.075000 0.025000 0.065000 0.025000 0.165000 0.110000 0.145000 0.100000 0.080000 0.110000 0.075000 0.005000 0.065000 0.080000 0.180000 0.075000 0.325000 0.075000 0.080000 0.065000 0.040000 0.085000 0.085000 0.125000 0.020000 0.125000 0.100000 0.030000 0.545000 0.255000 0.405000 0.430000 0.085000 0.225000 0.145000 0.015000 0.060000 0.560000 0.285000 0.400000 0.300000 0.390000 0.055000 0.080000 0.015000 0.035000 0.060000 0.005000 0.180000 0.060000 0.110000 0.285000 0.420000 0.495000 0.620000 0.595000 0.135000 0.030000 0.075000 0.070000 0.195000 0.060000 1.185000 0.025000 0.040000 0.080000 0.025000 0.075000 0.035000 0.045000 0.110000 0.065000 0.070000 0.055000 0.965000 0.020000 0.065000 0.850000 0.325000 0.270000 0.320000 0.540000 0.135000 0.260000 0.255000 0.115000 0.070000 0.025000 0.115000 0.470000 0.155000 0.140000 0.035000 0.010000 0.070000 0.005000 0.290000 0.145000 0.135000 0.050000 0.070000 0.040000 0.140000 0.095000 0.170000 0.225000 0.025000 0.010000 0.065000 0.125000 0.010000 0.040000 0.075000 0.040000 0.075000 0.260000 0.370000 0.465000 0.535000 0.460000 0.130000 0.195000 0.020000 0.045000 0.165000 0.110000 0.925000 0.390000 0.025000 0.140000 0.075000 0.080000 0.140000 0.080000 0.085000 0.110000 0.060000 0.130000 0.035000 0.080000 0.025000 0.020000 0.025000 0.025000 0.425000 0.385000 0.360000 0.095000 0.050000 0.200000 0.095000 0.110000 0.010000 0.025000 0.160000 0.035000 0.115000 0.075000 0.145000 0.050000 0.090000 0.035000 0.110000 0.010000 0.065000 0.070000 0.235000 0.155000 0.200000 0.085000 0.160000 0.085000 0.070000 0.090000 0.105000 0.135000 0.250000 0.155000 0.070000 0.005000 0.095000 0.010000 0.095000 0.065000 0.040000 0.025000 0.030000 0.010000 0.120000 0.095000 0.055000 0.050000 0.440000 0.155000 0.135000 0.055000 0.030000 0.060000 0.625000 0.400000 0.075000 0.370000 0.440000 0.115000 0.420000 0.075000 0.090000 0.090000 0.225000 0.100000 0.290000 0.345000 0.170000 0.005000 0.060000 0.020000 0.005000 0.040000 0.040000 0.005000 0.020000 0.130000 0.110000 0.205000 0.135000 0.090000 0.030000 0.070000 0.005000 0.020000 0.160000 0.035000 0.065000 0.085000 0.015000 0.065000 0.045000 0.060000 0.015000 0.030000 0.110000 0.065000 0.025000 0.285000 0.425000 0.220000 0.400000 0.035000 0.225000 0.040000 0.155000 0.075000 0.125000 0.645000 1.070000 0.190000 0.160000 0.545000 0.005000 0.015000 0.015000 0.010000 0.125000 0.150000 0.035000 0.105000 0.075000 0.060000 0.095000 0.115000 0.115000 0.130000 0.015000 0.060000 0.050000 0.005000 0.035000 0.075000 0.060000 0.040000 0.085000 0.030000 0.515000 0.490000 0.520000 0.080000 0.065000 0.325000 0.025000 0.025000 0.120000 0.010000 0.250000 0.430000 0.035000 0.040000 0.340000 0.040000 0.005000 0.140000 0.015000 0.270000 0.265000 0.005000 0.140000 0.180000 0.150000 0.130000 0.090000 0.175000 0.180000 0.100000 0.140000 0.320000 0.120000 0.255000 0.165000 0.040000 0.035000 0.105000 0.030000 0.020000 0.150000 0.070000 0.095000 0.320000 0.150000 0.090000 0.110000 0.445000 0.040000 0.025000 0.215000 0.055000 1.035000 0.065000 0.235000 0.245000 0.045000 0.145000 0.325000 0.025000 0.180000 0.030000 0.120000 0.030000 0.220000 0.025000 0.075000 0.090000 0.030000 0.060000 0.085000 0.105000 0.070000 0.145000 0.010000 0.015000 0.170000 0.140000 0.095000 0.125000 0.090000 0.025000 0.150000 0.025000 0.025000 0.070000 0.085000 0.130000 0.040000 0.005000 0.095000 0.065000 0.065000 0.280000 0.140000 0.165000 0.065000 0.040000 0.120000 0.025000 0.110000 0.005000 0.070000 0.265000 0.050000 0.115000 0.115000 0.110000 0.020000 0.115000 1.285000 0.255000 0.115000 0.130000 0.100000 0.030000 0.120000 0.045000 0.255000 0.155000 0.145000 0.330000 1.195000 0.015000 0.110000 0.080000 0.065000 0.040000 0.080000 0.080000 0.030000 0.005000 0.005000 0.845000 0.525000 0.095000 0.035000 0.015000 0.680000 0.375000 0.050000 0.065000 0.095000 0.145000 0.050000 0.070000 0.015000 0.460000 0.050000 0.125000 0.540000 0.335000 0.150000 0.105000 0.380000 0.075000 0.100000 0.120000 0.115000 0.515000 0.020000 0.060000 0.245000 0.095000 0.085000 0.070000 0.055000 0.075000 0.020000 0.030000 0.155000 0.025000 0.145000 0.710000 0.035000 0.010000 0.025000 0.025000 0.045000 0.010000 0.085000 0.010000 0.190000 0.045000 0.115000 0.090000 0.045000 0.055000 0.015000 0.100000 0.125000 0.250000 0.090000 0.030000 0.170000 0.300000 0.025000 0.115000 0.330000 0.255000 0.265000 0.210000 0.225000 0.355000 0.425000 0.325000 0.060000 0.045000 0.080000 0.030000 0.020000 0.035000 0.050000 0.650000 0.310000 0.120000 0.075000 0.040000 0.115000 0.220000 0.230000 0.015000 0.015000 0.005000 0.045000 0.240000 0.690000 0.175000 0.035000 0.275000 0.220000 0.115000 0.225000 0.020000 0.325000 0.950000 0.030000 0.200000 0.005000 0.140000 0.115000 0.230000 0.250000 0.220000 0.220000 0.145000 0.465000 0.225000 0.145000 0.170000 0.015000 0.190000 0.070000 0.195000 0.175000 0.270000 0.680000 0.115000 0.290000 0.555000 0.150000 0.340000 0.190000 0.360000 0.395000 0.125000 0.020000 0.030000 0.030000 0.100000 0.070000 0.020000 0.045000 0.100000 0.010000 0.010000 0.200000 0.140000 0.305000 0.360000 0.695000 0.145000 0.080000 0.280000 0.310000 0.175000 0.080000 0.055000 0.040000 0.050000 0.040000 0.005000 0.295000 0.180000 0.090000 0.130000 0.150000 0.025000 0.015000 0.045000 0.240000 0.215000 0.040000 0.010000 0.020000 0.100000 0.235000 0.165000 0.120000 0.030000 0.080000 0.015000 0.110000 0.200000 0.145000 0.160000 0.235000 0.025000 0.120000 0.055000 0.030000 0.200000 0.085000 0.150000 0.105000 0.015000 0.020000 0.090000 0.120000 0.055000 0.170000 0.130000 0.175000 0.345000 0.025000 0.110000 0.130000 0.085000 0.070000 0.005000 0.080000 0.025000 0.110000 0.140000 0.335000 0.825000 0.080000 0.115000 0.155000 0.180000 0.225000 0.550000 0.050000 0.180000 0.155000 0.245000 0.015000 0.030000 0.155000 0.135000 0.075000 0.025000 0.040000 0.020000 0.055000 0.050000 0.325000 0.005000 0.010000 0.105000 0.060000 0.075000 0.005000 0.030000 0.055000 0.090000 0.160000 0.025000 0.050000 0.370000 0.295000 0.005000 0.475000 0.075000 0.500000 0.100000 0.325000 0.380000 0.390000 0.130000 0.145000 0.165000 0.085000 0.130000 0.090000 0.005000 0.110000 0.005000 0.030000 0.035000 0.085000 0.045000 0.140000 0.095000 0.100000 0.490000 0.090000 0.100000 0.105000 0.185000 0.450000 0.135000 0.210000 0.375000 0.070000 0.055000 0.435000 0.080000 0.080000 0.095000 0.280000 0.055000 0.125000 0.085000 0.380000 0.085000 0.065000 0.085000 0.025000 0.060000 0.020000 0.010000 0.160000 0.055000 0.005000 0.020000 0.065000 0.120000 0.010000 0.080000 0.185000 0.270000 0.275000 0.385000 0.360000 0.450000 0.340000 0.065000 0.080000 0.065000 0.100000 0.135000 0.005000 0.135000 0.095000 0.120000 0.090000 0.050000 0.305000 0.085000 0.105000 0.055000 0.035000 0.165000 0.045000 0.090000 0.045000 0.160000 0.165000 0.005000 0.020000 0.075000 0.045000 0.110000 0.020000 0.020000 0.510000 0.040000 0.090000 0.005000 0.065000 0.400000 0.340000 0.370000 0.050000 0.420000 0.295000 0.305000 0.220000 0.455000 0.090000 0.060000 0.040000 0.045000 0.225000 0.210000 0.045000 0.135000 0.075000 0.075000 0.130000 0.075000 0.075000 0.005000 0.545000 0.205000 0.090000 0.105000 0.065000 0.005000 0.015000 0.010000 0.010000 0.040000 0.020000 0.320000 0.120000 0.115000 0.005000 0.005000 0.265000 0.200000 0.635000 0.330000 0.060000 0.125000 0.060000 0.125000 1.535000 0.010000 0.245000 0.310000 0.165000 0.075000 0.305000 0.040000 0.145000 0.110000 0.140000 0.105000 0.180000 0.745000 0.045000 0.315000 0.515000 0.180000 0.205000 0.040000 0.405000 0.135000 0.005000 0.025000 0.080000 0.045000 0.055000 0.010000 0.155000 0.225000 0.155000 0.005000 0.075000 0.050000 0.080000 0.095000 0.035000 0.725000 0.775000 0.515000 0.565000 0.255000 0.200000 0.155000 0.485000 0.030000 0.820000 0.270000 0.315000 0.330000 0.350000 0.200000 0.315000 0.170000 0.235000 0.020000 0.040000 0.060000 0.330000 0.530000 0.135000 0.105000 0.195000 0.060000 0.145000 0.190000 0.135000 0.060000 0.070000 0.215000 0.080000 0.600000 0.025000 0.030000 0.215000 0.165000 0.445000 0.410000 0.315000 0.265000 0.100000 0.045000 0.210000 0.265000 0.070000 0.310000 0.135000 0.185000 0.205000 0.055000 0.120000 0.135000 1.450000 0.260000 0.445000 1.020000 0.265000 0.610000 0.035000 0.525000 0.630000 0.440000 0.845000 0.110000 0.145000 0.050000 0.125000 0.005000 0.120000 0.035000 0.065000 0.020000 0.055000 0.145000 0.035000 0.370000 0.035000 0.520000 0.090000 0.100000 0.145000 0.110000 0.115000 0.060000 0.110000 0.070000 0.015000 0.190000 0.030000 0.120000 0.080000 0.190000 0.345000 0.725000 0.170000 0.920000 0.740000 0.010000 0.470000 0.345000 0.115000 0.715000 0.860000 0.450000 0.010000 0.080000 0.180000 0.060000 0.115000 0.055000 0.290000 0.430000 0.330000 0.100000 0.175000 0.455000 0.090000 0.185000 0.275000 0.020000 0.155000 0.325000 0.135000 0.140000 0.030000 0.055000 0.595000 0.400000 0.380000 0.385000 0.215000 0.025000 0.035000 0.115000 0.075000 0.105000 0.165000 0.140000 0.310000 0.015000 0.090000 0.010000 0.035000 0.045000 0.050000 0.120000 0.090000 0.020000 0.015000 0.045000 0.060000 0.040000 0.065000 0.075000 0.310000 0.010000 0.200000 0.560000 0.195000 0.155000 0.115000 0.195000 0.045000 0.175000 0.145000 0.215000 0.275000 0.250000 0.125000 0.075000 0.060000 0.010000 0.055000 0.045000 0.035000 0.185000 0.205000 0.035000 0.115000 0.005000 0.065000 0.230000 0.275000 0.155000 0.390000 0.430000 0.090000 0.075000 0.100000 0.065000 0.230000 0.125000 0.070000 0.080000 0.095000 0.025000 0.370000 0.050000 0.015000 0.270000 0.615000 0.355000 0.460000 1.080000 0.190000 0.115000 0.225000 0.015000 0.040000 0.090000 0.130000 0.090000 0.370000 0.265000 0.085000 0.285000 0.065000 0.075000 0.060000 0.055000 0.075000 0.150000 0.005000 0.205000 0.040000 0.040000 0.150000 0.140000 0.900000 0.840000 0.890000 0.130000 0.075000 0.090000 0.070000 0.005000 0.045000 0.180000 0.225000 0.005000 0.110000 0.115000 0.515000 0.240000 0.095000 0.060000 0.450000 0.220000 0.255000 0.025000 0.075000 0.150000 0.095000 0.020000 0.115000 0.055000 0.060000 0.020000 0.095000 0.040000 0.060000 0.070000 0.215000 0.245000 0.405000 0.435000 0.060000 0.105000 0.010000 0.130000 0.065000 0.060000 0.330000 0.120000 0.315000 0.415000 0.095000 0.250000 0.085000 0.080000 0.365000 0.060000 0.010000 0.115000 0.250000 0.075000 0.150000 0.065000 0.280000 0.260000 0.070000 0.005000 0.165000 0.495000 0.335000 0.330000 0.665000 0.270000 0.070000 0.440000 0.060000 0.655000 0.070000 0.040000 0.170000 0.025000 0.090000 0.095000 0.025000 0.185000 0.065000 0.930000 0.070000 0.185000 0.035000 0.070000 0.040000 0.045000 0.140000 0.105000 0.460000 0.080000 0.135000 0.020000 0.070000 0.735000 0.350000 0.290000 0.550000 0.100000 0.030000 0.060000 0.040000 0.020000 0.145000 0.065000 0.055000 0.050000 0.035000 0.060000 0.155000 0.065000 0.025000 0.060000 0.055000 0.105000 0.055000 0.180000 0.085000 0.005000 0.005000 0.005000 0.030000 0.030000 0.055000 0.020000 0.295000 0.045000 0.060000 0.165000 0.110000 0.095000 0.150000 0.070000 0.425000 0.055000 0.555000 0.430000 0.125000 0.250000 0.080000 0.040000 0.470000 0.190000 0.040000 0.405000 0.105000 0.305000 0.495000 0.530000 0.390000 0.100000 0.105000 0.025000 0.045000 0.590000 0.190000 0.375000 0.425000 0.010000 0.565000 0.275000 0.205000 0.150000 0.040000 0.025000 0.075000 0.040000 0.110000 0.295000 0.435000 0.020000 0.005000 0.100000 0.100000 0.095000 0.025000 0.105000 0.040000 0.070000 0.020000 0.055000 0.050000 0.035000 0.100000 0.055000 0.045000 0.065000 0.005000 0.085000 0.045000 0.045000 0.080000 0.025000 0.040000 0.020000 0.055000 0.045000 0.045000 0.045000 0.080000 0.035000 0.020000 0.220000 0.175000 0.110000 0.085000 0.075000 0.170000 0.010000 0.075000 0.005000 0.230000 0.430000 0.415000 0.065000 0.010000 0.165000 0.025000 0.105000 0.250000 0.045000 0.145000 0.050000 0.035000 0.005000 0.165000 0.195000 0.130000 0.135000 0.075000 0.095000 0.165000 0.105000 0.075000 0.005000 0.100000 0.015000 0.050000 0.005000 0.125000 0.035000 0.020000 0.005000 0.055000 0.015000 0.010000 0.025000 0.070000 0.100000 0.065000 0.030000 0.150000 0.080000 0.080000 0.120000 0.025000 0.120000 0.055000 0.100000 0.035000 0.025000 0.030000 0.470000 0.025000 0.015000 0.085000 0.045000 0.030000 0.010000 0.445000 0.065000 0.080000 0.040000 0.040000 0.030000 0.110000 0.060000 0.040000 0.130000 0.390000 0.005000 0.295000 0.265000 0.055000 0.030000 0.235000 0.020000 0.190000 0.095000 0.045000 0.370000 0.140000 0.510000 0.165000 0.035000 0.085000 0.130000 0.175000 0.085000 0.020000 0.385000 0.030000 0.050000 0.055000 0.020000 0.040000 0.050000 0.040000 0.010000 0.105000 0.105000 0.085000 0.020000 0.025000 0.050000 0.065000 0.210000 0.065000 0.040000 0.210000 0.020000 0.020000 0.025000 0.040000 0.015000 0.075000 0.045000 0.210000 0.120000 0.020000 0.255000 0.005000 0.210000 0.055000 0.285000 0.200000 0.075000 0.370000 0.675000 0.160000 0.370000 1.435000 1.465000 1.470000 0.380000 0.455000 0.385000 1.295000 0.360000 0.085000 0.055000 0.155000 0.005000 0.385000 0.145000 0.005000 0.605000 0.550000 0.065000 0.015000 1.035000 0.025000 0.240000 0.035000 0.200000 1.100000 1.370000 0.165000 0.150000 0.080000 0.105000 0.370000 0.040000 0.105000 0.110000 0.010000 0.845000 0.045000 0.805000 0.035000 0.205000 0.180000 0.135000 0.160000 0.140000 0.015000 0.170000 0.055000 0.025000 0.035000 0.110000 0.875000 0.095000 0.130000 0.040000 0.120000 0.020000 0.110000 0.010000 0.035000 0.165000 0.110000 0.045000 0.135000 0.445000 0.190000 0.495000 0.175000 0.605000 0.060000 0.055000 0.095000 0.115000 0.160000 0.105000 0.095000 0.130000 0.040000 0.020000 0.060000 0.005000 0.165000 0.095000 0.050000 0.055000 0.070000 0.025000 0.015000 0.035000 0.085000 0.015000 0.025000 0.005000 0.285000 0.320000 0.030000 0.880000 0.185000 0.415000 0.090000 0.220000 0.055000 0.535000 0.010000 0.725000 0.090000 0.025000 0.095000 0.100000 0.075000 0.010000 0.200000 0.080000 0.245000 0.135000 0.115000 0.025000 0.030000 0.120000 0.185000 0.035000 0.185000 0.120000 0.140000 0.100000 0.060000 0.015000 0.035000 0.070000 0.060000 0.030000 0.045000 0.010000 0.110000 0.010000 0.090000 0.025000 0.080000 0.395000 0.090000 0.120000 0.040000 0.025000 0.110000 0.070000 0.095000 0.035000 0.050000 0.030000 0.250000 0.070000 0.070000 0.050000 0.055000 0.050000 0.035000 0.030000 0.120000 0.005000 0.190000 0.370000 0.205000 0.240000 0.385000 0.025000 0.570000 0.040000 0.350000 0.245000 0.290000 0.115000 0.280000 0.120000 0.060000 0.120000 0.030000 0.095000 0.025000 0.130000 0.020000 0.035000 0.035000 0.625000 0.305000 0.395000 0.160000 0.440000 0.160000 0.060000 0.050000 0.025000 0.045000 0.020000 0.020000 0.120000 0.010000 0.065000 0.045000 0.115000 0.025000 0.110000 0.115000 0.085000 0.170000 0.030000 0.205000 0.185000 0.030000 0.005000 0.025000 0.005000 0.020000 0.070000 0.095000 0.205000 0.020000 0.030000 0.175000 0.055000 0.100000 0.025000 0.080000 0.075000 0.055000 0.050000 0.100000 0.110000 0.020000 0.250000 0.040000 0.040000 0.215000 0.065000 0.140000 0.230000 0.390000 0.380000 0.110000 0.195000 0.080000 0.080000 0.020000 0.620000 0.120000 0.045000 0.090000 0.040000 0.045000 0.035000 0.020000 0.090000 0.030000 0.100000 0.120000 0.060000 0.070000 0.075000 0.090000 0.055000 0.070000 0.070000 0.005000 0.040000 0.010000 0.030000 0.020000 0.020000 0.030000 0.075000 0.110000 0.115000 0.075000 0.125000 0.105000 0.010000 0.025000 0.110000 0.165000 0.095000 0.005000 0.080000 0.085000 0.070000 0.115000 0.030000 0.240000 0.025000 0.005000 0.030000 0.095000 0.030000 0.030000 0.025000 0.010000 0.010000 0.420000 0.170000 0.120000 0.060000 0.025000 0.015000 0.220000 0.140000 0.050000 0.060000 0.055000 0.415000 0.180000 0.480000 0.205000 0.070000 0.110000 0.745000 0.055000 0.300000 0.090000 0.060000 0.030000 0.040000 0.015000 0.105000 0.005000 0.020000 0.125000 0.140000 0.140000 0.135000 0.030000 0.145000 0.095000 0.155000 0.030000 0.005000 0.020000 0.040000 0.065000 0.035000 0.090000 0.070000 0.075000 0.050000 0.010000 0.030000 0.050000 0.010000 0.010000 0.265000 0.155000 0.165000 0.130000 0.135000 0.330000 0.500000 0.010000 0.705000 0.185000 0.305000 0.110000 0.120000 0.115000 0.045000 0.045000 0.110000 0.025000 0.145000 0.120000 0.130000 0.050000 0.155000 0.150000 0.140000 0.035000 0.015000 0.005000 0.020000 0.080000 0.035000 0.240000 0.045000 0.045000 0.055000 0.025000 0.025000 0.225000 0.065000 0.325000 0.030000 0.040000 0.030000 0.005000 0.025000 0.195000 0.050000 0.085000 0.250000 0.100000 0.300000 0.090000 0.280000 0.335000 0.370000 0.180000 0.020000 0.505000 0.465000 0.165000 0.070000 0.035000 0.040000 0.005000 0.040000 0.240000 0.060000 0.385000 0.035000 0.030000 0.005000 0.010000 0.015000 0.025000 0.035000 0.135000 0.125000 0.100000 0.095000 0.295000 0.080000 0.070000 0.165000 0.185000 0.075000 0.070000 0.040000 0.050000 0.105000 0.040000 0.060000 0.015000 0.045000 0.010000 0.055000 0.095000 0.105000 0.005000 0.005000 0.005000 0.270000 0.150000 0.135000 0.030000 0.005000 0.200000 0.225000 0.055000 0.190000 0.125000 0.070000 0.060000 0.170000 0.375000 0.095000 0.095000 0.040000 0.435000 0.415000 0.045000 0.730000 0.050000 0.030000 0.070000 0.885000 0.545000 0.250000 0.070000 0.060000 0.105000 0.155000 0.070000 0.060000 0.045000 0.010000 0.015000 0.185000 0.160000 0.040000 0.005000 0.160000 0.095000 0.060000 0.030000 0.085000 0.085000 0.045000 0.240000 0.110000 0.075000 0.070000 0.030000 0.045000 0.125000 0.070000 0.200000 0.180000 0.410000 0.485000 0.015000 0.660000 0.175000 0.145000 0.290000 0.115000 0.050000 0.095000 0.070000 0.100000 0.115000 0.095000 0.135000 0.150000 0.235000 0.155000 0.085000 0.090000 0.010000 0.005000 0.145000 0.020000 0.055000 0.070000 0.015000 0.100000 0.070000 0.125000 0.010000 0.005000 0.040000 0.090000 0.165000 0.025000 0.150000 0.075000 0.115000 0.210000 0.035000 0.175000 0.070000 0.180000 0.015000 0.015000 0.015000 0.025000 0.010000 0.105000 0.050000 0.105000 0.040000 0.020000 0.025000 0.145000 1.210000 0.180000 0.665000 0.120000 0.035000 0.035000 0.185000 0.160000 0.035000 0.095000 0.050000 0.095000 0.030000 0.285000 0.150000 0.115000 0.050000 0.200000 0.095000 0.030000 0.195000 0.025000 0.010000 0.075000 0.015000 0.110000 0.010000 0.010000 0.075000 0.130000 0.075000 0.015000 0.190000 0.050000 0.090000 0.015000 0.020000 0.040000 0.045000 0.010000 0.050000 0.190000 0.175000 0.050000 0.045000 0.205000 0.530000 0.415000 0.535000 0.295000 0.900000 0.620000 0.085000 0.445000 0.055000 0.030000 0.075000 0.040000 0.070000 0.275000 0.640000 0.030000 0.030000 0.010000 0.055000 0.010000 0.045000 0.035000 0.285000 0.155000 0.115000 0.165000 0.270000 0.120000 0.060000 0.010000 0.025000 0.055000 0.010000 0.030000 0.040000 0.265000 0.065000 0.200000 0.080000 0.100000 0.110000 0.110000 0.080000 0.070000 0.045000 0.160000 0.160000 0.050000 0.095000 0.065000 0.090000 0.115000 0.130000 0.215000 0.005000 0.065000 0.005000 0.225000 0.510000 0.540000 0.290000 0.095000 0.180000 0.240000 0.330000 0.325000 0.505000 0.020000 0.115000 0.105000 0.145000 0.330000 0.205000 0.045000 0.040000 0.220000 0.130000 0.305000 0.110000 0.120000 0.055000 0.070000 0.190000 0.105000 0.135000 0.010000 0.025000 0.060000 0.035000 0.035000 0.535000 0.305000 0.545000 0.015000 0.180000 0.385000 0.030000 0.105000 0.290000 0.010000 0.485000 0.065000 0.045000 0.030000 0.085000 0.125000 0.070000 0.030000 0.130000 1.070000 0.140000 0.070000 0.105000 0.180000 0.075000 0.170000 0.120000 0.080000 0.045000 0.045000 0.005000 0.220000 0.060000 0.020000 0.105000 0.060000 0.065000 0.085000 0.035000 0.205000 0.045000 0.070000 0.025000 0.150000 0.175000 0.005000 0.045000 0.050000 0.010000 0.005000 0.020000 0.125000 0.040000 0.230000 0.185000 0.405000 0.080000 0.580000 0.245000 0.290000 0.810000 0.165000 0.225000 0.270000 0.135000 0.160000 0.030000 0.010000 0.505000 0.500000 0.010000 0.165000 0.060000 0.020000 0.040000 0.190000 0.065000 0.125000 0.100000 0.215000 0.010000 0.010000 0.015000 0.065000 0.010000 0.055000 0.005000 0.015000 0.075000 0.040000 0.135000 0.085000 0.015000 0.065000 0.055000 0.060000 0.065000 0.080000 0.020000 0.420000 0.005000 0.115000 0.030000 0.260000 0.195000 0.020000 0.040000 0.070000 0.110000 0.055000 0.450000 0.190000 0.090000 0.375000 0.105000 0.150000 0.120000 0.060000 0.015000 0.095000 0.255000 0.315000 0.305000 0.075000 0.065000 0.170000 0.045000 0.130000 0.420000 0.125000 0.120000 0.100000 0.015000 0.010000 0.200000 0.170000 0.080000 0.105000 0.515000 0.215000 0.070000 0.100000 0.025000 0.025000 0.035000 0.055000 0.105000 0.185000 0.140000 0.065000 0.035000 0.075000 0.075000 0.180000 0.030000 0.095000 0.030000 0.030000 0.130000 0.095000 0.235000 0.020000 0.045000 0.025000 0.060000 0.010000 0.010000 0.010000 0.015000 0.145000 0.070000 0.265000 0.205000 0.215000 0.020000 0.065000 0.150000 0.295000 0.065000 0.065000 0.015000 0.160000 0.110000 0.055000 0.105000 0.075000 0.005000 0.005000 0.010000 0.340000 0.065000 0.045000 0.100000 0.080000 0.080000 0.005000 0.075000 0.025000 0.010000 0.030000 0.130000 0.280000 0.165000 0.150000 0.025000 0.055000 0.390000 0.120000 0.025000 0.035000 0.210000 0.100000 0.035000 0.060000 0.065000 0.400000 0.020000 0.115000 0.040000 0.115000 0.140000 0.030000 0.065000 0.045000 0.065000 0.070000 0.005000 0.010000 0.080000 0.040000 0.060000 0.070000 0.050000 0.045000 0.080000 0.015000 0.060000 0.060000 0.055000 0.030000 0.190000 0.005000 0.060000 0.020000 0.120000 0.175000 0.035000 0.280000 0.235000 0.420000 0.095000 0.645000 0.130000 0.030000 0.110000 0.090000 0.105000 0.155000 0.075000 0.210000 0.065000 0.225000 0.090000 0.060000 0.100000 0.080000 0.015000 0.130000 0.015000 0.025000 0.125000 0.720000 0.060000 0.200000 0.075000 0.035000 0.050000 0.035000 0.010000 0.070000 0.035000 0.055000 0.005000 0.105000 0.055000 0.040000 0.075000 0.080000 0.065000 0.070000 0.040000 0.025000 0.025000 0.475000 0.650000 1.055000 0.165000 0.135000 0.235000 0.020000 0.035000 0.055000 0.155000 0.070000 0.205000 0.015000 0.055000 0.015000 0.035000 0.195000 0.100000 0.240000 0.065000 0.095000 0.015000 0.140000 0.105000 0.045000 0.030000 0.160000 0.030000 0.220000 0.150000 0.160000 0.035000 0.010000 0.030000 0.005000 0.140000 0.315000 0.065000 0.030000 0.210000 0.200000 0.185000 0.190000 0.140000 0.075000 1.230000 0.050000 0.225000 0.005000 0.110000 0.120000 0.085000 0.090000 0.060000 0.020000 0.095000 0.005000 0.030000 0.065000 0.020000 0.105000 0.050000 0.115000 0.095000 0.095000 0.025000 0.045000 0.105000 0.070000 0.025000 0.055000 0.040000 0.030000 0.105000 0.040000 0.265000 0.165000 0.045000 0.160000 0.005000 0.020000 0.235000 0.055000 0.015000 0.010000 0.135000 0.180000 0.180000 0.085000 0.060000 0.035000 0.030000 0.050000 0.020000 0.020000 0.335000 0.015000 0.015000 0.025000 0.130000 0.030000 0.050000 0.275000 0.125000 0.170000 0.655000 0.160000 0.130000 0.315000 0.080000 0.120000 0.070000 0.090000 0.035000 0.050000 0.075000 0.015000 0.030000 0.040000 0.010000 0.010000 0.030000 0.025000 0.095000 0.010000 0.110000 0.340000 0.240000 0.010000 0.105000 0.015000 0.010000 0.380000 0.430000 0.240000 0.825000 0.010000 0.355000 0.440000 0.090000 0.035000 0.080000 0.030000 0.100000 0.035000 0.060000 0.065000 0.080000 0.060000 0.055000 0.025000 0.045000 0.060000 0.100000 0.060000 0.065000 0.145000 0.510000 0.175000 0.170000 0.025000 0.090000 0.025000 0.070000 0.050000 0.010000 0.110000 0.095000 0.185000 0.100000 0.180000 0.190000 0.080000 0.105000 0.020000 0.020000 0.100000 0.020000 0.100000 0.080000 0.030000 0.045000 0.205000 0.205000 0.135000 0.050000 0.215000 0.045000 0.065000 0.050000 0.090000 0.010000 0.080000 0.080000 0.020000 0.090000 0.020000 0.040000 0.005000 0.060000 0.005000 0.005000 0.105000 0.010000 0.025000 0.035000 0.260000 0.155000 0.260000 0.005000 0.060000 0.075000 0.145000 0.050000 0.445000 0.070000 0.340000 0.515000 0.480000 0.615000 0.040000 0.080000 0.045000 0.015000 0.005000 0.075000 0.080000 0.080000 0.105000 0.025000 0.085000 0.005000 0.040000 0.005000 0.035000 0.075000 0.045000 0.100000 0.120000 0.015000 0.045000 0.035000 0.015000 0.085000 0.005000 0.210000 0.105000 0.040000 0.035000 0.020000 0.020000 0.025000 0.105000 0.015000 0.030000 0.205000 0.010000 0.010000 0.020000 0.030000 0.095000 0.430000 0.070000 0.140000 0.195000 0.390000 0.035000 0.255000 0.160000 0.700000 0.185000 0.285000 0.220000 0.210000 0.050000 0.080000 0.025000 0.025000 0.245000 0.090000 0.090000 0.040000 0.040000 0.035000 0.140000 0.080000 0.265000 0.235000 0.030000 0.010000 0.565000 0.015000 0.310000 0.615000 0.160000 0.250000 0.260000 0.395000 

0.878341 1.030487 0.918702 0.977562 0.955209 0.919186 1.148724 0.910933 0.985507 0.956682 0.901857 0.888227 0.879999 0.971825 0.861506 0.999391 0.954967 0.954675 0.955556 0.898259 0.925813 1.089231 0.865737 0.953975 0.982314 0.948055 0.925556 0.907733 0.923927 0.960084 1.007185 0.857568 0.965361 1.267844 1.007789 0.945118 0.974320 1.086860 0.941515 0.938208 0.899639 0.960817 0.987536 0.945510 0.862458 0.967956 0.842297 0.991904 0.854210 0.948537 0.915664 0.991196 0.824835 0.904261 1.115020 0.992142 0.830035 1.172860 0.810240 1.050617 1.109446 0.886605 0.853233 0.931387 1.125765 1.169876 1.109874 1.018034 1.053553 1.332483 1.044629 1.057734 0.926236 0.956314 1.040698 1.236454 1.135884 1.027332 1.050593 1.026656 1.006113 1.049065 1.088132 1.001054 1.041283 1.068316 1.102034 1.044320 0.956555 0.829415 1.079246 0.947076 0.939027 1.032020 1.056300 0.895499 1.020052 1.109548 1.037684 0.957728 0.965641 1.038342 1.022872 1.161195 0.940258 1.136232 1.074756 1.259364 0.987609 0.994401 1.175327 1.038803 0.960934 0.961702 1.035317 0.943295 0.855510 0.942956 0.881310 0.974797 0.939371 0.846658 0.922427 0.874807 0.996072 0.978707 1.009721 0.952322 0.878792 1.093252 0.976871 0.873210 0.892098 1.025159 1.046476 0.816018 0.749582 0.903517 0.861690 0.894035 1.065009 1.064623 0.952977 0.942754 1.001628 0.899804 1.038990 1.016686 1.038016 0.943892 0.969789 1.075255 1.011176 1.038603 1.133260 1.013286 0.956532 1.078109 1.083104 1.128833 0.996622 1.081398 1.152934 0.997186 0.916421 0.997886 1.066329 1.016342 1.124056 1.049867 0.990061 0.860055 1.190970 0.890367 0.846027 0.973599 0.880942 0.903383 0.927718 0.972990 1.002399 1.015365 0.929358 0.931034 0.916833 0.987585 0.986495 0.960008 0.983977 0.914402 0.964761 0.976861 0.931793 1.076624 1.153112 0.947196 0.996179 0.989256 1.000276 0.853299 0.965408 1.038003 1.028790 1.013135 0.941715 0.945603 0.955754 0.959581 1.077335 1.019388 1.071274 1.021908 1.019890 1.002846 0.945080 1.128200 0.952762 0.891306 0.885646 0.856949 0.899271 1.011983 1.161395 1.123227 1.041550 1.059331 0.977935 1.085130 0.991616 1.007509 0.955042 1.170161 0.891143 1.195624 1.020334 1.186275 1.033333 0.985818 1.140040 1.095369 1.116660 1.165742 0.922467 0.990269 1.251035 0.914571 0.996777 1.228991 1.108889 1.222379 0.945646 1.123192 1.170210 1.117083 1.167335 0.961765 0.931522 0.911270 0.979144 0.859847 0.910563 0.954827 0.903812 0.963156 0.933316 1.043185 0.981267 0.933235 0.911680 0.951728 0.895596 0.890650 0.915938 0.871260 0.858578 0.942525 0.885585 0.869926 0.963303 0.905406 0.981854 0.880579 0.947226 1.002324 0.916216 0.903822 0.858038 1.001331 0.919813 0.993296 0.964667 1.009813 0.968768 1.002653 1.008488 0.923198 1.005158 1.045091 1.118442 0.953291 0.954526 0.918591 0.996509 0.926471 0.943295 0.993484 0.963930 0.912169 0.935295 0.988643 0.972949 0.958764 0.930115 0.937987 0.940192 0.881282 0.942101 1.026281 0.914886 1.009799 1.018340 0.894143 0.904354 0.944729 1.006785 1.015113 0.974530 0.933007 0.992186 0.924238 0.961571 0.976085 0.987273 0.882704 0.883041 0.879673 0.862396 0.944344 0.965703 1.061327 1.000891 0.857700 0.893466 0.855085 1.008590 0.973436 0.860914 0.974281 0.961476 0.981265 0.942589 0.851523 0.899250 0.730610 0.677610 0.888171 0.881493 0.905919 0.922456 0.914679 0.995243 0.922816 0.913894 0.904608 0.939789 0.915782 0.880286 0.943740 1.005684 0.983818 0.970345 0.871721 0.960772 0.884648 1.152271 0.959494 0.937476 1.004412 0.993332 0.951456 0.986089 1.061826 1.018205 0.950220 0.978272 0.999907 0.976801 0.949823 0.941049 0.863901 0.893363 0.991673 0.967441 0.937603 0.973940 0.920140 0.943176 0.993675 0.923893 0.897252 0.973237 1.040271 0.978065 1.009726 0.997031 1.011213 0.993121 1.020103 0.986183 0.955655 1.012041 0.926120 0.958041 0.910128 0.969439 0.968561 0.938011 0.962636 0.978615 0.985530 0.809728 0.915495 0.915608 0.940215 0.859989 0.872440 0.832231 0.829540 0.853779 0.998914 0.961680 0.944538 0.929994 0.976298 0.841172 0.906229 0.932249 0.859571 0.904890 0.899559 0.859400 0.955639 0.886147 0.942089 0.885709 0.948732 0.903381 0.905140 0.984168 0.941350 0.841480 0.863395 0.964084 0.936313 0.959502 0.901157 0.923787 0.942573 0.962718 0.918277 1.032959 0.971514 0.919094 0.954228 0.929212 0.918621 0.990065 0.961964 1.006532 0.899656 1.003087 1.033909 0.991548 0.897645 1.012929 0.943494 1.018460 1.002901 0.968668 1.042153 0.983250 0.983181 0.945514 0.961072 0.985962 0.861855 0.968852 0.926844 1.007328 0.950727 0.941973 0.979548 0.953980 1.006141 0.949611 1.261261 1.634042 1.444453 1.221215 1.290374 1.378820 1.343909 1.348182 1.929965 1.660150 1.133509 0.819034 1.126399 0.943635 1.090282 1.106109 1.348554 0.999835 1.021997 1.030179 1.054596 1.085928 1.096046 1.049453 1.026187 1.293725 0.997113 1.061302 1.110991 1.162204 1.239011 1.005493 1.108780 1.241235 1.204174 0.995014 1.019150 1.168498 1.030285 0.949643 1.045020 0.993926 1.161333 1.202766 1.060050 0.958561 0.940287 0.949439 1.061815 0.922335 1.001096 1.055865 0.972532 1.015955 0.983324 0.991458 1.015290 1.198679 1.121711 0.857365 0.881756 0.758180 1.034860 1.015670 0.960604 1.019396 0.973131 0.840170 0.887606 0.929608 1.171439 0.938028 1.019076 0.954922 1.037992 0.912826 1.042853 0.953180 1.060672 0.969030 1.017873 0.987303 1.064779 1.006358 1.007300 0.944088 0.982165 0.869199 1.141798 0.994876 0.983928 0.967345 0.977325 0.899228 0.833412 1.053918 1.031068 0.973333 0.987608 1.009957 1.009283 0.906581 0.874653 0.999390 0.944468 1.043166 0.925643 0.864819 0.998044 0.907143 0.870610 0.955808 0.950236 0.967779 0.971559 0.891589 0.988793 1.016691 0.979412 0.914185 0.946180 0.955343 1.039697 0.987624 0.927844 1.049184 1.171441 1.106319 1.010776 1.006204 0.937118 0.959701 1.008617 0.921004 1.013365 1.039119 1.057679 0.979686 1.012473 1.089611 0.994012 1.014329 1.007014 1.024050 0.995015 0.995838 1.068777 0.948188 1.024105 1.154934 1.054838 0.986200 1.053419 1.016802 1.107385 1.104601 1.050932 1.025238 1.083127 1.080177 0.949513 0.991634 1.072563 1.094719 1.175511 1.218947 1.101104 1.020162 1.005506 1.109437 0.932053 0.945698 1.074752 1.061655 0.982263 0.970117 0.912902 0.923891 1.001650 0.863853 0.966323 1.001838 1.049715 1.092153 1.075545 1.003455 0.991272 1.086192 0.967164 0.917082 1.054971 1.035119 1.144241 1.012919 1.004384 1.087457 1.061876 1.007803 1.012409 1.129014 1.083661 1.009313 0.927967 1.019836 1.163536 1.071771 1.058540 0.990977 1.073480 0.897954 1.049798 1.003123 1.017189 0.993153 0.883803 0.974989 1.019259 1.075356 0.934042 0.951976 1.178255 1.004467 1.007891 0.927353 1.172382 1.078299 1.262179 1.190099 1.172938 1.268490 1.036468 0.932907 0.970679 1.149572 1.057101 1.042686 1.100301 1.123944 1.225133 1.148867 1.120024 1.032367 1.215830 1.034305 1.190852 1.245384 0.905012 1.067035 1.262085 1.266071 1.120982 1.166210 1.116088 1.014066 1.067632 1.013794 0.918631 0.985538 1.202638 0.900980 0.955681 0.833362 1.042391 1.074483 1.105643 1.230578 1.266705 1.087598 1.020082 1.033052 1.103893 1.173707 0.998894 0.962737 0.937254 0.907868 0.865076 0.912542 0.978016 1.118480 1.071557 0.890194 0.814664 0.860221 1.287380 1.110680 0.996343 1.205235 1.047538 1.065611 1.220039 1.071527 0.830201 0.870414 1.270251 1.237318 1.314930 1.290817 1.296992 1.239337 1.258673 1.155307 0.989612 1.014089 1.037820 1.027871 0.913289 1.083302 1.021960 1.192627 1.366460 1.055649 1.185822 1.261478 1.066307 1.104702 0.907839 0.959815 1.012176 1.006632 1.013426 0.966369 1.003450 1.012718 1.000447 0.984987 0.958510 0.870730 1.047468 1.139836 0.993569 0.905616 1.076279 0.909714 1.127913 0.961079 0.915481 0.993755 1.006343 0.930614 0.980865 0.938142 0.969462 0.990376 1.044089 0.983739 0.879710 0.990578 0.967524 0.976071 0.867574 0.986806 0.935051 0.909658 0.961825 0.967553 0.968453 0.987451 1.033414 1.026812 0.986080 0.999547 0.993269 0.970111 0.996831 0.999835 1.010340 1.020056 0.782034 1.010307 0.976290 0.949174 0.959665 0.960912 0.995526 0.994958 0.981086 0.979567 1.009915 0.910751 0.898550 0.968238 0.921005 0.914498 0.908820 0.908646 0.953700 1.254185 1.099167 1.024978 0.945237 1.101698 0.915609 1.181946 0.894761 0.967638 0.949628 1.009626 0.871990 0.919490 0.759176 0.661651 0.731287 0.868857 0.864695 0.928379 0.942882 0.777582 1.208595 1.198270 1.376121 1.244922 1.120430 1.576796 1.262779 1.282878 1.114728 0.792376 0.828576 0.808639 0.933385 0.999816 0.935391 1.057795 0.976300 1.359552 1.376761 1.191311 0.753459 1.255130 1.096063 1.146845 0.882769 0.985160 1.264953 1.091604 1.014472 1.478707 1.398750 1.132886 0.831202 1.044284 0.980777 0.916079 0.953652 0.978746 0.976374 1.041672 0.962599 0.987697 0.948384 0.977988 1.102852 0.954906 1.467549 0.933870 0.961475 0.971452 1.035213 0.902332 1.323956 1.003423 0.955427 1.233390 0.740172 0.947397 0.856314 0.925432 1.113273 1.866695 1.627372 0.942570 1.199443 1.326268 1.295547 1.458074 1.094884 1.258836 1.125489 0.994826 1.094938 0.825156 1.053112 1.023895 0.835257 1.042456 1.080065 1.015507 0.979133 1.093198 1.056229 1.076361 1.021962 1.145146 1.046310 1.325823 1.157077 0.960062 1.023918 1.142596 1.113213 0.897163 0.939691 0.947811 1.041303 1.030173 0.924317 0.922078 0.965857 0.964112 0.967774 0.987854 0.993728 0.971638 0.992080 0.934545 0.992916 1.007118 0.973707 1.027749 1.131293 0.971868 0.896826 0.994742 0.935770 1.013542 0.952073 0.956933 1.019377 1.048457 0.993221 0.887444 0.892837 0.931760 0.951737 0.920871 0.966194 1.109380 0.982879 0.943670 0.924650 0.929838 1.132160 1.162960 1.417909 1.142787 1.022903 1.161374 1.088384 0.893253 0.935410 1.060182 0.872784 0.957171 0.834351 1.166789 0.978742 4.450402 2.847539 0.868631 0.953449 1.004161 1.060286 1.038885 1.019464 0.979456 0.960078 0.882119 0.951390 0.982855 1.088182 0.958833 1.056610 0.966729 0.894830 0.812768 0.835383 0.997099 0.910298 1.098935 1.032006 0.970693 1.030690 0.883577 1.064650 1.068773 0.979362 0.998222 1.008949 0.968136 0.982813 0.943414 1.000843 0.945529 0.944470 0.936436 0.943200 0.986977 0.956245 0.829741 0.992814 0.897021 0.840624 0.921908 0.933488 0.947810 0.952389 0.989402 0.931871 1.001828 0.903641 0.910418 0.891828 1.037203 1.022443 1.034525 0.950445 0.919320 0.959983 0.923796 1.054065 0.960889 0.924744 1.117441 0.924349 0.997893 0.867721 0.968630 0.995739 0.949926 0.893922 0.979804 1.106813 0.904375 1.109345 0.982933 0.965524 0.991193 0.867443 0.898393 0.852864 0.919848 0.938702 0.908112 1.029898 0.982168 1.026252 1.243519 0.855660 0.991197 0.776790 0.938129 1.068864 0.975787 0.906348 0.948204 0.965506 1.194579 0.978632 1.032932 1.002130 1.006188 1.074977 0.908284 0.929118 0.987747 1.051690 0.975647 0.940439 0.934001 1.047255 0.809117 0.884423 0.908937 0.996457 0.894804 0.879310 0.895616 0.887760 0.843785 0.998905 0.872945 1.084991 0.894258 1.021213 0.938109 1.032108 1.017377 1.080444 0.908912 0.893926 0.852914 0.960352 1.128635 1.121761 1.164834 1.050259 0.981694 1.109553 0.955382 1.043978 1.239766 1.051455 1.028217 1.074512 1.096545 0.996981 1.189399 0.961853 0.866221 1.191372 0.985169 1.027445 1.007517 1.224996 1.094177 1.002096 1.099929 1.001054 0.972670 1.147275 1.145400 1.076312 0.983964 0.893913 0.985619 1.011263 0.967507 0.932052 0.961234 0.959252 0.992823 0.977838 0.994123 0.981329 0.997984 0.963487 0.998470 0.989691 0.957249 0.969860 0.920557 0.959339 0.904959 0.966201 0.974100 0.972940 1.013821 1.032785 0.965130 0.924753 0.994983 1.029013 0.899256 0.945927 0.955323 0.864582 0.774021 0.789665 1.014104 0.983222 0.965579 0.926175 0.988636 0.889693 0.840625 0.807696 0.987016 0.936369 1.001544 1.010120 0.977872 1.003540 1.000365 0.976568 0.968493 0.932830 0.934822 0.964656 0.918644 1.009348 0.899341 1.011374 1.049488 1.013135 0.996307 1.045046 0.933773 0.868401 1.054360 0.947555 0.946723 0.890997 0.896952 1.019199 1.002164 0.907869 0.928000 1.001884 0.972888 0.991845 1.001341 0.977085 0.988003 0.986874 1.100238 1.060272 1.051256 0.972068 0.997490 0.958242 0.869009 0.872711 1.406979 1.346714 1.174574 1.226369 1.382828 1.061878 1.364833 1.203956 1.225576 1.596814 0.975893 1.006900 1.080822 1.041853 0.874987 1.255622 1.291210 0.847531 1.030342 1.189127 1.039765 0.996729 1.017056 0.884708 0.942485 1.036704 0.873736 1.007003 0.937476 0.936578 0.936345 0.894978 0.906680 1.051998 0.969422 0.855363 0.987068 0.952755 0.959784 0.917285 1.268270 1.000395 1.325836 1.311793 1.231816 1.138724 2.588251 1.395626 1.259355 0.827031 1.072631 1.013941 1.030683 1.064080 0.738323 0.967317 0.897598 1.215626 1.345232 1.206344 1.136219 1.406822 1.005662 0.750349 1.609227 1.045032 1.186668 1.403350 1.339038 1.195230 1.131797 1.137641 1.493248 1.115280 1.275632 0.942621 1.513273 1.365825 1.181799 1.306010 1.157246 1.108118 1.297901 1.328777 0.716087 1.424588 1.087307 1.081516 0.833283 0.947585 0.942808 1.046394 0.950304 0.960624 0.923979 0.846071 0.919130 1.028769 0.958032 1.030176 0.953580 0.979999 0.834526 0.939212 0.948050 1.021958 0.957684 1.026458 0.939583 0.917452 0.944636 0.884799 0.839400 0.822233 1.290789 0.811930 0.901215 0.898071 0.890935 0.939762 0.877292 1.141943 1.124047 1.128833 1.554075 0.961695 1.235918 1.060911 1.240092 1.226557 1.503996 0.876352 1.037296 1.064449 0.819711 0.828026 1.342062 0.943342 1.095890 1.100866 0.896920 0.854170 0.991692 0.976598 0.887903 1.205622 1.147427 1.036539 0.994078 1.023509 0.919624 0.985818 1.099676 1.059319 1.106426 0.938044 0.905006 1.106434 0.851233 0.902017 0.811424 1.009416 0.824102 0.957150 1.174257 0.921831 1.067438 1.043272 1.070210 1.136887 1.214726 0.958898 1.072427 1.208341 1.055897 1.028315 0.950634 1.258661 1.337187 1.194719 1.165894 1.062604 0.960749 1.121736 0.985448 1.090115 1.017459 1.016150 1.106155 0.826963 0.959718 1.100124 1.076379 0.989504 0.958886 0.803153 1.318128 1.286473 1.182481 1.174783 1.266531 0.900439 1.050579 0.867387 1.065832 0.987147 0.956424 0.778553 0.835870 1.153153 0.986782 1.166063 1.041884 1.115025 1.016573 1.070187 1.031014 1.074120 1.022920 1.161149 0.862597 0.875276 0.883449 0.939017 0.920071 0.953691 1.032191 0.875886 0.926679 0.924621 0.927909 0.872380 0.964019 0.986560 0.875324 0.935405 1.016221 0.996609 0.983457 0.959260 0.884779 0.868170 0.958685 0.898281 0.956192 0.867170 0.913521 0.934151 0.983092 0.897625 0.854142 0.920458 0.909022 0.919630 0.921239 0.923796 0.878408 0.993717 0.934828 1.058178 1.289327 0.977803 1.174735 1.220317 1.025210 1.007010 1.062629 0.999147 0.984468 1.049553 0.960058 1.081949 1.041670 1.009978 1.025038 1.012670 1.108868 0.894933 1.007269 1.031208 0.906232 1.085393 1.103453 0.983974 0.758988 0.963727 0.852389 0.901077 0.920808 0.958252 0.983279 0.917159 1.010154 1.058344 0.955947 0.933553 0.944068 0.860402 0.857006 0.985007 1.006408 0.948495 0.890144 0.911752 0.887385 0.927732 0.998577 0.946891 0.996792 1.004964 0.969790 1.069520 0.993733 0.959220 0.819450 0.953778 0.940894 1.194441 1.250419 1.272520 1.080387 1.036888 1.025167 1.045045 1.188696 1.001650 1.083491 1.197295 1.201089 1.165264 1.009531 1.050109 1.001908 1.092064 0.904115 1.175965 0.857529 0.854634 0.964957 1.018023 1.087295 1.077303 1.033455 1.016477 0.950018 0.967301 0.983726 0.953634 1.033429 1.002269 0.979118 0.936600 0.913932 0.953145 0.933895 1.040786 1.001607 0.972400 1.037647 0.965299 0.873605 0.933084 0.843440 0.862378 0.860528 0.958827 0.961962 0.920868 0.879726 0.835446 0.735425 0.924784 0.811234 0.860905 0.953481 0.868431 0.953057 1.003843 0.915612 0.805828 0.941183 0.913814 0.832408 0.944027 0.926678 0.829164 0.797663 1.009348 0.909436 0.952258 0.876822 0.862134 0.998574 0.904323 0.954605 0.928529 0.914794 1.005701 0.955948 0.894669 0.925802 0.960797 0.965747 0.980983 0.999010 0.983202 0.996749 0.973472 0.777202 1.079595 0.669691 1.051511 0.979498 1.029900 1.073547 1.032498 1.081171 0.997127 1.049230 1.006299 1.016130 0.949074 0.770466 0.884647 1.017890 0.953313 0.872626 0.922039 0.938981 0.976510 0.844887 0.843622 0.813147 0.933831 0.914524 1.058715 1.035153 0.948933 1.039324 0.814453 0.843056 0.893725 0.867833 0.816071 0.986584 0.773165 0.900706 0.806144 0.857504 0.866763 0.857254 0.830515 1.043611 0.800033 0.893107 0.724192 0.787545 0.875504 0.764164 0.805613 0.949234 0.767841 1.270327 1.000976 1.023672 1.023869 1.009833 0.942848 0.924901 0.864984 0.953033 0.933227 0.984120 1.037324 1.062738 0.787337 1.010756 0.889770 1.089518 1.023085 0.934568 0.989542 0.950671 1.027923 0.969448 0.901549 0.952769 0.916365 0.992895 0.951948 0.976185 1.023259 0.799540 0.830749 0.876007 0.971813 0.934121 0.953464 0.853219 0.993529 0.867276 0.981753 1.036995 0.935005 0.823188 0.935624 1.048317 0.871375 0.938886 1.116723 0.854791 0.956373 0.830874 0.866503 0.911685 0.949095 0.938760 1.129256 0.978826 0.942301 1.011913 0.831880 0.952667 1.001972 0.900743 1.084359 1.003755 1.082028 1.022323 0.994800 1.147878 0.792739 0.732141 0.724392 0.787569 0.748985 0.751774 0.821946 1.217198 0.895164 1.084399 0.701225 0.843599 0.929688 1.434164 1.188345 0.967609 0.738601 1.123202 1.694248 0.797235 1.115608 1.023480 0.641156 0.670998 0.812743 0.850508 1.222844 1.019638 0.990627 0.873292 0.937951 1.014620 1.023809 1.086324 0.964865 1.020613 0.971600 0.978435 1.022579 1.011006 0.914899 0.913627 0.927861 0.897725 0.942107 0.934346 1.014031 0.929221 1.042316 0.976097 0.995982 0.972159 0.943195 1.005848 1.010729 0.967194 0.969753 1.024225 0.913498 0.889885 0.967010 0.925289 0.968734 0.985800 0.968713 0.948505 1.008614 0.972285 0.849976 1.023236 0.982288 0.877653 0.973147 0.930364 0.908114 0.909340 0.871781 0.870962 0.945365 0.925853 0.729972 0.964364 0.845169 0.854162 0.942826 0.814943 0.890397 0.936533 1.014011 0.966061 0.946404 0.970202 0.981470 0.963897 0.899972 0.987165 0.981465 0.921500 0.947826 1.008497 0.990180 0.982661 1.035603 1.016973 0.721765 0.826391 0.967990 0.927083 0.951778 0.930482 0.943125 0.901896 0.927208 0.945175 0.913606 0.942975 1.037488 0.999540 0.988533 0.881163 1.019861 0.858153 0.918849 0.942902 0.873170 0.950541 0.834774 0.903345 0.974089 0.860551 0.945296 0.888515 0.871802 0.837407 1.007345 0.919155 0.931917 0.925920 0.892995 0.922611 0.823043 0.834044 1.069692 0.976932 1.013087 0.857034 0.894831 0.827921 0.893525 0.922061 1.008655 1.029370 0.998994 0.887519 1.083552 0.969833 0.974281 0.915298 0.951298 0.963422 0.967873 1.017807 1.038668 1.048826 0.991625 0.940181 0.993498 1.164576 1.160162 0.936507 1.117028 1.136517 0.974452 1.159869 0.899022 1.317004 0.984635 1.073385 1.152037 0.954090 1.104645 1.147242 1.074910 1.280649 1.053507 0.932967 1.202358 0.967583 0.973799 0.990351 0.931247 1.001958 0.884063 0.985693 1.038865 1.003799 0.995603 0.914051 1.013138 0.897340 0.899553 1.174940 0.997878 0.850322 0.863923 0.995923 0.891964 0.903701 1.225517 1.037307 0.929985 0.999846 0.900536 0.715112 0.820290 0.859129 0.406560 0.724677 0.866489 1.014885 0.922370 1.089392 0.841160 0.829976 1.046712 0.992557 0.979905 1.177509 0.906328 0.916411 0.868014 0.980733 0.963438 1.023704 0.966442 0.940747 0.897640 0.948226 0.908509 0.937574 0.923468 0.983633 0.969921 0.975555 0.952992 1.002079 0.985738 0.898853 0.953807 1.060065 1.014904 0.931727 1.165452 1.010533 0.928218 0.879508 0.952298 0.969289 0.881354 0.942272 0.999642 0.995714 1.090671 0.978036 1.033377 0.998772 0.978358 1.003533 1.141470 0.907301 0.934056 0.992854 0.896410 0.902550 1.021687 0.925642 1.006989 1.229925 0.930615 1.071230 1.044150 1.001028 0.965550 1.021849 0.913668 0.918406 0.953084 1.206244 1.077791 0.921309 0.917728 0.845673 0.934248 0.977811 0.795127 0.996332 1.011496 0.803605 1.006770 1.000121 0.958903 1.031367 0.898213 0.950254 0.945447 0.896959 0.928278 0.933830 1.122786 1.047545 1.083350 0.978120 0.910283 0.945821 0.972907 0.922532 0.978042 1.008070 0.861299 1.001418 1.021961 1.017198 0.899861 0.924137 0.888433 0.990855 0.928975 1.067228 0.922671 1.014860 0.881356 0.789238 1.058610 0.954244 0.992500 0.863804 0.966219 0.916214 0.951014 0.862068 0.943238 0.973183 0.902984 0.774053 0.844883 0.983319 0.982503 1.002535 1.018715 1.067561 1.010464 0.946607 0.991792 0.947383 1.042478 1.067654 0.946540 0.950278 0.961763 0.973505 0.968301 0.888028 0.990149 0.800592 0.943743 0.814989 0.994768 0.979400 0.891604 0.925410 0.932729 0.817993 0.952613 1.001171 0.946778 0.869051 1.019141 0.980192 0.908104 0.838842 0.970521 0.946890 1.174432 0.972132 0.632819 0.814492 1.025596 1.000792 0.877591 0.873002 0.977723 0.873091 1.056052 1.005558 1.124683 1.085445 0.982133 0.962533 0.936812 0.956292 0.931871 0.958989 0.859437 1.011804 1.282040 1.149369 1.031948 1.030414 1.062653 1.072130 0.995729 1.001964 0.887972 1.277107 1.046167 1.037163 1.283264 1.227573 1.363028 1.022116 1.276006 1.088699 0.947259 1.052546 1.016706 1.000698 1.025465 1.081842 0.986388 1.001176 1.039906 1.071873 0.949099 1.012240 1.144192 0.921757 1.107269 1.208382 0.993529 0.996282 0.975668 1.083027 1.162457 1.031249 1.190409 0.942161 0.977504 0.983279 0.939153 0.986482 1.061635 1.175616 0.926191 1.120337 1.082050 1.111849 1.175865 0.934802 0.993015 1.123047 1.050342 1.003179 0.883778 0.992352 0.997196 1.123714 0.970813 0.895913 0.863667 1.063582 1.067505 1.070737 0.960942 0.992323 1.062706 0.993953 0.901650 0.904812 1.041468 1.017866 0.920402 0.666637 0.879817 0.858280 0.941451 0.991086 1.000774 0.844196 0.863905 1.093419 1.152335 0.923414 1.159979 0.965719 0.888173 1.084751 0.878726 1.108532 1.106131 1.084078 1.115511 1.008719 0.923437 1.006073 0.997371 0.982974 0.988784 0.950242 1.024906 1.000140 1.084863 0.988660 0.912627 0.982423 0.896729 0.851901 0.855771 0.946187 0.997955 0.891076 0.826185 0.964449 0.934451 1.050448 1.006566 1.096603 1.164420 1.085032 1.071030 1.330032 1.053044 0.920030 1.022056 1.227738 1.021079 1.106604 0.992049 0.904066 0.983743 0.987949 0.924089 0.996813 0.920125 0.953639 0.957489 0.965505 1.032295 0.972083 0.858042 0.950730 0.582460 0.862547 1.012435 0.973101 0.993989 0.942854 0.955396 0.605643 0.909519 1.012834 0.930168 1.039403 0.970682 1.039560 0.978348 0.985641 0.912642 0.971660 0.939710 0.861371 1.068438 1.016130 0.991141 1.020113 1.058580 0.952454 0.907750 0.999026 0.928606 1.092755 0.995739 0.990267 0.879080 1.014533 0.842454 0.929358 0.972808 0.928363 0.967232 0.969459 1.175613 0.925079 0.889974 0.998403 0.972187 0.926842 0.835365 0.814913 0.962806 0.887002 0.855818 0.983730 0.954378 0.945250 0.962479 0.984652 1.112159 1.109500 1.034389 1.006787 1.022551 1.095909 0.955618 0.879129 0.966130 0.898028 0.993623 0.968964 0.937736 0.972081 0.870935 0.884164 0.976145 0.987996 1.009776 0.995610 0.957883 0.931538 0.958146 1.016977 1.023030 0.855341 0.958400 0.870145 0.899768 0.895278 0.959094 0.940775 0.930905 0.541939 0.887633 0.932003 0.986798 0.942444 0.951354 0.991059 0.859141 0.863669 1.010542 0.998489 1.007383 0.859891 0.833493 0.978850 1.087917 0.954825 0.896023 0.976400 0.941920 0.914699 0.843474 0.768932 0.895785 0.970498 1.067013 0.950389 0.979571 0.945809 0.982630 0.969355 0.960003 1.084274 0.917796 1.071239 0.967868 0.773934 1.047684 1.176844 1.102910 0.970083 1.066538 1.033589 0.943555 1.053085 1.052375 0.998870 1.106955 1.221570 1.102692 0.954271 1.314969 1.130029 1.046517 1.258681 0.954993 0.983286 0.945568 0.963857 1.039996 1.082991 0.970531 0.906353 1.053420 0.848229 1.044885 0.846295 0.805242 0.931469 1.079204 0.994562 0.931211 1.091058 1.035683 1.014937 0.949418 0.893950 0.865295 0.942337 0.831750 0.913161 0.879546 0.882972 0.953683 0.952240 0.893772 0.630399 1.057526 0.984108 0.993128 0.839504 0.829933 0.917370 0.889120 0.937358 0.822495 0.940600 0.843771 1.081690 1.018462 0.778802 0.855659 0.897154 0.825137 0.875272 0.837406 0.752911 0.752188 0.913864 0.994976 0.967572 0.964050 0.997906 0.949532 1.012618 0.988359 0.940311 0.951357 1.076898 1.014555 1.006020 0.850627 0.898739 0.930026 0.980060 1.015439 0.997196 0.887865 0.863608 0.845599 0.971569 0.854788 0.945876 0.863270 0.974922 0.901080 0.919758 0.924196 0.977828 0.900531 0.949360 0.855401 0.917111 0.946971 0.842107 0.894325 0.871379 0.894933 0.929341 0.954318 0.817056 0.846107 0.812419 0.853543 1.038307 0.907492 1.003199 0.868474 0.564140 1.096156 1.067601 0.960305 1.043496 0.950997 0.972292 0.975812 0.988431 0.949274 0.946544 0.983554 1.024927 0.982802 1.010466 0.982639 0.977013 1.005762 1.036727 0.974613 0.951397 1.002988 0.900761 0.932217 1.082012 0.341770 0.945719 0.755440 0.980739 0.907621 0.920020 1.028315 1.014471 0.971319 1.044815 0.964916 0.985173 0.976386 1.014406 0.872361 0.861093 0.938427 0.978594 0.946963 0.972712 0.964048 0.927831 0.863061 0.891927 0.824281 0.928179 0.961616 1.008122 0.906613 0.943181 1.096781 0.983333 1.010728 0.883717 0.972499 0.934387 0.917028 1.033395 0.881750 0.712939 0.873254 0.969360 0.910872 0.963277 0.993674 0.947201 0.964271 0.948614 0.934535 0.953569 1.017170 0.997460 0.976996 0.948871 0.938032 0.914650 0.943323 0.921526 0.957231 0.945902 0.536583 0.283552 1.018748 0.949385 0.971257 1.016557 0.928201 0.963740 1.141408 1.019648 0.928171 0.925906 0.952372 0.966467 0.920284 0.857494 0.901565 1.040173 0.941121 0.967639 1.036626 1.077597 0.998349 1.034204 1.014904 0.955314 1.016445 0.990648 0.936334 1.000843 0.976911 0.959867 1.003525 0.983230 0.914731 0.979343 0.927146 0.989048 0.901470 0.928379 0.914587 0.867580 0.951149 0.962319 0.943013 0.915039 0.965023 0.955808 0.936862 0.886034 0.941813 0.968020 0.979962 0.920414 0.923508 0.993680 0.991952 0.942514 0.953781 1.022787 0.969480 1.023770 1.004212 0.967193 1.077846 0.887976 0.953149 0.981677 0.974402 1.254424 0.940201 0.926889 1.004691 0.927515 1.004822 1.004609 0.992291 0.825971 0.969483 1.254288 1.108267 0.983979 1.175897 1.004666 1.448338 1.041039 1.092322 1.185772 1.027436 0.972315 0.923044 0.639603 0.985395 1.295672 1.097630 1.013043 1.181367 1.189758 1.180072 0.908067 1.126381 1.229441 1.196445 0.955680 0.965771 0.839398 0.875007 1.054609 1.056601 1.067107 1.023775 1.016011 0.999146 1.022954 1.085408 0.995287 1.104569 1.063037 1.156053 1.032614 1.031306 1.132644 0.970214 1.058335 1.002509 0.980694 1.097176 1.109522 1.037524 0.953874 1.022653 1.023155 1.013145 1.155614 1.115152 0.931316 1.001900 0.895909 0.902148 1.108221 1.050802 1.074304 1.131081 0.975618 1.014486 1.105228 0.975709 0.930434 0.925690 0.981016 0.938818 0.966065 1.062038 1.095790 1.295943 1.181121 1.219314 1.203477 1.369756 0.989065 1.129420 1.196993 1.282931 1.074104 1.010099 1.080480 1.247659 1.086974 1.140203 1.031456 1.049553 1.092265 1.291639 1.092046 0.818461 1.577549 1.398121 1.035282 1.280416 1.330935 1.417695 1.252814 1.151755 1.254809 0.589454 1.175749 0.873598 0.971289 0.999416 0.986977 1.002241 0.965755 1.071790 0.953133 0.955068 0.940682 0.947701 1.007537 1.014444 0.941117 0.956407 0.978287 0.931755 0.967882 0.994547 0.908867 0.890988 1.006221 0.938436 0.715486 0.874831 0.998455 1.042762 0.964597 1.115701 1.088535 1.031225 1.037088 1.091697 1.134716 0.803528 1.013890 1.018967 1.007125 1.048297 0.967275 1.155779 1.055700 1.188660 1.000184 1.112006 1.064546 0.935632 1.096618 1.058845 1.156732 1.191253 1.023737 1.034304 0.927386 0.955915 0.995916 0.882293 0.978181 1.076358 0.964972 0.974540 0.965705 0.965871 0.897185 1.009948 0.937616 0.946787 0.980071 0.991076 0.945907 1.074044 0.942455 1.016999 0.964719 1.070300 0.949822 1.051634 0.994415 1.036218 0.948237 1.010817 0.931864 0.990750 0.984202 0.960709 0.961491 0.951015 0.942392 1.046344 0.984092 1.001658 1.090397 0.901535 1.005438 0.987683 1.094029 0.898837 0.553092 0.822049 0.969400 0.971609 0.979293 1.014263 0.941200 1.000159 0.931072 0.950769 1.004061 0.802727 0.849864 0.827756 1.073553 1.014509 0.965959 1.043560 0.839703 0.909757 0.954802 0.864554 0.868227 0.916015 0.984327 1.078744 0.938653 0.903161 0.993893 0.945830 0.962912 0.448649 0.967063 0.948887 0.959290 1.044043 1.116465 0.783344 0.835771 0.940685 0.827853 0.856014 0.892471 1.271408 1.114741 1.100763 1.090477 0.914849 0.867374 1.133750 0.946694 0.978165 1.127815 1.020512 1.137000 1.080082 1.036509 1.185844 1.112980 1.004483 0.925833 1.265848 0.955908 1.091161 1.013781 1.010091 0.745348 0.991762 0.953007 1.006953 0.898879 1.223891 0.933994 0.895723 0.957239 0.976153 1.024144 1.031211 1.068364 1.035678 1.082206 1.269416 0.999779 1.164409 1.191331 1.014632 0.855647 1.014408 1.001261 0.994456 0.606880 0.979134 1.088898 1.056533 0.915474 0.968582 0.931893 0.938746 0.874756 1.022837 0.608297 0.920966 0.916895 0.845101 1.024279 0.912797 0.950986 0.866417 0.863757 0.892803 0.936723 0.531724 0.983289 0.968480 0.845912 1.008642 0.999698 0.986487 0.955799 0.957550 


----------------------------------------------------------------------
**********************************************************************
----------------------------------------------------------------------
Variability coeffs for different lags for joystick task: First row: Variability. Second row: Lags (s). Columns: motor and planning units (sensory units excluded).
#Rows: 2.000000
#Cols: 1982.000000

Column values: 
 

Rows: 
0.060000 0.080000 0.795000 0.120000 0.075000 0.210000 0.255000 0.025000 0.525000 0.125000 0.010000 0.040000 0.055000 0.015000 0.055000 0.075000 0.215000 0.105000 0.105000 0.165000 0.120000 0.065000 0.055000 0.105000 0.240000 0.145000 0.005000 0.110000 0.020000 0.030000 0.020000 0.155000 0.015000 0.230000 0.110000 0.130000 0.095000 0.005000 0.160000 0.030000 0.020000 0.085000 0.020000 0.040000 0.060000 0.045000 0.055000 0.045000 0.155000 0.095000 0.170000 0.100000 0.015000 0.015000 0.055000 0.050000 0.055000 0.090000 0.020000 0.025000 0.065000 0.020000 0.070000 0.065000 0.075000 0.015000 0.040000 0.060000 0.035000 0.115000 0.135000 0.040000 0.085000 0.075000 0.045000 0.055000 0.045000 0.065000 0.025000 0.050000 0.150000 0.145000 0.030000 0.110000 0.120000 0.240000 0.230000 0.215000 0.070000 0.075000 0.015000 0.060000 0.030000 0.095000 0.090000 0.160000 0.060000 0.015000 0.040000 0.100000 0.045000 0.055000 0.110000 0.030000 0.075000 0.065000 0.085000 0.105000 0.060000 0.065000 0.050000 0.130000 0.010000 0.020000 0.175000 0.100000 0.085000 0.205000 0.145000 0.020000 0.010000 0.030000 0.030000 0.035000 0.045000 0.085000 0.045000 0.010000 0.020000 0.035000 0.075000 0.005000 0.035000 0.040000 0.020000 0.140000 0.035000 0.075000 0.020000 0.145000 0.070000 0.120000 0.040000 0.155000 0.025000 0.015000 0.720000 0.080000 0.100000 0.005000 0.040000 0.015000 0.085000 0.035000 0.115000 0.070000 0.115000 0.100000 0.130000 0.040000 0.025000 0.755000 0.295000 0.380000 0.130000 0.040000 0.100000 0.505000 0.535000 0.475000 0.095000 0.060000 0.015000 0.100000 0.060000 0.030000 0.005000 0.150000 0.080000 0.040000 0.300000 0.020000 0.350000 0.410000 0.390000 0.045000 0.055000 0.130000 0.640000 0.065000 0.365000 0.400000 0.120000 0.530000 0.070000 0.135000 0.340000 0.020000 0.425000 0.010000 0.190000 0.060000 0.425000 0.430000 0.205000 0.530000 0.260000 0.125000 0.240000 0.225000 0.390000 0.285000 0.275000 0.280000 0.095000 0.125000 0.235000 0.280000 0.070000 0.285000 0.380000 0.415000 0.565000 0.465000 0.500000 0.100000 0.225000 0.025000 0.070000 0.110000 0.155000 0.125000 0.140000 0.270000 0.520000 0.435000 0.365000 0.040000 0.030000 0.055000 0.060000 0.045000 0.010000 0.100000 0.245000 0.200000 0.300000 0.065000 0.120000 0.065000 0.055000 0.105000 0.115000 0.095000 0.080000 0.165000 0.090000 0.360000 0.095000 0.140000 0.085000 0.055000 0.105000 0.080000 0.125000 0.050000 0.115000 0.110000 0.130000 0.100000 0.090000 0.205000 0.215000 0.190000 0.075000 0.450000 0.170000 0.110000 0.245000 0.130000 0.140000 0.060000 0.165000 0.400000 0.010000 0.085000 0.120000 0.075000 0.070000 0.090000 0.080000 0.090000 0.625000 0.455000 0.340000 0.310000 0.255000 0.025000 0.145000 0.075000 0.045000 0.785000 0.015000 0.030000 0.145000 0.260000 0.120000 0.360000 0.335000 0.325000 0.195000 0.275000 0.070000 0.175000 0.245000 0.195000 1.670000 0.360000 0.280000 0.345000 0.100000 0.120000 0.180000 0.135000 0.095000 0.105000 0.300000 0.400000 0.065000 0.585000 0.545000 0.335000 0.170000 0.060000 0.080000 0.085000 0.115000 0.050000 0.105000 0.085000 0.140000 0.170000 0.095000 0.390000 0.320000 0.310000 0.035000 0.570000 0.080000 0.160000 0.170000 0.125000 0.420000 0.100000 0.380000 0.170000 0.425000 0.190000 0.280000 0.035000 0.135000 0.240000 0.170000 0.005000 0.065000 0.035000 0.075000 0.100000 0.120000 0.250000 0.185000 0.175000 0.270000 0.245000 0.180000 0.335000 0.240000 0.350000 0.345000 0.730000 0.685000 0.445000 0.555000 0.040000 0.070000 0.175000 0.095000 0.115000 0.980000 0.360000 0.110000 0.105000 0.175000 0.045000 0.200000 0.300000 0.375000 0.015000 0.125000 0.015000 0.040000 0.050000 0.055000 0.230000 0.175000 0.110000 0.060000 0.060000 0.020000 0.025000 0.035000 0.020000 0.030000 0.055000 0.095000 0.005000 0.020000 0.115000 0.015000 0.085000 0.045000 0.020000 0.055000 0.085000 0.070000 0.050000 0.045000 0.180000 0.040000 0.005000 0.075000 0.135000 0.235000 0.405000 0.055000 0.035000 0.075000 0.045000 0.035000 0.015000 0.050000 0.130000 0.085000 0.235000 0.350000 0.185000 0.140000 0.825000 0.390000 0.795000 0.040000 0.045000 0.005000 0.060000 0.050000 0.060000 0.040000 0.150000 0.080000 1.025000 0.075000 0.205000 0.340000 0.125000 0.155000 0.100000 0.105000 0.050000 0.150000 0.085000 0.160000 0.105000 0.115000 0.140000 0.005000 0.080000 0.110000 0.050000 0.085000 0.045000 0.065000 0.045000 0.085000 0.195000 0.235000 0.090000 0.165000 0.140000 0.300000 0.485000 0.085000 0.305000 0.200000 0.185000 0.280000 0.055000 0.040000 0.025000 0.055000 0.065000 0.090000 0.025000 0.170000 0.025000 0.050000 0.315000 0.295000 0.165000 0.275000 0.160000 0.265000 0.115000 0.130000 0.095000 0.100000 0.125000 0.235000 0.175000 0.105000 0.095000 0.105000 0.260000 0.180000 0.175000 0.185000 0.085000 0.085000 0.175000 0.150000 0.380000 0.255000 0.075000 0.150000 0.145000 0.070000 0.035000 0.135000 0.045000 0.210000 0.330000 0.375000 0.035000 0.100000 0.075000 0.185000 0.760000 0.075000 0.125000 0.275000 0.240000 0.265000 0.100000 0.085000 0.035000 0.015000 0.015000 0.310000 0.035000 0.075000 0.075000 0.120000 0.055000 0.040000 0.410000 0.195000 0.440000 0.260000 0.030000 0.160000 0.170000 0.020000 0.060000 0.120000 0.160000 0.075000 0.095000 0.100000 0.130000 0.190000 0.025000 0.255000 0.355000 0.130000 0.130000 0.180000 0.440000 0.110000 0.125000 0.190000 0.100000 0.115000 0.015000 0.120000 0.120000 0.145000 0.180000 0.075000 0.135000 0.415000 0.375000 0.100000 0.630000 0.030000 0.180000 0.375000 0.260000 0.155000 0.285000 0.020000 0.025000 0.045000 0.045000 0.030000 0.090000 0.125000 0.050000 0.035000 0.080000 0.085000 0.055000 0.210000 0.640000 0.155000 0.125000 0.060000 0.135000 0.135000 0.055000 0.180000 0.175000 0.120000 0.120000 0.115000 0.150000 0.370000 0.160000 0.055000 0.200000 0.080000 0.165000 0.130000 0.110000 0.120000 0.125000 0.105000 0.100000 0.140000 0.220000 0.190000 0.165000 0.205000 0.145000 0.085000 0.020000 0.165000 0.310000 0.325000 0.530000 0.420000 0.030000 0.015000 0.040000 0.015000 0.160000 0.075000 0.270000 0.165000 0.190000 0.105000 0.100000 0.190000 0.125000 0.170000 0.150000 0.130000 0.160000 0.085000 0.465000 0.155000 0.100000 0.210000 0.135000 0.005000 0.305000 0.045000 0.335000 0.120000 0.620000 0.010000 0.425000 0.060000 0.030000 0.075000 0.100000 0.040000 0.020000 0.040000 0.065000 0.090000 0.010000 0.045000 0.545000 0.340000 0.515000 0.555000 0.260000 0.245000 0.215000 0.280000 0.055000 0.085000 0.075000 0.115000 0.095000 0.055000 0.025000 0.135000 0.160000 0.160000 0.140000 0.220000 0.100000 0.190000 0.465000 0.030000 0.055000 0.010000 0.020000 0.150000 1.355000 0.135000 0.045000 0.015000 0.015000 0.645000 0.045000 0.070000 0.025000 0.120000 0.130000 0.090000 0.025000 0.020000 0.045000 0.015000 0.060000 0.090000 0.105000 0.040000 0.135000 0.180000 0.115000 0.085000 0.245000 0.020000 0.025000 0.080000 0.055000 0.085000 0.750000 0.280000 0.435000 0.295000 0.175000 0.025000 0.035000 0.050000 0.045000 0.040000 0.075000 0.025000 0.185000 0.050000 0.165000 0.070000 0.120000 0.055000 0.080000 0.090000 0.130000 0.080000 0.120000 0.100000 0.580000 0.130000 0.090000 0.075000 0.080000 0.025000 0.025000 0.125000 0.055000 0.120000 0.130000 0.065000 0.075000 0.100000 0.155000 0.120000 0.145000 0.025000 0.020000 0.065000 0.015000 0.040000 0.075000 0.010000 0.030000 0.035000 0.065000 0.015000 0.725000 0.055000 0.075000 0.080000 0.045000 0.060000 0.200000 0.115000 0.175000 0.075000 0.135000 0.060000 0.030000 0.150000 0.130000 0.080000 0.235000 0.115000 0.080000 0.135000 0.130000 0.400000 0.385000 0.505000 0.035000 0.095000 0.060000 0.075000 0.930000 0.115000 0.245000 0.405000 0.495000 0.375000 0.065000 0.145000 0.090000 0.110000 0.065000 0.075000 0.020000 0.090000 0.005000 0.350000 0.305000 0.105000 0.225000 0.140000 0.215000 0.110000 0.035000 0.030000 0.020000 0.070000 0.050000 0.490000 0.045000 0.060000 0.095000 0.070000 0.055000 0.070000 0.025000 0.060000 0.120000 0.230000 0.565000 0.280000 0.070000 0.205000 0.155000 0.125000 0.045000 0.030000 0.075000 0.110000 0.160000 0.440000 0.210000 0.420000 0.250000 0.265000 0.090000 0.005000 0.015000 0.065000 0.220000 0.055000 0.145000 0.060000 0.650000 0.430000 0.585000 0.465000 0.035000 0.070000 0.040000 0.075000 0.060000 0.305000 0.055000 0.100000 0.010000 0.080000 0.035000 0.075000 0.330000 0.010000 0.050000 0.500000 0.110000 0.080000 0.445000 0.115000 0.140000 0.025000 0.125000 0.115000 0.130000 0.055000 0.080000 0.055000 0.070000 0.020000 0.060000 0.175000 0.115000 0.055000 0.050000 0.020000 0.035000 0.020000 0.050000 0.035000 0.040000 0.020000 0.055000 0.080000 0.115000 0.060000 0.210000 0.580000 0.480000 0.145000 0.090000 0.125000 0.070000 0.060000 0.110000 0.120000 0.260000 0.375000 0.115000 0.290000 0.125000 0.065000 0.105000 0.225000 0.190000 0.025000 0.045000 0.690000 0.015000 0.065000 0.005000 0.035000 0.035000 0.050000 0.145000 0.085000 0.640000 0.120000 0.180000 0.135000 0.115000 0.070000 0.095000 0.065000 0.095000 0.015000 0.150000 0.055000 0.195000 0.210000 0.125000 0.155000 0.120000 0.030000 0.365000 0.300000 0.135000 0.105000 0.015000 0.075000 0.095000 0.055000 0.140000 0.070000 0.045000 0.110000 0.105000 0.110000 0.035000 0.020000 0.025000 0.055000 0.095000 0.130000 0.080000 0.030000 0.050000 0.120000 0.125000 0.115000 0.030000 0.150000 0.050000 0.055000 0.045000 0.050000 0.060000 0.035000 0.020000 0.015000 0.075000 0.045000 0.055000 0.045000 0.130000 0.060000 0.075000 0.070000 0.110000 0.055000 0.085000 0.110000 0.045000 1.055000 0.080000 0.085000 0.020000 0.095000 0.235000 0.090000 0.135000 0.120000 0.120000 0.105000 0.145000 0.285000 0.090000 0.230000 0.135000 0.030000 0.085000 0.070000 0.115000 0.155000 0.095000 0.080000 0.060000 0.060000 0.080000 0.090000 0.090000 0.135000 0.260000 0.075000 0.090000 0.120000 0.125000 0.085000 0.030000 0.055000 0.025000 0.115000 0.070000 0.035000 0.025000 0.035000 0.080000 0.070000 0.060000 0.065000 0.070000 0.160000 0.070000 0.005000 0.115000 0.085000 0.080000 0.075000 0.030000 0.045000 0.030000 0.140000 0.060000 0.040000 0.055000 0.055000 0.035000 0.065000 0.025000 0.050000 0.040000 0.050000 0.040000 0.025000 0.110000 0.075000 0.040000 0.075000 0.025000 0.015000 0.080000 0.080000 0.085000 0.080000 0.060000 0.435000 0.090000 0.090000 0.170000 0.080000 0.035000 0.090000 0.130000 0.100000 0.260000 0.075000 0.525000 0.130000 0.065000 0.275000 0.295000 0.055000 0.200000 0.095000 0.010000 0.195000 0.065000 0.090000 0.050000 0.080000 0.175000 0.150000 0.070000 0.155000 0.060000 0.080000 0.095000 0.025000 0.005000 0.100000 0.070000 0.120000 0.095000 0.055000 0.070000 0.055000 0.025000 0.155000 0.075000 0.165000 0.070000 0.090000 0.035000 0.050000 0.070000 0.030000 0.030000 0.015000 0.070000 0.230000 0.045000 0.015000 0.030000 0.075000 0.005000 0.065000 0.065000 0.030000 0.060000 0.075000 0.060000 0.105000 0.080000 0.015000 0.150000 0.105000 0.070000 0.195000 0.020000 0.060000 0.020000 0.155000 0.085000 0.005000 0.030000 0.070000 0.080000 0.080000 0.895000 0.015000 0.050000 0.200000 0.095000 0.035000 0.100000 0.025000 0.075000 0.245000 0.155000 0.150000 0.145000 0.110000 0.085000 0.090000 0.080000 0.055000 0.045000 0.110000 0.120000 0.125000 0.050000 0.070000 0.015000 0.135000 0.050000 0.105000 0.090000 0.065000 0.025000 0.120000 0.095000 0.040000 0.125000 0.110000 0.075000 0.055000 0.085000 0.075000 0.140000 0.025000 0.165000 0.250000 0.265000 0.090000 0.110000 0.170000 0.785000 0.640000 0.625000 0.090000 0.370000 0.355000 0.160000 0.220000 0.395000 0.065000 0.020000 0.195000 0.070000 0.080000 0.050000 0.205000 0.450000 0.160000 0.155000 0.195000 0.025000 0.010000 0.945000 0.175000 0.085000 0.245000 0.070000 0.115000 0.100000 0.230000 0.170000 0.160000 0.105000 0.120000 0.115000 0.055000 0.100000 0.010000 0.180000 0.080000 0.030000 0.005000 0.110000 0.040000 0.045000 0.095000 0.065000 0.105000 0.070000 0.080000 0.055000 0.050000 0.165000 0.070000 0.065000 0.080000 0.075000 0.090000 0.055000 0.060000 0.060000 0.040000 0.055000 0.040000 0.050000 0.045000 0.090000 0.545000 0.110000 0.120000 0.060000 0.290000 0.050000 0.090000 0.490000 0.085000 0.390000 0.420000 0.225000 0.140000 0.145000 0.130000 0.110000 0.105000 0.335000 0.240000 0.030000 1.410000 0.650000 0.030000 0.075000 0.120000 0.115000 0.020000 0.030000 0.115000 0.375000 0.145000 0.050000 0.120000 0.065000 0.115000 0.090000 0.070000 0.045000 0.075000 0.065000 0.080000 0.080000 0.050000 0.060000 0.070000 0.070000 0.035000 0.080000 0.335000 0.270000 0.210000 0.250000 0.050000 0.900000 0.140000 0.415000 0.070000 0.390000 0.460000 0.075000 0.180000 0.230000 0.930000 0.075000 0.045000 0.195000 0.100000 0.140000 0.230000 0.150000 0.065000 0.060000 0.110000 0.080000 0.075000 0.075000 0.110000 0.140000 0.185000 0.120000 0.080000 0.160000 0.125000 0.090000 0.125000 0.055000 0.055000 0.010000 0.050000 0.040000 0.010000 0.060000 0.045000 0.050000 0.030000 0.040000 0.055000 0.045000 0.055000 0.050000 0.065000 0.355000 0.085000 0.095000 0.385000 0.335000 0.200000 0.150000 0.055000 0.095000 0.115000 0.365000 0.125000 0.020000 0.010000 0.090000 0.065000 0.115000 0.035000 0.005000 0.035000 0.015000 0.070000 0.070000 0.105000 0.115000 0.110000 0.020000 0.060000 0.050000 0.035000 0.025000 0.055000 0.060000 0.035000 0.025000 0.050000 0.055000 0.055000 0.060000 1.675000 0.080000 0.150000 0.075000 0.265000 0.080000 0.240000 0.035000 0.095000 0.265000 0.085000 0.905000 0.260000 0.340000 0.375000 0.125000 0.305000 0.160000 0.065000 0.090000 0.315000 0.015000 0.150000 0.155000 0.095000 0.125000 0.095000 0.250000 0.190000 0.080000 0.090000 0.050000 0.005000 0.015000 0.045000 0.025000 0.030000 0.025000 0.040000 0.075000 0.055000 0.055000 0.070000 0.215000 0.090000 0.650000 0.095000 0.050000 0.030000 0.285000 0.115000 0.495000 0.450000 0.350000 0.155000 0.145000 0.040000 0.400000 0.180000 0.110000 0.115000 0.275000 0.100000 0.120000 0.050000 1.475000 0.160000 0.125000 0.115000 0.150000 0.125000 0.090000 0.110000 0.115000 0.050000 0.030000 0.085000 0.090000 0.055000 0.085000 0.055000 0.075000 0.350000 0.050000 0.055000 0.045000 0.070000 0.105000 0.110000 0.060000 0.150000 0.185000 0.120000 0.105000 0.215000 0.090000 0.065000 0.025000 0.050000 0.590000 0.455000 0.455000 0.675000 0.080000 0.065000 0.060000 0.390000 1.215000 0.110000 0.045000 0.100000 0.035000 0.045000 0.060000 0.745000 0.060000 0.140000 0.020000 0.105000 0.005000 0.285000 0.010000 0.170000 0.200000 0.275000 0.275000 0.165000 0.130000 0.365000 0.290000 0.240000 0.695000 0.320000 0.210000 0.225000 0.165000 0.095000 0.095000 0.055000 0.115000 0.080000 0.285000 0.130000 0.095000 0.080000 0.105000 0.060000 0.045000 0.035000 0.045000 0.195000 0.060000 0.050000 0.060000 0.080000 0.060000 0.025000 0.045000 0.040000 0.025000 0.030000 0.100000 0.090000 0.080000 0.100000 0.075000 0.105000 0.045000 0.090000 0.225000 0.080000 0.125000 0.025000 0.115000 0.135000 0.195000 0.065000 0.050000 0.020000 0.040000 0.085000 0.055000 0.080000 0.060000 0.070000 0.530000 0.135000 0.025000 0.020000 0.115000 0.120000 0.110000 0.065000 0.065000 0.040000 0.050000 0.035000 0.055000 0.080000 0.055000 0.065000 0.070000 0.080000 0.020000 0.350000 0.195000 0.180000 0.220000 0.170000 0.235000 0.220000 0.150000 0.255000 0.125000 0.065000 0.050000 0.250000 0.170000 0.085000 0.175000 0.450000 0.045000 0.240000 0.015000 0.070000 0.005000 0.240000 0.130000 0.070000 0.100000 0.100000 0.045000 0.035000 0.050000 0.115000 0.090000 0.070000 0.045000 0.235000 0.025000 0.060000 0.235000 0.345000 0.370000 0.290000 0.200000 0.125000 0.025000 0.100000 0.145000 0.290000 0.315000 0.200000 0.110000 0.075000 0.120000 0.250000 0.040000 0.070000 0.045000 0.030000 0.160000 0.040000 0.125000 0.065000 0.120000 0.015000 0.040000 0.025000 0.070000 0.040000 0.050000 0.060000 0.030000 0.020000 0.055000 0.170000 0.030000 0.025000 0.310000 0.180000 0.380000 0.580000 0.195000 0.240000 0.065000 0.125000 0.125000 0.040000 0.055000 0.165000 0.010000 0.400000 0.055000 0.010000 0.165000 0.180000 0.195000 0.125000 0.185000 0.140000 0.010000 0.080000 0.100000 0.280000 0.230000 0.190000 0.130000 0.080000 0.040000 0.005000 0.180000 0.115000 0.135000 0.175000 0.070000 0.165000 0.115000 0.115000 0.105000 0.050000 0.045000 0.025000 0.045000 0.065000 0.065000 0.060000 0.045000 0.230000 0.190000 0.180000 0.155000 0.200000 0.130000 0.105000 0.195000 0.150000 0.230000 0.110000 0.145000 0.090000 0.175000 0.115000 0.070000 0.005000 0.040000 0.020000 0.025000 0.020000 0.015000 0.090000 0.490000 0.235000 0.295000 0.160000 0.095000 0.190000 0.135000 0.210000 0.155000 0.015000 0.050000 0.035000 0.020000 0.025000 0.065000 0.065000 0.030000 0.045000 0.040000 0.175000 0.065000 0.080000 0.005000 0.140000 0.130000 0.070000 0.135000 0.045000 0.070000 0.070000 0.020000 0.005000 0.055000 0.015000 0.015000 0.025000 0.015000 0.080000 0.045000 0.025000 0.180000 0.130000 0.040000 0.040000 0.045000 0.030000 0.040000 0.040000 0.065000 0.045000 0.050000 0.055000 0.040000 0.065000 0.050000 0.115000 0.150000 0.085000 0.020000 0.170000 0.075000 0.205000 0.030000 0.050000 0.005000 0.015000 0.025000 0.085000 0.060000 0.130000 0.080000 0.055000 0.070000 0.090000 0.095000 0.035000 0.080000 0.035000 0.195000 0.225000 0.200000 0.005000 0.075000 0.045000 0.035000 0.015000 0.140000 0.015000 0.265000 0.135000 0.165000 0.025000 0.260000 1.395000 0.020000 0.060000 0.180000 0.080000 0.100000 0.155000 0.080000 0.095000 1.205000 0.170000 0.055000 0.050000 0.080000 0.215000 0.225000 0.160000 0.195000 0.190000 0.160000 0.285000 0.105000 0.100000 0.165000 0.150000 0.305000 0.280000 0.225000 0.350000 0.230000 0.105000 0.050000 0.070000 0.010000 0.040000 0.015000 0.060000 0.005000 0.040000 0.225000 0.135000 0.060000 0.220000 0.240000 0.270000 0.245000 0.120000 0.010000 0.095000 0.115000 0.095000 0.430000 0.075000 0.100000 0.060000 0.080000 0.035000 0.130000 0.220000 0.055000 0.125000 0.075000 0.010000 0.010000 0.005000 0.130000 0.090000 0.185000 0.065000 0.225000 

0.849134 0.831310 0.847039 0.913293 0.877377 0.872557 0.907576 0.875652 0.798432 0.927717 0.805862 0.909328 0.915185 1.089673 0.855456 0.942166 0.860188 0.844746 0.898540 0.841205 0.883860 0.844202 0.851595 0.800854 0.817926 0.893847 0.802407 0.812101 0.847204 0.819534 0.911115 1.060135 0.999710 0.887504 0.858499 0.915730 0.892986 0.895087 0.888695 0.960397 0.925140 0.910489 0.941853 0.849175 0.832877 0.852140 0.850532 0.852231 0.895960 0.898638 0.777214 0.826594 0.859974 0.895223 0.568905 0.564000 0.622841 0.575328 0.622440 0.587921 0.671758 0.667543 0.628622 0.590649 0.574357 0.563751 0.650354 0.573911 0.556810 0.528041 0.633159 0.957174 1.042993 1.053518 0.991462 0.895562 0.948757 1.020737 0.964820 1.008848 0.918367 1.011930 0.916439 1.049623 0.996159 0.957397 1.025192 1.019085 0.962678 0.928549 0.952298 0.923205 0.865205 0.859483 0.873041 0.891037 0.937018 0.854367 0.844606 0.893026 0.873159 0.927863 0.886610 0.831726 0.893636 0.840561 0.834258 0.899586 0.806731 0.863990 0.841691 0.904320 0.858651 0.781092 0.859325 0.904395 0.797277 0.916636 0.862237 0.869255 0.817490 0.826566 0.867775 0.865626 0.886865 0.827593 0.863140 0.836262 0.981494 0.885270 0.984964 0.843079 0.906452 0.864295 0.879150 0.877910 1.009600 0.906268 0.930119 0.961192 0.996109 0.878004 1.001163 3.914441 0.840165 0.885697 1.178931 0.675625 0.780765 0.733077 0.749700 0.619040 0.649869 0.557226 0.709474 0.721318 0.842989 0.889967 0.846757 0.821546 0.876721 0.881756 0.886169 0.888203 0.878056 0.878751 0.836562 0.862055 0.869009 0.870507 0.802949 0.794471 0.777409 0.792998 0.787218 0.862752 0.818789 0.838297 0.845657 0.863120 0.823061 0.812870 0.785487 0.881605 0.848625 0.819520 0.783606 0.807393 0.807506 0.860823 0.852084 0.763758 0.777739 0.839949 0.812394 0.759096 0.812936 0.914291 0.882841 0.798183 0.879756 0.845667 0.895525 0.929809 0.844832 0.810873 0.728146 0.712305 0.700396 0.800823 0.884982 0.741812 0.803509 0.792917 0.730519 0.781669 0.805201 0.746251 0.796311 1.001907 0.808352 0.787860 0.716929 0.609827 0.632512 0.651603 0.638222 0.748762 0.799947 0.804124 0.879350 0.886155 0.834694 0.788767 0.806583 0.775683 0.814112 0.936531 0.824795 0.833434 0.830702 0.806435 0.822117 0.955888 0.823736 0.935223 0.859167 0.946020 0.869693 0.861016 0.733819 0.721561 0.732237 0.748548 0.886957 0.842460 0.822246 0.895379 0.963141 0.913282 0.885534 0.780038 0.800903 0.744896 0.741339 0.768734 0.800483 0.845235 0.819242 0.879280 0.769806 0.789435 0.782225 1.020131 0.807343 0.847265 0.801014 0.710036 0.820252 0.747884 0.908802 0.871363 1.225964 0.867736 0.851384 0.772845 0.761390 0.752919 0.756239 0.802226 0.762700 0.755633 0.836422 0.787381 0.733078 0.723222 0.837712 0.851766 0.671595 0.743810 0.851135 0.669723 0.636830 0.784273 0.637414 0.767021 0.668377 0.656561 0.710532 0.607386 0.659839 0.668142 0.714152 0.792847 0.853948 0.968642 0.993236 0.998291 0.924666 0.887568 0.835560 0.841533 0.842303 0.905873 0.855711 0.849599 0.716219 0.894389 0.865869 0.874575 0.881944 0.861429 0.934254 0.873566 0.809111 0.764272 0.850909 0.850631 0.861679 0.750202 0.835701 0.851884 0.862578 0.852508 0.728910 0.794689 0.840425 0.882243 0.784825 0.862843 0.822810 0.807050 0.830586 0.784100 0.817690 0.810358 0.840648 0.822394 0.850606 0.815095 0.865747 0.796661 0.881995 0.824118 0.845768 0.862701 0.855708 0.989877 0.796613 0.813911 0.868527 0.926766 0.740255 0.834636 0.685640 0.793146 0.740002 0.750667 0.742758 0.913291 0.778448 0.705624 0.875907 0.849468 0.831100 0.886318 0.934753 0.935169 0.958185 0.858890 0.802607 0.918948 0.987169 0.985050 0.896921 1.009628 0.972300 0.813953 0.771520 0.795561 0.808849 0.814699 0.887877 0.835430 0.764169 0.786146 0.905879 0.842835 0.861114 0.832069 0.845189 0.893426 0.777614 0.801080 0.966630 0.847136 1.003342 0.828476 0.300128 0.903807 0.839426 0.866638 0.822202 0.834698 0.822517 0.830307 0.844395 0.820508 0.881933 0.894584 0.874676 0.797496 0.838138 0.988371 0.886715 0.900428 0.885073 0.784862 0.865245 0.769165 0.773018 0.855000 0.827907 0.896793 0.794925 0.806237 0.940589 0.952654 0.858131 0.970284 0.849509 0.890356 0.817151 0.895354 0.819014 0.799519 0.808833 0.943147 0.825266 1.101422 0.754657 0.872345 0.756080 0.837503 0.786510 0.866714 0.835128 0.874594 0.815927 0.875346 0.907214 0.838477 0.797245 0.870802 0.863247 0.941525 0.886848 0.884324 0.987521 0.828736 0.819172 0.803074 0.913588 0.833690 0.841186 0.882713 0.886649 0.963890 0.815668 0.809647 0.875464 0.812365 0.848940 0.807650 0.967518 0.943954 0.879160 0.803555 0.864314 0.838572 0.893053 0.868068 0.888645 0.746191 0.800110 0.864349 0.874742 0.786740 0.820677 0.790785 0.776880 0.811890 0.795300 0.834144 0.806713 0.832975 0.864748 0.882849 0.796022 0.956545 1.007911 0.891270 0.897400 0.867365 0.797499 0.963610 0.834340 0.840977 0.897334 0.877383 0.848343 0.938632 0.827625 0.849332 0.900408 0.899070 0.867919 0.811283 0.854587 0.888264 0.928290 0.907483 0.938668 0.893118 0.871869 0.932013 0.905966 0.963101 0.864092 0.950539 0.862259 0.901297 0.880198 0.838741 0.903982 0.859766 0.855647 0.885040 0.796493 0.893529 0.957329 0.852340 0.824626 0.830545 0.875168 0.805551 0.799151 0.897824 0.810065 0.967907 0.882577 0.850181 0.851894 0.882586 0.864050 0.832512 0.868790 0.968535 0.900824 0.920981 0.903521 0.914768 0.906338 0.914431 0.910591 0.926142 0.977880 0.760028 0.848668 0.866487 0.844693 0.928015 0.759113 0.799885 0.870865 0.941916 0.930063 0.861369 0.885573 0.902784 0.845996 0.923349 0.897989 0.869602 0.854765 0.849802 0.868671 0.829350 0.857479 0.989911 0.882644 0.849818 0.843363 0.818238 0.874517 0.765412 0.875413 0.847742 0.876924 0.906988 0.867079 0.837787 0.827987 0.948784 1.182792 0.804632 0.826629 0.790584 0.910412 0.901707 0.857774 0.830997 0.859527 0.941892 0.918044 0.988809 0.894424 0.842826 0.865477 0.963300 0.897120 0.922081 0.894952 0.848294 1.005632 0.859272 0.895993 0.907004 0.886901 0.868953 0.837047 0.940483 0.880621 0.885403 0.910090 0.892152 0.872041 0.833501 0.808113 0.885446 0.869402 0.921427 0.890218 0.820557 0.892424 0.887225 0.827239 0.829966 0.818817 0.918225 0.828555 0.994596 0.921296 0.857592 0.845171 1.055860 0.918470 0.952603 0.988006 0.859787 0.930141 1.007037 0.952387 0.924795 0.904571 0.840807 0.967600 0.862350 0.942044 1.003021 0.905722 0.896554 0.808812 0.907898 0.924726 0.770211 0.764368 0.771537 0.914386 0.822147 0.801723 0.830689 0.757585 0.837754 0.689256 0.668624 0.989689 0.750259 0.909394 0.795991 0.774875 0.833276 0.814041 0.918236 0.788441 0.804287 0.829453 0.666000 0.704352 0.666089 0.848768 0.782935 0.890160 0.762625 0.790654 0.720913 0.871182 0.751292 0.781901 0.799466 0.681105 0.908629 0.917585 0.855667 0.790668 0.756451 0.908037 0.913319 0.839882 0.824814 0.822978 0.889812 0.783755 0.859320 0.852694 0.818607 0.922693 0.921180 0.960671 0.842001 0.897690 0.892375 0.845038 0.904254 0.877162 0.904126 0.859647 0.801493 0.889677 0.816891 0.800102 0.804243 0.793283 0.857825 0.908836 0.893989 0.884888 0.814680 0.876573 0.757342 0.889256 0.917241 0.912224 0.834215 1.024188 0.843777 0.803454 0.841240 0.835766 0.977701 0.886855 0.862789 0.944981 0.989316 0.857493 0.929947 0.838102 0.804602 0.890329 0.878502 0.845276 0.890701 0.886856 0.890024 0.902036 0.818610 0.744289 0.885585 0.849367 0.784861 0.876310 0.867339 0.834215 0.798835 0.864561 0.821641 0.865866 0.844486 0.799018 0.823068 0.937972 0.915339 0.857041 0.873281 0.971175 0.882365 0.866022 0.864234 0.881887 0.812706 0.894978 0.795182 0.807035 0.832738 0.958971 0.874375 0.883840 0.823719 0.805955 0.885188 0.888128 0.836438 0.938826 0.813101 0.771078 0.805261 0.906845 1.006269 0.926002 0.970898 0.880448 0.840929 0.798298 0.814759 0.996367 0.782760 0.742106 0.828737 0.807511 0.998066 0.794702 0.910104 0.899339 0.805055 0.760599 0.743540 0.895457 0.751127 0.740862 0.789613 0.910963 0.837825 0.745355 0.823972 0.722753 0.852860 0.833612 0.868846 0.822871 0.854228 0.835917 0.775232 0.908246 0.856057 0.709703 0.906081 0.803899 0.721103 0.718258 0.966321 0.930362 0.734723 0.788280 1.160983 0.764494 0.856001 0.971576 0.854592 0.704409 0.835766 0.794808 0.774090 0.835870 0.809485 0.930517 0.886095 0.951577 0.918608 0.964838 0.952707 0.991019 0.854897 0.959979 0.934967 0.922029 0.915871 0.870689 0.928169 0.906492 0.935256 0.885506 0.967653 0.901358 0.928729 1.028425 0.954539 0.905225 0.920420 0.886246 1.268711 0.942798 0.928860 0.849515 0.885334 0.851850 0.717581 1.111883 0.907400 0.865571 0.868527 0.821984 0.770056 0.753133 0.871118 0.970921 0.917564 0.841494 0.816328 0.860798 0.877210 0.899470 0.822141 0.858536 0.821616 0.850478 0.782510 0.851318 1.041779 0.850294 0.815668 0.881800 0.869660 0.799210 0.750899 0.814814 0.832661 0.770266 1.103324 0.822995 0.887851 0.871002 0.797854 0.809646 0.880860 0.838174 0.786941 0.839837 0.983986 0.955854 0.853144 0.821860 0.854434 0.973143 1.069929 0.875964 0.858134 0.891451 0.823661 0.990139 0.911890 0.847040 0.797026 0.893550 0.863805 0.899896 0.858477 0.905024 0.968322 0.926752 0.879741 0.944241 0.919463 0.871150 0.820380 0.859612 0.941262 0.955892 0.937003 1.144460 0.903753 0.906254 0.764451 0.786063 0.863157 1.182985 0.987418 0.893868 0.839310 0.814324 0.983683 0.749772 0.773677 0.791565 0.759085 0.782255 0.827440 0.838010 0.849839 0.762786 0.792652 0.834396 0.753155 0.740872 0.815859 0.722974 0.751524 1.021993 0.857230 0.770643 0.732345 0.716865 0.799745 0.780252 0.747315 0.727273 0.779229 0.705896 0.699418 0.709931 1.055935 0.800905 0.763404 0.796537 0.841327 0.847663 0.818481 0.897104 0.830504 1.087841 1.015086 0.890937 1.093720 0.856614 0.809548 0.807836 0.886885 0.798573 0.953134 0.941583 0.897878 0.897702 0.996648 0.924747 0.877509 0.823670 0.777261 0.895222 0.866427 0.931901 0.885484 0.843053 0.967542 0.950745 0.837143 0.832894 0.823285 0.957046 0.980775 0.852704 0.953124 0.838000 0.847609 0.814049 0.842146 0.819111 0.834441 0.817697 0.816327 0.881070 0.873095 0.817707 0.834721 0.749471 0.762547 0.829674 0.835583 0.828123 0.884026 0.820319 0.827293 0.881482 1.071896 0.780509 0.738221 0.786788 0.898509 0.929461 0.803387 0.760026 0.707836 0.779815 0.892217 0.820708 0.848237 0.798380 0.711125 0.728965 0.711064 0.738838 0.914048 0.921670 0.810937 0.794323 0.751950 0.784691 0.857464 0.844705 0.897030 0.824647 0.907598 0.976981 0.905207 0.820726 0.956211 0.928481 0.883712 0.804909 0.833557 0.813859 0.866746 0.767856 0.888073 0.896249 0.849534 0.940471 0.940073 0.802681 0.861291 0.764836 0.771570 1.036062 0.997255 0.917621 0.979573 0.934345 0.939485 1.000125 1.023705 0.860805 0.857468 0.790144 0.816460 0.819533 0.824320 1.077105 0.921605 0.917975 0.917890 0.885686 0.817479 0.920706 0.860270 0.832617 0.853106 0.979961 0.876016 0.813156 0.775217 0.792605 0.739649 0.601018 0.825719 0.719638 0.795632 0.835367 0.734590 0.818999 0.725171 0.848012 0.796403 0.778553 0.892192 0.824788 0.801309 0.798982 0.915919 0.780405 0.863704 0.983429 0.850641 0.797973 0.963246 1.057407 1.027269 0.959357 1.025690 0.995143 0.845211 0.827416 0.867285 0.761526 0.860167 0.923880 1.031288 0.827754 0.640920 0.655690 0.628172 0.602495 0.569079 0.585348 0.597843 0.619982 0.697913 0.683010 0.721418 0.654878 0.683372 0.577038 0.613396 0.646670 0.591530 0.593077 0.657411 0.693866 0.570604 0.646977 0.664371 0.616874 0.626695 0.613995 0.666096 0.611074 0.602838 0.638184 0.626511 0.630681 0.741117 0.594183 0.572444 0.542588 0.561089 0.690827 0.617154 0.693273 0.665312 0.754009 0.654538 0.721643 0.689988 0.714684 0.721396 0.823956 0.699482 0.619505 0.668207 0.570194 0.654047 0.718616 0.791297 0.623641 0.602448 0.911224 0.868796 0.826402 0.865212 0.825286 0.837258 0.818610 0.899577 0.859886 1.052556 0.905518 0.899290 0.941397 1.033527 0.814116 0.822352 0.905545 0.820056 1.014501 0.837961 0.800577 0.751857 0.803259 0.795619 0.827398 0.914095 0.811125 0.873831 0.898561 0.812661 0.769502 0.762973 0.765520 0.807192 0.817695 0.803340 0.747260 0.796942 0.849271 0.784274 0.760863 0.908328 0.776084 0.754121 0.672468 0.710416 0.825270 0.844180 0.794781 0.731884 0.729130 0.779853 0.718078 0.732701 0.796022 0.789814 0.846837 0.884718 1.009574 0.988123 1.038850 0.984076 0.883338 0.788432 0.806169 0.772473 0.775625 0.728381 0.764211 0.802253 0.847264 0.833509 0.828419 0.815866 0.778830 0.823698 0.810827 0.820692 0.742822 0.752861 0.684164 0.670013 0.675847 0.688516 0.701663 0.803743 0.737004 0.704718 0.695916 0.793752 0.737516 0.767694 0.693061 0.621952 0.722134 0.698181 0.658384 0.685783 0.578709 0.630071 0.628962 0.591619 0.773454 0.614801 0.721733 0.655723 0.736605 0.788835 0.668120 0.864239 0.657505 0.865945 0.772705 0.786575 0.896483 0.921871 0.892184 0.907702 0.903062 0.819209 0.811295 0.894310 0.925637 0.939032 0.928707 0.860185 0.840582 0.910407 0.902349 0.872309 0.937726 0.839658 0.850654 0.853319 0.885235 0.896988 0.813077 0.942919 0.854876 0.830861 0.845570 0.798757 1.052845 0.875817 0.849503 0.898163 0.866219 0.892816 0.849135 0.819079 0.804385 0.860916 0.757407 0.778414 0.840933 0.781919 0.882652 0.904015 0.858396 0.973572 0.970340 0.945321 0.862608 0.820428 0.851327 0.856493 0.886971 0.949118 0.955667 0.956373 0.905174 0.936630 0.919300 0.855532 0.886113 0.868922 0.932700 0.881565 0.856994 0.892789 0.889917 0.838558 0.926628 0.911561 0.897671 0.975628 0.900624 0.888034 0.865579 0.910406 0.865325 0.859927 0.848247 0.850333 0.836359 0.959078 0.931778 0.929162 0.966018 0.963733 1.003036 1.024173 1.013521 0.925496 0.979324 0.839550 0.744802 0.972196 0.981630 0.896940 0.821870 0.780823 0.827144 0.794771 0.776296 0.789094 0.841568 0.762534 0.864777 0.836283 0.794160 0.775862 0.749577 0.803936 0.934953 0.720738 0.797649 0.865283 0.703970 0.669731 0.774285 0.693238 0.767953 0.722428 0.806553 0.856566 0.827394 0.833366 0.861693 0.874741 0.842757 0.830464 0.785328 0.805429 0.809579 0.875804 0.804202 0.872170 0.841447 0.859806 0.887518 0.842300 0.824694 0.839797 0.830465 0.754283 0.793561 0.834630 0.855633 0.825036 0.814918 0.932189 0.834407 0.939874 0.863965 0.870606 0.888405 0.847072 0.795279 0.835223 0.736935 0.848607 0.748786 0.753772 0.726002 0.776244 0.815645 0.811036 0.862322 0.700824 0.735417 0.749633 0.766225 0.789222 0.749604 0.753650 0.755510 0.799655 0.752627 0.863083 0.922170 0.764808 0.760584 0.795327 0.866113 0.790139 0.919166 0.833174 0.845130 0.799478 0.775432 0.748069 0.888648 0.808716 0.725212 0.729001 0.791705 0.734013 0.845174 0.748384 0.753115 0.901565 0.834796 0.790249 0.807884 0.771998 0.873281 0.995220 0.962078 0.814234 0.856035 0.895689 0.887768 0.901905 0.933452 0.804475 0.852741 0.852504 0.830556 0.796050 0.749140 0.746748 0.781678 0.793116 0.825921 0.900463 0.898419 0.771594 0.782371 0.861010 0.771766 0.880043 0.825635 0.749577 0.770271 0.760170 0.866711 0.754800 0.730281 0.666561 0.784567 0.798285 0.717814 0.747383 0.739179 0.732024 0.717246 0.890319 0.763997 0.836716 0.832374 0.876718 0.844288 0.892264 0.814884 0.814387 0.903832 0.839320 0.913394 0.815008 0.820913 0.912081 0.796942 0.859143 0.980020 0.884939 0.792921 0.803935 0.780080 0.875632 0.934515 0.886645 0.839867 0.895506 0.957558 0.894155 0.908327 0.866328 0.978943 0.855795 0.887047 0.926940 0.897890 0.783295 0.831574 0.798877 0.870489 0.876412 0.892759 0.912770 1.178390 1.116282 1.036147 1.125942 1.158840 1.065441 1.383217 0.832399 0.849262 1.172407 0.985674 0.961907 1.248422 0.999821 0.830334 0.932284 0.705697 1.008806 0.977786 0.973911 1.038220 1.017494 1.110297 1.125419 1.191794 1.308286 1.095313 1.562777 1.066710 0.858964 1.058652 0.750073 0.902002 0.906946 0.870601 1.202823 1.091314 1.547106 0.920619 1.074844 1.091782 0.766784 1.050675 1.432805 0.971028 1.326536 1.069410 1.079069 0.947428 1.325049 0.874581 0.921842 1.004185 1.007764 1.142827 1.006662 0.937997 1.180314 0.808502 0.953483 0.967878 1.176126 0.984491 1.345104 1.225785 0.942928 0.863540 1.110152 1.635742 0.993280 0.879657 1.198289 1.298006 0.960609 0.861648 1.656459 1.046091 0.553481 0.655285 1.066753 1.149216 1.027532 0.772411 1.104053 1.098985 1.075392 1.365280 1.097205 0.969008 1.085262 1.058038 1.289803 0.880940 1.315726 1.148566 1.117055 1.311153 0.588479 1.185456 1.192170 1.177219 1.185486 1.135176 1.257824 0.978291 0.985176 1.171981 1.353769 1.074727 1.171005 1.188061 1.024144 1.323806 1.091819 1.099922 0.964004 0.786949 1.649027 1.088121 1.039451 1.177100 1.124382 1.181300 0.795155 1.265232 1.106364 1.186832 1.140028 1.274952 1.134983 1.019452 1.040576 1.005350 1.207297 1.130505 0.992447 1.181987 1.005279 1.111447 1.167169 1.183735 1.077815 1.093091 1.238325 1.049910 1.119730 0.969609 1.123209 1.122450 1.227971 0.976735 0.995149 1.330188 1.021637 0.887414 1.167189 1.041599 1.076932 0.551599 0.787845 0.578389 0.806395 1.120340 0.777973 0.708034 0.965320 0.457424 1.019710 1.166984 0.822388 0.962165 0.891707 0.837043 1.111314 1.258511 1.004640 1.225148 1.217719 1.358674 1.190242 1.200388 1.010476 0.979653 1.044065 1.199887 1.133986 1.072613 1.020364 1.223947 1.265586 1.029264 1.092357 1.193591 0.985132 0.910382 1.079934 1.141813 1.087939 0.799139 0.980017 0.966408 0.911056 1.544992 0.872295 1.033034 1.094106 1.098668 0.961913 1.191347 0.888117 1.084741 1.013840 1.018266 0.888430 1.140284 1.021511 0.992344 1.137346 0.972683 0.952288 1.083156 1.111716 1.221533 1.109078 1.069908 1.221901 1.074790 0.718091 1.186306 1.264862 1.122591 1.132514 1.136162 0.966458 1.025415 1.222120 1.096131 1.117747 1.202068 0.761546 0.729485 1.186059 1.128802 1.060043 1.147829 1.126758 1.071993 1.100475 1.167699 0.741852 0.992927 1.073959 1.015628 1.046301 1.338202 1.018863 1.273839 1.103707 1.137447 1.033367 0.733201 1.086018 1.397574 1.059464 1.058688 1.280249 1.278448 1.254872 0.985549 1.013424 1.296229 1.246309 1.163832 1.037271 1.060501 1.064120 1.071760 1.049525 0.996397 1.268851 1.115177 1.165378 0.708556 1.088217 1.158093 1.282407 0.824310 0.868573 0.820043 0.804948 0.837453 0.677194 0.957658 1.085620 1.012439 0.951021 0.950351 0.982768 1.040131 0.759878 1.109522 0.684681 1.181314 1.171324 1.146461 1.121895 1.100669 0.669616 0.715941 0.681736 
