# Supplementary material for: Distinct dynamics of neuronal activity during concurrent motor planning and execution
Source: Nat Commun. 2021 Sep 10;12:5390. doi: 10.1038/s41467-021-25558-8 (PMC8433382; doi:10.1038/s41467-021-25558-8)
Supplement: Supplementary file 5 — Source Data [file 41467_2021_25558_MOESM5_ESM.zip › Source Data/SFigure3/MS_Figure3B.txt]

groupedAnalysis_6groups_analysis_temporalTuning_areas_v18.m
----------------------------------------------------------------------
**********************************************************************
----------------------------------------------------------------------
Velocity modulation duration for head movements in locomotion task: Columns: boostrapped sorted units.
#Rows: 1.000000
#Cols: 1000.000000

Column values: 
 

Rows: 
0.560512 0.565196 0.568612 0.564309 0.563588 0.564478 0.565976 0.558832 0.563427 0.563202 0.555197 0.561377 0.560690 0.563241 0.557337 0.558693 0.563944 0.560588 0.563735 0.559502 0.561074 0.557786 0.563092 0.560516 0.558790 0.561857 0.560101 0.566108 0.560160 0.563827 0.563288 0.562715 0.563009 0.561226 0.563804 0.559218 0.559273 0.559515 0.555349 0.556293 0.557408 0.558844 0.564776 0.559566 0.555635 0.560600 0.560984 0.555745 0.562751 0.558468 0.564484 0.558899 0.564889 0.557783 0.557947 0.559335 0.563162 0.558450 0.558031 0.567321 0.567664 0.561363 0.566467 0.564484 0.567597 0.558316 0.560874 0.561040 0.561415 0.564916 0.560894 0.560000 0.556115 0.562751 0.556742 0.560591 0.559578 0.563501 0.563892 0.554566 0.562100 0.559219 0.562244 0.565104 0.567781 0.564366 0.560919 0.560948 0.559603 0.556266 0.564274 0.558944 0.563373 0.565708 0.558053 0.561583 0.557364 0.557983 0.558332 0.561356 0.564015 0.563876 0.562850 0.565958 0.559335 0.563252 0.559115 0.564900 0.564269 0.560909 0.561350 0.568230 0.569192 0.566485 0.563656 0.563240 0.566461 0.560431 0.557864 0.561972 0.562616 0.565516 0.566892 0.564287 0.563077 0.566474 0.559694 0.562163 0.558177 0.561846 0.560346 0.561949 0.561435 0.559414 0.560407 0.561049 0.561978 0.556326 0.563481 0.558821 0.557171 0.559443 0.563555 0.562327 0.560263 0.558742 0.564494 0.566512 0.562731 0.560669 0.557179 0.563926 0.557642 0.554406 0.558601 0.561188 0.564085 0.563973 0.560550 0.556652 0.565251 0.558689 0.562363 0.560838 0.559407 0.555720 0.562701 0.566805 0.563488 0.558361 0.565928 0.563025 0.560078 0.566301 0.558533 0.565695 0.559465 0.560306 0.559378 0.563058 0.560344 0.554774 0.556445 0.565064 0.561004 0.564503 0.561873 0.558089 0.564330 0.561421 0.557507 0.562320 0.566760 0.562481 0.560591 0.558917 0.561215 0.563205 0.555518 0.564145 0.557718 0.565760 0.559063 0.569214 0.554799 0.559259 0.561561 0.562432 0.564871 0.557856 0.560393 0.560986 0.560422 0.565987 0.559519 0.558549 0.562670 0.557927 0.567090 0.566003 0.559758 0.557384 0.564909 0.562506 0.560663 0.564520 0.556340 0.565282 0.566876 0.561601 0.562419 0.558055 0.564734 0.562255 0.558718 0.564359 0.558931 0.559841 0.565279 0.561010 0.559239 0.560433 0.556362 0.557445 0.559634 0.558722 0.559659 0.561020 0.557107 0.559484 0.558131 0.566019 0.562886 0.561426 0.558122 0.557341 0.563130 0.561440 0.564543 0.554327 0.562634 0.565891 0.561581 0.564296 0.563955 0.565316 0.557105 0.562582 0.560903 0.564118 0.559546 0.563539 0.561704 0.561220 0.558444 0.555233 0.558722 0.559928 0.556259 0.557784 0.564244 0.563267 0.561545 0.564446 0.558370 0.562780 0.566674 0.564035 0.558421 0.558405 0.559100 0.564520 0.560366 0.566659 0.559612 0.558596 0.564465 0.563304 0.562646 0.561911 0.555293 0.561570 0.560240 0.565589 0.567884 0.558006 0.563299 0.561111 0.563497 0.561527 0.557285 0.561161 0.562589 0.553975 0.557732 0.561116 0.556914 0.560265 0.565608 0.562226 0.565158 0.563286 0.564071 0.560957 0.562248 0.563012 0.557314 0.566679 0.566504 0.559295 0.564365 0.563052 0.562560 0.567646 0.559703 0.561303 0.561740 0.557738 0.565654 0.561732 0.555944 0.562865 0.565733 0.559093 0.558085 0.563404 0.561579 0.563607 0.556919 0.565111 0.560795 0.568085 0.560025 0.562264 0.565416 0.566443 0.558269 0.561100 0.566890 0.561599 0.559019 0.558933 0.561886 0.563404 0.559537 0.562785 0.562728 0.555861 0.565585 0.563784 0.563409 0.557209 0.552412 0.566696 0.558601 0.561246 0.565937 0.563463 0.560552 0.555617 0.563559 0.561446 0.561967 0.561504 0.553519 0.565899 0.562309 0.563746 0.560148 0.557108 0.566888 0.557912 0.565859 0.562210 0.562850 0.563658 0.561541 0.564792 0.564141 0.559764 0.553541 0.558446 0.554707 0.564020 0.564392 0.567970 0.566571 0.562327 0.553344 0.557303 0.559102 0.561702 0.560272 0.568496 0.562070 0.560755 0.563317 0.563095 0.570501 0.562933 0.559926 0.563364 0.564896 0.556748 0.562255 0.567134 0.565756 0.556942 0.564269 0.562151 0.557572 0.555513 0.558980 0.564437 0.562899 0.557435 0.568332 0.562722 0.560443 0.558671 0.563719 0.557072 0.560555 0.563993 0.566888 0.562167 0.561774 0.562118 0.561943 0.558001 0.561464 0.562594 0.557294 0.567413 0.560294 0.568105 0.558278 0.558697 0.558623 0.567485 0.565019 0.561284 0.557936 0.560934 0.561244 0.566252 0.555455 0.561891 0.554004 0.558525 0.560874 0.561044 0.563948 0.563306 0.567804 0.558832 0.563422 0.563827 0.560519 0.557674 0.565459 0.559338 0.567087 0.565857 0.565603 0.564238 0.562048 0.565425 0.558426 0.563766 0.565300 0.554496 0.560074 0.564175 0.560663 0.564936 0.560892 0.564824 0.559683 0.556748 0.561469 0.560220 0.561778 0.559133 0.559656 0.556211 0.560027 0.569483 0.558010 0.562848 0.564721 0.563780 0.561421 0.556288 0.561307 0.562178 0.565178 0.560676 0.558021 0.563432 0.556194 0.565900 0.564932 0.564085 0.566623 0.559209 0.564004 0.558525 0.564963 0.561314 0.563701 0.558515 0.559611 0.560489 0.561343 0.559836 0.556479 0.558646 0.561538 0.562897 0.559645 0.561806 0.561772 0.565583 0.565920 0.563209 0.558343 0.560937 0.559836 0.563277 0.558358 0.557308 0.563683 0.559531 0.565457 0.563449 0.559755 0.563490 0.558091 0.563798 0.560508 0.562857 0.558529 0.567218 0.564166 0.561343 0.559392 0.553310 0.561489 0.560362 0.555998 0.561653 0.564199 0.560343 0.563499 0.558778 0.559207 0.557166 0.561305 0.563409 0.565060 0.560811 0.562030 0.558226 0.561417 0.553250 0.557756 0.561518 0.558177 0.555915 0.566167 0.559695 0.558899 0.564799 0.557372 0.565560 0.559719 0.560222 0.559497 0.566461 0.560777 0.566036 0.563523 0.561246 0.556501 0.559245 0.562109 0.559995 0.563350 0.560038 0.560402 0.562345 0.565816 0.553854 0.563874 0.558610 0.559538 0.567334 0.557080 0.557772 0.570815 0.561895 0.557847 0.567983 0.566733 0.563341 0.562661 0.559524 0.563804 0.557060 0.561709 0.561574 0.559744 0.562423 0.565041 0.557824 0.558621 0.557254 0.560557 0.557966 0.567317 0.559924 0.560575 0.562998 0.559724 0.561648 0.562628 0.567963 0.564346 0.564368 0.559299 0.558578 0.556517 0.557202 0.564662 0.560094 0.565387 0.558372 0.564291 0.560761 0.560067 0.560101 0.560658 0.561898 0.563528 0.563364 0.561421 0.562275 0.565136 0.560474 0.559638 0.563919 0.562798 0.562527 0.566515 0.563238 0.556394 0.568745 0.562012 0.565955 0.556398 0.561094 0.562654 0.568206 0.566117 0.561925 0.562782 0.559124 0.562756 0.565143 0.561282 0.562762 0.563272 0.559733 0.560014 0.560725 0.564276 0.557182 0.561363 0.559472 0.559374 0.559268 0.557802 0.563140 0.563625 0.556124 0.561282 0.558643 0.562336 0.563672 0.567902 0.566780 0.559391 0.567141 0.559528 0.564246 0.562683 0.558835 0.561451 0.563550 0.560400 0.561363 0.557525 0.562356 0.558632 0.560824 0.560090 0.560155 0.565248 0.563387 0.563701 0.556272 0.558017 0.566303 0.556618 0.564727 0.566946 0.558864 0.556867 0.564509 0.560842 0.562605 0.560813 0.561529 0.561229 0.559438 0.562652 0.566483 0.559926 0.557361 0.566124 0.558396 0.559160 0.567180 0.554586 0.562145 0.561547 0.564125 0.562627 0.563261 0.562134 0.562066 0.560112 0.563122 0.563984 0.566569 0.557647 0.560613 0.560622 0.566714 0.561516 0.558906 0.561552 0.558697 0.563533 0.565248 0.559712 0.555884 0.561821 0.563510 0.561163 0.559874 0.565122 0.562163 0.559951 0.561399 0.565190 0.558096 0.563809 0.561262 0.553272 0.570831 0.561361 0.559005 0.564065 0.560952 0.559854 0.564898 0.552895 0.561796 0.561992 0.558935 0.559775 0.561058 0.560224 0.559789 0.563532 0.559126 0.561621 0.564049 0.561118 0.560591 0.574080 0.556728 0.554642 0.558962 0.557510 0.563762 0.563294 0.561464 0.563869 0.562717 0.560096 0.563249 0.565466 0.557325 0.564664 0.565637 0.560663 0.562282 0.562888 0.563542 0.562428 0.560101 0.560335 0.561987 0.560727 0.566762 0.560817 0.561273 0.555558 0.557882 0.555302 0.562044 0.558565 0.558904 0.557312 0.558700 0.558551 0.560876 0.559167 0.560840 0.559968 0.562800 0.559488 0.557263 0.559023 0.567038 0.561139 0.559776 0.560526 0.565962 0.561339 0.553921 0.560454 0.560225 0.563452 0.564500 0.562537 0.565008 0.563438 0.558246 0.561381 0.569694 0.565828 0.557945 0.560173 0.562486 0.565156 0.563607 0.560009 0.564830 0.564538 0.563479 0.562221 0.561934 0.564565 0.561613 0.565946 0.553847 0.564191 0.559787 0.559472 0.563926 0.562178 0.560074 0.560373 0.557772 0.552335 0.557923 0.560707 0.557505 0.552993 0.562715 0.562666 0.559081 0.565576 0.563687 0.562693 0.563786 0.559737 0.564599 0.559944 0.561961 0.564716 0.562765 0.562908 0.561455 0.558785 0.565987 0.562776 0.564348 0.556180 0.558394 0.557644 0.564685 0.560528 0.563323 0.559522 0.560206 0.560622 0.555659 0.558084 0.561466 0.553146 0.564054 0.563290 0.562578 0.558039 0.563297 0.562048 0.560566 0.561374 0.560876 0.557449 0.557207 0.562910 0.562225 0.558646 0.559063 0.560101 0.560936 0.560811 0.564631 0.556771 0.561471 0.565749 0.566380 0.564442 0.565313 0.558275 0.562820 0.563800 0.558141 0.556384 0.558666 0.560370 0.566602 0.560992 0.566459 0.562416 0.564368 0.565762 0.560425 0.554462 0.561547 0.562760 0.563649 0.560429 0.562455 0.564168 0.564449 0.562378 0.561570 0.558087 0.562628 0.561628 0.567372 0.556933 0.562261 0.563371 0.557902 0.561257 0.567070 0.564036 0.563003 0.557694 0.557902 0.552773 0.559100 


----------------------------------------------------------------------
**********************************************************************
----------------------------------------------------------------------
Velocity modulation duration for paw movements in locomotion task: Columns: boostrapped sorted units.
#Rows: 1.000000
#Cols: 1000.000000

Column values: 
 

Rows: 
0.565180 0.567672 0.565705 0.569414 0.567247 0.566680 0.571193 0.571478 0.566970 0.565564 0.576056 0.571735 0.567070 0.570709 0.571570 0.566667 0.565716 0.564159 0.563488 0.568921 0.576481 0.566510 0.566492 0.572642 0.567096 0.567768 0.566176 0.572104 0.569656 0.568893 0.568042 0.569996 0.567438 0.569148 0.569505 0.563333 0.571519 0.573924 0.563623 0.571607 0.568223 0.573791 0.574667 0.569758 0.565995 0.567247 0.569935 0.567874 0.568382 0.568007 0.568090 0.571742 0.569034 0.572562 0.569272 0.563689 0.570924 0.569006 0.558679 0.571823 0.570022 0.571179 0.571809 0.567587 0.570190 0.568764 0.565712 0.568040 0.568533 0.561929 0.567654 0.576124 0.569982 0.563492 0.569435 0.569331 0.565143 0.571847 0.575393 0.571308 0.572088 0.570451 0.565191 0.569296 0.569837 0.566422 0.570310 0.571354 0.564301 0.564929 0.567807 0.568853 0.566752 0.568273 0.568347 0.562873 0.570092 0.577718 0.572647 0.570013 0.569383 0.572010 0.565823 0.569435 0.575939 0.567715 0.569904 0.566653 0.568396 0.568302 0.572838 0.573054 0.572198 0.572182 0.574970 0.568709 0.566377 0.568629 0.571768 0.565287 0.571193 0.568736 0.564088 0.571166 0.569904 0.567929 0.577700 0.568411 0.568803 0.573157 0.569002 0.573427 0.574264 0.564936 0.567473 0.574013 0.568408 0.569012 0.568696 0.570695 0.566322 0.573154 0.571380 0.568038 0.564853 0.569326 0.569200 0.570791 0.566965 0.562217 0.569948 0.572197 0.568217 0.575197 0.567536 0.568844 0.566218 0.565858 0.575954 0.572967 0.564330 0.573213 0.573717 0.571722 0.569558 0.567063 0.566368 0.570615 0.570103 0.570480 0.568156 0.568071 0.570127 0.569113 0.566388 0.565779 0.565297 0.561557 0.569671 0.571631 0.572213 0.571129 0.573606 0.573767 0.573650 0.567162 0.570124 0.566361 0.566346 0.568129 0.571483 0.573484 0.568553 0.566252 0.569619 0.569278 0.565934 0.571201 0.560200 0.570240 0.569052 0.566858 0.569407 0.575635 0.572817 0.568117 0.567866 0.567299 0.567924 0.567979 0.572647 0.572869 0.570127 0.566096 0.570606 0.570493 0.568720 0.568901 0.573130 0.565976 0.570922 0.570565 0.565660 0.573287 0.568919 0.569028 0.568204 0.564389 0.567212 0.569494 0.569255 0.571838 0.578650 0.570456 0.573854 0.568432 0.571713 0.568276 0.572115 0.567722 0.571131 0.566957 0.572664 0.578260 0.573876 0.569453 0.563844 0.570233 0.567124 0.569813 0.576091 0.560449 0.564554 0.573259 0.570358 0.569509 0.564766 0.569900 0.570870 0.570345 0.563750 0.571158 0.566481 0.573453 0.568565 0.576512 0.566505 0.567833 0.566170 0.562982 0.569625 0.568236 0.572958 0.568635 0.569525 0.564705 0.574772 0.569812 0.565740 0.572845 0.570425 0.565441 0.573929 0.572568 0.567100 0.572330 0.571169 0.567347 0.567757 0.570244 0.566078 0.571199 0.565200 0.569080 0.562620 0.575793 0.569470 0.577936 0.569294 0.571347 0.568768 0.566763 0.568733 0.572176 0.566058 0.572245 0.570955 0.573545 0.571812 0.567161 0.566357 0.570957 0.569667 0.570848 0.571992 0.567325 0.566409 0.564591 0.571308 0.573673 0.562307 0.567652 0.570974 0.571992 0.570107 0.567234 0.563126 0.567185 0.566303 0.570636 0.568160 0.571408 0.568254 0.570658 0.574541 0.571543 0.571448 0.574788 0.571138 0.570756 0.571330 0.566096 0.568844 0.574378 0.565365 0.569893 0.569078 0.569778 0.563824 0.572470 0.567484 0.570065 0.566610 0.576870 0.567186 0.565197 0.570240 0.571799 0.562832 0.564698 0.568917 0.569786 0.567815 0.571223 0.568215 0.572252 0.574160 0.568055 0.569204 0.566943 0.570672 0.569250 0.566959 0.571229 0.569281 0.567109 0.572392 0.564759 0.566675 0.572895 0.568934 0.579333 0.564321 0.569784 0.567816 0.572337 0.574644 0.566069 0.569887 0.576963 0.567172 0.563902 0.569797 0.575520 0.569446 0.568736 0.571354 0.570530 0.566556 0.570745 0.570680 0.571208 0.568130 0.573780 0.569071 0.570924 0.576122 0.565160 0.576056 0.569505 0.573237 0.564227 0.565186 0.569996 0.568358 0.569913 0.570538 0.571495 0.571208 0.570521 0.564371 0.562592 0.571982 0.573002 0.568904 0.571160 0.573647 0.576008 0.574098 0.566013 0.569592 0.567587 0.564825 0.564251 0.564515 0.568117 0.570044 0.567279 0.563030 0.574938 0.567713 0.567270 0.564861 0.571077 0.573584 0.568463 0.565684 0.569420 0.569429 0.569762 0.569607 0.567839 0.569592 0.570783 0.567427 0.566525 0.571722 0.568788 0.566390 0.567355 0.575228 0.565886 0.573481 0.569224 0.569898 0.567646 0.573048 0.571663 0.569839 0.567648 0.573386 0.566156 0.566495 0.569237 0.574598 0.566505 0.570140 0.568289 0.572865 0.566150 0.571389 0.568855 0.562828 0.568943 0.574975 0.568539 0.569810 0.573578 0.570279 0.566632 0.567183 0.570831 0.570283 0.566052 0.560979 0.566754 0.568156 0.564580 0.571903 0.568622 0.574445 0.572091 0.567552 0.569030 0.566874 0.564284 0.569619 0.568518 0.565154 0.572928 0.564722 0.570530 0.566163 0.573078 0.567763 0.565956 0.567332 0.569331 0.568003 0.566965 0.567264 0.566688 0.560242 0.574746 0.566841 0.572374 0.574827 0.564667 0.571046 0.568923 0.569895 0.565354 0.571969 0.569089 0.574317 0.566252 0.568884 0.568975 0.567456 0.570693 0.568535 0.566680 0.570780 0.568437 0.569817 0.568781 0.569507 0.569333 0.568226 0.564644 0.572954 0.571945 0.566119 0.561129 0.575130 0.568408 0.563109 0.567748 0.572540 0.565888 0.565914 0.572936 0.571288 0.567251 0.566518 0.568666 0.566126 0.573495 0.572808 0.570163 0.568123 0.568779 0.567253 0.570942 0.568539 0.571786 0.561618 0.568735 0.565502 0.567829 0.572612 0.568365 0.564419 0.568393 0.566113 0.568753 0.574088 0.569359 0.569651 0.570142 0.556787 0.572422 0.567391 0.569182 0.564410 0.566662 0.563024 0.567924 0.568210 0.569638 0.572134 0.572396 0.571173 0.566261 0.569514 0.569708 0.571397 0.567125 0.564404 0.569836 0.564639 0.569302 0.569437 0.565792 0.567789 0.567737 0.562797 0.563264 0.570449 0.565038 0.575727 0.566974 0.564674 0.572403 0.576161 0.566089 0.573041 0.568755 0.566612 0.570286 0.573965 0.573645 0.570146 0.568295 0.568886 0.564347 0.565169 0.575745 0.571546 0.567214 0.570303 0.566839 0.566126 0.563516 0.563170 0.570835 0.565522 0.569849 0.567833 0.569183 0.567948 0.566276 0.570052 0.570532 0.571718 0.573281 0.569104 0.576545 0.572795 0.565356 0.566588 0.571860 0.568504 0.565472 0.563139 0.565810 0.572839 0.573739 0.572405 0.564923 0.565823 0.564066 0.568263 0.569490 0.567883 0.565805 0.567741 0.568764 0.568324 0.568389 0.568733 0.564574 0.567192 0.566143 0.571456 0.568472 0.568929 0.564781 0.573952 0.567199 0.568005 0.568335 0.572583 0.571938 0.572568 0.566235 0.571472 0.568053 0.563795 0.569579 0.571120 0.571615 0.567770 0.568735 0.567018 0.573316 0.572283 0.569684 0.567181 0.565575 0.564341 0.572544 0.568677 0.564833 0.564330 0.563856 0.568040 0.569355 0.569996 0.568367 0.566425 0.569520 0.569551 0.574447 0.567739 0.568500 0.565326 0.572459 0.567853 0.565803 0.566989 0.568502 0.571243 0.566246 0.570059 0.568171 0.565125 0.564609 0.567643 0.567072 0.571323 0.565579 0.570501 0.562823 0.573263 0.569054 0.563789 0.563549 0.572849 0.566045 0.573174 0.568760 0.564526 0.566715 0.572439 0.567759 0.560693 0.567482 0.563198 0.569762 0.569769 0.566743 0.570268 0.577517 0.574325 0.567072 0.571426 0.574818 0.566471 0.569525 0.569730 0.570249 0.567190 0.573536 0.563902 0.570608 0.568306 0.572609 0.575409 0.572263 0.569361 0.571967 0.570325 0.573434 0.569496 0.567351 0.571020 0.568448 0.571977 0.572173 0.568860 0.572298 0.565188 0.565688 0.563209 0.571217 0.562849 0.571190 0.569228 0.567741 0.569328 0.566749 0.567916 0.571036 0.569141 0.568154 0.573628 0.566329 0.571472 0.567201 0.569828 0.568725 0.567996 0.568045 0.565609 0.564534 0.570946 0.566436 0.566789 0.568685 0.575236 0.570539 0.574397 0.565526 0.568548 0.568653 0.570591 0.571668 0.574502 0.574377 0.575053 0.575119 0.570624 0.576054 0.570246 0.567504 0.569841 0.571829 0.569045 0.566529 0.567702 0.575418 0.569385 0.569852 0.565210 0.570249 0.573795 0.578925 0.563105 0.571452 0.567076 0.571247 0.570968 0.569193 0.570006 0.568284 0.566762 0.568225 0.572014 0.567161 0.571326 0.571810 0.562862 0.564971 0.571871 0.566056 0.569603 0.560506 0.565696 0.570318 0.562379 0.576285 0.570388 0.570713 0.566290 0.564992 0.568845 0.568991 0.576610 0.567170 0.567942 0.561812 0.568897 0.566464 0.562594 0.574336 0.568725 0.571650 0.564074 0.566204 0.568143 0.576379 0.569946 0.568038 0.566858 0.565328 0.566771 0.570342 0.563220 0.570818 0.569666 0.569762 0.571509 0.573887 0.570636 0.565753 0.565769 0.568498 0.569219 0.566316 0.568069 0.568241 0.569699 0.568232 0.569006 0.564042 0.571493 0.576699 0.571302 0.578167 0.570824 0.569385 0.568683 0.569662 0.565321 0.568313 0.565500 0.567665 0.567903 0.565893 0.572411 0.571971 0.573488 0.570582 0.569935 0.567373 0.561491 0.571709 0.563105 0.565585 0.561973 0.567787 0.566096 0.565333 0.566806 0.571500 0.569400 0.565526 0.568040 0.569176 0.576274 0.580484 0.566704 0.567765 0.570892 0.570534 0.566161 0.571668 0.564779 0.569677 0.564410 0.566357 0.570914 0.573399 0.567656 0.569065 0.569036 0.576355 0.568932 0.573342 0.568369 0.566311 0.570375 0.574735 0.568553 0.572453 0.567334 0.569289 0.566390 0.566351 0.568256 0.570667 0.563916 0.573941 0.572902 0.568711 0.572189 0.568842 0.565697 0.570312 0.571990 0.571677 0.572559 0.563922 0.569928 0.574358 0.576577 0.568699 0.568760 0.564955 
