# Supplementary material for: Distinct dynamics of neuronal activity during concurrent motor planning and execution
Source: Nat Commun. 2021 Sep 10;12:5390. doi: 10.1038/s41467-021-25558-8 (PMC8433382; doi:10.1038/s41467-021-25558-8)
Supplement: Supplementary file 5 — Source Data [file 41467_2021_25558_MOESM5_ESM.zip › Source Data/SFigure3/MS_Figure3C.txt]

groupedAnalysis_6groups_analysis_temporalTuning_areas_v18.m
----------------------------------------------------------------------
**********************************************************************
----------------------------------------------------------------------
Velocity modulation duration for head movements in locomotion task: Columns: boostrapped sorted units.
#Rows: 1.000000
#Cols: 1000.000000

Column values: 
 

Rows: 
0.037034 0.032914 0.031651 0.033823 0.032298 0.030662 0.031774 0.037319 0.040877 0.036773 0.026487 0.034090 0.028122 0.036341 0.034758 0.031250 0.036577 0.033387 0.034144 0.034664 0.036680 0.037380 0.034396 0.034559 0.032938 0.034690 0.033855 0.036648 0.039642 0.033085 0.033550 0.032353 0.035655 0.032528 0.027299 0.035072 0.031229 0.034463 0.036092 0.030466 0.034151 0.039754 0.033529 0.037059 0.036366 0.034694 0.032323 0.038650 0.035597 0.035632 0.031904 0.034689 0.033472 0.036282 0.037987 0.033727 0.032527 0.031530 0.039533 0.031862 0.029671 0.036781 0.034862 0.040239 0.037206 0.034169 0.036314 0.036077 0.033011 0.030586 0.036698 0.036143 0.033789 0.035861 0.029916 0.033226 0.039554 0.035766 0.039991 0.030630 0.031281 0.035877 0.036320 0.033617 0.033673 0.032066 0.037081 0.034684 0.035413 0.032500 0.033119 0.038324 0.036077 0.038830 0.036165 0.037083 0.035900 0.035955 0.033351 0.028407 0.037250 0.038589 0.029268 0.037178 0.036892 0.031121 0.039131 0.034521 0.040499 0.035826 0.034038 0.028352 0.033682 0.038259 0.028402 0.036443 0.030274 0.032915 0.030354 0.039274 0.032524 0.030344 0.032283 0.035815 0.034702 0.034752 0.035069 0.030645 0.032720 0.032521 0.030379 0.033827 0.036983 0.036897 0.031434 0.035288 0.034412 0.035763 0.038046 0.029936 0.027629 0.034301 0.030608 0.033945 0.030202 0.036440 0.031173 0.034129 0.034753 0.029375 0.031775 0.034325 0.036905 0.033674 0.036167 0.032558 0.029786 0.031884 0.034840 0.034921 0.031015 0.031493 0.034579 0.038899 0.039626 0.036689 0.034913 0.037074 0.034542 0.038979 0.033526 0.035831 0.034695 0.031570 0.028892 0.032709 0.036760 0.034033 0.040714 0.031200 0.033428 0.035248 0.033969 0.033516 0.031230 0.027971 0.037092 0.034183 0.038209 0.034429 0.034465 0.034225 0.034015 0.036882 0.032292 0.041961 0.035184 0.031433 0.030729 0.035802 0.034079 0.037863 0.038005 0.036191 0.037409 0.029478 0.030129 0.035812 0.038531 0.038618 0.035740 0.035489 0.030214 0.034816 0.036075 0.034319 0.036458 0.032052 0.036997 0.038167 0.035283 0.036547 0.038078 0.032769 0.038478 0.030614 0.036062 0.035756 0.030809 0.033211 0.024815 0.035627 0.037930 0.032600 0.035488 0.038226 0.043195 0.029713 0.032299 0.033862 0.034093 0.041183 0.038441 0.032736 0.037850 0.035583 0.038171 0.035271 0.031339 0.042103 0.035504 0.037930 0.034506 0.027162 0.032116 0.033032 0.035412 0.034751 0.032024 0.027499 0.036434 0.031533 0.034825 0.034744 0.029146 0.031719 0.034897 0.032462 0.034050 0.036138 0.037490 0.033140 0.032901 0.029890 0.039330 0.037576 0.030055 0.040778 0.037284 0.035705 0.032065 0.026787 0.031956 0.034482 0.038476 0.032857 0.034966 0.025464 0.032238 0.032597 0.034081 0.032168 0.033829 0.032657 0.031074 0.026977 0.034519 0.035563 0.033938 0.036666 0.034811 0.036830 0.035574 0.034981 0.031716 0.034015 0.032545 0.034580 0.030992 0.026867 0.031420 0.034823 0.037386 0.037316 0.032122 0.034307 0.040407 0.032838 0.033473 0.032145 0.031875 0.040582 0.028795 0.029321 0.040073 0.035990 0.031236 0.034082 0.039130 0.031113 0.040681 0.032638 0.030176 0.029331 0.035528 0.037209 0.037025 0.033618 0.031622 0.037711 0.036147 0.037188 0.027885 0.035873 0.030986 0.039361 0.035953 0.034837 0.032443 0.037815 0.033969 0.037437 0.039318 0.034464 0.038466 0.032394 0.034053 0.037604 0.030627 0.036974 0.032770 0.034132 0.035228 0.032367 0.037451 0.032992 0.030515 0.029078 0.035190 0.033475 0.037170 0.034027 0.029551 0.028569 0.034547 0.040621 0.036977 0.037538 0.031377 0.032226 0.036760 0.033722 0.034850 0.035587 0.035285 0.037190 0.032488 0.035204 0.030988 0.041010 0.035293 0.031513 0.035633 0.038525 0.033218 0.033775 0.038551 0.031856 0.035588 0.035583 0.030832 0.032958 0.031583 0.040976 0.032955 0.030484 0.038465 0.034436 0.033307 0.034897 0.030408 0.036071 0.036803 0.036734 0.037980 0.035589 0.033263 0.031860 0.033511 0.040515 0.040224 0.032852 0.037623 0.033052 0.039668 0.033697 0.029858 0.033637 0.037507 0.037208 0.027073 0.036815 0.036215 0.040213 0.034845 0.033387 0.033459 0.038213 0.036868 0.034275 0.038806 0.039246 0.036219 0.038090 0.036472 0.032633 0.035672 0.031833 0.035005 0.028961 0.035878 0.033636 0.035241 0.035227 0.042892 0.030875 0.029099 0.039178 0.031151 0.037645 0.024573 0.034442 0.032495 0.033096 0.033776 0.039191 0.027956 0.033096 0.034573 0.036559 0.034901 0.035137 0.028640 0.029776 0.033816 0.027363 0.040370 0.039023 0.033782 0.036170 0.032331 0.029036 0.032360 0.031321 0.035106 0.035574 0.036539 0.036770 0.032200 0.033396 0.031009 0.037677 0.034059 0.036783 0.031288 0.036455 0.031374 0.032734 0.034947 0.031844 0.034565 0.038042 0.030202 0.037447 0.031061 0.032060 0.035088 0.036702 0.034977 0.030190 0.036419 0.026223 0.032719 0.032164 0.036628 0.033308 0.035705 0.034513 0.034282 0.036648 0.034393 0.035460 0.039030 0.030753 0.033781 0.032077 0.035219 0.035280 0.032043 0.035642 0.040917 0.036986 0.029198 0.034777 0.033528 0.033960 0.033957 0.038415 0.032562 0.037837 0.039440 0.030164 0.032878 0.039208 0.035391 0.037392 0.034462 0.030422 0.031716 0.031649 0.029034 0.034200 0.039730 0.033341 0.032322 0.034637 0.031176 0.030519 0.035833 0.038545 0.039502 0.037154 0.032503 0.027957 0.034219 0.036206 0.037876 0.029428 0.034746 0.039668 0.035498 0.034258 0.033538 0.036242 0.033734 0.034758 0.038487 0.031706 0.029879 0.036020 0.034497 0.038991 0.040969 0.032687 0.035641 0.033350 0.031307 0.037246 0.037797 0.029402 0.039852 0.035699 0.033316 0.037770 0.033316 0.035739 0.035993 0.036458 0.033630 0.032390 0.036495 0.033702 0.028658 0.035766 0.032005 0.031707 0.040215 0.036362 0.036995 0.032537 0.032711 0.034785 0.031330 0.027687 0.041248 0.039697 0.033606 0.034533 0.037885 0.032545 0.035408 0.036311 0.035745 0.038571 0.032446 0.034635 0.038460 0.035840 0.036431 0.033500 0.032692 0.031339 0.041659 0.033825 0.032847 0.037647 0.038291 0.032258 0.040232 0.032765 0.032351 0.036623 0.039422 0.038152 0.037893 0.036399 0.034205 0.036103 0.035066 0.033139 0.036525 0.033366 0.032311 0.033909 0.036749 0.032705 0.036394 0.036066 0.037216 0.034260 0.032051 0.040644 0.030226 0.036831 0.035420 0.033370 0.033599 0.036608 0.034504 0.027455 0.026584 0.036479 0.037863 0.036348 0.035035 0.039645 0.033517 0.035355 0.035527 0.033287 0.031474 0.031596 0.037895 0.032550 0.031114 0.033554 0.032942 0.033911 0.035036 0.034913 0.031195 0.026306 0.032385 0.036751 0.035087 0.029624 0.040973 0.035220 0.033272 0.032764 0.036549 0.038017 0.036392 0.036912 0.035126 0.041085 0.032193 0.036735 0.039136 0.035020 0.036202 0.034340 0.031717 0.033624 0.035498 0.034191 0.027948 0.032299 0.033390 0.038245 0.029237 0.035864 0.031630 0.034244 0.038040 0.030450 0.041823 0.034201 0.033395 0.036728 0.037656 0.033934 0.029885 0.036674 0.035553 0.034397 0.032838 0.033325 0.032402 0.033556 0.032296 0.032419 0.033018 0.038065 0.030616 0.031779 0.033095 0.034577 0.028692 0.032189 0.035863 0.034895 0.034363 0.035975 0.033417 0.031010 0.032608 0.031888 0.035324 0.032583 0.036248 0.027080 0.037436 0.035478 0.030629 0.035599 0.033845 0.036385 0.031385 0.032813 0.033972 0.038395 0.035104 0.029340 0.034825 0.037172 0.032941 0.038628 0.032665 0.031609 0.034216 0.031765 0.032102 0.034538 0.031514 0.036074 0.034151 0.034907 0.026958 0.037176 0.035727 0.029750 0.027599 0.034786 0.036696 0.028509 0.037524 0.032460 0.036623 0.035379 0.034943 0.031656 0.034544 0.034244 0.032660 0.036148 0.034650 0.033889 0.038707 0.035837 0.035027 0.032524 0.028443 0.036675 0.037861 0.039225 0.035434 0.032281 0.031326 0.028952 0.032848 0.030444 0.033565 0.036476 0.032406 0.033397 0.038002 0.036129 0.027691 0.029977 0.036842 0.036767 0.032524 0.037133 0.032189 0.037618 0.035226 0.032029 0.029861 0.031934 0.031266 0.034816 0.035969 0.036386 0.037841 0.038288 0.033135 0.039355 0.030782 0.034481 0.030708 0.038371 0.037965 0.031515 0.036450 0.041603 0.037635 0.035446 0.030160 0.034559 0.039403 0.028913 0.031769 0.034534 0.037526 0.037594 0.033776 0.032948 0.028325 0.033677 0.033933 0.032907 0.039505 0.035706 0.030740 0.029913 0.033104 0.035246 0.032426 0.035160 0.037041 0.030956 0.033956 0.036548 0.034055 0.035665 0.032722 0.030348 0.030778 0.031492 0.036824 0.036621 0.027629 0.029297 0.031577 0.037897 0.034949 0.031921 0.033268 0.029270 0.039457 0.036614 0.036811 0.033570 0.036009 0.034065 0.036153 0.034839 0.028863 0.031897 0.035150 0.033771 0.033162 0.033152 0.036385 0.038360 0.040694 0.032369 0.034980 0.029035 0.033960 0.032762 0.037486 0.037553 0.035932 0.035714 0.039907 0.032846 0.039007 0.034862 0.036572 0.029964 0.031059 0.029818 0.036246 0.029118 0.040445 0.033491 0.035032 0.035907 0.033445 0.041111 0.039659 0.034132 0.036123 0.036183 0.035136 0.035322 0.038443 0.034215 0.033064 0.031373 0.036622 0.032841 0.033856 0.030858 0.031823 0.034741 0.033391 0.031500 0.032442 0.031511 0.034612 0.036002 0.044455 0.034771 0.028548 0.039666 0.033431 0.035343 0.037117 0.031589 0.039228 0.035235 0.036841 0.037330 0.034659 0.034685 0.037397 0.035745 0.034593 0.030638 0.030800 0.034283 0.032258 0.036613 0.037968 0.040905 0.035158 0.030212 0.030345 0.035195 0.029699 0.033837 0.033610 0.036648 0.034757 0.034297 0.030398 0.035436 


----------------------------------------------------------------------
**********************************************************************
----------------------------------------------------------------------
Velocity modulation duration for paw movements in locomotion task: Columns: boostrapped sorted units.
#Rows: 1.000000
#Cols: 1000.000000

Column values: 
 

Rows: 
0.015129 0.017436 0.020487 0.019485 0.024696 0.018905 0.021163 0.014473 0.020675 0.018830 0.017921 0.020715 0.023779 0.018815 0.014674 0.017533 0.022575 0.018575 0.014653 0.021782 0.023511 0.021384 0.026120 0.021419 0.022334 0.017609 0.019961 0.018052 0.016647 0.022507 0.018334 0.018938 0.025404 0.018802 0.020127 0.018751 0.015224 0.017185 0.019216 0.017934 0.019108 0.021619 0.020276 0.024975 0.018974 0.018739 0.015161 0.022242 0.020166 0.026071 0.028346 0.011805 0.015280 0.021192 0.019715 0.020432 0.022732 0.021961 0.019036 0.020659 0.016531 0.018863 0.015644 0.022442 0.020175 0.022922 0.023459 0.021983 0.021489 0.016900 0.022511 0.021173 0.024807 0.022698 0.019957 0.018623 0.020826 0.020683 0.019473 0.020243 0.021973 0.020348 0.018688 0.023986 0.024575 0.022685 0.024947 0.023647 0.019340 0.018412 0.017367 0.019246 0.017559 0.026559 0.025847 0.019200 0.016678 0.015713 0.021210 0.016900 0.013979 0.017844 0.020122 0.021647 0.015727 0.021262 0.021813 0.022329 0.016156 0.017675 0.011871 0.024886 0.023577 0.022748 0.021016 0.016588 0.017612 0.016960 0.022937 0.023084 0.019165 0.023844 0.022418 0.013189 0.019597 0.022127 0.015510 0.017719 0.025919 0.021965 0.021326 0.018863 0.024696 0.016730 0.018331 0.016492 0.024427 0.023356 0.019796 0.013420 0.019168 0.025953 0.019622 0.017751 0.023415 0.017911 0.017018 0.016453 0.021724 0.019858 0.022258 0.018335 0.019955 0.027342 0.021250 0.020484 0.024184 0.022107 0.015044 0.023055 0.027275 0.020716 0.022412 0.017537 0.022597 0.019021 0.020002 0.021799 0.018686 0.018995 0.013899 0.022490 0.018866 0.014881 0.018229 0.025033 0.021570 0.024719 0.017771 0.019905 0.022995 0.021940 0.021901 0.018601 0.014545 0.022532 0.020775 0.017862 0.024139 0.022897 0.023406 0.019210 0.017621 0.016639 0.018567 0.023170 0.024875 0.015438 0.024183 0.015067 0.023337 0.022219 0.015186 0.018323 0.019078 0.015746 0.018771 0.025003 0.015788 0.018829 0.018217 0.016377 0.024387 0.026071 0.016479 0.019863 0.021118 0.020664 0.019050 0.021949 0.014426 0.025466 0.019800 0.022936 0.015720 0.014567 0.023132 0.022148 0.022284 0.017646 0.024108 0.019865 0.018812 0.018916 0.015565 0.022623 0.024271 0.015768 0.019822 0.021148 0.022781 0.017733 0.019384 0.021707 0.017373 0.016821 0.016492 0.022633 0.017945 0.021965 0.019367 0.019714 0.023387 0.016463 0.017605 0.022955 0.021416 0.020486 0.013438 0.017389 0.020193 0.019527 0.018358 0.018981 0.017672 0.023082 0.016313 0.018640 0.015286 0.025841 0.017692 0.027757 0.024210 0.021943 0.017745 0.018567 0.023008 0.022331 0.016498 0.019904 0.026444 0.017818 0.017835 0.022825 0.019453 0.022565 0.020444 0.018641 0.020450 0.021102 0.014398 0.021364 0.022742 0.016892 0.021608 0.020225 0.018135 0.021907 0.021253 0.014999 0.023868 0.018031 0.015501 0.023881 0.026270 0.018011 0.016885 0.019171 0.013976 0.025270 0.027963 0.023130 0.016876 0.024052 0.021733 0.019452 0.018778 0.017201 0.019243 0.026715 0.023446 0.018779 0.019538 0.021420 0.021036 0.013819 0.023037 0.020295 0.017789 0.022925 0.013120 0.018021 0.018683 0.020448 0.016010 0.014761 0.022987 0.016676 0.013484 0.019153 0.021495 0.016147 0.024208 0.027079 0.019853 0.023012 0.021494 0.019690 0.026502 0.018806 0.013488 0.020248 0.019839 0.021831 0.020717 0.022675 0.018811 0.019573 0.022340 0.018678 0.025203 0.019178 0.020620 0.022570 0.019812 0.017574 0.018743 0.026856 0.018478 0.020740 0.023971 0.012437 0.017350 0.018528 0.013081 0.022027 0.023248 0.020110 0.022153 0.024752 0.017872 0.020406 0.020175 0.019707 0.015771 0.022410 0.018178 0.025202 0.021145 0.021059 0.024266 0.014597 0.013546 0.014971 0.015831 0.017163 0.014693 0.021661 0.014852 0.018127 0.025339 0.014284 0.020888 0.021869 0.024236 0.019219 0.020557 0.022810 0.019608 0.021713 0.023457 0.018469 0.018396 0.025576 0.019822 0.020353 0.021465 0.015004 0.024893 0.018920 0.018637 0.024448 0.025991 0.013581 0.020757 0.019437 0.017137 0.018912 0.019776 0.015439 0.018554 0.020631 0.018454 0.022752 0.015579 0.019884 0.019970 0.014401 0.014123 0.016794 0.012216 0.021303 0.018361 0.020202 0.019355 0.020156 0.021270 0.019127 0.015057 0.024764 0.011721 0.021429 0.017092 0.023396 0.019523 0.019801 0.021525 0.014220 0.021141 0.022562 0.018107 0.025086 0.024933 0.023704 0.020933 0.017736 0.024926 0.026526 0.018508 0.022516 0.023094 0.023635 0.019033 0.019673 0.017016 0.018482 0.024955 0.019050 0.023003 0.021823 0.021430 0.023767 0.022277 0.014757 0.020589 0.020653 0.015463 0.020627 0.018904 0.011910 0.013044 0.014545 0.016276 0.020778 0.021639 0.019315 0.019803 0.021040 0.015159 0.013030 0.014480 0.021500 0.022111 0.021360 0.019098 0.017577 0.020791 0.025074 0.018561 0.020509 0.016744 0.019882 0.022586 0.016709 0.027617 0.020167 0.018699 0.013205 0.019837 0.021243 0.018014 0.015567 0.016828 0.018545 0.022996 0.022129 0.017496 0.023596 0.020939 0.017746 0.017599 0.020317 0.017076 0.022680 0.022343 0.018645 0.027851 0.022654 0.019425 0.019928 0.025595 0.019176 0.024527 0.025211 0.024727 0.023930 0.020173 0.019958 0.023496 0.019167 0.015241 0.019405 0.018616 0.019755 0.019247 0.019578 0.025498 0.014108 0.016113 0.018111 0.021557 0.020656 0.021670 0.018324 0.015383 0.017329 0.022716 0.022569 0.014861 0.019516 0.018317 0.022926 0.018166 0.014720 0.017667 0.023858 0.020643 0.022657 0.017976 0.015758 0.024086 0.015125 0.018915 0.019736 0.016197 0.014713 0.019757 0.017265 0.020829 0.020139 0.025389 0.024922 0.020718 0.013764 0.020954 0.022372 0.020265 0.025699 0.022538 0.019149 0.018717 0.020997 0.019394 0.014923 0.017452 0.018454 0.021611 0.018146 0.017782 0.021506 0.015866 0.024527 0.025882 0.025307 0.013171 0.018851 0.022790 0.023278 0.021630 0.020143 0.020231 0.020181 0.017968 0.014418 0.016589 0.028166 0.016548 0.019685 0.022476 0.019089 0.017541 0.015529 0.022173 0.021992 0.018271 0.018588 0.018896 0.017570 0.017673 0.019429 0.016092 0.016705 0.020482 0.027701 0.012321 0.021485 0.021282 0.018108 0.017670 0.021851 0.020287 0.015386 0.021139 0.013205 0.019941 0.020143 0.018793 0.017249 0.017943 0.017345 0.022342 0.023477 0.024437 0.019421 0.019137 0.022302 0.020080 0.021556 0.021127 0.018875 0.027319 0.019817 0.016468 0.020253 0.024665 0.027115 0.019340 0.016960 0.023293 0.019652 0.018865 0.017427 0.022488 0.019894 0.015196 0.020385 0.017759 0.020229 0.019725 0.017229 0.020905 0.016063 0.015215 0.026770 0.023029 0.017300 0.024861 0.021671 0.016485 0.025723 0.022234 0.020779 0.019465 0.014740 0.017074 0.020540 0.020028 0.014766 0.013856 0.020766 0.017086 0.020563 0.020196 0.015950 0.021936 0.017755 0.019664 0.016744 0.016556 0.020146 0.021415 0.019050 0.020665 0.021744 0.021375 0.019175 0.020206 0.023388 0.018179 0.026213 0.020882 0.020029 0.022402 0.020289 0.021519 0.022317 0.015491 0.020935 0.018891 0.019302 0.017477 0.021134 0.020133 0.020350 0.021616 0.016273 0.016035 0.018285 0.019339 0.022744 0.020754 0.021933 0.018041 0.023488 0.025946 0.020131 0.016606 0.020191 0.019227 0.019614 0.018019 0.021423 0.022831 0.019864 0.014917 0.014191 0.018497 0.021842 0.022648 0.017455 0.019798 0.019441 0.023704 0.020848 0.021953 0.017181 0.019232 0.019521 0.017876 0.018924 0.015243 0.019467 0.024890 0.021235 0.027893 0.019415 0.016802 0.016923 0.020211 0.022849 0.024068 0.018138 0.018787 0.022465 0.016141 0.018889 0.023274 0.021859 0.019395 0.021163 0.022836 0.027006 0.023363 0.017350 0.027706 0.015100 0.018646 0.016127 0.020977 0.026148 0.016496 0.021453 0.020280 0.020031 0.021250 0.017905 0.022814 0.021108 0.018621 0.017713 0.028658 0.022383 0.022663 0.022809 0.021940 0.026442 0.020528 0.020283 0.024222 0.019897 0.017082 0.021122 0.019096 0.023831 0.023290 0.013994 0.017671 0.017903 0.016383 0.015949 0.022554 0.019909 0.020236 0.018531 0.017285 0.016975 0.019376 0.019165 0.022536 0.020191 0.024196 0.018417 0.017088 0.020360 0.014864 0.028839 0.025539 0.015877 0.022956 0.018396 0.017024 0.018515 0.013034 0.017186 0.018280 0.016601 0.021027 0.025087 0.022879 0.014376 0.021885 0.020321 0.021371 0.015339 0.018723 0.016677 0.021211 0.021762 0.021672 0.021500 0.021342 0.017283 0.018743 0.021883 0.017909 0.018537 0.021059 0.017691 0.023428 0.020219 0.023188 0.017784 0.022939 0.020845 0.013028 0.020987 0.021471 0.019371 0.025774 0.022332 0.020861 0.016779 0.014231 0.014790 0.019719 0.020396 0.019413 0.019179 0.019633 0.015855 0.022943 0.021652 0.013142 0.019498 0.021258 0.019602 0.023827 0.022278 0.023576 0.019275 0.025426 0.016070 0.021117 0.021978 0.021877 0.016404 0.020202 0.020959 0.015571 0.018103 0.020409 0.024671 0.019092 0.015011 0.018450 0.017564 0.020437 0.017261 0.016704 0.017650 0.017001 0.022231 0.011878 0.020859 0.017796 0.013334 0.021850 0.017379 0.022712 0.022678 0.021430 0.017565 0.021545 0.018579 0.019369 0.020539 0.018472 0.021723 0.022924 0.020216 0.020205 0.016797 0.018802 0.018051 0.026121 0.014055 0.023009 0.020649 0.020212 0.024884 0.024532 0.019134 0.017116 0.020232 0.017484 0.022160 0.022426 0.018719 0.023517 0.018607 0.019422 0.013653 0.019497 0.023021 0.019933 0.020786 0.021297 0.020416 0.023989 0.021241 0.022630 0.019031 0.018558 0.026399 0.017341 0.016982 0.025263 0.018553 0.017925 0.022879 
