# Supplementary material for: Distinct dynamics of neuronal activity during concurrent motor planning and execution
Source: Nat Commun. 2021 Sep 10;12:5390. doi: 10.1038/s41467-021-25558-8 (PMC8433382; doi:10.1038/s41467-021-25558-8)
Supplement: Supplementary file 5 — Source Data [file 41467_2021_25558_MOESM5_ESM.zip › Source Data/SFigure4/MS_Figure4B.txt]

PositionOrDirection_allSessions_ActivityMap_analysis_v3.m
----------------------------------------------------------------------
**********************************************************************
----------------------------------------------------------------------

#Rows: 0.000000
#Cols: 0.000000

Column values: 
 

Rows: 

----------------------------------------------------------------------
**********************************************************************
----------------------------------------------------------------------

#Rows: 0.000000
#Cols: 0.000000

Column values: 
 

Rows: 

----------------------------------------------------------------------
**********************************************************************
----------------------------------------------------------------------

#Rows: 0.000000
#Cols: 0.000000

Column values: 
 

Rows: 

----------------------------------------------------------------------
**********************************************************************
----------------------------------------------------------------------
Correlation between true and encoded firing rates when encoding is based on velocity in the joystick task. Columns: Bootstrapped Samples.
#Rows: 1.000000
#Cols: 1000.000000

Column values: 
 

Rows: 
0.067069 0.066776 0.067765 0.066841 0.067381 0.067432 0.066951 0.067437 0.066889 0.066901 0.066747 0.067042 0.067700 0.067002 0.066701 0.068119 0.066938 0.067597 0.067573 0.068165 0.067796 0.066385 0.066176 0.066807 0.067260 0.066682 0.066946 0.067108 0.067692 0.067443 0.068057 0.066823 0.067229 0.068589 0.066745 0.067196 0.067841 0.068462 0.066948 0.066419 0.067037 0.066091 0.067879 0.066497 0.066759 0.067743 0.067704 0.067980 0.067295 0.066868 0.068157 0.066715 0.067410 0.067829 0.067530 0.067254 0.066673 0.066782 0.067258 0.067378 0.067604 0.067236 0.068052 0.068013 0.067508 0.066593 0.066752 0.067693 0.066573 0.066573 0.067443 0.067230 0.066746 0.068257 0.067653 0.067693 0.067308 0.066709 0.067061 0.066984 0.066501 0.067102 0.068194 0.066934 0.067437 0.066719 0.067350 0.067868 0.066502 0.067460 0.066903 0.067566 0.067693 0.067911 0.066355 0.067029 0.066498 0.067647 0.067376 0.066728 0.067486 0.066832 0.067209 0.068082 0.066784 0.067371 0.067630 0.067481 0.068081 0.067742 0.066829 0.066043 0.067936 0.067863 0.067952 0.067716 0.067284 0.067447 0.066957 0.067485 0.068124 0.066779 0.067310 0.066890 0.067374 0.066317 0.067479 0.068111 0.067115 0.068291 0.067702 0.067924 0.066704 0.067694 0.067086 0.067325 0.067864 0.067264 0.067393 0.066401 0.067699 0.067097 0.067663 0.067551 0.066196 0.067361 0.067121 0.066351 0.067188 0.066930 0.067944 0.067737 0.067781 0.067151 0.067140 0.067268 0.067108 0.067707 0.067326 0.067620 0.067134 0.066496 0.067285 0.067418 0.066429 0.067141 0.067690 0.067534 0.067221 0.066906 0.067022 0.066928 0.066235 0.066314 0.066615 0.067458 0.067412 0.067477 0.067788 0.067503 0.067229 0.067002 0.067216 0.066513 0.067169 0.067170 0.067572 0.067674 0.066872 0.068299 0.067453 0.067300 0.066978 0.067723 0.067291 0.067230 0.067886 0.068146 0.066368 0.066886 0.066784 0.067920 0.068209 0.067881 0.067262 0.067763 0.067876 0.067228 0.066995 0.066291 0.067028 0.067125 0.066453 0.068203 0.067301 0.067948 0.068123 0.067603 0.067122 0.068279 0.067536 0.067528 0.067503 0.067823 0.067108 0.067165 0.066927 0.067141 0.067126 0.067801 0.067513 0.067221 0.066368 0.066942 0.065993 0.066587 0.066923 0.067298 0.066359 0.068635 0.066855 0.067801 0.067239 0.068207 0.067000 0.066937 0.066831 0.066462 0.067124 0.066658 0.066946 0.067051 0.066786 0.067265 0.067533 0.066349 0.067114 0.067114 0.067365 0.067011 0.067519 0.067168 0.067590 0.068287 0.067072 0.067338 0.067998 0.066811 0.066223 0.067336 0.066379 0.068159 0.066888 0.067352 0.066836 0.067705 0.066580 0.067040 0.067004 0.067527 0.067471 0.067449 0.067007 0.067324 0.067779 0.067416 0.066653 0.066467 0.067046 0.066627 0.066234 0.067683 0.067789 0.066911 0.067160 0.067385 0.066413 0.068005 0.066741 0.066860 0.066639 0.067265 0.067531 0.066594 0.067390 0.068195 0.066596 0.067619 0.067168 0.068182 0.067025 0.066128 0.067770 0.067213 0.066900 0.067686 0.066525 0.067821 0.067649 0.068000 0.067900 0.067757 0.067582 0.066663 0.067840 0.067061 0.067187 0.067602 0.067206 0.067237 0.068377 0.067373 0.066762 0.067487 0.067861 0.067386 0.067635 0.067191 0.067356 0.066973 0.067983 0.066058 0.067405 0.067412 0.067844 0.067865 0.068036 0.067925 0.067392 0.066587 0.067621 0.067887 0.068074 0.066716 0.067078 0.066305 0.067129 0.066801 0.066571 0.067548 0.068050 0.067741 0.067705 0.066786 0.067063 0.067083 0.066416 0.066778 0.067536 0.068057 0.067887 0.067560 0.067045 0.067806 0.067765 0.067072 0.067355 0.067627 0.066541 0.066326 0.067531 0.066512 0.067247 0.066658 0.067303 0.067414 0.066689 0.066349 0.067690 0.066408 0.067703 0.067017 0.066940 0.068016 0.067428 0.067250 0.067301 0.067119 0.067031 0.067638 0.067428 0.066934 0.067274 0.066501 0.067488 0.067322 0.066551 0.066934 0.067077 0.067151 0.067317 0.067703 0.066413 0.066829 0.067341 0.067583 0.067464 0.066534 0.066841 0.067012 0.067457 0.067375 0.066599 0.067028 0.067095 0.067228 0.068026 0.067782 0.066800 0.066732 0.068078 0.066974 0.067761 0.066814 0.067990 0.066833 0.066873 0.066584 0.067556 0.067361 0.066702 0.067178 0.067463 0.067444 0.067614 0.067172 0.066655 0.066954 0.067624 0.067042 0.067464 0.067008 0.067831 0.067334 0.067483 0.067470 0.067261 0.067338 0.067169 0.067444 0.067376 0.067675 0.067039 0.067451 0.066629 0.066426 0.067556 0.067913 0.068150 0.067275 0.067943 0.067033 0.067222 0.067243 0.067722 0.066762 0.067285 0.066156 0.068030 0.067496 0.067648 0.067815 0.066651 0.067059 0.067203 0.067501 0.067026 0.066693 0.067174 0.067404 0.067110 0.066342 0.068047 0.068045 0.066683 0.067383 0.067920 0.068189 0.067044 0.067699 0.068119 0.067249 0.066970 0.067795 0.067324 0.066807 0.067103 0.067261 0.067422 0.067009 0.067278 0.067667 0.066692 0.066345 0.067884 0.067711 0.066802 0.067242 0.066965 0.067325 0.066005 0.067106 0.067317 0.066864 0.066765 0.067845 0.067103 0.066438 0.066841 0.067614 0.068117 0.066991 0.066832 0.067545 0.066717 0.068071 0.067215 0.066782 0.066833 0.067657 0.067190 0.067361 0.066596 0.067685 0.067868 0.067740 0.067782 0.067016 0.066273 0.066927 0.068034 0.067051 0.067639 0.067181 0.066849 0.066986 0.067747 0.066557 0.067437 0.067348 0.066931 0.066961 0.067794 0.067811 0.067281 0.067562 0.067241 0.066936 0.067390 0.066960 0.067515 0.066779 0.067852 0.067177 0.067664 0.067235 0.067027 0.067035 0.067243 0.066525 0.067178 0.067450 0.067377 0.067278 0.066019 0.066933 0.066991 0.067385 0.067927 0.067228 0.066869 0.067203 0.066684 0.065709 0.067471 0.066976 0.066929 0.066895 0.068266 0.067264 0.067523 0.067194 0.067364 0.067097 0.067705 0.066261 0.067947 0.067515 0.068097 0.067596 0.067075 0.066802 0.066512 0.068291 0.066887 0.067491 0.066155 0.067513 0.067010 0.067549 0.067013 0.068528 0.066510 0.067731 0.067749 0.067136 0.067345 0.066539 0.067163 0.066602 0.066497 0.067413 0.067031 0.066856 0.067075 0.066230 0.067357 0.067542 0.067250 0.067735 0.067931 0.067423 0.068066 0.067809 0.066507 0.067356 0.067307 0.067304 0.066322 0.067152 0.067044 0.067465 0.067910 0.067533 0.068029 0.067318 0.066874 0.067114 0.067071 0.067427 0.067142 0.067215 0.068272 0.067278 0.067474 0.067386 0.067718 0.067128 0.067511 0.066780 0.067511 0.066898 0.066703 0.067802 0.067445 0.067326 0.066724 0.066661 0.067316 0.067645 0.066205 0.067186 0.066272 0.065726 0.067449 0.066750 0.068085 0.066875 0.066742 0.067494 0.066996 0.067653 0.067216 0.067050 0.067523 0.067595 0.067030 0.067543 0.067038 0.067223 0.066536 0.067101 0.068079 0.067981 0.067005 0.066986 0.066867 0.067054 0.066644 0.068204 0.066907 0.066426 0.067359 0.067311 0.066994 0.067433 0.066978 0.067594 0.067662 0.067176 0.067178 0.066674 0.067352 0.067711 0.067151 0.067912 0.066955 0.066752 0.066556 0.067733 0.067047 0.067361 0.067048 0.067434 0.067785 0.068680 0.067984 0.067467 0.067464 0.066927 0.066996 0.066910 0.067957 0.067671 0.067309 0.067317 0.066639 0.067374 0.066312 0.067299 0.066730 0.066309 0.066662 0.067350 0.067476 0.066245 0.067437 0.067356 0.067386 0.067164 0.066931 0.067507 0.067739 0.067835 0.066298 0.066308 0.067138 0.065755 0.067377 0.066948 0.066394 0.067050 0.067089 0.067245 0.066975 0.067772 0.066865 0.067200 0.066970 0.067300 0.068279 0.067358 0.067152 0.066940 0.068254 0.066472 0.067124 0.067047 0.067066 0.067014 0.067353 0.066891 0.067931 0.067219 0.068291 0.066904 0.067681 0.067521 0.067855 0.067282 0.067680 0.067325 0.067444 0.067241 0.066952 0.067061 0.066900 0.067782 0.066736 0.067232 0.066891 0.067957 0.068193 0.067125 0.067431 0.067634 0.067610 0.065597 0.067252 0.067837 0.066388 0.067368 0.066161 0.067233 0.067267 0.067781 0.067298 0.066680 0.067323 0.066957 0.067506 0.066702 0.067362 0.066879 0.067666 0.067566 0.067519 0.067359 0.067300 0.066365 0.067301 0.067687 0.067123 0.067501 0.067262 0.067445 0.067402 0.067575 0.067040 0.067194 0.067240 0.066819 0.066815 0.066794 0.066793 0.067019 0.067273 0.066875 0.067412 0.067425 0.068042 0.066539 0.066921 0.067526 0.066787 0.066929 0.067456 0.068558 0.066166 0.067544 0.067602 0.067480 0.067913 0.067562 0.066700 0.067685 0.067183 0.066937 0.068258 0.067135 0.067490 0.067868 0.067637 0.067225 0.067274 0.067195 0.066602 0.067549 0.067384 0.067045 0.067356 0.067540 0.066960 0.068032 0.067289 0.067376 0.067255 0.067042 0.067860 0.067009 0.066996 0.066429 0.067972 0.067446 0.067530 0.066255 0.066983 0.067215 0.066589 0.068774 0.067714 0.066894 0.066542 0.067731 0.067341 0.067869 0.067531 0.066827 0.067293 0.067609 0.067284 0.067047 0.068055 0.067910 0.067425 0.067571 0.067002 0.067600 0.067667 0.067758 0.067890 0.067126 0.067532 0.067737 0.067282 0.067055 0.067211 0.066641 0.067498 0.068178 0.067197 0.067516 0.067352 0.068224 0.067445 0.067109 0.067835 0.067351 0.067846 0.067464 0.067713 0.067640 0.067112 0.066696 0.067344 0.066870 0.066880 0.067305 0.066877 0.067853 0.067398 0.067077 0.067264 0.067624 0.067078 0.067452 0.066664 0.066655 0.067166 0.067422 0.066238 0.066794 0.066810 0.067484 0.067544 0.067584 0.067248 0.066494 0.066495 0.067032 0.067870 0.067737 0.067376 0.066791 0.068257 0.067351 0.067485 0.066783 0.066990 0.066641 0.067005 0.067880 0.067304 0.067515 0.067233 0.067093 0.067006 0.067417 0.066579 0.067437 
