# Supplementary material for: Distinct dynamics of neuronal activity during concurrent motor planning and execution
Source: Nat Commun. 2021 Sep 10;12:5390. doi: 10.1038/s41467-021-25558-8 (PMC8433382; doi:10.1038/s41467-021-25558-8)
Supplement: Supplementary file 5 — Source Data [file 41467_2021_25558_MOESM5_ESM.zip › Source Data/SFigure5/MS_Figure5A.txt]

groupedAnalysis_fullCorrelation_HighRes_v10.m
----------------------------------------------------------------------
**********************************************************************
----------------------------------------------------------------------
Population correlation in S1. Rows: Time in trial in 10 ms bins. Columns: Time in trial in 10 ms bins.
#Rows: 1001.000000
#Cols: 1001.000000

Column values: 
-500.000000 -499.000000 -498.000000 -497.000000 -496.000000 -495.000000 -494.000000 -493.000000 -492.000000 -491.000000 -490.000000 -489.000000 -488.000000 -487.000000 -486.000000 -485.000000 -484.000000 -483.000000 -482.000000 -481.000000 -480.000000 -479.000000 -478.000000 -477.000000 -476.000000 -475.000000 -474.000000 -473.000000 -472.000000 -471.000000 -470.000000 -469.000000 -468.000000 -467.000000 -466.000000 -465.000000 -464.000000 -463.000000 -462.000000 -461.000000 -460.000000 -459.000000 -458.000000 -457.000000 -456.000000 -455.000000 -454.000000 -453.000000 -452.000000 -451.000000 -450.000000 -449.000000 -448.000000 -447.000000 -446.000000 -445.000000 -444.000000 -443.000000 -442.000000 -441.000000 -440.000000 -439.000000 -438.000000 -437.000000 -436.000000 -435.000000 -434.000000 -433.000000 -432.000000 -431.000000 -430.000000 -429.000000 -428.000000 -427.000000 -426.000000 -425.000000 -424.000000 -423.000000 -422.000000 -421.000000 -420.000000 -419.000000 -418.000000 -417.000000 -416.000000 -415.000000 -414.000000 -413.000000 -412.000000 -411.000000 -410.000000 -409.000000 -408.000000 -407.000000 -406.000000 -405.000000 -404.000000 -403.000000 -402.000000 -401.000000 -400.000000 -399.000000 -398.000000 -397.000000 -396.000000 -395.000000 -394.000000 -393.000000 -392.000000 -391.000000 -390.000000 -389.000000 -388.000000 -387.000000 -386.000000 -385.000000 -384.000000 -383.000000 -382.000000 -381.000000 -380.000000 -379.000000 -378.000000 -377.000000 -376.000000 -375.000000 -374.000000 -373.000000 -372.000000 -371.000000 -370.000000 -369.000000 -368.000000 -367.000000 -366.000000 -365.000000 -364.000000 -363.000000 -362.000000 -361.000000 -360.000000 -359.000000 -358.000000 -357.000000 -356.000000 -355.000000 -354.000000 -353.000000 -352.000000 -351.000000 -350.000000 -349.000000 -348.000000 -347.000000 -346.000000 -345.000000 -344.000000 -343.000000 -342.000000 -341.000000 -340.000000 -339.000000 -338.000000 -337.000000 -336.000000 -335.000000 -334.000000 -333.000000 -332.000000 -331.000000 -330.000000 -329.000000 -328.000000 -327.000000 -326.000000 -325.000000 -324.000000 -323.000000 -322.000000 -321.000000 -320.000000 -319.000000 -318.000000 -317.000000 -316.000000 -315.000000 -314.000000 -313.000000 -312.000000 -311.000000 -310.000000 -309.000000 -308.000000 -307.000000 -306.000000 -305.000000 -304.000000 -303.000000 -302.000000 -301.000000 -300.000000 -299.000000 -298.000000 -297.000000 -296.000000 -295.000000 -294.000000 -293.000000 -292.000000 -291.000000 -290.000000 -289.000000 -288.000000 -287.000000 -286.000000 -285.000000 -284.000000 -283.000000 -282.000000 -281.000000 -280.000000 -279.000000 -278.000000 -277.000000 -276.000000 -275.000000 -274.000000 -273.000000 -272.000000 -271.000000 -270.000000 -269.000000 -268.000000 -267.000000 -266.000000 -265.000000 -264.000000 -263.000000 -262.000000 -261.000000 -260.000000 -259.000000 -258.000000 -257.000000 -256.000000 -255.000000 -254.000000 -253.000000 -252.000000 -251.000000 -250.000000 -249.000000 -248.000000 -247.000000 -246.000000 -245.000000 -244.000000 -243.000000 -242.000000 -241.000000 -240.000000 -239.000000 -238.000000 -237.000000 -236.000000 -235.000000 -234.000000 -233.000000 -232.000000 -231.000000 -230.000000 -229.000000 -228.000000 -227.000000 -226.000000 -225.000000 -224.000000 -223.000000 -222.000000 -221.000000 -220.000000 -219.000000 -218.000000 -217.000000 -216.000000 -215.000000 -214.000000 -213.000000 -212.000000 -211.000000 -210.000000 -209.000000 -208.000000 -207.000000 -206.000000 -205.000000 -204.000000 -203.000000 -202.000000 -201.000000 -200.000000 -199.000000 -198.000000 -197.000000 -196.000000 -195.000000 -194.000000 -193.000000 -192.000000 -191.000000 -190.000000 -189.000000 -188.000000 -187.000000 -186.000000 -185.000000 -184.000000 -183.000000 -182.000000 -181.000000 -180.000000 -179.000000 -178.000000 -177.000000 -176.000000 -175.000000 -174.000000 -173.000000 -172.000000 -171.000000 -170.000000 -169.000000 -168.000000 -167.000000 -166.000000 -165.000000 -164.000000 -163.000000 -162.000000 -161.000000 -160.000000 -159.000000 -158.000000 -157.000000 -156.000000 -155.000000 -154.000000 -153.000000 -152.000000 -151.000000 -150.000000 -149.000000 -148.000000 -147.000000 -146.000000 -145.000000 -144.000000 -143.000000 -142.000000 -141.000000 -140.000000 -139.000000 -138.000000 -137.000000 -136.000000 -135.000000 -134.000000 -133.000000 -132.000000 -131.000000 -130.000000 -129.000000 -128.000000 -127.000000 -126.000000 -125.000000 -124.000000 -123.000000 -122.000000 -121.000000 -120.000000 -119.000000 -118.000000 -117.000000 -116.000000 -115.000000 -114.000000 -113.000000 -112.000000 -111.000000 -110.000000 -109.000000 -108.000000 -107.000000 -106.000000 -105.000000 -104.000000 -103.000000 -102.000000 -101.000000 -100.000000 -99.000000 -98.000000 -97.000000 -96.000000 -95.000000 -94.000000 -93.000000 -92.000000 -91.000000 -90.000000 -89.000000 -88.000000 -87.000000 -86.000000 -85.000000 -84.000000 -83.000000 -82.000000 -81.000000 -80.000000 -79.000000 -78.000000 -77.000000 -76.000000 -75.000000 -74.000000 -73.000000 -72.000000 -71.000000 -70.000000 -69.000000 -68.000000 -67.000000 -66.000000 -65.000000 -64.000000 -63.000000 -62.000000 -61.000000 -60.000000 -59.000000 -58.000000 -57.000000 -56.000000 -55.000000 -54.000000 -53.000000 -52.000000 -51.000000 -50.000000 -49.000000 -48.000000 -47.000000 -46.000000 -45.000000 -44.000000 -43.000000 -42.000000 -41.000000 -40.000000 -39.000000 -38.000000 -37.000000 -36.000000 -35.000000 -34.000000 -33.000000 -32.000000 -31.000000 -30.000000 -29.000000 -28.000000 -27.000000 -26.000000 -25.000000 -24.000000 -23.000000 -22.000000 -21.000000 -20.000000 -19.000000 -18.000000 -17.000000 -16.000000 -15.000000 -14.000000 -13.000000 -12.000000 -11.000000 -10.000000 -9.000000 -8.000000 -7.000000 -6.000000 -5.000000 -4.000000 -3.000000 -2.000000 -1.000000 0.000000 1.000000 2.000000 3.000000 4.000000 5.000000 6.000000 7.000000 8.000000 9.000000 10.000000 11.000000 12.000000 13.000000 14.000000 15.000000 16.000000 17.000000 18.000000 19.000000 20.000000 21.000000 22.000000 23.000000 24.000000 25.000000 26.000000 27.000000 28.000000 29.000000 30.000000 31.000000 32.000000 33.000000 34.000000 35.000000 36.000000 37.000000 38.000000 39.000000 40.000000 41.000000 42.000000 43.000000 44.000000 45.000000 46.000000 47.000000 48.000000 49.000000 50.000000 51.000000 52.000000 53.000000 54.000000 55.000000 56.000000 57.000000 58.000000 59.000000 60.000000 61.000000 62.000000 63.000000 64.000000 65.000000 66.000000 67.000000 68.000000 69.000000 70.000000 71.000000 72.000000 73.000000 74.000000 75.000000 76.000000 77.000000 78.000000 79.000000 80.000000 81.000000 82.000000 83.000000 84.000000 85.000000 86.000000 87.000000 88.000000 89.000000 90.000000 91.000000 92.000000 93.000000 94.000000 95.000000 96.000000 97.000000 98.000000 99.000000 100.000000 101.000000 102.000000 103.000000 104.000000 105.000000 106.000000 107.000000 108.000000 109.000000 110.000000 111.000000 112.000000 113.000000 114.000000 115.000000 116.000000 117.000000 118.000000 119.000000 120.000000 121.000000 122.000000 123.000000 124.000000 125.000000 126.000000 127.000000 128.000000 129.000000 130.000000 131.000000 132.000000 133.000000 134.000000 135.000000 136.000000 137.000000 138.000000 139.000000 140.000000 141.000000 142.000000 143.000000 144.000000 145.000000 146.000000 147.000000 148.000000 149.000000 150.000000 151.000000 152.000000 153.000000 154.000000 155.000000 156.000000 157.000000 158.000000 159.000000 160.000000 161.000000 162.000000 163.000000 164.000000 165.000000 166.000000 167.000000 168.000000 169.000000 170.000000 171.000000 172.000000 173.000000 174.000000 175.000000 176.000000 177.000000 178.000000 179.000000 180.000000 181.000000 182.000000 183.000000 184.000000 185.000000 186.000000 187.000000 188.000000 189.000000 190.000000 191.000000 192.000000 193.000000 194.000000 195.000000 196.000000 197.000000 198.000000 199.000000 200.000000 201.000000 202.000000 203.000000 204.000000 205.000000 206.000000 207.000000 208.000000 209.000000 210.000000 211.000000 212.000000 213.000000 214.000000 215.000000 216.000000 217.000000 218.000000 219.000000 220.000000 221.000000 222.000000 223.000000 224.000000 225.000000 226.000000 227.000000 228.000000 229.000000 230.000000 231.000000 232.000000 233.000000 234.000000 235.000000 236.000000 237.000000 238.000000 239.000000 240.000000 241.000000 242.000000 243.000000 244.000000 245.000000 246.000000 247.000000 248.000000 249.000000 250.000000 251.000000 252.000000 253.000000 254.000000 255.000000 256.000000 257.000000 258.000000 259.000000 260.000000 261.000000 262.000000 263.000000 264.000000 265.000000 266.000000 267.000000 268.000000 269.000000 270.000000 271.000000 272.000000 273.000000 274.000000 275.000000 276.000000 277.000000 278.000000 279.000000 280.000000 281.000000 282.000000 283.000000 284.000000 285.000000 286.000000 287.000000 288.000000 289.000000 290.000000 291.000000 292.000000 293.000000 294.000000 295.000000 296.000000 297.000000 298.000000 299.000000 300.000000 301.000000 302.000000 303.000000 304.000000 305.000000 306.000000 307.000000 308.000000 309.000000 310.000000 311.000000 312.000000 313.000000 314.000000 315.000000 316.000000 317.000000 318.000000 319.000000 320.000000 321.000000 322.000000 323.000000 324.000000 325.000000 326.000000 327.000000 328.000000 329.000000 330.000000 331.000000 332.000000 333.000000 334.000000 335.000000 336.000000 337.000000 338.000000 339.000000 340.000000 341.000000 342.000000 343.000000 344.000000 345.000000 346.000000 347.000000 348.000000 349.000000 350.000000 351.000000 352.000000 353.000000 354.000000 355.000000 356.000000 357.000000 358.000000 359.000000 360.000000 361.000000 362.000000 363.000000 364.000000 365.000000 366.000000 367.000000 368.000000 369.000000 370.000000 371.000000 372.000000 373.000000 374.000000 375.000000 376.000000 377.000000 378.000000 379.000000 380.000000 381.000000 382.000000 383.000000 384.000000 385.000000 386.000000 387.000000 388.000000 389.000000 390.000000 391.000000 392.000000 393.000000 394.000000 395.000000 396.000000 397.000000 398.000000 399.000000 400.000000 401.000000 402.000000 403.000000 404.000000 405.000000 406.000000 407.000000 408.000000 409.000000 410.000000 411.000000 412.000000 413.000000 414.000000 415.000000 416.000000 417.000000 418.000000 419.000000 420.000000 421.000000 422.000000 423.000000 424.000000 425.000000 426.000000 427.000000 428.000000 429.000000 430.000000 431.000000 432.000000 433.000000 434.000000 435.000000 436.000000 437.000000 438.000000 439.000000 440.000000 441.000000 442.000000 443.000000 444.000000 445.000000 446.000000 447.000000 448.000000 449.000000 450.000000 451.000000 452.000000 453.000000 454.000000 455.000000 456.000000 457.000000 458.000000 459.000000 460.000000 461.000000 462.000000 463.000000 464.000000 465.000000 466.000000 467.000000 468.000000 469.000000 470.000000 471.000000 472.000000 473.000000 474.000000 475.000000 476.000000 477.000000 478.000000 479.000000 480.000000 481.000000 482.000000 483.000000 484.000000 485.000000 486.000000 487.000000 488.000000 489.000000 490.000000 491.000000 492.000000 493.000000 494.000000 495.000000 496.000000 497.000000 498.000000 499.000000 500.000000 

Rows: 
0.142921 0.142879 0.142606 0.142119 0.141446 0.140630 0.139720 0.138768 0.137824 0.136924 0.136088 0.135318 0.134601 0.133913 0.133226 0.132517 0.131772 0.130988 0.130174 0.129343 0.128516 0.127716 0.126965 0.126288 0.125699 0.125207 0.124804 0.124470 0.124182 0.123915 0.123651 0.123383 0.123113 0.122846 0.122593 0.122363 0.122162 0.121990 0.121843 0.121713 0.121592 0.121470 0.121343 0.121205 0.121047 0.120857 0.120619 0.120321 0.119959 0.119542 0.119092 0.118641 0.118215 0.117841 0.117533 0.117298 0.117138 0.117043 0.117000 0.116986 0.116975 0.116944 0.116876 0.116757 0.116586 0.116367 0.116110 0.115831 0.115549 0.115282 0.115043 0.114837 0.114663 0.114514 0.114384 0.114269 0.114171 0.114100 0.114069 0.114090 0.114172 0.114314 0.114499 0.114697 0.114869 0.114981 0.115012 0.114962 0.114854 0.114718 0.114582 0.114458 0.114345 0.114229 0.114098 0.113951 0.113800 0.113666 0.113568 0.113520 0.113521 0.113558 0.113611 0.113661 0.113695 0.113706 0.113694 0.113663 0.113618 0.113564 0.113503 0.113438 0.113366 0.113290 0.113211 0.113131 0.113055 0.112987 0.112929 0.112883 0.112851 0.112839 0.112852 0.112893 0.112965 0.113062 0.113179 0.113306 0.113436 0.113564 0.113684 0.113785 0.113854 0.113877 0.113840 0.113740 0.113587 0.113400 0.113204 0.113020 0.112863 0.112734 0.112630 0.112545 0.112473 0.112410 0.112350 0.112286 0.112211 0.112119 0.112014 0.111909 0.111822 0.111774 0.111782 0.111845 0.111949 0.112065 0.112161 0.112213 0.112211 0.112159 0.112072 0.111971 0.111875 0.111801 0.111766 0.111784 0.111865 0.112008 0.112199 0.112413 0.112612 0.112757 0.112821 0.112790 0.112670 0.112482 0.112255 0.112018 0.111794 0.111596 0.111431 0.111302 0.111209 0.111151 0.111128 0.111134 0.111160 0.111198 0.111234 0.111257 0.111257 0.111221 0.111143 0.111022 0.110864 0.110684 0.110499 0.110322 0.110161 0.110017 0.109884 0.109760 0.109649 0.109561 0.109510 0.109505 0.109549 0.109637 0.109755 0.109895 0.110047 0.110206 0.110365 0.110517 0.110647 0.110746 0.110806 0.110828 0.110816 0.110778 0.110721 0.110650 0.110570 0.110489 0.110411 0.110343 0.110288 0.110251 0.110232 0.110235 0.110260 0.110303 0.110357 0.110409 0.110446 0.110459 0.110443 0.110402 0.110343 0.110279 0.110221 0.110175 0.110142 0.110115 0.110082 0.110035 0.109973 0.109905 0.109842 0.109798 0.109777 0.109770 0.109762 0.109737 0.109687 0.109615 0.109537 0.109475 0.109448 0.109468 0.109534 0.109639 0.109771 0.109921 0.110083 0.110253 0.110424 0.110583 0.110712 0.110790 0.110800 0.110742 0.110630 0.110493 0.110374 0.110310 0.110329 0.110438 0.110623 0.110853 0.111095 0.111321 0.111518 0.111685 0.111832 0.111967 0.112093 0.112206 0.112295 0.112349 0.112361 0.112332 0.112268 0.112188 0.112111 0.112056 0.112036 0.112055 0.112104 0.112165 0.112218 0.112247 0.112246 0.112223 0.112191 0.112167 0.112165 0.112189 0.112237 0.112304 0.112388 0.112484 0.112591 0.112699 0.112796 0.112865 0.112893 0.112878 0.112831 0.112777 0.112748 0.112773 0.112869 0.113031 0.113240 0.113460 0.113658 0.113809 0.113900 0.113935 0.113928 0.113896 0.113853 0.113810 0.113770 0.113734 0.113701 0.113676 0.113662 0.113666 0.113688 0.113723 0.113756 0.113771 0.113749 0.113685 0.113582 0.113456 0.113327 0.113214 0.113127 0.113068 0.113031 0.113007 0.112989 0.112975 0.112965 0.112965 0.112982 0.113026 0.113104 0.113220 0.113372 0.113552 0.113748 0.113942 0.114114 0.114245 0.114319 0.114326 0.114271 0.114170 0.114050 0.113935 0.113846 0.113794 0.113779 0.113795 0.113834 0.113889 0.113952 0.114016 0.114068 0.114094 0.114077 0.114004 0.113872 0.113689 0.113472 0.113239 0.113009 0.112788 0.112580 0.112379 0.112182 0.111991 0.111812 0.111652 0.111521 0.111424 0.111365 0.111342 0.111355 0.111396 0.111459 0.111528 0.111592 0.111639 0.111667 0.111682 0.111700 0.111735 0.111800 0.111895 0.112010 0.112123 0.112206 0.112234 0.112194 0.112091 0.111947 0.111798 0.111680 0.111621 0.111630 0.111702 0.111812 0.111933 0.112029 0.112070 0.112029 0.111886 0.111638 0.111297 0.110893 0.110468 0.110072 0.109744 0.109516 0.109397 0.109385 0.109464 0.109610 0.109799 0.110007 0.110210 0.110391 0.110537 0.110637 0.110687 0.110687 0.110642 0.110559 0.110453 0.110338 0.110230 0.110138 0.110065 0.110010 0.109966 0.109921 0.109866 0.109789 0.109681 0.109543 0.109380 0.109205 0.109036 0.108887 0.108772 0.108696 0.108659 0.108656 0.108674 0.108697 0.108707 0.108692 0.108651 0.108594 0.108535 0.108486 0.108448 0.108412 0.108361 0.108280 0.108168 0.108034 0.107895 0.107764 0.107645 0.107527 0.107395 0.107241 0.107070 0.106897 0.106743 0.106627 0.106553 0.106517 0.106502 0.106494 0.106475 0.106434 0.106363 0.106263 0.106138 0.106003 0.105873 0.105768 0.105701 0.105680 0.105698 0.105740 0.105780 0.105790 0.105746 0.105639 0.105473 0.105267 0.105047 0.104843 0.104675 0.104557 0.104489 0.104466 0.104475 0.104503 0.104539 0.104579 0.104622 0.104671 0.104729 0.104800 0.104880 0.104967 0.105054 0.105129 0.105180 0.105190 0.105149 0.105050 0.104896 0.104697 0.104468 0.104223 0.103973 0.103725 0.103488 0.103269 0.103076 0.102912 0.102778 0.102665 0.102561 0.102450 0.102320 0.102165 0.101987 0.101794 0.101601 0.101427 0.101286 0.101188 0.101136 0.101122 0.101132 0.101151 0.101161 0.101147 0.101098 0.101006 0.100870 0.100697 0.100502 0.100308 0.100137 0.100008 0.099929 0.099896 0.099895 0.099906 0.099907 0.099879 0.099811 0.099708 0.099585 0.099466 0.099375 0.099329 0.099332 0.099371 0.099429 0.099483 0.099520 0.099536 0.099538 0.099537 0.099547 0.099575 0.099620 0.099677 0.099732 0.099774 0.099793 0.099784 0.099748 0.099689 0.099612 0.099529 0.099456 0.099412 0.099414 0.099475 0.099595 0.099758 0.099935 0.100093 0.100201 0.100241 0.100207 0.100111 0.099973 0.099820 0.099676 0.099559 0.099481 0.099442 0.099434 0.099442 0.099448 0.099432 0.099382 0.099296 0.099187 0.099077 0.098996 0.098970 0.099014 0.099131 0.099307 0.099519 0.099743 0.099956 0.100141 0.100294 0.100419 0.100528 0.100634 0.100744 0.100859 0.100966 0.101046 0.101085 0.101074 0.101024 0.100956 0.100897 0.100868 0.100877 0.100920 0.100981 0.101046 0.101105 0.101154 0.101196 0.101231 0.101254 0.101261 0.101250 0.101226 0.101207 0.101211 0.101254 0.101338 0.101448 0.101556 0.101636 0.101666 0.101646 0.101592 0.101533 0.101501 0.101520 0.101600 0.101735 0.101908 0.102098 0.102279 0.102430 0.102532 0.102569 0.102535 0.102432 0.102272 0.102077 0.101874 0.101690 0.101548 0.101465 0.101448 0.101497 0.101600 0.101742 0.101899 0.102054 0.102191 0.102310 0.102417 0.102520 0.102625 0.102727 0.102812 0.102863 0.102865 0.102817 0.102733 0.102642 0.102580 0.102577 0.102643 0.102766 0.102917 0.103054 0.103148 0.103185 0.103172 0.103131 0.103082 0.103035 0.102988 0.102934 0.102864 0.102776 0.102682 0.102598 0.102542 0.102531 0.102573 0.102670 0.102813 0.102988 0.103177 0.103362 0.103525 0.103652 0.103733 0.103766 0.103755 0.103712 0.103650 0.103581 0.103515 0.103459 0.103419 0.103402 0.103419 0.103473 0.103557 0.103654 0.103736 0.103775 0.103751 0.103658 0.103511 0.103341 0.103184 0.103076 0.103036 0.103065 0.103147 0.103255 0.103364 0.103456 0.103527 0.103578 0.103616 0.103639 0.103643 0.103615 0.103546 0.103431 0.103276 0.103097 0.102917 0.102761 0.102649 0.102595 0.102602 0.102666 0.102778 0.102930 0.103114 0.103327 0.103561 0.103808 0.104053 0.104278 0.104467 0.104608 0.104701 0.104754 0.104783 0.104805 0.104830 0.104864 0.104899 0.104922 0.104916 0.104868 0.104773 0.104640 0.104489 0.104343 0.104221 0.104135 0.104082 0.104057 0.104047 0.104047 0.104055 0.104073 0.104104 0.104148 0.104204 0.104264 0.104318 0.104358 0.104377 0.104375 0.104361 0.104352 0.104371 0.104442 0.104577 0.104776 0.105020 0.105277 0.105508 0.105677 0.105757 0.105741 0.105640 0.105482 0.105306 0.105149 0.105041 0.104993 0.105001 0.105044 0.105096 0.105131 0.105132 0.105095 0.105029 0.104950 0.104878 0.104833 0.104825 0.104861 0.104939 0.105054 0.105197 0.105350 0.105490 0.105588 0.105614 0.105545 0.105377 0.105128 0.104838 0.104558 0.104339 0.104220 0.104221 0.104334 0.104532 0.104774 0.105019 0.105231 0.105392 0.105494 0.105543 0.105543 0.105500 0.105415 0.105290 0.105127 0.104933 0.104716 0.104486 0.104250 0.104018 0.103798 0.103600 0.103433 0.103303 0.103207 0.103135 0.103073 0.103008 0.102936 0.102860 0.102796 0.102763 0.102781 0.102860 0.102996 0.103176 0.103378 0.103578 0.103757 0.103901 0.104005 0.104072 0.104110 0.104132 0.104150 0.104167 0.104183 0.104192 0.104183 0.104148 0.104085 0.103997 0.103894 0.103793 0.103712 0.103668 0.103671 0.103722 0.103813 0.103925 0.104033 0.104112 0.104141 0.104107 0.104010 0.103861 0.103683 0.103507 0.103363 0.103275 0.103250 0.103281 0.103347 0.103424 0.103491 0.103538 0.103568 0.103589 0.103614 0.103650 0.103696 0.103741 0.103764 0.103743 0.103662 0.103518 0.103321 0.103097 0.102873 0.102677 0.102523 0.102413 0.102338 0.102287 0.102247 0.102211 0.102179 0.102153 0.102137 0.102133 0.102138 0.102142 0.102132 0.102097 0.102035 0.101953 0.101871 0.101815 0.101808 0.101863 0.101983 0.102158 0.102371 0.102600 0.102828 0.103039 0.103226 0.103384 0.103513 0.103620 0.103714 0.103810 0.103922 0.104056 0.104205 0.104352 0.104467 

0.142873 0.143080 0.143047 0.142777 0.142286 0.141606 0.140786 0.139881 0.138946 0.138027 0.137152 0.136336 0.135572 0.134842 0.134122 0.133388 0.132623 0.131819 0.130980 0.130119 0.129256 0.128413 0.127618 0.126897 0.126269 0.125743 0.125312 0.124957 0.124647 0.124358 0.124071 0.123779 0.123487 0.123205 0.122945 0.122716 0.122520 0.122353 0.122207 0.122070 0.121931 0.121786 0.121632 0.121471 0.121299 0.121105 0.120876 0.120593 0.120249 0.119848 0.119408 0.118957 0.118525 0.118137 0.117813 0.117562 0.117386 0.117276 0.117219 0.117191 0.117169 0.117129 0.117054 0.116934 0.116763 0.116545 0.116290 0.116012 0.115728 0.115454 0.115204 0.114983 0.114792 0.114629 0.114488 0.114369 0.114274 0.114210 0.114189 0.114222 0.114316 0.114469 0.114664 0.114871 0.115054 0.115178 0.115223 0.115189 0.115095 0.114970 0.114838 0.114711 0.114588 0.114460 0.114317 0.114163 0.114013 0.113888 0.113806 0.113778 0.113797 0.113847 0.113905 0.113952 0.113974 0.113967 0.113935 0.113884 0.113822 0.113755 0.113687 0.113619 0.113550 0.113477 0.113401 0.113325 0.113252 0.113187 0.113132 0.113090 0.113062 0.113053 0.113068 0.113111 0.113182 0.113278 0.113391 0.113511 0.113632 0.113748 0.113855 0.113947 0.114011 0.114034 0.114003 0.113914 0.113774 0.113600 0.113416 0.113242 0.113092 0.112968 0.112869 0.112789 0.112722 0.112663 0.112605 0.112540 0.112461 0.112362 0.112249 0.112135 0.112042 0.111993 0.112004 0.112073 0.112185 0.112308 0.112410 0.112465 0.112463 0.112410 0.112322 0.112219 0.112120 0.112041 0.111998 0.112004 0.112070 0.112197 0.112373 0.112572 0.112759 0.112897 0.112956 0.112922 0.112801 0.112611 0.112381 0.112141 0.111914 0.111717 0.111557 0.111439 0.111362 0.111323 0.111318 0.111338 0.111372 0.111411 0.111442 0.111457 0.111447 0.111402 0.111316 0.111188 0.111024 0.110837 0.110643 0.110456 0.110286 0.110133 0.109993 0.109864 0.109751 0.109663 0.109614 0.109616 0.109669 0.109767 0.109898 0.110049 0.110210 0.110376 0.110538 0.110687 0.110811 0.110899 0.110944 0.110948 0.110916 0.110859 0.110785 0.110701 0.110615 0.110531 0.110454 0.110386 0.110331 0.110291 0.110268 0.110269 0.110296 0.110348 0.110415 0.110484 0.110537 0.110562 0.110550 0.110506 0.110437 0.110360 0.110286 0.110226 0.110179 0.110138 0.110093 0.110037 0.109971 0.109905 0.109853 0.109829 0.109832 0.109853 0.109871 0.109866 0.109829 0.109762 0.109682 0.109612 0.109576 0.109586 0.109645 0.109746 0.109879 0.110035 0.110208 0.110393 0.110582 0.110759 0.110904 0.110994 0.111013 0.110956 0.110839 0.110691 0.110554 0.110467 0.110461 0.110545 0.110709 0.110924 0.111159 0.111386 0.111590 0.111769 0.111930 0.112079 0.112220 0.112347 0.112450 0.112520 0.112548 0.112535 0.112488 0.112424 0.112360 0.112316 0.112304 0.112327 0.112376 0.112436 0.112487 0.112515 0.112516 0.112494 0.112464 0.112441 0.112436 0.112453 0.112491 0.112545 0.112612 0.112691 0.112779 0.112870 0.112951 0.113005 0.113020 0.112992 0.112934 0.112867 0.112825 0.112834 0.112913 0.113061 0.113258 0.113473 0.113673 0.113832 0.113937 0.113989 0.114000 0.113987 0.113965 0.113943 0.113923 0.113905 0.113887 0.113871 0.113861 0.113864 0.113884 0.113917 0.113952 0.113970 0.113956 0.113901 0.113808 0.113690 0.113567 0.113454 0.113363 0.113295 0.113246 0.113209 0.113179 0.113154 0.113137 0.113134 0.113154 0.113206 0.113296 0.113427 0.113593 0.113785 0.113987 0.114182 0.114349 0.114469 0.114528 0.114521 0.114455 0.114350 0.114233 0.114128 0.114054 0.114016 0.114013 0.114035 0.114074 0.114124 0.114177 0.114228 0.114266 0.114274 0.114238 0.114144 0.113991 0.113787 0.113552 0.113307 0.113068 0.112847 0.112643 0.112453 0.112272 0.112098 0.111934 0.111787 0.111666 0.111577 0.111523 0.111508 0.111529 0.111581 0.111653 0.111732 0.111799 0.111845 0.111867 0.111873 0.111879 0.111905 0.111962 0.112055 0.112173 0.112292 0.112383 0.112420 0.112389 0.112291 0.112150 0.112000 0.111878 0.111811 0.111811 0.111869 0.111967 0.112073 0.112157 0.112188 0.112137 0.111988 0.111734 0.111387 0.110977 0.110548 0.110148 0.109820 0.109592 0.109476 0.109466 0.109545 0.109689 0.109873 0.110073 0.110266 0.110438 0.110575 0.110671 0.110721 0.110725 0.110687 0.110615 0.110522 0.110422 0.110326 0.110244 0.110177 0.110123 0.110076 0.110028 0.109967 0.109884 0.109771 0.109627 0.109458 0.109280 0.109109 0.108963 0.108853 0.108784 0.108756 0.108761 0.108785 0.108812 0.108822 0.108806 0.108761 0.108699 0.108634 0.108578 0.108533 0.108488 0.108426 0.108334 0.108210 0.108064 0.107914 0.107777 0.107653 0.107535 0.107406 0.107257 0.107090 0.106921 0.106770 0.106655 0.106582 0.106547 0.106538 0.106537 0.106531 0.106506 0.106455 0.106377 0.106275 0.106161 0.106050 0.105958 0.105898 0.105874 0.105883 0.105907 0.105924 0.105907 0.105835 0.105700 0.105508 0.105278 0.105039 0.104822 0.104650 0.104535 0.104479 0.104471 0.104497 0.104538 0.104582 0.104622 0.104657 0.104693 0.104735 0.104788 0.104854 0.104933 0.105019 0.105103 0.105170 0.105205 0.105192 0.105121 0.104993 0.104815 0.104598 0.104355 0.104099 0.103841 0.103589 0.103352 0.103141 0.102962 0.102814 0.102691 0.102581 0.102469 0.102341 0.102190 0.102018 0.101833 0.101650 0.101485 0.101350 0.101254 0.101196 0.101169 0.101159 0.101153 0.101138 0.101102 0.101037 0.100936 0.100799 0.100631 0.100445 0.100260 0.100097 0.099971 0.099890 0.099851 0.099843 0.099849 0.099848 0.099824 0.099767 0.099678 0.099571 0.099467 0.099389 0.099353 0.099361 0.099402 0.099458 0.099510 0.099544 0.099558 0.099559 0.099558 0.099567 0.099594 0.099636 0.099689 0.099741 0.099781 0.099801 0.099795 0.099764 0.099709 0.099636 0.099554 0.099480 0.099433 0.099434 0.099495 0.099616 0.099783 0.099965 0.100126 0.100234 0.100268 0.100224 0.100113 0.099958 0.099785 0.099622 0.099487 0.099393 0.099340 0.099320 0.099320 0.099319 0.099301 0.099254 0.099179 0.099086 0.098999 0.098945 0.098949 0.099023 0.099165 0.099360 0.099584 0.099812 0.100022 0.100198 0.100339 0.100448 0.100540 0.100629 0.100724 0.100825 0.100923 0.100999 0.101039 0.101037 0.101000 0.100948 0.100903 0.100885 0.100899 0.100938 0.100990 0.101042 0.101087 0.101125 0.101160 0.101192 0.101219 0.101235 0.101238 0.101231 0.101228 0.101245 0.101294 0.101378 0.101481 0.101580 0.101648 0.101669 0.101641 0.101582 0.101520 0.101486 0.101502 0.101579 0.101711 0.101880 0.102064 0.102240 0.102387 0.102487 0.102527 0.102502 0.102413 0.102271 0.102097 0.101917 0.101755 0.101634 0.101568 0.101564 0.101619 0.101723 0.101857 0.101999 0.102131 0.102240 0.102327 0.102401 0.102473 0.102552 0.102636 0.102711 0.102761 0.102769 0.102733 0.102665 0.102594 0.102555 0.102575 0.102667 0.102819 0.102996 0.103160 0.103275 0.103328 0.103325 0.103285 0.103232 0.103176 0.103119 0.103053 0.102970 0.102872 0.102768 0.102676 0.102616 0.102605 0.102650 0.102751 0.102899 0.103079 0.103272 0.103461 0.103627 0.103756 0.103837 0.103868 0.103852 0.103799 0.103722 0.103637 0.103552 0.103476 0.103418 0.103388 0.103395 0.103444 0.103530 0.103634 0.103728 0.103783 0.103776 0.103701 0.103570 0.103414 0.103268 0.103167 0.103130 0.103158 0.103235 0.103337 0.103441 0.103532 0.103608 0.103669 0.103720 0.103757 0.103770 0.103748 0.103678 0.103559 0.103398 0.103213 0.103029 0.102872 0.102760 0.102706 0.102710 0.102766 0.102866 0.103003 0.103171 0.103369 0.103592 0.103832 0.104075 0.104302 0.104496 0.104644 0.104743 0.104800 0.104828 0.104845 0.104862 0.104887 0.104914 0.104931 0.104922 0.104875 0.104786 0.104664 0.104526 0.104394 0.104286 0.104209 0.104163 0.104139 0.104130 0.104129 0.104137 0.104155 0.104187 0.104230 0.104282 0.104335 0.104378 0.104406 0.104411 0.104395 0.104367 0.104344 0.104349 0.104404 0.104526 0.104713 0.104951 0.105207 0.105445 0.105628 0.105727 0.105733 0.105654 0.105516 0.105357 0.105212 0.105110 0.105063 0.105066 0.105100 0.105141 0.105165 0.105158 0.105116 0.105048 0.104970 0.104901 0.104855 0.104846 0.104877 0.104951 0.105062 0.105202 0.105354 0.105494 0.105592 0.105618 0.105552 0.105390 0.105150 0.104872 0.104606 0.104400 0.104292 0.104298 0.104412 0.104607 0.104845 0.105084 0.105291 0.105449 0.105549 0.105598 0.105600 0.105561 0.105482 0.105363 0.105205 0.105015 0.104801 0.104571 0.104335 0.104101 0.103879 0.103678 0.103508 0.103373 0.103271 0.103195 0.103130 0.103065 0.102995 0.102922 0.102862 0.102832 0.102850 0.102927 0.103061 0.103239 0.103441 0.103645 0.103831 0.103984 0.104096 0.104166 0.104203 0.104218 0.104223 0.104226 0.104229 0.104226 0.104211 0.104174 0.104111 0.104027 0.103928 0.103830 0.103749 0.103699 0.103691 0.103724 0.103790 0.103873 0.103952 0.104005 0.104015 0.103974 0.103880 0.103745 0.103589 0.103439 0.103321 0.103254 0.103244 0.103283 0.103350 0.103423 0.103482 0.103519 0.103536 0.103542 0.103551 0.103571 0.103604 0.103638 0.103657 0.103639 0.103569 0.103441 0.103266 0.103063 0.102858 0.102673 0.102520 0.102401 0.102308 0.102233 0.102168 0.102110 0.102063 0.102032 0.102023 0.102037 0.102070 0.102109 0.102137 0.102141 0.102115 0.102066 0.102013 0.101982 0.101995 0.102066 0.102196 0.102376 0.102588 0.102810 0.103026 0.103222 0.103392 0.103534 0.103650 0.103746 0.103831 0.103919 0.104022 0.104144 0.104278 0.104405 0.104499 

0.142592 0.143039 0.143255 0.143224 0.142946 0.142444 0.141759 0.140942 0.140052 0.139139 0.138243 0.137389 0.136580 0.135807 0.135050 0.134286 0.133496 0.132669 0.131804 0.130913 0.130012 0.129128 0.128288 0.127522 0.126853 0.126291 0.125829 0.125446 0.125110 0.124794 0.124479 0.124159 0.123842 0.123542 0.123273 0.123043 0.122852 0.122691 0.122545 0.122401 0.122248 0.122081 0.121903 0.121721 0.121534 0.121336 0.121113 0.120844 0.120517 0.120132 0.119703 0.119255 0.118818 0.118421 0.118083 0.117817 0.117625 0.117500 0.117426 0.117384 0.117349 0.117301 0.117223 0.117104 0.116939 0.116730 0.116485 0.116216 0.115936 0.115660 0.115401 0.115165 0.114956 0.114773 0.114616 0.114485 0.114384 0.114320 0.114302 0.114339 0.114438 0.114596 0.114795 0.115009 0.115202 0.115340 0.115403 0.115389 0.115316 0.115206 0.115083 0.114957 0.114828 0.114688 0.114534 0.114373 0.114221 0.114102 0.114033 0.114020 0.114053 0.114112 0.114172 0.114212 0.114222 0.114197 0.114146 0.114077 0.114002 0.113927 0.113858 0.113793 0.113729 0.113663 0.113593 0.113522 0.113454 0.113392 0.113340 0.113302 0.113278 0.113273 0.113290 0.113332 0.113400 0.113488 0.113589 0.113693 0.113794 0.113890 0.113978 0.114056 0.114116 0.114143 0.114126 0.114057 0.113939 0.113787 0.113620 0.113460 0.113318 0.113199 0.113101 0.113020 0.112952 0.112892 0.112832 0.112765 0.112682 0.112579 0.112462 0.112346 0.112254 0.112210 0.112228 0.112308 0.112430 0.112561 0.112669 0.112728 0.112728 0.112677 0.112589 0.112486 0.112384 0.112300 0.112247 0.112240 0.112289 0.112397 0.112553 0.112734 0.112905 0.113032 0.113083 0.113046 0.112922 0.112731 0.112498 0.112255 0.112026 0.111829 0.111675 0.111569 0.111508 0.111487 0.111500 0.111534 0.111578 0.111619 0.111649 0.111659 0.111641 0.111589 0.111496 0.111360 0.111187 0.110991 0.110788 0.110594 0.110418 0.110261 0.110120 0.109992 0.109881 0.109797 0.109752 0.109757 0.109816 0.109921 0.110060 0.110221 0.110393 0.110567 0.110735 0.110885 0.111005 0.111082 0.111110 0.111092 0.111036 0.110953 0.110856 0.110754 0.110656 0.110566 0.110486 0.110416 0.110356 0.110309 0.110278 0.110273 0.110299 0.110356 0.110437 0.110524 0.110596 0.110635 0.110633 0.110590 0.110516 0.110428 0.110343 0.110270 0.110211 0.110160 0.110107 0.110044 0.109974 0.109910 0.109868 0.109859 0.109885 0.109930 0.109972 0.109988 0.109965 0.109906 0.109827 0.109755 0.109713 0.109717 0.109772 0.109874 0.110012 0.110179 0.110366 0.110568 0.110774 0.110967 0.111126 0.111227 0.111252 0.111197 0.111077 0.110921 0.110769 0.110664 0.110635 0.110695 0.110835 0.111031 0.111253 0.111474 0.111679 0.111864 0.112034 0.112195 0.112347 0.112486 0.112603 0.112686 0.112730 0.112733 0.112703 0.112655 0.112606 0.112573 0.112568 0.112593 0.112642 0.112699 0.112749 0.112777 0.112780 0.112763 0.112737 0.112716 0.112709 0.112718 0.112742 0.112778 0.112824 0.112882 0.112950 0.113024 0.113090 0.113133 0.113139 0.113104 0.113037 0.112961 0.112906 0.112901 0.112963 0.113094 0.113278 0.113486 0.113686 0.113853 0.113971 0.114040 0.114071 0.114077 0.114073 0.114067 0.114062 0.114057 0.114047 0.114036 0.114027 0.114029 0.114046 0.114077 0.114112 0.114134 0.114126 0.114081 0.113998 0.113891 0.113775 0.113666 0.113575 0.113505 0.113450 0.113407 0.113370 0.113339 0.113317 0.113313 0.113336 0.113393 0.113490 0.113627 0.113797 0.113988 0.114185 0.114370 0.114526 0.114635 0.114684 0.114670 0.114602 0.114502 0.114396 0.114308 0.114253 0.114235 0.114246 0.114278 0.114318 0.114362 0.114404 0.114440 0.114460 0.114449 0.114393 0.114281 0.114111 0.113894 0.113649 0.113397 0.113157 0.112939 0.112743 0.112564 0.112397 0.112238 0.112087 0.111952 0.111838 0.111755 0.111707 0.111698 0.111728 0.111789 0.111871 0.111955 0.112024 0.112066 0.112079 0.112072 0.112064 0.112075 0.112122 0.112209 0.112325 0.112449 0.112549 0.112598 0.112578 0.112491 0.112357 0.112210 0.112085 0.112010 0.111997 0.112039 0.112118 0.112207 0.112274 0.112292 0.112232 0.112076 0.111818 0.111469 0.111057 0.110627 0.110226 0.109899 0.109674 0.109562 0.109557 0.109641 0.109788 0.109972 0.110168 0.110357 0.110521 0.110652 0.110742 0.110789 0.110793 0.110759 0.110693 0.110607 0.110513 0.110422 0.110341 0.110272 0.110212 0.110159 0.110104 0.110040 0.109956 0.109846 0.109707 0.109545 0.109374 0.109213 0.109078 0.108980 0.108924 0.108907 0.108920 0.108950 0.108979 0.108988 0.108968 0.108917 0.108846 0.108770 0.108702 0.108643 0.108584 0.108508 0.108403 0.108268 0.108113 0.107958 0.107819 0.107699 0.107587 0.107469 0.107331 0.107175 0.107014 0.106868 0.106753 0.106679 0.106642 0.106633 0.106637 0.106640 0.106628 0.106594 0.106534 0.106452 0.106355 0.106258 0.106174 0.106114 0.106083 0.106074 0.106074 0.106062 0.106014 0.105913 0.105749 0.105532 0.105281 0.105027 0.104801 0.104626 0.104517 0.104471 0.104479 0.104519 0.104572 0.104622 0.104661 0.104690 0.104714 0.104741 0.104780 0.104835 0.104907 0.104992 0.105083 0.105166 0.105224 0.105238 0.105198 0.105098 0.104944 0.104745 0.104513 0.104260 0.103996 0.103734 0.103482 0.103252 0.103052 0.102884 0.102743 0.102618 0.102495 0.102360 0.102207 0.102036 0.101855 0.101679 0.101521 0.101394 0.101301 0.101240 0.101202 0.101176 0.101150 0.101113 0.101058 0.100980 0.100874 0.100740 0.100582 0.100412 0.100245 0.100099 0.099986 0.099912 0.099876 0.099867 0.099871 0.099871 0.099852 0.099805 0.099729 0.099637 0.099549 0.099484 0.099457 0.099471 0.099513 0.099567 0.099615 0.099643 0.099652 0.099649 0.099643 0.099647 0.099667 0.099702 0.099746 0.099791 0.099826 0.099844 0.099841 0.099815 0.099766 0.099699 0.099624 0.099554 0.099511 0.099514 0.099577 0.099701 0.099870 0.100053 0.100213 0.100317 0.100343 0.100288 0.100163 0.099992 0.099803 0.099622 0.099470 0.099359 0.099290 0.099257 0.099244 0.099235 0.099212 0.099167 0.099100 0.099022 0.098957 0.098929 0.098961 0.099061 0.099226 0.099437 0.099671 0.099901 0.100106 0.100273 0.100399 0.100492 0.100565 0.100634 0.100711 0.100798 0.100885 0.100958 0.101002 0.101011 0.100990 0.100957 0.100932 0.100928 0.100949 0.100989 0.101034 0.101074 0.101106 0.101131 0.101155 0.101181 0.101208 0.101231 0.101246 0.101255 0.101268 0.101299 0.101358 0.101444 0.101544 0.101636 0.101696 0.101709 0.101675 0.101612 0.101547 0.101510 0.101524 0.101598 0.101724 0.101887 0.102063 0.102230 0.102368 0.102462 0.102502 0.102482 0.102405 0.102282 0.102131 0.101976 0.101839 0.101741 0.101693 0.101702 0.101764 0.101867 0.101994 0.102122 0.102234 0.102316 0.102371 0.102409 0.102445 0.102491 0.102547 0.102602 0.102640 0.102646 0.102615 0.102561 0.102508 0.102490 0.102534 0.102651 0.102828 0.103031 0.103219 0.103356 0.103425 0.103433 0.103396 0.103337 0.103269 0.103195 0.103110 0.103010 0.102897 0.102783 0.102687 0.102628 0.102621 0.102674 0.102783 0.102937 0.103122 0.103320 0.103512 0.103683 0.103817 0.103904 0.103938 0.103921 0.103863 0.103778 0.103679 0.103579 0.103488 0.103417 0.103375 0.103375 0.103420 0.103508 0.103618 0.103722 0.103789 0.103797 0.103736 0.103618 0.103472 0.103334 0.103235 0.103196 0.103216 0.103283 0.103375 0.103471 0.103561 0.103641 0.103714 0.103779 0.103830 0.103854 0.103835 0.103763 0.103636 0.103466 0.103273 0.103084 0.102925 0.102814 0.102760 0.102761 0.102810 0.102897 0.103018 0.103169 0.103352 0.103565 0.103801 0.104045 0.104278 0.104480 0.104636 0.104742 0.104801 0.104828 0.104838 0.104847 0.104862 0.104880 0.104891 0.104882 0.104839 0.104761 0.104655 0.104538 0.104430 0.104344 0.104287 0.104255 0.104241 0.104236 0.104236 0.104242 0.104256 0.104280 0.104315 0.104355 0.104392 0.104419 0.104427 0.104413 0.104378 0.104331 0.104290 0.104279 0.104319 0.104427 0.104605 0.104836 0.105094 0.105339 0.105535 0.105654 0.105682 0.105626 0.105508 0.105365 0.105230 0.105132 0.105083 0.105080 0.105104 0.105135 0.105150 0.105138 0.105095 0.105030 0.104957 0.104893 0.104850 0.104841 0.104870 0.104940 0.105048 0.105186 0.105336 0.105475 0.105573 0.105602 0.105540 0.105387 0.105161 0.104900 0.104652 0.104462 0.104365 0.104375 0.104485 0.104671 0.104896 0.105123 0.105319 0.105468 0.105563 0.105609 0.105610 0.105573 0.105496 0.105379 0.105224 0.105037 0.104825 0.104599 0.104368 0.104140 0.103925 0.103729 0.103562 0.103427 0.103324 0.103245 0.103179 0.103116 0.103049 0.102982 0.102927 0.102902 0.102924 0.103002 0.103136 0.103315 0.103520 0.103730 0.103925 0.104088 0.104209 0.104285 0.104322 0.104330 0.104322 0.104308 0.104293 0.104273 0.104243 0.104197 0.104130 0.104046 0.103950 0.103856 0.103778 0.103727 0.103710 0.103728 0.103771 0.103824 0.103872 0.103896 0.103886 0.103837 0.103749 0.103632 0.103504 0.103386 0.103299 0.103258 0.103266 0.103313 0.103382 0.103450 0.103502 0.103529 0.103534 0.103527 0.103521 0.103525 0.103543 0.103567 0.103580 0.103564 0.103503 0.103391 0.103235 0.103051 0.102863 0.102686 0.102533 0.102403 0.102291 0.102190 0.102097 0.102014 0.101949 0.101911 0.101908 0.101941 0.102003 0.102078 0.102145 0.102189 0.102201 0.102188 0.102168 0.102165 0.102200 0.102287 0.102426 0.102608 0.102813 0.103024 0.103222 0.103399 0.103549 0.103673 0.103774 0.103859 0.103937 0.104018 0.104113 0.104225 0.104346 0.104456 0.104532 

0.142098 0.142762 0.143216 0.143429 0.143388 0.143098 0.142589 0.141906 0.141102 0.140232 0.139342 0.138465 0.137619 0.136804 0.136005 0.135205 0.134383 0.133526 0.132632 0.131709 0.130773 0.129849 0.128967 0.128159 0.127449 0.126849 0.126352 0.125936 0.125568 0.125219 0.124869 0.124516 0.124171 0.123849 0.123567 0.123333 0.123144 0.122987 0.122844 0.122697 0.122533 0.122350 0.122154 0.121953 0.121753 0.121549 0.121326 0.121066 0.120751 0.120377 0.119957 0.119513 0.119076 0.118673 0.118327 0.118049 0.117843 0.117701 0.117611 0.117553 0.117505 0.117450 0.117371 0.117257 0.117104 0.116911 0.116683 0.116429 0.116161 0.115890 0.115627 0.115378 0.115151 0.114946 0.114768 0.114620 0.114506 0.114433 0.114410 0.114444 0.114541 0.114697 0.114897 0.115115 0.115316 0.115469 0.115552 0.115563 0.115514 0.115425 0.115314 0.115192 0.115058 0.114909 0.114744 0.114574 0.114419 0.114302 0.114239 0.114234 0.114274 0.114336 0.114393 0.114425 0.114420 0.114378 0.114310 0.114226 0.114141 0.114064 0.113998 0.113941 0.113888 0.113833 0.113774 0.113711 0.113648 0.113592 0.113545 0.113510 0.113491 0.113488 0.113506 0.113546 0.113607 0.113683 0.113765 0.113845 0.113919 0.113988 0.114053 0.114117 0.114172 0.114208 0.114210 0.114167 0.114077 0.113952 0.113807 0.113660 0.113525 0.113408 0.113307 0.113221 0.113147 0.113081 0.113017 0.112948 0.112864 0.112762 0.112649 0.112539 0.112455 0.112421 0.112451 0.112542 0.112673 0.112812 0.112925 0.112986 0.112989 0.112939 0.112852 0.112749 0.112645 0.112555 0.112494 0.112473 0.112505 0.112593 0.112728 0.112889 0.113043 0.113155 0.113197 0.113154 0.113028 0.112835 0.112600 0.112355 0.112124 0.111929 0.111781 0.111685 0.111639 0.111637 0.111666 0.111714 0.111767 0.111812 0.111843 0.111850 0.111829 0.111772 0.111673 0.111530 0.111349 0.111144 0.110933 0.110734 0.110556 0.110401 0.110265 0.110144 0.110039 0.109959 0.109916 0.109922 0.109980 0.110087 0.110231 0.110399 0.110582 0.110767 0.110945 0.111100 0.111218 0.111287 0.111299 0.111258 0.111174 0.111063 0.110939 0.110817 0.110704 0.110605 0.110520 0.110446 0.110379 0.110322 0.110281 0.110266 0.110288 0.110350 0.110442 0.110546 0.110638 0.110695 0.110706 0.110668 0.110594 0.110500 0.110406 0.110324 0.110257 0.110199 0.110139 0.110071 0.109998 0.109933 0.109895 0.109897 0.109938 0.110003 0.110066 0.110101 0.110094 0.110046 0.109973 0.109902 0.109859 0.109861 0.109917 0.110022 0.110169 0.110347 0.110550 0.110769 0.110991 0.111200 0.111371 0.111481 0.111512 0.111462 0.111341 0.111182 0.111022 0.110904 0.110856 0.110894 0.111010 0.111184 0.111387 0.111595 0.111794 0.111978 0.112151 0.112317 0.112476 0.112625 0.112752 0.112849 0.112907 0.112926 0.112913 0.112879 0.112842 0.112818 0.112817 0.112842 0.112888 0.112942 0.112988 0.113017 0.113023 0.113012 0.112994 0.112978 0.112971 0.112974 0.112985 0.113001 0.113026 0.113062 0.113111 0.113170 0.113225 0.113260 0.113261 0.113222 0.113151 0.113069 0.113004 0.112985 0.113031 0.113146 0.113316 0.113515 0.113714 0.113887 0.114017 0.114102 0.114149 0.114171 0.114182 0.114188 0.114192 0.114192 0.114186 0.114176 0.114166 0.114166 0.114181 0.114211 0.114246 0.114270 0.114267 0.114229 0.114156 0.114058 0.113951 0.113851 0.113765 0.113698 0.113645 0.113601 0.113562 0.113529 0.113506 0.113502 0.113525 0.113584 0.113682 0.113815 0.113978 0.114157 0.114340 0.114511 0.114654 0.114754 0.114800 0.114788 0.114728 0.114640 0.114551 0.114484 0.114452 0.114455 0.114484 0.114525 0.114568 0.114605 0.114634 0.114651 0.114650 0.114619 0.114544 0.114416 0.114236 0.114012 0.113765 0.113516 0.113281 0.113071 0.112884 0.112717 0.112561 0.112412 0.112270 0.112141 0.112033 0.111954 0.111911 0.111909 0.111946 0.112016 0.112104 0.112191 0.112258 0.112292 0.112292 0.112269 0.112244 0.112239 0.112273 0.112351 0.112465 0.112592 0.112701 0.112764 0.112759 0.112687 0.112565 0.112424 0.112298 0.112215 0.112187 0.112210 0.112267 0.112335 0.112384 0.112387 0.112318 0.112158 0.111898 0.111549 0.111139 0.110711 0.110312 0.109987 0.109765 0.109658 0.109659 0.109750 0.109903 0.110092 0.110291 0.110478 0.110640 0.110766 0.110851 0.110894 0.110896 0.110861 0.110795 0.110710 0.110615 0.110519 0.110430 0.110349 0.110278 0.110214 0.110152 0.110087 0.110008 0.109908 0.109783 0.109638 0.109486 0.109344 0.109226 0.109146 0.109105 0.109100 0.109124 0.109160 0.109191 0.109199 0.109174 0.109115 0.109033 0.108941 0.108855 0.108777 0.108699 0.108607 0.108489 0.108343 0.108183 0.108027 0.107891 0.107778 0.107679 0.107575 0.107453 0.107312 0.107162 0.107021 0.106908 0.106832 0.106793 0.106783 0.106789 0.106798 0.106796 0.106774 0.106728 0.106658 0.106573 0.106482 0.106399 0.106332 0.106286 0.106255 0.106227 0.106184 0.106104 0.105973 0.105783 0.105545 0.105278 0.105014 0.104782 0.104608 0.104505 0.104470 0.104490 0.104542 0.104606 0.104661 0.104701 0.104725 0.104742 0.104760 0.104790 0.104836 0.104904 0.104990 0.105088 0.105184 0.105261 0.105300 0.105287 0.105215 0.105088 0.104912 0.104697 0.104453 0.104192 0.103924 0.103659 0.103409 0.103184 0.102989 0.102821 0.102671 0.102527 0.102377 0.102212 0.102035 0.101853 0.101679 0.101528 0.101407 0.101319 0.101260 0.101220 0.101185 0.101146 0.101095 0.101028 0.100941 0.100835 0.100708 0.100566 0.100417 0.100275 0.100152 0.100059 0.099999 0.099970 0.099963 0.099967 0.099968 0.099952 0.099911 0.099846 0.099766 0.099690 0.099637 0.099619 0.099638 0.099683 0.099737 0.099781 0.099806 0.099810 0.099801 0.099789 0.099785 0.099795 0.099819 0.099853 0.099888 0.099916 0.099932 0.099930 0.099908 0.099867 0.099809 0.099742 0.099680 0.099643 0.099649 0.099714 0.099838 0.100005 0.100184 0.100338 0.100433 0.100451 0.100385 0.100250 0.100069 0.099868 0.099676 0.099511 0.099385 0.099301 0.099253 0.099228 0.099209 0.099181 0.099136 0.099075 0.099011 0.098964 0.098960 0.099016 0.099138 0.099321 0.099546 0.099786 0.100016 0.100216 0.100373 0.100486 0.100562 0.100616 0.100666 0.100726 0.100799 0.100878 0.100950 0.100999 0.101020 0.101017 0.101003 0.100997 0.101008 0.101038 0.101079 0.101118 0.101148 0.101165 0.101176 0.101187 0.101205 0.101228 0.101254 0.101278 0.101302 0.101332 0.101379 0.101449 0.101541 0.101641 0.101729 0.101783 0.101789 0.101751 0.101684 0.101617 0.101578 0.101589 0.101660 0.101783 0.101940 0.102108 0.102264 0.102391 0.102477 0.102512 0.102495 0.102428 0.102321 0.102192 0.102060 0.101947 0.101870 0.101839 0.101859 0.101926 0.102030 0.102152 0.102270 0.102363 0.102422 0.102446 0.102448 0.102445 0.102452 0.102473 0.102500 0.102517 0.102512 0.102481 0.102434 0.102394 0.102394 0.102458 0.102596 0.102793 0.103017 0.103226 0.103383 0.103471 0.103490 0.103458 0.103394 0.103313 0.103219 0.103111 0.102990 0.102860 0.102736 0.102637 0.102582 0.102583 0.102645 0.102763 0.102925 0.103115 0.103317 0.103515 0.103693 0.103836 0.103933 0.103977 0.103966 0.103911 0.103823 0.103718 0.103610 0.103509 0.103428 0.103379 0.103374 0.103417 0.103503 0.103616 0.103725 0.103799 0.103814 0.103762 0.103651 0.103511 0.103375 0.103276 0.103230 0.103241 0.103296 0.103375 0.103463 0.103550 0.103636 0.103720 0.103800 0.103864 0.103895 0.103878 0.103800 0.103663 0.103481 0.103279 0.103084 0.102923 0.102813 0.102760 0.102759 0.102801 0.102877 0.102982 0.103119 0.103289 0.103494 0.103729 0.103976 0.104217 0.104428 0.104593 0.104704 0.104765 0.104788 0.104791 0.104790 0.104794 0.104804 0.104811 0.104802 0.104766 0.104701 0.104615 0.104524 0.104445 0.104389 0.104359 0.104349 0.104350 0.104354 0.104357 0.104360 0.104367 0.104380 0.104400 0.104422 0.104439 0.104443 0.104429 0.104392 0.104335 0.104269 0.104210 0.104183 0.104210 0.104307 0.104476 0.104704 0.104962 0.105214 0.105423 0.105559 0.105606 0.105570 0.105470 0.105339 0.105212 0.105116 0.105064 0.105053 0.105070 0.105092 0.105102 0.105088 0.105048 0.104989 0.104923 0.104865 0.104827 0.104819 0.104848 0.104916 0.105021 0.105155 0.105302 0.105439 0.105537 0.105568 0.105514 0.105373 0.105165 0.104925 0.104698 0.104526 0.104440 0.104452 0.104556 0.104728 0.104936 0.105144 0.105324 0.105460 0.105545 0.105584 0.105583 0.105543 0.105466 0.105349 0.105195 0.105008 0.104800 0.104580 0.104359 0.104145 0.103944 0.103764 0.103608 0.103480 0.103380 0.103301 0.103235 0.103172 0.103108 0.103045 0.102996 0.102977 0.103004 0.103087 0.103226 0.103410 0.103622 0.103841 0.104045 0.104218 0.104348 0.104429 0.104466 0.104468 0.104447 0.104416 0.104379 0.104339 0.104292 0.104233 0.104158 0.104071 0.103978 0.103888 0.103813 0.103762 0.103740 0.103744 0.103764 0.103790 0.103806 0.103802 0.103772 0.103716 0.103636 0.103541 0.103445 0.103364 0.103313 0.103300 0.103327 0.103384 0.103454 0.103518 0.103562 0.103580 0.103574 0.103556 0.103536 0.103527 0.103532 0.103545 0.103552 0.103536 0.103481 0.103381 0.103240 0.103072 0.102896 0.102726 0.102571 0.102431 0.102300 0.102175 0.102055 0.101947 0.101864 0.101818 0.101820 0.101870 0.101959 0.102068 0.102174 0.102256 0.102305 0.102326 0.102337 0.102361 0.102417 0.102518 0.102662 0.102841 0.103036 0.103231 0.103409 0.103564 0.103694 0.103800 0.103887 0.103963 0.104034 0.104111 0.104199 0.104301 0.104410 0.104507 0.104568 

0.141423 0.142266 0.142933 0.143382 0.143584 0.143529 0.143233 0.142726 0.142053 0.141266 0.140416 0.139542 0.138673 0.137820 0.136979 0.136134 0.135272 0.134378 0.133451 0.132495 0.131526 0.130568 0.129650 0.128804 0.128055 0.127416 0.126881 0.126426 0.126019 0.125630 0.125240 0.124849 0.124470 0.124122 0.123823 0.123580 0.123390 0.123235 0.123095 0.122947 0.122780 0.122589 0.122382 0.122169 0.121957 0.121743 0.121516 0.121254 0.120941 0.120572 0.120157 0.119717 0.119282 0.118878 0.118528 0.118242 0.118025 0.117869 0.117763 0.117689 0.117630 0.117569 0.117491 0.117386 0.117248 0.117075 0.116869 0.116637 0.116387 0.116126 0.115865 0.115609 0.115366 0.115141 0.114940 0.114770 0.114637 0.114549 0.114513 0.114537 0.114625 0.114775 0.114972 0.115192 0.115401 0.115569 0.115675 0.115712 0.115690 0.115623 0.115527 0.115411 0.115274 0.115117 0.114942 0.114762 0.114600 0.114479 0.114416 0.114411 0.114449 0.114507 0.114557 0.114577 0.114558 0.114501 0.114417 0.114323 0.114232 0.114156 0.114098 0.114053 0.114015 0.113975 0.113930 0.113878 0.113824 0.113774 0.113733 0.113703 0.113687 0.113687 0.113705 0.113741 0.113792 0.113852 0.113912 0.113964 0.114007 0.114045 0.114086 0.114135 0.114188 0.114234 0.114257 0.114242 0.114183 0.114084 0.113960 0.113826 0.113695 0.113575 0.113468 0.113374 0.113292 0.113219 0.113151 0.113081 0.113000 0.112906 0.112803 0.112706 0.112637 0.112617 0.112660 0.112762 0.112900 0.113043 0.113157 0.113218 0.113220 0.113171 0.113085 0.112982 0.112877 0.112783 0.112714 0.112682 0.112699 0.112770 0.112886 0.113027 0.113162 0.113259 0.113289 0.113239 0.113109 0.112914 0.112680 0.112434 0.112204 0.112012 0.111870 0.111784 0.111752 0.111764 0.111807 0.111867 0.111928 0.111979 0.112011 0.112020 0.112000 0.111941 0.111840 0.111692 0.111504 0.111293 0.111077 0.110876 0.110701 0.110554 0.110428 0.110317 0.110220 0.110143 0.110099 0.110100 0.110151 0.110252 0.110395 0.110568 0.110761 0.110959 0.111150 0.111314 0.111435 0.111497 0.111495 0.111432 0.111322 0.111182 0.111033 0.110890 0.110764 0.110657 0.110567 0.110487 0.110414 0.110346 0.110292 0.110267 0.110283 0.110347 0.110449 0.110570 0.110682 0.110759 0.110785 0.110756 0.110685 0.110589 0.110489 0.110401 0.110329 0.110266 0.110202 0.110129 0.110050 0.109981 0.109942 0.109946 0.109995 0.110072 0.110151 0.110204 0.110213 0.110178 0.110115 0.110050 0.110011 0.110016 0.110075 0.110185 0.110340 0.110531 0.110747 0.110981 0.111218 0.111440 0.111622 0.111742 0.111781 0.111736 0.111620 0.111462 0.111301 0.111176 0.111116 0.111136 0.111230 0.111380 0.111561 0.111750 0.111935 0.112111 0.112280 0.112447 0.112610 0.112764 0.112900 0.113008 0.113080 0.113113 0.113113 0.113090 0.113061 0.113040 0.113039 0.113060 0.113101 0.113149 0.113192 0.113221 0.113232 0.113229 0.113221 0.113213 0.113211 0.113211 0.113212 0.113213 0.113219 0.113236 0.113269 0.113315 0.113362 0.113394 0.113393 0.113353 0.113281 0.113194 0.113122 0.113091 0.113122 0.113220 0.113375 0.113565 0.113761 0.113937 0.114077 0.114174 0.114235 0.114270 0.114290 0.114303 0.114311 0.114312 0.114306 0.114294 0.114284 0.114282 0.114297 0.114327 0.114361 0.114385 0.114384 0.114349 0.114281 0.114192 0.114094 0.114004 0.113929 0.113870 0.113825 0.113786 0.113751 0.113721 0.113699 0.113695 0.113717 0.113773 0.113864 0.113988 0.114135 0.114295 0.114458 0.114613 0.114745 0.114842 0.114892 0.114890 0.114845 0.114776 0.114708 0.114663 0.114654 0.114678 0.114723 0.114775 0.114819 0.114849 0.114863 0.114859 0.114835 0.114782 0.114689 0.114549 0.114362 0.114139 0.113897 0.113657 0.113433 0.113234 0.113058 0.112899 0.112750 0.112607 0.112469 0.112342 0.112235 0.112158 0.112120 0.112125 0.112170 0.112247 0.112339 0.112425 0.112486 0.112509 0.112494 0.112453 0.112410 0.112388 0.112408 0.112477 0.112587 0.112716 0.112834 0.112910 0.112924 0.112870 0.112764 0.112632 0.112508 0.112418 0.112375 0.112377 0.112412 0.112456 0.112486 0.112475 0.112397 0.112234 0.111976 0.111631 0.111227 0.110803 0.110408 0.110085 0.109865 0.109761 0.109767 0.109865 0.110026 0.110222 0.110427 0.110618 0.110781 0.110906 0.110990 0.111029 0.111028 0.110989 0.110919 0.110828 0.110724 0.110616 0.110511 0.110413 0.110325 0.110247 0.110179 0.110115 0.110045 0.109961 0.109858 0.109737 0.109609 0.109491 0.109396 0.109335 0.109311 0.109320 0.109354 0.109397 0.109430 0.109438 0.109407 0.109339 0.109242 0.109133 0.109026 0.108926 0.108827 0.108717 0.108586 0.108433 0.108270 0.108115 0.107984 0.107880 0.107792 0.107703 0.107598 0.107472 0.107335 0.107204 0.107095 0.107020 0.106980 0.106970 0.106979 0.106992 0.106996 0.106981 0.106941 0.106876 0.106792 0.106699 0.106608 0.106527 0.106461 0.106405 0.106348 0.106274 0.106166 0.106009 0.105799 0.105545 0.105268 0.104998 0.104766 0.104595 0.104498 0.104472 0.104502 0.104565 0.104636 0.104698 0.104741 0.104765 0.104780 0.104795 0.104821 0.104865 0.104931 0.105019 0.105123 0.105229 0.105321 0.105380 0.105390 0.105346 0.105245 0.105094 0.104900 0.104671 0.104417 0.104146 0.103870 0.103600 0.103348 0.103120 0.102919 0.102738 0.102565 0.102390 0.102207 0.102016 0.101827 0.101652 0.101504 0.101389 0.101310 0.101257 0.101220 0.101186 0.101144 0.101088 0.101016 0.100929 0.100826 0.100711 0.100587 0.100463 0.100348 0.100252 0.100182 0.100138 0.100117 0.100113 0.100116 0.100114 0.100097 0.100059 0.099999 0.099927 0.099861 0.099817 0.099808 0.099834 0.099883 0.099939 0.099984 0.100008 0.100009 0.099996 0.099978 0.099966 0.099966 0.099978 0.099999 0.100023 0.100043 0.100054 0.100053 0.100036 0.100002 0.099954 0.099897 0.099844 0.099813 0.099822 0.099886 0.100005 0.100163 0.100332 0.100474 0.100558 0.100565 0.100491 0.100351 0.100166 0.099962 0.099766 0.099594 0.099460 0.099365 0.099305 0.099269 0.099241 0.099209 0.099164 0.099109 0.099055 0.099024 0.099037 0.099111 0.099251 0.099446 0.099678 0.099921 0.100150 0.100345 0.100495 0.100596 0.100658 0.100697 0.100732 0.100778 0.100842 0.100917 0.100990 0.101047 0.101079 0.101091 0.101095 0.101104 0.101127 0.101164 0.101205 0.101238 0.101257 0.101260 0.101255 0.101252 0.101259 0.101277 0.101303 0.101334 0.101370 0.101416 0.101478 0.101562 0.101662 0.101765 0.101852 0.101902 0.101905 0.101863 0.101794 0.101724 0.101682 0.101691 0.101760 0.101880 0.102033 0.102195 0.102342 0.102459 0.102535 0.102564 0.102547 0.102486 0.102392 0.102279 0.102167 0.102073 0.102013 0.101995 0.102025 0.102097 0.102202 0.102321 0.102431 0.102511 0.102549 0.102545 0.102513 0.102471 0.102438 0.102420 0.102413 0.102404 0.102382 0.102343 0.102297 0.102267 0.102279 0.102358 0.102510 0.102722 0.102961 0.103186 0.103361 0.103466 0.103500 0.103474 0.103407 0.103312 0.103197 0.103065 0.102920 0.102772 0.102638 0.102538 0.102488 0.102499 0.102571 0.102698 0.102866 0.103060 0.103266 0.103470 0.103657 0.103813 0.103925 0.103984 0.103988 0.103943 0.103861 0.103758 0.103648 0.103544 0.103459 0.103406 0.103396 0.103435 0.103519 0.103629 0.103737 0.103811 0.103827 0.103776 0.103668 0.103528 0.103391 0.103287 0.103234 0.103234 0.103276 0.103344 0.103424 0.103510 0.103601 0.103696 0.103788 0.103862 0.103899 0.103880 0.103794 0.103645 0.103450 0.103236 0.103035 0.102872 0.102762 0.102710 0.102708 0.102746 0.102813 0.102908 0.103034 0.103196 0.103397 0.103632 0.103885 0.104133 0.104352 0.104522 0.104636 0.104695 0.104713 0.104708 0.104697 0.104693 0.104696 0.104700 0.104692 0.104663 0.104612 0.104548 0.104484 0.104437 0.104414 0.104416 0.104433 0.104455 0.104472 0.104481 0.104482 0.104480 0.104479 0.104481 0.104482 0.104476 0.104456 0.104418 0.104358 0.104280 0.104196 0.104122 0.104082 0.104098 0.104187 0.104350 0.104575 0.104834 0.105091 0.105308 0.105456 0.105518 0.105496 0.105409 0.105287 0.105165 0.105068 0.105013 0.104996 0.105007 0.105025 0.105034 0.105022 0.104988 0.104937 0.104879 0.104828 0.104796 0.104791 0.104820 0.104887 0.104989 0.105118 0.105261 0.105395 0.105491 0.105525 0.105479 0.105352 0.105163 0.104945 0.104741 0.104588 0.104513 0.104527 0.104623 0.104780 0.104968 0.105155 0.105315 0.105433 0.105506 0.105536 0.105529 0.105486 0.105406 0.105288 0.105132 0.104946 0.104742 0.104530 0.104324 0.104130 0.103952 0.103794 0.103658 0.103544 0.103451 0.103374 0.103307 0.103242 0.103177 0.103116 0.103069 0.103055 0.103088 0.103179 0.103327 0.103522 0.103745 0.103975 0.104190 0.104372 0.104508 0.104592 0.104627 0.104622 0.104589 0.104542 0.104486 0.104427 0.104362 0.104289 0.104207 0.104116 0.104023 0.103936 0.103864 0.103812 0.103784 0.103774 0.103774 0.103772 0.103759 0.103730 0.103683 0.103622 0.103553 0.103483 0.103421 0.103379 0.103364 0.103381 0.103428 0.103493 0.103564 0.103623 0.103659 0.103669 0.103655 0.103628 0.103599 0.103580 0.103575 0.103579 0.103580 0.103562 0.103510 0.103417 0.103286 0.103128 0.102960 0.102794 0.102637 0.102487 0.102340 0.102194 0.102051 0.101923 0.101823 0.101770 0.101775 0.101839 0.101952 0.102090 0.102229 0.102344 0.102426 0.102478 0.102517 0.102564 0.102637 0.102746 0.102891 0.103063 0.103244 0.103421 0.103579 0.103713 0.103824 0.103914 0.103991 0.104059 0.104125 0.104196 0.104278 0.104372 0.104470 0.104555 0.104606 

0.140608 0.141586 0.142429 0.143089 0.143525 0.143715 0.143654 0.143358 0.142858 0.142198 0.141426 0.140588 0.139719 0.138839 0.137957 0.137065 0.136155 0.135218 0.134253 0.133264 0.132266 0.131280 0.130333 0.129454 0.128670 0.127992 0.127414 0.126916 0.126463 0.126028 0.125593 0.125159 0.124742 0.124364 0.124043 0.123787 0.123590 0.123434 0.123296 0.123152 0.122987 0.122797 0.122587 0.122369 0.122148 0.121923 0.121683 0.121410 0.121089 0.120715 0.120299 0.119861 0.119429 0.119028 0.118678 0.118389 0.118164 0.117997 0.117877 0.117790 0.117722 0.117656 0.117581 0.117486 0.117365 0.117213 0.117032 0.116825 0.116596 0.116352 0.116098 0.115841 0.115588 0.115346 0.115124 0.114931 0.114774 0.114664 0.114608 0.114616 0.114691 0.114832 0.115025 0.115246 0.115465 0.115649 0.115778 0.115841 0.115845 0.115800 0.115719 0.115610 0.115473 0.115309 0.115125 0.114935 0.114762 0.114632 0.114559 0.114545 0.114575 0.114622 0.114660 0.114667 0.114634 0.114565 0.114471 0.114371 0.114279 0.114208 0.114159 0.114128 0.114106 0.114082 0.114051 0.114012 0.113968 0.113925 0.113890 0.113864 0.113851 0.113852 0.113868 0.113899 0.113941 0.113985 0.114023 0.114047 0.114060 0.114069 0.114086 0.114121 0.114172 0.114228 0.114271 0.114281 0.114248 0.114173 0.114065 0.113940 0.113812 0.113688 0.113574 0.113471 0.113380 0.113300 0.113229 0.113161 0.113087 0.113005 0.112918 0.112839 0.112789 0.112786 0.112842 0.112952 0.113094 0.113235 0.113345 0.113402 0.113401 0.113350 0.113265 0.113162 0.113057 0.112961 0.112888 0.112849 0.112855 0.112912 0.113012 0.113136 0.113253 0.113333 0.113349 0.113290 0.113156 0.112961 0.112728 0.112486 0.112261 0.112074 0.111939 0.111863 0.111841 0.111864 0.111917 0.111985 0.112052 0.112108 0.112145 0.112159 0.112143 0.112088 0.111987 0.111839 0.111650 0.111436 0.111219 0.111021 0.110854 0.110718 0.110605 0.110507 0.110418 0.110342 0.110292 0.110281 0.110318 0.110406 0.110542 0.110715 0.110915 0.111127 0.111331 0.111507 0.111633 0.111693 0.111680 0.111598 0.111465 0.111302 0.111131 0.110971 0.110834 0.110721 0.110627 0.110544 0.110463 0.110385 0.110320 0.110284 0.110295 0.110360 0.110471 0.110607 0.110738 0.110835 0.110878 0.110862 0.110797 0.110702 0.110601 0.110509 0.110433 0.110366 0.110297 0.110218 0.110131 0.110054 0.110006 0.110006 0.110055 0.110138 0.110227 0.110293 0.110317 0.110297 0.110247 0.110193 0.110162 0.110173 0.110236 0.110353 0.110515 0.110714 0.110942 0.111188 0.111437 0.111670 0.111862 0.111990 0.112037 0.111999 0.111890 0.111739 0.111581 0.111456 0.111391 0.111399 0.111475 0.111603 0.111761 0.111930 0.112097 0.112261 0.112422 0.112584 0.112746 0.112903 0.113046 0.113162 0.113244 0.113289 0.113298 0.113282 0.113254 0.113231 0.113223 0.113237 0.113269 0.113309 0.113349 0.113378 0.113394 0.113401 0.113405 0.113410 0.113416 0.113420 0.113418 0.113409 0.113402 0.113405 0.113426 0.113464 0.113506 0.113535 0.113535 0.113495 0.113421 0.113331 0.113250 0.113208 0.113224 0.113306 0.113446 0.113625 0.113816 0.113993 0.114139 0.114246 0.114318 0.114362 0.114388 0.114404 0.114412 0.114412 0.114405 0.114393 0.114383 0.114384 0.114400 0.114430 0.114462 0.114483 0.114478 0.114441 0.114375 0.114289 0.114200 0.114121 0.114059 0.114014 0.113982 0.113955 0.113929 0.113904 0.113885 0.113882 0.113902 0.113953 0.114034 0.114142 0.114269 0.114407 0.114549 0.114688 0.114813 0.114912 0.114972 0.114987 0.114962 0.114914 0.114867 0.114842 0.114853 0.114896 0.114957 0.115019 0.115065 0.115088 0.115086 0.115060 0.115012 0.114936 0.114825 0.114674 0.114484 0.114265 0.114033 0.113806 0.113595 0.113408 0.113241 0.113089 0.112943 0.112799 0.112659 0.112530 0.112423 0.112348 0.112314 0.112325 0.112378 0.112460 0.112553 0.112635 0.112687 0.112697 0.112667 0.112610 0.112550 0.112514 0.112521 0.112580 0.112685 0.112815 0.112939 0.113029 0.113060 0.113027 0.112939 0.112821 0.112703 0.112608 0.112552 0.112535 0.112547 0.112569 0.112580 0.112554 0.112469 0.112304 0.112051 0.111714 0.111318 0.110902 0.110511 0.110190 0.109971 0.109867 0.109874 0.109975 0.110142 0.110346 0.110558 0.110757 0.110925 0.111054 0.111139 0.111179 0.111175 0.111133 0.111057 0.110956 0.110839 0.110714 0.110588 0.110469 0.110361 0.110269 0.110195 0.110133 0.110074 0.110009 0.109930 0.109836 0.109736 0.109643 0.109572 0.109530 0.109523 0.109546 0.109589 0.109638 0.109674 0.109680 0.109643 0.109564 0.109452 0.109324 0.109195 0.109074 0.108955 0.108829 0.108687 0.108528 0.108363 0.108209 0.108082 0.107985 0.107906 0.107829 0.107738 0.107626 0.107502 0.107381 0.107280 0.107211 0.107176 0.107171 0.107185 0.107202 0.107210 0.107196 0.107153 0.107083 0.106989 0.106883 0.106776 0.106675 0.106586 0.106504 0.106421 0.106322 0.106190 0.106014 0.105791 0.105528 0.105247 0.104977 0.104748 0.104582 0.104491 0.104472 0.104510 0.104580 0.104659 0.104726 0.104774 0.104803 0.104821 0.104840 0.104869 0.104915 0.104984 0.105075 0.105183 0.105297 0.105399 0.105473 0.105504 0.105482 0.105406 0.105280 0.105108 0.104896 0.104651 0.104380 0.104094 0.103805 0.103525 0.103265 0.103029 0.102812 0.102607 0.102403 0.102196 0.101987 0.101786 0.101605 0.101457 0.101349 0.101277 0.101235 0.101208 0.101182 0.101146 0.101095 0.101027 0.100944 0.100849 0.100747 0.100642 0.100541 0.100453 0.100382 0.100333 0.100304 0.100290 0.100287 0.100286 0.100279 0.100257 0.100216 0.100157 0.100090 0.100030 0.099995 0.099993 0.100026 0.100082 0.100143 0.100193 0.100219 0.100222 0.100208 0.100186 0.100167 0.100157 0.100156 0.100164 0.100174 0.100184 0.100188 0.100185 0.100171 0.100145 0.100106 0.100060 0.100016 0.099992 0.100003 0.100063 0.100172 0.100316 0.100467 0.100592 0.100660 0.100655 0.100575 0.100434 0.100253 0.100056 0.099865 0.099696 0.099561 0.099462 0.099396 0.099354 0.099321 0.099286 0.099242 0.099190 0.099145 0.099124 0.099149 0.099235 0.099384 0.099586 0.099820 0.100062 0.100288 0.100478 0.100621 0.100716 0.100769 0.100799 0.100825 0.100865 0.100926 0.101002 0.101080 0.101145 0.101188 0.101211 0.101226 0.101245 0.101275 0.101314 0.101353 0.101379 0.101386 0.101375 0.101355 0.101337 0.101332 0.101342 0.101367 0.101403 0.101449 0.101508 0.101585 0.101680 0.101789 0.101897 0.101986 0.102037 0.102039 0.101995 0.101923 0.101851 0.101807 0.101814 0.101880 0.101999 0.102150 0.102308 0.102450 0.102559 0.102626 0.102650 0.102630 0.102572 0.102486 0.102385 0.102286 0.102205 0.102155 0.102147 0.102183 0.102260 0.102367 0.102485 0.102590 0.102660 0.102680 0.102652 0.102589 0.102511 0.102440 0.102383 0.102341 0.102303 0.102260 0.102210 0.102161 0.102134 0.102155 0.102243 0.102404 0.102624 0.102872 0.103108 0.103298 0.103418 0.103466 0.103448 0.103380 0.103274 0.103140 0.102984 0.102816 0.102650 0.102507 0.102405 0.102360 0.102380 0.102462 0.102596 0.102768 0.102965 0.103174 0.103382 0.103578 0.103748 0.103879 0.103958 0.103981 0.103954 0.103886 0.103792 0.103688 0.103586 0.103502 0.103447 0.103435 0.103470 0.103548 0.103651 0.103752 0.103821 0.103832 0.103778 0.103666 0.103524 0.103383 0.103273 0.103211 0.103200 0.103231 0.103289 0.103362 0.103447 0.103543 0.103647 0.103749 0.103832 0.103872 0.103849 0.103754 0.103591 0.103382 0.103157 0.102947 0.102780 0.102670 0.102619 0.102617 0.102653 0.102718 0.102809 0.102930 0.103090 0.103292 0.103529 0.103785 0.104038 0.104260 0.104431 0.104543 0.104597 0.104608 0.104595 0.104577 0.104567 0.104566 0.104569 0.104564 0.104543 0.104505 0.104461 0.104424 0.104408 0.104418 0.104452 0.104499 0.104544 0.104577 0.104593 0.104592 0.104582 0.104567 0.104550 0.104530 0.104501 0.104459 0.104399 0.104320 0.104225 0.104126 0.104040 0.103990 0.103999 0.104083 0.104243 0.104466 0.104724 0.104982 0.105204 0.105357 0.105426 0.105411 0.105330 0.105212 0.105090 0.104993 0.104934 0.104914 0.104923 0.104943 0.104956 0.104952 0.104926 0.104884 0.104835 0.104791 0.104763 0.104761 0.104792 0.104858 0.104957 0.105082 0.105220 0.105348 0.105443 0.105478 0.105439 0.105326 0.105156 0.104960 0.104777 0.104641 0.104577 0.104592 0.104680 0.104822 0.104991 0.105156 0.105296 0.105397 0.105456 0.105476 0.105462 0.105414 0.105331 0.105210 0.105054 0.104869 0.104669 0.104468 0.104279 0.104108 0.103958 0.103829 0.103717 0.103622 0.103540 0.103466 0.103396 0.103326 0.103256 0.103191 0.103143 0.103131 0.103171 0.103272 0.103434 0.103644 0.103883 0.104127 0.104352 0.104540 0.104677 0.104759 0.104789 0.104777 0.104734 0.104673 0.104603 0.104529 0.104451 0.104367 0.104278 0.104184 0.104090 0.104003 0.103931 0.103876 0.103840 0.103816 0.103796 0.103770 0.103732 0.103681 0.103622 0.103560 0.103503 0.103458 0.103431 0.103426 0.103447 0.103491 0.103554 0.103627 0.103695 0.103748 0.103777 0.103779 0.103760 0.103728 0.103696 0.103673 0.103663 0.103662 0.103659 0.103638 0.103585 0.103494 0.103366 0.103213 0.103048 0.102882 0.102721 0.102564 0.102406 0.102245 0.102087 0.101943 0.101832 0.101773 0.101780 0.101854 0.101983 0.102144 0.102307 0.102449 0.102558 0.102635 0.102696 0.102760 0.102844 0.102957 0.103098 0.103258 0.103424 0.103583 0.103723 0.103840 0.103935 0.104013 0.104081 0.104143 0.104204 0.104271 0.104346 0.104432 0.104519 0.104593 0.104635 

0.139700 0.140768 0.141743 0.142577 0.143224 0.143649 0.143831 0.143768 0.143475 0.142982 0.142330 0.141564 0.140723 0.139838 0.138925 0.137989 0.137030 0.136047 0.135042 0.134020 0.132996 0.131987 0.131017 0.130112 0.129295 0.128579 0.127958 0.127411 0.126908 0.126422 0.125938 0.125459 0.125002 0.124590 0.124242 0.123967 0.123758 0.123596 0.123457 0.123317 0.123160 0.122978 0.122774 0.122557 0.122331 0.122094 0.121837 0.121543 0.121203 0.120815 0.120391 0.119951 0.119521 0.119125 0.118778 0.118490 0.118260 0.118085 0.117955 0.117859 0.117783 0.117716 0.117645 0.117561 0.117454 0.117323 0.117165 0.116982 0.116777 0.116553 0.116313 0.116062 0.115806 0.115553 0.115313 0.115097 0.114915 0.114779 0.114699 0.114686 0.114745 0.114875 0.115064 0.115288 0.115517 0.115719 0.115869 0.115957 0.115984 0.115958 0.115891 0.115788 0.115652 0.115484 0.115291 0.115090 0.114905 0.114759 0.114671 0.114640 0.114652 0.114683 0.114706 0.114701 0.114657 0.114580 0.114483 0.114382 0.114294 0.114230 0.114191 0.114173 0.114164 0.114153 0.114134 0.114105 0.114070 0.114034 0.114002 0.113978 0.113966 0.113966 0.113980 0.114006 0.114040 0.114072 0.114092 0.114095 0.114083 0.114068 0.114066 0.114088 0.114136 0.114199 0.114256 0.114285 0.114271 0.114212 0.114116 0.113997 0.113869 0.113742 0.113621 0.113510 0.113412 0.113328 0.113256 0.113191 0.113126 0.113059 0.112990 0.112931 0.112900 0.112914 0.112982 0.113096 0.113236 0.113372 0.113472 0.113521 0.113513 0.113459 0.113374 0.113273 0.113170 0.113075 0.113001 0.112959 0.112961 0.113010 0.113098 0.113206 0.113306 0.113368 0.113370 0.113301 0.113162 0.112968 0.112741 0.112508 0.112292 0.112114 0.111989 0.111920 0.111906 0.111935 0.111992 0.112064 0.112134 0.112194 0.112238 0.112259 0.112251 0.112204 0.112110 0.111966 0.111779 0.111568 0.111356 0.111166 0.111010 0.110888 0.110790 0.110704 0.110622 0.110546 0.110485 0.110457 0.110473 0.110542 0.110664 0.110832 0.111036 0.111257 0.111474 0.111661 0.111793 0.111852 0.111832 0.111738 0.111588 0.111407 0.111221 0.111050 0.110906 0.110790 0.110694 0.110607 0.110520 0.110433 0.110358 0.110313 0.110319 0.110386 0.110505 0.110656 0.110805 0.110922 0.110983 0.110981 0.110926 0.110836 0.110736 0.110643 0.110563 0.110492 0.110417 0.110330 0.110233 0.110143 0.110083 0.110072 0.110114 0.110195 0.110288 0.110364 0.110401 0.110397 0.110362 0.110322 0.110302 0.110322 0.110392 0.110513 0.110680 0.110885 0.111119 0.111373 0.111630 0.111871 0.112071 0.112206 0.112260 0.112230 0.112129 0.111986 0.111836 0.111715 0.111650 0.111651 0.111716 0.111828 0.111967 0.112118 0.112270 0.112420 0.112571 0.112727 0.112885 0.113042 0.113187 0.113309 0.113398 0.113449 0.113462 0.113446 0.113414 0.113382 0.113363 0.113365 0.113386 0.113419 0.113454 0.113484 0.113506 0.113523 0.113540 0.113560 0.113579 0.113592 0.113593 0.113583 0.113570 0.113566 0.113579 0.113611 0.113650 0.113678 0.113677 0.113637 0.113560 0.113464 0.113373 0.113317 0.113317 0.113383 0.113508 0.113676 0.113860 0.114035 0.114185 0.114299 0.114378 0.114429 0.114460 0.114478 0.114486 0.114485 0.114478 0.114470 0.114466 0.114472 0.114493 0.114522 0.114551 0.114564 0.114550 0.114505 0.114434 0.114349 0.114265 0.114197 0.114150 0.114122 0.114107 0.114096 0.114083 0.114068 0.114055 0.114054 0.114072 0.114116 0.114185 0.114276 0.114382 0.114498 0.114621 0.114746 0.114867 0.114972 0.115046 0.115080 0.115076 0.115048 0.115019 0.115011 0.115038 0.115096 0.115171 0.115242 0.115291 0.115308 0.115291 0.115245 0.115173 0.115075 0.114946 0.114785 0.114594 0.114380 0.114158 0.113944 0.113746 0.113569 0.113409 0.113258 0.113110 0.112962 0.112816 0.112683 0.112574 0.112501 0.112472 0.112490 0.112548 0.112633 0.112725 0.112801 0.112843 0.112841 0.112797 0.112728 0.112657 0.112610 0.112608 0.112659 0.112757 0.112884 0.113012 0.113112 0.113159 0.113146 0.113079 0.112978 0.112869 0.112775 0.112711 0.112678 0.112670 0.112672 0.112664 0.112624 0.112532 0.112368 0.112121 0.111795 0.111410 0.111003 0.110617 0.110298 0.110076 0.109969 0.109973 0.110073 0.110241 0.110449 0.110669 0.110876 0.111053 0.111190 0.111281 0.111325 0.111322 0.111278 0.111197 0.111087 0.110955 0.110811 0.110664 0.110523 0.110396 0.110290 0.110209 0.110149 0.110101 0.110054 0.109998 0.109931 0.109857 0.109789 0.109740 0.109717 0.109725 0.109759 0.109811 0.109864 0.109900 0.109902 0.109857 0.109766 0.109639 0.109493 0.109345 0.109205 0.109070 0.108932 0.108782 0.108618 0.108451 0.108298 0.108171 0.108075 0.108000 0.107929 0.107846 0.107745 0.107632 0.107522 0.107434 0.107377 0.107355 0.107361 0.107383 0.107406 0.107414 0.107395 0.107342 0.107255 0.107143 0.107015 0.106884 0.106760 0.106647 0.106542 0.106439 0.106321 0.106175 0.105989 0.105759 0.105494 0.105215 0.104948 0.104723 0.104562 0.104477 0.104463 0.104505 0.104580 0.104662 0.104735 0.104789 0.104825 0.104853 0.104881 0.104918 0.104973 0.105047 0.105142 0.105255 0.105373 0.105484 0.105569 0.105614 0.105612 0.105558 0.105453 0.105301 0.105105 0.104870 0.104600 0.104306 0.104000 0.103697 0.103407 0.103138 0.102888 0.102651 0.102418 0.102186 0.101957 0.101742 0.101553 0.101403 0.101298 0.101234 0.101203 0.101189 0.101177 0.101155 0.101115 0.101057 0.100983 0.100898 0.100808 0.100719 0.100637 0.100570 0.100519 0.100487 0.100468 0.100459 0.100454 0.100446 0.100431 0.100402 0.100355 0.100295 0.100230 0.100175 0.100146 0.100153 0.100194 0.100257 0.100325 0.100380 0.100413 0.100419 0.100407 0.100384 0.100360 0.100340 0.100326 0.100318 0.100313 0.100309 0.100304 0.100296 0.100284 0.100263 0.100234 0.100199 0.100165 0.100147 0.100159 0.100212 0.100309 0.100433 0.100562 0.100663 0.100711 0.100693 0.100609 0.100471 0.100301 0.100118 0.099943 0.099787 0.099661 0.099568 0.099504 0.099461 0.099428 0.099394 0.099351 0.099302 0.099261 0.099246 0.099277 0.099367 0.099518 0.099718 0.099949 0.100187 0.100407 0.100593 0.100733 0.100824 0.100875 0.100904 0.100930 0.100972 0.101036 0.101119 0.101204 0.101277 0.101328 0.101358 0.101379 0.101401 0.101432 0.101469 0.101501 0.101518 0.101513 0.101488 0.101454 0.101424 0.101408 0.101411 0.101434 0.101472 0.101524 0.101592 0.101678 0.101783 0.101900 0.102014 0.102108 0.102161 0.102165 0.102122 0.102049 0.101974 0.101927 0.101932 0.101998 0.102116 0.102266 0.102423 0.102561 0.102664 0.102726 0.102745 0.102723 0.102666 0.102583 0.102488 0.102396 0.102322 0.102278 0.102275 0.102316 0.102396 0.102506 0.102623 0.102724 0.102785 0.102792 0.102744 0.102655 0.102547 0.102442 0.102352 0.102278 0.102213 0.102148 0.102084 0.102030 0.102004 0.102029 0.102123 0.102288 0.102511 0.102762 0.103004 0.103203 0.103336 0.103396 0.103388 0.103321 0.103208 0.103057 0.102881 0.102692 0.102511 0.102360 0.102257 0.102218 0.102246 0.102335 0.102474 0.102649 0.102845 0.103053 0.103264 0.103467 0.103649 0.103797 0.103898 0.103945 0.103939 0.103890 0.103812 0.103719 0.103625 0.103545 0.103491 0.103476 0.103506 0.103576 0.103670 0.103762 0.103821 0.103826 0.103765 0.103649 0.103501 0.103354 0.103236 0.103166 0.103145 0.103165 0.103214 0.103283 0.103368 0.103468 0.103580 0.103691 0.103780 0.103821 0.103794 0.103689 0.103513 0.103290 0.103051 0.102831 0.102657 0.102544 0.102492 0.102491 0.102530 0.102598 0.102693 0.102819 0.102984 0.103190 0.103430 0.103688 0.103940 0.104159 0.104325 0.104429 0.104474 0.104477 0.104458 0.104436 0.104425 0.104425 0.104431 0.104431 0.104418 0.104393 0.104366 0.104352 0.104362 0.104403 0.104467 0.104541 0.104609 0.104658 0.104681 0.104681 0.104663 0.104635 0.104601 0.104562 0.104515 0.104455 0.104379 0.104284 0.104177 0.104068 0.103974 0.103919 0.103924 0.104005 0.104162 0.104383 0.104639 0.104895 0.105114 0.105266 0.105334 0.105319 0.105237 0.105117 0.104993 0.104892 0.104832 0.104813 0.104826 0.104853 0.104876 0.104882 0.104868 0.104835 0.104794 0.104756 0.104732 0.104733 0.104765 0.104830 0.104927 0.105048 0.105181 0.105305 0.105396 0.105433 0.105400 0.105299 0.105144 0.104967 0.104801 0.104679 0.104622 0.104637 0.104719 0.104848 0.104999 0.105147 0.105269 0.105356 0.105403 0.105414 0.105394 0.105342 0.105256 0.105133 0.104975 0.104791 0.104597 0.104408 0.104236 0.104090 0.103970 0.103871 0.103787 0.103712 0.103640 0.103568 0.103494 0.103415 0.103335 0.103261 0.103210 0.103200 0.103247 0.103361 0.103541 0.103771 0.104029 0.104287 0.104520 0.104709 0.104842 0.104917 0.104938 0.104916 0.104864 0.104794 0.104716 0.104633 0.104548 0.104459 0.104365 0.104269 0.104174 0.104086 0.104010 0.103949 0.103903 0.103864 0.103824 0.103777 0.103719 0.103653 0.103585 0.103526 0.103483 0.103463 0.103467 0.103495 0.103545 0.103611 0.103687 0.103761 0.103825 0.103869 0.103889 0.103886 0.103864 0.103834 0.103805 0.103786 0.103778 0.103778 0.103773 0.103749 0.103692 0.103597 0.103466 0.103311 0.103143 0.102975 0.102811 0.102649 0.102485 0.102318 0.102152 0.102001 0.101884 0.101822 0.101828 0.101906 0.102044 0.102217 0.102397 0.102558 0.102686 0.102782 0.102859 0.102934 0.103023 0.103133 0.103264 0.103412 0.103563 0.103706 0.103832 0.103936 0.104022 0.104092 0.104153 0.104211 0.104268 0.104329 0.104397 0.104473 0.104549 0.104614 0.104649 

0.138752 0.139865 0.140926 0.141892 0.142713 0.143348 0.143763 0.143938 0.143872 0.143577 0.143083 0.142429 0.141653 0.140792 0.139869 0.138901 0.137899 0.136872 0.135827 0.134775 0.133727 0.132698 0.131709 0.130782 0.129937 0.129184 0.128519 0.127923 0.127367 0.126829 0.126295 0.125770 0.125271 0.124824 0.124446 0.124146 0.123918 0.123743 0.123599 0.123460 0.123311 0.123141 0.122950 0.122740 0.122514 0.122266 0.121988 0.121669 0.121303 0.120892 0.120452 0.120005 0.119575 0.119183 0.118840 0.118553 0.118323 0.118143 0.118007 0.117906 0.117828 0.117761 0.117694 0.117617 0.117523 0.117407 0.117268 0.117106 0.116924 0.116721 0.116499 0.116261 0.116010 0.115754 0.115503 0.115268 0.115062 0.114899 0.114793 0.114757 0.114798 0.114917 0.115103 0.115331 0.115571 0.115789 0.115960 0.116068 0.116114 0.116103 0.116045 0.115948 0.115812 0.115641 0.115441 0.115230 0.115030 0.114866 0.114755 0.114701 0.114691 0.114702 0.114709 0.114692 0.114642 0.114563 0.114468 0.114373 0.114293 0.114237 0.114208 0.114198 0.114197 0.114194 0.114182 0.114158 0.114126 0.114092 0.114061 0.114036 0.114021 0.114018 0.114029 0.114052 0.114082 0.114109 0.114121 0.114112 0.114086 0.114056 0.114040 0.114051 0.114095 0.114158 0.114221 0.114259 0.114256 0.114206 0.114116 0.114000 0.113872 0.113742 0.113617 0.113502 0.113400 0.113312 0.113240 0.113179 0.113124 0.113069 0.113017 0.112977 0.112964 0.112992 0.113067 0.113183 0.113317 0.113441 0.113530 0.113567 0.113552 0.113494 0.113409 0.113311 0.113211 0.113120 0.113049 0.113009 0.113010 0.113056 0.113136 0.113232 0.113316 0.113361 0.113348 0.113268 0.113126 0.112936 0.112719 0.112499 0.112298 0.112134 0.112019 0.111958 0.111947 0.111976 0.112033 0.112102 0.112173 0.112237 0.112286 0.112317 0.112320 0.112284 0.112201 0.112066 0.111888 0.111684 0.111482 0.111303 0.111161 0.111054 0.110972 0.110897 0.110820 0.110740 0.110667 0.110618 0.110610 0.110655 0.110759 0.110916 0.111118 0.111344 0.111569 0.111763 0.111901 0.111961 0.111937 0.111836 0.111677 0.111487 0.111293 0.111117 0.110971 0.110854 0.110756 0.110666 0.110572 0.110476 0.110392 0.110341 0.110344 0.110413 0.110540 0.110704 0.110870 0.111006 0.111085 0.111100 0.111057 0.110976 0.110880 0.110787 0.110706 0.110630 0.110548 0.110450 0.110340 0.110235 0.110159 0.110134 0.110165 0.110241 0.110334 0.110415 0.110463 0.110472 0.110454 0.110430 0.110423 0.110454 0.110530 0.110655 0.110824 0.111030 0.111266 0.111522 0.111783 0.112029 0.112233 0.112373 0.112432 0.112408 0.112314 0.112178 0.112036 0.111922 0.111861 0.111862 0.111921 0.112025 0.112154 0.112294 0.112436 0.112577 0.112720 0.112869 0.113022 0.113176 0.113321 0.113445 0.113537 0.113588 0.113600 0.113577 0.113535 0.113489 0.113456 0.113444 0.113454 0.113479 0.113511 0.113541 0.113569 0.113596 0.113627 0.113661 0.113696 0.113721 0.113731 0.113725 0.113712 0.113705 0.113714 0.113742 0.113778 0.113804 0.113801 0.113759 0.113677 0.113572 0.113470 0.113398 0.113381 0.113429 0.113539 0.113694 0.113870 0.114043 0.114194 0.114312 0.114398 0.114455 0.114491 0.114511 0.114521 0.114523 0.114522 0.114522 0.114529 0.114546 0.114573 0.114603 0.114625 0.114627 0.114599 0.114541 0.114459 0.114370 0.114290 0.114231 0.114200 0.114191 0.114196 0.114204 0.114207 0.114204 0.114199 0.114201 0.114218 0.114255 0.114313 0.114388 0.114476 0.114573 0.114680 0.114795 0.114914 0.115025 0.115113 0.115164 0.115179 0.115167 0.115152 0.115157 0.115195 0.115264 0.115350 0.115429 0.115481 0.115494 0.115467 0.115404 0.115312 0.115193 0.115049 0.114878 0.114684 0.114473 0.114259 0.114054 0.113866 0.113695 0.113537 0.113384 0.113230 0.113074 0.112921 0.112783 0.112672 0.112601 0.112578 0.112602 0.112665 0.112751 0.112839 0.112908 0.112940 0.112929 0.112877 0.112803 0.112728 0.112676 0.112668 0.112712 0.112803 0.112924 0.113051 0.113155 0.113215 0.113221 0.113175 0.113094 0.112999 0.112912 0.112845 0.112803 0.112779 0.112762 0.112737 0.112685 0.112586 0.112422 0.112183 0.111868 0.111497 0.111101 0.110723 0.110405 0.110179 0.110065 0.110061 0.110154 0.110319 0.110527 0.110750 0.110963 0.111150 0.111298 0.111399 0.111451 0.111455 0.111412 0.111329 0.111212 0.111068 0.110908 0.110742 0.110581 0.110435 0.110316 0.110228 0.110168 0.110128 0.110096 0.110060 0.110015 0.109966 0.109920 0.109890 0.109883 0.109903 0.109946 0.110002 0.110057 0.110090 0.110085 0.110030 0.109927 0.109785 0.109625 0.109463 0.109310 0.109166 0.109020 0.108865 0.108698 0.108529 0.108371 0.108240 0.108139 0.108060 0.107988 0.107906 0.107809 0.107705 0.107609 0.107536 0.107498 0.107495 0.107519 0.107554 0.107584 0.107590 0.107561 0.107490 0.107380 0.107240 0.107083 0.106925 0.106775 0.106641 0.106519 0.106402 0.106276 0.106125 0.105937 0.105708 0.105447 0.105173 0.104911 0.104691 0.104534 0.104451 0.104438 0.104481 0.104555 0.104638 0.104713 0.104773 0.104819 0.104858 0.104899 0.104950 0.105016 0.105100 0.105202 0.105319 0.105442 0.105558 0.105652 0.105709 0.105722 0.105686 0.105599 0.105464 0.105281 0.105053 0.104785 0.104486 0.104168 0.103847 0.103534 0.103239 0.102963 0.102699 0.102442 0.102188 0.101941 0.101711 0.101513 0.101358 0.101253 0.101195 0.101175 0.101175 0.101179 0.101173 0.101149 0.101103 0.101039 0.100963 0.100881 0.100802 0.100733 0.100679 0.100642 0.100619 0.100606 0.100598 0.100589 0.100575 0.100551 0.100514 0.100462 0.100400 0.100336 0.100286 0.100264 0.100278 0.100325 0.100395 0.100470 0.100532 0.100570 0.100582 0.100572 0.100548 0.100519 0.100490 0.100463 0.100438 0.100415 0.100395 0.100377 0.100361 0.100347 0.100331 0.100311 0.100287 0.100264 0.100252 0.100265 0.100311 0.100392 0.100495 0.100597 0.100671 0.100697 0.100664 0.100575 0.100444 0.100290 0.100130 0.099978 0.099845 0.099738 0.099659 0.099605 0.099569 0.099540 0.099508 0.099467 0.099421 0.099380 0.099365 0.099395 0.099482 0.099628 0.099822 0.100045 0.100274 0.100488 0.100670 0.100809 0.100902 0.100957 0.100991 0.101025 0.101076 0.101150 0.101242 0.101336 0.101415 0.101470 0.101503 0.101524 0.101544 0.101570 0.101599 0.101623 0.101630 0.101614 0.101578 0.101533 0.101493 0.101469 0.101468 0.101487 0.101525 0.101578 0.101648 0.101738 0.101847 0.101970 0.102090 0.102189 0.102248 0.102256 0.102216 0.102143 0.102067 0.102019 0.102021 0.102086 0.102204 0.102354 0.102509 0.102646 0.102747 0.102806 0.102822 0.102798 0.102741 0.102660 0.102567 0.102477 0.102404 0.102363 0.102362 0.102405 0.102488 0.102599 0.102716 0.102813 0.102867 0.102862 0.102799 0.102692 0.102563 0.102434 0.102318 0.102219 0.102130 0.102046 0.101968 0.101906 0.101879 0.101906 0.102001 0.102167 0.102389 0.102639 0.102882 0.103086 0.103228 0.103299 0.103300 0.103237 0.103119 0.102958 0.102767 0.102565 0.102373 0.102217 0.102116 0.102083 0.102118 0.102214 0.102356 0.102530 0.102722 0.102925 0.103133 0.103338 0.103528 0.103690 0.103810 0.103879 0.103897 0.103869 0.103809 0.103731 0.103648 0.103574 0.103523 0.103506 0.103530 0.103592 0.103677 0.103759 0.103811 0.103808 0.103742 0.103620 0.103467 0.103313 0.103187 0.103106 0.103075 0.103085 0.103127 0.103192 0.103277 0.103382 0.103500 0.103619 0.103713 0.103756 0.103725 0.103612 0.103424 0.103187 0.102933 0.102700 0.102515 0.102393 0.102338 0.102339 0.102383 0.102461 0.102569 0.102708 0.102884 0.103098 0.103343 0.103599 0.103845 0.104053 0.104207 0.104299 0.104334 0.104329 0.104307 0.104286 0.104279 0.104287 0.104300 0.104307 0.104303 0.104289 0.104275 0.104278 0.104309 0.104373 0.104461 0.104558 0.104645 0.104708 0.104739 0.104740 0.104717 0.104678 0.104632 0.104579 0.104519 0.104446 0.104359 0.104257 0.104144 0.104030 0.103933 0.103875 0.103879 0.103957 0.104112 0.104330 0.104581 0.104831 0.105043 0.105188 0.105248 0.105224 0.105135 0.105009 0.104879 0.104776 0.104716 0.104702 0.104723 0.104762 0.104798 0.104819 0.104817 0.104794 0.104760 0.104726 0.104704 0.104705 0.104737 0.104802 0.104897 0.105016 0.105146 0.105266 0.105355 0.105393 0.105364 0.105271 0.105128 0.104963 0.104809 0.104695 0.104642 0.104655 0.104730 0.104849 0.104988 0.105123 0.105235 0.105312 0.105353 0.105359 0.105334 0.105279 0.105191 0.105066 0.104908 0.104727 0.104538 0.104360 0.104207 0.104084 0.103991 0.103920 0.103860 0.103802 0.103739 0.103666 0.103583 0.103493 0.103400 0.103318 0.103262 0.103254 0.103311 0.103442 0.103643 0.103896 0.104173 0.104443 0.104681 0.104866 0.104989 0.105050 0.105058 0.105025 0.104966 0.104892 0.104812 0.104729 0.104643 0.104554 0.104461 0.104364 0.104267 0.104176 0.104095 0.104026 0.103967 0.103912 0.103855 0.103791 0.103717 0.103641 0.103570 0.103516 0.103487 0.103487 0.103517 0.103571 0.103643 0.103724 0.103804 0.103875 0.103930 0.103963 0.103974 0.103966 0.103946 0.103922 0.103903 0.103895 0.103897 0.103902 0.103899 0.103872 0.103810 0.103708 0.103569 0.103406 0.103232 0.103059 0.102892 0.102729 0.102567 0.102401 0.102237 0.102087 0.101970 0.101905 0.101909 0.101985 0.102123 0.102299 0.102485 0.102655 0.102795 0.102903 0.102989 0.103068 0.103154 0.103256 0.103376 0.103509 0.103647 0.103779 0.103898 0.103997 0.104079 0.104147 0.104205 0.104259 0.104312 0.104367 0.104428 0.104493 0.104559 0.104613 0.104643 

0.137810 0.138932 0.140036 0.141086 0.142037 0.142844 0.143464 0.143866 0.144030 0.143952 0.143648 0.143143 0.142473 0.141671 0.140770 0.139794 0.138766 0.137704 0.136625 0.135543 0.134472 0.133426 0.132421 0.131475 0.130605 0.129818 0.129111 0.128467 0.127860 0.127270 0.126687 0.126117 0.125579 0.125095 0.124685 0.124355 0.124100 0.123904 0.123746 0.123603 0.123458 0.123300 0.123123 0.122926 0.122703 0.122447 0.122150 0.121803 0.121407 0.120969 0.120509 0.120050 0.119615 0.119223 0.118883 0.118598 0.118368 0.118188 0.118051 0.117948 0.117871 0.117806 0.117742 0.117670 0.117581 0.117474 0.117346 0.117200 0.117036 0.116855 0.116655 0.116437 0.116200 0.115950 0.115695 0.115448 0.115221 0.115034 0.114901 0.114841 0.114864 0.114973 0.115155 0.115388 0.115639 0.115872 0.116059 0.116183 0.116241 0.116240 0.116188 0.116092 0.115956 0.115782 0.115577 0.115355 0.115140 0.114955 0.114820 0.114740 0.114705 0.114694 0.114685 0.114658 0.114607 0.114532 0.114445 0.114361 0.114291 0.114245 0.114222 0.114216 0.114217 0.114213 0.114199 0.114173 0.114138 0.114101 0.114065 0.114035 0.114014 0.114006 0.114013 0.114035 0.114067 0.114098 0.114113 0.114107 0.114080 0.114045 0.114023 0.114027 0.114063 0.114122 0.114181 0.114219 0.114216 0.114167 0.114079 0.113964 0.113836 0.113706 0.113581 0.113464 0.113360 0.113271 0.113199 0.113141 0.113091 0.113046 0.113007 0.112980 0.112979 0.113017 0.113096 0.113208 0.113333 0.113445 0.113520 0.113546 0.113523 0.113463 0.113379 0.113284 0.113189 0.113103 0.113037 0.113001 0.113005 0.113050 0.113126 0.113212 0.113283 0.113314 0.113287 0.113199 0.113056 0.112873 0.112671 0.112469 0.112286 0.112138 0.112035 0.111979 0.111967 0.111993 0.112043 0.112107 0.112175 0.112240 0.112296 0.112337 0.112352 0.112331 0.112261 0.112138 0.111971 0.111779 0.111588 0.111423 0.111295 0.111204 0.111135 0.111070 0.110996 0.110910 0.110824 0.110754 0.110722 0.110743 0.110826 0.110970 0.111163 0.111387 0.111614 0.111812 0.111952 0.112014 0.111990 0.111888 0.111727 0.111535 0.111341 0.111166 0.111020 0.110902 0.110802 0.110706 0.110604 0.110500 0.110407 0.110351 0.110353 0.110424 0.110559 0.110734 0.110914 0.111067 0.111165 0.111198 0.111171 0.111102 0.111013 0.110924 0.110842 0.110762 0.110671 0.110562 0.110438 0.110318 0.110226 0.110186 0.110204 0.110271 0.110360 0.110443 0.110498 0.110520 0.110517 0.110510 0.110518 0.110561 0.110645 0.110773 0.110941 0.111144 0.111376 0.111630 0.111889 0.112134 0.112339 0.112480 0.112541 0.112520 0.112430 0.112300 0.112164 0.112056 0.112000 0.112005 0.112066 0.112170 0.112299 0.112438 0.112578 0.112717 0.112858 0.113002 0.113151 0.113301 0.113443 0.113565 0.113654 0.113702 0.113705 0.113671 0.113614 0.113552 0.113503 0.113477 0.113477 0.113496 0.113526 0.113559 0.113592 0.113628 0.113670 0.113718 0.113766 0.113805 0.113825 0.113826 0.113816 0.113808 0.113814 0.113838 0.113871 0.113894 0.113888 0.113840 0.113751 0.113636 0.113520 0.113432 0.113398 0.113429 0.113524 0.113667 0.113835 0.114003 0.114153 0.114274 0.114364 0.114427 0.114469 0.114495 0.114511 0.114522 0.114533 0.114548 0.114571 0.114603 0.114639 0.114670 0.114686 0.114673 0.114628 0.114552 0.114457 0.114360 0.114280 0.114230 0.114213 0.114224 0.114250 0.114277 0.114297 0.114307 0.114310 0.114316 0.114333 0.114366 0.114415 0.114478 0.114551 0.114634 0.114729 0.114837 0.114954 0.115070 0.115168 0.115233 0.115261 0.115261 0.115255 0.115267 0.115311 0.115387 0.115480 0.115566 0.115622 0.115635 0.115601 0.115527 0.115420 0.115287 0.115130 0.114950 0.114751 0.114540 0.114329 0.114127 0.113941 0.113771 0.113611 0.113452 0.113291 0.113126 0.112966 0.112823 0.112712 0.112644 0.112626 0.112654 0.112719 0.112803 0.112886 0.112947 0.112973 0.112958 0.112906 0.112834 0.112762 0.112713 0.112704 0.112743 0.112826 0.112938 0.113059 0.113163 0.113231 0.113252 0.113227 0.113167 0.113092 0.113017 0.112955 0.112908 0.112874 0.112843 0.112802 0.112738 0.112632 0.112469 0.112237 0.111935 0.111578 0.111195 0.110826 0.110510 0.110281 0.110157 0.110142 0.110223 0.110378 0.110579 0.110801 0.111019 0.111214 0.111372 0.111486 0.111549 0.111562 0.111526 0.111444 0.111324 0.111174 0.111002 0.110821 0.110644 0.110483 0.110351 0.110254 0.110192 0.110156 0.110134 0.110113 0.110086 0.110056 0.110029 0.110015 0.110021 0.110051 0.110099 0.110156 0.110207 0.110233 0.110218 0.110153 0.110037 0.109885 0.109715 0.109547 0.109389 0.109241 0.109094 0.108937 0.108767 0.108593 0.108428 0.108287 0.108174 0.108084 0.108002 0.107914 0.107817 0.107718 0.107633 0.107578 0.107562 0.107583 0.107630 0.107683 0.107721 0.107726 0.107684 0.107591 0.107452 0.107280 0.107092 0.106905 0.106732 0.106581 0.106449 0.106327 0.106201 0.106053 0.105872 0.105651 0.105397 0.105128 0.104871 0.104654 0.104498 0.104414 0.104398 0.104435 0.104504 0.104583 0.104657 0.104719 0.104773 0.104825 0.104882 0.104949 0.105029 0.105126 0.105237 0.105361 0.105489 0.105611 0.105712 0.105780 0.105805 0.105782 0.105708 0.105585 0.105411 0.105189 0.104923 0.104622 0.104297 0.103965 0.103640 0.103329 0.103035 0.102754 0.102480 0.102211 0.101950 0.101708 0.101501 0.101340 0.101233 0.101178 0.101164 0.101176 0.101194 0.101204 0.101193 0.101159 0.101103 0.101032 0.100954 0.100879 0.100815 0.100767 0.100735 0.100716 0.100705 0.100696 0.100684 0.100664 0.100634 0.100592 0.100538 0.100476 0.100416 0.100371 0.100355 0.100374 0.100427 0.100501 0.100579 0.100645 0.100686 0.100701 0.100692 0.100667 0.100632 0.100593 0.100551 0.100508 0.100466 0.100427 0.100394 0.100369 0.100352 0.100339 0.100327 0.100313 0.100300 0.100296 0.100310 0.100351 0.100416 0.100496 0.100570 0.100615 0.100617 0.100568 0.100475 0.100353 0.100218 0.100085 0.099963 0.099859 0.099778 0.099720 0.099682 0.099658 0.099637 0.099610 0.099571 0.099524 0.099481 0.099461 0.099484 0.099561 0.099695 0.099877 0.100089 0.100309 0.100518 0.100697 0.100838 0.100938 0.101003 0.101049 0.101096 0.101159 0.101245 0.101347 0.101447 0.101530 0.101585 0.101616 0.101631 0.101645 0.101664 0.101685 0.101699 0.101697 0.101672 0.101629 0.101578 0.101533 0.101505 0.101500 0.101516 0.101549 0.101598 0.101664 0.101750 0.101858 0.101981 0.102106 0.102211 0.102277 0.102291 0.102256 0.102186 0.102111 0.102061 0.102063 0.102125 0.102243 0.102393 0.102548 0.102684 0.102784 0.102842 0.102857 0.102833 0.102776 0.102695 0.102601 0.102510 0.102437 0.102396 0.102396 0.102440 0.102525 0.102636 0.102751 0.102844 0.102891 0.102879 0.102807 0.102691 0.102552 0.102411 0.102281 0.102164 0.102057 0.101957 0.101866 0.101795 0.101763 0.101789 0.101884 0.102048 0.102266 0.102511 0.102751 0.102956 0.103103 0.103182 0.103191 0.103134 0.103018 0.102853 0.102656 0.102448 0.102253 0.102097 0.102002 0.101976 0.102020 0.102122 0.102266 0.102436 0.102621 0.102815 0.103014 0.103214 0.103405 0.103574 0.103708 0.103795 0.103832 0.103825 0.103784 0.103721 0.103650 0.103584 0.103536 0.103518 0.103537 0.103591 0.103668 0.103744 0.103790 0.103784 0.103714 0.103589 0.103431 0.103269 0.103134 0.103043 0.103000 0.103000 0.103034 0.103096 0.103182 0.103291 0.103417 0.103543 0.103644 0.103690 0.103658 0.103539 0.103341 0.103090 0.102820 0.102569 0.102367 0.102233 0.102170 0.102172 0.102225 0.102317 0.102444 0.102604 0.102797 0.103023 0.103271 0.103523 0.103757 0.103950 0.104087 0.104163 0.104187 0.104177 0.104156 0.104143 0.104148 0.104168 0.104193 0.104212 0.104217 0.104211 0.104206 0.104219 0.104262 0.104339 0.104443 0.104555 0.104656 0.104729 0.104766 0.104768 0.104741 0.104697 0.104643 0.104583 0.104516 0.104439 0.104349 0.104244 0.104130 0.104017 0.103921 0.103864 0.103867 0.103944 0.104096 0.104308 0.104553 0.104793 0.104994 0.105127 0.105174 0.105139 0.105038 0.104902 0.104767 0.104661 0.104603 0.104596 0.104628 0.104681 0.104734 0.104769 0.104780 0.104766 0.104736 0.104702 0.104679 0.104678 0.104708 0.104771 0.104865 0.104984 0.105112 0.105232 0.105321 0.105358 0.105333 0.105244 0.105107 0.104949 0.104800 0.104689 0.104634 0.104644 0.104712 0.104823 0.104956 0.105086 0.105194 0.105270 0.105310 0.105316 0.105291 0.105235 0.105144 0.105019 0.104861 0.104683 0.104501 0.104334 0.104196 0.104093 0.104022 0.103972 0.103931 0.103884 0.103823 0.103745 0.103652 0.103548 0.103443 0.103353 0.103295 0.103293 0.103363 0.103514 0.103738 0.104013 0.104307 0.104588 0.104825 0.105000 0.105107 0.105150 0.105142 0.105098 0.105034 0.104960 0.104884 0.104807 0.104729 0.104645 0.104556 0.104462 0.104365 0.104271 0.104184 0.104104 0.104032 0.103962 0.103888 0.103809 0.103725 0.103643 0.103572 0.103525 0.103508 0.103525 0.103572 0.103643 0.103728 0.103814 0.103892 0.103954 0.103995 0.104015 0.104016 0.104005 0.103989 0.103976 0.103973 0.103982 0.103999 0.104016 0.104018 0.103990 0.103921 0.103808 0.103658 0.103483 0.103300 0.103122 0.102954 0.102795 0.102640 0.102485 0.102332 0.102191 0.102078 0.102013 0.102012 0.102079 0.102207 0.102376 0.102558 0.102729 0.102872 0.102983 0.103071 0.103147 0.103224 0.103314 0.103420 0.103541 0.103671 0.103800 0.103919 0.104022 0.104107 0.104178 0.104237 0.104290 0.104339 0.104388 0.104440 0.104496 0.104552 0.104599 0.104624 

0.136913 0.138013 0.139123 0.140214 0.141248 0.142181 0.142968 0.143568 0.143948 0.144091 0.143995 0.143672 0.143146 0.142447 0.141607 0.140657 0.139629 0.138550 0.137447 0.136341 0.135249 0.134185 0.133164 0.132201 0.131308 0.130491 0.129747 0.129058 0.128403 0.127765 0.127137 0.126526 0.125951 0.125432 0.124987 0.124623 0.124335 0.124109 0.123927 0.123770 0.123622 0.123471 0.123307 0.123122 0.122905 0.122644 0.122331 0.121960 0.121534 0.121069 0.120585 0.120110 0.119667 0.119271 0.118930 0.118647 0.118418 0.118240 0.118105 0.118005 0.117930 0.117868 0.117805 0.117732 0.117642 0.117533 0.117408 0.117270 0.117120 0.116959 0.116784 0.116591 0.116376 0.116142 0.115893 0.115640 0.115400 0.115192 0.115036 0.114953 0.114958 0.115055 0.115234 0.115470 0.115729 0.115973 0.116172 0.116306 0.116372 0.116374 0.116322 0.116225 0.116087 0.115910 0.115699 0.115468 0.115239 0.115034 0.114875 0.114768 0.114707 0.114675 0.114652 0.114619 0.114570 0.114503 0.114429 0.114358 0.114300 0.114263 0.114244 0.114236 0.114231 0.114219 0.114195 0.114159 0.114115 0.114069 0.114023 0.113984 0.113954 0.113938 0.113941 0.113965 0.114004 0.114048 0.114079 0.114089 0.114075 0.114049 0.114028 0.114028 0.114057 0.114105 0.114154 0.114181 0.114171 0.114117 0.114026 0.113911 0.113785 0.113657 0.113533 0.113417 0.113313 0.113223 0.113150 0.113092 0.113045 0.113004 0.112970 0.112950 0.112955 0.112995 0.113073 0.113179 0.113295 0.113394 0.113458 0.113475 0.113447 0.113386 0.113304 0.113213 0.113122 0.113041 0.112979 0.112947 0.112954 0.113000 0.113073 0.113154 0.113216 0.113235 0.113200 0.113108 0.112968 0.112797 0.112612 0.112431 0.112269 0.112138 0.112044 0.111991 0.111976 0.111993 0.112033 0.112089 0.112152 0.112217 0.112279 0.112329 0.112357 0.112349 0.112292 0.112183 0.112029 0.111849 0.111671 0.111519 0.111405 0.111326 0.111267 0.111208 0.111134 0.111044 0.110945 0.110859 0.110806 0.110806 0.110869 0.110996 0.111178 0.111394 0.111615 0.111811 0.111952 0.112015 0.111995 0.111896 0.111740 0.111553 0.111364 0.111192 0.111048 0.110930 0.110825 0.110721 0.110610 0.110496 0.110396 0.110335 0.110336 0.110409 0.110549 0.110731 0.110923 0.111089 0.111205 0.111257 0.111248 0.111195 0.111119 0.111037 0.110957 0.110873 0.110775 0.110655 0.110519 0.110384 0.110278 0.110224 0.110230 0.110287 0.110370 0.110451 0.110510 0.110541 0.110552 0.110560 0.110585 0.110639 0.110732 0.110862 0.111027 0.111224 0.111449 0.111695 0.111948 0.112188 0.112389 0.112527 0.112586 0.112564 0.112475 0.112346 0.112214 0.112109 0.112058 0.112068 0.112136 0.112247 0.112385 0.112534 0.112682 0.112828 0.112971 0.113116 0.113262 0.113408 0.113546 0.113662 0.113744 0.113783 0.113774 0.113725 0.113651 0.113572 0.113509 0.113473 0.113466 0.113483 0.113514 0.113550 0.113588 0.113630 0.113680 0.113736 0.113794 0.113842 0.113871 0.113878 0.113871 0.113863 0.113866 0.113886 0.113913 0.113930 0.113918 0.113864 0.113768 0.113643 0.113515 0.113413 0.113364 0.113380 0.113462 0.113593 0.113752 0.113915 0.114062 0.114183 0.114277 0.114346 0.114395 0.114430 0.114458 0.114484 0.114513 0.114550 0.114595 0.114644 0.114692 0.114725 0.114733 0.114706 0.114642 0.114547 0.114436 0.114330 0.114248 0.114203 0.114199 0.114228 0.114273 0.114320 0.114355 0.114377 0.114389 0.114400 0.114418 0.114449 0.114493 0.114548 0.114611 0.114685 0.114771 0.114873 0.114988 0.115105 0.115208 0.115279 0.115314 0.115321 0.115319 0.115333 0.115379 0.115457 0.115553 0.115643 0.115704 0.115719 0.115686 0.115608 0.115495 0.115353 0.115188 0.115000 0.114795 0.114580 0.114365 0.114161 0.113972 0.113798 0.113632 0.113466 0.113296 0.113124 0.112959 0.112813 0.112701 0.112635 0.112619 0.112648 0.112712 0.112791 0.112868 0.112924 0.112947 0.112933 0.112889 0.112827 0.112766 0.112726 0.112720 0.112755 0.112830 0.112932 0.113044 0.113144 0.113216 0.113249 0.113242 0.113205 0.113151 0.113094 0.113041 0.112997 0.112957 0.112915 0.112862 0.112787 0.112675 0.112513 0.112288 0.111999 0.111657 0.111289 0.110929 0.110617 0.110385 0.110252 0.110223 0.110288 0.110427 0.110617 0.110832 0.111049 0.111249 0.111417 0.111542 0.111617 0.111641 0.111613 0.111538 0.111420 0.111268 0.111090 0.110900 0.110710 0.110537 0.110393 0.110287 0.110219 0.110183 0.110166 0.110154 0.110141 0.110125 0.110113 0.110112 0.110128 0.110163 0.110213 0.110267 0.110310 0.110327 0.110301 0.110224 0.110100 0.109942 0.109770 0.109602 0.109448 0.109304 0.109160 0.109003 0.108831 0.108649 0.108473 0.108316 0.108187 0.108080 0.107982 0.107882 0.107777 0.107679 0.107602 0.107563 0.107570 0.107618 0.107690 0.107762 0.107810 0.107812 0.107758 0.107643 0.107476 0.107273 0.107056 0.106843 0.106652 0.106490 0.106355 0.106236 0.106118 0.105981 0.105811 0.105600 0.105355 0.105092 0.104839 0.104621 0.104463 0.104372 0.104348 0.104375 0.104433 0.104503 0.104570 0.104632 0.104691 0.104752 0.104823 0.104907 0.105004 0.105115 0.105238 0.105372 0.105508 0.105638 0.105747 0.105823 0.105858 0.105845 0.105780 0.105663 0.105494 0.105276 0.105012 0.104712 0.104387 0.104053 0.103724 0.103408 0.103108 0.102821 0.102541 0.102265 0.101997 0.101748 0.101532 0.101364 0.101252 0.101195 0.101184 0.101202 0.101230 0.101250 0.101249 0.101222 0.101169 0.101099 0.101020 0.100943 0.100877 0.100828 0.100796 0.100777 0.100766 0.100756 0.100743 0.100723 0.100693 0.100652 0.100600 0.100543 0.100488 0.100450 0.100439 0.100462 0.100517 0.100591 0.100667 0.100731 0.100770 0.100783 0.100771 0.100741 0.100699 0.100647 0.100590 0.100528 0.100465 0.100407 0.100359 0.100324 0.100303 0.100293 0.100288 0.100285 0.100283 0.100286 0.100304 0.100339 0.100391 0.100449 0.100495 0.100512 0.100489 0.100425 0.100329 0.100217 0.100102 0.099996 0.099906 0.099833 0.099780 0.099746 0.099727 0.099716 0.099705 0.099684 0.099647 0.099599 0.099550 0.099521 0.099531 0.099593 0.099712 0.099879 0.100078 0.100290 0.100494 0.100676 0.100824 0.100935 0.101014 0.101075 0.101137 0.101214 0.101311 0.101419 0.101522 0.101603 0.101653 0.101677 0.101685 0.101690 0.101701 0.101714 0.101721 0.101712 0.101683 0.101637 0.101584 0.101539 0.101511 0.101504 0.101515 0.101541 0.101579 0.101633 0.101709 0.101809 0.101929 0.102055 0.102165 0.102238 0.102261 0.102233 0.102169 0.102096 0.102048 0.102049 0.102112 0.102228 0.102377 0.102531 0.102666 0.102765 0.102823 0.102838 0.102814 0.102757 0.102675 0.102581 0.102489 0.102414 0.102372 0.102372 0.102418 0.102503 0.102615 0.102728 0.102818 0.102861 0.102847 0.102775 0.102661 0.102524 0.102384 0.102250 0.102126 0.102007 0.101893 0.101788 0.101706 0.101666 0.101686 0.101777 0.101936 0.102148 0.102387 0.102622 0.102824 0.102973 0.103057 0.103074 0.103024 0.102914 0.102754 0.102560 0.102355 0.102166 0.102018 0.101932 0.101917 0.101971 0.102079 0.102224 0.102390 0.102566 0.102747 0.102932 0.103120 0.103304 0.103473 0.103613 0.103711 0.103763 0.103772 0.103746 0.103697 0.103636 0.103577 0.103532 0.103513 0.103528 0.103578 0.103651 0.103724 0.103769 0.103764 0.103695 0.103569 0.103406 0.103237 0.103091 0.102986 0.102929 0.102918 0.102944 0.103002 0.103090 0.103206 0.103341 0.103478 0.103588 0.103642 0.103613 0.103491 0.103285 0.103020 0.102732 0.102460 0.102238 0.102087 0.102014 0.102014 0.102075 0.102185 0.102335 0.102518 0.102732 0.102970 0.103221 0.103466 0.103686 0.103860 0.103978 0.104038 0.104053 0.104043 0.104029 0.104030 0.104052 0.104091 0.104134 0.104166 0.104179 0.104178 0.104176 0.104190 0.104236 0.104317 0.104425 0.104543 0.104651 0.104729 0.104770 0.104773 0.104746 0.104701 0.104646 0.104585 0.104519 0.104443 0.104355 0.104255 0.104145 0.104036 0.103945 0.103890 0.103894 0.103969 0.104117 0.104321 0.104556 0.104786 0.104973 0.105091 0.105125 0.105076 0.104963 0.104818 0.104677 0.104570 0.104515 0.104516 0.104561 0.104629 0.104697 0.104747 0.104767 0.104758 0.104729 0.104692 0.104662 0.104655 0.104678 0.104738 0.104831 0.104950 0.105080 0.105202 0.105293 0.105332 0.105309 0.105222 0.105086 0.104929 0.104779 0.104664 0.104604 0.104608 0.104669 0.104776 0.104906 0.105038 0.105151 0.105233 0.105279 0.105291 0.105269 0.105214 0.105123 0.104997 0.104840 0.104665 0.104490 0.104333 0.104208 0.104121 0.104065 0.104029 0.103996 0.103951 0.103887 0.103800 0.103694 0.103577 0.103463 0.103368 0.103313 0.103320 0.103407 0.103578 0.103825 0.104120 0.104428 0.104713 0.104944 0.105105 0.105192 0.105215 0.105190 0.105136 0.105070 0.105001 0.104935 0.104870 0.104803 0.104731 0.104651 0.104562 0.104467 0.104371 0.104277 0.104187 0.104100 0.104015 0.103927 0.103836 0.103745 0.103660 0.103592 0.103550 0.103542 0.103569 0.103627 0.103706 0.103793 0.103877 0.103946 0.103994 0.104018 0.104023 0.104015 0.104001 0.103992 0.103994 0.104010 0.104039 0.104075 0.104106 0.104115 0.104088 0.104012 0.103887 0.103723 0.103534 0.103342 0.103159 0.102993 0.102843 0.102703 0.102566 0.102431 0.102304 0.102200 0.102135 0.102125 0.102178 0.102288 0.102441 0.102610 0.102772 0.102909 0.103016 0.103097 0.103163 0.103228 0.103303 0.103396 0.103509 0.103637 0.103770 0.103899 0.104014 0.104112 0.104191 0.104257 0.104311 0.104357 0.104402 0.104447 0.104495 0.104544 0.104585 0.104608 

0.136079 0.137141 0.138229 0.139325 0.140397 0.141408 0.142315 0.143073 0.143642 0.143993 0.144110 0.143989 0.143641 0.143087 0.142353 0.141471 0.140478 0.139409 0.138298 0.137176 0.136065 0.134984 0.133946 0.132966 0.132053 0.131210 0.130433 0.129705 0.129009 0.128329 0.127661 0.127014 0.126405 0.125854 0.125375 0.124974 0.124647 0.124383 0.124168 0.123986 0.123825 0.123671 0.123514 0.123337 0.123125 0.122863 0.122538 0.122147 0.121698 0.121207 0.120702 0.120210 0.119754 0.119351 0.119007 0.118722 0.118495 0.118320 0.118189 0.118094 0.118023 0.117961 0.117895 0.117814 0.117715 0.117596 0.117465 0.117327 0.117186 0.117043 0.116893 0.116729 0.116543 0.116332 0.116097 0.115849 0.115602 0.115378 0.115204 0.115101 0.115089 0.115173 0.115346 0.115581 0.115843 0.116093 0.116297 0.116436 0.116503 0.116504 0.116450 0.116349 0.116207 0.116026 0.115810 0.115571 0.115329 0.115107 0.114926 0.114795 0.114711 0.114662 0.114627 0.114591 0.114545 0.114489 0.114427 0.114370 0.114324 0.114293 0.114275 0.114262 0.114246 0.114220 0.114180 0.114129 0.114069 0.114008 0.113950 0.113897 0.113856 0.113831 0.113831 0.113858 0.113909 0.113972 0.114030 0.114067 0.114079 0.114073 0.114063 0.114065 0.114086 0.114120 0.114153 0.114165 0.114141 0.114078 0.113983 0.113866 0.113742 0.113617 0.113496 0.113382 0.113278 0.113187 0.113112 0.113051 0.113001 0.112957 0.112922 0.112900 0.112904 0.112941 0.113014 0.113113 0.113219 0.113309 0.113365 0.113378 0.113349 0.113290 0.113211 0.113123 0.113034 0.112954 0.112894 0.112864 0.112873 0.112921 0.112994 0.113073 0.113130 0.113145 0.113107 0.113017 0.112885 0.112728 0.112563 0.112403 0.112261 0.112144 0.112059 0.112006 0.111984 0.111990 0.112019 0.112064 0.112122 0.112186 0.112252 0.112310 0.112348 0.112351 0.112306 0.112208 0.112065 0.111897 0.111731 0.111589 0.111485 0.111414 0.111360 0.111304 0.111229 0.111132 0.111025 0.110926 0.110859 0.110842 0.110890 0.111001 0.111169 0.111372 0.111583 0.111773 0.111910 0.111976 0.111960 0.111870 0.111723 0.111546 0.111365 0.111200 0.111059 0.110939 0.110828 0.110714 0.110592 0.110468 0.110361 0.110296 0.110295 0.110368 0.110508 0.110693 0.110890 0.111066 0.111196 0.111267 0.111279 0.111246 0.111186 0.111115 0.111040 0.110956 0.110853 0.110725 0.110579 0.110434 0.110317 0.110251 0.110245 0.110291 0.110366 0.110442 0.110502 0.110538 0.110560 0.110582 0.110621 0.110688 0.110789 0.110921 0.111083 0.111273 0.111488 0.111723 0.111966 0.112197 0.112390 0.112523 0.112577 0.112550 0.112458 0.112327 0.112193 0.112089 0.112039 0.112054 0.112131 0.112255 0.112409 0.112574 0.112738 0.112896 0.113049 0.113198 0.113344 0.113487 0.113619 0.113728 0.113801 0.113827 0.113804 0.113739 0.113649 0.113557 0.113483 0.113441 0.113433 0.113452 0.113486 0.113526 0.113568 0.113613 0.113665 0.113724 0.113785 0.113836 0.113869 0.113879 0.113873 0.113863 0.113863 0.113875 0.113893 0.113902 0.113884 0.113824 0.113723 0.113592 0.113457 0.113346 0.113286 0.113292 0.113364 0.113486 0.113637 0.113793 0.113935 0.114055 0.114150 0.114223 0.114281 0.114328 0.114371 0.114417 0.114471 0.114533 0.114602 0.114671 0.114731 0.114768 0.114771 0.114731 0.114650 0.114536 0.114409 0.114292 0.114206 0.114165 0.114171 0.114214 0.114276 0.114338 0.114388 0.114421 0.114441 0.114457 0.114478 0.114509 0.114551 0.114602 0.114660 0.114728 0.114808 0.114905 0.115016 0.115130 0.115231 0.115302 0.115338 0.115345 0.115342 0.115354 0.115397 0.115472 0.115568 0.115660 0.115724 0.115745 0.115718 0.115644 0.115533 0.115391 0.115222 0.115029 0.114818 0.114595 0.114373 0.114161 0.113965 0.113784 0.113611 0.113440 0.113264 0.113087 0.112917 0.112769 0.112656 0.112588 0.112570 0.112596 0.112653 0.112725 0.112795 0.112847 0.112872 0.112866 0.112834 0.112789 0.112744 0.112717 0.112718 0.112754 0.112822 0.112915 0.113016 0.113109 0.113181 0.113223 0.113233 0.113217 0.113186 0.113148 0.113109 0.113071 0.113030 0.112983 0.112921 0.112838 0.112722 0.112560 0.112343 0.112066 0.111740 0.111386 0.111038 0.110731 0.110497 0.110355 0.110311 0.110358 0.110479 0.110652 0.110856 0.111068 0.111268 0.111441 0.111574 0.111659 0.111693 0.111675 0.111607 0.111495 0.111346 0.111168 0.110974 0.110777 0.110593 0.110438 0.110321 0.110246 0.110206 0.110189 0.110183 0.110179 0.110174 0.110172 0.110179 0.110201 0.110237 0.110284 0.110331 0.110366 0.110372 0.110337 0.110252 0.110124 0.109966 0.109799 0.109640 0.109496 0.109362 0.109225 0.109071 0.108895 0.108704 0.108514 0.108340 0.108190 0.108061 0.107943 0.107825 0.107708 0.107604 0.107530 0.107504 0.107531 0.107602 0.107697 0.107788 0.107847 0.107850 0.107785 0.107652 0.107462 0.107234 0.106994 0.106763 0.106561 0.106395 0.106263 0.106154 0.106049 0.105927 0.105770 0.105571 0.105334 0.105076 0.104823 0.104603 0.104438 0.104338 0.104302 0.104315 0.104358 0.104414 0.104471 0.104527 0.104585 0.104652 0.104734 0.104831 0.104944 0.105071 0.105209 0.105355 0.105503 0.105643 0.105761 0.105847 0.105889 0.105882 0.105821 0.105706 0.105539 0.105322 0.105061 0.104764 0.104445 0.104116 0.103792 0.103481 0.103186 0.102904 0.102629 0.102356 0.102089 0.101838 0.101618 0.101443 0.101323 0.101259 0.101244 0.101261 0.101290 0.101312 0.101314 0.101287 0.101233 0.101159 0.101074 0.100991 0.100920 0.100867 0.100832 0.100812 0.100800 0.100793 0.100783 0.100769 0.100747 0.100715 0.100672 0.100624 0.100577 0.100545 0.100539 0.100563 0.100616 0.100685 0.100755 0.100810 0.100841 0.100845 0.100825 0.100785 0.100731 0.100665 0.100590 0.100509 0.100427 0.100352 0.100290 0.100247 0.100223 0.100216 0.100218 0.100224 0.100232 0.100244 0.100266 0.100298 0.100339 0.100377 0.100398 0.100389 0.100343 0.100266 0.100168 0.100064 0.099969 0.099889 0.099826 0.099782 0.099754 0.099741 0.099739 0.099743 0.099741 0.099726 0.099691 0.099641 0.099585 0.099544 0.099538 0.099582 0.099682 0.099832 0.100019 0.100224 0.100430 0.100619 0.100779 0.100907 0.101004 0.101082 0.101160 0.101248 0.101351 0.101460 0.101558 0.101631 0.101672 0.101685 0.101684 0.101681 0.101684 0.101692 0.101695 0.101684 0.101655 0.101611 0.101562 0.101520 0.101494 0.101485 0.101489 0.101503 0.101525 0.101561 0.101620 0.101708 0.101820 0.101944 0.102058 0.102139 0.102171 0.102152 0.102097 0.102031 0.101988 0.101992 0.102054 0.102170 0.102316 0.102468 0.102600 0.102698 0.102754 0.102768 0.102744 0.102686 0.102604 0.102508 0.102415 0.102339 0.102296 0.102298 0.102346 0.102434 0.102547 0.102660 0.102750 0.102794 0.102784 0.102722 0.102621 0.102499 0.102371 0.102245 0.102121 0.101996 0.101870 0.101750 0.101654 0.101601 0.101610 0.101693 0.101844 0.102049 0.102279 0.102507 0.102704 0.102852 0.102939 0.102962 0.102921 0.102822 0.102673 0.102492 0.102301 0.102126 0.101993 0.101922 0.101920 0.101984 0.102098 0.102245 0.102406 0.102572 0.102738 0.102907 0.103080 0.103251 0.103413 0.103551 0.103653 0.103713 0.103732 0.103717 0.103676 0.103623 0.103568 0.103524 0.103504 0.103518 0.103565 0.103638 0.103713 0.103763 0.103763 0.103698 0.103573 0.103407 0.103229 0.103069 0.102948 0.102875 0.102850 0.102867 0.102923 0.103015 0.103140 0.103288 0.103440 0.103564 0.103629 0.103608 0.103488 0.103277 0.102999 0.102694 0.102400 0.102156 0.101985 0.101898 0.101895 0.101964 0.102091 0.102263 0.102470 0.102702 0.102952 0.103203 0.103440 0.103643 0.103798 0.103897 0.103945 0.103956 0.103950 0.103951 0.103972 0.104018 0.104081 0.104143 0.104188 0.104209 0.104208 0.104202 0.104209 0.104246 0.104320 0.104423 0.104537 0.104643 0.104722 0.104763 0.104769 0.104745 0.104704 0.104654 0.104599 0.104539 0.104470 0.104390 0.104297 0.104195 0.104094 0.104009 0.103959 0.103965 0.104037 0.104178 0.104374 0.104597 0.104813 0.104987 0.105091 0.105111 0.105051 0.104929 0.104777 0.104633 0.104526 0.104476 0.104485 0.104542 0.104623 0.104704 0.104763 0.104789 0.104781 0.104747 0.104700 0.104659 0.104640 0.104654 0.104707 0.104798 0.104919 0.105053 0.105180 0.105275 0.105317 0.105295 0.105207 0.105070 0.104909 0.104754 0.104632 0.104564 0.104559 0.104614 0.104717 0.104849 0.104987 0.105111 0.105206 0.105265 0.105288 0.105273 0.105221 0.105131 0.105004 0.104848 0.104677 0.104509 0.104362 0.104249 0.104172 0.104124 0.104093 0.104059 0.104009 0.103935 0.103835 0.103716 0.103589 0.103468 0.103373 0.103325 0.103345 0.103449 0.103641 0.103906 0.104216 0.104532 0.104816 0.105037 0.105181 0.105247 0.105249 0.105209 0.105147 0.105082 0.105021 0.104968 0.104920 0.104871 0.104814 0.104747 0.104667 0.104576 0.104479 0.104378 0.104277 0.104176 0.104076 0.103976 0.103876 0.103781 0.103696 0.103630 0.103592 0.103588 0.103619 0.103679 0.103757 0.103840 0.103915 0.103970 0.104001 0.104008 0.103998 0.103981 0.103967 0.103965 0.103982 0.104017 0.104068 0.104124 0.104169 0.104186 0.104159 0.104076 0.103940 0.103760 0.103559 0.103357 0.103172 0.103011 0.102875 0.102754 0.102641 0.102529 0.102420 0.102326 0.102260 0.102239 0.102273 0.102360 0.102489 0.102638 0.102783 0.102907 0.103002 0.103070 0.103121 0.103170 0.103230 0.103313 0.103423 0.103556 0.103702 0.103849 0.103985 0.104103 0.104198 0.104274 0.104334 0.104382 0.104424 0.104465 0.104510 0.104555 0.104593 0.104615 

0.135311 0.136326 0.137376 0.138450 0.139526 0.140572 0.141550 0.142420 0.143139 0.143671 0.143990 0.144079 0.143933 0.143560 0.142976 0.142208 0.141290 0.140263 0.139168 0.138044 0.136921 0.135823 0.134769 0.133772 0.132840 0.131975 0.131169 0.130409 0.129676 0.128960 0.128258 0.127581 0.126944 0.126364 0.125854 0.125418 0.125051 0.124744 0.124487 0.124271 0.124084 0.123917 0.123754 0.123578 0.123367 0.123103 0.122771 0.122367 0.121901 0.121393 0.120870 0.120362 0.119893 0.119480 0.119130 0.118843 0.118616 0.118443 0.118317 0.118226 0.118157 0.118092 0.118018 0.117924 0.117807 0.117672 0.117527 0.117382 0.117245 0.117115 0.116989 0.116854 0.116700 0.116517 0.116304 0.116067 0.115822 0.115591 0.115403 0.115283 0.115255 0.115325 0.115486 0.115714 0.115973 0.116221 0.116425 0.116563 0.116628 0.116626 0.116568 0.116462 0.116315 0.116129 0.115908 0.115662 0.115411 0.115175 0.114977 0.114828 0.114727 0.114663 0.114621 0.114583 0.114541 0.114493 0.114442 0.114395 0.114358 0.114331 0.114310 0.114290 0.114261 0.114218 0.114159 0.114088 0.114011 0.113934 0.113860 0.113794 0.113740 0.113706 0.113703 0.113734 0.113800 0.113887 0.113976 0.114049 0.114096 0.114118 0.114127 0.114136 0.114153 0.114175 0.114190 0.114183 0.114143 0.114068 0.113966 0.113848 0.113724 0.113602 0.113483 0.113370 0.113265 0.113172 0.113092 0.113026 0.112969 0.112918 0.112875 0.112846 0.112842 0.112871 0.112937 0.113028 0.113127 0.113213 0.113266 0.113280 0.113255 0.113199 0.113123 0.113035 0.112946 0.112864 0.112802 0.112772 0.112782 0.112832 0.112908 0.112988 0.113048 0.113065 0.113032 0.112949 0.112830 0.112690 0.112543 0.112403 0.112277 0.112171 0.112089 0.112034 0.112004 0.111999 0.112016 0.112051 0.112102 0.112165 0.112232 0.112295 0.112339 0.112349 0.112311 0.112222 0.112087 0.111928 0.111770 0.111636 0.111537 0.111469 0.111416 0.111357 0.111278 0.111176 0.111062 0.110955 0.110880 0.110854 0.110890 0.110988 0.111141 0.111329 0.111527 0.111706 0.111840 0.111907 0.111898 0.111819 0.111685 0.111521 0.111351 0.111195 0.111057 0.110935 0.110818 0.110694 0.110561 0.110428 0.110315 0.110245 0.110241 0.110310 0.110445 0.110625 0.110821 0.111001 0.111141 0.111228 0.111261 0.111250 0.111210 0.111154 0.111087 0.111006 0.110903 0.110772 0.110621 0.110469 0.110345 0.110270 0.110254 0.110288 0.110352 0.110420 0.110476 0.110514 0.110542 0.110575 0.110627 0.110706 0.110815 0.110951 0.111111 0.111294 0.111498 0.111721 0.111952 0.112172 0.112356 0.112479 0.112527 0.112494 0.112397 0.112260 0.112121 0.112013 0.111963 0.111981 0.112066 0.112204 0.112374 0.112558 0.112741 0.112915 0.113079 0.113235 0.113385 0.113526 0.113653 0.113754 0.113816 0.113829 0.113792 0.113712 0.113610 0.113510 0.113431 0.113390 0.113386 0.113411 0.113452 0.113497 0.113541 0.113585 0.113633 0.113687 0.113743 0.113790 0.113821 0.113831 0.113824 0.113811 0.113804 0.113807 0.113815 0.113814 0.113789 0.113725 0.113623 0.113493 0.113357 0.113246 0.113184 0.113186 0.113252 0.113369 0.113513 0.113661 0.113798 0.113913 0.114006 0.114082 0.114146 0.114205 0.114266 0.114334 0.114413 0.114501 0.114595 0.114685 0.114757 0.114799 0.114799 0.114750 0.114655 0.114526 0.114385 0.114256 0.114164 0.114123 0.114135 0.114188 0.114263 0.114338 0.114399 0.114443 0.114471 0.114494 0.114519 0.114552 0.114594 0.114644 0.114700 0.114764 0.114840 0.114931 0.115035 0.115142 0.115236 0.115301 0.115332 0.115334 0.115326 0.115332 0.115367 0.115435 0.115526 0.115616 0.115684 0.115712 0.115695 0.115634 0.115533 0.115399 0.115233 0.115038 0.114821 0.114590 0.114358 0.114137 0.113933 0.113746 0.113569 0.113394 0.113216 0.113038 0.112866 0.112714 0.112597 0.112523 0.112496 0.112512 0.112558 0.112620 0.112683 0.112733 0.112762 0.112767 0.112752 0.112725 0.112700 0.112688 0.112699 0.112739 0.112804 0.112889 0.112980 0.113067 0.113137 0.113184 0.113208 0.113211 0.113201 0.113183 0.113160 0.113131 0.113093 0.113043 0.112978 0.112891 0.112773 0.112615 0.112405 0.112141 0.111829 0.111489 0.111152 0.110851 0.110617 0.110467 0.110408 0.110437 0.110538 0.110693 0.110883 0.111085 0.111281 0.111454 0.111590 0.111681 0.111721 0.111711 0.111652 0.111549 0.111405 0.111231 0.111036 0.110835 0.110644 0.110479 0.110352 0.110268 0.110222 0.110203 0.110199 0.110199 0.110200 0.110203 0.110214 0.110235 0.110268 0.110308 0.110347 0.110373 0.110372 0.110331 0.110245 0.110120 0.109970 0.109815 0.109671 0.109541 0.109420 0.109291 0.109140 0.108961 0.108761 0.108557 0.108365 0.108194 0.108043 0.107901 0.107762 0.107628 0.107512 0.107435 0.107415 0.107454 0.107544 0.107658 0.107765 0.107833 0.107838 0.107768 0.107624 0.107419 0.107176 0.106922 0.106683 0.106478 0.106316 0.106193 0.106097 0.106008 0.105901 0.105759 0.105570 0.105339 0.105083 0.104828 0.104604 0.104431 0.104322 0.104272 0.104270 0.104297 0.104337 0.104380 0.104426 0.104478 0.104545 0.104631 0.104738 0.104865 0.105007 0.105161 0.105323 0.105485 0.105638 0.105767 0.105861 0.105909 0.105903 0.105842 0.105726 0.105557 0.105340 0.105081 0.104791 0.104480 0.104163 0.103851 0.103554 0.103273 0.103006 0.102745 0.102485 0.102227 0.101980 0.101758 0.101576 0.101446 0.101371 0.101344 0.101350 0.101372 0.101388 0.101384 0.101352 0.101291 0.101209 0.101117 0.101027 0.100950 0.100892 0.100854 0.100833 0.100825 0.100823 0.100824 0.100824 0.100817 0.100801 0.100774 0.100738 0.100701 0.100676 0.100672 0.100696 0.100743 0.100803 0.100861 0.100902 0.100918 0.100907 0.100871 0.100817 0.100747 0.100664 0.100571 0.100471 0.100371 0.100281 0.100209 0.100160 0.100136 0.100132 0.100141 0.100155 0.100173 0.100195 0.100221 0.100253 0.100286 0.100308 0.100307 0.100275 0.100211 0.100122 0.100022 0.099927 0.099847 0.099787 0.099746 0.099722 0.099712 0.099714 0.099725 0.099739 0.099747 0.099738 0.099707 0.099656 0.099594 0.099541 0.099518 0.099541 0.099621 0.099754 0.099929 0.100132 0.100343 0.100545 0.100724 0.100872 0.100991 0.101088 0.101179 0.101276 0.101380 0.101483 0.101571 0.101631 0.101657 0.101657 0.101644 0.101633 0.101631 0.101637 0.101640 0.101632 0.101607 0.101569 0.101526 0.101490 0.101465 0.101452 0.101446 0.101444 0.101446 0.101461 0.101499 0.101570 0.101672 0.101793 0.101909 0.101997 0.102040 0.102033 0.101990 0.101935 0.101901 0.101910 0.101976 0.102090 0.102234 0.102380 0.102508 0.102600 0.102652 0.102663 0.102637 0.102578 0.102494 0.102397 0.102302 0.102226 0.102184 0.102188 0.102241 0.102334 0.102451 0.102569 0.102663 0.102715 0.102717 0.102673 0.102594 0.102497 0.102392 0.102281 0.102164 0.102037 0.101900 0.101765 0.101651 0.101581 0.101576 0.101645 0.101787 0.101982 0.102204 0.102423 0.102614 0.102759 0.102846 0.102874 0.102841 0.102755 0.102623 0.102462 0.102293 0.102140 0.102028 0.101976 0.101989 0.102064 0.102184 0.102331 0.102488 0.102645 0.102798 0.102951 0.103107 0.103264 0.103415 0.103546 0.103646 0.103707 0.103729 0.103718 0.103681 0.103630 0.103575 0.103531 0.103509 0.103521 0.103569 0.103644 0.103725 0.103784 0.103793 0.103735 0.103613 0.103442 0.103254 0.103077 0.102937 0.102844 0.102803 0.102811 0.102866 0.102964 0.103103 0.103269 0.103441 0.103586 0.103668 0.103659 0.103545 0.103333 0.103047 0.102725 0.102412 0.102145 0.101954 0.101854 0.101846 0.101920 0.102061 0.102251 0.102477 0.102725 0.102981 0.103231 0.103457 0.103643 0.103780 0.103864 0.103903 0.103915 0.103922 0.103943 0.103990 0.104064 0.104153 0.104235 0.104293 0.104317 0.104312 0.104294 0.104285 0.104305 0.104361 0.104448 0.104550 0.104647 0.104722 0.104763 0.104771 0.104754 0.104721 0.104681 0.104637 0.104587 0.104529 0.104458 0.104375 0.104282 0.104190 0.104114 0.104071 0.104078 0.104148 0.104282 0.104466 0.104675 0.104877 0.105037 0.105130 0.105141 0.105073 0.104947 0.104794 0.104649 0.104545 0.104501 0.104518 0.104584 0.104674 0.104763 0.104827 0.104853 0.104839 0.104794 0.104733 0.104675 0.104639 0.104640 0.104684 0.104772 0.104894 0.105034 0.105168 0.105269 0.105316 0.105295 0.105206 0.105065 0.104898 0.104734 0.104602 0.104524 0.104509 0.104557 0.104658 0.104793 0.104940 0.105079 0.105192 0.105269 0.105307 0.105303 0.105257 0.105169 0.105042 0.104888 0.104721 0.104560 0.104422 0.104317 0.104247 0.104203 0.104169 0.104128 0.104066 0.103978 0.103863 0.103732 0.103596 0.103473 0.103382 0.103343 0.103377 0.103497 0.103704 0.103982 0.104301 0.104618 0.104895 0.105103 0.105227 0.105273 0.105258 0.105205 0.105139 0.105077 0.105027 0.104991 0.104962 0.104932 0.104894 0.104842 0.104774 0.104690 0.104593 0.104486 0.104374 0.104260 0.104146 0.104035 0.103929 0.103832 0.103748 0.103684 0.103647 0.103643 0.103671 0.103725 0.103796 0.103868 0.103930 0.103970 0.103984 0.103976 0.103954 0.103930 0.103917 0.103923 0.103953 0.104006 0.104075 0.104148 0.104206 0.104230 0.104202 0.104112 0.103963 0.103770 0.103557 0.103348 0.103163 0.103011 0.102892 0.102794 0.102707 0.102620 0.102531 0.102446 0.102379 0.102345 0.102357 0.102418 0.102520 0.102643 0.102765 0.102869 0.102946 0.102996 0.103029 0.103062 0.103111 0.103188 0.103301 0.103445 0.103612 0.103784 0.103947 0.104090 0.104208 0.104300 0.104370 0.104423 0.104468 0.104510 0.104554 0.104599 0.104638 0.104659 

0.134596 0.135564 0.136570 0.137607 0.138661 0.139706 0.140714 0.141648 0.142471 0.143148 0.143646 0.143937 0.144004 0.143837 0.143440 0.142827 0.142028 0.141080 0.140030 0.138923 0.137800 0.136693 0.135625 0.134612 0.133663 0.132776 0.131945 0.131155 0.130390 0.129643 0.128914 0.128212 0.127553 0.126952 0.126416 0.125949 0.125544 0.125194 0.124893 0.124635 0.124413 0.124218 0.124037 0.123849 0.123632 0.123363 0.123025 0.122615 0.122141 0.121622 0.121088 0.120568 0.120088 0.119665 0.119307 0.119016 0.118788 0.118618 0.118494 0.118405 0.118333 0.118260 0.118173 0.118060 0.117922 0.117764 0.117600 0.117444 0.117304 0.117183 0.117076 0.116968 0.116844 0.116691 0.116503 0.116284 0.116047 0.115816 0.115620 0.115488 0.115444 0.115499 0.115644 0.115858 0.116104 0.116342 0.116539 0.116671 0.116733 0.116728 0.116666 0.116557 0.116406 0.116216 0.115990 0.115739 0.115480 0.115236 0.115027 0.114867 0.114755 0.114683 0.114635 0.114596 0.114555 0.114510 0.114464 0.114422 0.114388 0.114361 0.114337 0.114308 0.114265 0.114206 0.114129 0.114040 0.113946 0.113853 0.113765 0.113687 0.113623 0.113582 0.113576 0.113613 0.113693 0.113803 0.113925 0.114036 0.114122 0.114179 0.114213 0.114235 0.114253 0.114265 0.114263 0.114237 0.114181 0.114094 0.113984 0.113862 0.113738 0.113616 0.113497 0.113382 0.113275 0.113177 0.113092 0.113018 0.112951 0.112890 0.112835 0.112795 0.112780 0.112800 0.112857 0.112942 0.113037 0.113122 0.113178 0.113196 0.113177 0.113127 0.113053 0.112964 0.112871 0.112785 0.112719 0.112687 0.112699 0.112753 0.112835 0.112922 0.112989 0.113015 0.112991 0.112921 0.112817 0.112693 0.112563 0.112437 0.112322 0.112223 0.112142 0.112082 0.112043 0.112028 0.112034 0.112061 0.112105 0.112164 0.112230 0.112293 0.112339 0.112351 0.112316 0.112230 0.112100 0.111946 0.111793 0.111663 0.111565 0.111495 0.111438 0.111372 0.111286 0.111177 0.111058 0.110948 0.110869 0.110839 0.110868 0.110956 0.111094 0.111267 0.111450 0.111619 0.111747 0.111816 0.111815 0.111748 0.111629 0.111480 0.111324 0.111177 0.111045 0.110923 0.110801 0.110669 0.110528 0.110388 0.110269 0.110195 0.110185 0.110247 0.110372 0.110541 0.110727 0.110903 0.111048 0.111147 0.111199 0.111209 0.111190 0.111151 0.111096 0.111022 0.110922 0.110793 0.110643 0.110491 0.110364 0.110283 0.110257 0.110279 0.110329 0.110385 0.110432 0.110467 0.110498 0.110538 0.110600 0.110691 0.110809 0.110950 0.111110 0.111288 0.111484 0.111696 0.111915 0.112123 0.112296 0.112412 0.112451 0.112413 0.112309 0.112166 0.112020 0.111906 0.111852 0.111871 0.111961 0.112109 0.112293 0.112493 0.112692 0.112880 0.113055 0.113219 0.113372 0.113514 0.113637 0.113732 0.113784 0.113786 0.113737 0.113648 0.113539 0.113435 0.113359 0.113324 0.113329 0.113365 0.113414 0.113464 0.113508 0.113547 0.113585 0.113626 0.113669 0.113707 0.113730 0.113736 0.113726 0.113710 0.113696 0.113690 0.113687 0.113677 0.113645 0.113581 0.113483 0.113360 0.113234 0.113132 0.113076 0.113082 0.113149 0.113264 0.113403 0.113546 0.113674 0.113782 0.113870 0.113943 0.114009 0.114077 0.114153 0.114242 0.114344 0.114457 0.114573 0.114680 0.114765 0.114812 0.114811 0.114757 0.114653 0.114513 0.114360 0.114221 0.114121 0.114078 0.114092 0.114151 0.114234 0.114319 0.114391 0.114444 0.114482 0.114512 0.114544 0.114580 0.114624 0.114673 0.114727 0.114787 0.114858 0.114942 0.115036 0.115133 0.115217 0.115273 0.115295 0.115289 0.115272 0.115267 0.115290 0.115347 0.115427 0.115513 0.115582 0.115620 0.115617 0.115573 0.115490 0.115370 0.115213 0.115022 0.114802 0.114564 0.114323 0.114094 0.113884 0.113694 0.113518 0.113346 0.113172 0.112995 0.112823 0.112668 0.112541 0.112454 0.112412 0.112411 0.112441 0.112490 0.112544 0.112592 0.112626 0.112643 0.112645 0.112637 0.112631 0.112636 0.112659 0.112705 0.112772 0.112852 0.112937 0.113018 0.113086 0.113138 0.113172 0.113191 0.113200 0.113199 0.113190 0.113170 0.113137 0.113089 0.113024 0.112938 0.112823 0.112671 0.112470 0.112217 0.111918 0.111591 0.111264 0.110969 0.110734 0.110577 0.110506 0.110518 0.110601 0.110739 0.110914 0.111105 0.111293 0.111460 0.111594 0.111684 0.111728 0.111723 0.111671 0.111575 0.111440 0.111271 0.111079 0.110876 0.110680 0.110507 0.110371 0.110279 0.110226 0.110204 0.110199 0.110200 0.110201 0.110203 0.110210 0.110224 0.110248 0.110279 0.110311 0.110332 0.110329 0.110291 0.110211 0.110096 0.109960 0.109821 0.109694 0.109580 0.109472 0.109351 0.109203 0.109021 0.108814 0.108599 0.108392 0.108203 0.108030 0.107865 0.107703 0.107548 0.107416 0.107329 0.107305 0.107349 0.107448 0.107574 0.107692 0.107769 0.107778 0.107708 0.107561 0.107351 0.107104 0.106849 0.106611 0.106412 0.106259 0.106149 0.106069 0.105995 0.105902 0.105770 0.105589 0.105362 0.105107 0.104851 0.104623 0.104445 0.104326 0.104266 0.104250 0.104263 0.104288 0.104317 0.104350 0.104392 0.104452 0.104537 0.104648 0.104784 0.104939 0.105109 0.105288 0.105467 0.105633 0.105773 0.105874 0.105924 0.105918 0.105853 0.105731 0.105558 0.105340 0.105086 0.104803 0.104504 0.104202 0.103907 0.103629 0.103369 0.103124 0.102885 0.102645 0.102403 0.102165 0.101944 0.101755 0.101611 0.101519 0.101473 0.101461 0.101466 0.101467 0.101450 0.101407 0.101337 0.101247 0.101147 0.101052 0.100971 0.100910 0.100872 0.100854 0.100851 0.100861 0.100878 0.100898 0.100914 0.100920 0.100912 0.100891 0.100864 0.100844 0.100841 0.100860 0.100901 0.100950 0.100993 0.101016 0.101013 0.100981 0.100926 0.100851 0.100761 0.100659 0.100546 0.100429 0.100315 0.100214 0.100135 0.100084 0.100062 0.100062 0.100077 0.100100 0.100127 0.100156 0.100188 0.100221 0.100247 0.100256 0.100239 0.100189 0.100110 0.100013 0.099913 0.099825 0.099756 0.099709 0.099679 0.099665 0.099663 0.099671 0.099689 0.099711 0.099727 0.099727 0.099703 0.099654 0.099590 0.099527 0.099488 0.099492 0.099551 0.099666 0.099832 0.100034 0.100254 0.100474 0.100676 0.100850 0.100992 0.101109 0.101213 0.101314 0.101415 0.101509 0.101582 0.101624 0.101632 0.101615 0.101590 0.101570 0.101565 0.101570 0.101577 0.101575 0.101558 0.101529 0.101493 0.101461 0.101435 0.101414 0.101395 0.101373 0.101353 0.101344 0.101362 0.101416 0.101508 0.101624 0.101743 0.101839 0.101893 0.101901 0.101874 0.101835 0.101813 0.101832 0.101902 0.102015 0.102154 0.102293 0.102411 0.102494 0.102539 0.102544 0.102513 0.102450 0.102364 0.102265 0.102168 0.102092 0.102053 0.102062 0.102121 0.102222 0.102348 0.102474 0.102579 0.102644 0.102665 0.102645 0.102597 0.102530 0.102453 0.102364 0.102259 0.102132 0.101987 0.101837 0.101704 0.101615 0.101592 0.101647 0.101776 0.101961 0.102174 0.102386 0.102570 0.102709 0.102794 0.102823 0.102797 0.102723 0.102611 0.102473 0.102330 0.102205 0.102118 0.102087 0.102116 0.102200 0.102326 0.102474 0.102628 0.102778 0.102922 0.103063 0.103205 0.103349 0.103488 0.103610 0.103703 0.103760 0.103779 0.103765 0.103726 0.103671 0.103613 0.103564 0.103539 0.103549 0.103598 0.103678 0.103768 0.103838 0.103858 0.103809 0.103689 0.103514 0.103313 0.103118 0.102954 0.102839 0.102781 0.102779 0.102834 0.102942 0.103098 0.103288 0.103485 0.103655 0.103760 0.103768 0.103665 0.103456 0.103166 0.102833 0.102503 0.102217 0.102010 0.101898 0.101885 0.101961 0.102111 0.102314 0.102551 0.102807 0.103065 0.103309 0.103523 0.103694 0.103815 0.103888 0.103925 0.103944 0.103968 0.104014 0.104091 0.104194 0.104308 0.104409 0.104476 0.104500 0.104485 0.104449 0.104418 0.104411 0.104441 0.104505 0.104588 0.104672 0.104739 0.104779 0.104791 0.104782 0.104760 0.104733 0.104702 0.104665 0.104617 0.104555 0.104480 0.104398 0.104316 0.104249 0.104214 0.104225 0.104294 0.104420 0.104592 0.104787 0.104974 0.105122 0.105205 0.105211 0.105142 0.105018 0.104867 0.104728 0.104629 0.104591 0.104614 0.104686 0.104781 0.104871 0.104933 0.104953 0.104928 0.104867 0.104787 0.104709 0.104654 0.104639 0.104672 0.104756 0.104881 0.105028 0.105170 0.105279 0.105331 0.105311 0.105220 0.105075 0.104899 0.104726 0.104582 0.104491 0.104464 0.104504 0.104602 0.104740 0.104898 0.105053 0.105187 0.105286 0.105343 0.105354 0.105316 0.105231 0.105106 0.104953 0.104790 0.104635 0.104506 0.104408 0.104342 0.104297 0.104257 0.104205 0.104129 0.104025 0.103896 0.103754 0.103612 0.103489 0.103402 0.103372 0.103417 0.103549 0.103766 0.104051 0.104370 0.104682 0.104948 0.105139 0.105246 0.105274 0.105244 0.105183 0.105115 0.105059 0.105021 0.105001 0.104991 0.104982 0.104963 0.104929 0.104874 0.104797 0.104701 0.104588 0.104466 0.104340 0.104215 0.104096 0.103987 0.103890 0.103808 0.103745 0.103707 0.103698 0.103717 0.103759 0.103816 0.103875 0.103922 0.103948 0.103949 0.103930 0.103901 0.103874 0.103863 0.103876 0.103917 0.103984 0.104067 0.104151 0.104217 0.104244 0.104213 0.104115 0.103955 0.103751 0.103528 0.103315 0.103133 0.102993 0.102893 0.102820 0.102759 0.102696 0.102626 0.102549 0.102480 0.102433 0.102424 0.102458 0.102531 0.102626 0.102723 0.102804 0.102859 0.102888 0.102904 0.102923 0.102964 0.103041 0.103161 0.103323 0.103513 0.103714 0.103907 0.104080 0.104223 0.104336 0.104422 0.104486 0.104538 0.104585 0.104634 0.104682 0.104724 0.104745 

0.133910 0.134837 0.135800 0.136795 0.137812 0.138831 0.139833 0.140790 0.141674 0.142454 0.143096 0.143569 0.143842 0.143893 0.143707 0.143285 0.142643 0.141814 0.140842 0.139780 0.138676 0.137571 0.136496 0.135471 0.134505 0.133598 0.132742 0.131922 0.131128 0.130352 0.129599 0.128878 0.128205 0.127590 0.127038 0.126548 0.126112 0.125725 0.125380 0.125076 0.124811 0.124577 0.124364 0.124152 0.123918 0.123638 0.123295 0.122882 0.122406 0.121885 0.121347 0.120821 0.120332 0.119900 0.119535 0.119239 0.119009 0.118839 0.118715 0.118623 0.118543 0.118457 0.118350 0.118215 0.118052 0.117870 0.117686 0.117515 0.117369 0.117251 0.117155 0.117066 0.116967 0.116841 0.116678 0.116478 0.116255 0.116031 0.115833 0.115694 0.115637 0.115673 0.115798 0.115991 0.116216 0.116437 0.116620 0.116745 0.116802 0.116795 0.116733 0.116624 0.116471 0.116278 0.116048 0.115794 0.115532 0.115284 0.115072 0.114907 0.114791 0.114715 0.114663 0.114620 0.114576 0.114528 0.114479 0.114434 0.114397 0.114366 0.114336 0.114299 0.114246 0.114174 0.114083 0.113980 0.113873 0.113769 0.113671 0.113584 0.113514 0.113470 0.113464 0.113506 0.113599 0.113730 0.113882 0.114029 0.114153 0.114245 0.114308 0.114347 0.114370 0.114377 0.114363 0.114322 0.114250 0.114150 0.114031 0.113904 0.113776 0.113650 0.113527 0.113408 0.113294 0.113190 0.113097 0.113014 0.112938 0.112865 0.112799 0.112747 0.112721 0.112732 0.112782 0.112863 0.112957 0.113044 0.113105 0.113131 0.113119 0.113073 0.113001 0.112910 0.112811 0.112719 0.112650 0.112619 0.112635 0.112696 0.112788 0.112886 0.112965 0.113004 0.112993 0.112936 0.112846 0.112736 0.112618 0.112502 0.112393 0.112295 0.112212 0.112146 0.112100 0.112075 0.112073 0.112092 0.112131 0.112184 0.112245 0.112304 0.112346 0.112355 0.112319 0.112233 0.112104 0.111952 0.111800 0.111670 0.111570 0.111495 0.111430 0.111354 0.111258 0.111141 0.111017 0.110904 0.110825 0.110794 0.110818 0.110898 0.111025 0.111183 0.111353 0.111511 0.111634 0.111705 0.111712 0.111658 0.111555 0.111422 0.111281 0.111146 0.111021 0.110902 0.110778 0.110643 0.110497 0.110353 0.110231 0.110154 0.110137 0.110188 0.110297 0.110449 0.110619 0.110784 0.110926 0.111032 0.111098 0.111127 0.111126 0.111104 0.111062 0.110998 0.110906 0.110784 0.110641 0.110494 0.110368 0.110284 0.110249 0.110258 0.110293 0.110334 0.110369 0.110396 0.110424 0.110467 0.110537 0.110636 0.110763 0.110911 0.111075 0.111252 0.111443 0.111647 0.111856 0.112055 0.112219 0.112327 0.112361 0.112317 0.112207 0.112058 0.111905 0.111785 0.111726 0.111743 0.111835 0.111988 0.112179 0.112387 0.112594 0.112790 0.112972 0.113142 0.113300 0.113444 0.113566 0.113657 0.113703 0.113697 0.113640 0.113546 0.113436 0.113336 0.113268 0.113244 0.113263 0.113310 0.113368 0.113422 0.113464 0.113493 0.113516 0.113539 0.113563 0.113585 0.113598 0.113598 0.113586 0.113567 0.113549 0.113535 0.113523 0.113506 0.113471 0.113410 0.113321 0.113213 0.113104 0.113018 0.112977 0.112994 0.113069 0.113186 0.113325 0.113462 0.113582 0.113679 0.113756 0.113820 0.113883 0.113954 0.114039 0.114143 0.114263 0.114394 0.114527 0.114648 0.114742 0.114795 0.114796 0.114740 0.114631 0.114484 0.114322 0.114174 0.114068 0.114020 0.114032 0.114093 0.114182 0.114274 0.114356 0.114420 0.114468 0.114508 0.114546 0.114587 0.114633 0.114680 0.114730 0.114785 0.114847 0.114921 0.115005 0.115090 0.115162 0.115207 0.115219 0.115202 0.115173 0.115154 0.115162 0.115204 0.115271 0.115350 0.115419 0.115465 0.115479 0.115457 0.115396 0.115296 0.115154 0.114970 0.114751 0.114510 0.114264 0.114030 0.113820 0.113633 0.113463 0.113301 0.113137 0.112967 0.112797 0.112635 0.112496 0.112390 0.112326 0.112301 0.112310 0.112343 0.112388 0.112434 0.112472 0.112498 0.112513 0.112522 0.112532 0.112552 0.112589 0.112644 0.112716 0.112797 0.112879 0.112957 0.113024 0.113079 0.113121 0.113153 0.113176 0.113189 0.113191 0.113179 0.113151 0.113106 0.113044 0.112963 0.112856 0.112712 0.112521 0.112279 0.111990 0.111672 0.111353 0.111063 0.110827 0.110666 0.110586 0.110585 0.110654 0.110778 0.110940 0.111119 0.111296 0.111455 0.111581 0.111667 0.111708 0.111705 0.111658 0.111569 0.111441 0.111278 0.111090 0.110888 0.110689 0.110511 0.110369 0.110270 0.110213 0.110186 0.110178 0.110176 0.110172 0.110167 0.110162 0.110163 0.110173 0.110194 0.110219 0.110241 0.110245 0.110218 0.110153 0.110055 0.109936 0.109814 0.109702 0.109602 0.109504 0.109390 0.109245 0.109063 0.108852 0.108629 0.108411 0.108208 0.108018 0.107833 0.107648 0.107469 0.107317 0.107214 0.107179 0.107218 0.107318 0.107448 0.107572 0.107655 0.107670 0.107605 0.107461 0.107257 0.107016 0.106769 0.106542 0.106355 0.106216 0.106122 0.106055 0.105994 0.105912 0.105788 0.105612 0.105388 0.105134 0.104878 0.104649 0.104468 0.104346 0.104280 0.104256 0.104259 0.104273 0.104290 0.104310 0.104340 0.104389 0.104467 0.104576 0.104716 0.104881 0.105066 0.105261 0.105455 0.105635 0.105784 0.105888 0.105938 0.105926 0.105855 0.105726 0.105549 0.105330 0.105080 0.104807 0.104522 0.104236 0.103961 0.103705 0.103470 0.103250 0.103038 0.102822 0.102599 0.102372 0.102153 0.101956 0.101797 0.101682 0.101611 0.101574 0.101555 0.101536 0.101502 0.101445 0.101365 0.101268 0.101164 0.101066 0.100984 0.100924 0.100888 0.100875 0.100883 0.100907 0.100946 0.100991 0.101034 0.101065 0.101077 0.101069 0.101051 0.101032 0.101028 0.101042 0.101074 0.101112 0.101141 0.101147 0.101123 0.101069 0.100991 0.100893 0.100781 0.100657 0.100526 0.100393 0.100267 0.100158 0.100077 0.100027 0.100009 0.100014 0.100036 0.100065 0.100098 0.100133 0.100169 0.100202 0.100224 0.100225 0.100196 0.100134 0.100047 0.099945 0.099846 0.099762 0.099699 0.099655 0.099627 0.099611 0.099606 0.099613 0.099632 0.099658 0.099683 0.099695 0.099683 0.099644 0.099583 0.099517 0.099466 0.099452 0.099492 0.099591 0.099747 0.099949 0.100179 0.100418 0.100646 0.100846 0.101013 0.101150 0.101266 0.101372 0.101469 0.101551 0.101608 0.101630 0.101618 0.101583 0.101543 0.101514 0.101504 0.101510 0.101523 0.101529 0.101522 0.101501 0.101472 0.101440 0.101408 0.101376 0.101339 0.101296 0.101253 0.101222 0.101220 0.101261 0.101344 0.101458 0.101581 0.101687 0.101756 0.101782 0.101774 0.101755 0.101749 0.101779 0.101853 0.101965 0.102095 0.102223 0.102328 0.102398 0.102431 0.102426 0.102389 0.102321 0.102232 0.102130 0.102032 0.101956 0.101919 0.101933 0.102000 0.102112 0.102249 0.102389 0.102508 0.102592 0.102635 0.102643 0.102626 0.102593 0.102546 0.102481 0.102390 0.102268 0.102118 0.101955 0.101805 0.101698 0.101658 0.101698 0.101816 0.101992 0.102198 0.102402 0.102579 0.102711 0.102790 0.102815 0.102792 0.102728 0.102632 0.102518 0.102403 0.102305 0.102245 0.102234 0.102278 0.102372 0.102502 0.102652 0.102806 0.102953 0.103092 0.103227 0.103361 0.103496 0.103625 0.103737 0.103822 0.103871 0.103882 0.103860 0.103812 0.103749 0.103683 0.103627 0.103596 0.103604 0.103653 0.103738 0.103837 0.103917 0.103949 0.103909 0.103792 0.103612 0.103397 0.103181 0.102993 0.102855 0.102779 0.102768 0.102823 0.102944 0.103120 0.103336 0.103562 0.103760 0.103890 0.103919 0.103831 0.103630 0.103340 0.103002 0.102662 0.102365 0.102145 0.102024 0.102007 0.102084 0.102237 0.102445 0.102687 0.102944 0.103198 0.103434 0.103635 0.103792 0.103901 0.103968 0.104006 0.104037 0.104081 0.104153 0.104259 0.104390 0.104527 0.104643 0.104716 0.104736 0.104707 0.104649 0.104590 0.104553 0.104552 0.104588 0.104649 0.104716 0.104775 0.104813 0.104829 0.104829 0.104819 0.104804 0.104785 0.104758 0.104718 0.104663 0.104595 0.104520 0.104448 0.104392 0.104366 0.104383 0.104452 0.104574 0.104736 0.104918 0.105092 0.105229 0.105307 0.105311 0.105245 0.105127 0.104984 0.104852 0.104761 0.104728 0.104755 0.104828 0.104922 0.105009 0.105063 0.105071 0.105030 0.104951 0.104850 0.104752 0.104677 0.104646 0.104670 0.104750 0.104878 0.105031 0.105182 0.105300 0.105357 0.105339 0.105247 0.105096 0.104912 0.104727 0.104570 0.104465 0.104424 0.104454 0.104546 0.104686 0.104854 0.105025 0.105181 0.105304 0.105382 0.105410 0.105384 0.105305 0.105182 0.105031 0.104871 0.104722 0.104599 0.104507 0.104444 0.104396 0.104349 0.104285 0.104195 0.104077 0.103937 0.103786 0.103640 0.103516 0.103433 0.103409 0.103461 0.103599 0.103820 0.104104 0.104417 0.104719 0.104970 0.105146 0.105236 0.105250 0.105210 0.105143 0.105076 0.105026 0.104998 0.104992 0.104998 0.105006 0.105005 0.104986 0.104943 0.104873 0.104778 0.104662 0.104531 0.104396 0.104263 0.104141 0.104032 0.103938 0.103859 0.103797 0.103754 0.103735 0.103739 0.103765 0.103805 0.103848 0.103882 0.103898 0.103893 0.103870 0.103839 0.103813 0.103806 0.103826 0.103875 0.103950 0.104041 0.104130 0.104198 0.104222 0.104185 0.104079 0.103909 0.103695 0.103466 0.103253 0.103078 0.102952 0.102872 0.102823 0.102787 0.102746 0.102692 0.102623 0.102551 0.102493 0.102465 0.102475 0.102521 0.102589 0.102660 0.102717 0.102750 0.102760 0.102761 0.102769 0.102806 0.102887 0.103020 0.103199 0.103413 0.103642 0.103866 0.104068 0.104240 0.104377 0.104483 0.104562 0.104626 0.104683 0.104739 0.104793 0.104837 0.104859 

0.133224 0.134119 0.135046 0.136001 0.136974 0.137953 0.138923 0.139871 0.140776 0.141617 0.142366 0.142990 0.143451 0.143713 0.143749 0.143539 0.143085 0.142409 0.141553 0.140568 0.139510 0.138428 0.137360 0.136329 0.135350 0.134422 0.133538 0.132688 0.131863 0.131059 0.130283 0.129548 0.128865 0.128245 0.127686 0.127185 0.126730 0.126313 0.125931 0.125582 0.125268 0.124987 0.124731 0.124482 0.124220 0.123922 0.123570 0.123156 0.122682 0.122165 0.121629 0.121101 0.120608 0.120170 0.119798 0.119498 0.119266 0.119093 0.118966 0.118865 0.118772 0.118667 0.118537 0.118376 0.118188 0.117984 0.117780 0.117594 0.117438 0.117316 0.117222 0.117142 0.117058 0.116951 0.116809 0.116630 0.116423 0.116210 0.116017 0.115874 0.115806 0.115825 0.115928 0.116094 0.116293 0.116491 0.116656 0.116769 0.116823 0.116817 0.116759 0.116652 0.116501 0.116307 0.116077 0.115821 0.115559 0.115312 0.115101 0.114937 0.114822 0.114744 0.114689 0.114639 0.114587 0.114528 0.114467 0.114412 0.114365 0.114327 0.114292 0.114249 0.114190 0.114110 0.114012 0.113902 0.113788 0.113678 0.113577 0.113488 0.113417 0.113373 0.113371 0.113420 0.113523 0.113672 0.113847 0.114023 0.114180 0.114305 0.114395 0.114454 0.114487 0.114494 0.114472 0.114419 0.114334 0.114222 0.114092 0.113956 0.113820 0.113686 0.113554 0.113425 0.113302 0.113189 0.113087 0.112996 0.112911 0.112829 0.112754 0.112693 0.112660 0.112664 0.112710 0.112789 0.112885 0.112976 0.113043 0.113076 0.113070 0.113027 0.112954 0.112860 0.112757 0.112662 0.112593 0.112566 0.112591 0.112665 0.112771 0.112884 0.112977 0.113029 0.113030 0.112984 0.112904 0.112802 0.112692 0.112580 0.112472 0.112372 0.112284 0.112212 0.112159 0.112129 0.112121 0.112134 0.112165 0.112211 0.112264 0.112315 0.112349 0.112352 0.112310 0.112221 0.112090 0.111937 0.111785 0.111653 0.111549 0.111467 0.111392 0.111305 0.111197 0.111071 0.110941 0.110826 0.110747 0.110715 0.110737 0.110810 0.110926 0.111072 0.111230 0.111379 0.111499 0.111572 0.111588 0.111547 0.111459 0.111343 0.111217 0.111095 0.110980 0.110866 0.110745 0.110611 0.110466 0.110322 0.110200 0.110119 0.110095 0.110132 0.110223 0.110352 0.110501 0.110650 0.110783 0.110888 0.110961 0.111002 0.111016 0.111008 0.110978 0.110925 0.110845 0.110735 0.110605 0.110469 0.110349 0.110264 0.110222 0.110218 0.110236 0.110260 0.110280 0.110295 0.110317 0.110359 0.110432 0.110538 0.110673 0.110829 0.110999 0.111179 0.111370 0.111570 0.111774 0.111966 0.112125 0.112227 0.112257 0.112209 0.112095 0.111941 0.111783 0.111658 0.111595 0.111609 0.111699 0.111851 0.112041 0.112248 0.112453 0.112649 0.112833 0.113006 0.113168 0.113316 0.113441 0.113531 0.113574 0.113565 0.113506 0.113411 0.113305 0.113213 0.113157 0.113147 0.113180 0.113240 0.113307 0.113363 0.113399 0.113416 0.113419 0.113419 0.113421 0.113424 0.113424 0.113418 0.113405 0.113387 0.113369 0.113353 0.113337 0.113316 0.113282 0.113228 0.113152 0.113063 0.112976 0.112913 0.112892 0.112926 0.113012 0.113137 0.113277 0.113410 0.113521 0.113605 0.113667 0.113717 0.113769 0.113834 0.113921 0.114031 0.114161 0.114303 0.114446 0.114575 0.114675 0.114731 0.114734 0.114679 0.114569 0.114419 0.114253 0.114100 0.113987 0.113934 0.113943 0.114004 0.114095 0.114193 0.114284 0.114358 0.114418 0.114468 0.114514 0.114560 0.114605 0.114649 0.114691 0.114735 0.114786 0.114848 0.114919 0.114992 0.115053 0.115088 0.115090 0.115063 0.115021 0.114987 0.114978 0.115001 0.115054 0.115123 0.115191 0.115246 0.115277 0.115277 0.115242 0.115165 0.115041 0.114869 0.114656 0.114416 0.114169 0.113937 0.113731 0.113554 0.113398 0.113252 0.113104 0.112946 0.112779 0.112612 0.112457 0.112329 0.112237 0.112186 0.112172 0.112188 0.112222 0.112263 0.112302 0.112333 0.112355 0.112373 0.112395 0.112428 0.112478 0.112544 0.112624 0.112710 0.112795 0.112873 0.112941 0.112999 0.113048 0.113089 0.113122 0.113144 0.113152 0.113144 0.113119 0.113078 0.113021 0.112948 0.112850 0.112716 0.112536 0.112302 0.112021 0.111709 0.111395 0.111106 0.110871 0.110706 0.110620 0.110612 0.110672 0.110788 0.110940 0.111110 0.111277 0.111425 0.111541 0.111619 0.111655 0.111650 0.111605 0.111521 0.111399 0.111242 0.111058 0.110858 0.110660 0.110481 0.110337 0.110235 0.110175 0.110145 0.110132 0.110122 0.110108 0.110088 0.110066 0.110049 0.110044 0.110054 0.110078 0.110106 0.110124 0.110116 0.110072 0.109993 0.109891 0.109782 0.109681 0.109589 0.109498 0.109388 0.109247 0.109067 0.108856 0.108632 0.108409 0.108197 0.107994 0.107791 0.107585 0.107384 0.107208 0.107085 0.107033 0.107060 0.107152 0.107279 0.107405 0.107491 0.107512 0.107454 0.107321 0.107129 0.106902 0.106671 0.106461 0.106291 0.106168 0.106088 0.106033 0.105981 0.105906 0.105786 0.105612 0.105390 0.105139 0.104887 0.104661 0.104485 0.104366 0.104301 0.104278 0.104278 0.104287 0.104296 0.104305 0.104322 0.104358 0.104424 0.104528 0.104667 0.104840 0.105035 0.105244 0.105450 0.105639 0.105793 0.105897 0.105942 0.105924 0.105843 0.105708 0.105526 0.105308 0.105064 0.104801 0.104531 0.104263 0.104008 0.103774 0.103564 0.103371 0.103185 0.102995 0.102791 0.102576 0.102357 0.102151 0.101973 0.101832 0.101733 0.101666 0.101620 0.101578 0.101526 0.101457 0.101369 0.101268 0.101163 0.101067 0.100987 0.100931 0.100899 0.100893 0.100912 0.100955 0.101016 0.101088 0.101159 0.101213 0.101243 0.101246 0.101231 0.101211 0.101202 0.101211 0.101236 0.101265 0.101283 0.101275 0.101234 0.101160 0.101059 0.100937 0.100801 0.100656 0.100506 0.100359 0.100224 0.100112 0.100032 0.099986 0.099972 0.099983 0.100009 0.100042 0.100078 0.100115 0.100152 0.100184 0.100204 0.100200 0.100165 0.100098 0.100008 0.099907 0.099810 0.099728 0.099665 0.099618 0.099581 0.099554 0.099537 0.099534 0.099549 0.099579 0.099614 0.099642 0.099649 0.099627 0.099578 0.099515 0.099459 0.099433 0.099456 0.099540 0.099686 0.099887 0.100127 0.100383 0.100633 0.100858 0.101049 0.101204 0.101333 0.101444 0.101538 0.101612 0.101654 0.101658 0.101627 0.101573 0.101517 0.101476 0.101460 0.101467 0.101484 0.101498 0.101500 0.101486 0.101459 0.101423 0.101381 0.101332 0.101274 0.101208 0.101144 0.101094 0.101079 0.101110 0.101190 0.101307 0.101438 0.101557 0.101644 0.101691 0.101706 0.101707 0.101719 0.101760 0.101837 0.101945 0.102065 0.102177 0.102264 0.102317 0.102335 0.102320 0.102274 0.102202 0.102109 0.102005 0.101905 0.101828 0.101792 0.101811 0.101885 0.102007 0.102158 0.102312 0.102449 0.102552 0.102618 0.102652 0.102664 0.102661 0.102643 0.102602 0.102528 0.102415 0.102265 0.102095 0.101934 0.101813 0.101759 0.101788 0.101897 0.102066 0.102267 0.102465 0.102635 0.102758 0.102827 0.102845 0.102819 0.102758 0.102674 0.102579 0.102488 0.102416 0.102379 0.102387 0.102444 0.102547 0.102683 0.102836 0.102992 0.103141 0.103282 0.103416 0.103548 0.103678 0.103800 0.103905 0.103980 0.104018 0.104018 0.103985 0.103925 0.103851 0.103773 0.103708 0.103670 0.103672 0.103721 0.103808 0.103913 0.104003 0.104045 0.104013 0.103899 0.103715 0.103487 0.103252 0.103041 0.102880 0.102786 0.102767 0.102824 0.102957 0.103154 0.103396 0.103650 0.103875 0.104030 0.104080 0.104009 0.103818 0.103535 0.103198 0.102856 0.102554 0.102330 0.102205 0.102185 0.102260 0.102413 0.102620 0.102860 0.103112 0.103360 0.103585 0.103776 0.103922 0.104023 0.104087 0.104129 0.104172 0.104235 0.104332 0.104463 0.104617 0.104771 0.104897 0.104973 0.104985 0.104941 0.104861 0.104772 0.104703 0.104671 0.104679 0.104717 0.104769 0.104818 0.104854 0.104874 0.104881 0.104880 0.104875 0.104863 0.104841 0.104805 0.104752 0.104687 0.104618 0.104554 0.104509 0.104495 0.104521 0.104595 0.104716 0.104872 0.105046 0.105211 0.105341 0.105415 0.105421 0.105360 0.105250 0.105116 0.104993 0.104908 0.104879 0.104907 0.104977 0.105066 0.105144 0.105186 0.105179 0.105121 0.105023 0.104903 0.104785 0.104694 0.104650 0.104665 0.104744 0.104874 0.105036 0.105196 0.105322 0.105386 0.105370 0.105277 0.105120 0.104927 0.104730 0.104558 0.104436 0.104380 0.104396 0.104480 0.104619 0.104794 0.104981 0.105157 0.105304 0.105407 0.105454 0.105441 0.105369 0.105250 0.105100 0.104942 0.104797 0.104678 0.104591 0.104529 0.104479 0.104426 0.104353 0.104253 0.104125 0.103976 0.103819 0.103670 0.103545 0.103463 0.103441 0.103496 0.103634 0.103853 0.104130 0.104434 0.104723 0.104960 0.105120 0.105197 0.105200 0.105152 0.105084 0.105018 0.104972 0.104952 0.104954 0.104969 0.104988 0.104998 0.104989 0.104955 0.104892 0.104798 0.104678 0.104542 0.104401 0.104266 0.104145 0.104041 0.103952 0.103877 0.103814 0.103764 0.103731 0.103718 0.103724 0.103745 0.103773 0.103798 0.103810 0.103804 0.103785 0.103759 0.103739 0.103739 0.103764 0.103819 0.103898 0.103989 0.104077 0.104139 0.104155 0.104109 0.103992 0.103813 0.103594 0.103364 0.103155 0.102991 0.102881 0.102821 0.102795 0.102781 0.102759 0.102718 0.102657 0.102585 0.102519 0.102476 0.102467 0.102491 0.102535 0.102583 0.102617 0.102630 0.102623 0.102612 0.102614 0.102652 0.102739 0.102884 0.103081 0.103315 0.103568 0.103818 0.104048 0.104247 0.104410 0.104537 0.104636 0.104714 0.104783 0.104847 0.104908 0.104955 0.104977 

0.132516 0.133387 0.134284 0.135202 0.136132 0.137064 0.137990 0.138906 0.139803 0.140671 0.141488 0.142225 0.142843 0.143298 0.143546 0.143555 0.143309 0.142816 0.142110 0.141239 0.140262 0.139231 0.138189 0.137168 0.136181 0.135234 0.134322 0.133438 0.132577 0.131742 0.130943 0.130193 0.129506 0.128886 0.128330 0.127827 0.127364 0.126929 0.126516 0.126128 0.125766 0.125434 0.125126 0.124831 0.124533 0.124210 0.123845 0.123427 0.122957 0.122446 0.121914 0.121388 0.120893 0.120451 0.120076 0.119773 0.119538 0.119362 0.119228 0.119115 0.119003 0.118875 0.118719 0.118533 0.118321 0.118097 0.117876 0.117675 0.117506 0.117373 0.117272 0.117190 0.117109 0.117012 0.116884 0.116722 0.116533 0.116333 0.116148 0.116006 0.115931 0.115934 0.116014 0.116153 0.116323 0.116494 0.116639 0.116740 0.116790 0.116789 0.116737 0.116638 0.116492 0.116301 0.116072 0.115817 0.115557 0.115314 0.115107 0.114947 0.114834 0.114755 0.114694 0.114634 0.114567 0.114491 0.114413 0.114341 0.114282 0.114235 0.114195 0.114149 0.114089 0.114009 0.113909 0.113798 0.113684 0.113576 0.113478 0.113393 0.113328 0.113292 0.113296 0.113353 0.113466 0.113627 0.113818 0.114015 0.114196 0.114347 0.114461 0.114539 0.114583 0.114594 0.114570 0.114509 0.114412 0.114288 0.114147 0.113998 0.113849 0.113701 0.113556 0.113413 0.113277 0.113153 0.113042 0.112944 0.112853 0.112767 0.112688 0.112623 0.112586 0.112589 0.112633 0.112713 0.112810 0.112905 0.112978 0.113015 0.113012 0.112971 0.112896 0.112800 0.112696 0.112602 0.112539 0.112523 0.112563 0.112654 0.112778 0.112908 0.113014 0.113076 0.113085 0.113044 0.112967 0.112868 0.112758 0.112645 0.112534 0.112429 0.112336 0.112258 0.112201 0.112166 0.112154 0.112163 0.112188 0.112225 0.112268 0.112307 0.112330 0.112324 0.112275 0.112180 0.112045 0.111890 0.111736 0.111601 0.111493 0.111404 0.111319 0.111222 0.111103 0.110969 0.110832 0.110714 0.110633 0.110599 0.110618 0.110685 0.110793 0.110930 0.111079 0.111222 0.111341 0.111418 0.111442 0.111413 0.111340 0.111240 0.111130 0.111021 0.110917 0.110812 0.110697 0.110568 0.110427 0.110287 0.110166 0.110083 0.110052 0.110074 0.110145 0.110250 0.110374 0.110502 0.110620 0.110718 0.110791 0.110838 0.110860 0.110861 0.110841 0.110800 0.110733 0.110639 0.110525 0.110405 0.110296 0.110214 0.110168 0.110152 0.110154 0.110161 0.110164 0.110166 0.110178 0.110214 0.110286 0.110396 0.110537 0.110701 0.110879 0.111065 0.111259 0.111460 0.111662 0.111851 0.112007 0.112107 0.112134 0.112084 0.111968 0.111811 0.111651 0.111524 0.111459 0.111471 0.111557 0.111702 0.111884 0.112081 0.112277 0.112465 0.112645 0.112819 0.112985 0.113138 0.113268 0.113362 0.113407 0.113398 0.113340 0.113249 0.113150 0.113069 0.113026 0.113031 0.113078 0.113149 0.113223 0.113279 0.113307 0.113308 0.113291 0.113266 0.113243 0.113225 0.113213 0.113201 0.113189 0.113176 0.113163 0.113151 0.113138 0.113120 0.113091 0.113046 0.112986 0.112917 0.112853 0.112813 0.112815 0.112868 0.112969 0.113103 0.113247 0.113377 0.113479 0.113548 0.113591 0.113623 0.113658 0.113711 0.113790 0.113898 0.114029 0.114174 0.114319 0.114450 0.114550 0.114607 0.114611 0.114558 0.114451 0.114303 0.114137 0.113983 0.113868 0.113811 0.113816 0.113875 0.113965 0.114067 0.114164 0.114248 0.114318 0.114378 0.114431 0.114480 0.114523 0.114559 0.114590 0.114620 0.114655 0.114702 0.114760 0.114822 0.114874 0.114902 0.114896 0.114859 0.114805 0.114756 0.114729 0.114736 0.114773 0.114833 0.114900 0.114962 0.115009 0.115031 0.115021 0.114968 0.114864 0.114707 0.114503 0.114268 0.114027 0.113801 0.113605 0.113443 0.113307 0.113183 0.113056 0.112914 0.112754 0.112583 0.112413 0.112262 0.112143 0.112064 0.112028 0.112026 0.112048 0.112082 0.112116 0.112146 0.112168 0.112189 0.112217 0.112258 0.112319 0.112397 0.112487 0.112582 0.112673 0.112756 0.112828 0.112890 0.112945 0.112992 0.113031 0.113058 0.113068 0.113060 0.113035 0.112996 0.112944 0.112878 0.112790 0.112666 0.112493 0.112266 0.111988 0.111678 0.111364 0.111076 0.110840 0.110674 0.110587 0.110576 0.110635 0.110747 0.110896 0.111059 0.111217 0.111354 0.111460 0.111529 0.111559 0.111552 0.111506 0.111425 0.111306 0.111154 0.110975 0.110780 0.110585 0.110410 0.110269 0.110169 0.110108 0.110076 0.110057 0.110037 0.110008 0.109969 0.109926 0.109888 0.109867 0.109870 0.109896 0.109936 0.109974 0.109989 0.109967 0.109906 0.109816 0.109715 0.109617 0.109528 0.109438 0.109331 0.109194 0.109019 0.108813 0.108592 0.108370 0.108155 0.107942 0.107725 0.107501 0.107279 0.107081 0.106935 0.106863 0.106872 0.106950 0.107069 0.107190 0.107278 0.107305 0.107257 0.107138 0.106963 0.106755 0.106544 0.106354 0.106202 0.106094 0.106025 0.105979 0.105931 0.105858 0.105739 0.105567 0.105348 0.105102 0.104857 0.104642 0.104476 0.104367 0.104313 0.104297 0.104303 0.104314 0.104321 0.104322 0.104327 0.104350 0.104404 0.104499 0.104635 0.104810 0.105012 0.105229 0.105443 0.105636 0.105789 0.105889 0.105927 0.105899 0.105810 0.105668 0.105485 0.105270 0.105032 0.104781 0.104525 0.104274 0.104038 0.103826 0.103639 0.103471 0.103310 0.103141 0.102954 0.102746 0.102526 0.102307 0.102108 0.101940 0.101811 0.101716 0.101644 0.101581 0.101514 0.101436 0.101344 0.101243 0.101142 0.101050 0.100974 0.100921 0.100894 0.100896 0.100927 0.100988 0.101072 0.101170 0.101264 0.101338 0.101380 0.101387 0.101370 0.101345 0.101329 0.101332 0.101353 0.101378 0.101390 0.101374 0.101322 0.101233 0.101112 0.100969 0.100811 0.100645 0.100478 0.100319 0.100178 0.100065 0.099988 0.099948 0.099939 0.099954 0.099981 0.100014 0.100048 0.100083 0.100118 0.100149 0.100166 0.100161 0.100126 0.100062 0.099975 0.099878 0.099786 0.099705 0.099638 0.099580 0.099528 0.099482 0.099447 0.099431 0.099438 0.099470 0.099518 0.099565 0.099597 0.099599 0.099569 0.099518 0.099464 0.099432 0.099444 0.099516 0.099653 0.099851 0.100095 0.100362 0.100629 0.100874 0.101084 0.101256 0.101397 0.101515 0.101611 0.101680 0.101713 0.101704 0.101656 0.101584 0.101511 0.101457 0.101433 0.101436 0.101455 0.101475 0.101484 0.101473 0.101444 0.101399 0.101341 0.101271 0.101190 0.101103 0.101020 0.100957 0.100934 0.100964 0.101048 0.101174 0.101319 0.101456 0.101564 0.101634 0.101671 0.101693 0.101720 0.101769 0.101847 0.101947 0.102053 0.102146 0.102213 0.102246 0.102248 0.102221 0.102168 0.102093 0.101997 0.101891 0.101789 0.101711 0.101674 0.101694 0.101774 0.101905 0.102067 0.102235 0.102386 0.102506 0.102591 0.102646 0.102682 0.102704 0.102711 0.102693 0.102637 0.102536 0.102392 0.102223 0.102058 0.101930 0.101869 0.101892 0.101996 0.102163 0.102361 0.102556 0.102719 0.102832 0.102890 0.102896 0.102861 0.102797 0.102717 0.102634 0.102560 0.102507 0.102488 0.102512 0.102581 0.102692 0.102834 0.102993 0.103155 0.103311 0.103458 0.103598 0.103732 0.103861 0.103979 0.104076 0.104141 0.104169 0.104157 0.104111 0.104039 0.103951 0.103863 0.103787 0.103741 0.103737 0.103781 0.103868 0.103974 0.104070 0.104118 0.104093 0.103982 0.103796 0.103559 0.103309 0.103079 0.102900 0.102791 0.102765 0.102824 0.102967 0.103182 0.103445 0.103722 0.103969 0.104144 0.104212 0.104155 0.103977 0.103703 0.103374 0.103037 0.102739 0.102517 0.102393 0.102372 0.102447 0.102597 0.102800 0.103034 0.103279 0.103518 0.103736 0.103918 0.104057 0.104154 0.104217 0.104264 0.104317 0.104395 0.104509 0.104657 0.104827 0.104992 0.105124 0.105199 0.105204 0.105145 0.105044 0.104930 0.104833 0.104773 0.104756 0.104774 0.104812 0.104854 0.104887 0.104908 0.104918 0.104921 0.104918 0.104907 0.104884 0.104845 0.104790 0.104724 0.104657 0.104601 0.104567 0.104565 0.104605 0.104689 0.104816 0.104975 0.105146 0.105308 0.105436 0.105509 0.105517 0.105462 0.105358 0.105233 0.105115 0.105034 0.105005 0.105030 0.105095 0.105174 0.105240 0.105268 0.105246 0.105172 0.105058 0.104923 0.104791 0.104688 0.104635 0.104646 0.104724 0.104859 0.105027 0.105197 0.105332 0.105402 0.105390 0.105295 0.105134 0.104932 0.104722 0.104534 0.104394 0.104320 0.104320 0.104393 0.104529 0.104708 0.104908 0.105103 0.105273 0.105398 0.105465 0.105465 0.105402 0.105286 0.105137 0.104980 0.104836 0.104719 0.104634 0.104573 0.104522 0.104465 0.104387 0.104282 0.104149 0.103997 0.103837 0.103686 0.103559 0.103475 0.103452 0.103504 0.103639 0.103853 0.104123 0.104415 0.104692 0.104915 0.105063 0.105128 0.105124 0.105074 0.105005 0.104941 0.104897 0.104878 0.104881 0.104896 0.104915 0.104927 0.104922 0.104891 0.104830 0.104736 0.104615 0.104477 0.104335 0.104203 0.104087 0.103991 0.103911 0.103840 0.103775 0.103716 0.103667 0.103633 0.103618 0.103622 0.103637 0.103657 0.103671 0.103673 0.103664 0.103650 0.103641 0.103649 0.103681 0.103738 0.103816 0.103903 0.103982 0.104033 0.104037 0.103977 0.103849 0.103663 0.103441 0.103215 0.103015 0.102865 0.102773 0.102733 0.102728 0.102733 0.102729 0.102700 0.102647 0.102577 0.102508 0.102457 0.102435 0.102442 0.102469 0.102497 0.102512 0.102508 0.102488 0.102467 0.102467 0.102507 0.102601 0.102756 0.102966 0.103216 0.103486 0.103756 0.104009 0.104232 0.104418 0.104568 0.104686 0.104780 0.104860 0.104933 0.104998 0.105047 0.105068 

0.131772 0.132622 0.133495 0.134382 0.135271 0.136156 0.137033 0.137905 0.138776 0.139643 0.140496 0.141310 0.142048 0.142662 0.143101 0.143319 0.143286 0.142996 0.142470 0.141750 0.140891 0.139946 0.138961 0.137969 0.136989 0.136029 0.135090 0.134169 0.133269 0.132398 0.131570 0.130803 0.130110 0.129493 0.128944 0.128448 0.127986 0.127542 0.127108 0.126686 0.126280 0.125895 0.125533 0.125188 0.124847 0.124495 0.124113 0.123689 0.123221 0.122714 0.122187 0.121663 0.121168 0.120725 0.120348 0.120044 0.119808 0.119628 0.119485 0.119357 0.119223 0.119069 0.118886 0.118675 0.118443 0.118201 0.117966 0.117750 0.117566 0.117416 0.117300 0.117205 0.117118 0.117021 0.116901 0.116751 0.116577 0.116391 0.116217 0.116079 0.116000 0.115991 0.116050 0.116163 0.116306 0.116450 0.116574 0.116663 0.116710 0.116713 0.116671 0.116582 0.116446 0.116261 0.116035 0.115783 0.115526 0.115287 0.115084 0.114927 0.114813 0.114731 0.114661 0.114588 0.114503 0.114407 0.114308 0.114219 0.114147 0.114093 0.114050 0.114006 0.113949 0.113872 0.113777 0.113671 0.113563 0.113461 0.113372 0.113298 0.113244 0.113219 0.113235 0.113301 0.113422 0.113591 0.113791 0.114000 0.114196 0.114363 0.114495 0.114588 0.114644 0.114661 0.114637 0.114571 0.114466 0.114330 0.114174 0.114010 0.113843 0.113677 0.113513 0.113352 0.113202 0.113066 0.112948 0.112846 0.112754 0.112668 0.112589 0.112527 0.112492 0.112495 0.112541 0.112623 0.112723 0.112820 0.112895 0.112934 0.112932 0.112889 0.112813 0.112716 0.112614 0.112528 0.112477 0.112478 0.112539 0.112652 0.112796 0.112942 0.113059 0.113126 0.113135 0.113092 0.113010 0.112906 0.112790 0.112671 0.112554 0.112443 0.112344 0.112262 0.112201 0.112165 0.112151 0.112157 0.112176 0.112203 0.112234 0.112261 0.112272 0.112255 0.112197 0.112096 0.111958 0.111800 0.111643 0.111506 0.111393 0.111299 0.111207 0.111102 0.110976 0.110834 0.110692 0.110570 0.110486 0.110449 0.110463 0.110525 0.110626 0.110756 0.110901 0.111042 0.111162 0.111245 0.111279 0.111262 0.111204 0.111118 0.111022 0.110926 0.110833 0.110738 0.110632 0.110510 0.110376 0.110240 0.110122 0.110037 0.109997 0.110005 0.110056 0.110139 0.110239 0.110344 0.110443 0.110529 0.110595 0.110639 0.110663 0.110668 0.110656 0.110624 0.110571 0.110495 0.110400 0.110297 0.110203 0.110129 0.110083 0.110059 0.110049 0.110039 0.110026 0.110013 0.110013 0.110042 0.110109 0.110219 0.110364 0.110535 0.110719 0.110911 0.111110 0.111314 0.111518 0.111707 0.111863 0.111962 0.111988 0.111937 0.111820 0.111663 0.111504 0.111378 0.111313 0.111324 0.111406 0.111542 0.111711 0.111892 0.112073 0.112250 0.112423 0.112596 0.112767 0.112928 0.113066 0.113166 0.113215 0.113210 0.113157 0.113072 0.112981 0.112910 0.112879 0.112896 0.112953 0.113033 0.113110 0.113164 0.113184 0.113170 0.113131 0.113082 0.113035 0.112997 0.112972 0.112956 0.112948 0.112943 0.112940 0.112938 0.112934 0.112924 0.112905 0.112872 0.112827 0.112776 0.112733 0.112714 0.112736 0.112807 0.112922 0.113065 0.113212 0.113340 0.113432 0.113487 0.113511 0.113522 0.113538 0.113574 0.113640 0.113738 0.113863 0.114003 0.114143 0.114268 0.114364 0.114418 0.114422 0.114372 0.114270 0.114128 0.113969 0.113819 0.113706 0.113649 0.113652 0.113706 0.113794 0.113895 0.113994 0.114084 0.114162 0.114229 0.114288 0.114337 0.114376 0.114402 0.114418 0.114430 0.114447 0.114477 0.114521 0.114573 0.114618 0.114640 0.114628 0.114584 0.114522 0.114460 0.114420 0.114412 0.114437 0.114489 0.114555 0.114624 0.114683 0.114724 0.114735 0.114704 0.114620 0.114478 0.114285 0.114060 0.113827 0.113611 0.113429 0.113286 0.113174 0.113076 0.112974 0.112851 0.112702 0.112529 0.112348 0.112177 0.112035 0.111933 0.111877 0.111859 0.111870 0.111894 0.111920 0.111941 0.111957 0.111973 0.111999 0.112044 0.112112 0.112201 0.112304 0.112410 0.112511 0.112602 0.112681 0.112750 0.112810 0.112863 0.112905 0.112933 0.112941 0.112930 0.112902 0.112862 0.112813 0.112753 0.112671 0.112554 0.112385 0.112159 0.111880 0.111568 0.111251 0.110960 0.110723 0.110557 0.110472 0.110465 0.110527 0.110643 0.110791 0.110951 0.111104 0.111233 0.111331 0.111392 0.111417 0.111406 0.111360 0.111279 0.111163 0.111015 0.110841 0.110653 0.110466 0.110299 0.110166 0.110072 0.110014 0.109981 0.109955 0.109923 0.109877 0.109818 0.109753 0.109696 0.109661 0.109660 0.109692 0.109748 0.109806 0.109843 0.109840 0.109791 0.109707 0.109605 0.109504 0.109410 0.109318 0.109213 0.109081 0.108914 0.108718 0.108505 0.108287 0.108071 0.107853 0.107626 0.107388 0.107148 0.106930 0.106761 0.106667 0.106655 0.106715 0.106821 0.106936 0.107023 0.107056 0.107019 0.106916 0.106759 0.106573 0.106383 0.106212 0.106076 0.105980 0.105919 0.105875 0.105828 0.105754 0.105635 0.105464 0.105249 0.105011 0.104778 0.104577 0.104428 0.104337 0.104299 0.104299 0.104317 0.104336 0.104345 0.104343 0.104340 0.104351 0.104393 0.104477 0.104608 0.104782 0.104986 0.105205 0.105420 0.105611 0.105759 0.105851 0.105879 0.105843 0.105747 0.105601 0.105418 0.105207 0.104977 0.104737 0.104494 0.104258 0.104040 0.103846 0.103679 0.103533 0.103392 0.103240 0.103064 0.102860 0.102633 0.102400 0.102178 0.101985 0.101829 0.101710 0.101618 0.101541 0.101465 0.101383 0.101292 0.101196 0.101099 0.101011 0.100939 0.100889 0.100865 0.100872 0.100914 0.100991 0.101095 0.101214 0.101327 0.101413 0.101459 0.101464 0.101438 0.101403 0.101380 0.101378 0.101397 0.101424 0.101438 0.101423 0.101366 0.101268 0.101133 0.100972 0.100794 0.100610 0.100428 0.100260 0.100115 0.100005 0.099932 0.099898 0.099894 0.099910 0.099936 0.099964 0.099992 0.100021 0.100050 0.100078 0.100095 0.100093 0.100064 0.100007 0.099930 0.099842 0.099756 0.099675 0.099601 0.099530 0.099459 0.099391 0.099334 0.099301 0.099300 0.099333 0.099392 0.099461 0.099519 0.099550 0.099546 0.099514 0.099471 0.099441 0.099449 0.099513 0.099642 0.099835 0.100078 0.100349 0.100624 0.100880 0.101102 0.101286 0.101439 0.101565 0.101666 0.101737 0.101767 0.101750 0.101691 0.101605 0.101516 0.101447 0.101411 0.101408 0.101426 0.101448 0.101458 0.101447 0.101411 0.101353 0.101275 0.101182 0.101078 0.100971 0.100874 0.100804 0.100782 0.100818 0.100913 0.101055 0.101220 0.101378 0.101509 0.101601 0.101659 0.101697 0.101735 0.101788 0.101862 0.101951 0.102039 0.102112 0.102157 0.102171 0.102158 0.102121 0.102064 0.101987 0.101892 0.101785 0.101681 0.101599 0.101560 0.101579 0.101660 0.101795 0.101963 0.102140 0.102302 0.102433 0.102531 0.102600 0.102653 0.102693 0.102720 0.102722 0.102686 0.102601 0.102469 0.102307 0.102145 0.102018 0.101957 0.101979 0.102084 0.102252 0.102451 0.102644 0.102802 0.102906 0.102951 0.102943 0.102895 0.102822 0.102740 0.102660 0.102594 0.102554 0.102547 0.102582 0.102660 0.102779 0.102929 0.103096 0.103268 0.103434 0.103591 0.103738 0.103878 0.104007 0.104122 0.104213 0.104269 0.104287 0.104264 0.104207 0.104124 0.104026 0.103928 0.103844 0.103790 0.103779 0.103817 0.103898 0.104002 0.104097 0.104148 0.104127 0.104020 0.103834 0.103594 0.103335 0.103094 0.102903 0.102785 0.102753 0.102814 0.102963 0.103189 0.103465 0.103755 0.104014 0.104200 0.104278 0.104231 0.104064 0.103802 0.103485 0.103159 0.102871 0.102657 0.102539 0.102521 0.102595 0.102742 0.102941 0.103169 0.103408 0.103642 0.103855 0.104034 0.104171 0.104266 0.104330 0.104379 0.104437 0.104522 0.104644 0.104801 0.104977 0.105147 0.105280 0.105352 0.105351 0.105282 0.105166 0.105033 0.104915 0.104834 0.104799 0.104802 0.104829 0.104864 0.104893 0.104911 0.104919 0.104917 0.104909 0.104890 0.104858 0.104810 0.104748 0.104678 0.104612 0.104562 0.104539 0.104552 0.104608 0.104709 0.104850 0.105019 0.105198 0.105364 0.105494 0.105568 0.105578 0.105525 0.105426 0.105304 0.105189 0.105107 0.105075 0.105093 0.105148 0.105216 0.105269 0.105285 0.105249 0.105163 0.105037 0.104893 0.104754 0.104645 0.104587 0.104597 0.104677 0.104817 0.104993 0.105171 0.105315 0.105392 0.105384 0.105290 0.105124 0.104914 0.104692 0.104488 0.104330 0.104238 0.104221 0.104282 0.104412 0.104593 0.104802 0.105013 0.105202 0.105347 0.105431 0.105444 0.105388 0.105273 0.105124 0.104964 0.104819 0.104702 0.104617 0.104556 0.104505 0.104447 0.104369 0.104265 0.104133 0.103982 0.103823 0.103670 0.103541 0.103454 0.103426 0.103474 0.103605 0.103812 0.104075 0.104359 0.104625 0.104838 0.104976 0.105036 0.105029 0.104979 0.104912 0.104850 0.104806 0.104782 0.104777 0.104782 0.104790 0.104792 0.104781 0.104747 0.104683 0.104588 0.104467 0.104329 0.104191 0.104065 0.103959 0.103873 0.103801 0.103734 0.103667 0.103598 0.103532 0.103479 0.103444 0.103432 0.103439 0.103459 0.103480 0.103496 0.103503 0.103505 0.103510 0.103529 0.103567 0.103626 0.103701 0.103780 0.103846 0.103881 0.103868 0.103793 0.103654 0.103462 0.103241 0.103022 0.102834 0.102701 0.102628 0.102608 0.102621 0.102644 0.102655 0.102639 0.102594 0.102530 0.102463 0.102411 0.102383 0.102381 0.102395 0.102409 0.102410 0.102392 0.102361 0.102334 0.102332 0.102374 0.102474 0.102636 0.102853 0.103111 0.103391 0.103674 0.103943 0.104185 0.104392 0.104562 0.104696 0.104803 0.104892 0.104970 0.105037 0.105087 0.105106 

0.130988 0.131819 0.132669 0.133526 0.134378 0.135220 0.136050 0.136878 0.137713 0.138564 0.139427 0.140284 0.141104 0.141839 0.142435 0.142839 0.143010 0.142930 0.142606 0.142070 0.141367 0.140547 0.139654 0.138720 0.137769 0.136810 0.135850 0.134895 0.133952 0.133039 0.132176 0.131385 0.130680 0.130062 0.129520 0.129032 0.128575 0.128128 0.127680 0.127230 0.126785 0.126352 0.125937 0.125541 0.125158 0.124773 0.124371 0.123939 0.123469 0.122964 0.122438 0.121915 0.121420 0.120976 0.120599 0.120296 0.120059 0.119876 0.119724 0.119580 0.119425 0.119246 0.119037 0.118803 0.118551 0.118294 0.118045 0.117814 0.117611 0.117441 0.117303 0.117190 0.117089 0.116986 0.116867 0.116726 0.116564 0.116391 0.116227 0.116095 0.116014 0.115997 0.116041 0.116132 0.116249 0.116369 0.116473 0.116549 0.116592 0.116599 0.116568 0.116493 0.116368 0.116193 0.115974 0.115726 0.115472 0.115234 0.115031 0.114872 0.114754 0.114663 0.114581 0.114492 0.114388 0.114273 0.114156 0.114053 0.113972 0.113916 0.113875 0.113836 0.113785 0.113716 0.113627 0.113528 0.113428 0.113336 0.113259 0.113199 0.113160 0.113150 0.113177 0.113253 0.113381 0.113554 0.113758 0.113970 0.114172 0.114348 0.114489 0.114593 0.114658 0.114682 0.114661 0.114593 0.114481 0.114334 0.114163 0.113979 0.113791 0.113602 0.113416 0.113237 0.113071 0.112925 0.112802 0.112699 0.112610 0.112529 0.112457 0.112401 0.112372 0.112379 0.112428 0.112511 0.112613 0.112711 0.112786 0.112824 0.112819 0.112775 0.112698 0.112603 0.112508 0.112433 0.112399 0.112422 0.112506 0.112642 0.112807 0.112967 0.113091 0.113158 0.113161 0.113107 0.113014 0.112897 0.112769 0.112640 0.112515 0.112397 0.112292 0.112206 0.112145 0.112108 0.112095 0.112098 0.112112 0.112131 0.112150 0.112164 0.112163 0.112136 0.112071 0.111965 0.111823 0.111662 0.111504 0.111364 0.111248 0.111150 0.111054 0.110945 0.110816 0.110670 0.110525 0.110400 0.110311 0.110270 0.110279 0.110336 0.110433 0.110561 0.110705 0.110848 0.110974 0.111064 0.111109 0.111105 0.111060 0.110989 0.110906 0.110822 0.110739 0.110652 0.110554 0.110439 0.110311 0.110179 0.110061 0.109973 0.109926 0.109922 0.109956 0.110018 0.110097 0.110181 0.110260 0.110329 0.110383 0.110419 0.110439 0.110444 0.110435 0.110411 0.110370 0.110310 0.110235 0.110152 0.110075 0.110013 0.109971 0.109945 0.109927 0.109906 0.109879 0.109853 0.109841 0.109859 0.109920 0.110026 0.110172 0.110345 0.110533 0.110730 0.110934 0.111141 0.111347 0.111539 0.111695 0.111795 0.111820 0.111767 0.111649 0.111493 0.111336 0.111213 0.111152 0.111164 0.111242 0.111370 0.111525 0.111689 0.111854 0.112018 0.112186 0.112359 0.112536 0.112706 0.112853 0.112961 0.113018 0.113019 0.112971 0.112892 0.112808 0.112745 0.112723 0.112747 0.112811 0.112894 0.112971 0.113021 0.113032 0.113004 0.112947 0.112877 0.112809 0.112755 0.112718 0.112699 0.112695 0.112700 0.112711 0.112723 0.112733 0.112736 0.112729 0.112709 0.112678 0.112642 0.112614 0.112611 0.112649 0.112733 0.112858 0.113007 0.113155 0.113278 0.113361 0.113401 0.113409 0.113401 0.113398 0.113417 0.113468 0.113554 0.113667 0.113795 0.113924 0.114039 0.114126 0.114175 0.114177 0.114130 0.114036 0.113906 0.113759 0.113620 0.113514 0.113459 0.113460 0.113508 0.113589 0.113684 0.113780 0.113869 0.113950 0.114021 0.114083 0.114132 0.114165 0.114180 0.114180 0.114173 0.114170 0.114183 0.114214 0.114256 0.114295 0.114312 0.114297 0.114248 0.114180 0.114111 0.114062 0.114046 0.114064 0.114112 0.114178 0.114251 0.114320 0.114374 0.114401 0.114386 0.114317 0.114189 0.114008 0.113793 0.113570 0.113366 0.113200 0.113078 0.112990 0.112919 0.112843 0.112742 0.112606 0.112438 0.112250 0.112067 0.111908 0.111791 0.111720 0.111692 0.111692 0.111706 0.111720 0.111728 0.111730 0.111734 0.111753 0.111796 0.111868 0.111966 0.112079 0.112198 0.112312 0.112415 0.112505 0.112583 0.112651 0.112709 0.112754 0.112781 0.112786 0.112770 0.112737 0.112694 0.112644 0.112584 0.112505 0.112388 0.112219 0.111989 0.111703 0.111384 0.111059 0.110764 0.110524 0.110361 0.110281 0.110281 0.110351 0.110473 0.110625 0.110786 0.110937 0.111062 0.111155 0.111212 0.111234 0.111220 0.111173 0.111092 0.110978 0.110834 0.110666 0.110487 0.110312 0.110158 0.110036 0.109951 0.109899 0.109865 0.109832 0.109789 0.109727 0.109648 0.109565 0.109493 0.109450 0.109447 0.109488 0.109558 0.109633 0.109686 0.109694 0.109649 0.109562 0.109452 0.109340 0.109238 0.109143 0.109041 0.108916 0.108760 0.108576 0.108373 0.108163 0.107949 0.107729 0.107495 0.107245 0.106991 0.106755 0.106567 0.106450 0.106416 0.106457 0.106547 0.106652 0.106738 0.106775 0.106750 0.106663 0.106526 0.106360 0.106190 0.106036 0.105913 0.105825 0.105766 0.105722 0.105671 0.105594 0.105473 0.105303 0.105094 0.104867 0.104648 0.104466 0.104337 0.104268 0.104252 0.104272 0.104306 0.104337 0.104352 0.104350 0.104341 0.104343 0.104375 0.104450 0.104574 0.104742 0.104943 0.105159 0.105369 0.105554 0.105693 0.105776 0.105795 0.105750 0.105649 0.105501 0.105319 0.105113 0.104890 0.104659 0.104428 0.104204 0.104000 0.103823 0.103673 0.103543 0.103417 0.103277 0.103107 0.102901 0.102665 0.102415 0.102173 0.101958 0.101782 0.101647 0.101544 0.101461 0.101385 0.101306 0.101220 0.101129 0.101037 0.100952 0.100879 0.100827 0.100804 0.100814 0.100864 0.100954 0.101074 0.101207 0.101331 0.101422 0.101465 0.101460 0.101422 0.101374 0.101342 0.101337 0.101358 0.101391 0.101413 0.101404 0.101351 0.101251 0.101108 0.100934 0.100740 0.100540 0.100347 0.100172 0.100027 0.099919 0.099853 0.099824 0.099823 0.099839 0.099859 0.099879 0.099898 0.099917 0.099940 0.099964 0.099983 0.099987 0.099969 0.099926 0.099863 0.099788 0.099708 0.099629 0.099548 0.099462 0.099371 0.099281 0.099202 0.099151 0.099140 0.099172 0.099240 0.099328 0.099412 0.099473 0.099498 0.099491 0.099466 0.099446 0.099457 0.099519 0.099643 0.099830 0.100067 0.100335 0.100609 0.100866 0.101092 0.101283 0.101444 0.101579 0.101688 0.101765 0.101799 0.101780 0.101715 0.101618 0.101515 0.101432 0.101383 0.101370 0.101382 0.101401 0.101409 0.101394 0.101348 0.101274 0.101176 0.101060 0.100934 0.100810 0.100703 0.100633 0.100617 0.100667 0.100781 0.100945 0.101132 0.101314 0.101467 0.101579 0.101652 0.101700 0.101741 0.101792 0.101857 0.101931 0.102001 0.102054 0.102080 0.102078 0.102053 0.102010 0.101952 0.101876 0.101783 0.101678 0.101572 0.101486 0.101442 0.101456 0.101534 0.101668 0.101838 0.102018 0.102183 0.102319 0.102422 0.102499 0.102560 0.102613 0.102655 0.102675 0.102657 0.102590 0.102474 0.102324 0.102172 0.102051 0.101996 0.102023 0.102133 0.102306 0.102507 0.102701 0.102855 0.102951 0.102985 0.102963 0.102901 0.102817 0.102727 0.102644 0.102580 0.102543 0.102542 0.102583 0.102668 0.102793 0.102951 0.103128 0.103311 0.103490 0.103658 0.103814 0.103959 0.104090 0.104202 0.104287 0.104336 0.104345 0.104315 0.104250 0.104161 0.104058 0.103955 0.103866 0.103806 0.103789 0.103819 0.103891 0.103987 0.104076 0.104125 0.104104 0.104000 0.103818 0.103580 0.103320 0.103077 0.102882 0.102761 0.102728 0.102788 0.102940 0.103168 0.103445 0.103736 0.103995 0.104180 0.104258 0.104214 0.104054 0.103803 0.103499 0.103189 0.102915 0.102713 0.102604 0.102591 0.102667 0.102814 0.103010 0.103235 0.103473 0.103706 0.103920 0.104100 0.104239 0.104336 0.104399 0.104448 0.104505 0.104588 0.104708 0.104863 0.105038 0.105206 0.105338 0.105409 0.105405 0.105331 0.105207 0.105064 0.104935 0.104842 0.104795 0.104789 0.104808 0.104836 0.104858 0.104868 0.104864 0.104851 0.104828 0.104795 0.104748 0.104688 0.104616 0.104541 0.104474 0.104429 0.104416 0.104445 0.104520 0.104642 0.104804 0.104993 0.105188 0.105365 0.105501 0.105578 0.105588 0.105535 0.105435 0.105311 0.105194 0.105108 0.105069 0.105079 0.105123 0.105179 0.105221 0.105225 0.105179 0.105086 0.104955 0.104807 0.104667 0.104558 0.104502 0.104513 0.104596 0.104741 0.104924 0.105110 0.105262 0.105346 0.105343 0.105251 0.105083 0.104867 0.104634 0.104418 0.104244 0.104135 0.104104 0.104153 0.104276 0.104456 0.104671 0.104893 0.105097 0.105257 0.105353 0.105375 0.105322 0.105207 0.105054 0.104889 0.104739 0.104619 0.104532 0.104470 0.104420 0.104364 0.104290 0.104191 0.104065 0.103920 0.103764 0.103613 0.103482 0.103390 0.103358 0.103401 0.103527 0.103730 0.103989 0.104267 0.104527 0.104734 0.104868 0.104926 0.104921 0.104877 0.104815 0.104757 0.104711 0.104679 0.104658 0.104642 0.104629 0.104612 0.104584 0.104539 0.104469 0.104371 0.104248 0.104113 0.103980 0.103861 0.103766 0.103690 0.103626 0.103562 0.103491 0.103413 0.103333 0.103263 0.103213 0.103190 0.103193 0.103217 0.103250 0.103282 0.103309 0.103329 0.103351 0.103381 0.103425 0.103486 0.103556 0.103625 0.103677 0.103695 0.103663 0.103572 0.103422 0.103226 0.103007 0.102796 0.102623 0.102506 0.102451 0.102449 0.102480 0.102519 0.102544 0.102541 0.102507 0.102453 0.102393 0.102345 0.102318 0.102313 0.102320 0.102325 0.102315 0.102287 0.102248 0.102216 0.102212 0.102254 0.102356 0.102520 0.102739 0.102998 0.103281 0.103570 0.103849 0.104104 0.104325 0.104509 0.104655 0.104770 0.104863 0.104941 0.105008 0.105056 0.105074 

0.130173 0.130980 0.131804 0.132632 0.133451 0.134254 0.135044 0.135832 0.136633 0.137460 0.138315 0.139190 0.140056 0.140873 0.141587 0.142146 0.142501 0.142624 0.142512 0.142183 0.141670 0.141014 0.140251 0.139412 0.138517 0.137583 0.136619 0.135636 0.134653 0.133695 0.132789 0.131964 0.131237 0.130608 0.130065 0.129580 0.129125 0.128675 0.128215 0.127742 0.127263 0.126787 0.126325 0.125884 0.125460 0.125045 0.124623 0.124179 0.123703 0.123195 0.122668 0.122143 0.121646 0.121201 0.120825 0.120522 0.120286 0.120100 0.119940 0.119783 0.119608 0.119406 0.119175 0.118919 0.118649 0.118376 0.118110 0.117861 0.117637 0.117444 0.117282 0.117148 0.117032 0.116920 0.116801 0.116666 0.116513 0.116351 0.116196 0.116070 0.115990 0.115967 0.115999 0.116074 0.116171 0.116269 0.116353 0.116415 0.116452 0.116462 0.116441 0.116380 0.116270 0.116108 0.115897 0.115654 0.115401 0.115161 0.114952 0.114785 0.114655 0.114550 0.114453 0.114347 0.114228 0.114098 0.113971 0.113861 0.113780 0.113727 0.113693 0.113663 0.113620 0.113558 0.113475 0.113382 0.113289 0.113207 0.113142 0.113096 0.113072 0.113075 0.113115 0.113200 0.113332 0.113507 0.113710 0.113920 0.114119 0.114295 0.114439 0.114549 0.114621 0.114652 0.114635 0.114568 0.114452 0.114294 0.114107 0.113903 0.113691 0.113477 0.113268 0.113070 0.112891 0.112738 0.112613 0.112514 0.112431 0.112360 0.112298 0.112251 0.112229 0.112242 0.112294 0.112378 0.112479 0.112576 0.112649 0.112684 0.112677 0.112631 0.112555 0.112466 0.112380 0.112319 0.112303 0.112348 0.112455 0.112614 0.112796 0.112968 0.113095 0.113157 0.113148 0.113079 0.112967 0.112832 0.112689 0.112547 0.112411 0.112285 0.112175 0.112087 0.112026 0.111990 0.111978 0.111980 0.111990 0.112002 0.112012 0.112015 0.112004 0.111968 0.111898 0.111788 0.111645 0.111483 0.111324 0.111182 0.111065 0.110966 0.110869 0.110760 0.110631 0.110487 0.110341 0.110214 0.110121 0.110075 0.110080 0.110133 0.110229 0.110357 0.110505 0.110655 0.110789 0.110890 0.110946 0.110955 0.110924 0.110866 0.110795 0.110721 0.110647 0.110568 0.110475 0.110365 0.110238 0.110107 0.109986 0.109893 0.109838 0.109824 0.109846 0.109894 0.109957 0.110023 0.110084 0.110135 0.110173 0.110197 0.110208 0.110209 0.110201 0.110182 0.110150 0.110104 0.110046 0.109982 0.109923 0.109876 0.109844 0.109822 0.109802 0.109776 0.109741 0.109705 0.109682 0.109690 0.109743 0.109843 0.109985 0.110157 0.110345 0.110543 0.110748 0.110957 0.111165 0.111358 0.111516 0.111615 0.111638 0.111583 0.111463 0.111307 0.111152 0.111033 0.110976 0.110990 0.111066 0.111186 0.111330 0.111481 0.111633 0.111789 0.111953 0.112130 0.112315 0.112494 0.112651 0.112768 0.112831 0.112838 0.112796 0.112723 0.112645 0.112587 0.112568 0.112594 0.112657 0.112738 0.112812 0.112857 0.112860 0.112821 0.112751 0.112666 0.112583 0.112516 0.112471 0.112450 0.112450 0.112465 0.112490 0.112518 0.112544 0.112562 0.112568 0.112561 0.112541 0.112517 0.112500 0.112507 0.112554 0.112644 0.112773 0.112921 0.113064 0.113179 0.113252 0.113280 0.113275 0.113254 0.113238 0.113244 0.113281 0.113353 0.113453 0.113568 0.113683 0.113784 0.113860 0.113901 0.113902 0.113859 0.113776 0.113660 0.113530 0.113407 0.113312 0.113262 0.113260 0.113300 0.113368 0.113451 0.113536 0.113618 0.113696 0.113768 0.113831 0.113879 0.113908 0.113914 0.113900 0.113876 0.113855 0.113851 0.113869 0.113901 0.113933 0.113945 0.113926 0.113875 0.113804 0.113734 0.113684 0.113666 0.113683 0.113730 0.113797 0.113872 0.113945 0.114006 0.114040 0.114035 0.113975 0.113856 0.113685 0.113479 0.113266 0.113075 0.112924 0.112821 0.112756 0.112711 0.112660 0.112581 0.112460 0.112299 0.112114 0.111926 0.111761 0.111637 0.111560 0.111525 0.111518 0.111522 0.111522 0.111514 0.111498 0.111487 0.111494 0.111531 0.111603 0.111706 0.111830 0.111962 0.112091 0.112209 0.112313 0.112404 0.112482 0.112546 0.112594 0.112620 0.112623 0.112602 0.112564 0.112516 0.112462 0.112399 0.112315 0.112193 0.112016 0.111776 0.111479 0.111148 0.110814 0.110511 0.110270 0.110108 0.110034 0.110044 0.110123 0.110254 0.110413 0.110577 0.110729 0.110855 0.110947 0.111004 0.111025 0.111010 0.110961 0.110879 0.110766 0.110627 0.110467 0.110300 0.110139 0.109999 0.109892 0.109818 0.109771 0.109738 0.109700 0.109647 0.109571 0.109479 0.109383 0.109301 0.109254 0.109253 0.109300 0.109379 0.109465 0.109524 0.109533 0.109482 0.109384 0.109260 0.109136 0.109025 0.108926 0.108828 0.108714 0.108572 0.108403 0.108212 0.108011 0.107801 0.107579 0.107341 0.107084 0.106819 0.106569 0.106363 0.106226 0.106170 0.106189 0.106262 0.106356 0.106437 0.106479 0.106464 0.106392 0.106273 0.106127 0.105974 0.105834 0.105720 0.105636 0.105577 0.105529 0.105474 0.105392 0.105269 0.105102 0.104899 0.104682 0.104480 0.104317 0.104210 0.104164 0.104171 0.104212 0.104264 0.104308 0.104330 0.104330 0.104318 0.104313 0.104336 0.104403 0.104519 0.104680 0.104874 0.105083 0.105284 0.105459 0.105589 0.105663 0.105673 0.105623 0.105518 0.105369 0.105188 0.104985 0.104767 0.104542 0.104318 0.104104 0.103911 0.103746 0.103610 0.103492 0.103377 0.103243 0.103073 0.102862 0.102615 0.102350 0.102092 0.101863 0.101677 0.101536 0.101433 0.101353 0.101284 0.101212 0.101134 0.101048 0.100958 0.100871 0.100793 0.100736 0.100708 0.100719 0.100774 0.100873 0.101004 0.101147 0.101274 0.101362 0.101395 0.101376 0.101323 0.101263 0.101221 0.101214 0.101240 0.101281 0.101315 0.101317 0.101272 0.101175 0.101029 0.100847 0.100642 0.100432 0.100230 0.100051 0.099907 0.099804 0.099744 0.099720 0.099722 0.099735 0.099749 0.099759 0.099766 0.099776 0.099791 0.099813 0.099836 0.099849 0.099845 0.099818 0.099772 0.099710 0.099640 0.099562 0.099476 0.099378 0.099270 0.099159 0.099061 0.098993 0.098970 0.098999 0.099073 0.099174 0.099280 0.099367 0.099420 0.099440 0.099438 0.099435 0.099456 0.099522 0.099645 0.099826 0.100055 0.100313 0.100578 0.100829 0.101051 0.101242 0.101407 0.101548 0.101666 0.101752 0.101791 0.101777 0.101710 0.101607 0.101494 0.101398 0.101335 0.101310 0.101314 0.101327 0.101329 0.101307 0.101251 0.101161 0.101043 0.100906 0.100762 0.100625 0.100513 0.100447 0.100443 0.100511 0.100648 0.100836 0.101048 0.101252 0.101424 0.101550 0.101631 0.101681 0.101718 0.101759 0.101811 0.101869 0.101922 0.101958 0.101970 0.101957 0.101926 0.101881 0.101825 0.101753 0.101664 0.101560 0.101453 0.101363 0.101313 0.101320 0.101391 0.101519 0.101685 0.101861 0.102024 0.102159 0.102262 0.102340 0.102406 0.102467 0.102520 0.102555 0.102554 0.102505 0.102405 0.102270 0.102129 0.102019 0.101972 0.102008 0.102126 0.102305 0.102511 0.102705 0.102857 0.102948 0.102972 0.102940 0.102867 0.102773 0.102674 0.102585 0.102516 0.102478 0.102477 0.102519 0.102607 0.102737 0.102902 0.103088 0.103281 0.103472 0.103651 0.103816 0.103965 0.104098 0.104208 0.104288 0.104333 0.104337 0.104303 0.104236 0.104145 0.104042 0.103939 0.103850 0.103789 0.103767 0.103789 0.103851 0.103934 0.104012 0.104053 0.104029 0.103926 0.103749 0.103517 0.103265 0.103028 0.102838 0.102720 0.102688 0.102749 0.102897 0.103118 0.103386 0.103664 0.103909 0.104080 0.104149 0.104101 0.103943 0.103700 0.103410 0.103115 0.102857 0.102669 0.102569 0.102564 0.102643 0.102792 0.102989 0.103217 0.103458 0.103696 0.103916 0.104104 0.104248 0.104348 0.104412 0.104456 0.104505 0.104578 0.104688 0.104834 0.105001 0.105165 0.105295 0.105365 0.105363 0.105290 0.105167 0.105023 0.104891 0.104795 0.104743 0.104731 0.104744 0.104763 0.104774 0.104769 0.104748 0.104715 0.104672 0.104619 0.104556 0.104482 0.104401 0.104322 0.104255 0.104215 0.104212 0.104255 0.104350 0.104495 0.104683 0.104896 0.105113 0.105306 0.105452 0.105533 0.105543 0.105485 0.105379 0.105249 0.105126 0.105033 0.104987 0.104987 0.105022 0.105068 0.105100 0.105096 0.105045 0.104949 0.104818 0.104673 0.104537 0.104433 0.104381 0.104397 0.104484 0.104632 0.104820 0.105012 0.105170 0.105261 0.105264 0.105175 0.105008 0.104789 0.104550 0.104325 0.104142 0.104022 0.103981 0.104021 0.104138 0.104316 0.104533 0.104761 0.104973 0.105141 0.105244 0.105269 0.105214 0.105094 0.104934 0.104761 0.104604 0.104478 0.104387 0.104324 0.104274 0.104221 0.104153 0.104062 0.103947 0.103810 0.103662 0.103514 0.103382 0.103287 0.103249 0.103288 0.103411 0.103613 0.103870 0.104148 0.104406 0.104612 0.104747 0.104810 0.104813 0.104779 0.104728 0.104676 0.104628 0.104585 0.104544 0.104502 0.104459 0.104414 0.104364 0.104302 0.104221 0.104116 0.103991 0.103856 0.103726 0.103615 0.103528 0.103461 0.103402 0.103341 0.103267 0.103180 0.103090 0.103008 0.102949 0.102921 0.102926 0.102957 0.103004 0.103054 0.103099 0.103138 0.103174 0.103216 0.103267 0.103328 0.103395 0.103455 0.103494 0.103495 0.103447 0.103340 0.103179 0.102978 0.102761 0.102558 0.102395 0.102293 0.102253 0.102267 0.102313 0.102367 0.102406 0.102416 0.102396 0.102354 0.102305 0.102265 0.102244 0.102241 0.102247 0.102248 0.102232 0.102196 0.102150 0.102112 0.102104 0.102145 0.102245 0.102407 0.102622 0.102878 0.103158 0.103446 0.103728 0.103989 0.104218 0.104409 0.104560 0.104676 0.104766 0.104840 0.104901 0.104947 0.104964 

0.129343 0.130119 0.130913 0.131709 0.132495 0.133265 0.134023 0.134779 0.135550 0.136352 0.137191 0.138064 0.138950 0.139814 0.140609 0.141285 0.141795 0.142105 0.142202 0.142091 0.141792 0.141331 0.140736 0.140029 0.139230 0.138351 0.137406 0.136413 0.135399 0.134396 0.133442 0.132574 0.131811 0.131157 0.130598 0.130104 0.129642 0.129183 0.128709 0.128215 0.127705 0.127194 0.126693 0.126214 0.125756 0.125313 0.124872 0.124414 0.123929 0.123414 0.122881 0.122351 0.121850 0.121403 0.121027 0.120725 0.120490 0.120302 0.120136 0.119968 0.119777 0.119556 0.119305 0.119029 0.118741 0.118448 0.118163 0.117892 0.117645 0.117428 0.117244 0.117090 0.116961 0.116843 0.116724 0.116594 0.116449 0.116296 0.116149 0.116027 0.115948 0.115922 0.115946 0.116007 0.116087 0.116165 0.116230 0.116276 0.116304 0.116314 0.116300 0.116254 0.116161 0.116014 0.115815 0.115578 0.115324 0.115077 0.114857 0.114674 0.114526 0.114402 0.114287 0.114166 0.114035 0.113899 0.113771 0.113666 0.113593 0.113552 0.113531 0.113511 0.113476 0.113417 0.113337 0.113245 0.113155 0.113079 0.113022 0.112987 0.112975 0.112990 0.113039 0.113131 0.113267 0.113441 0.113639 0.113841 0.114033 0.114202 0.114344 0.114455 0.114532 0.114570 0.114560 0.114497 0.114380 0.114215 0.114013 0.113788 0.113552 0.113314 0.113082 0.112867 0.112677 0.112520 0.112398 0.112305 0.112233 0.112173 0.112123 0.112087 0.112074 0.112093 0.112146 0.112230 0.112328 0.112421 0.112491 0.112524 0.112515 0.112469 0.112396 0.112313 0.112237 0.112190 0.112191 0.112254 0.112381 0.112557 0.112753 0.112933 0.113061 0.113115 0.113091 0.113002 0.112869 0.112714 0.112553 0.112396 0.112249 0.112115 0.112001 0.111911 0.111850 0.111817 0.111807 0.111810 0.111818 0.111826 0.111829 0.111824 0.111806 0.111765 0.111691 0.111581 0.111439 0.111279 0.111120 0.110979 0.110862 0.110763 0.110668 0.110562 0.110437 0.110296 0.110152 0.110024 0.109929 0.109879 0.109881 0.109933 0.110030 0.110162 0.110317 0.110476 0.110620 0.110733 0.110802 0.110825 0.110807 0.110761 0.110702 0.110638 0.110571 0.110497 0.110406 0.110295 0.110166 0.110029 0.109901 0.109800 0.109739 0.109719 0.109735 0.109777 0.109830 0.109883 0.109929 0.109963 0.109984 0.109993 0.109993 0.109987 0.109975 0.109958 0.109933 0.109897 0.109853 0.109806 0.109764 0.109734 0.109715 0.109703 0.109688 0.109663 0.109626 0.109586 0.109557 0.109558 0.109603 0.109696 0.109831 0.109996 0.110180 0.110374 0.110576 0.110784 0.110992 0.111185 0.111342 0.111439 0.111460 0.111401 0.111277 0.111118 0.110963 0.110847 0.110793 0.110808 0.110883 0.111000 0.111136 0.111280 0.111426 0.111579 0.111745 0.111928 0.112121 0.112309 0.112475 0.112598 0.112668 0.112680 0.112644 0.112575 0.112500 0.112443 0.112422 0.112444 0.112501 0.112575 0.112641 0.112679 0.112676 0.112631 0.112554 0.112462 0.112373 0.112300 0.112251 0.112229 0.112232 0.112254 0.112290 0.112333 0.112374 0.112408 0.112428 0.112433 0.112424 0.112408 0.112399 0.112412 0.112461 0.112551 0.112675 0.112814 0.112946 0.113047 0.113107 0.113125 0.113111 0.113084 0.113062 0.113061 0.113091 0.113154 0.113242 0.113344 0.113445 0.113533 0.113597 0.113630 0.113629 0.113592 0.113520 0.113422 0.113311 0.113205 0.113123 0.113077 0.113071 0.113098 0.113149 0.113213 0.113281 0.113351 0.113422 0.113492 0.113557 0.113607 0.113635 0.113637 0.113613 0.113577 0.113542 0.113524 0.113529 0.113550 0.113572 0.113577 0.113553 0.113499 0.113429 0.113362 0.113316 0.113304 0.113326 0.113376 0.113444 0.113518 0.113590 0.113649 0.113683 0.113678 0.113620 0.113505 0.113338 0.113139 0.112935 0.112754 0.112617 0.112530 0.112484 0.112460 0.112431 0.112370 0.112265 0.112116 0.111938 0.111755 0.111594 0.111472 0.111397 0.111361 0.111350 0.111345 0.111333 0.111308 0.111274 0.111246 0.111239 0.111267 0.111335 0.111440 0.111572 0.111718 0.111864 0.112001 0.112123 0.112229 0.112319 0.112391 0.112443 0.112471 0.112472 0.112448 0.112407 0.112354 0.112293 0.112223 0.112129 0.111996 0.111805 0.111551 0.111240 0.110895 0.110549 0.110239 0.109994 0.109834 0.109766 0.109784 0.109873 0.110012 0.110178 0.110348 0.110505 0.110634 0.110730 0.110790 0.110811 0.110796 0.110746 0.110663 0.110551 0.110415 0.110265 0.110110 0.109965 0.109841 0.109747 0.109683 0.109642 0.109609 0.109568 0.109507 0.109424 0.109324 0.109222 0.109137 0.109088 0.109089 0.109138 0.109221 0.109306 0.109361 0.109360 0.109295 0.109180 0.109040 0.108902 0.108783 0.108685 0.108594 0.108493 0.108368 0.108215 0.108039 0.107847 0.107642 0.107422 0.107181 0.106919 0.106647 0.106387 0.106166 0.106010 0.105932 0.105929 0.105983 0.106064 0.106139 0.106181 0.106175 0.106117 0.106015 0.105885 0.105748 0.105619 0.105512 0.105431 0.105370 0.105318 0.105258 0.105173 0.105048 0.104882 0.104685 0.104479 0.104291 0.104146 0.104060 0.104035 0.104063 0.104123 0.104191 0.104245 0.104273 0.104275 0.104261 0.104252 0.104269 0.104328 0.104436 0.104589 0.104773 0.104972 0.105164 0.105329 0.105451 0.105518 0.105523 0.105468 0.105360 0.105209 0.105027 0.104823 0.104605 0.104382 0.104161 0.103954 0.103768 0.103613 0.103486 0.103377 0.103267 0.103135 0.102963 0.102745 0.102489 0.102214 0.101948 0.101713 0.101526 0.101390 0.101296 0.101229 0.101171 0.101110 0.101039 0.100955 0.100863 0.100768 0.100681 0.100614 0.100579 0.100589 0.100648 0.100754 0.100892 0.101039 0.101164 0.101244 0.101264 0.101229 0.101161 0.101088 0.101040 0.101031 0.101060 0.101110 0.101154 0.101167 0.101132 0.101040 0.100896 0.100710 0.100500 0.100283 0.100077 0.099898 0.099757 0.099660 0.099607 0.099588 0.099591 0.099601 0.099609 0.099610 0.099608 0.099609 0.099619 0.099641 0.099669 0.099693 0.099702 0.099692 0.099661 0.099613 0.099552 0.099478 0.099388 0.099282 0.099161 0.099034 0.098920 0.098837 0.098803 0.098826 0.098901 0.099010 0.099130 0.099237 0.099314 0.099359 0.099381 0.099399 0.099436 0.099512 0.099637 0.099814 0.100035 0.100281 0.100532 0.100770 0.100983 0.101169 0.101331 0.101475 0.101598 0.101690 0.101737 0.101728 0.101664 0.101559 0.101440 0.101332 0.101257 0.101220 0.101214 0.101219 0.101216 0.101188 0.101123 0.101021 0.100887 0.100734 0.100575 0.100429 0.100316 0.100256 0.100266 0.100354 0.100513 0.100726 0.100960 0.101184 0.101369 0.101502 0.101583 0.101627 0.101653 0.101679 0.101714 0.101757 0.101796 0.101820 0.101824 0.101808 0.101776 0.101733 0.101680 0.101613 0.101528 0.101426 0.101318 0.101224 0.101167 0.101166 0.101228 0.101347 0.101504 0.101673 0.101830 0.101960 0.102060 0.102138 0.102206 0.102273 0.102335 0.102383 0.102396 0.102362 0.102277 0.102155 0.102026 0.101926 0.101889 0.101935 0.102061 0.102246 0.102456 0.102651 0.102802 0.102888 0.102908 0.102870 0.102791 0.102691 0.102586 0.102491 0.102417 0.102374 0.102370 0.102410 0.102496 0.102627 0.102795 0.102986 0.103188 0.103388 0.103576 0.103748 0.103903 0.104037 0.104147 0.104226 0.104268 0.104271 0.104237 0.104173 0.104085 0.103987 0.103889 0.103804 0.103745 0.103721 0.103737 0.103788 0.103858 0.103921 0.103950 0.103918 0.103813 0.103639 0.103417 0.103176 0.102951 0.102773 0.102664 0.102637 0.102696 0.102837 0.103044 0.103293 0.103547 0.103766 0.103914 0.103964 0.103906 0.103746 0.103509 0.103230 0.102949 0.102705 0.102528 0.102438 0.102439 0.102524 0.102677 0.102880 0.103114 0.103363 0.103611 0.103842 0.104040 0.104193 0.104298 0.104361 0.104400 0.104438 0.104497 0.104591 0.104722 0.104879 0.105035 0.105164 0.105238 0.105241 0.105177 0.105061 0.104924 0.104797 0.104703 0.104651 0.104636 0.104641 0.104648 0.104643 0.104617 0.104573 0.104516 0.104450 0.104378 0.104299 0.104215 0.104129 0.104049 0.103985 0.103950 0.103955 0.104011 0.104122 0.104290 0.104503 0.104743 0.104983 0.105195 0.105353 0.105438 0.105445 0.105380 0.105265 0.105126 0.104995 0.104895 0.104842 0.104836 0.104864 0.104903 0.104928 0.104920 0.104867 0.104772 0.104645 0.104507 0.104379 0.104282 0.104237 0.104258 0.104348 0.104499 0.104689 0.104885 0.105047 0.105144 0.105151 0.105066 0.104901 0.104683 0.104444 0.104217 0.104031 0.103909 0.103865 0.103902 0.104016 0.104193 0.104409 0.104638 0.104852 0.105022 0.105124 0.105145 0.105084 0.104954 0.104782 0.104598 0.104431 0.104297 0.104201 0.104135 0.104086 0.104037 0.103976 0.103894 0.103790 0.103665 0.103526 0.103383 0.103252 0.103154 0.103112 0.103146 0.103267 0.103469 0.103729 0.104009 0.104271 0.104481 0.104622 0.104694 0.104711 0.104693 0.104658 0.104616 0.104570 0.104517 0.104454 0.104384 0.104309 0.104234 0.104157 0.104074 0.103977 0.103861 0.103730 0.103592 0.103462 0.103354 0.103272 0.103210 0.103156 0.103095 0.103019 0.102929 0.102833 0.102746 0.102684 0.102658 0.102668 0.102710 0.102770 0.102835 0.102896 0.102950 0.102999 0.103050 0.103107 0.103170 0.103235 0.103288 0.103317 0.103306 0.103244 0.103124 0.102953 0.102746 0.102527 0.102327 0.102171 0.102077 0.102048 0.102073 0.102132 0.102199 0.102252 0.102276 0.102270 0.102242 0.102205 0.102176 0.102164 0.102167 0.102176 0.102176 0.102156 0.102115 0.102063 0.102018 0.102005 0.102041 0.102136 0.102292 0.102500 0.102748 0.103021 0.103304 0.103582 0.103843 0.104073 0.104264 0.104411 0.104521 0.104602 0.104666 0.104720 0.104761 0.104779 

0.128516 0.129256 0.130012 0.130773 0.131526 0.132267 0.132998 0.133730 0.134478 0.135257 0.136078 0.136939 0.137825 0.138709 0.139552 0.140311 0.140942 0.141413 0.141702 0.141807 0.141732 0.141490 0.141094 0.140557 0.139891 0.139104 0.138212 0.137235 0.136206 0.135167 0.134166 0.133246 0.132436 0.131741 0.131147 0.130626 0.130142 0.129663 0.129169 0.128652 0.128117 0.127576 0.127045 0.126535 0.126050 0.125585 0.125125 0.124654 0.124157 0.123632 0.123089 0.122551 0.122044 0.121594 0.121216 0.120914 0.120679 0.120489 0.120318 0.120140 0.119938 0.119702 0.119434 0.119140 0.118831 0.118517 0.118208 0.117913 0.117641 0.117400 0.117196 0.117029 0.116891 0.116772 0.116657 0.116534 0.116397 0.116252 0.116110 0.115991 0.115912 0.115882 0.115899 0.115949 0.116013 0.116073 0.116116 0.116144 0.116159 0.116165 0.116158 0.116125 0.116050 0.115922 0.115737 0.115506 0.115251 0.114994 0.114757 0.114553 0.114381 0.114235 0.114101 0.113968 0.113832 0.113698 0.113579 0.113488 0.113433 0.113411 0.113405 0.113396 0.113366 0.113307 0.113223 0.113126 0.113033 0.112957 0.112903 0.112873 0.112868 0.112890 0.112946 0.113042 0.113179 0.113349 0.113540 0.113732 0.113912 0.114070 0.114205 0.114315 0.114397 0.114443 0.114443 0.114387 0.114273 0.114104 0.113892 0.113649 0.113391 0.113130 0.112879 0.112648 0.112451 0.112294 0.112177 0.112094 0.112034 0.111987 0.111949 0.111924 0.111920 0.111943 0.111997 0.112078 0.112172 0.112261 0.112326 0.112357 0.112348 0.112304 0.112235 0.112158 0.112091 0.112054 0.112067 0.112142 0.112281 0.112468 0.112673 0.112856 0.112982 0.113027 0.112988 0.112880 0.112727 0.112551 0.112373 0.112201 0.112042 0.111902 0.111784 0.111695 0.111636 0.111606 0.111598 0.111603 0.111612 0.111619 0.111619 0.111611 0.111589 0.111546 0.111473 0.111365 0.111228 0.111073 0.110918 0.110779 0.110662 0.110565 0.110472 0.110370 0.110250 0.110114 0.109973 0.109845 0.109749 0.109697 0.109698 0.109752 0.109853 0.109992 0.110155 0.110324 0.110479 0.110603 0.110684 0.110719 0.110715 0.110682 0.110634 0.110580 0.110520 0.110448 0.110355 0.110238 0.110099 0.109951 0.109812 0.109703 0.109637 0.109616 0.109633 0.109675 0.109726 0.109772 0.109806 0.109825 0.109829 0.109822 0.109809 0.109794 0.109777 0.109759 0.109736 0.109706 0.109672 0.109638 0.109612 0.109597 0.109594 0.109595 0.109592 0.109576 0.109545 0.109508 0.109479 0.109478 0.109517 0.109603 0.109730 0.109886 0.110060 0.110245 0.110440 0.110642 0.110847 0.111038 0.111194 0.111288 0.111303 0.111238 0.111107 0.110943 0.110784 0.110667 0.110613 0.110628 0.110704 0.110819 0.110955 0.111098 0.111246 0.111403 0.111576 0.111766 0.111966 0.112161 0.112331 0.112459 0.112533 0.112549 0.112516 0.112451 0.112378 0.112319 0.112293 0.112306 0.112351 0.112413 0.112469 0.112498 0.112490 0.112443 0.112367 0.112277 0.112190 0.112118 0.112070 0.112049 0.112054 0.112081 0.112125 0.112177 0.112232 0.112279 0.112314 0.112331 0.112333 0.112325 0.112321 0.112337 0.112385 0.112468 0.112581 0.112703 0.112815 0.112897 0.112940 0.112947 0.112929 0.112901 0.112882 0.112883 0.112914 0.112974 0.113055 0.113148 0.113238 0.113314 0.113368 0.113395 0.113393 0.113362 0.113303 0.113221 0.113129 0.113039 0.112966 0.112922 0.112907 0.112918 0.112947 0.112987 0.113035 0.113090 0.113153 0.113222 0.113290 0.113347 0.113380 0.113383 0.113358 0.113316 0.113272 0.113243 0.113236 0.113244 0.113254 0.113248 0.113215 0.113158 0.113089 0.113028 0.112992 0.112991 0.113022 0.113077 0.113145 0.113216 0.113281 0.113331 0.113356 0.113343 0.113279 0.113162 0.112995 0.112799 0.112600 0.112427 0.112299 0.112224 0.112193 0.112184 0.112169 0.112124 0.112032 0.111896 0.111730 0.111560 0.111410 0.111299 0.111231 0.111199 0.111187 0.111176 0.111153 0.111114 0.111065 0.111020 0.110999 0.111016 0.111079 0.111185 0.111325 0.111484 0.111649 0.111807 0.111950 0.112074 0.112178 0.112259 0.112317 0.112348 0.112350 0.112327 0.112283 0.112226 0.112159 0.112079 0.111973 0.111824 0.111617 0.111345 0.111018 0.110658 0.110301 0.109984 0.109736 0.109577 0.109513 0.109537 0.109632 0.109778 0.109951 0.110128 0.110291 0.110428 0.110530 0.110593 0.110616 0.110600 0.110547 0.110462 0.110351 0.110221 0.110080 0.109938 0.109806 0.109695 0.109612 0.109556 0.109518 0.109484 0.109440 0.109376 0.109290 0.109189 0.109087 0.109003 0.108956 0.108958 0.109005 0.109082 0.109156 0.109197 0.109178 0.109094 0.108959 0.108802 0.108653 0.108529 0.108434 0.108353 0.108269 0.108163 0.108030 0.107870 0.107689 0.107491 0.107273 0.107032 0.106768 0.106491 0.106223 0.105989 0.105816 0.105717 0.105692 0.105725 0.105790 0.105856 0.105897 0.105897 0.105850 0.105762 0.105648 0.105524 0.105406 0.105306 0.105228 0.105167 0.105113 0.105049 0.104960 0.104834 0.104670 0.104477 0.104279 0.104103 0.103972 0.103902 0.103895 0.103938 0.104012 0.104090 0.104151 0.104183 0.104185 0.104170 0.104158 0.104170 0.104223 0.104323 0.104466 0.104641 0.104831 0.105014 0.105173 0.105291 0.105354 0.105357 0.105298 0.105186 0.105030 0.104841 0.104632 0.104409 0.104183 0.103962 0.103757 0.103576 0.103425 0.103304 0.103199 0.103091 0.102958 0.102783 0.102561 0.102300 0.102022 0.101755 0.101525 0.101347 0.101224 0.101145 0.101094 0.101051 0.101000 0.100934 0.100848 0.100748 0.100641 0.100541 0.100462 0.100421 0.100430 0.100493 0.100606 0.100749 0.100897 0.101017 0.101087 0.101093 0.101044 0.100962 0.100880 0.100825 0.100815 0.100845 0.100899 0.100949 0.100969 0.100940 0.100853 0.100712 0.100527 0.100316 0.100098 0.099893 0.099717 0.099582 0.099493 0.099447 0.099433 0.099438 0.099447 0.099451 0.099446 0.099438 0.099435 0.099445 0.099469 0.099503 0.099536 0.099557 0.099559 0.099540 0.099503 0.099449 0.099378 0.099289 0.099179 0.099050 0.098914 0.098788 0.098694 0.098650 0.098665 0.098737 0.098848 0.098975 0.099094 0.099188 0.099252 0.099295 0.099334 0.099389 0.099478 0.099610 0.099787 0.100000 0.100235 0.100472 0.100695 0.100895 0.101071 0.101226 0.101366 0.101488 0.101582 0.101632 0.101628 0.101567 0.101463 0.101341 0.101227 0.101142 0.101095 0.101080 0.101080 0.101074 0.101043 0.100975 0.100867 0.100725 0.100560 0.100392 0.100240 0.100126 0.100073 0.100096 0.100201 0.100381 0.100614 0.100867 0.101104 0.101296 0.101429 0.101503 0.101535 0.101544 0.101553 0.101571 0.101599 0.101628 0.101647 0.101650 0.101635 0.101607 0.101570 0.101522 0.101460 0.101377 0.101276 0.101167 0.101069 0.101005 0.100995 0.101047 0.101155 0.101302 0.101462 0.101612 0.101738 0.101836 0.101915 0.101987 0.102059 0.102131 0.102188 0.102213 0.102190 0.102115 0.102003 0.101883 0.101792 0.101763 0.101817 0.101951 0.102141 0.102353 0.102548 0.102697 0.102781 0.102799 0.102760 0.102681 0.102581 0.102475 0.102378 0.102301 0.102254 0.102244 0.102278 0.102360 0.102488 0.102654 0.102846 0.103051 0.103256 0.103451 0.103630 0.103790 0.103928 0.104040 0.104120 0.104163 0.104169 0.104138 0.104078 0.103997 0.103906 0.103815 0.103738 0.103684 0.103661 0.103674 0.103716 0.103772 0.103820 0.103833 0.103790 0.103680 0.103507 0.103291 0.103063 0.102853 0.102690 0.102593 0.102572 0.102630 0.102761 0.102949 0.103172 0.103395 0.103583 0.103703 0.103730 0.103657 0.103492 0.103258 0.102987 0.102717 0.102483 0.102314 0.102230 0.102236 0.102326 0.102485 0.102695 0.102938 0.103198 0.103459 0.103703 0.103914 0.104078 0.104190 0.104254 0.104289 0.104315 0.104359 0.104436 0.104552 0.104696 0.104847 0.104975 0.105055 0.105069 0.105017 0.104915 0.104789 0.104671 0.104582 0.104531 0.104511 0.104507 0.104498 0.104471 0.104421 0.104352 0.104270 0.104183 0.104095 0.104008 0.103921 0.103837 0.103761 0.103703 0.103673 0.103685 0.103749 0.103874 0.104058 0.104292 0.104555 0.104817 0.105047 0.105216 0.105305 0.105309 0.105237 0.105111 0.104962 0.104823 0.104718 0.104661 0.104653 0.104677 0.104713 0.104735 0.104724 0.104672 0.104580 0.104460 0.104331 0.104213 0.104125 0.104087 0.104111 0.104202 0.104353 0.104543 0.104739 0.104904 0.105004 0.105015 0.104933 0.104771 0.104555 0.104320 0.104098 0.103919 0.103804 0.103766 0.103808 0.103924 0.104100 0.104314 0.104541 0.104752 0.104917 0.105012 0.105024 0.104950 0.104807 0.104620 0.104422 0.104243 0.104101 0.103999 0.103932 0.103883 0.103837 0.103782 0.103709 0.103615 0.103501 0.103371 0.103234 0.103105 0.103005 0.102959 0.102990 0.103109 0.103312 0.103575 0.103861 0.104129 0.104348 0.104499 0.104586 0.104621 0.104623 0.104608 0.104580 0.104539 0.104481 0.104401 0.104305 0.104201 0.104095 0.103992 0.103885 0.103770 0.103639 0.103496 0.103349 0.103215 0.103105 0.103023 0.102964 0.102912 0.102853 0.102778 0.102687 0.102592 0.102507 0.102449 0.102428 0.102447 0.102498 0.102569 0.102645 0.102717 0.102781 0.102839 0.102897 0.102959 0.103025 0.103089 0.103141 0.103164 0.103146 0.103074 0.102945 0.102764 0.102550 0.102326 0.102122 0.101966 0.101873 0.101847 0.101879 0.101947 0.102025 0.102091 0.102130 0.102137 0.102122 0.102097 0.102078 0.102075 0.102086 0.102100 0.102103 0.102083 0.102039 0.101981 0.101931 0.101910 0.101939 0.102027 0.102174 0.102372 0.102609 0.102871 0.103144 0.103415 0.103670 0.103894 0.104077 0.104216 0.104313 0.104380 0.104431 0.104474 0.104511 0.104531 

0.127716 0.128413 0.129128 0.129849 0.130568 0.131280 0.131988 0.132700 0.133430 0.134192 0.134994 0.135838 0.136714 0.137600 0.138467 0.139277 0.139997 0.140595 0.141052 0.141355 0.141500 0.141485 0.141309 0.140973 0.140477 0.139823 0.139021 0.138093 0.137075 0.136018 0.134978 0.134006 0.133138 0.132386 0.131740 0.131173 0.130648 0.130135 0.129612 0.129069 0.128509 0.127945 0.127391 0.126859 0.126355 0.125871 0.125395 0.124908 0.124397 0.123859 0.123306 0.122758 0.122244 0.121789 0.121408 0.121103 0.120865 0.120671 0.120494 0.120309 0.120097 0.119849 0.119566 0.119255 0.118925 0.118588 0.118253 0.117931 0.117634 0.117373 0.117154 0.116979 0.116840 0.116724 0.116617 0.116502 0.116375 0.116236 0.116097 0.115979 0.115897 0.115862 0.115871 0.115910 0.115959 0.115998 0.116020 0.116027 0.116027 0.116027 0.116024 0.116005 0.115949 0.115841 0.115673 0.115450 0.115193 0.114925 0.114668 0.114439 0.114242 0.114072 0.113921 0.113779 0.113642 0.113516 0.113413 0.113343 0.113312 0.113312 0.113324 0.113325 0.113297 0.113233 0.113139 0.113031 0.112928 0.112844 0.112787 0.112757 0.112754 0.112779 0.112838 0.112935 0.113070 0.113235 0.113415 0.113594 0.113759 0.113904 0.114031 0.114139 0.114226 0.114282 0.114295 0.114251 0.114145 0.113977 0.113758 0.113503 0.113227 0.112948 0.112680 0.112439 0.112238 0.112084 0.111974 0.111901 0.111853 0.111818 0.111793 0.111779 0.111782 0.111810 0.111864 0.111942 0.112030 0.112113 0.112174 0.112202 0.112194 0.112152 0.112087 0.112015 0.111953 0.111921 0.111938 0.112018 0.112160 0.112350 0.112557 0.112739 0.112860 0.112896 0.112845 0.112721 0.112549 0.112357 0.112162 0.111978 0.111811 0.111666 0.111548 0.111461 0.111406 0.111381 0.111378 0.111387 0.111398 0.111407 0.111408 0.111400 0.111378 0.111337 0.111267 0.111166 0.111036 0.110889 0.110741 0.110606 0.110492 0.110395 0.110303 0.110204 0.110088 0.109955 0.109816 0.109689 0.109593 0.109542 0.109545 0.109604 0.109712 0.109860 0.110032 0.110209 0.110372 0.110504 0.110594 0.110640 0.110648 0.110628 0.110592 0.110548 0.110494 0.110422 0.110325 0.110197 0.110043 0.109879 0.109727 0.109610 0.109541 0.109524 0.109549 0.109598 0.109652 0.109697 0.109723 0.109728 0.109716 0.109693 0.109666 0.109640 0.109617 0.109595 0.109571 0.109544 0.109515 0.109489 0.109473 0.109472 0.109484 0.109501 0.109514 0.109513 0.109496 0.109470 0.109449 0.109452 0.109491 0.109572 0.109690 0.109834 0.109996 0.110169 0.110353 0.110547 0.110746 0.110933 0.111085 0.111174 0.111184 0.111110 0.110971 0.110798 0.110632 0.110508 0.110449 0.110463 0.110538 0.110655 0.110795 0.110946 0.111103 0.111270 0.111452 0.111649 0.111853 0.112050 0.112221 0.112348 0.112422 0.112440 0.112410 0.112348 0.112275 0.112214 0.112181 0.112182 0.112213 0.112259 0.112302 0.112322 0.112310 0.112266 0.112197 0.112116 0.112039 0.111975 0.111933 0.111915 0.111922 0.111951 0.111998 0.112057 0.112121 0.112180 0.112227 0.112257 0.112270 0.112272 0.112274 0.112293 0.112338 0.112412 0.112507 0.112607 0.112692 0.112749 0.112773 0.112768 0.112746 0.112723 0.112713 0.112724 0.112763 0.112828 0.112910 0.113000 0.113084 0.113153 0.113200 0.113223 0.113221 0.113194 0.113145 0.113077 0.112998 0.112919 0.112852 0.112803 0.112777 0.112768 0.112774 0.112789 0.112816 0.112856 0.112913 0.112983 0.113059 0.113126 0.113171 0.113183 0.113164 0.113122 0.113075 0.113039 0.113021 0.113016 0.113010 0.112988 0.112944 0.112880 0.112812 0.112758 0.112735 0.112747 0.112789 0.112851 0.112919 0.112982 0.113035 0.113070 0.113079 0.113051 0.112976 0.112850 0.112680 0.112483 0.112286 0.112116 0.111994 0.111925 0.111902 0.111901 0.111895 0.111858 0.111778 0.111654 0.111504 0.111350 0.111218 0.111122 0.111066 0.111039 0.111028 0.111012 0.110981 0.110931 0.110870 0.110814 0.110781 0.110789 0.110846 0.110952 0.111099 0.111273 0.111458 0.111639 0.111805 0.111949 0.112067 0.112159 0.112224 0.112258 0.112264 0.112243 0.112200 0.112141 0.112068 0.111978 0.111858 0.111693 0.111470 0.111182 0.110840 0.110468 0.110102 0.109778 0.109527 0.109368 0.109305 0.109331 0.109430 0.109580 0.109759 0.109943 0.110114 0.110259 0.110367 0.110434 0.110457 0.110437 0.110381 0.110294 0.110184 0.110060 0.109928 0.109797 0.109676 0.109573 0.109495 0.109440 0.109400 0.109363 0.109316 0.109251 0.109167 0.109070 0.108974 0.108896 0.108852 0.108853 0.108894 0.108958 0.109015 0.109033 0.108991 0.108884 0.108729 0.108558 0.108400 0.108275 0.108186 0.108119 0.108053 0.107969 0.107857 0.107715 0.107548 0.107358 0.107145 0.106906 0.106641 0.106362 0.106088 0.105844 0.105654 0.105535 0.105488 0.105499 0.105546 0.105601 0.105638 0.105640 0.105601 0.105526 0.105425 0.105315 0.105208 0.105117 0.105044 0.104986 0.104932 0.104868 0.104777 0.104649 0.104484 0.104294 0.104101 0.103932 0.103811 0.103752 0.103755 0.103809 0.103889 0.103972 0.104035 0.104066 0.104067 0.104049 0.104035 0.104043 0.104091 0.104184 0.104319 0.104486 0.104668 0.104848 0.105005 0.105122 0.105186 0.105188 0.105126 0.105007 0.104842 0.104642 0.104422 0.104190 0.103957 0.103733 0.103526 0.103346 0.103197 0.103076 0.102970 0.102861 0.102725 0.102549 0.102326 0.102066 0.101792 0.101532 0.101314 0.101151 0.101046 0.100987 0.100952 0.100922 0.100879 0.100813 0.100721 0.100609 0.100488 0.100373 0.100284 0.100239 0.100250 0.100320 0.100441 0.100589 0.100737 0.100853 0.100913 0.100908 0.100848 0.100757 0.100668 0.100609 0.100595 0.100623 0.100674 0.100722 0.100741 0.100712 0.100627 0.100488 0.100307 0.100100 0.099887 0.099688 0.099520 0.099393 0.099313 0.099275 0.099267 0.099275 0.099285 0.099289 0.099284 0.099277 0.099277 0.099291 0.099321 0.099361 0.099400 0.099426 0.099434 0.099420 0.099386 0.099336 0.099269 0.099182 0.099072 0.098942 0.098801 0.098669 0.098568 0.098516 0.098525 0.098591 0.098700 0.098827 0.098949 0.099051 0.099127 0.099186 0.099242 0.099313 0.099415 0.099556 0.099736 0.099947 0.100173 0.100399 0.100609 0.100795 0.100958 0.101101 0.101231 0.101344 0.101432 0.101480 0.101476 0.101418 0.101316 0.101194 0.101077 0.100987 0.100934 0.100915 0.100914 0.100911 0.100885 0.100822 0.100716 0.100574 0.100406 0.100233 0.100078 0.099964 0.099914 0.099946 0.100063 0.100257 0.100504 0.100768 0.101013 0.101206 0.101334 0.101397 0.101412 0.101403 0.101392 0.101394 0.101410 0.101433 0.101452 0.101458 0.101450 0.101430 0.101399 0.101357 0.101297 0.101217 0.101115 0.101004 0.100901 0.100831 0.100812 0.100854 0.100952 0.101089 0.101242 0.101387 0.101512 0.101613 0.101697 0.101776 0.101857 0.101938 0.102004 0.102036 0.102020 0.101951 0.101844 0.101728 0.101643 0.101621 0.101682 0.101820 0.102014 0.102226 0.102419 0.102564 0.102645 0.102663 0.102627 0.102553 0.102458 0.102356 0.102262 0.102186 0.102136 0.102122 0.102150 0.102225 0.102345 0.102504 0.102692 0.102895 0.103101 0.103299 0.103483 0.103649 0.103793 0.103910 0.103994 0.104042 0.104051 0.104025 0.103970 0.103895 0.103811 0.103728 0.103659 0.103612 0.103594 0.103607 0.103644 0.103690 0.103723 0.103721 0.103664 0.103544 0.103368 0.103155 0.102936 0.102741 0.102593 0.102509 0.102495 0.102551 0.102670 0.102837 0.103032 0.103223 0.103378 0.103468 0.103473 0.103385 0.103215 0.102982 0.102716 0.102452 0.102224 0.102059 0.101977 0.101984 0.102076 0.102239 0.102456 0.102709 0.102981 0.103254 0.103512 0.103737 0.103914 0.104035 0.104105 0.104138 0.104157 0.104189 0.104251 0.104353 0.104487 0.104633 0.104764 0.104851 0.104878 0.104841 0.104753 0.104641 0.104532 0.104448 0.104396 0.104369 0.104351 0.104322 0.104271 0.104195 0.104100 0.103997 0.103896 0.103802 0.103715 0.103635 0.103561 0.103496 0.103447 0.103424 0.103441 0.103510 0.103641 0.103835 0.104082 0.104362 0.104641 0.104886 0.105065 0.105157 0.105157 0.105077 0.104941 0.104783 0.104638 0.104531 0.104474 0.104467 0.104492 0.104527 0.104548 0.104536 0.104485 0.104398 0.104286 0.104166 0.104057 0.103978 0.103944 0.103969 0.104059 0.104207 0.104395 0.104589 0.104754 0.104854 0.104866 0.104785 0.104625 0.104413 0.104185 0.103974 0.103809 0.103710 0.103686 0.103740 0.103863 0.104042 0.104255 0.104477 0.104680 0.104836 0.104921 0.104919 0.104831 0.104670 0.104467 0.104254 0.104063 0.103913 0.103807 0.103738 0.103690 0.103647 0.103595 0.103528 0.103442 0.103337 0.103216 0.103085 0.102958 0.102856 0.102806 0.102833 0.102950 0.103154 0.103421 0.103713 0.103990 0.104218 0.104384 0.104487 0.104543 0.104569 0.104575 0.104566 0.104535 0.104475 0.104385 0.104271 0.104143 0.104012 0.103883 0.103754 0.103617 0.103467 0.103307 0.103147 0.103002 0.102886 0.102801 0.102742 0.102692 0.102636 0.102565 0.102479 0.102389 0.102311 0.102260 0.102248 0.102275 0.102333 0.102411 0.102494 0.102571 0.102640 0.102703 0.102765 0.102831 0.102900 0.102966 0.103019 0.103042 0.103022 0.102946 0.102811 0.102623 0.102400 0.102166 0.101954 0.101788 0.101689 0.101660 0.101693 0.101767 0.101856 0.101934 0.101985 0.102004 0.101997 0.101980 0.101969 0.101973 0.101992 0.102013 0.102022 0.102005 0.101961 0.101900 0.101845 0.101818 0.101838 0.101916 0.102052 0.102237 0.102461 0.102709 0.102970 0.103229 0.103473 0.103686 0.103858 0.103982 0.104063 0.104114 0.104150 0.104184 0.104217 0.104240 

0.126965 0.127618 0.128288 0.128968 0.129650 0.130333 0.131017 0.131711 0.132424 0.133168 0.133953 0.134780 0.135641 0.136519 0.137391 0.138229 0.139005 0.139697 0.140287 0.140761 0.141108 0.141314 0.141366 0.141251 0.140955 0.140471 0.139800 0.138960 0.137988 0.136939 0.135877 0.134861 0.133933 0.133115 0.132400 0.131767 0.131185 0.130623 0.130060 0.129487 0.128904 0.128321 0.127750 0.127203 0.126683 0.126184 0.125692 0.125189 0.124663 0.124111 0.123546 0.122989 0.122467 0.122005 0.121619 0.121309 0.121064 0.120862 0.120677 0.120483 0.120261 0.120001 0.119705 0.119378 0.119028 0.118668 0.118308 0.117961 0.117642 0.117363 0.117134 0.116955 0.116820 0.116712 0.116615 0.116511 0.116391 0.116256 0.116119 0.115998 0.115911 0.115869 0.115869 0.115896 0.115928 0.115947 0.115947 0.115933 0.115917 0.115911 0.115912 0.115906 0.115871 0.115785 0.115634 0.115422 0.115164 0.114884 0.114608 0.114354 0.114131 0.113939 0.113772 0.113622 0.113488 0.113373 0.113288 0.113242 0.113236 0.113258 0.113286 0.113295 0.113266 0.113193 0.113085 0.112961 0.112843 0.112748 0.112682 0.112647 0.112642 0.112666 0.112725 0.112820 0.112951 0.113108 0.113275 0.113438 0.113585 0.113716 0.113834 0.113940 0.114033 0.114102 0.114130 0.114103 0.114009 0.113848 0.113629 0.113366 0.113079 0.112787 0.112509 0.112263 0.112062 0.111912 0.111810 0.111747 0.111709 0.111685 0.111671 0.111667 0.111679 0.111711 0.111766 0.111840 0.111923 0.112000 0.112056 0.112081 0.112071 0.112029 0.111966 0.111895 0.111834 0.111801 0.111816 0.111891 0.112028 0.112213 0.112413 0.112589 0.112703 0.112731 0.112669 0.112534 0.112350 0.112145 0.111939 0.111747 0.111575 0.111429 0.111314 0.111233 0.111186 0.111168 0.111172 0.111187 0.111205 0.111219 0.111225 0.111220 0.111202 0.111164 0.111100 0.111007 0.110887 0.110750 0.110610 0.110480 0.110368 0.110271 0.110179 0.110079 0.109963 0.109831 0.109692 0.109566 0.109471 0.109423 0.109432 0.109499 0.109617 0.109774 0.109953 0.110136 0.110302 0.110438 0.110533 0.110586 0.110603 0.110595 0.110572 0.110538 0.110490 0.110418 0.110313 0.110170 0.109999 0.109817 0.109651 0.109527 0.109461 0.109452 0.109489 0.109550 0.109612 0.109658 0.109678 0.109671 0.109644 0.109605 0.109564 0.109526 0.109495 0.109467 0.109441 0.109412 0.109384 0.109361 0.109352 0.109360 0.109384 0.109418 0.109450 0.109468 0.109471 0.109463 0.109458 0.109472 0.109516 0.109596 0.109708 0.109842 0.109991 0.110150 0.110321 0.110504 0.110695 0.110876 0.111023 0.111108 0.111111 0.111029 0.110879 0.110695 0.110516 0.110381 0.110314 0.110322 0.110396 0.110518 0.110668 0.110831 0.111002 0.111183 0.111375 0.111577 0.111781 0.111973 0.112136 0.112258 0.112327 0.112344 0.112316 0.112257 0.112187 0.112124 0.112084 0.112074 0.112090 0.112120 0.112148 0.112160 0.112146 0.112106 0.112048 0.111983 0.111921 0.111872 0.111839 0.111827 0.111835 0.111863 0.111910 0.111972 0.112042 0.112110 0.112168 0.112211 0.112235 0.112248 0.112260 0.112283 0.112326 0.112391 0.112467 0.112541 0.112597 0.112625 0.112626 0.112607 0.112583 0.112566 0.112568 0.112595 0.112649 0.112726 0.112817 0.112911 0.112996 0.113062 0.113106 0.113126 0.113124 0.113101 0.113058 0.112998 0.112926 0.112850 0.112781 0.112724 0.112681 0.112653 0.112635 0.112629 0.112638 0.112668 0.112721 0.112795 0.112881 0.112963 0.113024 0.113051 0.113042 0.113008 0.112964 0.112924 0.112897 0.112877 0.112853 0.112814 0.112754 0.112681 0.112613 0.112567 0.112556 0.112582 0.112635 0.112701 0.112767 0.112821 0.112858 0.112874 0.112863 0.112817 0.112727 0.112590 0.112412 0.112211 0.112012 0.111843 0.111721 0.111654 0.111632 0.111632 0.111628 0.111596 0.111522 0.111410 0.111276 0.111142 0.111029 0.110950 0.110905 0.110885 0.110874 0.110855 0.110818 0.110761 0.110692 0.110627 0.110586 0.110586 0.110639 0.110747 0.110903 0.111092 0.111298 0.111503 0.111692 0.111856 0.111990 0.112092 0.112162 0.112202 0.112211 0.112193 0.112153 0.112093 0.112017 0.111919 0.111788 0.111611 0.111374 0.111074 0.110721 0.110342 0.109970 0.109642 0.109389 0.109228 0.109163 0.109188 0.109287 0.109439 0.109621 0.109812 0.109991 0.110143 0.110256 0.110324 0.110344 0.110320 0.110259 0.110170 0.110062 0.109943 0.109820 0.109697 0.109582 0.109481 0.109400 0.109339 0.109291 0.109247 0.109195 0.109129 0.109049 0.108959 0.108872 0.108803 0.108765 0.108764 0.108796 0.108844 0.108880 0.108873 0.108806 0.108676 0.108504 0.108321 0.108158 0.108035 0.107955 0.107903 0.107856 0.107794 0.107703 0.107580 0.107428 0.107248 0.107042 0.106807 0.106545 0.106265 0.105987 0.105734 0.105531 0.105393 0.105324 0.105314 0.105342 0.105382 0.105411 0.105413 0.105380 0.105315 0.105227 0.105130 0.105037 0.104957 0.104894 0.104842 0.104793 0.104729 0.104637 0.104507 0.104340 0.104150 0.103958 0.103793 0.103677 0.103623 0.103631 0.103688 0.103769 0.103850 0.103910 0.103937 0.103934 0.103914 0.103897 0.103903 0.103946 0.104033 0.104162 0.104323 0.104502 0.104681 0.104841 0.104962 0.105029 0.105031 0.104966 0.104838 0.104659 0.104445 0.104209 0.103965 0.103723 0.103492 0.103282 0.103100 0.102948 0.102823 0.102713 0.102598 0.102459 0.102281 0.102060 0.101807 0.101543 0.101298 0.101095 0.100951 0.100864 0.100822 0.100802 0.100781 0.100741 0.100671 0.100570 0.100445 0.100309 0.100183 0.100087 0.100043 0.100061 0.100142 0.100272 0.100428 0.100577 0.100689 0.100743 0.100731 0.100665 0.100571 0.100479 0.100416 0.100398 0.100418 0.100460 0.100497 0.100505 0.100468 0.100379 0.100241 0.100065 0.099866 0.099663 0.099475 0.099318 0.099204 0.099134 0.099105 0.099104 0.099117 0.099132 0.099140 0.099143 0.099144 0.099154 0.099178 0.099216 0.099262 0.099303 0.099329 0.099332 0.099314 0.099278 0.099226 0.099160 0.099076 0.098969 0.098840 0.098700 0.098567 0.098462 0.098406 0.098410 0.098471 0.098573 0.098695 0.098814 0.098914 0.098993 0.099058 0.099124 0.099208 0.099322 0.099474 0.099660 0.099872 0.100096 0.100315 0.100516 0.100690 0.100838 0.100966 0.101078 0.101176 0.101250 0.101288 0.101279 0.101220 0.101121 0.101000 0.100885 0.100794 0.100741 0.100724 0.100730 0.100738 0.100726 0.100678 0.100585 0.100452 0.100289 0.100118 0.099961 0.099845 0.099795 0.099828 0.099950 0.100150 0.100402 0.100671 0.100917 0.101108 0.101227 0.101277 0.101274 0.101246 0.101218 0.101205 0.101211 0.101230 0.101251 0.101265 0.101266 0.101254 0.101231 0.101194 0.101137 0.101057 0.100955 0.100841 0.100734 0.100658 0.100631 0.100664 0.100752 0.100881 0.101028 0.101172 0.101301 0.101411 0.101507 0.101599 0.101692 0.101783 0.101857 0.101895 0.101882 0.101814 0.101707 0.101592 0.101510 0.101492 0.101556 0.101698 0.101892 0.102102 0.102290 0.102430 0.102508 0.102525 0.102493 0.102425 0.102338 0.102245 0.102158 0.102085 0.102037 0.102020 0.102043 0.102109 0.102219 0.102368 0.102547 0.102744 0.102946 0.103144 0.103331 0.103502 0.103653 0.103777 0.103868 0.103921 0.103935 0.103913 0.103861 0.103791 0.103711 0.103635 0.103573 0.103534 0.103523 0.103539 0.103576 0.103616 0.103639 0.103623 0.103551 0.103419 0.103235 0.103022 0.102808 0.102623 0.102488 0.102414 0.102405 0.102458 0.102565 0.102712 0.102880 0.103042 0.103169 0.103235 0.103222 0.103123 0.102948 0.102715 0.102453 0.102192 0.101965 0.101799 0.101714 0.101718 0.101808 0.101973 0.102194 0.102453 0.102734 0.103019 0.103290 0.103529 0.103720 0.103855 0.103934 0.103972 0.103990 0.104016 0.104069 0.104162 0.104288 0.104431 0.104563 0.104658 0.104697 0.104673 0.104599 0.104499 0.104397 0.104315 0.104259 0.104221 0.104184 0.104132 0.104056 0.103955 0.103840 0.103724 0.103617 0.103527 0.103452 0.103389 0.103334 0.103286 0.103250 0.103235 0.103254 0.103323 0.103453 0.103649 0.103902 0.104190 0.104480 0.104736 0.104922 0.105017 0.105015 0.104928 0.104783 0.104619 0.104469 0.104362 0.104309 0.104305 0.104333 0.104369 0.104389 0.104378 0.104328 0.104245 0.104140 0.104029 0.103928 0.103853 0.103821 0.103845 0.103930 0.104073 0.104255 0.104446 0.104609 0.104707 0.104717 0.104634 0.104473 0.104264 0.104044 0.103847 0.103701 0.103623 0.103620 0.103692 0.103827 0.104012 0.104224 0.104441 0.104635 0.104780 0.104852 0.104836 0.104731 0.104554 0.104334 0.104107 0.103906 0.103750 0.103643 0.103575 0.103528 0.103485 0.103434 0.103369 0.103287 0.103188 0.103073 0.102947 0.102822 0.102720 0.102667 0.102690 0.102805 0.103008 0.103278 0.103576 0.103861 0.104100 0.104280 0.104401 0.104478 0.104527 0.104556 0.104566 0.104548 0.104494 0.104401 0.104277 0.104133 0.103984 0.103835 0.103684 0.103524 0.103352 0.103171 0.102993 0.102834 0.102708 0.102619 0.102559 0.102512 0.102461 0.102396 0.102318 0.102237 0.102168 0.102126 0.102121 0.102154 0.102216 0.102296 0.102379 0.102457 0.102526 0.102590 0.102654 0.102722 0.102795 0.102865 0.102921 0.102949 0.102932 0.102858 0.102722 0.102530 0.102298 0.102053 0.101826 0.101646 0.101534 0.101498 0.101528 0.101605 0.101701 0.101789 0.101849 0.101875 0.101872 0.101857 0.101848 0.101856 0.101881 0.101910 0.101927 0.101918 0.101878 0.101819 0.101762 0.101729 0.101742 0.101809 0.101931 0.102101 0.102308 0.102540 0.102785 0.103029 0.103259 0.103459 0.103617 0.103727 0.103792 0.103827 0.103851 0.103876 0.103907 0.103934 

0.126288 0.126897 0.127522 0.128159 0.128804 0.129455 0.130112 0.130783 0.131477 0.132203 0.132970 0.133779 0.134623 0.135488 0.136353 0.137198 0.138003 0.138755 0.139442 0.140051 0.140570 0.140977 0.141251 0.141363 0.141288 0.141005 0.140503 0.139792 0.138907 0.137902 0.136846 0.135803 0.134823 0.133935 0.133142 0.132429 0.131773 0.131149 0.130538 0.129930 0.129323 0.128725 0.128143 0.127586 0.127054 0.126540 0.126031 0.125511 0.124967 0.124401 0.123823 0.123257 0.122728 0.122259 0.121865 0.121545 0.121290 0.121075 0.120877 0.120670 0.120435 0.120164 0.119854 0.119513 0.119147 0.118768 0.118386 0.118019 0.117681 0.117389 0.117153 0.116974 0.116844 0.116746 0.116658 0.116562 0.116447 0.116314 0.116175 0.116049 0.115954 0.115903 0.115892 0.115905 0.115920 0.115921 0.115901 0.115869 0.115840 0.115829 0.115836 0.115846 0.115831 0.115767 0.115635 0.115433 0.115176 0.114887 0.114592 0.114315 0.114069 0.113857 0.113676 0.113520 0.113388 0.113283 0.113215 0.113189 0.113204 0.113244 0.113285 0.113299 0.113266 0.113182 0.113059 0.112917 0.112783 0.112672 0.112595 0.112553 0.112543 0.112565 0.112621 0.112714 0.112839 0.112985 0.113137 0.113281 0.113409 0.113524 0.113632 0.113737 0.113837 0.113920 0.113967 0.113958 0.113881 0.113732 0.113518 0.113256 0.112965 0.112668 0.112387 0.112140 0.111942 0.111798 0.111704 0.111649 0.111619 0.111604 0.111599 0.111604 0.111624 0.111663 0.111720 0.111793 0.111871 0.111941 0.111990 0.112009 0.111995 0.111950 0.111883 0.111809 0.111743 0.111705 0.111710 0.111774 0.111898 0.112069 0.112256 0.112420 0.112524 0.112544 0.112475 0.112334 0.112144 0.111932 0.111722 0.111527 0.111355 0.111214 0.111107 0.111036 0.110999 0.110993 0.111007 0.111033 0.111060 0.111082 0.111094 0.111095 0.111081 0.111048 0.110991 0.110906 0.110796 0.110669 0.110538 0.110413 0.110301 0.110202 0.110105 0.110001 0.109882 0.109747 0.109607 0.109481 0.109389 0.109347 0.109365 0.109443 0.109572 0.109738 0.109923 0.110107 0.110272 0.110405 0.110499 0.110554 0.110578 0.110580 0.110569 0.110545 0.110502 0.110429 0.110315 0.110158 0.109969 0.109771 0.109594 0.109466 0.109404 0.109407 0.109458 0.109532 0.109602 0.109650 0.109665 0.109648 0.109606 0.109552 0.109497 0.109448 0.109408 0.109374 0.109343 0.109311 0.109281 0.109257 0.109248 0.109261 0.109294 0.109342 0.109392 0.109433 0.109460 0.109476 0.109492 0.109523 0.109578 0.109663 0.109772 0.109899 0.110036 0.110183 0.110341 0.110513 0.110694 0.110869 0.111010 0.111089 0.111086 0.110996 0.110835 0.110638 0.110445 0.110295 0.110215 0.110215 0.110288 0.110415 0.110577 0.110757 0.110945 0.111140 0.111340 0.111543 0.111740 0.111920 0.112070 0.112179 0.112240 0.112254 0.112227 0.112172 0.112106 0.112044 0.112001 0.111981 0.111984 0.112000 0.112015 0.112019 0.112005 0.111973 0.111928 0.111881 0.111837 0.111804 0.111784 0.111777 0.111787 0.111813 0.111858 0.111920 0.111992 0.112066 0.112133 0.112186 0.112223 0.112247 0.112270 0.112300 0.112344 0.112402 0.112463 0.112513 0.112540 0.112540 0.112517 0.112483 0.112454 0.112442 0.112457 0.112503 0.112576 0.112671 0.112777 0.112881 0.112972 0.113042 0.113087 0.113107 0.113104 0.113081 0.113040 0.112981 0.112908 0.112828 0.112749 0.112679 0.112620 0.112573 0.112537 0.112514 0.112511 0.112535 0.112588 0.112669 0.112767 0.112864 0.112941 0.112985 0.112991 0.112968 0.112930 0.112890 0.112855 0.112822 0.112780 0.112722 0.112646 0.112564 0.112494 0.112453 0.112453 0.112491 0.112553 0.112622 0.112683 0.112725 0.112745 0.112742 0.112711 0.112647 0.112542 0.112393 0.112206 0.111999 0.111795 0.111622 0.111497 0.111426 0.111400 0.111396 0.111389 0.111357 0.111288 0.111186 0.111068 0.110953 0.110859 0.110796 0.110761 0.110745 0.110732 0.110709 0.110667 0.110605 0.110531 0.110461 0.110415 0.110411 0.110462 0.110572 0.110737 0.110942 0.111170 0.111398 0.111609 0.111791 0.111938 0.112049 0.112125 0.112168 0.112182 0.112168 0.112131 0.112073 0.111995 0.111892 0.111755 0.111571 0.111327 0.111022 0.110666 0.110284 0.109911 0.109583 0.109328 0.109165 0.109097 0.109118 0.109214 0.109365 0.109550 0.109745 0.109930 0.110087 0.110202 0.110268 0.110283 0.110252 0.110186 0.110095 0.109991 0.109878 0.109762 0.109645 0.109530 0.109425 0.109333 0.109257 0.109194 0.109136 0.109076 0.109008 0.108931 0.108850 0.108774 0.108715 0.108683 0.108682 0.108707 0.108739 0.108754 0.108724 0.108634 0.108485 0.108298 0.108106 0.107941 0.107822 0.107752 0.107715 0.107687 0.107645 0.107574 0.107469 0.107332 0.107163 0.106965 0.106736 0.106478 0.106200 0.105920 0.105661 0.105447 0.105293 0.105205 0.105174 0.105182 0.105207 0.105227 0.105225 0.105196 0.105139 0.105063 0.104981 0.104903 0.104837 0.104787 0.104746 0.104703 0.104642 0.104549 0.104416 0.104245 0.104051 0.103858 0.103693 0.103579 0.103527 0.103536 0.103591 0.103669 0.103745 0.103798 0.103819 0.103811 0.103788 0.103769 0.103772 0.103812 0.103894 0.104017 0.104175 0.104353 0.104535 0.104700 0.104829 0.104901 0.104903 0.104833 0.104694 0.104500 0.104268 0.104016 0.103758 0.103506 0.103268 0.103053 0.102866 0.102709 0.102576 0.102457 0.102334 0.102189 0.102010 0.101794 0.101550 0.101299 0.101069 0.100884 0.100756 0.100685 0.100655 0.100644 0.100628 0.100586 0.100510 0.100398 0.100260 0.100113 0.099980 0.099885 0.099848 0.099878 0.099973 0.100116 0.100279 0.100431 0.100543 0.100594 0.100581 0.100515 0.100421 0.100331 0.100268 0.100244 0.100254 0.100280 0.100298 0.100287 0.100235 0.100136 0.099996 0.099824 0.099636 0.099447 0.099274 0.099133 0.099032 0.098974 0.098953 0.098959 0.098979 0.099002 0.099021 0.099038 0.099056 0.099083 0.099122 0.099172 0.099223 0.099263 0.099280 0.099272 0.099240 0.099192 0.099134 0.099065 0.098982 0.098879 0.098754 0.098618 0.098486 0.098381 0.098323 0.098324 0.098380 0.098475 0.098588 0.098696 0.098787 0.098859 0.098921 0.098990 0.099080 0.099204 0.099366 0.099561 0.099780 0.100006 0.100224 0.100419 0.100583 0.100717 0.100827 0.100918 0.100993 0.101047 0.101069 0.101050 0.100987 0.100888 0.100771 0.100660 0.100575 0.100529 0.100522 0.100543 0.100570 0.100582 0.100559 0.100490 0.100375 0.100225 0.100060 0.099904 0.099785 0.099729 0.099756 0.099873 0.100069 0.100320 0.100586 0.100828 0.101013 0.101123 0.101159 0.101141 0.101096 0.101051 0.101025 0.101023 0.101040 0.101064 0.101084 0.101094 0.101092 0.101076 0.101045 0.100992 0.100914 0.100811 0.100696 0.100585 0.100503 0.100469 0.100492 0.100572 0.100694 0.100839 0.100988 0.101125 0.101249 0.101362 0.101472 0.101581 0.101684 0.101766 0.101807 0.101793 0.101723 0.101614 0.101498 0.101415 0.101399 0.101466 0.101609 0.101802 0.102007 0.102189 0.102321 0.102394 0.102409 0.102378 0.102317 0.102238 0.102154 0.102075 0.102008 0.101962 0.101946 0.101965 0.102024 0.102124 0.102262 0.102430 0.102616 0.102811 0.103005 0.103192 0.103366 0.103522 0.103654 0.103752 0.103811 0.103830 0.103811 0.103761 0.103692 0.103615 0.103543 0.103486 0.103454 0.103451 0.103474 0.103515 0.103554 0.103572 0.103545 0.103460 0.103314 0.103119 0.102901 0.102688 0.102509 0.102383 0.102317 0.102311 0.102359 0.102453 0.102581 0.102727 0.102866 0.102973 0.103023 0.102999 0.102894 0.102718 0.102487 0.102227 0.101967 0.101738 0.101567 0.101475 0.101472 0.101556 0.101717 0.101937 0.102200 0.102486 0.102779 0.103061 0.103314 0.103522 0.103674 0.103768 0.103817 0.103843 0.103870 0.103921 0.104008 0.104130 0.104270 0.104403 0.104503 0.104549 0.104535 0.104470 0.104377 0.104278 0.104194 0.104129 0.104076 0.104019 0.103944 0.103844 0.103723 0.103594 0.103473 0.103372 0.103297 0.103245 0.103208 0.103179 0.103153 0.103132 0.103124 0.103144 0.103209 0.103333 0.103524 0.103774 0.104063 0.104357 0.104618 0.104810 0.104907 0.104904 0.104812 0.104662 0.104493 0.104342 0.104236 0.104187 0.104188 0.104219 0.104256 0.104275 0.104262 0.104214 0.104134 0.104035 0.103930 0.103834 0.103762 0.103727 0.103745 0.103822 0.103957 0.104133 0.104320 0.104478 0.104572 0.104578 0.104490 0.104327 0.104119 0.103906 0.103723 0.103596 0.103542 0.103563 0.103655 0.103805 0.103997 0.104210 0.104422 0.104607 0.104741 0.104800 0.104770 0.104651 0.104459 0.104225 0.103987 0.103780 0.103622 0.103516 0.103451 0.103405 0.103362 0.103309 0.103242 0.103160 0.103063 0.102951 0.102829 0.102708 0.102607 0.102553 0.102573 0.102686 0.102888 0.103159 0.103460 0.103751 0.104001 0.104194 0.104331 0.104428 0.104497 0.104548 0.104576 0.104572 0.104527 0.104439 0.104313 0.104163 0.104003 0.103838 0.103668 0.103486 0.103291 0.103087 0.102889 0.102715 0.102579 0.102486 0.102426 0.102382 0.102338 0.102281 0.102212 0.102140 0.102080 0.102045 0.102044 0.102078 0.102140 0.102216 0.102295 0.102368 0.102434 0.102496 0.102559 0.102629 0.102704 0.102779 0.102842 0.102878 0.102870 0.102803 0.102672 0.102478 0.102240 0.101983 0.101741 0.101544 0.101416 0.101368 0.101393 0.101471 0.101572 0.101666 0.101730 0.101756 0.101750 0.101730 0.101717 0.101724 0.101753 0.101791 0.101820 0.101823 0.101794 0.101742 0.101687 0.101651 0.101656 0.101712 0.101819 0.101971 0.102160 0.102372 0.102599 0.102827 0.103042 0.103229 0.103374 0.103471 0.103524 0.103549 0.103565 0.103586 0.103617 0.103649 

0.125699 0.126269 0.126853 0.127449 0.128055 0.128670 0.129295 0.129938 0.130606 0.131309 0.132055 0.132845 0.133670 0.134516 0.135366 0.136202 0.137014 0.137794 0.138540 0.139246 0.139899 0.140478 0.140952 0.141285 0.141438 0.141376 0.141075 0.140534 0.139780 0.138863 0.137850 0.136808 0.135794 0.134843 0.133970 0.133170 0.132431 0.131734 0.131067 0.130420 0.129789 0.129177 0.128588 0.128024 0.127482 0.126954 0.126427 0.125886 0.125324 0.124741 0.124151 0.123575 0.123038 0.122562 0.122157 0.121824 0.121552 0.121319 0.121102 0.120876 0.120625 0.120339 0.120018 0.119665 0.119287 0.118895 0.118500 0.118118 0.117768 0.117466 0.117225 0.117047 0.116921 0.116828 0.116746 0.116653 0.116539 0.116402 0.116256 0.116122 0.116019 0.115957 0.115935 0.115935 0.115937 0.115923 0.115888 0.115844 0.115809 0.115798 0.115813 0.115838 0.115845 0.115801 0.115687 0.115496 0.115240 0.114943 0.114634 0.114338 0.114071 0.113842 0.113648 0.113485 0.113352 0.113253 0.113195 0.113183 0.113212 0.113265 0.113314 0.113330 0.113292 0.113197 0.113058 0.112900 0.112748 0.112622 0.112533 0.112483 0.112467 0.112487 0.112542 0.112631 0.112750 0.112884 0.113019 0.113143 0.113250 0.113349 0.113447 0.113551 0.113659 0.113756 0.113821 0.113833 0.113774 0.113640 0.113439 0.113184 0.112898 0.112604 0.112326 0.112084 0.111894 0.111758 0.111671 0.111621 0.111597 0.111587 0.111588 0.111602 0.111631 0.111677 0.111740 0.111813 0.111887 0.111951 0.111992 0.112001 0.111977 0.111923 0.111848 0.111766 0.111691 0.111641 0.111634 0.111681 0.111786 0.111935 0.112102 0.112249 0.112340 0.112353 0.112281 0.112138 0.111949 0.111739 0.111530 0.111337 0.111171 0.111039 0.110944 0.110887 0.110866 0.110874 0.110903 0.110941 0.110980 0.111013 0.111034 0.111041 0.111032 0.111003 0.110951 0.110872 0.110770 0.110650 0.110525 0.110403 0.110290 0.110186 0.110083 0.109972 0.109845 0.109704 0.109562 0.109437 0.109349 0.109316 0.109345 0.109436 0.109578 0.109753 0.109941 0.110123 0.110283 0.110408 0.110495 0.110547 0.110572 0.110580 0.110577 0.110561 0.110523 0.110449 0.110329 0.110160 0.109957 0.109746 0.109562 0.109434 0.109378 0.109392 0.109456 0.109541 0.109617 0.109665 0.109674 0.109646 0.109592 0.109525 0.109457 0.109397 0.109349 0.109310 0.109274 0.109239 0.109204 0.109176 0.109165 0.109177 0.109215 0.109273 0.109339 0.109402 0.109454 0.109496 0.109537 0.109588 0.109659 0.109752 0.109865 0.109989 0.110120 0.110257 0.110404 0.110566 0.110738 0.110905 0.111040 0.111114 0.111105 0.111008 0.110838 0.110627 0.110419 0.110252 0.110158 0.110148 0.110218 0.110351 0.110525 0.110722 0.110929 0.111136 0.111342 0.111540 0.111724 0.111885 0.112015 0.112105 0.112153 0.112162 0.112136 0.112087 0.112028 0.111972 0.111929 0.111905 0.111899 0.111903 0.111910 0.111909 0.111897 0.111873 0.111843 0.111813 0.111789 0.111772 0.111763 0.111762 0.111772 0.111796 0.111837 0.111895 0.111966 0.112042 0.112114 0.112174 0.112221 0.112257 0.112291 0.112331 0.112380 0.112436 0.112486 0.112519 0.112523 0.112499 0.112454 0.112405 0.112370 0.112361 0.112387 0.112449 0.112543 0.112659 0.112783 0.112902 0.113004 0.113081 0.113129 0.113150 0.113148 0.113123 0.113078 0.113013 0.112932 0.112841 0.112750 0.112664 0.112589 0.112527 0.112479 0.112447 0.112438 0.112460 0.112516 0.112603 0.112710 0.112819 0.112911 0.112970 0.112992 0.112982 0.112952 0.112914 0.112874 0.112829 0.112772 0.112697 0.112608 0.112517 0.112445 0.112409 0.112417 0.112463 0.112530 0.112598 0.112651 0.112680 0.112684 0.112664 0.112617 0.112538 0.112421 0.112261 0.112066 0.111851 0.111641 0.111461 0.111330 0.111252 0.111218 0.111207 0.111195 0.111160 0.111095 0.111003 0.110900 0.110802 0.110725 0.110674 0.110646 0.110630 0.110613 0.110585 0.110538 0.110472 0.110395 0.110322 0.110272 0.110264 0.110314 0.110427 0.110601 0.110821 0.111067 0.111316 0.111546 0.111744 0.111901 0.112019 0.112099 0.112146 0.112163 0.112153 0.112119 0.112064 0.111987 0.111885 0.111748 0.111563 0.111321 0.111018 0.110666 0.110289 0.109920 0.109595 0.109341 0.109176 0.109105 0.109122 0.109214 0.109363 0.109548 0.109746 0.109934 0.110093 0.110206 0.110266 0.110272 0.110234 0.110163 0.110073 0.109973 0.109868 0.109758 0.109643 0.109525 0.109409 0.109299 0.109202 0.109117 0.109040 0.108966 0.108892 0.108815 0.108741 0.108675 0.108626 0.108602 0.108603 0.108624 0.108646 0.108644 0.108596 0.108488 0.108325 0.108128 0.107931 0.107766 0.107653 0.107592 0.107568 0.107555 0.107530 0.107476 0.107386 0.107261 0.107103 0.106913 0.106691 0.106438 0.106164 0.105884 0.105622 0.105400 0.105233 0.105129 0.105080 0.105071 0.105081 0.105090 0.105084 0.105055 0.105005 0.104941 0.104873 0.104811 0.104762 0.104727 0.104699 0.104665 0.104608 0.104514 0.104377 0.104200 0.104002 0.103806 0.103641 0.103526 0.103474 0.103481 0.103533 0.103606 0.103675 0.103722 0.103738 0.103726 0.103700 0.103679 0.103680 0.103716 0.103794 0.103913 0.104067 0.104244 0.104429 0.104601 0.104736 0.104813 0.104817 0.104741 0.104592 0.104383 0.104134 0.103867 0.103596 0.103334 0.103090 0.102869 0.102676 0.102510 0.102366 0.102235 0.102101 0.101949 0.101768 0.101556 0.101321 0.101084 0.100867 0.100695 0.100579 0.100518 0.100495 0.100487 0.100470 0.100424 0.100340 0.100218 0.100071 0.099919 0.099786 0.099698 0.099673 0.099719 0.099829 0.099984 0.100156 0.100312 0.100424 0.100477 0.100467 0.100407 0.100320 0.100236 0.100176 0.100149 0.100147 0.100154 0.100149 0.100113 0.100039 0.099926 0.099781 0.099613 0.099436 0.099264 0.099109 0.098985 0.098898 0.098850 0.098837 0.098850 0.098877 0.098911 0.098945 0.098982 0.099023 0.099074 0.099134 0.099199 0.099255 0.099291 0.099295 0.099268 0.099216 0.099150 0.099078 0.099002 0.098917 0.098817 0.098697 0.098565 0.098436 0.098333 0.098276 0.098274 0.098324 0.098410 0.098510 0.098602 0.098677 0.098734 0.098786 0.098850 0.098942 0.099072 0.099244 0.099450 0.099678 0.099911 0.100131 0.100323 0.100480 0.100601 0.100691 0.100759 0.100809 0.100838 0.100840 0.100807 0.100737 0.100637 0.100525 0.100421 0.100347 0.100314 0.100325 0.100368 0.100424 0.100468 0.100478 0.100442 0.100354 0.100224 0.100069 0.099915 0.099791 0.099725 0.099739 0.099842 0.100026 0.100266 0.100525 0.100759 0.100936 0.101036 0.101062 0.101031 0.100972 0.100914 0.100877 0.100867 0.100881 0.100905 0.100931 0.100948 0.100955 0.100949 0.100924 0.100877 0.100803 0.100703 0.100587 0.100475 0.100388 0.100346 0.100362 0.100434 0.100551 0.100696 0.100850 0.101000 0.101141 0.101275 0.101405 0.101531 0.101647 0.101736 0.101780 0.101764 0.101690 0.101576 0.101457 0.101373 0.101357 0.101425 0.101568 0.101758 0.101958 0.102132 0.102256 0.102322 0.102332 0.102301 0.102242 0.102168 0.102091 0.102018 0.101958 0.101916 0.101901 0.101919 0.101974 0.102067 0.102194 0.102350 0.102525 0.102709 0.102896 0.103078 0.103251 0.103410 0.103545 0.103650 0.103715 0.103738 0.103722 0.103673 0.103605 0.103528 0.103458 0.103405 0.103379 0.103384 0.103416 0.103464 0.103507 0.103523 0.103489 0.103393 0.103235 0.103029 0.102804 0.102589 0.102413 0.102292 0.102230 0.102223 0.102264 0.102345 0.102457 0.102584 0.102708 0.102804 0.102846 0.102819 0.102715 0.102542 0.102314 0.102056 0.101797 0.101565 0.101388 0.101286 0.101273 0.101348 0.101501 0.101716 0.101977 0.102264 0.102563 0.102855 0.103122 0.103347 0.103519 0.103634 0.103702 0.103741 0.103777 0.103831 0.103918 0.104036 0.104172 0.104303 0.104402 0.104449 0.104438 0.104377 0.104285 0.104185 0.104094 0.104017 0.103946 0.103869 0.103773 0.103653 0.103518 0.103384 0.103268 0.103183 0.103132 0.103111 0.103107 0.103107 0.103105 0.103100 0.103099 0.103118 0.103176 0.103290 0.103470 0.103711 0.103995 0.104287 0.104549 0.104743 0.104843 0.104840 0.104747 0.104595 0.104424 0.104273 0.104170 0.104124 0.104128 0.104161 0.104197 0.104214 0.104199 0.104150 0.104072 0.103977 0.103877 0.103782 0.103707 0.103667 0.103675 0.103742 0.103867 0.104036 0.104216 0.104370 0.104459 0.104459 0.104365 0.104197 0.103989 0.103782 0.103610 0.103501 0.103468 0.103511 0.103622 0.103787 0.103987 0.104201 0.104408 0.104584 0.104707 0.104754 0.104713 0.104582 0.104379 0.104137 0.103894 0.103685 0.103530 0.103429 0.103367 0.103323 0.103277 0.103219 0.103147 0.103060 0.102962 0.102853 0.102736 0.102620 0.102523 0.102472 0.102493 0.102604 0.102804 0.103074 0.103376 0.103671 0.103928 0.104131 0.104283 0.104396 0.104482 0.104549 0.104593 0.104604 0.104570 0.104490 0.104370 0.104221 0.104056 0.103881 0.103695 0.103494 0.103278 0.103054 0.102838 0.102651 0.102507 0.102411 0.102352 0.102312 0.102274 0.102225 0.102164 0.102099 0.102043 0.102011 0.102010 0.102041 0.102096 0.102164 0.102235 0.102300 0.102359 0.102417 0.102478 0.102547 0.102625 0.102705 0.102777 0.102824 0.102828 0.102774 0.102651 0.102462 0.102221 0.101955 0.101698 0.101485 0.101341 0.101280 0.101298 0.101374 0.101476 0.101571 0.101633 0.101652 0.101636 0.101605 0.101582 0.101585 0.101616 0.101664 0.101708 0.101728 0.101715 0.101676 0.101628 0.101593 0.101592 0.101636 0.101727 0.101860 0.102028 0.102220 0.102427 0.102638 0.102839 0.103014 0.103150 0.103240 0.103288 0.103310 0.103324 0.103347 0.103382 0.103419 

0.125207 0.125743 0.126291 0.126849 0.127416 0.127992 0.128579 0.129184 0.129819 0.130492 0.131212 0.131978 0.132781 0.133605 0.134433 0.135248 0.136046 0.136827 0.137599 0.138361 0.139109 0.139821 0.140465 0.140998 0.141372 0.141539 0.141462 0.141126 0.140546 0.139764 0.138839 0.137837 0.136817 0.135822 0.134877 0.133992 0.133165 0.132391 0.131662 0.130973 0.130318 0.129694 0.129099 0.128529 0.127978 0.127436 0.126889 0.126327 0.125743 0.125142 0.124537 0.123951 0.123405 0.122918 0.122499 0.122148 0.121853 0.121595 0.121352 0.121102 0.120831 0.120530 0.120197 0.119836 0.119452 0.119055 0.118654 0.118266 0.117910 0.117603 0.117358 0.117177 0.117050 0.116957 0.116872 0.116775 0.116653 0.116508 0.116352 0.116207 0.116093 0.116022 0.115991 0.115983 0.115976 0.115954 0.115914 0.115866 0.115832 0.115828 0.115854 0.115896 0.115920 0.115895 0.115796 0.115614 0.115359 0.115056 0.114735 0.114424 0.114141 0.113897 0.113690 0.113518 0.113380 0.113280 0.113225 0.113217 0.113253 0.113311 0.113363 0.113378 0.113336 0.113231 0.113079 0.112905 0.112737 0.112598 0.112498 0.112439 0.112420 0.112439 0.112494 0.112583 0.112696 0.112820 0.112939 0.113043 0.113131 0.113212 0.113300 0.113402 0.113516 0.113625 0.113707 0.113736 0.113697 0.113582 0.113396 0.113156 0.112882 0.112600 0.112333 0.112103 0.111923 0.111796 0.111716 0.111671 0.111648 0.111640 0.111646 0.111667 0.111704 0.111759 0.111828 0.111904 0.111977 0.112035 0.112065 0.112062 0.112024 0.111955 0.111866 0.111770 0.111683 0.111619 0.111595 0.111623 0.111703 0.111827 0.111969 0.112094 0.112171 0.112176 0.112104 0.111966 0.111784 0.111581 0.111379 0.111195 0.111038 0.110918 0.110837 0.110797 0.110793 0.110819 0.110865 0.110920 0.110973 0.111018 0.111048 0.111061 0.111055 0.111028 0.110977 0.110901 0.110802 0.110686 0.110562 0.110440 0.110325 0.110215 0.110103 0.109982 0.109847 0.109700 0.109556 0.109432 0.109351 0.109328 0.109372 0.109477 0.109631 0.109814 0.110005 0.110183 0.110333 0.110446 0.110522 0.110564 0.110585 0.110593 0.110594 0.110583 0.110548 0.110475 0.110351 0.110176 0.109965 0.109749 0.109562 0.109436 0.109387 0.109409 0.109480 0.109570 0.109647 0.109691 0.109693 0.109655 0.109590 0.109511 0.109432 0.109365 0.109311 0.109268 0.109230 0.109191 0.109153 0.109120 0.109104 0.109113 0.109152 0.109216 0.109295 0.109377 0.109451 0.109517 0.109581 0.109653 0.109741 0.109847 0.109967 0.110094 0.110224 0.110357 0.110499 0.110653 0.110817 0.110976 0.111104 0.111173 0.111159 0.111057 0.110879 0.110657 0.110433 0.110251 0.110142 0.110121 0.110187 0.110325 0.110511 0.110723 0.110945 0.111163 0.111369 0.111558 0.111724 0.111860 0.111964 0.112032 0.112065 0.112066 0.112042 0.112001 0.111953 0.111906 0.111868 0.111845 0.111835 0.111833 0.111835 0.111833 0.111826 0.111812 0.111797 0.111784 0.111776 0.111773 0.111774 0.111778 0.111787 0.111807 0.111841 0.111893 0.111958 0.112030 0.112102 0.112165 0.112217 0.112263 0.112308 0.112358 0.112416 0.112476 0.112524 0.112548 0.112539 0.112498 0.112438 0.112376 0.112333 0.112324 0.112357 0.112433 0.112544 0.112680 0.112823 0.112959 0.113073 0.113159 0.113212 0.113236 0.113232 0.113204 0.113151 0.113077 0.112983 0.112878 0.112771 0.112671 0.112584 0.112512 0.112457 0.112422 0.112414 0.112437 0.112495 0.112585 0.112697 0.112812 0.112912 0.112983 0.113018 0.113020 0.113000 0.112966 0.112925 0.112873 0.112804 0.112718 0.112618 0.112522 0.112450 0.112418 0.112430 0.112478 0.112544 0.112606 0.112649 0.112666 0.112657 0.112624 0.112567 0.112480 0.112355 0.112190 0.111988 0.111767 0.111549 0.111361 0.111221 0.111134 0.111091 0.111072 0.111055 0.111019 0.110958 0.110875 0.110785 0.110703 0.110639 0.110597 0.110571 0.110552 0.110530 0.110496 0.110444 0.110374 0.110294 0.110218 0.110163 0.110152 0.110199 0.110313 0.110493 0.110724 0.110984 0.111248 0.111492 0.111701 0.111866 0.111988 0.112071 0.112121 0.112141 0.112135 0.112105 0.112053 0.111980 0.111882 0.111751 0.111574 0.111341 0.111049 0.110709 0.110342 0.109983 0.109664 0.109413 0.109249 0.109176 0.109190 0.109279 0.109426 0.109610 0.109809 0.109997 0.110153 0.110260 0.110311 0.110309 0.110264 0.110190 0.110102 0.110008 0.109910 0.109806 0.109692 0.109567 0.109436 0.109305 0.109182 0.109069 0.108969 0.108877 0.108790 0.108710 0.108638 0.108579 0.108540 0.108525 0.108532 0.108553 0.108570 0.108559 0.108499 0.108380 0.108208 0.108006 0.107808 0.107645 0.107538 0.107486 0.107472 0.107471 0.107457 0.107414 0.107334 0.107217 0.107067 0.106884 0.106668 0.106421 0.106151 0.105873 0.105610 0.105383 0.105209 0.105093 0.105031 0.105007 0.105004 0.105003 0.104991 0.104962 0.104917 0.104862 0.104807 0.104760 0.104729 0.104711 0.104698 0.104674 0.104622 0.104528 0.104386 0.104204 0.104001 0.103803 0.103636 0.103521 0.103468 0.103474 0.103523 0.103592 0.103658 0.103702 0.103715 0.103702 0.103676 0.103654 0.103654 0.103687 0.103760 0.103873 0.104022 0.104196 0.104382 0.104556 0.104696 0.104777 0.104781 0.104702 0.104544 0.104324 0.104063 0.103783 0.103502 0.103232 0.102982 0.102755 0.102555 0.102379 0.102223 0.102078 0.101932 0.101771 0.101586 0.101376 0.101147 0.100918 0.100711 0.100546 0.100435 0.100376 0.100355 0.100346 0.100325 0.100274 0.100183 0.100055 0.099904 0.099752 0.099626 0.099549 0.099540 0.099602 0.099726 0.099891 0.100067 0.100226 0.100341 0.100397 0.100394 0.100344 0.100270 0.100197 0.100144 0.100116 0.100106 0.100095 0.100065 0.100004 0.099906 0.099777 0.099624 0.099459 0.099294 0.099138 0.099002 0.098894 0.098820 0.098781 0.098773 0.098789 0.098823 0.098868 0.098920 0.098980 0.099050 0.099130 0.099215 0.099296 0.099359 0.099390 0.099381 0.099332 0.099256 0.099166 0.099076 0.098989 0.098900 0.098800 0.098684 0.098556 0.098431 0.098329 0.098271 0.098265 0.098308 0.098382 0.098465 0.098537 0.098590 0.098628 0.098664 0.098719 0.098809 0.098945 0.099125 0.099342 0.099581 0.099822 0.100046 0.100237 0.100387 0.100494 0.100566 0.100611 0.100635 0.100639 0.100620 0.100572 0.100494 0.100394 0.100286 0.100192 0.100131 0.100117 0.100151 0.100223 0.100313 0.100396 0.100446 0.100448 0.100393 0.100287 0.100146 0.099995 0.099865 0.099785 0.099781 0.099864 0.100029 0.100253 0.100498 0.100722 0.100891 0.100983 0.101000 0.100960 0.100891 0.100823 0.100776 0.100760 0.100769 0.100793 0.100821 0.100844 0.100859 0.100861 0.100845 0.100806 0.100739 0.100644 0.100531 0.100419 0.100330 0.100283 0.100292 0.100357 0.100470 0.100615 0.100775 0.100937 0.101094 0.101247 0.101396 0.101540 0.101668 0.101763 0.101808 0.101791 0.101712 0.101594 0.101472 0.101387 0.101370 0.101437 0.101578 0.101764 0.101959 0.102126 0.102242 0.102299 0.102304 0.102268 0.102207 0.102135 0.102060 0.101990 0.101933 0.101896 0.101884 0.101903 0.101956 0.102045 0.102166 0.102312 0.102475 0.102647 0.102822 0.102994 0.103161 0.103316 0.103453 0.103561 0.103631 0.103659 0.103647 0.103601 0.103533 0.103457 0.103388 0.103337 0.103316 0.103329 0.103370 0.103427 0.103476 0.103494 0.103457 0.103353 0.103185 0.102970 0.102739 0.102522 0.102348 0.102229 0.102167 0.102156 0.102188 0.102255 0.102351 0.102464 0.102578 0.102669 0.102712 0.102689 0.102591 0.102424 0.102203 0.101950 0.101691 0.101457 0.101274 0.101163 0.101139 0.101202 0.101345 0.101553 0.101808 0.102094 0.102395 0.102695 0.102975 0.103219 0.103414 0.103553 0.103644 0.103703 0.103752 0.103814 0.103902 0.104017 0.104146 0.104269 0.104361 0.104403 0.104387 0.104322 0.104226 0.104120 0.104020 0.103930 0.103842 0.103746 0.103632 0.103499 0.103358 0.103227 0.103124 0.103063 0.103044 0.103058 0.103088 0.103119 0.103141 0.103150 0.103155 0.103171 0.103221 0.103322 0.103489 0.103717 0.103990 0.104276 0.104536 0.104730 0.104832 0.104831 0.104740 0.104590 0.104420 0.104272 0.104171 0.104127 0.104132 0.104163 0.104195 0.104207 0.104189 0.104138 0.104061 0.103968 0.103868 0.103772 0.103691 0.103641 0.103637 0.103692 0.103807 0.103967 0.104141 0.104289 0.104372 0.104366 0.104266 0.104094 0.103886 0.103682 0.103520 0.103425 0.103408 0.103469 0.103595 0.103771 0.103975 0.104188 0.104389 0.104556 0.104668 0.104705 0.104655 0.104517 0.104310 0.104065 0.103824 0.103619 0.103470 0.103375 0.103316 0.103272 0.103222 0.103157 0.103075 0.102983 0.102882 0.102776 0.102665 0.102558 0.102470 0.102427 0.102452 0.102565 0.102764 0.103031 0.103332 0.103627 0.103888 0.104099 0.104261 0.104386 0.104485 0.104564 0.104620 0.104641 0.104619 0.104549 0.104438 0.104295 0.104130 0.103950 0.103754 0.103538 0.103306 0.103068 0.102841 0.102646 0.102499 0.102402 0.102345 0.102309 0.102275 0.102231 0.102173 0.102110 0.102055 0.102020 0.102014 0.102036 0.102081 0.102138 0.102196 0.102251 0.102301 0.102351 0.102407 0.102475 0.102554 0.102640 0.102721 0.102781 0.102802 0.102764 0.102656 0.102476 0.102237 0.101966 0.101698 0.101470 0.101311 0.101239 0.101248 0.101319 0.101418 0.101508 0.101561 0.101568 0.101536 0.101488 0.101452 0.101448 0.101481 0.101540 0.101601 0.101642 0.101652 0.101631 0.101594 0.101564 0.101559 0.101591 0.101666 0.101779 0.101926 0.102098 0.102287 0.102482 0.102671 0.102838 0.102970 0.103059 0.103110 0.103137 0.103158 0.103188 0.103229 0.103272 

0.124804 0.125312 0.125829 0.126352 0.126881 0.127414 0.127958 0.128519 0.129112 0.129747 0.130434 0.131171 0.131948 0.132746 0.133545 0.134331 0.135101 0.135862 0.136629 0.137413 0.138215 0.139018 0.139794 0.140496 0.141070 0.141461 0.141618 0.141514 0.141146 0.140544 0.139755 0.138839 0.137851 0.136841 0.135844 0.134884 0.133975 0.133124 0.132333 0.131599 0.130917 0.130281 0.129680 0.129106 0.128546 0.127989 0.127422 0.126836 0.126229 0.125607 0.124986 0.124385 0.123826 0.123324 0.122887 0.122511 0.122187 0.121898 0.121624 0.121346 0.121052 0.120734 0.120391 0.120026 0.119642 0.119247 0.118849 0.118462 0.118105 0.117796 0.117547 0.117360 0.117225 0.117121 0.117025 0.116914 0.116777 0.116616 0.116446 0.116289 0.116166 0.116088 0.116053 0.116042 0.116036 0.116016 0.115979 0.115939 0.115914 0.115921 0.115961 0.116018 0.116058 0.116047 0.115959 0.115783 0.115529 0.115221 0.114891 0.114567 0.114270 0.114012 0.113792 0.113610 0.113463 0.113355 0.113294 0.113284 0.113317 0.113374 0.113424 0.113437 0.113389 0.113277 0.113113 0.112926 0.112745 0.112593 0.112483 0.112418 0.112398 0.112420 0.112480 0.112572 0.112685 0.112802 0.112909 0.112995 0.113065 0.113131 0.113208 0.113306 0.113422 0.113538 0.113631 0.113676 0.113653 0.113557 0.113391 0.113171 0.112916 0.112653 0.112405 0.112192 0.112027 0.111911 0.111837 0.111794 0.111771 0.111763 0.111770 0.111795 0.111839 0.111903 0.111980 0.112061 0.112134 0.112185 0.112205 0.112187 0.112130 0.112043 0.111937 0.111824 0.111721 0.111641 0.111599 0.111604 0.111659 0.111754 0.111868 0.111970 0.112031 0.112031 0.111962 0.111834 0.111664 0.111474 0.111284 0.111110 0.110964 0.110855 0.110789 0.110764 0.110779 0.110823 0.110888 0.110960 0.111029 0.111085 0.111124 0.111142 0.111138 0.111110 0.111057 0.110979 0.110878 0.110760 0.110634 0.110509 0.110388 0.110271 0.110152 0.110022 0.109879 0.109728 0.109582 0.109463 0.109390 0.109380 0.109438 0.109558 0.109723 0.109914 0.110106 0.110279 0.110419 0.110518 0.110577 0.110606 0.110616 0.110618 0.110616 0.110606 0.110573 0.110501 0.110378 0.110203 0.109993 0.109779 0.109595 0.109473 0.109427 0.109451 0.109522 0.109609 0.109681 0.109717 0.109710 0.109662 0.109586 0.109498 0.109412 0.109338 0.109282 0.109239 0.109202 0.109164 0.109125 0.109089 0.109068 0.109073 0.109110 0.109178 0.109265 0.109360 0.109452 0.109537 0.109620 0.109709 0.109812 0.109931 0.110062 0.110198 0.110334 0.110469 0.110609 0.110759 0.110917 0.111068 0.111189 0.111253 0.111235 0.111128 0.110944 0.110714 0.110478 0.110282 0.110160 0.110130 0.110192 0.110332 0.110527 0.110751 0.110983 0.111207 0.111411 0.111587 0.111731 0.111840 0.111915 0.111958 0.111974 0.111969 0.111947 0.111916 0.111880 0.111845 0.111817 0.111799 0.111790 0.111788 0.111789 0.111791 0.111791 0.111789 0.111788 0.111791 0.111798 0.111806 0.111814 0.111819 0.111826 0.111839 0.111863 0.111904 0.111958 0.112022 0.112086 0.112146 0.112201 0.112252 0.112306 0.112368 0.112437 0.112505 0.112559 0.112585 0.112574 0.112528 0.112460 0.112390 0.112340 0.112328 0.112364 0.112448 0.112573 0.112723 0.112881 0.113030 0.113156 0.113249 0.113308 0.113333 0.113329 0.113296 0.113235 0.113149 0.113041 0.112921 0.112800 0.112688 0.112593 0.112518 0.112463 0.112430 0.112424 0.112449 0.112507 0.112595 0.112704 0.112818 0.112920 0.112997 0.113041 0.113055 0.113045 0.113019 0.112979 0.112924 0.112851 0.112759 0.112656 0.112559 0.112488 0.112457 0.112470 0.112515 0.112573 0.112625 0.112656 0.112661 0.112642 0.112603 0.112543 0.112455 0.112330 0.112163 0.111959 0.111732 0.111508 0.111312 0.111163 0.111068 0.111017 0.110991 0.110970 0.110935 0.110880 0.110807 0.110729 0.110659 0.110604 0.110566 0.110539 0.110517 0.110489 0.110449 0.110393 0.110321 0.110238 0.110158 0.110098 0.110080 0.110121 0.110232 0.110411 0.110645 0.110912 0.111184 0.111436 0.111650 0.111820 0.111945 0.112031 0.112083 0.112107 0.112104 0.112077 0.112029 0.111962 0.111872 0.111752 0.111588 0.111371 0.111097 0.110774 0.110423 0.110077 0.109768 0.109525 0.109364 0.109292 0.109306 0.109394 0.109540 0.109724 0.109921 0.110106 0.110256 0.110354 0.110395 0.110384 0.110333 0.110258 0.110174 0.110087 0.109996 0.109897 0.109782 0.109650 0.109503 0.109350 0.109200 0.109060 0.108933 0.108819 0.108718 0.108629 0.108555 0.108500 0.108469 0.108462 0.108476 0.108501 0.108517 0.108503 0.108439 0.108315 0.108140 0.107937 0.107741 0.107584 0.107483 0.107439 0.107433 0.107438 0.107430 0.107391 0.107315 0.107201 0.107055 0.106875 0.106663 0.106420 0.106153 0.105878 0.105616 0.105388 0.105210 0.105088 0.105017 0.104984 0.104971 0.104961 0.104943 0.104912 0.104870 0.104822 0.104777 0.104744 0.104729 0.104727 0.104729 0.104717 0.104672 0.104579 0.104435 0.104250 0.104043 0.103842 0.103674 0.103559 0.103506 0.103512 0.103561 0.103631 0.103698 0.103744 0.103761 0.103752 0.103729 0.103709 0.103709 0.103739 0.103806 0.103911 0.104051 0.104218 0.104398 0.104571 0.104711 0.104793 0.104797 0.104717 0.104555 0.104329 0.104061 0.103775 0.103488 0.103213 0.102958 0.102725 0.102517 0.102331 0.102163 0.102005 0.101845 0.101674 0.101484 0.101271 0.101044 0.100818 0.100613 0.100449 0.100338 0.100277 0.100252 0.100240 0.100215 0.100160 0.100065 0.099935 0.099785 0.099638 0.099522 0.099459 0.099464 0.099539 0.099672 0.099841 0.100019 0.100177 0.100293 0.100354 0.100360 0.100324 0.100266 0.100208 0.100166 0.100142 0.100127 0.100103 0.100053 0.099969 0.099850 0.099704 0.099543 0.099380 0.099224 0.099083 0.098964 0.098871 0.098808 0.098774 0.098767 0.098784 0.098821 0.098876 0.098946 0.099031 0.099131 0.099241 0.099353 0.099454 0.099526 0.099554 0.099532 0.099463 0.099362 0.099249 0.099139 0.099038 0.098942 0.098840 0.098726 0.098601 0.098478 0.098377 0.098316 0.098303 0.098335 0.098393 0.098456 0.098506 0.098535 0.098550 0.098570 0.098615 0.098702 0.098841 0.099029 0.099256 0.099504 0.099752 0.099978 0.100168 0.100310 0.100405 0.100458 0.100482 0.100483 0.100466 0.100428 0.100367 0.100282 0.100180 0.100078 0.099995 0.099950 0.099957 0.100018 0.100122 0.100249 0.100372 0.100464 0.100506 0.100486 0.100407 0.100282 0.100136 0.099999 0.099905 0.099880 0.099940 0.100082 0.100286 0.100514 0.100726 0.100886 0.100971 0.100983 0.100937 0.100863 0.100789 0.100736 0.100713 0.100717 0.100738 0.100767 0.100793 0.100814 0.100824 0.100818 0.100788 0.100730 0.100643 0.100536 0.100427 0.100338 0.100288 0.100292 0.100352 0.100460 0.100604 0.100768 0.100938 0.101108 0.101275 0.101439 0.101595 0.101732 0.101833 0.101879 0.101860 0.101778 0.101657 0.101533 0.101445 0.101427 0.101492 0.101630 0.101812 0.102002 0.102163 0.102272 0.102323 0.102320 0.102278 0.102211 0.102134 0.102057 0.101987 0.101932 0.101897 0.101889 0.101911 0.101966 0.102055 0.102172 0.102311 0.102464 0.102623 0.102783 0.102941 0.103095 0.103242 0.103374 0.103482 0.103556 0.103591 0.103585 0.103545 0.103481 0.103407 0.103339 0.103291 0.103274 0.103293 0.103342 0.103407 0.103464 0.103485 0.103448 0.103339 0.103165 0.102945 0.102710 0.102494 0.102322 0.102204 0.102141 0.102123 0.102143 0.102195 0.102275 0.102376 0.102482 0.102572 0.102619 0.102604 0.102517 0.102360 0.102147 0.101900 0.101645 0.101411 0.101223 0.101106 0.101072 0.101125 0.101259 0.101458 0.101707 0.101989 0.102291 0.102597 0.102889 0.103152 0.103369 0.103534 0.103650 0.103731 0.103796 0.103867 0.103957 0.104067 0.104187 0.104297 0.104375 0.104403 0.104377 0.104303 0.104200 0.104085 0.103975 0.103871 0.103770 0.103659 0.103533 0.103393 0.103254 0.103135 0.103054 0.103021 0.103036 0.103084 0.103147 0.103206 0.103247 0.103268 0.103276 0.103289 0.103330 0.103419 0.103571 0.103785 0.104045 0.104321 0.104575 0.104767 0.104870 0.104874 0.104789 0.104644 0.104481 0.104337 0.104239 0.104196 0.104198 0.104223 0.104249 0.104254 0.104230 0.104175 0.104096 0.104002 0.103900 0.103800 0.103711 0.103650 0.103634 0.103676 0.103779 0.103930 0.104096 0.104237 0.104314 0.104301 0.104197 0.104023 0.103816 0.103618 0.103464 0.103380 0.103374 0.103446 0.103581 0.103761 0.103966 0.104174 0.104366 0.104521 0.104622 0.104650 0.104593 0.104453 0.104247 0.104008 0.103774 0.103578 0.103437 0.103347 0.103291 0.103243 0.103185 0.103110 0.103019 0.102920 0.102817 0.102715 0.102613 0.102519 0.102446 0.102416 0.102451 0.102569 0.102768 0.103032 0.103328 0.103621 0.103883 0.104099 0.104268 0.104401 0.104508 0.104594 0.104655 0.104683 0.104669 0.104609 0.104507 0.104372 0.104212 0.104031 0.103830 0.103608 0.103369 0.103125 0.102896 0.102702 0.102557 0.102463 0.102408 0.102375 0.102342 0.102297 0.102237 0.102171 0.102109 0.102067 0.102050 0.102061 0.102093 0.102136 0.102180 0.102221 0.102259 0.102299 0.102349 0.102414 0.102494 0.102585 0.102676 0.102751 0.102790 0.102772 0.102681 0.102514 0.102281 0.102009 0.101734 0.101495 0.101325 0.101241 0.101242 0.101305 0.101395 0.101474 0.101514 0.101504 0.101452 0.101386 0.101336 0.101325 0.101360 0.101430 0.101511 0.101577 0.101611 0.101612 0.101591 0.101567 0.101559 0.101582 0.101642 0.101737 0.101865 0.102019 0.102193 0.102375 0.102556 0.102719 0.102851 0.102946 0.103006 0.103045 0.103079 0.103120 0.103170 0.103221 

0.124470 0.124957 0.125446 0.125936 0.126426 0.126916 0.127411 0.127923 0.128467 0.129058 0.129706 0.130409 0.131156 0.131925 0.132692 0.133443 0.134176 0.134903 0.135644 0.136419 0.137238 0.138092 0.138956 0.139788 0.140532 0.141127 0.141515 0.141654 0.141527 0.141145 0.140538 0.139754 0.138844 0.137858 0.136841 0.135830 0.134853 0.133932 0.133080 0.132300 0.131590 0.130938 0.130329 0.129749 0.129180 0.128609 0.128022 0.127413 0.126781 0.126136 0.125494 0.124874 0.124295 0.123771 0.123308 0.122902 0.122543 0.122218 0.121908 0.121600 0.121281 0.120947 0.120596 0.120230 0.119852 0.119464 0.119075 0.118696 0.118343 0.118033 0.117778 0.117579 0.117429 0.117306 0.117187 0.117053 0.116894 0.116714 0.116527 0.116359 0.116229 0.116148 0.116114 0.116109 0.116111 0.116103 0.116081 0.116056 0.116047 0.116070 0.116125 0.116194 0.116246 0.116244 0.116162 0.115989 0.115735 0.115422 0.115084 0.114749 0.114440 0.114168 0.113936 0.113740 0.113581 0.113462 0.113390 0.113370 0.113394 0.113444 0.113489 0.113495 0.113442 0.113323 0.113150 0.112952 0.112759 0.112596 0.112478 0.112411 0.112394 0.112423 0.112493 0.112595 0.112715 0.112832 0.112932 0.113007 0.113063 0.113115 0.113181 0.113271 0.113383 0.113501 0.113598 0.113651 0.113641 0.113561 0.113416 0.113219 0.112990 0.112752 0.112528 0.112337 0.112189 0.112086 0.112020 0.111979 0.111954 0.111943 0.111948 0.111973 0.112022 0.112093 0.112178 0.112264 0.112338 0.112385 0.112394 0.112360 0.112286 0.112180 0.112054 0.111924 0.111803 0.111706 0.111644 0.111626 0.111654 0.111720 0.111805 0.111885 0.111932 0.111929 0.111867 0.111753 0.111599 0.111424 0.111247 0.111084 0.110947 0.110848 0.110792 0.110780 0.110810 0.110871 0.110953 0.111042 0.111125 0.111192 0.111238 0.111259 0.111254 0.111224 0.111166 0.111082 0.110974 0.110850 0.110718 0.110587 0.110461 0.110339 0.110213 0.110078 0.109931 0.109778 0.109635 0.109522 0.109459 0.109462 0.109534 0.109667 0.109844 0.110041 0.110235 0.110403 0.110533 0.110616 0.110658 0.110668 0.110662 0.110651 0.110641 0.110627 0.110594 0.110525 0.110407 0.110240 0.110039 0.109832 0.109656 0.109537 0.109490 0.109509 0.109571 0.109647 0.109707 0.109732 0.109714 0.109657 0.109572 0.109475 0.109384 0.109308 0.109253 0.109214 0.109182 0.109150 0.109113 0.109078 0.109054 0.109056 0.109092 0.109160 0.109252 0.109356 0.109458 0.109555 0.109650 0.109751 0.109866 0.109996 0.110139 0.110287 0.110433 0.110576 0.110719 0.110868 0.111020 0.111164 0.111278 0.111336 0.111313 0.111203 0.111015 0.110779 0.110537 0.110332 0.110200 0.110163 0.110222 0.110363 0.110562 0.110793 0.111032 0.111257 0.111456 0.111618 0.111740 0.111822 0.111869 0.111888 0.111888 0.111875 0.111856 0.111834 0.111811 0.111791 0.111774 0.111763 0.111758 0.111760 0.111765 0.111773 0.111783 0.111794 0.111809 0.111827 0.111847 0.111864 0.111876 0.111881 0.111882 0.111884 0.111895 0.111919 0.111957 0.112006 0.112058 0.112110 0.112162 0.112215 0.112276 0.112348 0.112430 0.112512 0.112579 0.112617 0.112615 0.112575 0.112508 0.112436 0.112382 0.112366 0.112400 0.112487 0.112617 0.112775 0.112942 0.113098 0.113229 0.113326 0.113387 0.113413 0.113407 0.113369 0.113300 0.113203 0.113084 0.112952 0.112821 0.112703 0.112605 0.112531 0.112480 0.112452 0.112449 0.112474 0.112528 0.112609 0.112708 0.112814 0.112911 0.112989 0.113040 0.113065 0.113066 0.113048 0.113015 0.112964 0.112892 0.112801 0.112701 0.112608 0.112539 0.112508 0.112516 0.112551 0.112596 0.112633 0.112650 0.112644 0.112621 0.112582 0.112526 0.112444 0.112325 0.112162 0.111959 0.111731 0.111503 0.111301 0.111146 0.111043 0.110987 0.110958 0.110936 0.110904 0.110855 0.110791 0.110723 0.110661 0.110612 0.110575 0.110546 0.110520 0.110488 0.110446 0.110389 0.110317 0.110233 0.110149 0.110083 0.110055 0.110084 0.110184 0.110353 0.110581 0.110845 0.111116 0.111369 0.111585 0.111756 0.111883 0.111971 0.112026 0.112053 0.112053 0.112030 0.111987 0.111927 0.111847 0.111740 0.111594 0.111397 0.111144 0.110841 0.110510 0.110180 0.109883 0.109649 0.109495 0.109428 0.109445 0.109536 0.109684 0.109868 0.110062 0.110241 0.110382 0.110470 0.110501 0.110483 0.110429 0.110355 0.110276 0.110195 0.110110 0.110014 0.109897 0.109757 0.109598 0.109426 0.109254 0.109090 0.108939 0.108804 0.108685 0.108584 0.108505 0.108450 0.108423 0.108422 0.108443 0.108473 0.108492 0.108478 0.108413 0.108289 0.108115 0.107916 0.107725 0.107575 0.107482 0.107444 0.107443 0.107451 0.107444 0.107403 0.107324 0.107209 0.107061 0.106881 0.106669 0.106426 0.106160 0.105887 0.105627 0.105401 0.105224 0.105102 0.105028 0.104989 0.104970 0.104954 0.104931 0.104897 0.104854 0.104809 0.104771 0.104748 0.104746 0.104760 0.104777 0.104778 0.104742 0.104654 0.104511 0.104324 0.104114 0.103912 0.103743 0.103628 0.103576 0.103583 0.103635 0.103709 0.103784 0.103839 0.103867 0.103867 0.103853 0.103840 0.103841 0.103869 0.103929 0.104023 0.104150 0.104304 0.104472 0.104636 0.104771 0.104851 0.104856 0.104777 0.104617 0.104393 0.104126 0.103839 0.103551 0.103274 0.103015 0.102777 0.102562 0.102366 0.102187 0.102016 0.101844 0.101663 0.101464 0.101247 0.101017 0.100789 0.100581 0.100413 0.100297 0.100231 0.100202 0.100187 0.100160 0.100103 0.100008 0.099879 0.099733 0.099594 0.099487 0.099436 0.099451 0.099533 0.099668 0.099836 0.100009 0.100163 0.100277 0.100342 0.100357 0.100336 0.100295 0.100255 0.100227 0.100212 0.100197 0.100167 0.100104 0.100003 0.099867 0.099708 0.099540 0.099378 0.099231 0.099103 0.098998 0.098918 0.098862 0.098829 0.098820 0.098833 0.098869 0.098930 0.099014 0.099122 0.099250 0.099389 0.099529 0.099650 0.099733 0.099763 0.099732 0.099647 0.099526 0.099390 0.099261 0.099145 0.099041 0.098936 0.098823 0.098701 0.098580 0.098477 0.098410 0.098388 0.098405 0.098444 0.098484 0.098509 0.098513 0.098508 0.098512 0.098549 0.098635 0.098777 0.098972 0.099207 0.099461 0.099711 0.099937 0.100121 0.100254 0.100335 0.100373 0.100379 0.100362 0.100328 0.100276 0.100204 0.100114 0.100013 0.099916 0.099844 0.099816 0.099845 0.099932 0.100068 0.100230 0.100391 0.100523 0.100603 0.100617 0.100565 0.100457 0.100318 0.100177 0.100070 0.100025 0.100063 0.100182 0.100364 0.100575 0.100774 0.100924 0.101004 0.101013 0.100966 0.100891 0.100815 0.100759 0.100733 0.100733 0.100752 0.100778 0.100806 0.100829 0.100845 0.100845 0.100825 0.100775 0.100697 0.100599 0.100496 0.100409 0.100360 0.100361 0.100416 0.100521 0.100662 0.100825 0.100997 0.101172 0.101347 0.101518 0.101681 0.101823 0.101926 0.101972 0.101951 0.101868 0.101745 0.101620 0.101531 0.101511 0.101572 0.101706 0.101884 0.102070 0.102227 0.102332 0.102377 0.102367 0.102317 0.102243 0.102158 0.102075 0.102002 0.101946 0.101913 0.101909 0.101937 0.101997 0.102087 0.102204 0.102340 0.102484 0.102631 0.102775 0.102914 0.103050 0.103182 0.103305 0.103411 0.103488 0.103530 0.103534 0.103502 0.103446 0.103377 0.103312 0.103267 0.103254 0.103278 0.103334 0.103407 0.103471 0.103496 0.103459 0.103349 0.103172 0.102950 0.102716 0.102503 0.102334 0.102218 0.102152 0.102126 0.102133 0.102168 0.102232 0.102321 0.102420 0.102509 0.102561 0.102555 0.102478 0.102332 0.102130 0.101891 0.101642 0.101410 0.101222 0.101101 0.101062 0.101108 0.101234 0.101427 0.101670 0.101950 0.102251 0.102561 0.102864 0.103143 0.103382 0.103571 0.103711 0.103813 0.103895 0.103974 0.104064 0.104167 0.104273 0.104366 0.104425 0.104435 0.104394 0.104308 0.104194 0.104072 0.103952 0.103840 0.103728 0.103610 0.103479 0.103342 0.103213 0.103112 0.103056 0.103055 0.103102 0.103182 0.103272 0.103351 0.103406 0.103433 0.103442 0.103452 0.103484 0.103563 0.103701 0.103902 0.104148 0.104413 0.104658 0.104846 0.104950 0.104959 0.104883 0.104749 0.104596 0.104460 0.104366 0.104322 0.104319 0.104337 0.104353 0.104349 0.104316 0.104255 0.104172 0.104073 0.103967 0.103860 0.103763 0.103690 0.103662 0.103691 0.103783 0.103923 0.104079 0.104211 0.104280 0.104263 0.104157 0.103985 0.103784 0.103594 0.103450 0.103375 0.103377 0.103454 0.103592 0.103770 0.103968 0.104166 0.104345 0.104486 0.104574 0.104593 0.104533 0.104395 0.104197 0.103968 0.103746 0.103562 0.103428 0.103342 0.103283 0.103228 0.103159 0.103071 0.102970 0.102864 0.102761 0.102664 0.102575 0.102498 0.102444 0.102432 0.102482 0.102607 0.102808 0.103068 0.103360 0.103649 0.103910 0.104127 0.104300 0.104437 0.104547 0.104634 0.104696 0.104725 0.104714 0.104660 0.104567 0.104440 0.104286 0.104110 0.103911 0.103692 0.103457 0.103220 0.103001 0.102817 0.102681 0.102592 0.102541 0.102506 0.102470 0.102419 0.102351 0.102274 0.102201 0.102146 0.102116 0.102113 0.102130 0.102157 0.102186 0.102211 0.102235 0.102263 0.102305 0.102366 0.102447 0.102545 0.102647 0.102738 0.102796 0.102797 0.102724 0.102571 0.102347 0.102076 0.101797 0.101551 0.101371 0.101278 0.101268 0.101321 0.101399 0.101464 0.101486 0.101456 0.101385 0.101301 0.101238 0.101222 0.101261 0.101343 0.101445 0.101536 0.101597 0.101621 0.101616 0.101600 0.101592 0.101607 0.101654 0.101736 0.101849 0.101990 0.102152 0.102327 0.102503 0.102666 0.102803 0.102908 0.102982 0.103036 0.103086 0.103140 0.103200 0.103259 

0.124182 0.124647 0.125110 0.125568 0.126019 0.126463 0.126908 0.127368 0.127860 0.128403 0.129009 0.129676 0.130391 0.131129 0.131865 0.132581 0.133273 0.133958 0.134659 0.135404 0.136210 0.137077 0.137988 0.138907 0.139782 0.140550 0.141150 0.141529 0.141655 0.141519 0.141132 0.140527 0.139742 0.138827 0.137832 0.136803 0.135783 0.134808 0.133903 0.133078 0.132335 0.131661 0.131040 0.130450 0.129871 0.129286 0.128680 0.128048 0.127392 0.126721 0.126052 0.125406 0.124800 0.124246 0.123749 0.123307 0.122909 0.122545 0.122199 0.121860 0.121518 0.121168 0.120811 0.120446 0.120074 0.119698 0.119321 0.118953 0.118606 0.118295 0.118032 0.117817 0.117643 0.117492 0.117343 0.117179 0.116992 0.116789 0.116587 0.116409 0.116275 0.116197 0.116170 0.116177 0.116196 0.116208 0.116209 0.116206 0.116217 0.116257 0.116324 0.116403 0.116461 0.116463 0.116383 0.116210 0.115954 0.115637 0.115292 0.114947 0.114626 0.114342 0.114096 0.113887 0.113715 0.113583 0.113498 0.113464 0.113475 0.113513 0.113547 0.113545 0.113484 0.113357 0.113177 0.112970 0.112767 0.112596 0.112473 0.112407 0.112398 0.112441 0.112529 0.112649 0.112782 0.112908 0.113009 0.113078 0.113125 0.113166 0.113220 0.113299 0.113402 0.113511 0.113604 0.113656 0.113653 0.113586 0.113460 0.113288 0.113086 0.112877 0.112681 0.112515 0.112388 0.112299 0.112241 0.112201 0.112174 0.112158 0.112158 0.112181 0.112231 0.112306 0.112396 0.112487 0.112563 0.112606 0.112607 0.112561 0.112471 0.112348 0.112205 0.112059 0.111922 0.111807 0.111726 0.111685 0.111687 0.111725 0.111784 0.111844 0.111882 0.111879 0.111827 0.111728 0.111591 0.111432 0.111267 0.111111 0.110980 0.110886 0.110835 0.110830 0.110869 0.110943 0.111038 0.111140 0.111235 0.111311 0.111361 0.111384 0.111377 0.111341 0.111276 0.111184 0.111067 0.110934 0.110795 0.110658 0.110527 0.110401 0.110274 0.110138 0.109992 0.109843 0.109705 0.109600 0.109549 0.109564 0.109648 0.109793 0.109978 0.110181 0.110377 0.110542 0.110662 0.110732 0.110756 0.110746 0.110719 0.110691 0.110669 0.110647 0.110612 0.110547 0.110438 0.110284 0.110097 0.109904 0.109736 0.109619 0.109565 0.109571 0.109617 0.109675 0.109719 0.109730 0.109700 0.109633 0.109540 0.109438 0.109342 0.109266 0.109214 0.109183 0.109160 0.109138 0.109109 0.109078 0.109056 0.109057 0.109092 0.109161 0.109256 0.109363 0.109470 0.109572 0.109672 0.109779 0.109900 0.110039 0.110193 0.110353 0.110511 0.110664 0.110813 0.110962 0.111110 0.111247 0.111353 0.111403 0.111375 0.111262 0.111072 0.110834 0.110589 0.110381 0.110247 0.110206 0.110263 0.110404 0.110605 0.110838 0.111078 0.111302 0.111494 0.111644 0.111747 0.111806 0.111830 0.111829 0.111814 0.111796 0.111778 0.111763 0.111752 0.111742 0.111736 0.111732 0.111733 0.111740 0.111751 0.111768 0.111789 0.111815 0.111845 0.111878 0.111911 0.111937 0.111952 0.111953 0.111944 0.111932 0.111925 0.111929 0.111946 0.111975 0.112011 0.112053 0.112099 0.112152 0.112218 0.112299 0.112393 0.112491 0.112576 0.112633 0.112650 0.112624 0.112567 0.112499 0.112444 0.112425 0.112456 0.112539 0.112668 0.112825 0.112990 0.113144 0.113273 0.113367 0.113426 0.113449 0.113439 0.113396 0.113322 0.113218 0.113091 0.112953 0.112819 0.112701 0.112606 0.112538 0.112494 0.112472 0.112471 0.112493 0.112538 0.112607 0.112691 0.112784 0.112872 0.112948 0.113003 0.113037 0.113050 0.113045 0.113022 0.112979 0.112916 0.112833 0.112740 0.112653 0.112587 0.112553 0.112551 0.112571 0.112597 0.112616 0.112618 0.112605 0.112581 0.112548 0.112502 0.112431 0.112322 0.112167 0.111968 0.111742 0.111514 0.111311 0.111153 0.111049 0.110990 0.110962 0.110942 0.110914 0.110871 0.110815 0.110754 0.110697 0.110649 0.110610 0.110579 0.110551 0.110519 0.110480 0.110428 0.110360 0.110279 0.110193 0.110120 0.110079 0.110091 0.110171 0.110322 0.110533 0.110782 0.111044 0.111290 0.111503 0.111674 0.111802 0.111892 0.111950 0.111980 0.111983 0.111963 0.111925 0.111872 0.111803 0.111711 0.111583 0.111407 0.111176 0.110895 0.110582 0.110269 0.109985 0.109761 0.109615 0.109555 0.109578 0.109674 0.109827 0.110012 0.110205 0.110379 0.110511 0.110589 0.110612 0.110588 0.110533 0.110463 0.110387 0.110311 0.110229 0.110132 0.110012 0.109867 0.109698 0.109515 0.109329 0.109149 0.108982 0.108830 0.108696 0.108584 0.108497 0.108439 0.108413 0.108416 0.108440 0.108473 0.108493 0.108480 0.108415 0.108292 0.108121 0.107927 0.107745 0.107602 0.107517 0.107486 0.107488 0.107496 0.107485 0.107438 0.107353 0.107231 0.107077 0.106892 0.106676 0.106430 0.106162 0.105889 0.105631 0.105410 0.105238 0.105119 0.105048 0.105010 0.104988 0.104968 0.104940 0.104902 0.104856 0.104809 0.104773 0.104756 0.104764 0.104791 0.104823 0.104839 0.104815 0.104735 0.104597 0.104411 0.104201 0.103997 0.103827 0.103710 0.103658 0.103666 0.103723 0.103807 0.103894 0.103965 0.104009 0.104026 0.104025 0.104021 0.104027 0.104054 0.104106 0.104188 0.104299 0.104435 0.104586 0.104735 0.104859 0.104934 0.104939 0.104864 0.104712 0.104496 0.104237 0.103957 0.103673 0.103397 0.103136 0.102894 0.102671 0.102467 0.102278 0.102096 0.101913 0.101722 0.101515 0.101291 0.101055 0.100822 0.100608 0.100435 0.100314 0.100244 0.100212 0.100196 0.100170 0.100115 0.100022 0.099897 0.099755 0.099622 0.099522 0.099476 0.099494 0.099575 0.099706 0.099866 0.100030 0.100176 0.100287 0.100353 0.100377 0.100368 0.100343 0.100321 0.100308 0.100305 0.100297 0.100266 0.100198 0.100088 0.099941 0.099774 0.099602 0.099441 0.099301 0.099184 0.099092 0.099022 0.098970 0.098937 0.098921 0.098927 0.098958 0.099019 0.099113 0.099237 0.099388 0.099553 0.099715 0.099856 0.099952 0.099987 0.099954 0.099859 0.099723 0.099570 0.099424 0.099295 0.099182 0.099075 0.098962 0.098843 0.098723 0.098619 0.098546 0.098512 0.098511 0.098529 0.098544 0.098544 0.098525 0.098501 0.098493 0.098524 0.098610 0.098758 0.098960 0.099199 0.099455 0.099704 0.099924 0.100099 0.100220 0.100288 0.100311 0.100302 0.100272 0.100226 0.100165 0.100088 0.099996 0.099897 0.099806 0.099744 0.099731 0.099778 0.099889 0.100052 0.100245 0.100439 0.100604 0.100717 0.100761 0.100734 0.100644 0.100514 0.100374 0.100259 0.100200 0.100219 0.100318 0.100481 0.100675 0.100860 0.101002 0.101078 0.101085 0.101041 0.100969 0.100896 0.100843 0.100818 0.100817 0.100834 0.100858 0.100883 0.100906 0.100922 0.100925 0.100909 0.100866 0.100796 0.100705 0.100609 0.100528 0.100481 0.100482 0.100535 0.100636 0.100772 0.100931 0.101100 0.101273 0.101445 0.101615 0.101776 0.101917 0.102018 0.102062 0.102040 0.101957 0.101835 0.101710 0.101620 0.101598 0.101656 0.101786 0.101961 0.102143 0.102298 0.102401 0.102443 0.102428 0.102369 0.102285 0.102190 0.102099 0.102021 0.101965 0.101936 0.101937 0.101971 0.102038 0.102134 0.102254 0.102387 0.102526 0.102661 0.102788 0.102907 0.103021 0.103135 0.103245 0.103345 0.103424 0.103474 0.103488 0.103468 0.103421 0.103360 0.103301 0.103260 0.103252 0.103282 0.103345 0.103425 0.103494 0.103524 0.103489 0.103379 0.103202 0.102981 0.102750 0.102541 0.102376 0.102261 0.102192 0.102158 0.102152 0.102172 0.102221 0.102296 0.102388 0.102474 0.102528 0.102528 0.102461 0.102326 0.102134 0.101904 0.101663 0.101435 0.101250 0.101129 0.101088 0.101132 0.101256 0.101445 0.101685 0.101962 0.102263 0.102576 0.102886 0.103177 0.103434 0.103644 0.103805 0.103926 0.104021 0.104107 0.104195 0.104288 0.104378 0.104450 0.104487 0.104477 0.104418 0.104319 0.104197 0.104067 0.103943 0.103827 0.103713 0.103594 0.103469 0.103343 0.103231 0.103154 0.103127 0.103155 0.103230 0.103334 0.103443 0.103535 0.103596 0.103625 0.103632 0.103636 0.103662 0.103732 0.103861 0.104050 0.104285 0.104537 0.104773 0.104956 0.105061 0.105076 0.105011 0.104892 0.104752 0.104627 0.104539 0.104494 0.104485 0.104493 0.104497 0.104481 0.104438 0.104368 0.104277 0.104173 0.104060 0.103945 0.103838 0.103756 0.103716 0.103734 0.103814 0.103941 0.104085 0.104207 0.104267 0.104245 0.104141 0.103976 0.103786 0.103609 0.103478 0.103414 0.103424 0.103504 0.103639 0.103810 0.103996 0.104178 0.104339 0.104464 0.104539 0.104549 0.104488 0.104356 0.104169 0.103955 0.103748 0.103575 0.103448 0.103360 0.103293 0.103225 0.103141 0.103039 0.102926 0.102813 0.102710 0.102621 0.102546 0.102488 0.102456 0.102465 0.102531 0.102667 0.102871 0.103129 0.103415 0.103699 0.103957 0.104174 0.104348 0.104486 0.104593 0.104676 0.104732 0.104757 0.104745 0.104694 0.104606 0.104487 0.104342 0.104174 0.103986 0.103778 0.103560 0.103343 0.103144 0.102980 0.102859 0.102780 0.102731 0.102693 0.102649 0.102586 0.102504 0.102412 0.102323 0.102251 0.102204 0.102185 0.102186 0.102197 0.102209 0.102218 0.102227 0.102244 0.102278 0.102337 0.102421 0.102526 0.102640 0.102747 0.102821 0.102840 0.102783 0.102642 0.102425 0.102157 0.101875 0.101623 0.101436 0.101333 0.101314 0.101354 0.101417 0.101465 0.101469 0.101421 0.101332 0.101234 0.101162 0.101142 0.101186 0.101281 0.101402 0.101518 0.101604 0.101650 0.101662 0.101654 0.101647 0.101658 0.101696 0.101768 0.101873 0.102007 0.102165 0.102338 0.102515 0.102681 0.102826 0.102942 0.103030 0.103099 0.103163 0.103230 0.103300 0.103367 

0.123915 0.124358 0.124794 0.125219 0.125630 0.126028 0.126422 0.126829 0.127270 0.127765 0.128329 0.128960 0.129644 0.130353 0.131060 0.131744 0.132401 0.133043 0.133699 0.134401 0.135172 0.136022 0.136943 0.137907 0.138868 0.139770 0.140549 0.141148 0.141520 0.141638 0.141497 0.141106 0.140494 0.139701 0.138777 0.137776 0.136750 0.135746 0.134800 0.133934 0.133154 0.132452 0.131809 0.131203 0.130610 0.130010 0.129387 0.128734 0.128052 0.127352 0.126652 0.125973 0.125331 0.124739 0.124202 0.123718 0.123279 0.122875 0.122495 0.122126 0.121762 0.121399 0.121035 0.120671 0.120306 0.119941 0.119576 0.119219 0.118878 0.118565 0.118291 0.118055 0.117852 0.117666 0.117481 0.117282 0.117067 0.116842 0.116626 0.116441 0.116308 0.116236 0.116222 0.116246 0.116287 0.116325 0.116351 0.116373 0.116405 0.116460 0.116537 0.116620 0.116678 0.116680 0.116598 0.116423 0.116164 0.115843 0.115490 0.115136 0.114805 0.114508 0.114250 0.114030 0.113846 0.113702 0.113604 0.113556 0.113552 0.113573 0.113592 0.113577 0.113506 0.113371 0.113183 0.112969 0.112760 0.112585 0.112463 0.112404 0.112409 0.112473 0.112585 0.112729 0.112884 0.113024 0.113133 0.113204 0.113246 0.113278 0.113320 0.113385 0.113470 0.113563 0.113642 0.113685 0.113680 0.113621 0.113511 0.113361 0.113188 0.113009 0.112842 0.112702 0.112597 0.112523 0.112473 0.112436 0.112405 0.112383 0.112376 0.112394 0.112442 0.112517 0.112610 0.112704 0.112781 0.112822 0.112818 0.112763 0.112663 0.112528 0.112375 0.112216 0.112066 0.111937 0.111837 0.111775 0.111753 0.111767 0.111805 0.111850 0.111882 0.111883 0.111843 0.111759 0.111638 0.111491 0.111334 0.111182 0.111051 0.110955 0.110903 0.110899 0.110940 0.111019 0.111122 0.111233 0.111335 0.111416 0.111468 0.111489 0.111479 0.111437 0.111365 0.111263 0.111138 0.110996 0.110850 0.110708 0.110575 0.110450 0.110326 0.110195 0.110056 0.109914 0.109786 0.109691 0.109650 0.109676 0.109770 0.109922 0.110115 0.110322 0.110520 0.110683 0.110798 0.110856 0.110863 0.110833 0.110785 0.110738 0.110700 0.110668 0.110631 0.110571 0.110474 0.110336 0.110166 0.109987 0.109827 0.109708 0.109643 0.109630 0.109653 0.109689 0.109714 0.109711 0.109670 0.109595 0.109495 0.109386 0.109287 0.109211 0.109163 0.109139 0.109129 0.109118 0.109100 0.109078 0.109062 0.109066 0.109103 0.109174 0.109270 0.109379 0.109487 0.109590 0.109690 0.109796 0.109919 0.110063 0.110224 0.110395 0.110564 0.110727 0.110881 0.111031 0.111174 0.111303 0.111399 0.111439 0.111405 0.111287 0.111096 0.110860 0.110618 0.110414 0.110283 0.110245 0.110304 0.110445 0.110645 0.110878 0.111116 0.111337 0.111524 0.111664 0.111755 0.111799 0.111807 0.111791 0.111766 0.111742 0.111724 0.111713 0.111708 0.111705 0.111704 0.111705 0.111709 0.111720 0.111737 0.111763 0.111796 0.111837 0.111884 0.111933 0.111978 0.112012 0.112029 0.112025 0.112004 0.111974 0.111944 0.111924 0.111918 0.111926 0.111946 0.111977 0.112017 0.112069 0.112139 0.112227 0.112333 0.112446 0.112551 0.112631 0.112670 0.112665 0.112624 0.112566 0.112515 0.112494 0.112520 0.112597 0.112717 0.112864 0.113019 0.113160 0.113277 0.113360 0.113408 0.113423 0.113407 0.113359 0.113281 0.113175 0.113047 0.112911 0.112781 0.112670 0.112586 0.112527 0.112492 0.112474 0.112474 0.112490 0.112525 0.112578 0.112646 0.112723 0.112801 0.112872 0.112931 0.112973 0.112999 0.113008 0.112999 0.112969 0.112918 0.112847 0.112765 0.112685 0.112620 0.112580 0.112565 0.112566 0.112571 0.112570 0.112559 0.112541 0.112521 0.112497 0.112464 0.112407 0.112311 0.112166 0.111974 0.111753 0.111528 0.111329 0.111174 0.111072 0.111017 0.110992 0.110976 0.110953 0.110915 0.110864 0.110806 0.110749 0.110699 0.110658 0.110625 0.110597 0.110571 0.110541 0.110500 0.110444 0.110370 0.110286 0.110206 0.110151 0.110142 0.110195 0.110317 0.110500 0.110726 0.110969 0.111203 0.111410 0.111578 0.111706 0.111799 0.111860 0.111892 0.111897 0.111881 0.111847 0.111801 0.111743 0.111665 0.111554 0.111397 0.111185 0.110922 0.110626 0.110326 0.110054 0.109838 0.109699 0.109646 0.109677 0.109780 0.109939 0.110129 0.110322 0.110493 0.110619 0.110691 0.110708 0.110681 0.110627 0.110559 0.110486 0.110410 0.110326 0.110226 0.110102 0.109952 0.109781 0.109596 0.109407 0.109223 0.109049 0.108889 0.108747 0.108626 0.108533 0.108471 0.108443 0.108444 0.108468 0.108499 0.108517 0.108500 0.108433 0.108311 0.108143 0.107955 0.107780 0.107646 0.107569 0.107542 0.107546 0.107552 0.107536 0.107482 0.107387 0.107256 0.107093 0.106900 0.106676 0.106424 0.106153 0.105879 0.105623 0.105407 0.105242 0.105132 0.105066 0.105032 0.105011 0.104989 0.104957 0.104912 0.104860 0.104809 0.104770 0.104755 0.104769 0.104806 0.104853 0.104884 0.104875 0.104807 0.104677 0.104496 0.104286 0.104080 0.103906 0.103785 0.103731 0.103741 0.103803 0.103898 0.104001 0.104092 0.104156 0.104194 0.104210 0.104218 0.104231 0.104257 0.104304 0.104373 0.104467 0.104582 0.104712 0.104842 0.104952 0.105019 0.105022 0.104953 0.104812 0.104611 0.104367 0.104100 0.103824 0.103552 0.103291 0.103045 0.102817 0.102606 0.102408 0.102217 0.102026 0.101826 0.101611 0.101380 0.101137 0.100898 0.100680 0.100503 0.100379 0.100309 0.100279 0.100266 0.100245 0.100194 0.100105 0.099982 0.099843 0.099711 0.099611 0.099562 0.099576 0.099650 0.099771 0.099919 0.100073 0.100210 0.100315 0.100380 0.100407 0.100408 0.100396 0.100388 0.100390 0.100399 0.100400 0.100375 0.100309 0.100197 0.100047 0.099876 0.099703 0.099545 0.099412 0.099306 0.099224 0.099163 0.099116 0.099081 0.099058 0.099054 0.099077 0.099133 0.099228 0.099361 0.099525 0.099707 0.099887 0.100043 0.100151 0.100194 0.100163 0.100066 0.099922 0.099758 0.099600 0.099460 0.099340 0.099231 0.099121 0.099005 0.098889 0.098785 0.098707 0.098661 0.098643 0.098638 0.098628 0.098603 0.098562 0.098521 0.098503 0.098532 0.098622 0.098777 0.098985 0.099228 0.099484 0.099727 0.099937 0.100098 0.100204 0.100257 0.100267 0.100247 0.100207 0.100155 0.100091 0.100012 0.099920 0.099824 0.099740 0.099687 0.099685 0.099748 0.099876 0.100059 0.100273 0.100491 0.100682 0.100820 0.100889 0.100884 0.100813 0.100695 0.100562 0.100446 0.100381 0.100388 0.100473 0.100621 0.100801 0.100974 0.101107 0.101180 0.101189 0.101149 0.101085 0.101021 0.100976 0.100957 0.100960 0.100976 0.100998 0.101019 0.101036 0.101046 0.101046 0.101028 0.100985 0.100918 0.100834 0.100745 0.100670 0.100628 0.100631 0.100684 0.100781 0.100913 0.101065 0.101226 0.101389 0.101551 0.101711 0.101863 0.101995 0.102090 0.102130 0.102107 0.102025 0.101905 0.101782 0.101694 0.101670 0.101725 0.101852 0.102024 0.102206 0.102362 0.102465 0.102505 0.102484 0.102417 0.102321 0.102216 0.102117 0.102035 0.101980 0.101955 0.101965 0.102009 0.102084 0.102188 0.102312 0.102447 0.102581 0.102706 0.102817 0.102916 0.103008 0.103100 0.103194 0.103285 0.103364 0.103419 0.103443 0.103434 0.103398 0.103346 0.103294 0.103260 0.103259 0.103296 0.103368 0.103456 0.103532 0.103566 0.103534 0.103425 0.103247 0.103027 0.102798 0.102592 0.102430 0.102316 0.102244 0.102204 0.102187 0.102196 0.102232 0.102296 0.102378 0.102459 0.102513 0.102516 0.102454 0.102327 0.102143 0.101923 0.101688 0.101467 0.101286 0.101169 0.101131 0.101178 0.101302 0.101492 0.101731 0.102006 0.102306 0.102619 0.102933 0.103233 0.103502 0.103727 0.103905 0.104041 0.104147 0.104236 0.104321 0.104402 0.104475 0.104526 0.104540 0.104509 0.104433 0.104321 0.104191 0.104059 0.103935 0.103822 0.103714 0.103605 0.103494 0.103388 0.103301 0.103252 0.103253 0.103307 0.103405 0.103525 0.103643 0.103738 0.103798 0.103822 0.103823 0.103822 0.103843 0.103908 0.104031 0.104213 0.104439 0.104681 0.104908 0.105086 0.105190 0.105213 0.105160 0.105057 0.104933 0.104820 0.104738 0.104693 0.104678 0.104676 0.104668 0.104640 0.104585 0.104504 0.104403 0.104289 0.104168 0.104044 0.103930 0.103839 0.103789 0.103797 0.103865 0.103979 0.104109 0.104217 0.104268 0.104243 0.104143 0.103989 0.103815 0.103656 0.103543 0.103493 0.103513 0.103595 0.103727 0.103888 0.104059 0.104222 0.104363 0.104470 0.104531 0.104535 0.104475 0.104352 0.104179 0.103982 0.103790 0.103627 0.103502 0.103407 0.103327 0.103241 0.103138 0.103019 0.102893 0.102773 0.102669 0.102586 0.102524 0.102485 0.102475 0.102504 0.102588 0.102733 0.102941 0.103197 0.103478 0.103757 0.104011 0.104226 0.104399 0.104532 0.104634 0.104707 0.104753 0.104769 0.104751 0.104698 0.104614 0.104502 0.104368 0.104214 0.104043 0.103858 0.103667 0.103480 0.103312 0.103175 0.103075 0.103008 0.102962 0.102920 0.102865 0.102787 0.102686 0.102574 0.102464 0.102372 0.102307 0.102270 0.102253 0.102247 0.102243 0.102237 0.102234 0.102242 0.102272 0.102331 0.102421 0.102536 0.102663 0.102783 0.102870 0.102901 0.102855 0.102721 0.102507 0.102239 0.101955 0.101698 0.101504 0.101393 0.101363 0.101390 0.101439 0.101470 0.101457 0.101392 0.101290 0.101182 0.101103 0.101083 0.101133 0.101241 0.101380 0.101517 0.101625 0.101691 0.101717 0.101718 0.101713 0.101721 0.101756 0.101824 0.101928 0.102063 0.102224 0.102402 0.102584 0.102758 0.102910 0.103035 0.103134 0.103214 0.103288 0.103363 0.103441 0.103515 

0.123651 0.124071 0.124479 0.124869 0.125240 0.125593 0.125938 0.126295 0.126687 0.127137 0.127661 0.128258 0.128914 0.129599 0.130284 0.130944 0.131572 0.132179 0.132793 0.133447 0.134171 0.134983 0.135882 0.136852 0.137856 0.138845 0.139760 0.140541 0.141133 0.141497 0.141607 0.141456 0.141055 0.140435 0.139639 0.138719 0.137733 0.136735 0.135771 0.134872 0.134053 0.133314 0.132640 0.132008 0.131394 0.130776 0.130135 0.129461 0.128754 0.128024 0.127288 0.126568 0.125882 0.125246 0.124664 0.124137 0.123657 0.123217 0.122804 0.122409 0.122025 0.121648 0.121277 0.120912 0.120551 0.120193 0.119838 0.119489 0.119151 0.118834 0.118545 0.118286 0.118049 0.117825 0.117601 0.117367 0.117123 0.116880 0.116654 0.116468 0.116339 0.116278 0.116278 0.116321 0.116385 0.116448 0.116501 0.116546 0.116596 0.116662 0.116742 0.116823 0.116877 0.116873 0.116786 0.116608 0.116345 0.116019 0.115660 0.115298 0.114956 0.114650 0.114383 0.114155 0.113964 0.113812 0.113704 0.113642 0.113620 0.113622 0.113622 0.113589 0.113504 0.113359 0.113165 0.112947 0.112737 0.112565 0.112451 0.112406 0.112433 0.112524 0.112666 0.112840 0.113019 0.113179 0.113301 0.113377 0.113418 0.113443 0.113472 0.113517 0.113580 0.113649 0.113704 0.113730 0.113715 0.113656 0.113558 0.113429 0.113282 0.113132 0.112994 0.112880 0.112796 0.112737 0.112695 0.112659 0.112625 0.112596 0.112581 0.112591 0.112633 0.112705 0.112798 0.112892 0.112969 0.113010 0.113003 0.112944 0.112841 0.112703 0.112545 0.112382 0.112225 0.112085 0.111971 0.111891 0.111850 0.111844 0.111868 0.111904 0.111935 0.111942 0.111913 0.111842 0.111732 0.111592 0.111437 0.111284 0.111148 0.111045 0.110986 0.110975 0.111012 0.111090 0.111193 0.111306 0.111410 0.111491 0.111542 0.111560 0.111545 0.111497 0.111417 0.111308 0.111175 0.111027 0.110876 0.110733 0.110602 0.110483 0.110367 0.110248 0.110121 0.109991 0.109875 0.109791 0.109759 0.109792 0.109892 0.110049 0.110245 0.110456 0.110655 0.110819 0.110929 0.110979 0.110973 0.110925 0.110858 0.110792 0.110738 0.110697 0.110658 0.110605 0.110521 0.110400 0.110247 0.110081 0.109925 0.109799 0.109718 0.109681 0.109679 0.109693 0.109700 0.109684 0.109635 0.109553 0.109447 0.109332 0.109228 0.109150 0.109104 0.109087 0.109087 0.109089 0.109084 0.109072 0.109065 0.109076 0.109118 0.109193 0.109292 0.109403 0.109511 0.109612 0.109708 0.109812 0.109933 0.110078 0.110244 0.110420 0.110596 0.110764 0.110921 0.111068 0.111205 0.111324 0.111409 0.111439 0.111396 0.111273 0.111082 0.110850 0.110616 0.110422 0.110301 0.110272 0.110337 0.110481 0.110681 0.110912 0.111147 0.111365 0.111549 0.111687 0.111774 0.111812 0.111813 0.111790 0.111758 0.111729 0.111708 0.111696 0.111689 0.111686 0.111683 0.111683 0.111688 0.111699 0.111721 0.111753 0.111798 0.111853 0.111916 0.111981 0.112039 0.112081 0.112098 0.112086 0.112051 0.112001 0.111948 0.111903 0.111874 0.111863 0.111870 0.111892 0.111929 0.111981 0.112054 0.112148 0.112262 0.112389 0.112512 0.112613 0.112675 0.112693 0.112671 0.112626 0.112583 0.112563 0.112585 0.112653 0.112760 0.112890 0.113024 0.113144 0.113238 0.113301 0.113331 0.113332 0.113306 0.113253 0.113174 0.113070 0.112949 0.112823 0.112705 0.112608 0.112538 0.112492 0.112466 0.112453 0.112452 0.112461 0.112485 0.112523 0.112576 0.112639 0.112707 0.112774 0.112835 0.112886 0.112924 0.112947 0.112953 0.112939 0.112902 0.112844 0.112773 0.112699 0.112634 0.112586 0.112556 0.112537 0.112521 0.112503 0.112482 0.112462 0.112447 0.112435 0.112416 0.112373 0.112289 0.112153 0.111969 0.111755 0.111539 0.111347 0.111202 0.111109 0.111061 0.111042 0.111032 0.111013 0.110978 0.110928 0.110868 0.110808 0.110754 0.110709 0.110676 0.110653 0.110636 0.110621 0.110598 0.110558 0.110498 0.110420 0.110336 0.110266 0.110233 0.110255 0.110341 0.110489 0.110682 0.110900 0.111117 0.111313 0.111477 0.111606 0.111701 0.111764 0.111798 0.111806 0.111792 0.111762 0.111723 0.111674 0.111608 0.111512 0.111369 0.111171 0.110922 0.110637 0.110345 0.110078 0.109867 0.109732 0.109682 0.109719 0.109830 0.109996 0.110194 0.110392 0.110564 0.110689 0.110758 0.110773 0.110747 0.110693 0.110626 0.110552 0.110473 0.110382 0.110275 0.110145 0.109994 0.109825 0.109647 0.109468 0.109292 0.109125 0.108968 0.108826 0.108704 0.108608 0.108543 0.108510 0.108507 0.108525 0.108548 0.108558 0.108534 0.108461 0.108336 0.108168 0.107984 0.107816 0.107689 0.107618 0.107596 0.107600 0.107603 0.107580 0.107518 0.107414 0.107273 0.107101 0.106898 0.106665 0.106406 0.106130 0.105854 0.105602 0.105392 0.105236 0.105135 0.105078 0.105049 0.105030 0.105006 0.104969 0.104918 0.104857 0.104798 0.104753 0.104735 0.104752 0.104798 0.104857 0.104905 0.104912 0.104859 0.104740 0.104564 0.104356 0.104145 0.103964 0.103837 0.103778 0.103787 0.103855 0.103962 0.104082 0.104193 0.104281 0.104340 0.104374 0.104396 0.104416 0.104444 0.104485 0.104543 0.104621 0.104716 0.104824 0.104934 0.105026 0.105082 0.105083 0.105020 0.104892 0.104709 0.104484 0.104234 0.103972 0.103707 0.103448 0.103201 0.102968 0.102751 0.102546 0.102349 0.102151 0.101944 0.101722 0.101485 0.101238 0.100995 0.100775 0.100599 0.100478 0.100413 0.100390 0.100385 0.100370 0.100325 0.100239 0.100117 0.099975 0.099838 0.099731 0.099673 0.099676 0.099738 0.099847 0.099984 0.100127 0.100255 0.100353 0.100414 0.100441 0.100445 0.100440 0.100441 0.100455 0.100476 0.100488 0.100472 0.100412 0.100304 0.100157 0.099987 0.099816 0.099663 0.099537 0.099441 0.099372 0.099320 0.099279 0.099244 0.099216 0.099203 0.099214 0.099261 0.099350 0.099481 0.099647 0.099834 0.100021 0.100185 0.100302 0.100352 0.100328 0.100233 0.100089 0.099921 0.099756 0.099610 0.099486 0.099376 0.099270 0.099162 0.099052 0.098951 0.098870 0.098815 0.098781 0.098755 0.098722 0.098672 0.098610 0.098554 0.098529 0.098558 0.098653 0.098816 0.099032 0.099279 0.099532 0.099767 0.099964 0.100109 0.100199 0.100237 0.100234 0.100205 0.100160 0.100105 0.100040 0.099962 0.099874 0.099782 0.099703 0.099657 0.099663 0.099735 0.099873 0.100067 0.100295 0.100527 0.100733 0.100888 0.100975 0.100988 0.100935 0.100833 0.100712 0.100604 0.100542 0.100548 0.100626 0.100765 0.100934 0.101098 0.101224 0.101294 0.101305 0.101273 0.101220 0.101170 0.101139 0.101132 0.101142 0.101162 0.101181 0.101195 0.101202 0.101202 0.101190 0.101162 0.101114 0.101045 0.100963 0.100879 0.100811 0.100775 0.100781 0.100835 0.100930 0.101057 0.101201 0.101351 0.101500 0.101646 0.101790 0.101926 0.102045 0.102130 0.102164 0.102139 0.102059 0.101944 0.101826 0.101740 0.101717 0.101771 0.101897 0.102069 0.102253 0.102412 0.102516 0.102554 0.102527 0.102450 0.102342 0.102226 0.102119 0.102035 0.101984 0.101968 0.101989 0.102046 0.102133 0.102246 0.102378 0.102516 0.102650 0.102768 0.102865 0.102945 0.103015 0.103084 0.103159 0.103238 0.103312 0.103369 0.103398 0.103397 0.103369 0.103324 0.103280 0.103255 0.103263 0.103312 0.103396 0.103494 0.103580 0.103619 0.103589 0.103479 0.103300 0.103078 0.102847 0.102640 0.102477 0.102362 0.102289 0.102245 0.102225 0.102227 0.102257 0.102314 0.102389 0.102463 0.102512 0.102514 0.102454 0.102331 0.102153 0.101938 0.101710 0.101495 0.101320 0.101209 0.101178 0.101230 0.101359 0.101551 0.101791 0.102064 0.102361 0.102672 0.102987 0.103289 0.103564 0.103799 0.103988 0.104134 0.104246 0.104338 0.104419 0.104490 0.104547 0.104578 0.104572 0.104521 0.104428 0.104306 0.104170 0.104038 0.103919 0.103816 0.103723 0.103634 0.103547 0.103469 0.103412 0.103392 0.103420 0.103496 0.103608 0.103735 0.103853 0.103942 0.103993 0.104008 0.104001 0.103994 0.104011 0.104076 0.104198 0.104377 0.104598 0.104834 0.105054 0.105227 0.105331 0.105359 0.105319 0.105230 0.105122 0.105021 0.104945 0.104900 0.104880 0.104868 0.104849 0.104809 0.104742 0.104650 0.104538 0.104414 0.104282 0.104150 0.104028 0.103930 0.103874 0.103873 0.103929 0.104028 0.104143 0.104236 0.104278 0.104250 0.104156 0.104015 0.103861 0.103724 0.103632 0.103600 0.103632 0.103720 0.103850 0.104002 0.104158 0.104303 0.104426 0.104516 0.104566 0.104565 0.104508 0.104395 0.104238 0.104058 0.103880 0.103723 0.103596 0.103491 0.103392 0.103285 0.103161 0.103023 0.102882 0.102752 0.102645 0.102564 0.102512 0.102487 0.102495 0.102542 0.102639 0.102794 0.103004 0.103258 0.103534 0.103808 0.104057 0.104268 0.104436 0.104562 0.104653 0.104714 0.104746 0.104749 0.104723 0.104667 0.104585 0.104482 0.104360 0.104225 0.104078 0.103925 0.103770 0.103622 0.103492 0.103387 0.103311 0.103258 0.103216 0.103168 0.103100 0.103005 0.102884 0.102750 0.102617 0.102503 0.102417 0.102359 0.102325 0.102302 0.102284 0.102266 0.102254 0.102259 0.102291 0.102357 0.102457 0.102584 0.102722 0.102852 0.102948 0.102983 0.102939 0.102806 0.102591 0.102319 0.102031 0.101768 0.101568 0.101449 0.101408 0.101424 0.101458 0.101474 0.101447 0.101370 0.101257 0.101142 0.101061 0.101042 0.101098 0.101216 0.101370 0.101526 0.101652 0.101734 0.101773 0.101781 0.101779 0.101788 0.101823 0.101894 0.102003 0.102147 0.102319 0.102508 0.102701 0.102883 0.103042 0.103172 0.103275 0.103359 0.103436 0.103514 0.103596 0.103676 

0.123383 0.123779 0.124159 0.124516 0.124849 0.125159 0.125459 0.125770 0.126117 0.126526 0.127014 0.127581 0.128212 0.128879 0.129548 0.130194 0.130805 0.131387 0.131967 0.132577 0.133250 0.134010 0.134866 0.135808 0.136814 0.137842 0.138842 0.139756 0.140527 0.141107 0.141458 0.141555 0.141395 0.140993 0.140379 0.139600 0.138708 0.137759 0.136807 0.135891 0.135039 0.134257 0.133541 0.132873 0.132230 0.131588 0.130926 0.130230 0.129496 0.128733 0.127957 0.127191 0.126458 0.125772 0.125144 0.124574 0.124057 0.123583 0.123143 0.122725 0.122323 0.121932 0.121552 0.121181 0.120819 0.120464 0.120113 0.119767 0.119428 0.119103 0.118797 0.118510 0.118240 0.117977 0.117715 0.117449 0.117181 0.116924 0.116693 0.116510 0.116389 0.116339 0.116353 0.116414 0.116498 0.116583 0.116657 0.116721 0.116783 0.116852 0.116930 0.117002 0.117046 0.117032 0.116937 0.116753 0.116485 0.116154 0.115789 0.115421 0.115072 0.114760 0.114488 0.114256 0.114063 0.113908 0.113794 0.113721 0.113682 0.113663 0.113640 0.113586 0.113484 0.113327 0.113128 0.112912 0.112708 0.112546 0.112449 0.112427 0.112481 0.112604 0.112780 0.112985 0.113191 0.113371 0.113506 0.113590 0.113631 0.113648 0.113662 0.113686 0.113721 0.113758 0.113784 0.113785 0.113754 0.113691 0.113599 0.113487 0.113364 0.113242 0.113131 0.113041 0.112974 0.112927 0.112891 0.112856 0.112818 0.112781 0.112757 0.112758 0.112793 0.112859 0.112948 0.113041 0.113116 0.113156 0.113148 0.113091 0.112990 0.112856 0.112703 0.112542 0.112385 0.112241 0.112120 0.112028 0.111973 0.111955 0.111970 0.112004 0.112038 0.112052 0.112033 0.111970 0.111864 0.111725 0.111567 0.111406 0.111261 0.111146 0.111075 0.111053 0.111079 0.111148 0.111246 0.111354 0.111455 0.111533 0.111580 0.111592 0.111570 0.111516 0.111430 0.111315 0.111177 0.111027 0.110876 0.110737 0.110614 0.110505 0.110404 0.110300 0.110190 0.110076 0.109973 0.109900 0.109876 0.109913 0.110015 0.110172 0.110369 0.110581 0.110782 0.110946 0.111054 0.111099 0.111082 0.111021 0.110938 0.110856 0.110790 0.110743 0.110705 0.110659 0.110588 0.110484 0.110346 0.110189 0.110032 0.109895 0.109793 0.109732 0.109705 0.109698 0.109691 0.109667 0.109613 0.109527 0.109416 0.109295 0.109184 0.109101 0.109054 0.109039 0.109046 0.109057 0.109064 0.109063 0.109067 0.109088 0.109138 0.109220 0.109325 0.109439 0.109548 0.109647 0.109740 0.109838 0.109955 0.110097 0.110262 0.110439 0.110616 0.110782 0.110936 0.111078 0.111207 0.111315 0.111388 0.111406 0.111354 0.111226 0.111035 0.110808 0.110585 0.110405 0.110301 0.110288 0.110364 0.110515 0.110718 0.110947 0.111179 0.111397 0.111582 0.111724 0.111816 0.111859 0.111862 0.111839 0.111805 0.111771 0.111744 0.111725 0.111710 0.111698 0.111687 0.111678 0.111677 0.111685 0.111707 0.111744 0.111798 0.111866 0.111943 0.112022 0.112092 0.112139 0.112155 0.112134 0.112083 0.112011 0.111935 0.111868 0.111820 0.111795 0.111793 0.111812 0.111849 0.111904 0.111979 0.112077 0.112198 0.112334 0.112470 0.112588 0.112670 0.112708 0.112704 0.112674 0.112640 0.112624 0.112644 0.112702 0.112794 0.112903 0.113011 0.113102 0.113166 0.113199 0.113205 0.113186 0.113147 0.113088 0.113009 0.112912 0.112803 0.112694 0.112595 0.112518 0.112465 0.112434 0.112418 0.112410 0.112407 0.112412 0.112426 0.112454 0.112495 0.112548 0.112608 0.112672 0.112735 0.112793 0.112841 0.112877 0.112896 0.112896 0.112873 0.112827 0.112765 0.112696 0.112630 0.112574 0.112529 0.112493 0.112460 0.112429 0.112401 0.112382 0.112374 0.112373 0.112367 0.112336 0.112261 0.112133 0.111957 0.111752 0.111546 0.111368 0.111236 0.111157 0.111121 0.111112 0.111107 0.111092 0.111057 0.111004 0.110940 0.110874 0.110814 0.110766 0.110733 0.110717 0.110714 0.110717 0.110716 0.110698 0.110654 0.110585 0.110501 0.110418 0.110361 0.110349 0.110395 0.110502 0.110659 0.110846 0.111041 0.111225 0.111384 0.111512 0.111608 0.111673 0.111708 0.111718 0.111707 0.111682 0.111649 0.111609 0.111553 0.111467 0.111334 0.111144 0.110899 0.110617 0.110326 0.110058 0.109845 0.109707 0.109657 0.109695 0.109812 0.109987 0.110194 0.110402 0.110582 0.110712 0.110784 0.110802 0.110776 0.110723 0.110654 0.110576 0.110488 0.110387 0.110269 0.110133 0.109982 0.109822 0.109659 0.109499 0.109345 0.109196 0.109055 0.108923 0.108807 0.108712 0.108646 0.108609 0.108599 0.108607 0.108619 0.108616 0.108580 0.108497 0.108365 0.108195 0.108012 0.107846 0.107724 0.107657 0.107636 0.107639 0.107638 0.107609 0.107539 0.107427 0.107277 0.107096 0.106884 0.106644 0.106378 0.106098 0.105823 0.105574 0.105372 0.105225 0.105132 0.105083 0.105058 0.105041 0.105015 0.104972 0.104912 0.104842 0.104772 0.104718 0.104696 0.104712 0.104764 0.104835 0.104897 0.104922 0.104885 0.104778 0.104608 0.104400 0.104184 0.103993 0.103857 0.103790 0.103798 0.103870 0.103987 0.104124 0.104255 0.104364 0.104443 0.104495 0.104529 0.104556 0.104585 0.104623 0.104672 0.104735 0.104812 0.104900 0.104988 0.105062 0.105105 0.105101 0.105042 0.104928 0.104764 0.104561 0.104332 0.104086 0.103832 0.103578 0.103331 0.103095 0.102874 0.102665 0.102464 0.102262 0.102051 0.101825 0.101584 0.101334 0.101091 0.100874 0.100703 0.100591 0.100537 0.100525 0.100530 0.100524 0.100485 0.100401 0.100276 0.100127 0.099980 0.099859 0.099787 0.099775 0.099824 0.099923 0.100051 0.100187 0.100307 0.100398 0.100452 0.100472 0.100471 0.100467 0.100472 0.100493 0.100525 0.100548 0.100543 0.100494 0.100394 0.100252 0.100086 0.099920 0.099773 0.099655 0.099571 0.099514 0.099475 0.099442 0.099411 0.099382 0.099361 0.099361 0.099395 0.099470 0.099589 0.099745 0.099924 0.100107 0.100269 0.100387 0.100442 0.100423 0.100336 0.100197 0.100032 0.099867 0.099719 0.099595 0.099488 0.099388 0.099288 0.099188 0.099094 0.099016 0.098956 0.098911 0.098867 0.098812 0.098739 0.098657 0.098586 0.098553 0.098581 0.098683 0.098855 0.099079 0.099330 0.099582 0.099809 0.099992 0.100121 0.100194 0.100218 0.100204 0.100168 0.100120 0.100065 0.100002 0.099927 0.099842 0.099755 0.099680 0.099638 0.099648 0.099723 0.099865 0.100062 0.100294 0.100530 0.100742 0.100906 0.101003 0.101030 0.100992 0.100908 0.100804 0.100712 0.100661 0.100674 0.100754 0.100889 0.101053 0.101210 0.101332 0.101400 0.101415 0.101391 0.101352 0.101319 0.101306 0.101315 0.101338 0.101364 0.101382 0.101388 0.101383 0.101366 0.101337 0.101293 0.101233 0.101157 0.101073 0.100992 0.100928 0.100897 0.100908 0.100963 0.101057 0.101180 0.101316 0.101454 0.101588 0.101717 0.101842 0.101959 0.102062 0.102134 0.102162 0.102136 0.102059 0.101950 0.101838 0.101757 0.101738 0.101795 0.101923 0.102100 0.102289 0.102452 0.102559 0.102594 0.102559 0.102470 0.102348 0.102220 0.102107 0.102024 0.101980 0.101977 0.102014 0.102086 0.102188 0.102315 0.102456 0.102602 0.102738 0.102854 0.102943 0.103007 0.103056 0.103104 0.103158 0.103219 0.103281 0.103332 0.103359 0.103358 0.103332 0.103291 0.103252 0.103236 0.103257 0.103321 0.103420 0.103534 0.103631 0.103677 0.103649 0.103537 0.103352 0.103123 0.102884 0.102671 0.102503 0.102385 0.102311 0.102269 0.102252 0.102258 0.102289 0.102345 0.102417 0.102486 0.102530 0.102527 0.102464 0.102341 0.102165 0.101954 0.101730 0.101520 0.101352 0.101249 0.101225 0.101285 0.101420 0.101616 0.101856 0.102127 0.102419 0.102725 0.103034 0.103334 0.103609 0.103847 0.104041 0.104193 0.104310 0.104404 0.104483 0.104547 0.104593 0.104608 0.104583 0.104515 0.104407 0.104273 0.104133 0.104003 0.103894 0.103807 0.103736 0.103675 0.103620 0.103574 0.103550 0.103559 0.103610 0.103701 0.103820 0.103945 0.104055 0.104133 0.104170 0.104172 0.104155 0.104142 0.104159 0.104225 0.104351 0.104533 0.104754 0.104988 0.105203 0.105372 0.105476 0.105508 0.105477 0.105399 0.105302 0.105209 0.105137 0.105092 0.105067 0.105049 0.105022 0.104973 0.104896 0.104793 0.104670 0.104535 0.104393 0.104252 0.104124 0.104021 0.103960 0.103952 0.103998 0.104084 0.104182 0.104261 0.104292 0.104261 0.104173 0.104046 0.103911 0.103797 0.103728 0.103716 0.103763 0.103860 0.103992 0.104139 0.104284 0.104416 0.104524 0.104603 0.104646 0.104645 0.104593 0.104492 0.104349 0.104184 0.104016 0.103863 0.103731 0.103612 0.103493 0.103363 0.103217 0.103059 0.102901 0.102759 0.102644 0.102562 0.102513 0.102497 0.102515 0.102574 0.102680 0.102840 0.103051 0.103302 0.103574 0.103841 0.104084 0.104288 0.104448 0.104564 0.104642 0.104687 0.104703 0.104693 0.104657 0.104598 0.104519 0.104425 0.104320 0.104208 0.104093 0.103976 0.103863 0.103759 0.103670 0.103600 0.103548 0.103509 0.103470 0.103417 0.103338 0.103226 0.103086 0.102929 0.102773 0.102636 0.102527 0.102448 0.102395 0.102358 0.102328 0.102304 0.102291 0.102301 0.102343 0.102422 0.102537 0.102677 0.102825 0.102960 0.103057 0.103089 0.103039 0.102899 0.102676 0.102397 0.102102 0.101833 0.101626 0.101499 0.101450 0.101454 0.101477 0.101481 0.101441 0.101354 0.101235 0.101116 0.101033 0.101016 0.101076 0.101203 0.101369 0.101538 0.101678 0.101773 0.101822 0.101837 0.101839 0.101852 0.101892 0.101971 0.102092 0.102251 0.102440 0.102645 0.102851 0.103042 0.103206 0.103336 0.103436 0.103516 0.103587 0.103662 0.103743 0.103827 

0.123113 0.123487 0.123842 0.124171 0.124470 0.124742 0.125002 0.125271 0.125579 0.125951 0.126405 0.126944 0.127553 0.128205 0.128866 0.129506 0.130110 0.130681 0.131238 0.131813 0.132438 0.133141 0.133937 0.134827 0.135798 0.136820 0.137853 0.138846 0.139745 0.140499 0.141062 0.141400 0.141494 0.141343 0.140960 0.140378 0.139637 0.138790 0.137889 0.136984 0.136110 0.135288 0.134524 0.133810 0.133128 0.132455 0.131767 0.131045 0.130282 0.129483 0.128665 0.127852 0.127067 0.126333 0.125659 0.125049 0.124498 0.123997 0.123533 0.123096 0.122676 0.122270 0.121876 0.121496 0.121127 0.120768 0.120415 0.120065 0.119721 0.119384 0.119058 0.118743 0.118439 0.118140 0.117844 0.117551 0.117266 0.117000 0.116770 0.116593 0.116483 0.116443 0.116469 0.116542 0.116640 0.116740 0.116828 0.116903 0.116969 0.117035 0.117102 0.117159 0.117186 0.117157 0.117051 0.116858 0.116584 0.116249 0.115879 0.115506 0.115154 0.114839 0.114567 0.114338 0.114149 0.113996 0.113880 0.113799 0.113745 0.113704 0.113656 0.113580 0.113460 0.113293 0.113092 0.112880 0.112689 0.112546 0.112473 0.112481 0.112568 0.112726 0.112935 0.113170 0.113400 0.113598 0.113745 0.113833 0.113873 0.113881 0.113878 0.113877 0.113881 0.113884 0.113876 0.113848 0.113798 0.113727 0.113640 0.113543 0.113443 0.113346 0.113258 0.113187 0.113134 0.113094 0.113060 0.113022 0.112977 0.112933 0.112900 0.112892 0.112918 0.112978 0.113061 0.113149 0.113221 0.113259 0.113253 0.113199 0.113104 0.112979 0.112836 0.112686 0.112538 0.112397 0.112275 0.112179 0.112118 0.112096 0.112109 0.112145 0.112185 0.112207 0.112194 0.112134 0.112028 0.111883 0.111715 0.111542 0.111384 0.111255 0.111168 0.111130 0.111141 0.111197 0.111283 0.111383 0.111476 0.111547 0.111587 0.111592 0.111564 0.111503 0.111412 0.111293 0.111155 0.111006 0.110861 0.110730 0.110619 0.110526 0.110443 0.110359 0.110269 0.110174 0.110086 0.110024 0.110006 0.110045 0.110145 0.110300 0.110494 0.110704 0.110904 0.111068 0.111175 0.111215 0.111191 0.111120 0.111027 0.110935 0.110863 0.110814 0.110780 0.110744 0.110687 0.110596 0.110470 0.110317 0.110154 0.110002 0.109879 0.109793 0.109744 0.109721 0.109706 0.109679 0.109626 0.109540 0.109426 0.109299 0.109180 0.109089 0.109035 0.109018 0.109025 0.109041 0.109055 0.109065 0.109080 0.109113 0.109174 0.109265 0.109378 0.109498 0.109610 0.109708 0.109798 0.109890 0.110000 0.110135 0.110292 0.110462 0.110631 0.110791 0.110937 0.111071 0.111190 0.111288 0.111350 0.111358 0.111297 0.111164 0.110972 0.110752 0.110541 0.110378 0.110295 0.110302 0.110395 0.110557 0.110765 0.110994 0.111227 0.111446 0.111637 0.111789 0.111894 0.111950 0.111964 0.111947 0.111913 0.111876 0.111841 0.111810 0.111782 0.111754 0.111728 0.111705 0.111692 0.111692 0.111710 0.111749 0.111808 0.111885 0.111974 0.112064 0.112141 0.112190 0.112201 0.112169 0.112100 0.112008 0.111911 0.111826 0.111765 0.111732 0.111729 0.111750 0.111791 0.111850 0.111929 0.112029 0.112152 0.112293 0.112436 0.112565 0.112660 0.112713 0.112723 0.112706 0.112683 0.112673 0.112692 0.112743 0.112820 0.112906 0.112986 0.113044 0.113073 0.113073 0.113048 0.113006 0.112951 0.112885 0.112808 0.112721 0.112629 0.112541 0.112465 0.112410 0.112376 0.112359 0.112352 0.112349 0.112347 0.112350 0.112361 0.112384 0.112420 0.112468 0.112525 0.112587 0.112651 0.112712 0.112767 0.112811 0.112841 0.112850 0.112837 0.112800 0.112744 0.112678 0.112610 0.112548 0.112494 0.112446 0.112403 0.112364 0.112334 0.112317 0.112317 0.112326 0.112330 0.112308 0.112239 0.112117 0.111947 0.111751 0.111558 0.111396 0.111282 0.111221 0.111201 0.111203 0.111205 0.111192 0.111156 0.111099 0.111028 0.110954 0.110887 0.110836 0.110806 0.110799 0.110811 0.110835 0.110856 0.110860 0.110834 0.110776 0.110692 0.110598 0.110518 0.110473 0.110481 0.110546 0.110663 0.110818 0.110989 0.111158 0.111309 0.111435 0.111530 0.111596 0.111633 0.111645 0.111637 0.111617 0.111592 0.111560 0.111513 0.111433 0.111305 0.111116 0.110869 0.110582 0.110283 0.110005 0.109781 0.109634 0.109577 0.109613 0.109732 0.109916 0.110135 0.110356 0.110549 0.110691 0.110771 0.110794 0.110772 0.110719 0.110646 0.110559 0.110460 0.110345 0.110215 0.110072 0.109923 0.109774 0.109633 0.109500 0.109376 0.109256 0.109140 0.109027 0.108925 0.108838 0.108774 0.108734 0.108716 0.108712 0.108710 0.108692 0.108641 0.108546 0.108404 0.108228 0.108042 0.107876 0.107754 0.107686 0.107664 0.107663 0.107657 0.107622 0.107545 0.107426 0.107269 0.107080 0.106862 0.106616 0.106348 0.106068 0.105796 0.105553 0.105357 0.105218 0.105133 0.105088 0.105065 0.105045 0.105014 0.104964 0.104895 0.104813 0.104732 0.104668 0.104639 0.104653 0.104708 0.104787 0.104864 0.104904 0.104883 0.104788 0.104624 0.104415 0.104191 0.103990 0.103842 0.103767 0.103771 0.103847 0.103974 0.104126 0.104275 0.104401 0.104497 0.104562 0.104605 0.104638 0.104667 0.104701 0.104743 0.104795 0.104857 0.104926 0.104994 0.105050 0.105078 0.105067 0.105010 0.104906 0.104760 0.104579 0.104372 0.104145 0.103905 0.103659 0.103415 0.103179 0.102957 0.102747 0.102545 0.102343 0.102132 0.101905 0.101664 0.101415 0.101174 0.100964 0.100803 0.100703 0.100662 0.100663 0.100680 0.100683 0.100648 0.100565 0.100435 0.100277 0.100115 0.099978 0.099890 0.099864 0.099902 0.099994 0.100118 0.100250 0.100365 0.100447 0.100489 0.100497 0.100485 0.100473 0.100476 0.100502 0.100541 0.100577 0.100585 0.100547 0.100457 0.100323 0.100164 0.100003 0.099862 0.099754 0.099682 0.099639 0.099613 0.099594 0.099571 0.099544 0.099520 0.099510 0.099529 0.099586 0.099684 0.099818 0.099976 0.100140 0.100288 0.100399 0.100453 0.100440 0.100361 0.100233 0.100077 0.099918 0.099775 0.099654 0.099552 0.099460 0.099371 0.099283 0.099200 0.099129 0.099071 0.099019 0.098962 0.098888 0.098794 0.098692 0.098605 0.098563 0.098590 0.098697 0.098878 0.099111 0.099367 0.099619 0.099839 0.100011 0.100125 0.100184 0.100195 0.100172 0.100132 0.100083 0.100030 0.099970 0.099899 0.099817 0.099731 0.099659 0.099618 0.099629 0.099704 0.099843 0.100038 0.100265 0.100498 0.100708 0.100870 0.100971 0.101005 0.100979 0.100911 0.100827 0.100754 0.100721 0.100747 0.100835 0.100973 0.101135 0.101290 0.101409 0.101477 0.101496 0.101482 0.101457 0.101443 0.101451 0.101480 0.101519 0.101553 0.101572 0.101572 0.101552 0.101516 0.101467 0.101404 0.101327 0.101240 0.101151 0.101069 0.101009 0.100981 0.100995 0.101051 0.101145 0.101263 0.101393 0.101522 0.101643 0.101756 0.101862 0.101962 0.102050 0.102111 0.102133 0.102107 0.102035 0.101933 0.101829 0.101757 0.101745 0.101809 0.101946 0.102131 0.102329 0.102498 0.102607 0.102637 0.102591 0.102486 0.102349 0.102209 0.102090 0.102010 0.101977 0.101991 0.102048 0.102140 0.102261 0.102404 0.102560 0.102718 0.102862 0.102981 0.103066 0.103120 0.103153 0.103178 0.103209 0.103249 0.103292 0.103326 0.103341 0.103330 0.103296 0.103251 0.103214 0.103204 0.103236 0.103316 0.103434 0.103566 0.103677 0.103732 0.103706 0.103590 0.103396 0.103154 0.102903 0.102678 0.102501 0.102379 0.102306 0.102271 0.102264 0.102283 0.102326 0.102390 0.102465 0.102532 0.102570 0.102561 0.102493 0.102366 0.102189 0.101978 0.101757 0.101552 0.101390 0.101295 0.101281 0.101349 0.101490 0.101689 0.101928 0.102194 0.102480 0.102777 0.103078 0.103370 0.103640 0.103875 0.104068 0.104220 0.104340 0.104437 0.104517 0.104581 0.104621 0.104626 0.104588 0.104504 0.104382 0.104237 0.104092 0.103964 0.103866 0.103798 0.103753 0.103724 0.103704 0.103694 0.103701 0.103736 0.103805 0.103905 0.104023 0.104141 0.104237 0.104298 0.104319 0.104307 0.104280 0.104263 0.104282 0.104354 0.104487 0.104677 0.104902 0.105137 0.105350 0.105517 0.105620 0.105653 0.105625 0.105552 0.105459 0.105369 0.105297 0.105250 0.105222 0.105200 0.105168 0.105114 0.105031 0.104920 0.104787 0.104641 0.104490 0.104342 0.104209 0.104104 0.104041 0.104029 0.104068 0.104141 0.104225 0.104290 0.104310 0.104275 0.104189 0.104074 0.103955 0.103860 0.103811 0.103819 0.103882 0.103991 0.104128 0.104277 0.104419 0.104545 0.104647 0.104722 0.104764 0.104766 0.104722 0.104632 0.104502 0.104348 0.104188 0.104037 0.103897 0.103764 0.103626 0.103475 0.103308 0.103131 0.102957 0.102801 0.102675 0.102585 0.102533 0.102517 0.102538 0.102600 0.102710 0.102871 0.103080 0.103328 0.103593 0.103853 0.104087 0.104282 0.104430 0.104533 0.104596 0.104625 0.104625 0.104602 0.104557 0.104496 0.104421 0.104339 0.104254 0.104170 0.104089 0.104014 0.103945 0.103885 0.103836 0.103799 0.103770 0.103744 0.103708 0.103650 0.103561 0.103434 0.103276 0.103100 0.102923 0.102763 0.102633 0.102535 0.102465 0.102416 0.102380 0.102356 0.102351 0.102374 0.102434 0.102532 0.102665 0.102819 0.102975 0.103110 0.103200 0.103222 0.103159 0.103004 0.102769 0.102480 0.102176 0.101900 0.101686 0.101553 0.101496 0.101491 0.101503 0.101496 0.101447 0.101352 0.101228 0.101105 0.101021 0.101005 0.101068 0.101201 0.101374 0.101552 0.101703 0.101807 0.101864 0.101886 0.101895 0.101914 0.101963 0.102054 0.102191 0.102369 0.102577 0.102801 0.103021 0.103221 0.103386 0.103512 0.103603 0.103671 0.103731 0.103797 0.103873 0.103956 

0.122846 0.123205 0.123542 0.123849 0.124122 0.124364 0.124590 0.124824 0.125095 0.125432 0.125854 0.126364 0.126952 0.127590 0.128245 0.128886 0.129493 0.130063 0.130609 0.131159 0.131742 0.132388 0.133117 0.133937 0.134845 0.135824 0.136843 0.137861 0.138833 0.139710 0.140447 0.141002 0.141347 0.141464 0.141348 0.141011 0.140476 0.139784 0.138983 0.138124 0.137253 0.136404 0.135595 0.134832 0.134103 0.133390 0.132668 0.131916 0.131120 0.130284 0.129422 0.128560 0.127726 0.126944 0.126228 0.125582 0.125002 0.124478 0.123994 0.123538 0.123100 0.122676 0.122265 0.121869 0.121488 0.121118 0.120757 0.120400 0.120045 0.119692 0.119344 0.119002 0.118666 0.118336 0.118013 0.117699 0.117403 0.117136 0.116911 0.116743 0.116643 0.116612 0.116644 0.116723 0.116826 0.116933 0.117026 0.117102 0.117164 0.117219 0.117268 0.117304 0.117309 0.117260 0.117139 0.116935 0.116654 0.116314 0.115941 0.115566 0.115213 0.114900 0.114634 0.114412 0.114232 0.114086 0.113972 0.113885 0.113819 0.113759 0.113689 0.113591 0.113455 0.113280 0.113079 0.112878 0.112704 0.112586 0.112542 0.112583 0.112706 0.112898 0.113138 0.113397 0.113645 0.113856 0.114008 0.114098 0.114133 0.114130 0.114108 0.114080 0.114052 0.114020 0.113978 0.113922 0.113853 0.113775 0.113693 0.113612 0.113532 0.113457 0.113390 0.113332 0.113286 0.113246 0.113207 0.113162 0.113109 0.113056 0.113014 0.112998 0.113016 0.113068 0.113144 0.113225 0.113293 0.113329 0.113323 0.113272 0.113185 0.113071 0.112943 0.112808 0.112673 0.112544 0.112428 0.112336 0.112277 0.112258 0.112276 0.112320 0.112368 0.112397 0.112387 0.112326 0.112213 0.112058 0.111877 0.111690 0.111515 0.111369 0.111264 0.111207 0.111200 0.111239 0.111312 0.111399 0.111483 0.111546 0.111579 0.111576 0.111540 0.111473 0.111377 0.111257 0.111120 0.110977 0.110842 0.110724 0.110630 0.110556 0.110493 0.110431 0.110362 0.110287 0.110216 0.110166 0.110154 0.110195 0.110292 0.110442 0.110630 0.110835 0.111031 0.111191 0.111295 0.111330 0.111302 0.111225 0.111127 0.111033 0.110961 0.110916 0.110891 0.110866 0.110822 0.110743 0.110624 0.110470 0.110298 0.110129 0.109985 0.109878 0.109812 0.109779 0.109761 0.109739 0.109692 0.109611 0.109498 0.109367 0.109239 0.109137 0.109072 0.109046 0.109048 0.109064 0.109082 0.109099 0.109125 0.109169 0.109243 0.109346 0.109468 0.109594 0.109710 0.109808 0.109894 0.109979 0.110078 0.110199 0.110341 0.110496 0.110651 0.110798 0.110933 0.111057 0.111169 0.111259 0.111313 0.111314 0.111247 0.111110 0.110919 0.110703 0.110504 0.110360 0.110298 0.110328 0.110441 0.110618 0.110834 0.111067 0.111301 0.111523 0.111723 0.111889 0.112012 0.112087 0.112116 0.112110 0.112081 0.112041 0.111998 0.111955 0.111911 0.111865 0.111820 0.111779 0.111750 0.111739 0.111750 0.111785 0.111846 0.111927 0.112021 0.112115 0.112193 0.112239 0.112241 0.112194 0.112108 0.111998 0.111884 0.111787 0.111718 0.111685 0.111685 0.111712 0.111760 0.111825 0.111906 0.112008 0.112131 0.112272 0.112418 0.112550 0.112652 0.112712 0.112732 0.112725 0.112710 0.112706 0.112727 0.112773 0.112837 0.112904 0.112956 0.112981 0.112975 0.112940 0.112884 0.112816 0.112745 0.112673 0.112599 0.112525 0.112451 0.112385 0.112332 0.112298 0.112281 0.112277 0.112278 0.112279 0.112281 0.112287 0.112301 0.112327 0.112365 0.112415 0.112472 0.112533 0.112597 0.112659 0.112716 0.112763 0.112796 0.112810 0.112800 0.112767 0.112714 0.112650 0.112582 0.112518 0.112460 0.112407 0.112360 0.112320 0.112292 0.112281 0.112288 0.112305 0.112316 0.112298 0.112234 0.112116 0.111953 0.111766 0.111587 0.111443 0.111349 0.111308 0.111305 0.111320 0.111330 0.111319 0.111281 0.111218 0.111140 0.111059 0.110987 0.110935 0.110910 0.110912 0.110939 0.110981 0.111023 0.111045 0.111035 0.110986 0.110902 0.110800 0.110700 0.110626 0.110597 0.110623 0.110703 0.110826 0.110972 0.111124 0.111265 0.111385 0.111479 0.111544 0.111581 0.111595 0.111592 0.111579 0.111563 0.111540 0.111501 0.111426 0.111297 0.111103 0.110847 0.110546 0.110231 0.109936 0.109694 0.109530 0.109461 0.109490 0.109609 0.109800 0.110033 0.110271 0.110482 0.110639 0.110732 0.110763 0.110744 0.110689 0.110610 0.110513 0.110399 0.110270 0.110128 0.109979 0.109832 0.109698 0.109581 0.109480 0.109391 0.109307 0.109222 0.109136 0.109053 0.108979 0.108920 0.108879 0.108854 0.108838 0.108821 0.108788 0.108723 0.108614 0.108462 0.108278 0.108086 0.107915 0.107789 0.107717 0.107689 0.107682 0.107669 0.107627 0.107544 0.107418 0.107255 0.107061 0.106839 0.106592 0.106325 0.106049 0.105783 0.105548 0.105360 0.105226 0.105144 0.105099 0.105073 0.105048 0.105009 0.104949 0.104869 0.104775 0.104682 0.104607 0.104570 0.104580 0.104636 0.104722 0.104810 0.104864 0.104857 0.104772 0.104614 0.104403 0.104172 0.103960 0.103800 0.103716 0.103717 0.103796 0.103932 0.104096 0.104259 0.104400 0.104507 0.104580 0.104628 0.104662 0.104690 0.104720 0.104754 0.104797 0.104846 0.104899 0.104949 0.104986 0.104998 0.104978 0.104919 0.104823 0.104692 0.104532 0.104346 0.104138 0.103914 0.103680 0.103443 0.103212 0.102993 0.102786 0.102588 0.102390 0.102183 0.101960 0.101722 0.101476 0.101241 0.101038 0.100888 0.100800 0.100773 0.100787 0.100814 0.100825 0.100794 0.100710 0.100575 0.100407 0.100232 0.100079 0.099977 0.099941 0.099973 0.100063 0.100188 0.100319 0.100429 0.100499 0.100525 0.100514 0.100485 0.100459 0.100456 0.100483 0.100530 0.100578 0.100600 0.100576 0.100498 0.100372 0.100220 0.100065 0.099930 0.099831 0.099770 0.099740 0.099731 0.099725 0.099715 0.099694 0.099670 0.099654 0.099658 0.099693 0.099764 0.099868 0.099994 0.100128 0.100251 0.100345 0.100392 0.100381 0.100312 0.100197 0.100055 0.099909 0.099775 0.099662 0.099567 0.099485 0.099408 0.099334 0.099267 0.099208 0.099156 0.099104 0.099038 0.098949 0.098837 0.098716 0.098613 0.098560 0.098583 0.098691 0.098878 0.099119 0.099382 0.099634 0.099851 0.100015 0.100119 0.100166 0.100169 0.100142 0.100100 0.100053 0.100002 0.099944 0.099875 0.099795 0.099710 0.099637 0.099596 0.099605 0.099676 0.099811 0.099998 0.100217 0.100440 0.100640 0.100794 0.100889 0.100923 0.100903 0.100848 0.100780 0.100727 0.100714 0.100756 0.100855 0.101000 0.101165 0.101319 0.101438 0.101508 0.101533 0.101528 0.101519 0.101524 0.101553 0.101603 0.101660 0.101705 0.101727 0.101721 0.101688 0.101634 0.101564 0.101481 0.101387 0.101288 0.101191 0.101107 0.101047 0.101021 0.101035 0.101091 0.101184 0.101300 0.101425 0.101547 0.101660 0.101761 0.101856 0.101944 0.102021 0.102075 0.102094 0.102070 0.102003 0.101910 0.101818 0.101757 0.101757 0.101833 0.101982 0.102181 0.102390 0.102567 0.102676 0.102699 0.102639 0.102516 0.102361 0.102209 0.102086 0.102012 0.101993 0.102027 0.102107 0.102223 0.102367 0.102531 0.102706 0.102880 0.103039 0.103167 0.103255 0.103303 0.103322 0.103328 0.103335 0.103347 0.103364 0.103373 0.103364 0.103331 0.103279 0.103220 0.103175 0.103164 0.103205 0.103299 0.103434 0.103584 0.103710 0.103775 0.103751 0.103630 0.103425 0.103169 0.102901 0.102661 0.102473 0.102346 0.102277 0.102253 0.102264 0.102304 0.102368 0.102449 0.102534 0.102604 0.102640 0.102623 0.102548 0.102415 0.102234 0.102022 0.101803 0.101603 0.101449 0.101362 0.101357 0.101433 0.101580 0.101780 0.102016 0.102276 0.102552 0.102839 0.103128 0.103409 0.103668 0.103893 0.104080 0.104230 0.104351 0.104452 0.104538 0.104606 0.104648 0.104651 0.104605 0.104508 0.104372 0.104215 0.104063 0.103936 0.103846 0.103796 0.103778 0.103780 0.103793 0.103815 0.103850 0.103906 0.103986 0.104088 0.104200 0.104306 0.104387 0.104431 0.104436 0.104412 0.104377 0.104359 0.104381 0.104461 0.104606 0.104805 0.105039 0.105277 0.105492 0.105657 0.105757 0.105787 0.105755 0.105680 0.105583 0.105489 0.105412 0.105360 0.105329 0.105305 0.105273 0.105218 0.105133 0.105018 0.104878 0.104724 0.104565 0.104413 0.104278 0.104174 0.104113 0.104101 0.104135 0.104200 0.104271 0.104322 0.104331 0.104289 0.104202 0.104091 0.103981 0.103900 0.103865 0.103888 0.103966 0.104088 0.104236 0.104392 0.104540 0.104669 0.104775 0.104854 0.104901 0.104911 0.104876 0.104795 0.104675 0.104530 0.104375 0.104222 0.104076 0.103931 0.103779 0.103612 0.103428 0.103236 0.103048 0.102878 0.102740 0.102639 0.102577 0.102554 0.102569 0.102627 0.102733 0.102890 0.103096 0.103337 0.103595 0.103847 0.104070 0.104252 0.104386 0.104473 0.104519 0.104532 0.104518 0.104483 0.104432 0.104370 0.104302 0.104234 0.104172 0.104118 0.104074 0.104040 0.104014 0.103995 0.103982 0.103973 0.103963 0.103946 0.103911 0.103849 0.103750 0.103612 0.103441 0.103249 0.103056 0.102878 0.102730 0.102617 0.102535 0.102480 0.102445 0.102430 0.102441 0.102485 0.102568 0.102690 0.102842 0.103009 0.103169 0.103299 0.103377 0.103382 0.103300 0.103128 0.102879 0.102578 0.102265 0.101982 0.101762 0.101622 0.101557 0.101544 0.101546 0.101530 0.101472 0.101369 0.101239 0.101112 0.101026 0.101010 0.101075 0.101210 0.101387 0.101570 0.101727 0.101839 0.101904 0.101934 0.101951 0.101980 0.102040 0.102145 0.102299 0.102496 0.102725 0.102967 0.103200 0.103406 0.103571 0.103688 0.103766 0.103818 0.103863 0.103916 0.103983 0.104061 

0.122593 0.122945 0.123273 0.123567 0.123823 0.124043 0.124242 0.124446 0.124685 0.124987 0.125375 0.125854 0.126416 0.127038 0.127686 0.128330 0.128944 0.129520 0.130065 0.130599 0.131148 0.131742 0.132401 0.133143 0.133971 0.134879 0.135847 0.136846 0.137840 0.138789 0.139653 0.140390 0.140966 0.141349 0.141516 0.141456 0.141172 0.140686 0.140036 0.139270 0.138438 0.137585 0.136745 0.135937 0.135160 0.134401 0.133638 0.132848 0.132016 0.131140 0.130235 0.129327 0.128446 0.127620 0.126866 0.126189 0.125584 0.125038 0.124535 0.124060 0.123602 0.123156 0.122724 0.122307 0.121908 0.121523 0.121149 0.120780 0.120411 0.120041 0.119671 0.119303 0.118940 0.118585 0.118241 0.117914 0.117613 0.117348 0.117132 0.116975 0.116883 0.116858 0.116892 0.116969 0.117070 0.117173 0.117263 0.117332 0.117382 0.117419 0.117445 0.117455 0.117433 0.117361 0.117221 0.117004 0.116714 0.116369 0.115995 0.115621 0.115272 0.114966 0.114708 0.114498 0.114328 0.114191 0.114082 0.113994 0.113919 0.113844 0.113757 0.113643 0.113494 0.113314 0.113118 0.112928 0.112774 0.112682 0.112670 0.112744 0.112900 0.113121 0.113385 0.113661 0.113920 0.114135 0.114288 0.114374 0.114401 0.114383 0.114341 0.114287 0.114227 0.114163 0.114091 0.114011 0.113929 0.113848 0.113774 0.113709 0.113650 0.113595 0.113542 0.113492 0.113444 0.113396 0.113345 0.113287 0.113223 0.113160 0.113110 0.113086 0.113096 0.113140 0.113208 0.113284 0.113346 0.113379 0.113372 0.113324 0.113242 0.113138 0.113024 0.112906 0.112789 0.112676 0.112574 0.112493 0.112443 0.112433 0.112461 0.112515 0.112573 0.112609 0.112600 0.112535 0.112414 0.112246 0.112050 0.111847 0.111654 0.111489 0.111364 0.111286 0.111260 0.111281 0.111339 0.111416 0.111492 0.111548 0.111574 0.111564 0.111520 0.111445 0.111344 0.111222 0.111089 0.110955 0.110832 0.110730 0.110654 0.110600 0.110559 0.110518 0.110470 0.110415 0.110362 0.110325 0.110322 0.110366 0.110461 0.110606 0.110786 0.110983 0.111170 0.111323 0.111419 0.111449 0.111416 0.111337 0.111239 0.111148 0.111083 0.111049 0.111036 0.111025 0.110993 0.110923 0.110807 0.110649 0.110466 0.110282 0.110119 0.109995 0.109919 0.109883 0.109870 0.109857 0.109822 0.109751 0.109644 0.109511 0.109376 0.109261 0.109182 0.109143 0.109135 0.109145 0.109163 0.109186 0.109220 0.109276 0.109361 0.109475 0.109607 0.109740 0.109858 0.109955 0.110034 0.110108 0.110191 0.110291 0.110412 0.110544 0.110678 0.110808 0.110931 0.111047 0.111153 0.111241 0.111293 0.111292 0.111223 0.111086 0.110896 0.110686 0.110497 0.110369 0.110328 0.110381 0.110515 0.110708 0.110934 0.111172 0.111408 0.111634 0.111843 0.112023 0.112165 0.112261 0.112309 0.112316 0.112294 0.112255 0.112207 0.112153 0.112095 0.112033 0.111969 0.111911 0.111865 0.111840 0.111840 0.111869 0.111925 0.112004 0.112096 0.112186 0.112258 0.112294 0.112281 0.112218 0.112114 0.111988 0.111863 0.111758 0.111688 0.111657 0.111664 0.111699 0.111755 0.111825 0.111909 0.112010 0.112133 0.112272 0.112416 0.112547 0.112648 0.112709 0.112732 0.112730 0.112722 0.112724 0.112747 0.112791 0.112846 0.112896 0.112925 0.112922 0.112884 0.112817 0.112732 0.112642 0.112556 0.112479 0.112411 0.112349 0.112293 0.112247 0.112213 0.112195 0.112191 0.112195 0.112202 0.112209 0.112217 0.112231 0.112255 0.112292 0.112340 0.112396 0.112458 0.112520 0.112583 0.112642 0.112696 0.112740 0.112770 0.112781 0.112769 0.112735 0.112682 0.112619 0.112553 0.112490 0.112434 0.112385 0.112341 0.112307 0.112285 0.112280 0.112293 0.112315 0.112330 0.112316 0.112255 0.112141 0.111984 0.111808 0.111643 0.111517 0.111445 0.111423 0.111438 0.111466 0.111484 0.111476 0.111436 0.111368 0.111284 0.111198 0.111124 0.111073 0.111054 0.111067 0.111108 0.111165 0.111221 0.111257 0.111257 0.111213 0.111128 0.111016 0.110900 0.110802 0.110744 0.110737 0.110785 0.110877 0.110999 0.111133 0.111261 0.111373 0.111461 0.111523 0.111560 0.111576 0.111579 0.111576 0.111571 0.111559 0.111528 0.111456 0.111324 0.111121 0.110849 0.110528 0.110191 0.109872 0.109606 0.109422 0.109336 0.109355 0.109473 0.109671 0.109917 0.110174 0.110404 0.110579 0.110686 0.110725 0.110708 0.110650 0.110563 0.110454 0.110327 0.110184 0.110031 0.109878 0.109736 0.109616 0.109524 0.109456 0.109403 0.109357 0.109307 0.109250 0.109190 0.109132 0.109080 0.109039 0.109008 0.108982 0.108952 0.108906 0.108828 0.108709 0.108547 0.108354 0.108155 0.107977 0.107843 0.107762 0.107724 0.107708 0.107686 0.107636 0.107546 0.107414 0.107246 0.107049 0.106827 0.106582 0.106320 0.106052 0.105795 0.105569 0.105387 0.105257 0.105175 0.105125 0.105091 0.105056 0.105006 0.104934 0.104841 0.104734 0.104630 0.104545 0.104499 0.104504 0.104560 0.104650 0.104745 0.104810 0.104815 0.104739 0.104586 0.104373 0.104135 0.103912 0.103742 0.103650 0.103648 0.103731 0.103875 0.104050 0.104224 0.104374 0.104486 0.104562 0.104610 0.104640 0.104663 0.104687 0.104715 0.104749 0.104787 0.104827 0.104860 0.104879 0.104876 0.104843 0.104779 0.104686 0.104566 0.104422 0.104256 0.104069 0.103862 0.103642 0.103416 0.103194 0.102983 0.102786 0.102597 0.102409 0.102211 0.101996 0.101763 0.101523 0.101293 0.101098 0.100957 0.100880 0.100862 0.100885 0.100920 0.100935 0.100908 0.100824 0.100686 0.100511 0.100327 0.100164 0.100053 0.100012 0.100045 0.100138 0.100266 0.100396 0.100500 0.100556 0.100560 0.100525 0.100472 0.100430 0.100417 0.100443 0.100499 0.100560 0.100598 0.100590 0.100524 0.100408 0.100261 0.100111 0.099982 0.099890 0.099838 0.099822 0.099826 0.099835 0.099836 0.099825 0.099804 0.099783 0.099775 0.099789 0.099831 0.099899 0.099987 0.100084 0.100174 0.100244 0.100277 0.100265 0.100205 0.100105 0.099981 0.099851 0.099730 0.099627 0.099542 0.099471 0.099408 0.099352 0.099302 0.099260 0.099219 0.099171 0.099103 0.099004 0.098876 0.098738 0.098619 0.098553 0.098568 0.098674 0.098863 0.099109 0.099377 0.099633 0.099850 0.100010 0.100109 0.100151 0.100150 0.100122 0.100082 0.100038 0.099991 0.099935 0.099866 0.099784 0.099698 0.099623 0.099579 0.099585 0.099651 0.099780 0.099958 0.100166 0.100375 0.100560 0.100699 0.100781 0.100806 0.100784 0.100734 0.100679 0.100642 0.100646 0.100703 0.100815 0.100967 0.101135 0.101292 0.101413 0.101487 0.101518 0.101524 0.101529 0.101553 0.101603 0.101674 0.101748 0.101805 0.101831 0.101821 0.101778 0.101709 0.101621 0.101520 0.101411 0.101300 0.101195 0.101107 0.101045 0.101018 0.101031 0.101086 0.101177 0.101291 0.101415 0.101535 0.101644 0.101743 0.101833 0.101917 0.101991 0.102044 0.102064 0.102044 0.101986 0.101903 0.101822 0.101775 0.101790 0.101883 0.102049 0.102264 0.102487 0.102671 0.102778 0.102791 0.102714 0.102570 0.102398 0.102234 0.102110 0.102044 0.102043 0.102100 0.102206 0.102348 0.102518 0.102706 0.102904 0.103100 0.103277 0.103420 0.103516 0.103565 0.103575 0.103564 0.103545 0.103529 0.103512 0.103487 0.103445 0.103380 0.103299 0.103216 0.103153 0.103133 0.103172 0.103272 0.103420 0.103585 0.103725 0.103799 0.103778 0.103653 0.103438 0.103167 0.102884 0.102629 0.102431 0.102301 0.102237 0.102227 0.102260 0.102328 0.102419 0.102525 0.102626 0.102705 0.102740 0.102718 0.102635 0.102494 0.102308 0.102095 0.101879 0.101684 0.101538 0.101461 0.101464 0.101548 0.101698 0.101898 0.102130 0.102382 0.102648 0.102922 0.103198 0.103464 0.103709 0.103921 0.104097 0.104240 0.104360 0.104466 0.104561 0.104639 0.104690 0.104696 0.104647 0.104543 0.104394 0.104224 0.104062 0.103932 0.103848 0.103812 0.103814 0.103842 0.103882 0.103928 0.103983 0.104051 0.104135 0.104234 0.104337 0.104430 0.104496 0.104526 0.104519 0.104486 0.104448 0.104431 0.104460 0.104551 0.104708 0.104919 0.105162 0.105407 0.105624 0.105787 0.105882 0.105905 0.105864 0.105777 0.105669 0.105563 0.105476 0.105418 0.105383 0.105360 0.105330 0.105279 0.105196 0.105080 0.104937 0.104778 0.104615 0.104462 0.104329 0.104230 0.104175 0.104167 0.104201 0.104260 0.104322 0.104360 0.104357 0.104305 0.104211 0.104097 0.103987 0.103909 0.103880 0.103912 0.104001 0.104135 0.104297 0.104467 0.104628 0.104771 0.104889 0.104979 0.105037 0.105056 0.105029 0.104956 0.104843 0.104702 0.104550 0.104397 0.104246 0.104094 0.103934 0.103758 0.103566 0.103365 0.103168 0.102988 0.102838 0.102725 0.102649 0.102612 0.102614 0.102661 0.102757 0.102906 0.103106 0.103341 0.103591 0.103833 0.104043 0.104210 0.104327 0.104396 0.104425 0.104422 0.104395 0.104351 0.104295 0.104234 0.104174 0.104122 0.104083 0.104060 0.104052 0.104056 0.104068 0.104084 0.104100 0.104111 0.104114 0.104102 0.104066 0.103998 0.103890 0.103743 0.103563 0.103361 0.103158 0.102971 0.102813 0.102693 0.102608 0.102555 0.102529 0.102530 0.102563 0.102633 0.102744 0.102890 0.103060 0.103236 0.103396 0.103518 0.103580 0.103566 0.103464 0.103275 0.103011 0.102700 0.102380 0.102090 0.101864 0.101717 0.101644 0.101622 0.101614 0.101587 0.101520 0.101409 0.101271 0.101140 0.101052 0.101034 0.101098 0.101232 0.101410 0.101594 0.101755 0.101872 0.101944 0.101984 0.102013 0.102053 0.102127 0.102246 0.102416 0.102631 0.102878 0.103134 0.103379 0.103589 0.103750 0.103858 0.103921 0.103956 0.103984 0.104024 0.104080 0.104149 

0.122363 0.122716 0.123043 0.123333 0.123580 0.123787 0.123967 0.124146 0.124355 0.124623 0.124974 0.125418 0.125949 0.126548 0.127185 0.127827 0.128448 0.129032 0.129580 0.130104 0.130627 0.131173 0.131768 0.132430 0.133171 0.133993 0.134887 0.135835 0.136811 0.137788 0.138731 0.139607 0.140379 0.141005 0.141450 0.141679 0.141674 0.141436 0.140985 0.140360 0.139612 0.138793 0.137948 0.137108 0.136288 0.135483 0.134675 0.133842 0.132968 0.132051 0.131104 0.130153 0.129231 0.128367 0.127579 0.126874 0.126245 0.125679 0.125155 0.124658 0.124175 0.123703 0.123244 0.122802 0.122380 0.121977 0.121588 0.121204 0.120820 0.120433 0.120044 0.119654 0.119270 0.118896 0.118538 0.118204 0.117902 0.117643 0.117436 0.117288 0.117204 0.117181 0.117212 0.117282 0.117373 0.117464 0.117542 0.117597 0.117631 0.117646 0.117646 0.117627 0.117577 0.117480 0.117320 0.117089 0.116790 0.116441 0.116067 0.115697 0.115356 0.115059 0.114813 0.114615 0.114456 0.114329 0.114225 0.114137 0.114058 0.113975 0.113878 0.113754 0.113600 0.113419 0.113227 0.113050 0.112915 0.112846 0.112861 0.112964 0.113146 0.113389 0.113667 0.113952 0.114213 0.114426 0.114573 0.114650 0.114665 0.114632 0.114569 0.114490 0.114404 0.114314 0.114219 0.114125 0.114036 0.113959 0.113897 0.113850 0.113811 0.113773 0.113729 0.113679 0.113621 0.113557 0.113487 0.113410 0.113331 0.113256 0.113197 0.113166 0.113169 0.113205 0.113266 0.113335 0.113394 0.113424 0.113415 0.113366 0.113287 0.113190 0.113086 0.112984 0.112885 0.112791 0.112707 0.112641 0.112606 0.112610 0.112652 0.112718 0.112786 0.112828 0.112821 0.112751 0.112621 0.112441 0.112230 0.112010 0.111800 0.111615 0.111468 0.111369 0.111324 0.111329 0.111376 0.111445 0.111516 0.111569 0.111590 0.111574 0.111522 0.111439 0.111331 0.111206 0.111075 0.110949 0.110840 0.110755 0.110697 0.110662 0.110639 0.110617 0.110588 0.110552 0.110516 0.110496 0.110505 0.110555 0.110652 0.110792 0.110964 0.111150 0.111326 0.111466 0.111551 0.111572 0.111533 0.111454 0.111360 0.111278 0.111226 0.111206 0.111208 0.111210 0.111190 0.111126 0.111011 0.110848 0.110655 0.110457 0.110281 0.110148 0.110067 0.110034 0.110032 0.110035 0.110018 0.109962 0.109864 0.109734 0.109594 0.109467 0.109373 0.109317 0.109296 0.109297 0.109312 0.109337 0.109378 0.109443 0.109538 0.109661 0.109800 0.109937 0.110057 0.110149 0.110219 0.110276 0.110336 0.110410 0.110501 0.110604 0.110713 0.110824 0.110935 0.111045 0.111151 0.111242 0.111299 0.111303 0.111238 0.111104 0.110917 0.110713 0.110533 0.110419 0.110395 0.110468 0.110623 0.110831 0.111067 0.111309 0.111547 0.111775 0.111990 0.112182 0.112340 0.112455 0.112521 0.112543 0.112532 0.112497 0.112449 0.112390 0.112324 0.112250 0.112173 0.112100 0.112040 0.112001 0.111990 0.112009 0.112056 0.112125 0.112206 0.112284 0.112340 0.112358 0.112327 0.112246 0.112126 0.111987 0.111853 0.111745 0.111675 0.111649 0.111662 0.111704 0.111766 0.111840 0.111926 0.112028 0.112149 0.112286 0.112427 0.112555 0.112651 0.112708 0.112729 0.112727 0.112721 0.112727 0.112753 0.112796 0.112845 0.112883 0.112895 0.112870 0.112807 0.112715 0.112607 0.112500 0.112404 0.112326 0.112263 0.112213 0.112173 0.112142 0.112122 0.112114 0.112116 0.112124 0.112133 0.112144 0.112160 0.112187 0.112227 0.112281 0.112346 0.112415 0.112483 0.112549 0.112609 0.112664 0.112711 0.112746 0.112767 0.112769 0.112750 0.112710 0.112655 0.112592 0.112529 0.112472 0.112424 0.112384 0.112351 0.112327 0.112314 0.112316 0.112334 0.112360 0.112377 0.112365 0.112308 0.112199 0.112049 0.111885 0.111735 0.111628 0.111574 0.111572 0.111603 0.111644 0.111669 0.111663 0.111622 0.111550 0.111462 0.111373 0.111300 0.111254 0.111243 0.111267 0.111319 0.111388 0.111453 0.111495 0.111497 0.111452 0.111363 0.111242 0.111113 0.110998 0.110918 0.110886 0.110908 0.110975 0.111075 0.111190 0.111303 0.111403 0.111483 0.111540 0.111576 0.111596 0.111607 0.111615 0.111624 0.111625 0.111602 0.111532 0.111395 0.111178 0.110886 0.110541 0.110176 0.109830 0.109538 0.109331 0.109228 0.109239 0.109356 0.109562 0.109822 0.110097 0.110345 0.110536 0.110654 0.110697 0.110679 0.110615 0.110519 0.110398 0.110260 0.110107 0.109948 0.109794 0.109659 0.109555 0.109485 0.109447 0.109429 0.109417 0.109401 0.109375 0.109338 0.109295 0.109251 0.109211 0.109175 0.109140 0.109100 0.109043 0.108956 0.108829 0.108661 0.108463 0.108256 0.108070 0.107926 0.107833 0.107784 0.107756 0.107723 0.107664 0.107566 0.107428 0.107256 0.107057 0.106835 0.106595 0.106341 0.106083 0.105837 0.105620 0.105444 0.105316 0.105229 0.105172 0.105128 0.105080 0.105016 0.104930 0.104823 0.104705 0.104588 0.104494 0.104440 0.104440 0.104494 0.104586 0.104686 0.104758 0.104771 0.104703 0.104553 0.104340 0.104096 0.103865 0.103685 0.103587 0.103584 0.103669 0.103820 0.104003 0.104185 0.104338 0.104451 0.104524 0.104565 0.104588 0.104604 0.104620 0.104640 0.104666 0.104695 0.104723 0.104743 0.104745 0.104725 0.104679 0.104607 0.104513 0.104399 0.104268 0.104119 0.103950 0.103762 0.103558 0.103347 0.103138 0.102940 0.102757 0.102584 0.102411 0.102227 0.102023 0.101799 0.101565 0.101341 0.101150 0.101014 0.100942 0.100928 0.100954 0.100991 0.101009 0.100984 0.100902 0.100765 0.100590 0.100404 0.100240 0.100128 0.100090 0.100127 0.100226 0.100357 0.100486 0.100578 0.100616 0.100595 0.100531 0.100452 0.100389 0.100366 0.100391 0.100454 0.100529 0.100585 0.100594 0.100543 0.100437 0.100298 0.100153 0.100028 0.099940 0.099896 0.099888 0.099902 0.099922 0.099934 0.099931 0.099915 0.099893 0.099875 0.099871 0.099886 0.099920 0.099969 0.100026 0.100080 0.100121 0.100137 0.100120 0.100067 0.099981 0.099875 0.099762 0.099655 0.099564 0.099490 0.099432 0.099386 0.099349 0.099321 0.099298 0.099274 0.099235 0.099169 0.099065 0.098927 0.098775 0.098641 0.098561 0.098564 0.098663 0.098849 0.099096 0.099368 0.099628 0.099848 0.100010 0.100110 0.100154 0.100156 0.100132 0.100096 0.100056 0.100011 0.099955 0.099884 0.099798 0.099708 0.099629 0.099581 0.099583 0.099646 0.099769 0.099938 0.100133 0.100326 0.100491 0.100609 0.100672 0.100681 0.100650 0.100598 0.100547 0.100520 0.100536 0.100605 0.100725 0.100883 0.101056 0.101216 0.101340 0.101420 0.101459 0.101476 0.101495 0.101537 0.101607 0.101696 0.101785 0.101853 0.101884 0.101871 0.101821 0.101740 0.101639 0.101525 0.101404 0.101283 0.101171 0.101077 0.101012 0.100982 0.100994 0.101047 0.101136 0.101250 0.101375 0.101497 0.101611 0.101713 0.101808 0.101897 0.101975 0.102034 0.102060 0.102047 0.101998 0.101927 0.101860 0.101828 0.101860 0.101970 0.102155 0.102386 0.102621 0.102810 0.102914 0.102914 0.102818 0.102655 0.102466 0.102294 0.102171 0.102118 0.102136 0.102218 0.102352 0.102522 0.102719 0.102934 0.103158 0.103377 0.103576 0.103736 0.103844 0.103896 0.103902 0.103877 0.103836 0.103789 0.103738 0.103675 0.103593 0.103490 0.103373 0.103257 0.103166 0.103126 0.103152 0.103249 0.103400 0.103572 0.103721 0.103803 0.103786 0.103660 0.103438 0.103157 0.102862 0.102596 0.102391 0.102260 0.102203 0.102209 0.102266 0.102362 0.102485 0.102619 0.102742 0.102833 0.102871 0.102846 0.102755 0.102606 0.102415 0.102201 0.101987 0.101799 0.101662 0.101595 0.101607 0.101697 0.101850 0.102048 0.102274 0.102518 0.102773 0.103035 0.103298 0.103549 0.103777 0.103973 0.104134 0.104267 0.104383 0.104492 0.104597 0.104690 0.104754 0.104769 0.104723 0.104613 0.104454 0.104273 0.104100 0.103964 0.103880 0.103851 0.103866 0.103909 0.103965 0.104025 0.104089 0.104160 0.104242 0.104334 0.104426 0.104507 0.104561 0.104581 0.104567 0.104532 0.104496 0.104485 0.104524 0.104627 0.104797 0.105021 0.105274 0.105525 0.105744 0.105905 0.105993 0.106004 0.105948 0.105843 0.105717 0.105593 0.105494 0.105427 0.105389 0.105368 0.105343 0.105298 0.105220 0.105106 0.104963 0.104804 0.104641 0.104491 0.104365 0.104275 0.104230 0.104230 0.104267 0.104325 0.104380 0.104408 0.104391 0.104326 0.104220 0.104095 0.103976 0.103891 0.103860 0.103893 0.103988 0.104133 0.104309 0.104496 0.104677 0.104839 0.104976 0.105082 0.105152 0.105180 0.105159 0.105090 0.104979 0.104841 0.104690 0.104537 0.104386 0.104234 0.104073 0.103898 0.103707 0.103507 0.103309 0.103125 0.102967 0.102842 0.102750 0.102695 0.102679 0.102708 0.102790 0.102929 0.103120 0.103349 0.103592 0.103823 0.104020 0.104169 0.104268 0.104318 0.104330 0.104313 0.104274 0.104221 0.104162 0.104103 0.104052 0.104016 0.103999 0.104004 0.104028 0.104064 0.104107 0.104149 0.104184 0.104208 0.104216 0.104202 0.104161 0.104084 0.103969 0.103815 0.103629 0.103425 0.103220 0.103033 0.102877 0.102760 0.102683 0.102642 0.102633 0.102657 0.102715 0.102813 0.102950 0.103118 0.103303 0.103484 0.103641 0.103751 0.103798 0.103766 0.103647 0.103444 0.103170 0.102853 0.102527 0.102232 0.102000 0.101844 0.101761 0.101727 0.101707 0.101669 0.101590 0.101470 0.101326 0.101190 0.101098 0.101078 0.101139 0.101270 0.101444 0.101627 0.101787 0.101908 0.101989 0.102040 0.102081 0.102136 0.102224 0.102358 0.102542 0.102770 0.103030 0.103298 0.103549 0.103762 0.103920 0.104019 0.104069 0.104090 0.104104 0.104130 0.104174 0.104231 

0.122162 0.122520 0.122852 0.123144 0.123390 0.123590 0.123758 0.123918 0.124100 0.124335 0.124647 0.125051 0.125544 0.126112 0.126730 0.127364 0.127986 0.128575 0.129125 0.129642 0.130142 0.130649 0.131185 0.131774 0.132431 0.133166 0.133978 0.134857 0.135790 0.136758 0.137740 0.138708 0.139629 0.140461 0.141155 0.141662 0.141943 0.141977 0.141763 0.141328 0.140713 0.139971 0.139157 0.138312 0.137463 0.136616 0.135762 0.134884 0.133966 0.133007 0.132020 0.131030 0.130072 0.129174 0.128356 0.127625 0.126973 0.126384 0.125837 0.125314 0.124803 0.124300 0.123809 0.123338 0.122889 0.122465 0.122058 0.121659 0.121262 0.120861 0.120457 0.120053 0.119654 0.119267 0.118901 0.118562 0.118262 0.118008 0.117809 0.117669 0.117590 0.117567 0.117591 0.117649 0.117724 0.117799 0.117859 0.117896 0.117910 0.117903 0.117878 0.117832 0.117756 0.117636 0.117457 0.117212 0.116905 0.116554 0.116184 0.115821 0.115490 0.115204 0.114970 0.114782 0.114633 0.114512 0.114413 0.114327 0.114247 0.114163 0.114062 0.113936 0.113781 0.113603 0.113418 0.113250 0.113129 0.113078 0.113113 0.113235 0.113433 0.113688 0.113972 0.114255 0.114510 0.114713 0.114850 0.114916 0.114917 0.114868 0.114788 0.114690 0.114584 0.114476 0.114370 0.114270 0.114184 0.114117 0.114072 0.114044 0.114024 0.113998 0.113958 0.113900 0.113825 0.113738 0.113642 0.113541 0.113442 0.113353 0.113285 0.113245 0.113240 0.113270 0.113324 0.113389 0.113444 0.113473 0.113462 0.113412 0.113331 0.113236 0.113139 0.113048 0.112966 0.112891 0.112826 0.112779 0.112761 0.112781 0.112837 0.112917 0.112995 0.113043 0.113036 0.112964 0.112826 0.112636 0.112413 0.112178 0.111949 0.111745 0.111577 0.111459 0.111396 0.111390 0.111429 0.111497 0.111569 0.111623 0.111643 0.111623 0.111562 0.111468 0.111351 0.111220 0.111089 0.110969 0.110871 0.110800 0.110757 0.110736 0.110727 0.110719 0.110705 0.110685 0.110668 0.110665 0.110690 0.110752 0.110855 0.110995 0.111161 0.111334 0.111494 0.111618 0.111688 0.111698 0.111653 0.111574 0.111487 0.111417 0.111380 0.111376 0.111394 0.111409 0.111397 0.111337 0.111221 0.111054 0.110854 0.110649 0.110466 0.110330 0.110252 0.110228 0.110241 0.110265 0.110269 0.110233 0.110148 0.110025 0.109882 0.109746 0.109637 0.109565 0.109528 0.109518 0.109526 0.109551 0.109595 0.109667 0.109769 0.109899 0.110042 0.110180 0.110297 0.110382 0.110438 0.110474 0.110507 0.110548 0.110604 0.110674 0.110756 0.110846 0.110946 0.111054 0.111164 0.111264 0.111332 0.111347 0.111292 0.111165 0.110985 0.110787 0.110615 0.110512 0.110503 0.110593 0.110763 0.110985 0.111229 0.111473 0.111710 0.111937 0.112153 0.112350 0.112519 0.112647 0.112729 0.112766 0.112768 0.112743 0.112701 0.112645 0.112578 0.112501 0.112417 0.112336 0.112266 0.112217 0.112194 0.112201 0.112235 0.112288 0.112350 0.112407 0.112441 0.112437 0.112384 0.112285 0.112150 0.112001 0.111861 0.111751 0.111683 0.111659 0.111675 0.111720 0.111784 0.111860 0.111948 0.112052 0.112175 0.112311 0.112450 0.112573 0.112664 0.112714 0.112728 0.112721 0.112713 0.112719 0.112745 0.112788 0.112834 0.112865 0.112865 0.112826 0.112747 0.112638 0.112517 0.112400 0.112301 0.112225 0.112170 0.112131 0.112102 0.112081 0.112068 0.112063 0.112064 0.112069 0.112078 0.112092 0.112117 0.112158 0.112219 0.112295 0.112379 0.112465 0.112545 0.112615 0.112674 0.112723 0.112760 0.112783 0.112791 0.112780 0.112749 0.112701 0.112642 0.112578 0.112520 0.112472 0.112436 0.112411 0.112393 0.112383 0.112381 0.112390 0.112412 0.112439 0.112457 0.112446 0.112392 0.112290 0.112151 0.112000 0.111866 0.111775 0.111739 0.111753 0.111798 0.111848 0.111879 0.111875 0.111832 0.111757 0.111667 0.111579 0.111510 0.111471 0.111470 0.111504 0.111567 0.111643 0.111712 0.111753 0.111750 0.111698 0.111600 0.111471 0.111332 0.111205 0.111112 0.111065 0.111068 0.111117 0.111198 0.111295 0.111392 0.111479 0.111549 0.111600 0.111634 0.111658 0.111679 0.111701 0.111725 0.111739 0.111725 0.111656 0.111511 0.111278 0.110964 0.110592 0.110198 0.109823 0.109506 0.109279 0.109163 0.109167 0.109288 0.109503 0.109777 0.110068 0.110331 0.110532 0.110654 0.110697 0.110672 0.110598 0.110490 0.110360 0.110213 0.110056 0.109897 0.109748 0.109623 0.109534 0.109486 0.109473 0.109484 0.109503 0.109516 0.109514 0.109498 0.109468 0.109431 0.109390 0.109349 0.109307 0.109258 0.109194 0.109103 0.108973 0.108802 0.108601 0.108391 0.108198 0.108044 0.107939 0.107877 0.107837 0.107793 0.107724 0.107618 0.107474 0.107298 0.107098 0.106878 0.106643 0.106398 0.106150 0.105914 0.105704 0.105533 0.105405 0.105314 0.105249 0.105193 0.105131 0.105053 0.104953 0.104833 0.104701 0.104575 0.104471 0.104411 0.104407 0.104458 0.104548 0.104650 0.104726 0.104743 0.104680 0.104534 0.104321 0.104075 0.103838 0.103651 0.103548 0.103543 0.103631 0.103786 0.103974 0.104157 0.104310 0.104418 0.104482 0.104512 0.104524 0.104529 0.104535 0.104548 0.104567 0.104589 0.104608 0.104617 0.104606 0.104571 0.104511 0.104429 0.104329 0.104217 0.104094 0.103958 0.103805 0.103634 0.103447 0.103253 0.103061 0.102881 0.102716 0.102563 0.102410 0.102243 0.102054 0.101840 0.101612 0.101392 0.101203 0.101066 0.100992 0.100976 0.100998 0.101032 0.101050 0.101027 0.100950 0.100820 0.100652 0.100473 0.100316 0.100213 0.100182 0.100228 0.100333 0.100465 0.100588 0.100666 0.100680 0.100631 0.100536 0.100430 0.100345 0.100309 0.100331 0.100401 0.100491 0.100564 0.100592 0.100558 0.100466 0.100336 0.100197 0.100076 0.099992 0.099951 0.099946 0.099965 0.099990 0.100009 0.100012 0.100000 0.099979 0.099956 0.099939 0.099934 0.099939 0.099954 0.099974 0.099993 0.100006 0.100003 0.099979 0.099929 0.099854 0.099762 0.099663 0.099570 0.099490 0.099428 0.099385 0.099357 0.099343 0.099338 0.099339 0.099333 0.099309 0.099249 0.099147 0.099004 0.098843 0.098695 0.098601 0.098591 0.098678 0.098857 0.099102 0.099375 0.099640 0.099867 0.100036 0.100143 0.100194 0.100203 0.100187 0.100157 0.100121 0.100077 0.100019 0.099943 0.099852 0.099755 0.099670 0.099619 0.099619 0.099679 0.099796 0.099958 0.100139 0.100314 0.100457 0.100551 0.100589 0.100578 0.100532 0.100471 0.100418 0.100393 0.100414 0.100487 0.100611 0.100772 0.100947 0.101109 0.101238 0.101325 0.101374 0.101404 0.101439 0.101496 0.101583 0.101688 0.101789 0.101865 0.101898 0.101884 0.101827 0.101739 0.101628 0.101505 0.101376 0.101248 0.101130 0.101032 0.100963 0.100931 0.100940 0.100992 0.101081 0.101197 0.101326 0.101456 0.101578 0.101692 0.101798 0.101899 0.101988 0.102056 0.102092 0.102089 0.102050 0.101990 0.101937 0.101920 0.101968 0.102096 0.102296 0.102541 0.102784 0.102974 0.103071 0.103059 0.102946 0.102766 0.102565 0.102389 0.102272 0.102233 0.102273 0.102382 0.102543 0.102742 0.102966 0.103206 0.103454 0.103696 0.103915 0.104091 0.104211 0.104270 0.104274 0.104238 0.104179 0.104106 0.104022 0.103923 0.103803 0.103661 0.103504 0.103351 0.103227 0.103157 0.103161 0.103243 0.103387 0.103558 0.103710 0.103797 0.103783 0.103658 0.103435 0.103149 0.102849 0.102579 0.102371 0.102242 0.102192 0.102213 0.102292 0.102417 0.102571 0.102734 0.102881 0.102987 0.103032 0.103005 0.102907 0.102751 0.102555 0.102339 0.102128 0.101947 0.101819 0.101762 0.101783 0.101878 0.102032 0.102227 0.102448 0.102683 0.102929 0.103180 0.103431 0.103668 0.103879 0.104056 0.104199 0.104319 0.104428 0.104539 0.104653 0.104759 0.104838 0.104866 0.104826 0.104716 0.104550 0.104359 0.104176 0.104033 0.103946 0.103917 0.103936 0.103984 0.104044 0.104105 0.104167 0.104232 0.104306 0.104386 0.104468 0.104538 0.104585 0.104600 0.104585 0.104553 0.104524 0.104524 0.104576 0.104693 0.104875 0.105110 0.105372 0.105628 0.105848 0.106006 0.106085 0.106081 0.106006 0.105879 0.105731 0.105588 0.105474 0.105399 0.105359 0.105341 0.105323 0.105285 0.105214 0.105105 0.104966 0.104809 0.104652 0.104509 0.104394 0.104317 0.104285 0.104295 0.104339 0.104398 0.104449 0.104468 0.104439 0.104358 0.104236 0.104094 0.103960 0.103861 0.103820 0.103847 0.103942 0.104094 0.104284 0.104490 0.104693 0.104878 0.105036 0.105158 0.105239 0.105272 0.105253 0.105183 0.105071 0.104931 0.104781 0.104630 0.104483 0.104337 0.104185 0.104020 0.103841 0.103653 0.103463 0.103283 0.103123 0.102987 0.102880 0.102804 0.102765 0.102773 0.102838 0.102965 0.103148 0.103370 0.103606 0.103828 0.104012 0.104145 0.104225 0.104257 0.104252 0.104221 0.104171 0.104112 0.104050 0.103994 0.103950 0.103928 0.103931 0.103959 0.104008 0.104068 0.104131 0.104188 0.104233 0.104260 0.104265 0.104245 0.104194 0.104108 0.103984 0.103824 0.103638 0.103437 0.103240 0.103064 0.102922 0.102821 0.102762 0.102742 0.102757 0.102806 0.102892 0.103014 0.103172 0.103355 0.103548 0.103730 0.103881 0.103981 0.104014 0.103969 0.103840 0.103630 0.103353 0.103034 0.102706 0.102408 0.102168 0.102002 0.101905 0.101856 0.101821 0.101769 0.101678 0.101549 0.101398 0.101258 0.101164 0.101140 0.101197 0.101323 0.101491 0.101668 0.101826 0.101949 0.102037 0.102100 0.102157 0.102228 0.102330 0.102477 0.102672 0.102910 0.103178 0.103453 0.103710 0.103925 0.104081 0.104175 0.104216 0.104227 0.104230 0.104245 0.104277 0.104320 

0.121990 0.122353 0.122691 0.122987 0.123235 0.123434 0.123596 0.123743 0.123904 0.124109 0.124383 0.124744 0.125194 0.125725 0.126313 0.126929 0.127542 0.128128 0.128675 0.129183 0.129663 0.130135 0.130623 0.131150 0.131735 0.132392 0.133126 0.133934 0.134812 0.135749 0.136735 0.137752 0.138773 0.139758 0.140656 0.141409 0.141961 0.142270 0.142317 0.142107 0.141671 0.141055 0.140315 0.139499 0.138645 0.137770 0.136876 0.135954 0.134992 0.133992 0.132966 0.131942 0.130950 0.130022 0.129177 0.128420 0.127745 0.127132 0.126559 0.126006 0.125462 0.124924 0.124397 0.123891 0.123413 0.122964 0.122538 0.122126 0.121718 0.121308 0.120896 0.120483 0.120077 0.119684 0.119313 0.118972 0.118672 0.118422 0.118228 0.118093 0.118015 0.117989 0.118004 0.118048 0.118106 0.118161 0.118201 0.118219 0.118213 0.118186 0.118140 0.118073 0.117976 0.117837 0.117643 0.117387 0.117076 0.116726 0.116362 0.116009 0.115690 0.115416 0.115192 0.115012 0.114868 0.114752 0.114654 0.114570 0.114492 0.114409 0.114311 0.114188 0.114037 0.113862 0.113682 0.113521 0.113408 0.113367 0.113412 0.113544 0.113748 0.114003 0.114282 0.114555 0.114797 0.114987 0.115110 0.115163 0.115152 0.115091 0.114997 0.114886 0.114770 0.114655 0.114548 0.114453 0.114378 0.114328 0.114302 0.114293 0.114287 0.114269 0.114227 0.114155 0.114058 0.113941 0.113814 0.113685 0.113564 0.113458 0.113377 0.113328 0.113315 0.113337 0.113386 0.113448 0.113503 0.113531 0.113519 0.113467 0.113383 0.113285 0.113190 0.113107 0.113038 0.112981 0.112935 0.112907 0.112907 0.112942 0.113012 0.113103 0.113190 0.113243 0.113238 0.113164 0.113022 0.112825 0.112593 0.112345 0.112101 0.111878 0.111693 0.111557 0.111482 0.111468 0.111507 0.111579 0.111657 0.111718 0.111740 0.111717 0.111648 0.111543 0.111413 0.111273 0.111137 0.111018 0.110925 0.110863 0.110829 0.110817 0.110815 0.110815 0.110811 0.110805 0.110804 0.110821 0.110866 0.110945 0.111060 0.111203 0.111364 0.111526 0.111670 0.111775 0.111827 0.111824 0.111773 0.111694 0.111615 0.111557 0.111535 0.111548 0.111579 0.111605 0.111599 0.111541 0.111424 0.111254 0.111052 0.110844 0.110662 0.110530 0.110461 0.110451 0.110483 0.110529 0.110557 0.110543 0.110475 0.110361 0.110220 0.110078 0.109957 0.109869 0.109817 0.109793 0.109793 0.109814 0.109859 0.109933 0.110040 0.110172 0.110316 0.110453 0.110564 0.110639 0.110678 0.110692 0.110694 0.110701 0.110720 0.110755 0.110808 0.110879 0.110968 0.111075 0.111192 0.111304 0.111388 0.111418 0.111377 0.111262 0.111091 0.110900 0.110736 0.110642 0.110645 0.110747 0.110929 0.111161 0.111409 0.111654 0.111887 0.112107 0.112317 0.112512 0.112684 0.112819 0.112913 0.112965 0.112981 0.112971 0.112941 0.112896 0.112836 0.112763 0.112682 0.112599 0.112526 0.112471 0.112440 0.112434 0.112451 0.112484 0.112523 0.112553 0.112561 0.112531 0.112456 0.112339 0.112191 0.112035 0.111891 0.111778 0.111709 0.111684 0.111699 0.111743 0.111805 0.111881 0.111971 0.112078 0.112204 0.112344 0.112483 0.112603 0.112688 0.112729 0.112734 0.112720 0.112705 0.112707 0.112732 0.112772 0.112815 0.112842 0.112837 0.112790 0.112704 0.112589 0.112464 0.112346 0.112251 0.112181 0.112136 0.112106 0.112085 0.112068 0.112056 0.112047 0.112042 0.112040 0.112045 0.112060 0.112093 0.112150 0.112230 0.112329 0.112436 0.112541 0.112634 0.112711 0.112770 0.112813 0.112839 0.112849 0.112842 0.112816 0.112772 0.112714 0.112649 0.112586 0.112533 0.112497 0.112476 0.112469 0.112470 0.112476 0.112486 0.112502 0.112525 0.112550 0.112565 0.112555 0.112505 0.112411 0.112284 0.112147 0.112030 0.111955 0.111935 0.111962 0.112017 0.112073 0.112106 0.112101 0.112056 0.111979 0.111887 0.111801 0.111737 0.111707 0.111717 0.111762 0.111834 0.111914 0.111982 0.112017 0.112004 0.111941 0.111832 0.111693 0.111547 0.111416 0.111316 0.111262 0.111255 0.111291 0.111357 0.111439 0.111522 0.111596 0.111656 0.111701 0.111736 0.111766 0.111798 0.111835 0.111874 0.111902 0.111894 0.111825 0.111669 0.111419 0.111080 0.110680 0.110258 0.109857 0.109519 0.109277 0.109154 0.109159 0.109286 0.109513 0.109802 0.110106 0.110378 0.110582 0.110701 0.110734 0.110695 0.110606 0.110485 0.110346 0.110196 0.110042 0.109891 0.109753 0.109643 0.109571 0.109541 0.109550 0.109583 0.109624 0.109658 0.109675 0.109672 0.109651 0.109616 0.109573 0.109526 0.109477 0.109422 0.109354 0.109261 0.109133 0.108965 0.108766 0.108555 0.108358 0.108197 0.108083 0.108009 0.107958 0.107904 0.107827 0.107714 0.107565 0.107385 0.107184 0.106967 0.106737 0.106498 0.106258 0.106029 0.105825 0.105656 0.105528 0.105434 0.105362 0.105297 0.105224 0.105133 0.105020 0.104887 0.104744 0.104607 0.104497 0.104431 0.104422 0.104470 0.104558 0.104658 0.104734 0.104753 0.104693 0.104550 0.104339 0.104093 0.103852 0.103662 0.103554 0.103546 0.103632 0.103788 0.103975 0.104156 0.104303 0.104401 0.104452 0.104469 0.104466 0.104458 0.104454 0.104459 0.104473 0.104490 0.104504 0.104505 0.104484 0.104437 0.104365 0.104272 0.104165 0.104051 0.103932 0.103804 0.103664 0.103507 0.103337 0.103159 0.102985 0.102824 0.102681 0.102550 0.102418 0.102270 0.102096 0.101892 0.101671 0.101453 0.101263 0.101122 0.101041 0.101015 0.101028 0.101055 0.101069 0.101049 0.100979 0.100861 0.100708 0.100545 0.100404 0.100315 0.100298 0.100353 0.100462 0.100591 0.100702 0.100761 0.100750 0.100670 0.100545 0.100411 0.100304 0.100254 0.100272 0.100346 0.100447 0.100538 0.100585 0.100570 0.100495 0.100378 0.100249 0.100134 0.100052 0.100011 0.100005 0.100021 0.100046 0.100064 0.100069 0.100061 0.100042 0.100019 0.099997 0.099978 0.099965 0.099954 0.099945 0.099937 0.099924 0.099905 0.099872 0.099821 0.099752 0.099668 0.099578 0.099493 0.099422 0.099371 0.099343 0.099335 0.099345 0.099366 0.099391 0.099408 0.099400 0.099353 0.099256 0.099115 0.098949 0.098792 0.098686 0.098661 0.098736 0.098905 0.099145 0.099419 0.099690 0.099926 0.100107 0.100226 0.100288 0.100308 0.100300 0.100277 0.100244 0.100199 0.100137 0.100054 0.099955 0.099851 0.099761 0.099706 0.099704 0.099762 0.099876 0.100029 0.100198 0.100354 0.100474 0.100542 0.100555 0.100522 0.100457 0.100384 0.100322 0.100293 0.100311 0.100383 0.100504 0.100663 0.100837 0.101001 0.101135 0.101230 0.101292 0.101336 0.101387 0.101460 0.101560 0.101676 0.101785 0.101865 0.101897 0.101880 0.101817 0.101722 0.101605 0.101476 0.101343 0.101211 0.101090 0.100990 0.100918 0.100884 0.100892 0.100944 0.101035 0.101155 0.101292 0.101431 0.101567 0.101695 0.101818 0.101933 0.102036 0.102115 0.102161 0.102167 0.102139 0.102091 0.102050 0.102047 0.102109 0.102249 0.102461 0.102713 0.102958 0.103146 0.103235 0.103210 0.103083 0.102892 0.102686 0.102512 0.102406 0.102385 0.102448 0.102582 0.102769 0.102993 0.103241 0.103503 0.103770 0.104029 0.104262 0.104450 0.104578 0.104642 0.104647 0.104605 0.104533 0.104441 0.104332 0.104204 0.104052 0.103876 0.103685 0.103496 0.103337 0.103234 0.103209 0.103267 0.103394 0.103556 0.103706 0.103793 0.103783 0.103661 0.103441 0.103158 0.102859 0.102590 0.102384 0.102259 0.102216 0.102249 0.102347 0.102497 0.102679 0.102870 0.103041 0.103164 0.103217 0.103191 0.103088 0.102925 0.102724 0.102506 0.102298 0.102123 0.102004 0.101954 0.101982 0.102081 0.102235 0.102427 0.102641 0.102869 0.103107 0.103350 0.103591 0.103815 0.104011 0.104170 0.104296 0.104400 0.104500 0.104609 0.104727 0.104844 0.104936 0.104975 0.104944 0.104837 0.104670 0.104473 0.104284 0.104134 0.104042 0.104010 0.104025 0.104069 0.104122 0.104175 0.104224 0.104276 0.104335 0.104402 0.104471 0.104533 0.104575 0.104589 0.104579 0.104555 0.104539 0.104553 0.104620 0.104751 0.104946 0.105190 0.105458 0.105717 0.105936 0.106088 0.106155 0.106135 0.106039 0.105890 0.105719 0.105558 0.105431 0.105349 0.105309 0.105295 0.105284 0.105254 0.105190 0.105088 0.104955 0.104806 0.104658 0.104528 0.104427 0.104365 0.104346 0.104368 0.104418 0.104480 0.104528 0.104540 0.104501 0.104406 0.104268 0.104107 0.103955 0.103839 0.103783 0.103800 0.103891 0.104047 0.104248 0.104471 0.104696 0.104903 0.105079 0.105214 0.105300 0.105333 0.105308 0.105232 0.105114 0.104971 0.104820 0.104672 0.104533 0.104400 0.104264 0.104120 0.103963 0.103796 0.103624 0.103456 0.103298 0.103156 0.103032 0.102934 0.102871 0.102856 0.102902 0.103016 0.103192 0.103410 0.103641 0.103856 0.104029 0.104148 0.104212 0.104228 0.104208 0.104163 0.104104 0.104039 0.103975 0.103921 0.103884 0.103873 0.103890 0.103935 0.103999 0.104073 0.104146 0.104208 0.104252 0.104274 0.104270 0.104238 0.104175 0.104077 0.103945 0.103783 0.103600 0.103410 0.103228 0.103073 0.102954 0.102880 0.102848 0.102855 0.102898 0.102973 0.103081 0.103222 0.103393 0.103582 0.103775 0.103953 0.104096 0.104187 0.104213 0.104163 0.104032 0.103824 0.103551 0.103235 0.102909 0.102608 0.102359 0.102180 0.102067 0.101999 0.101947 0.101879 0.101776 0.101639 0.101483 0.101340 0.101244 0.101218 0.101270 0.101388 0.101547 0.101716 0.101869 0.101994 0.102089 0.102165 0.102238 0.102325 0.102442 0.102600 0.102803 0.103048 0.103321 0.103601 0.103862 0.104080 0.104237 0.104330 0.104369 0.104375 0.104373 0.104381 0.104403 0.104431 

0.121843 0.122207 0.122545 0.122844 0.123095 0.123296 0.123457 0.123599 0.123746 0.123927 0.124168 0.124487 0.124893 0.125380 0.125931 0.126516 0.127108 0.127680 0.128215 0.128709 0.129169 0.129612 0.130060 0.130538 0.131067 0.131663 0.132333 0.133081 0.133903 0.134800 0.135765 0.136793 0.137865 0.138949 0.139996 0.140945 0.141732 0.142300 0.142610 0.142648 0.142426 0.141979 0.141357 0.140611 0.139785 0.138906 0.137987 0.137027 0.136026 0.134988 0.133927 0.132870 0.131848 0.130891 0.130019 0.129236 0.128535 0.127896 0.127295 0.126711 0.126132 0.125555 0.124989 0.124446 0.123934 0.123457 0.123010 0.122584 0.122168 0.121755 0.121340 0.120927 0.120520 0.120125 0.119752 0.119409 0.119108 0.118857 0.118664 0.118529 0.118450 0.118420 0.118426 0.118456 0.118495 0.118531 0.118551 0.118551 0.118529 0.118487 0.118426 0.118345 0.118235 0.118084 0.117880 0.117620 0.117309 0.116964 0.116608 0.116268 0.115961 0.115699 0.115483 0.115308 0.115165 0.115048 0.114950 0.114865 0.114788 0.114709 0.114615 0.114497 0.114349 0.114178 0.114000 0.113840 0.113729 0.113691 0.113739 0.113871 0.114072 0.114319 0.114584 0.114840 0.115064 0.115237 0.115346 0.115387 0.115367 0.115298 0.115198 0.115083 0.114965 0.114854 0.114755 0.114674 0.114617 0.114587 0.114581 0.114589 0.114594 0.114579 0.114528 0.114439 0.114314 0.114165 0.114004 0.113846 0.113699 0.113575 0.113479 0.113418 0.113394 0.113408 0.113452 0.113512 0.113568 0.113598 0.113587 0.113533 0.113445 0.113343 0.113247 0.113169 0.113110 0.113068 0.113040 0.113030 0.113046 0.113095 0.113177 0.113276 0.113368 0.113425 0.113422 0.113348 0.113205 0.113004 0.112766 0.112509 0.112253 0.112016 0.111816 0.111668 0.111585 0.111570 0.111614 0.111695 0.111785 0.111855 0.111883 0.111859 0.111783 0.111665 0.111520 0.111367 0.111221 0.111097 0.111003 0.110942 0.110910 0.110899 0.110898 0.110900 0.110901 0.110904 0.110919 0.110956 0.111023 0.111123 0.111252 0.111404 0.111563 0.111716 0.111843 0.111930 0.111965 0.111948 0.111889 0.111810 0.111737 0.111691 0.111683 0.111708 0.111751 0.111784 0.111781 0.111725 0.111607 0.111438 0.111237 0.111034 0.110859 0.110737 0.110681 0.110689 0.110741 0.110809 0.110861 0.110869 0.110819 0.110717 0.110581 0.110436 0.110305 0.110204 0.110137 0.110100 0.110089 0.110104 0.110146 0.110221 0.110329 0.110462 0.110605 0.110738 0.110842 0.110906 0.110928 0.110918 0.110891 0.110864 0.110848 0.110850 0.110876 0.110927 0.111006 0.111112 0.111236 0.111360 0.111459 0.111506 0.111481 0.111380 0.111220 0.111039 0.110882 0.110796 0.110807 0.110918 0.111108 0.111345 0.111596 0.111838 0.112064 0.112274 0.112472 0.112657 0.112823 0.112960 0.113061 0.113125 0.113158 0.113165 0.113152 0.113123 0.113077 0.113016 0.112944 0.112867 0.112797 0.112741 0.112704 0.112688 0.112689 0.112700 0.112713 0.112716 0.112696 0.112641 0.112546 0.112412 0.112254 0.112091 0.111943 0.111828 0.111755 0.111725 0.111734 0.111772 0.111830 0.111904 0.111995 0.112107 0.112239 0.112384 0.112527 0.112646 0.112726 0.112760 0.112756 0.112731 0.112708 0.112703 0.112721 0.112758 0.112797 0.112821 0.112813 0.112765 0.112679 0.112568 0.112448 0.112339 0.112253 0.112195 0.112159 0.112136 0.112120 0.112104 0.112087 0.112071 0.112056 0.112046 0.112044 0.112058 0.112097 0.112166 0.112264 0.112384 0.112513 0.112637 0.112745 0.112830 0.112890 0.112928 0.112944 0.112940 0.112917 0.112876 0.112820 0.112753 0.112683 0.112620 0.112575 0.112551 0.112548 0.112562 0.112584 0.112606 0.112628 0.112648 0.112669 0.112688 0.112697 0.112684 0.112636 0.112550 0.112437 0.112316 0.112216 0.112158 0.112151 0.112188 0.112250 0.112308 0.112340 0.112331 0.112280 0.112198 0.112105 0.112020 0.111961 0.111940 0.111960 0.112016 0.112095 0.112177 0.112242 0.112268 0.112243 0.112165 0.112044 0.111898 0.111748 0.111616 0.111517 0.111462 0.111452 0.111481 0.111537 0.111607 0.111679 0.111743 0.111796 0.111839 0.111876 0.111914 0.111959 0.112012 0.112066 0.112104 0.112101 0.112027 0.111859 0.111589 0.111226 0.110800 0.110353 0.109931 0.109578 0.109329 0.109206 0.109218 0.109357 0.109599 0.109901 0.110215 0.110491 0.110691 0.110798 0.110813 0.110753 0.110644 0.110509 0.110362 0.110215 0.110070 0.109934 0.109815 0.109724 0.109671 0.109659 0.109684 0.109733 0.109787 0.109833 0.109859 0.109862 0.109843 0.109806 0.109757 0.109703 0.109646 0.109586 0.109517 0.109426 0.109303 0.109143 0.108951 0.108744 0.108547 0.108383 0.108263 0.108182 0.108122 0.108062 0.107978 0.107860 0.107708 0.107527 0.107326 0.107111 0.106884 0.106649 0.106413 0.106187 0.105985 0.105818 0.105691 0.105596 0.105522 0.105452 0.105372 0.105271 0.105146 0.105001 0.104848 0.104702 0.104585 0.104515 0.104503 0.104546 0.104630 0.104725 0.104798 0.104815 0.104757 0.104618 0.104411 0.104168 0.103927 0.103734 0.103621 0.103607 0.103687 0.103837 0.104018 0.104192 0.104328 0.104413 0.104449 0.104449 0.104431 0.104409 0.104395 0.104393 0.104403 0.104419 0.104431 0.104429 0.104403 0.104348 0.104265 0.104162 0.104048 0.103930 0.103811 0.103688 0.103556 0.103410 0.103251 0.103088 0.102931 0.102789 0.102666 0.102557 0.102445 0.102316 0.102155 0.101962 0.101747 0.101530 0.101337 0.101189 0.101096 0.101058 0.101058 0.101076 0.101085 0.101066 0.101006 0.100904 0.100771 0.100630 0.100512 0.100443 0.100441 0.100504 0.100614 0.100735 0.100830 0.100867 0.100828 0.100719 0.100565 0.100403 0.100274 0.100209 0.100218 0.100292 0.100402 0.100507 0.100573 0.100579 0.100525 0.100426 0.100310 0.100203 0.100124 0.100080 0.100068 0.100077 0.100093 0.100105 0.100108 0.100101 0.100086 0.100067 0.100047 0.100026 0.100004 0.099980 0.099953 0.099925 0.099896 0.099862 0.099820 0.099765 0.099696 0.099613 0.099525 0.099442 0.099375 0.099332 0.099317 0.099329 0.099362 0.099408 0.099458 0.099497 0.099509 0.099478 0.099393 0.099259 0.099094 0.098933 0.098817 0.098781 0.098844 0.099004 0.099240 0.099515 0.099793 0.100040 0.100234 0.100367 0.100443 0.100474 0.100475 0.100457 0.100425 0.100377 0.100309 0.100219 0.100111 0.100000 0.099905 0.099848 0.099844 0.099901 0.100012 0.100158 0.100315 0.100453 0.100551 0.100596 0.100585 0.100530 0.100447 0.100358 0.100286 0.100247 0.100256 0.100319 0.100434 0.100586 0.100756 0.100920 0.101060 0.101165 0.101240 0.101301 0.101367 0.101454 0.101565 0.101688 0.101800 0.101877 0.101906 0.101881 0.101812 0.101710 0.101589 0.101457 0.101322 0.101190 0.101069 0.100968 0.100896 0.100862 0.100871 0.100925 0.101020 0.101146 0.101291 0.101443 0.101592 0.101737 0.101875 0.102005 0.102119 0.102207 0.102261 0.102274 0.102254 0.102216 0.102187 0.102195 0.102267 0.102415 0.102631 0.102885 0.103128 0.103310 0.103390 0.103356 0.103222 0.103027 0.102823 0.102657 0.102566 0.102563 0.102647 0.102803 0.103013 0.103257 0.103522 0.103799 0.104077 0.104343 0.104581 0.104773 0.104904 0.104970 0.104975 0.104931 0.104853 0.104750 0.104627 0.104482 0.104310 0.104112 0.103895 0.103679 0.103488 0.103354 0.103297 0.103328 0.103434 0.103582 0.103723 0.103808 0.103800 0.103683 0.103470 0.103194 0.102902 0.102639 0.102438 0.102317 0.102280 0.102323 0.102435 0.102604 0.102810 0.103026 0.103220 0.103360 0.103423 0.103399 0.103293 0.103125 0.102918 0.102699 0.102491 0.102320 0.102206 0.102162 0.102193 0.102293 0.102446 0.102634 0.102843 0.103066 0.103298 0.103535 0.103768 0.103983 0.104165 0.104309 0.104418 0.104508 0.104596 0.104699 0.104817 0.104939 0.105038 0.105086 0.105062 0.104961 0.104797 0.104601 0.104410 0.104258 0.104163 0.104126 0.104135 0.104169 0.104209 0.104245 0.104276 0.104308 0.104347 0.104397 0.104454 0.104507 0.104545 0.104562 0.104558 0.104546 0.104545 0.104576 0.104659 0.104804 0.105010 0.105261 0.105532 0.105791 0.106006 0.106149 0.106204 0.106166 0.106049 0.105878 0.105687 0.105511 0.105375 0.105290 0.105252 0.105244 0.105241 0.105219 0.105163 0.105068 0.104944 0.104806 0.104671 0.104555 0.104471 0.104424 0.104417 0.104447 0.104503 0.104567 0.104614 0.104623 0.104576 0.104472 0.104320 0.104144 0.103975 0.103842 0.103772 0.103778 0.103864 0.104020 0.104229 0.104467 0.104709 0.104932 0.105121 0.105261 0.105346 0.105370 0.105334 0.105245 0.105117 0.104968 0.104816 0.104673 0.104544 0.104427 0.104315 0.104198 0.104070 0.103932 0.103784 0.103633 0.103482 0.103335 0.103197 0.103077 0.102989 0.102951 0.102979 0.103081 0.103251 0.103466 0.103695 0.103906 0.104074 0.104184 0.104236 0.104240 0.104207 0.104152 0.104086 0.104016 0.103951 0.103898 0.103866 0.103862 0.103889 0.103942 0.104014 0.104091 0.104163 0.104219 0.104254 0.104264 0.104246 0.104200 0.104123 0.104015 0.103877 0.103716 0.103541 0.103366 0.103207 0.103078 0.102990 0.102947 0.102947 0.102984 0.103052 0.103149 0.103273 0.103424 0.103598 0.103784 0.103970 0.104138 0.104272 0.104357 0.104380 0.104333 0.104210 0.104012 0.103750 0.103443 0.103121 0.102817 0.102559 0.102364 0.102231 0.102143 0.102072 0.101989 0.101876 0.101732 0.101574 0.101432 0.101335 0.101306 0.101353 0.101463 0.101611 0.101771 0.101918 0.102042 0.102144 0.102233 0.102321 0.102424 0.102556 0.102725 0.102936 0.103186 0.103462 0.103745 0.104009 0.104231 0.104392 0.104489 0.104531 0.104539 0.104537 0.104542 0.104556 0.104572 

0.121713 0.122070 0.122401 0.122697 0.122947 0.123152 0.123317 0.123460 0.123603 0.123770 0.123986 0.124271 0.124635 0.125076 0.125582 0.126128 0.126686 0.127230 0.127742 0.128215 0.128652 0.129069 0.129487 0.129930 0.130419 0.130973 0.131599 0.132300 0.133077 0.133931 0.134864 0.135875 0.136956 0.138086 0.139224 0.140312 0.141285 0.142076 0.142632 0.142920 0.142933 0.142689 0.142227 0.141594 0.140834 0.139983 0.139063 0.138084 0.137054 0.135983 0.134891 0.133803 0.132752 0.131767 0.130866 0.130056 0.129328 0.128662 0.128032 0.127416 0.126802 0.126187 0.125580 0.124995 0.124446 0.123937 0.123466 0.123025 0.122601 0.122186 0.121774 0.121365 0.120961 0.120568 0.120193 0.119848 0.119543 0.119288 0.119092 0.118954 0.118872 0.118836 0.118833 0.118850 0.118874 0.118893 0.118897 0.118883 0.118849 0.118797 0.118728 0.118640 0.118524 0.118368 0.118162 0.117902 0.117596 0.117260 0.116917 0.116590 0.116296 0.116044 0.115834 0.115660 0.115515 0.115394 0.115291 0.115204 0.115125 0.115047 0.114955 0.114839 0.114693 0.114521 0.114341 0.114179 0.114065 0.114024 0.114068 0.114194 0.114386 0.114618 0.114865 0.115101 0.115305 0.115460 0.115556 0.115588 0.115562 0.115491 0.115391 0.115279 0.115169 0.115070 0.114987 0.114926 0.114892 0.114883 0.114897 0.114919 0.114931 0.114913 0.114851 0.114740 0.114587 0.114405 0.114212 0.114023 0.113851 0.113706 0.113593 0.113518 0.113482 0.113486 0.113524 0.113583 0.113640 0.113672 0.113663 0.113607 0.113516 0.113410 0.113313 0.113237 0.113186 0.113157 0.113145 0.113152 0.113183 0.113244 0.113333 0.113437 0.113531 0.113589 0.113587 0.113514 0.113372 0.113171 0.112931 0.112669 0.112405 0.112159 0.111949 0.111794 0.111709 0.111698 0.111750 0.111844 0.111948 0.112031 0.112067 0.112043 0.111961 0.111832 0.111672 0.111502 0.111342 0.111206 0.111104 0.111036 0.110997 0.110980 0.110975 0.110973 0.110975 0.110985 0.111013 0.111068 0.111157 0.111279 0.111427 0.111589 0.111750 0.111896 0.112010 0.112079 0.112097 0.112067 0.112000 0.111920 0.111851 0.111813 0.111815 0.111851 0.111900 0.111938 0.111938 0.111882 0.111766 0.111600 0.111405 0.111211 0.111048 0.110940 0.110901 0.110926 0.110998 0.111087 0.111159 0.111186 0.111154 0.111064 0.110935 0.110789 0.110653 0.110541 0.110460 0.110410 0.110388 0.110395 0.110434 0.110508 0.110616 0.110748 0.110890 0.111019 0.111116 0.111168 0.111175 0.111145 0.111093 0.111037 0.110990 0.110963 0.110964 0.110997 0.111066 0.111169 0.111297 0.111429 0.111541 0.111603 0.111593 0.111506 0.111358 0.111186 0.111038 0.110957 0.110974 0.111089 0.111284 0.111524 0.111774 0.112012 0.112228 0.112425 0.112607 0.112778 0.112932 0.113065 0.113169 0.113243 0.113291 0.113317 0.113324 0.113314 0.113287 0.113242 0.113183 0.113118 0.113055 0.113002 0.112963 0.112939 0.112926 0.112919 0.112909 0.112888 0.112844 0.112767 0.112654 0.112507 0.112340 0.112171 0.112018 0.111899 0.111821 0.111784 0.111784 0.111813 0.111865 0.111935 0.112027 0.112143 0.112282 0.112434 0.112582 0.112704 0.112783 0.112811 0.112798 0.112764 0.112730 0.112716 0.112726 0.112756 0.112790 0.112811 0.112804 0.112759 0.112680 0.112578 0.112471 0.112377 0.112306 0.112260 0.112234 0.112218 0.112203 0.112185 0.112162 0.112137 0.112113 0.112093 0.112084 0.112096 0.112137 0.112213 0.112325 0.112462 0.112610 0.112752 0.112873 0.112966 0.113028 0.113060 0.113065 0.113048 0.113010 0.112956 0.112888 0.112813 0.112741 0.112681 0.112644 0.112635 0.112652 0.112688 0.112731 0.112771 0.112802 0.112823 0.112838 0.112846 0.112843 0.112822 0.112774 0.112695 0.112594 0.112491 0.112409 0.112367 0.112373 0.112419 0.112484 0.112542 0.112568 0.112551 0.112491 0.112402 0.112303 0.112217 0.112161 0.112146 0.112174 0.112238 0.112323 0.112407 0.112468 0.112485 0.112447 0.112357 0.112226 0.112074 0.111924 0.111795 0.111701 0.111649 0.111639 0.111665 0.111716 0.111779 0.111843 0.111902 0.111954 0.112000 0.112045 0.112095 0.112154 0.112222 0.112288 0.112333 0.112329 0.112247 0.112064 0.111774 0.111389 0.110942 0.110476 0.110040 0.109679 0.109430 0.109313 0.109338 0.109493 0.109750 0.110065 0.110386 0.110660 0.110851 0.110940 0.110931 0.110847 0.110715 0.110564 0.110412 0.110269 0.110139 0.110024 0.109930 0.109863 0.109832 0.109838 0.109876 0.109934 0.109995 0.110044 0.110070 0.110070 0.110045 0.110000 0.109942 0.109879 0.109815 0.109751 0.109682 0.109596 0.109482 0.109332 0.109149 0.108950 0.108758 0.108595 0.108473 0.108389 0.108326 0.108263 0.108177 0.108058 0.107906 0.107726 0.107527 0.107314 0.107089 0.106855 0.106617 0.106389 0.106186 0.106020 0.105894 0.105803 0.105732 0.105663 0.105581 0.105474 0.105341 0.105185 0.105021 0.104867 0.104743 0.104669 0.104653 0.104692 0.104770 0.104858 0.104925 0.104941 0.104883 0.104749 0.104549 0.104310 0.104072 0.103876 0.103756 0.103732 0.103801 0.103939 0.104108 0.104269 0.104391 0.104461 0.104481 0.104465 0.104432 0.104398 0.104374 0.104367 0.104375 0.104391 0.104404 0.104403 0.104375 0.104316 0.104228 0.104118 0.103997 0.103875 0.103754 0.103632 0.103503 0.103362 0.103212 0.103059 0.102915 0.102789 0.102684 0.102592 0.102498 0.102384 0.102236 0.102051 0.101840 0.101624 0.101427 0.101272 0.101168 0.101116 0.101104 0.101110 0.101114 0.101097 0.101046 0.100961 0.100851 0.100737 0.100644 0.100597 0.100610 0.100679 0.100786 0.100895 0.100971 0.100984 0.100919 0.100783 0.100603 0.100417 0.100266 0.100182 0.100179 0.100248 0.100360 0.100476 0.100560 0.100588 0.100557 0.100480 0.100380 0.100284 0.100208 0.100160 0.100138 0.100133 0.100136 0.100138 0.100135 0.100128 0.100118 0.100108 0.100096 0.100081 0.100061 0.100035 0.100002 0.099965 0.099925 0.099883 0.099833 0.099772 0.099697 0.099610 0.099516 0.099429 0.099361 0.099322 0.099317 0.099343 0.099395 0.099464 0.099536 0.099597 0.099630 0.099617 0.099549 0.099426 0.099269 0.099110 0.098990 0.098947 0.099003 0.099157 0.099390 0.099669 0.099955 0.100213 0.100421 0.100567 0.100654 0.100694 0.100701 0.100686 0.100654 0.100602 0.100527 0.100429 0.100314 0.100196 0.100097 0.100038 0.100035 0.100092 0.100200 0.100341 0.100487 0.100610 0.100690 0.100714 0.100683 0.100609 0.100510 0.100406 0.100320 0.100268 0.100264 0.100315 0.100417 0.100560 0.100724 0.100889 0.101034 0.101150 0.101240 0.101317 0.101398 0.101497 0.101615 0.101740 0.101849 0.101921 0.101941 0.101907 0.101829 0.101721 0.101595 0.101462 0.101328 0.101198 0.101081 0.100984 0.100915 0.100884 0.100895 0.100953 0.101052 0.101185 0.101338 0.101500 0.101662 0.101820 0.101970 0.102110 0.102231 0.102323 0.102379 0.102395 0.102379 0.102348 0.102327 0.102344 0.102423 0.102576 0.102793 0.103044 0.103283 0.103458 0.103533 0.103495 0.103361 0.103170 0.102974 0.102821 0.102744 0.102758 0.102860 0.103033 0.103258 0.103515 0.103790 0.104072 0.104351 0.104615 0.104847 0.105033 0.105159 0.105222 0.105227 0.105184 0.105106 0.105003 0.104877 0.104726 0.104548 0.104340 0.104111 0.103877 0.103664 0.103503 0.103420 0.103425 0.103509 0.103639 0.103770 0.103850 0.103843 0.103731 0.103525 0.103259 0.102976 0.102721 0.102527 0.102411 0.102379 0.102428 0.102551 0.102734 0.102959 0.103196 0.103411 0.103568 0.103642 0.103622 0.103516 0.103344 0.103133 0.102910 0.102702 0.102531 0.102417 0.102375 0.102407 0.102506 0.102657 0.102841 0.103046 0.103264 0.103492 0.103725 0.103952 0.104159 0.104332 0.104463 0.104559 0.104635 0.104713 0.104806 0.104919 0.105038 0.105138 0.105190 0.105172 0.105077 0.104920 0.104730 0.104544 0.104395 0.104301 0.104263 0.104267 0.104291 0.104316 0.104333 0.104341 0.104348 0.104365 0.104395 0.104436 0.104478 0.104512 0.104530 0.104534 0.104534 0.104548 0.104597 0.104697 0.104856 0.105071 0.105327 0.105597 0.105852 0.106058 0.106190 0.106229 0.106173 0.106036 0.105847 0.105641 0.105455 0.105314 0.105230 0.105198 0.105197 0.105201 0.105187 0.105139 0.105053 0.104939 0.104814 0.104694 0.104595 0.104526 0.104492 0.104494 0.104529 0.104588 0.104652 0.104700 0.104708 0.104660 0.104551 0.104391 0.104206 0.104025 0.103881 0.103800 0.103797 0.103878 0.104035 0.104249 0.104496 0.104750 0.104983 0.105175 0.105313 0.105388 0.105396 0.105343 0.105238 0.105097 0.104940 0.104785 0.104646 0.104528 0.104429 0.104341 0.104254 0.104160 0.104054 0.103935 0.103804 0.103662 0.103511 0.103360 0.103219 0.103107 0.103048 0.103060 0.103152 0.103317 0.103532 0.103763 0.103975 0.104143 0.104250 0.104298 0.104295 0.104255 0.104194 0.104123 0.104051 0.103985 0.103934 0.103906 0.103907 0.103937 0.103991 0.104061 0.104132 0.104194 0.104237 0.104256 0.104249 0.104216 0.104155 0.104067 0.103951 0.103812 0.103656 0.103493 0.103338 0.103204 0.103105 0.103048 0.103036 0.103065 0.103127 0.103216 0.103328 0.103460 0.103611 0.103778 0.103953 0.104125 0.104279 0.104402 0.104482 0.104507 0.104468 0.104359 0.104178 0.103932 0.103638 0.103323 0.103017 0.102749 0.102538 0.102385 0.102276 0.102187 0.102091 0.101970 0.101824 0.101668 0.101527 0.101431 0.101401 0.101442 0.101543 0.101681 0.101830 0.101971 0.102095 0.102202 0.102302 0.102406 0.102526 0.102672 0.102853 0.103071 0.103326 0.103605 0.103889 0.104156 0.104382 0.104549 0.104653 0.104703 0.104719 0.104722 0.104727 0.104738 0.104743 

0.121592 0.121931 0.122248 0.122533 0.122780 0.122987 0.123160 0.123311 0.123458 0.123622 0.123825 0.124084 0.124413 0.124811 0.125268 0.125766 0.126280 0.126785 0.127263 0.127705 0.128117 0.128509 0.128904 0.129323 0.129789 0.130318 0.130917 0.131589 0.132333 0.133150 0.134044 0.135022 0.136082 0.137215 0.138391 0.139561 0.140664 0.141631 0.142399 0.142920 0.143170 0.143149 0.142881 0.142401 0.141750 0.140967 0.140079 0.139106 0.138066 0.136976 0.135859 0.134745 0.133665 0.132649 0.131718 0.130877 0.130120 0.129426 0.128768 0.128123 0.127476 0.126823 0.126176 0.125549 0.124958 0.124412 0.123913 0.123451 0.123017 0.122598 0.122188 0.121783 0.121383 0.120991 0.120616 0.120267 0.119957 0.119697 0.119496 0.119354 0.119267 0.119225 0.119214 0.119222 0.119234 0.119241 0.119233 0.119209 0.119167 0.119110 0.119039 0.118949 0.118832 0.118676 0.118473 0.118219 0.117922 0.117598 0.117270 0.116957 0.116675 0.116431 0.116224 0.116048 0.115899 0.115771 0.115662 0.115569 0.115485 0.115402 0.115306 0.115187 0.115036 0.114859 0.114674 0.114506 0.114386 0.114339 0.114377 0.114494 0.114673 0.114889 0.115116 0.115331 0.115515 0.115655 0.115740 0.115767 0.115740 0.115670 0.115575 0.115473 0.115376 0.115294 0.115233 0.115196 0.115185 0.115199 0.115230 0.115264 0.115279 0.115255 0.115179 0.115047 0.114867 0.114656 0.114433 0.114218 0.114023 0.113858 0.113727 0.113635 0.113585 0.113577 0.113607 0.113661 0.113717 0.113751 0.113742 0.113685 0.113592 0.113483 0.113384 0.113311 0.113269 0.113252 0.113254 0.113276 0.113319 0.113389 0.113483 0.113588 0.113682 0.113738 0.113736 0.113664 0.113524 0.113326 0.113087 0.112824 0.112558 0.112308 0.112095 0.111939 0.111857 0.111852 0.111915 0.112022 0.112140 0.112235 0.112279 0.112259 0.112174 0.112035 0.111861 0.111675 0.111497 0.111345 0.111226 0.111144 0.111094 0.111065 0.111050 0.111042 0.111042 0.111056 0.111094 0.111165 0.111274 0.111417 0.111582 0.111756 0.111922 0.112063 0.112166 0.112221 0.112224 0.112181 0.112106 0.112022 0.111954 0.111921 0.111930 0.111971 0.112026 0.112066 0.112067 0.112013 0.111901 0.111740 0.111554 0.111372 0.111224 0.111133 0.111110 0.111152 0.111240 0.111344 0.111432 0.111474 0.111455 0.111377 0.111254 0.111110 0.110970 0.110851 0.110759 0.110697 0.110666 0.110666 0.110701 0.110775 0.110884 0.111017 0.111158 0.111284 0.111376 0.111419 0.111414 0.111368 0.111296 0.111218 0.111147 0.111097 0.111077 0.111094 0.111152 0.111249 0.111376 0.111512 0.111631 0.111703 0.111705 0.111630 0.111493 0.111329 0.111187 0.111111 0.111130 0.111247 0.111442 0.111681 0.111929 0.112161 0.112368 0.112552 0.112717 0.112870 0.113010 0.113134 0.113238 0.113320 0.113382 0.113426 0.113453 0.113464 0.113456 0.113429 0.113387 0.113335 0.113282 0.113234 0.113196 0.113167 0.113144 0.113123 0.113097 0.113058 0.112996 0.112904 0.112777 0.112620 0.112445 0.112271 0.112115 0.111991 0.111906 0.111862 0.111853 0.111872 0.111915 0.111981 0.112072 0.112192 0.112337 0.112496 0.112651 0.112777 0.112856 0.112882 0.112864 0.112822 0.112780 0.112755 0.112757 0.112778 0.112807 0.112825 0.112819 0.112781 0.112712 0.112626 0.112536 0.112459 0.112404 0.112371 0.112353 0.112341 0.112326 0.112305 0.112277 0.112245 0.112212 0.112185 0.112170 0.112178 0.112218 0.112299 0.112418 0.112567 0.112729 0.112885 0.113018 0.113118 0.113179 0.113205 0.113198 0.113166 0.113114 0.113047 0.112970 0.112891 0.112818 0.112763 0.112737 0.112744 0.112782 0.112840 0.112904 0.112960 0.112999 0.113019 0.113022 0.113013 0.112993 0.112959 0.112905 0.112830 0.112742 0.112655 0.112591 0.112567 0.112586 0.112640 0.112707 0.112761 0.112779 0.112751 0.112678 0.112576 0.112468 0.112376 0.112319 0.112307 0.112339 0.112408 0.112497 0.112583 0.112640 0.112650 0.112604 0.112504 0.112366 0.112213 0.112065 0.111942 0.111855 0.111809 0.111801 0.111826 0.111873 0.111933 0.111995 0.112055 0.112112 0.112168 0.112226 0.112292 0.112367 0.112448 0.112523 0.112569 0.112559 0.112465 0.112266 0.111958 0.111556 0.111093 0.110616 0.110174 0.109813 0.109569 0.109464 0.109503 0.109674 0.109945 0.110271 0.110595 0.110866 0.111045 0.111115 0.111083 0.110973 0.110819 0.110653 0.110496 0.110360 0.110247 0.110156 0.110089 0.110049 0.110041 0.110065 0.110115 0.110179 0.110240 0.110285 0.110303 0.110293 0.110257 0.110200 0.110131 0.110057 0.109986 0.109919 0.109851 0.109771 0.109666 0.109527 0.109356 0.109167 0.108981 0.108822 0.108703 0.108620 0.108559 0.108496 0.108412 0.108297 0.108149 0.107975 0.107780 0.107570 0.107346 0.107108 0.106865 0.106631 0.106424 0.106258 0.106136 0.106052 0.105988 0.105926 0.105847 0.105738 0.105599 0.105435 0.105260 0.105097 0.104966 0.104886 0.104866 0.104900 0.104971 0.105053 0.105114 0.105126 0.105070 0.104941 0.104749 0.104517 0.104282 0.104083 0.103955 0.103918 0.103970 0.104090 0.104242 0.104386 0.104493 0.104547 0.104553 0.104524 0.104478 0.104434 0.104403 0.104391 0.104398 0.104416 0.104432 0.104434 0.104408 0.104349 0.104258 0.104145 0.104021 0.103895 0.103771 0.103646 0.103516 0.103377 0.103228 0.103080 0.102944 0.102829 0.102737 0.102658 0.102577 0.102473 0.102334 0.102156 0.101949 0.101734 0.101535 0.101374 0.101262 0.101199 0.101175 0.101172 0.101171 0.101154 0.101112 0.101043 0.100956 0.100867 0.100799 0.100773 0.100799 0.100872 0.100972 0.101067 0.101124 0.101114 0.101026 0.100868 0.100666 0.100458 0.100286 0.100182 0.100163 0.100221 0.100331 0.100454 0.100552 0.100602 0.100595 0.100541 0.100460 0.100375 0.100302 0.100249 0.100214 0.100192 0.100178 0.100166 0.100155 0.100148 0.100144 0.100144 0.100146 0.100145 0.100136 0.100117 0.100087 0.100051 0.100009 0.099962 0.099907 0.099840 0.099757 0.099660 0.099557 0.099462 0.099388 0.099347 0.099345 0.099380 0.099445 0.099528 0.099618 0.099698 0.099751 0.099760 0.099711 0.099606 0.099461 0.099310 0.099194 0.099150 0.099204 0.099357 0.099592 0.099876 0.100170 0.100439 0.100657 0.100812 0.100906 0.100951 0.100961 0.100946 0.100912 0.100856 0.100776 0.100670 0.100549 0.100426 0.100324 0.100265 0.100262 0.100320 0.100428 0.100565 0.100704 0.100816 0.100881 0.100889 0.100843 0.100754 0.100640 0.100523 0.100422 0.100355 0.100335 0.100370 0.100459 0.100592 0.100750 0.100915 0.101066 0.101193 0.101297 0.101389 0.101484 0.101592 0.101713 0.101836 0.101939 0.102001 0.102010 0.101965 0.101878 0.101763 0.101634 0.101501 0.101371 0.101247 0.101137 0.101047 0.100985 0.100959 0.100975 0.101036 0.101138 0.101275 0.101433 0.101602 0.101772 0.101938 0.102096 0.102239 0.102359 0.102449 0.102499 0.102512 0.102495 0.102466 0.102451 0.102475 0.102561 0.102718 0.102937 0.103187 0.103422 0.103595 0.103670 0.103635 0.103508 0.103327 0.103143 0.103003 0.102940 0.102966 0.103078 0.103260 0.103491 0.103752 0.104028 0.104307 0.104579 0.104830 0.105049 0.105220 0.105335 0.105391 0.105394 0.105353 0.105281 0.105184 0.105065 0.104921 0.104747 0.104542 0.104310 0.104068 0.103842 0.103664 0.103561 0.103545 0.103610 0.103725 0.103845 0.103920 0.103911 0.103803 0.103604 0.103347 0.103073 0.102826 0.102638 0.102527 0.102499 0.102554 0.102684 0.102878 0.103118 0.103372 0.103604 0.103777 0.103863 0.103850 0.103747 0.103574 0.103360 0.103134 0.102923 0.102749 0.102633 0.102588 0.102617 0.102713 0.102861 0.103041 0.103242 0.103457 0.103682 0.103911 0.104135 0.104336 0.104501 0.104624 0.104710 0.104776 0.104843 0.104927 0.105030 0.105141 0.105235 0.105285 0.105269 0.105180 0.105032 0.104853 0.104678 0.104538 0.104452 0.104417 0.104420 0.104437 0.104450 0.104448 0.104433 0.104415 0.104407 0.104414 0.104436 0.104464 0.104490 0.104507 0.104517 0.104528 0.104557 0.104622 0.104737 0.104908 0.105130 0.105387 0.105654 0.105900 0.106094 0.106211 0.106233 0.106159 0.106005 0.105802 0.105586 0.105395 0.105255 0.105175 0.105149 0.105156 0.105168 0.105162 0.105121 0.105044 0.104941 0.104830 0.104726 0.104642 0.104586 0.104561 0.104567 0.104603 0.104661 0.104725 0.104774 0.104784 0.104739 0.104632 0.104472 0.104285 0.104100 0.103952 0.103866 0.103860 0.103939 0.104096 0.104313 0.104566 0.104824 0.105059 0.105249 0.105377 0.105436 0.105426 0.105352 0.105229 0.105074 0.104907 0.104747 0.104610 0.104500 0.104416 0.104351 0.104293 0.104231 0.104157 0.104066 0.103954 0.103821 0.103668 0.103505 0.103346 0.103214 0.103136 0.103135 0.103219 0.103382 0.103598 0.103835 0.104054 0.104228 0.104340 0.104391 0.104389 0.104349 0.104287 0.104216 0.104144 0.104080 0.104032 0.104006 0.104008 0.104036 0.104086 0.104146 0.104205 0.104250 0.104274 0.104275 0.104250 0.104201 0.104128 0.104032 0.103914 0.103779 0.103632 0.103486 0.103352 0.103244 0.103171 0.103141 0.103154 0.103204 0.103284 0.103385 0.103502 0.103634 0.103777 0.103931 0.104087 0.104239 0.104376 0.104486 0.104561 0.104589 0.104561 0.104469 0.104307 0.104080 0.103801 0.103494 0.103188 0.102912 0.102687 0.102516 0.102389 0.102285 0.102180 0.102056 0.101912 0.101759 0.101623 0.101530 0.101499 0.101535 0.101627 0.101754 0.101894 0.102028 0.102151 0.102263 0.102374 0.102493 0.102629 0.102791 0.102985 0.103213 0.103472 0.103752 0.104037 0.104305 0.104533 0.104706 0.104819 0.104879 0.104906 0.104918 0.104929 0.104939 0.104938 

0.121470 0.121786 0.122081 0.122350 0.122589 0.122797 0.122978 0.123141 0.123300 0.123471 0.123671 0.123917 0.124218 0.124577 0.124987 0.125434 0.125895 0.126352 0.126787 0.127194 0.127576 0.127945 0.128321 0.128724 0.129177 0.129694 0.130280 0.130937 0.131659 0.132448 0.133306 0.134242 0.135264 0.136369 0.137542 0.138744 0.139922 0.141012 0.141946 0.142668 0.143140 0.143346 0.143291 0.142998 0.142499 0.141827 0.141013 0.140083 0.139061 0.137971 0.136842 0.135706 0.134600 0.133553 0.132588 0.131714 0.130925 0.130202 0.129517 0.128845 0.128167 0.127481 0.126794 0.126124 0.125490 0.124903 0.124369 0.123880 0.123427 0.122998 0.122583 0.122177 0.121776 0.121385 0.121008 0.120656 0.120342 0.120077 0.119871 0.119725 0.119634 0.119587 0.119571 0.119572 0.119577 0.119576 0.119561 0.119531 0.119486 0.119427 0.119354 0.119264 0.119148 0.118996 0.118797 0.118552 0.118266 0.117956 0.117642 0.117343 0.117071 0.116833 0.116627 0.116448 0.116293 0.116157 0.116039 0.115936 0.115843 0.115750 0.115644 0.115513 0.115352 0.115165 0.114970 0.114794 0.114667 0.114614 0.114645 0.114753 0.114920 0.115121 0.115329 0.115525 0.115693 0.115821 0.115899 0.115923 0.115897 0.115833 0.115746 0.115655 0.115574 0.115512 0.115474 0.115462 0.115476 0.115512 0.115560 0.115602 0.115618 0.115587 0.115496 0.115344 0.115142 0.114908 0.114664 0.114430 0.114218 0.114036 0.113889 0.113780 0.113713 0.113689 0.113705 0.113750 0.113800 0.113831 0.113820 0.113762 0.113666 0.113556 0.113458 0.113388 0.113353 0.113347 0.113363 0.113397 0.113451 0.113528 0.113624 0.113728 0.113819 0.113873 0.113870 0.113800 0.113664 0.113470 0.113235 0.112976 0.112712 0.112464 0.112254 0.112103 0.112027 0.112030 0.112103 0.112221 0.112351 0.112456 0.112508 0.112492 0.112407 0.112262 0.112078 0.111877 0.111681 0.111508 0.111370 0.111269 0.111202 0.111159 0.111132 0.111117 0.111113 0.111129 0.111174 0.111257 0.111382 0.111542 0.111723 0.111908 0.112078 0.112218 0.112313 0.112356 0.112346 0.112290 0.112206 0.112117 0.112048 0.112016 0.112028 0.112072 0.112129 0.112171 0.112174 0.112123 0.112015 0.111861 0.111685 0.111515 0.111382 0.111306 0.111298 0.111354 0.111453 0.111567 0.111664 0.111714 0.111704 0.111633 0.111516 0.111376 0.111235 0.111111 0.111012 0.110941 0.110903 0.110898 0.110933 0.111009 0.111121 0.111259 0.111402 0.111527 0.111615 0.111652 0.111638 0.111581 0.111496 0.111401 0.111314 0.111248 0.111212 0.111216 0.111262 0.111351 0.111471 0.111605 0.111725 0.111802 0.111810 0.111743 0.111614 0.111457 0.111319 0.111244 0.111262 0.111377 0.111569 0.111805 0.112049 0.112276 0.112475 0.112647 0.112796 0.112932 0.113056 0.113170 0.113271 0.113358 0.113433 0.113493 0.113540 0.113570 0.113582 0.113573 0.113546 0.113508 0.113464 0.113422 0.113385 0.113353 0.113325 0.113297 0.113262 0.113215 0.113144 0.113043 0.112908 0.112744 0.112564 0.112385 0.112225 0.112098 0.112008 0.111957 0.111940 0.111950 0.111985 0.112045 0.112134 0.112254 0.112403 0.112569 0.112730 0.112861 0.112943 0.112971 0.112951 0.112905 0.112857 0.112825 0.112818 0.112832 0.112855 0.112871 0.112868 0.112839 0.112784 0.112714 0.112642 0.112582 0.112540 0.112517 0.112504 0.112494 0.112478 0.112454 0.112423 0.112387 0.112351 0.112319 0.112301 0.112305 0.112343 0.112424 0.112547 0.112703 0.112875 0.113041 0.113183 0.113285 0.113344 0.113359 0.113338 0.113289 0.113222 0.113142 0.113058 0.112975 0.112905 0.112857 0.112844 0.112868 0.112927 0.113007 0.113091 0.113162 0.113207 0.113221 0.113210 0.113180 0.113138 0.113086 0.113022 0.112947 0.112868 0.112797 0.112751 0.112743 0.112776 0.112838 0.112906 0.112956 0.112964 0.112921 0.112833 0.112715 0.112593 0.112492 0.112428 0.112413 0.112446 0.112517 0.112607 0.112693 0.112749 0.112756 0.112705 0.112601 0.112463 0.112312 0.112170 0.112055 0.111975 0.111934 0.111928 0.111952 0.111997 0.112055 0.112119 0.112186 0.112255 0.112327 0.112404 0.112489 0.112580 0.112672 0.112750 0.112792 0.112772 0.112663 0.112449 0.112126 0.111712 0.111242 0.110762 0.110322 0.109966 0.109731 0.109637 0.109689 0.109873 0.110155 0.110488 0.110814 0.111082 0.111251 0.111306 0.111255 0.111125 0.110953 0.110774 0.110614 0.110484 0.110387 0.110319 0.110279 0.110265 0.110279 0.110320 0.110381 0.110448 0.110506 0.110542 0.110549 0.110525 0.110474 0.110403 0.110321 0.110237 0.110159 0.110089 0.110023 0.109950 0.109854 0.109726 0.109565 0.109385 0.109207 0.109053 0.108937 0.108858 0.108800 0.108742 0.108665 0.108557 0.108417 0.108252 0.108066 0.107861 0.107635 0.107393 0.107142 0.106900 0.106687 0.106520 0.106403 0.106328 0.106276 0.106224 0.106152 0.106046 0.105903 0.105731 0.105548 0.105375 0.105236 0.105149 0.105123 0.105151 0.105217 0.105292 0.105348 0.105358 0.105304 0.105182 0.104997 0.104773 0.104541 0.104340 0.104202 0.104149 0.104181 0.104280 0.104410 0.104536 0.104627 0.104669 0.104663 0.104625 0.104572 0.104521 0.104486 0.104471 0.104477 0.104495 0.104514 0.104519 0.104496 0.104439 0.104350 0.104237 0.104111 0.103984 0.103857 0.103729 0.103595 0.103451 0.103300 0.103151 0.103016 0.102905 0.102819 0.102749 0.102675 0.102579 0.102445 0.102273 0.102070 0.101857 0.101658 0.101495 0.101378 0.101309 0.101278 0.101268 0.101262 0.101246 0.101210 0.101153 0.101083 0.101015 0.100969 0.100960 0.100996 0.101070 0.101162 0.101244 0.101283 0.101255 0.101150 0.100976 0.100756 0.100530 0.100338 0.100214 0.100176 0.100221 0.100323 0.100448 0.100558 0.100626 0.100642 0.100611 0.100550 0.100476 0.100404 0.100343 0.100293 0.100253 0.100219 0.100192 0.100173 0.100164 0.100168 0.100182 0.100201 0.100218 0.100226 0.100220 0.100202 0.100172 0.100133 0.100086 0.100027 0.099954 0.099863 0.099756 0.099644 0.099538 0.099457 0.099410 0.099404 0.099439 0.099506 0.099596 0.099697 0.099793 0.099865 0.099896 0.099869 0.099785 0.099659 0.099521 0.099414 0.099376 0.099435 0.099593 0.099833 0.100124 0.100426 0.100701 0.100924 0.101082 0.101178 0.101223 0.101232 0.101215 0.101178 0.101118 0.101033 0.100923 0.100796 0.100670 0.100566 0.100506 0.100505 0.100565 0.100676 0.100813 0.100948 0.101053 0.101109 0.101107 0.101049 0.100948 0.100822 0.100691 0.100575 0.100491 0.100455 0.100475 0.100550 0.100673 0.100828 0.100993 0.101150 0.101288 0.101404 0.101508 0.101612 0.101725 0.101846 0.101964 0.102058 0.102109 0.102107 0.102053 0.101957 0.101837 0.101707 0.101577 0.101453 0.101340 0.101240 0.101161 0.101108 0.101089 0.101109 0.101172 0.101275 0.101411 0.101570 0.101740 0.101912 0.102080 0.102237 0.102377 0.102490 0.102569 0.102608 0.102610 0.102587 0.102556 0.102544 0.102575 0.102669 0.102834 0.103060 0.103315 0.103555 0.103733 0.103815 0.103790 0.103675 0.103507 0.103336 0.103206 0.103150 0.103180 0.103294 0.103475 0.103705 0.103962 0.104231 0.104500 0.104758 0.104993 0.105193 0.105346 0.105445 0.105492 0.105491 0.105454 0.105389 0.105303 0.105197 0.105065 0.104903 0.104705 0.104478 0.104236 0.104005 0.103817 0.103701 0.103672 0.103723 0.103826 0.103936 0.104005 0.103994 0.103887 0.103693 0.103442 0.103175 0.102935 0.102753 0.102646 0.102622 0.102681 0.102818 0.103021 0.103272 0.103541 0.103788 0.103975 0.104073 0.104070 0.103973 0.103804 0.103590 0.103361 0.103146 0.102967 0.102845 0.102796 0.102821 0.102913 0.103057 0.103234 0.103432 0.103643 0.103864 0.104090 0.104309 0.104505 0.104664 0.104781 0.104861 0.104921 0.104980 0.105054 0.105146 0.105245 0.105329 0.105373 0.105355 0.105272 0.105135 0.104969 0.104809 0.104684 0.104610 0.104585 0.104591 0.104607 0.104611 0.104594 0.104558 0.104517 0.104482 0.104465 0.104465 0.104476 0.104491 0.104504 0.104516 0.104535 0.104576 0.104654 0.104781 0.104961 0.105188 0.105444 0.105704 0.105938 0.106117 0.106215 0.106219 0.106128 0.105961 0.105748 0.105528 0.105338 0.105201 0.105128 0.105110 0.105123 0.105142 0.105141 0.105107 0.105038 0.104947 0.104848 0.104759 0.104688 0.104641 0.104620 0.104626 0.104659 0.104712 0.104774 0.104825 0.104841 0.104802 0.104702 0.104548 0.104365 0.104184 0.104038 0.103955 0.103950 0.104031 0.104189 0.104409 0.104663 0.104921 0.105154 0.105336 0.105452 0.105494 0.105464 0.105372 0.105232 0.105063 0.104886 0.104720 0.104581 0.104475 0.104402 0.104353 0.104317 0.104281 0.104234 0.104167 0.104072 0.103947 0.103793 0.103620 0.103446 0.103299 0.103207 0.103195 0.103274 0.103437 0.103658 0.103903 0.104133 0.104319 0.104443 0.104504 0.104511 0.104478 0.104422 0.104355 0.104288 0.104229 0.104184 0.104160 0.104160 0.104183 0.104223 0.104269 0.104310 0.104335 0.104340 0.104321 0.104280 0.104219 0.104138 0.104039 0.103924 0.103796 0.103664 0.103535 0.103423 0.103336 0.103284 0.103272 0.103299 0.103359 0.103445 0.103548 0.103662 0.103785 0.103916 0.104052 0.104188 0.104318 0.104435 0.104531 0.104599 0.104628 0.104609 0.104531 0.104388 0.104179 0.103916 0.103619 0.103316 0.103037 0.102802 0.102618 0.102479 0.102365 0.102255 0.102133 0.101994 0.101849 0.101719 0.101630 0.101598 0.101629 0.101713 0.101830 0.101960 0.102088 0.102209 0.102326 0.102447 0.102581 0.102735 0.102914 0.103122 0.103360 0.103625 0.103905 0.104188 0.104452 0.104679 0.104855 0.104976 0.105048 0.105088 0.105113 0.105133 0.105147 0.105144 

0.121343 0.121632 0.121903 0.122154 0.122382 0.122587 0.122774 0.122950 0.123123 0.123307 0.123514 0.123754 0.124037 0.124364 0.124731 0.125126 0.125533 0.125937 0.126325 0.126693 0.127045 0.127391 0.127750 0.128143 0.128588 0.129099 0.129680 0.130329 0.131038 0.131806 0.132633 0.133528 0.134504 0.135567 0.136708 0.137905 0.139112 0.140273 0.141323 0.142203 0.142867 0.143286 0.143450 0.143366 0.143054 0.142538 0.141844 0.141000 0.140032 0.138970 0.137849 0.136705 0.135577 0.134500 0.133499 0.132589 0.131765 0.131011 0.130298 0.129600 0.128895 0.128177 0.127454 0.126743 0.126064 0.125433 0.124857 0.124333 0.123851 0.123401 0.122970 0.122552 0.122144 0.121746 0.121365 0.121011 0.120696 0.120431 0.120224 0.120076 0.119982 0.119932 0.119912 0.119909 0.119911 0.119907 0.119890 0.119859 0.119812 0.119751 0.119677 0.119585 0.119468 0.119315 0.119120 0.118881 0.118606 0.118309 0.118008 0.117721 0.117458 0.117223 0.117015 0.116832 0.116669 0.116525 0.116397 0.116282 0.116175 0.116067 0.115945 0.115798 0.115621 0.115420 0.115213 0.115028 0.114893 0.114834 0.114859 0.114960 0.115117 0.115304 0.115498 0.115680 0.115835 0.115954 0.116028 0.116052 0.116030 0.115973 0.115895 0.115816 0.115750 0.115707 0.115691 0.115703 0.115741 0.115798 0.115862 0.115913 0.115928 0.115889 0.115785 0.115617 0.115398 0.115151 0.114896 0.114653 0.114433 0.114242 0.114083 0.113957 0.113871 0.113826 0.113824 0.113852 0.113889 0.113910 0.113893 0.113830 0.113732 0.113621 0.113525 0.113460 0.113431 0.113434 0.113461 0.113506 0.113568 0.113650 0.113748 0.113851 0.113940 0.113992 0.113990 0.113923 0.113792 0.113605 0.113376 0.113124 0.112867 0.112626 0.112424 0.112282 0.112214 0.112225 0.112305 0.112430 0.112566 0.112678 0.112737 0.112727 0.112645 0.112499 0.112309 0.112096 0.111883 0.111690 0.111530 0.111409 0.111323 0.111266 0.111228 0.111206 0.111199 0.111214 0.111262 0.111353 0.111488 0.111659 0.111852 0.112046 0.112221 0.112360 0.112450 0.112483 0.112461 0.112394 0.112300 0.112205 0.112132 0.112099 0.112111 0.112156 0.112214 0.112257 0.112262 0.112214 0.112110 0.111963 0.111796 0.111637 0.111515 0.111451 0.111455 0.111520 0.111625 0.111744 0.111842 0.111896 0.111889 0.111822 0.111709 0.111572 0.111432 0.111305 0.111202 0.111128 0.111086 0.111082 0.111120 0.111202 0.111322 0.111467 0.111614 0.111741 0.111827 0.111860 0.111840 0.111775 0.111682 0.111578 0.111481 0.111405 0.111359 0.111351 0.111387 0.111465 0.111577 0.111704 0.111819 0.111894 0.111903 0.111840 0.111714 0.111561 0.111424 0.111348 0.111362 0.111471 0.111657 0.111888 0.112127 0.112350 0.112542 0.112704 0.112840 0.112960 0.113070 0.113173 0.113270 0.113362 0.113446 0.113522 0.113587 0.113635 0.113665 0.113672 0.113659 0.113630 0.113593 0.113553 0.113517 0.113485 0.113456 0.113427 0.113393 0.113345 0.113274 0.113171 0.113033 0.112866 0.112683 0.112502 0.112340 0.112211 0.112120 0.112064 0.112041 0.112043 0.112070 0.112123 0.112207 0.112325 0.112476 0.112645 0.112811 0.112948 0.113036 0.113068 0.113052 0.113007 0.112957 0.112920 0.112907 0.112915 0.112934 0.112951 0.112954 0.112935 0.112895 0.112841 0.112784 0.112736 0.112702 0.112683 0.112671 0.112660 0.112643 0.112618 0.112587 0.112552 0.112516 0.112485 0.112466 0.112469 0.112506 0.112586 0.112711 0.112872 0.113050 0.113224 0.113369 0.113471 0.113521 0.113521 0.113481 0.113413 0.113328 0.113235 0.113142 0.113058 0.112991 0.112952 0.112951 0.112993 0.113071 0.113173 0.113276 0.113360 0.113409 0.113418 0.113391 0.113338 0.113271 0.113198 0.113120 0.113042 0.112968 0.112909 0.112879 0.112887 0.112931 0.113001 0.113071 0.113116 0.113115 0.113058 0.112953 0.112817 0.112679 0.112562 0.112488 0.112466 0.112495 0.112564 0.112654 0.112740 0.112796 0.112803 0.112753 0.112652 0.112518 0.112374 0.112241 0.112134 0.112062 0.112024 0.112019 0.112040 0.112082 0.112140 0.112208 0.112286 0.112372 0.112464 0.112564 0.112669 0.112775 0.112874 0.112950 0.112984 0.112951 0.112826 0.112598 0.112265 0.111847 0.111377 0.110903 0.110470 0.110124 0.109898 0.109813 0.109872 0.110062 0.110349 0.110685 0.111014 0.111280 0.111446 0.111494 0.111434 0.111293 0.111111 0.110925 0.110763 0.110638 0.110552 0.110502 0.110482 0.110489 0.110522 0.110577 0.110645 0.110713 0.110768 0.110795 0.110790 0.110752 0.110687 0.110602 0.110508 0.110415 0.110331 0.110259 0.110196 0.110128 0.110040 0.109921 0.109769 0.109595 0.109421 0.109271 0.109157 0.109081 0.109027 0.108975 0.108906 0.108809 0.108682 0.108530 0.108355 0.108156 0.107931 0.107683 0.107423 0.107171 0.106952 0.106785 0.106673 0.106609 0.106570 0.106531 0.106468 0.106367 0.106223 0.106047 0.105855 0.105673 0.105526 0.105432 0.105400 0.105423 0.105482 0.105553 0.105605 0.105615 0.105564 0.105447 0.105270 0.105052 0.104823 0.104619 0.104471 0.104401 0.104413 0.104489 0.104598 0.104705 0.104782 0.104814 0.104803 0.104761 0.104707 0.104655 0.104619 0.104603 0.104607 0.104624 0.104642 0.104647 0.104625 0.104571 0.104484 0.104374 0.104251 0.104124 0.103996 0.103864 0.103724 0.103573 0.103414 0.103258 0.103119 0.103006 0.102921 0.102852 0.102781 0.102689 0.102560 0.102392 0.102194 0.101985 0.101790 0.101629 0.101513 0.101443 0.101409 0.101396 0.101387 0.101369 0.101334 0.101283 0.101224 0.101170 0.101138 0.101141 0.101182 0.101256 0.101341 0.101412 0.101439 0.101400 0.101284 0.101100 0.100870 0.100630 0.100421 0.100278 0.100220 0.100248 0.100340 0.100464 0.100582 0.100666 0.100703 0.100693 0.100648 0.100583 0.100511 0.100440 0.100374 0.100314 0.100261 0.100219 0.100192 0.100183 0.100195 0.100224 0.100262 0.100299 0.100327 0.100339 0.100334 0.100314 0.100280 0.100235 0.100174 0.100096 0.099999 0.099885 0.099765 0.099651 0.099560 0.099504 0.099489 0.099514 0.099575 0.099663 0.099768 0.099875 0.099965 0.100017 0.100015 0.099955 0.099849 0.099728 0.099635 0.099609 0.099677 0.099844 0.100093 0.100390 0.100697 0.100974 0.101197 0.101353 0.101445 0.101486 0.101491 0.101471 0.101431 0.101369 0.101280 0.101167 0.101036 0.100906 0.100800 0.100740 0.100741 0.100805 0.100919 0.101059 0.101195 0.101298 0.101350 0.101341 0.101276 0.101166 0.101029 0.100885 0.100754 0.100653 0.100601 0.100606 0.100670 0.100786 0.100939 0.101107 0.101270 0.101416 0.101542 0.101653 0.101761 0.101875 0.101993 0.102104 0.102189 0.102230 0.102219 0.102158 0.102058 0.101937 0.101809 0.101685 0.101571 0.101469 0.101383 0.101317 0.101275 0.101263 0.101287 0.101349 0.101449 0.101579 0.101732 0.101897 0.102065 0.102227 0.102378 0.102509 0.102610 0.102673 0.102695 0.102681 0.102645 0.102609 0.102597 0.102635 0.102741 0.102921 0.103163 0.103434 0.103689 0.103882 0.103979 0.103969 0.103868 0.103713 0.103550 0.103424 0.103367 0.103393 0.103499 0.103671 0.103890 0.104137 0.104396 0.104653 0.104897 0.105115 0.105297 0.105432 0.105518 0.105554 0.105550 0.105515 0.105458 0.105383 0.105289 0.105171 0.105019 0.104831 0.104609 0.104368 0.104136 0.103944 0.103822 0.103784 0.103827 0.103921 0.104024 0.104087 0.104073 0.103965 0.103772 0.103524 0.103263 0.103027 0.102849 0.102748 0.102729 0.102793 0.102936 0.103148 0.103408 0.103687 0.103946 0.104147 0.104258 0.104268 0.104181 0.104019 0.103809 0.103580 0.103361 0.103177 0.103050 0.102995 0.103016 0.103104 0.103245 0.103419 0.103613 0.103820 0.104036 0.104257 0.104469 0.104659 0.104814 0.104926 0.105003 0.105060 0.105115 0.105181 0.105263 0.105349 0.105421 0.105455 0.105436 0.105357 0.105231 0.105081 0.104938 0.104830 0.104771 0.104758 0.104772 0.104789 0.104789 0.104761 0.104709 0.104646 0.104588 0.104546 0.104523 0.104516 0.104518 0.104524 0.104535 0.104559 0.104608 0.104695 0.104831 0.105016 0.105243 0.105495 0.105745 0.105965 0.106126 0.106205 0.106191 0.106086 0.105909 0.105693 0.105474 0.105288 0.105159 0.105093 0.105080 0.105099 0.105121 0.105123 0.105093 0.105032 0.104949 0.104862 0.104784 0.104723 0.104682 0.104661 0.104663 0.104688 0.104734 0.104793 0.104845 0.104867 0.104837 0.104747 0.104602 0.104428 0.104255 0.104116 0.104040 0.104042 0.104127 0.104289 0.104510 0.104764 0.105021 0.105249 0.105423 0.105528 0.105557 0.105514 0.105408 0.105255 0.105075 0.104889 0.104717 0.104573 0.104466 0.104396 0.104355 0.104333 0.104314 0.104285 0.104235 0.104153 0.104035 0.103881 0.103702 0.103519 0.103360 0.103259 0.103240 0.103316 0.103479 0.103706 0.103960 0.104203 0.104405 0.104546 0.104624 0.104646 0.104627 0.104582 0.104526 0.104467 0.104415 0.104374 0.104350 0.104347 0.104361 0.104388 0.104418 0.104439 0.104445 0.104431 0.104396 0.104343 0.104274 0.104190 0.104093 0.103985 0.103868 0.103751 0.103640 0.103545 0.103474 0.103435 0.103429 0.103458 0.103516 0.103596 0.103691 0.103795 0.103906 0.104022 0.104140 0.104258 0.104368 0.104467 0.104547 0.104604 0.104629 0.104614 0.104546 0.104416 0.104223 0.103975 0.103690 0.103395 0.103117 0.102879 0.102690 0.102545 0.102428 0.102319 0.102202 0.102072 0.101937 0.101815 0.101730 0.101698 0.101724 0.101799 0.101906 0.102027 0.102148 0.102267 0.102387 0.102518 0.102666 0.102838 0.103036 0.103261 0.103511 0.103780 0.104059 0.104335 0.104591 0.104812 0.104987 0.105113 0.105197 0.105252 0.105292 0.105325 0.105347 0.105346
[truncated: 26,695,910 more chars]
