# Supplementary material for: Distinct dynamics of neuronal activity during concurrent motor planning and execution
Source: Nat Commun. 2021 Sep 10;12:5390. doi: 10.1038/s41467-021-25558-8 (PMC8433382; doi:10.1038/s41467-021-25558-8)
Supplement: Supplementary file 5 — Source Data [file 41467_2021_25558_MOESM5_ESM.zip › Source Data/SFigure5/MS_Figure5B.txt]

groupedAnalysis_fullCorrelation_HighRes_v10.m
----------------------------------------------------------------------
**********************************************************************
----------------------------------------------------------------------
Taus in S1. Rows: Animals. Columns: Time in trial in 10 ms bins.
#Rows: 5.000000
#Cols: 1001.000000

Column values: 
-500.000000 -499.000000 -498.000000 -497.000000 -496.000000 -495.000000 -494.000000 -493.000000 -492.000000 -491.000000 -490.000000 -489.000000 -488.000000 -487.000000 -486.000000 -485.000000 -484.000000 -483.000000 -482.000000 -481.000000 -480.000000 -479.000000 -478.000000 -477.000000 -476.000000 -475.000000 -474.000000 -473.000000 -472.000000 -471.000000 -470.000000 -469.000000 -468.000000 -467.000000 -466.000000 -465.000000 -464.000000 -463.000000 -462.000000 -461.000000 -460.000000 -459.000000 -458.000000 -457.000000 -456.000000 -455.000000 -454.000000 -453.000000 -452.000000 -451.000000 -450.000000 -449.000000 -448.000000 -447.000000 -446.000000 -445.000000 -444.000000 -443.000000 -442.000000 -441.000000 -440.000000 -439.000000 -438.000000 -437.000000 -436.000000 -435.000000 -434.000000 -433.000000 -432.000000 -431.000000 -430.000000 -429.000000 -428.000000 -427.000000 -426.000000 -425.000000 -424.000000 -423.000000 -422.000000 -421.000000 -420.000000 -419.000000 -418.000000 -417.000000 -416.000000 -415.000000 -414.000000 -413.000000 -412.000000 -411.000000 -410.000000 -409.000000 -408.000000 -407.000000 -406.000000 -405.000000 -404.000000 -403.000000 -402.000000 -401.000000 -400.000000 -399.000000 -398.000000 -397.000000 -396.000000 -395.000000 -394.000000 -393.000000 -392.000000 -391.000000 -390.000000 -389.000000 -388.000000 -387.000000 -386.000000 -385.000000 -384.000000 -383.000000 -382.000000 -381.000000 -380.000000 -379.000000 -378.000000 -377.000000 -376.000000 -375.000000 -374.000000 -373.000000 -372.000000 -371.000000 -370.000000 -369.000000 -368.000000 -367.000000 -366.000000 -365.000000 -364.000000 -363.000000 -362.000000 -361.000000 -360.000000 -359.000000 -358.000000 -357.000000 -356.000000 -355.000000 -354.000000 -353.000000 -352.000000 -351.000000 -350.000000 -349.000000 -348.000000 -347.000000 -346.000000 -345.000000 -344.000000 -343.000000 -342.000000 -341.000000 -340.000000 -339.000000 -338.000000 -337.000000 -336.000000 -335.000000 -334.000000 -333.000000 -332.000000 -331.000000 -330.000000 -329.000000 -328.000000 -327.000000 -326.000000 -325.000000 -324.000000 -323.000000 -322.000000 -321.000000 -320.000000 -319.000000 -318.000000 -317.000000 -316.000000 -315.000000 -314.000000 -313.000000 -312.000000 -311.000000 -310.000000 -309.000000 -308.000000 -307.000000 -306.000000 -305.000000 -304.000000 -303.000000 -302.000000 -301.000000 -300.000000 -299.000000 -298.000000 -297.000000 -296.000000 -295.000000 -294.000000 -293.000000 -292.000000 -291.000000 -290.000000 -289.000000 -288.000000 -287.000000 -286.000000 -285.000000 -284.000000 -283.000000 -282.000000 -281.000000 -280.000000 -279.000000 -278.000000 -277.000000 -276.000000 -275.000000 -274.000000 -273.000000 -272.000000 -271.000000 -270.000000 -269.000000 -268.000000 -267.000000 -266.000000 -265.000000 -264.000000 -263.000000 -262.000000 -261.000000 -260.000000 -259.000000 -258.000000 -257.000000 -256.000000 -255.000000 -254.000000 -253.000000 -252.000000 -251.000000 -250.000000 -249.000000 -248.000000 -247.000000 -246.000000 -245.000000 -244.000000 -243.000000 -242.000000 -241.000000 -240.000000 -239.000000 -238.000000 -237.000000 -236.000000 -235.000000 -234.000000 -233.000000 -232.000000 -231.000000 -230.000000 -229.000000 -228.000000 -227.000000 -226.000000 -225.000000 -224.000000 -223.000000 -222.000000 -221.000000 -220.000000 -219.000000 -218.000000 -217.000000 -216.000000 -215.000000 -214.000000 -213.000000 -212.000000 -211.000000 -210.000000 -209.000000 -208.000000 -207.000000 -206.000000 -205.000000 -204.000000 -203.000000 -202.000000 -201.000000 -200.000000 -199.000000 -198.000000 -197.000000 -196.000000 -195.000000 -194.000000 -193.000000 -192.000000 -191.000000 -190.000000 -189.000000 -188.000000 -187.000000 -186.000000 -185.000000 -184.000000 -183.000000 -182.000000 -181.000000 -180.000000 -179.000000 -178.000000 -177.000000 -176.000000 -175.000000 -174.000000 -173.000000 -172.000000 -171.000000 -170.000000 -169.000000 -168.000000 -167.000000 -166.000000 -165.000000 -164.000000 -163.000000 -162.000000 -161.000000 -160.000000 -159.000000 -158.000000 -157.000000 -156.000000 -155.000000 -154.000000 -153.000000 -152.000000 -151.000000 -150.000000 -149.000000 -148.000000 -147.000000 -146.000000 -145.000000 -144.000000 -143.000000 -142.000000 -141.000000 -140.000000 -139.000000 -138.000000 -137.000000 -136.000000 -135.000000 -134.000000 -133.000000 -132.000000 -131.000000 -130.000000 -129.000000 -128.000000 -127.000000 -126.000000 -125.000000 -124.000000 -123.000000 -122.000000 -121.000000 -120.000000 -119.000000 -118.000000 -117.000000 -116.000000 -115.000000 -114.000000 -113.000000 -112.000000 -111.000000 -110.000000 -109.000000 -108.000000 -107.000000 -106.000000 -105.000000 -104.000000 -103.000000 -102.000000 -101.000000 -100.000000 -99.000000 -98.000000 -97.000000 -96.000000 -95.000000 -94.000000 -93.000000 -92.000000 -91.000000 -90.000000 -89.000000 -88.000000 -87.000000 -86.000000 -85.000000 -84.000000 -83.000000 -82.000000 -81.000000 -80.000000 -79.000000 -78.000000 -77.000000 -76.000000 -75.000000 -74.000000 -73.000000 -72.000000 -71.000000 -70.000000 -69.000000 -68.000000 -67.000000 -66.000000 -65.000000 -64.000000 -63.000000 -62.000000 -61.000000 -60.000000 -59.000000 -58.000000 -57.000000 -56.000000 -55.000000 -54.000000 -53.000000 -52.000000 -51.000000 -50.000000 -49.000000 -48.000000 -47.000000 -46.000000 -45.000000 -44.000000 -43.000000 -42.000000 -41.000000 -40.000000 -39.000000 -38.000000 -37.000000 -36.000000 -35.000000 -34.000000 -33.000000 -32.000000 -31.000000 -30.000000 -29.000000 -28.000000 -27.000000 -26.000000 -25.000000 -24.000000 -23.000000 -22.000000 -21.000000 -20.000000 -19.000000 -18.000000 -17.000000 -16.000000 -15.000000 -14.000000 -13.000000 -12.000000 -11.000000 -10.000000 -9.000000 -8.000000 -7.000000 -6.000000 -5.000000 -4.000000 -3.000000 -2.000000 -1.000000 0.000000 1.000000 2.000000 3.000000 4.000000 5.000000 6.000000 7.000000 8.000000 9.000000 10.000000 11.000000 12.000000 13.000000 14.000000 15.000000 16.000000 17.000000 18.000000 19.000000 20.000000 21.000000 22.000000 23.000000 24.000000 25.000000 26.000000 27.000000 28.000000 29.000000 30.000000 31.000000 32.000000 33.000000 34.000000 35.000000 36.000000 37.000000 38.000000 39.000000 40.000000 41.000000 42.000000 43.000000 44.000000 45.000000 46.000000 47.000000 48.000000 49.000000 50.000000 51.000000 52.000000 53.000000 54.000000 55.000000 56.000000 57.000000 58.000000 59.000000 60.000000 61.000000 62.000000 63.000000 64.000000 65.000000 66.000000 67.000000 68.000000 69.000000 70.000000 71.000000 72.000000 73.000000 74.000000 75.000000 76.000000 77.000000 78.000000 79.000000 80.000000 81.000000 82.000000 83.000000 84.000000 85.000000 86.000000 87.000000 88.000000 89.000000 90.000000 91.000000 92.000000 93.000000 94.000000 95.000000 96.000000 97.000000 98.000000 99.000000 100.000000 101.000000 102.000000 103.000000 104.000000 105.000000 106.000000 107.000000 108.000000 109.000000 110.000000 111.000000 112.000000 113.000000 114.000000 115.000000 116.000000 117.000000 118.000000 119.000000 120.000000 121.000000 122.000000 123.000000 124.000000 125.000000 126.000000 127.000000 128.000000 129.000000 130.000000 131.000000 132.000000 133.000000 134.000000 135.000000 136.000000 137.000000 138.000000 139.000000 140.000000 141.000000 142.000000 143.000000 144.000000 145.000000 146.000000 147.000000 148.000000 149.000000 150.000000 151.000000 152.000000 153.000000 154.000000 155.000000 156.000000 157.000000 158.000000 159.000000 160.000000 161.000000 162.000000 163.000000 164.000000 165.000000 166.000000 167.000000 168.000000 169.000000 170.000000 171.000000 172.000000 173.000000 174.000000 175.000000 176.000000 177.000000 178.000000 179.000000 180.000000 181.000000 182.000000 183.000000 184.000000 185.000000 186.000000 187.000000 188.000000 189.000000 190.000000 191.000000 192.000000 193.000000 194.000000 195.000000 196.000000 197.000000 198.000000 199.000000 200.000000 201.000000 202.000000 203.000000 204.000000 205.000000 206.000000 207.000000 208.000000 209.000000 210.000000 211.000000 212.000000 213.000000 214.000000 215.000000 216.000000 217.000000 218.000000 219.000000 220.000000 221.000000 222.000000 223.000000 224.000000 225.000000 226.000000 227.000000 228.000000 229.000000 230.000000 231.000000 232.000000 233.000000 234.000000 235.000000 236.000000 237.000000 238.000000 239.000000 240.000000 241.000000 242.000000 243.000000 244.000000 245.000000 246.000000 247.000000 248.000000 249.000000 250.000000 251.000000 252.000000 253.000000 254.000000 255.000000 256.000000 257.000000 258.000000 259.000000 260.000000 261.000000 262.000000 263.000000 264.000000 265.000000 266.000000 267.000000 268.000000 269.000000 270.000000 271.000000 272.000000 273.000000 274.000000 275.000000 276.000000 277.000000 278.000000 279.000000 280.000000 281.000000 282.000000 283.000000 284.000000 285.000000 286.000000 287.000000 288.000000 289.000000 290.000000 291.000000 292.000000 293.000000 294.000000 295.000000 296.000000 297.000000 298.000000 299.000000 300.000000 301.000000 302.000000 303.000000 304.000000 305.000000 306.000000 307.000000 308.000000 309.000000 310.000000 311.000000 312.000000 313.000000 314.000000 315.000000 316.000000 317.000000 318.000000 319.000000 320.000000 321.000000 322.000000 323.000000 324.000000 325.000000 326.000000 327.000000 328.000000 329.000000 330.000000 331.000000 332.000000 333.000000 334.000000 335.000000 336.000000 337.000000 338.000000 339.000000 340.000000 341.000000 342.000000 343.000000 344.000000 345.000000 346.000000 347.000000 348.000000 349.000000 350.000000 351.000000 352.000000 353.000000 354.000000 355.000000 356.000000 357.000000 358.000000 359.000000 360.000000 361.000000 362.000000 363.000000 364.000000 365.000000 366.000000 367.000000 368.000000 369.000000 370.000000 371.000000 372.000000 373.000000 374.000000 375.000000 376.000000 377.000000 378.000000 379.000000 380.000000 381.000000 382.000000 383.000000 384.000000 385.000000 386.000000 387.000000 388.000000 389.000000 390.000000 391.000000 392.000000 393.000000 394.000000 395.000000 396.000000 397.000000 398.000000 399.000000 400.000000 401.000000 402.000000 403.000000 404.000000 405.000000 406.000000 407.000000 408.000000 409.000000 410.000000 411.000000 412.000000 413.000000 414.000000 415.000000 416.000000 417.000000 418.000000 419.000000 420.000000 421.000000 422.000000 423.000000 424.000000 425.000000 426.000000 427.000000 428.000000 429.000000 430.000000 431.000000 432.000000 433.000000 434.000000 435.000000 436.000000 437.000000 438.000000 439.000000 440.000000 441.000000 442.000000 443.000000 444.000000 445.000000 446.000000 447.000000 448.000000 449.000000 450.000000 451.000000 452.000000 453.000000 454.000000 455.000000 456.000000 457.000000 458.000000 459.000000 460.000000 461.000000 462.000000 463.000000 464.000000 465.000000 466.000000 467.000000 468.000000 469.000000 470.000000 471.000000 472.000000 473.000000 474.000000 475.000000 476.000000 477.000000 478.000000 479.000000 480.000000 481.000000 482.000000 483.000000 484.000000 485.000000 486.000000 487.000000 488.000000 489.000000 490.000000 491.000000 492.000000 493.000000 494.000000 495.000000 496.000000 497.000000 498.000000 499.000000 500.000000 

Rows: 
0.385542 0.386128 0.386726 0.387334 0.387954 0.388586 0.389229 0.389883 0.390549 0.391227 0.391916 0.392616 0.393328 0.394052 0.394786 0.395533 0.396290 0.397059 0.397839 0.398630 0.399432 0.400245 0.401068 0.401902 0.402746 0.403599 0.404463 0.405336 0.406219 0.407110 0.408011 0.408920 0.409838 0.410763 0.411697 0.412638 0.413586 0.414541 0.415502 0.416470 0.417443 0.418421 0.419405 0.420392 0.422343 0.423390 0.424441 0.425495 0.426551 0.427609 0.428668 0.429728 0.430788 0.431847 0.432905 0.433960 0.435013 0.436063 0.437108 0.438148 0.439183 0.440211 0.441231 0.442244 0.443248 0.444242 0.445225 0.446198 0.447158 0.448105 0.449039 0.449958 0.450862 0.451749 0.452620 0.453472 0.454306 0.455121 0.455915 0.456689 0.457441 0.458171 0.458878 0.459561 0.460220 0.460854 0.461463 0.462046 0.462601 0.463130 0.463631 0.464104 0.464548 0.464963 0.465349 0.465705 0.466031 0.466326 0.466591 0.466826 0.467030 0.467202 0.467344 0.467455 0.467534 0.467583 0.467601 0.467588 0.467544 0.467471 0.467367 0.467233 0.467069 0.466877 0.466656 0.466406 0.466129 0.465825 0.465493 0.465136 0.464753 0.464345 0.463913 0.463457 0.462978 0.462477 0.461955 0.461412 0.460849 0.460267 0.459668 0.459051 0.458418 0.457769 0.457107 0.456430 0.455741 0.455040 0.454329 0.453608 0.452879 0.452141 0.451397 0.450648 0.449894 0.449136 0.448375 0.447613 0.446850 0.446088 0.445327 0.444568 0.443812 0.443061 0.442316 0.441577 0.440845 0.440121 0.439407 0.438703 0.438010 0.437330 0.436662 0.436009 0.435370 0.434748 0.434142 0.433553 0.432984 0.432433 0.431903 0.431395 0.430908 0.430444 0.430003 0.429588 0.429197 0.428833 0.428495 0.428186 0.427904 0.427652 0.427430 0.427239 0.427080 0.426953 0.426859 0.426798 0.426772 0.426782 0.426827 0.426909 0.427028 0.427185 0.427381 0.427617 0.427892 0.428208 0.428566 0.428965 0.429407 0.429892 0.430421 0.430994 0.431613 0.432277 0.432987 0.433744 0.434548 0.435400 0.436301 0.437250 0.438248 0.439296 0.440395 0.441544 0.442744 0.443996 0.445300 0.446656 0.448065 0.449526 0.451041 0.452610 0.454233 0.455909 0.457641 0.459426 0.461267 0.463163 0.465114 0.467121 0.470774 0.472983 0.475252 0.477581 0.479969 0.482417 0.484924 0.487491 0.490118 0.492803 0.495549 0.498353 0.501216 0.504137 0.507117 0.510155 0.513250 0.516402 0.519611 0.522875 0.526193 0.529566 0.532992 0.536471 0.540002 0.543585 0.547218 0.550901 0.554632 0.558411 0.562237 0.566108 0.570023 0.573982 0.577982 0.582024 0.586105 0.590224 0.594380 0.600387 0.604664 0.608974 0.613315 0.617686 0.622085 0.626511 0.630961 0.635435 0.639931 0.644446 0.648981 0.653532 0.658098 0.662678 0.667270 0.671872 0.676483 0.681101 0.685725 0.690352 0.694982 0.699613 0.704244 0.708872 0.713496 0.718115 0.722727 0.727331 0.731925 0.736508 0.741079 0.745636 0.750177 0.754702 0.759210 0.763697 0.768165 0.772611 0.777033 0.781432 0.785805 0.790152 0.794471 0.798762 0.803022 0.807251 0.811448 0.815612 0.819742 0.823836 0.827894 0.831915 0.835897 0.839840 0.843742 0.847603 0.851421 0.855196 0.858926 0.862611 0.866249 0.869840 0.873382 0.876874 0.880316 0.883706 0.887044 0.890327 0.893556 0.896728 0.899844 0.902902 0.905900 0.908838 0.911715 0.914528 0.917279 0.919964 0.922583 0.925135 0.927619 0.930033 0.932377 0.934648 0.936846 0.938970 0.941019 0.942991 0.945795 0.947613 0.949349 0.951004 0.952576 0.954064 0.955467 0.956783 0.958012 0.959152 0.960202 0.961161 0.962028 0.962802 0.963482 0.964066 0.964554 0.964944 0.965237 0.965429 0.965522 0.965513 0.965402 0.965189 0.964871 0.964449 0.963922 0.963290 0.962550 0.961704 0.960750 0.959687 0.958516 0.957236 0.955847 0.954348 0.952740 0.951021 0.949192 0.947253 0.945204 0.943044 0.940775 0.938396 0.935908 0.933310 0.930604 0.927384 0.924481 0.921470 0.918353 0.915129 0.911800 0.908367 0.904830 0.901190 0.897449 0.893608 0.889667 0.885629 0.881495 0.877265 0.872943 0.868528 0.864023 0.859430 0.854750 0.849985 0.845137 0.840208 0.835200 0.830114 0.824953 0.819719 0.814414 0.809040 0.803599 0.798094 0.792527 0.786899 0.781214 0.775473 0.769679 0.763835 0.757941 0.752002 0.746019 0.739995 0.733931 0.727831 0.721696 0.715530 0.709333 0.703110 0.696861 0.690590 0.683951 0.677666 0.671363 0.665044 0.658713 0.652371 0.646021 0.639664 0.633304 0.626942 0.620581 0.614222 0.607868 0.601521 0.595183 0.588856 0.582542 0.576242 0.569960 0.563696 0.557452 0.551231 0.545034 0.538862 0.532718 0.526603 0.520519 0.514468 0.508450 0.502468 0.496524 0.490145 0.484325 0.478545 0.472806 0.467108 0.461454 0.455845 0.450283 0.444767 0.439300 0.433883 0.428518 0.422520 0.417463 0.412433 0.407429 0.402452 0.397504 0.392588 0.387701 0.382869 0.378131 0.373463 0.368864 0.364333 0.359444 0.354992 0.350610 0.346297 0.342054 0.337882 0.333781 0.329751 0.325793 0.321906 0.318092 0.314349 0.310679 0.307080 0.303554 0.300100 0.296717 0.293406 0.290167 0.286998 0.283900 0.280872 0.277914 0.275025 0.272204 0.269452 0.266767 0.264149 0.261597 0.259111 0.256689 0.254331 0.252036 0.249803 0.247631 0.245521 0.243469 0.241477 0.239543 0.237665 0.235844 0.234078 0.232366 0.230708 0.229100 0.227543 0.226036 0.224605 0.223194 0.221830 0.220513 0.219241 0.218013 0.216830 0.215689 0.214593 0.213533 0.212517 0.211540 0.210602 0.209704 0.208842 0.208018 0.207231 0.206479 0.205763 0.205081 0.204434 0.203820 0.203239 0.202690 0.202173 0.201688 0.201234 0.200810 0.200417 0.200053 0.199718 0.199412 0.199134 0.198885 0.198663 0.198468 0.198300 0.198159 0.198044 0.197955 0.197892 0.197854 0.197842 0.197854 0.197890 0.197951 0.198036 0.198145 0.198278 0.198433 0.198613 0.198815 0.199040 0.199287 0.199557 0.199849 0.200164 0.200500 0.200859 0.201239 0.201641 0.202064 0.202508 0.202974 0.203461 0.203970 0.204499 0.205049 0.205620 0.206213 0.206825 0.207459 0.208114 0.208789 0.209485 0.210201 0.210939 0.211697 0.212476 0.213275 0.214096 0.214937 0.215799 0.216682 0.217586 0.218512 0.219458 0.220426 0.221415 0.222425 0.223457 0.224511 0.225586 0.226849 0.227961 0.229095 0.230252 0.231431 0.232633 0.233857 0.235105 0.236375 0.237669 0.238987 0.240328 0.241693 0.243083 0.244496 0.245934 0.247397 0.248885 0.250397 0.251935 0.253498 0.255087 0.256701 0.258341 0.260008 0.261701 0.263420 0.265166 0.266938 0.268737 0.270563 0.272417 0.274297 0.276204 0.278138 0.280100 0.282089 0.284105 0.286149 0.288219 0.290317 0.292441 0.294593 0.296772 0.298977 0.301208 0.303466 0.305750 0.308060 0.310396 0.312756 0.315142 0.317552 0.319987 0.322446 0.324927 0.327432 0.329959 0.332509 0.335079 0.337670 0.340282 0.342913 0.345563 0.348232 0.350917 0.353620 0.356338 0.359343 0.362075 0.364820 0.367576 0.370343 0.373121 0.375907 0.378701 0.381503 0.384311 0.387128 0.389951 0.392777 0.395607 0.398438 0.401255 0.404056 0.406842 0.409611 0.412362 0.415094 0.417806 0.420496 0.423164 0.426620 0.429384 0.432132 0.434864 0.437578 0.440273 0.442948 0.445601 0.448230 0.450836 0.453416 0.455968 0.458492 0.460986 0.463450 0.465882 0.468281 0.470646 0.472975 0.475268 0.477524 0.479741 0.481919 0.484057 0.486983 0.489080 0.491135 0.493146 0.495112 0.497033 0.498908 0.500737 0.502518 0.504251 0.505935 0.507570 0.509155 0.510690 0.512174 0.513607 0.514989 0.516319 0.517597 0.518824 0.519998 0.521120 0.522190 0.523208 0.524174 0.525088 0.525950 0.526761 0.527521 0.528230 0.528888 0.529497 0.530055 0.530565 0.531026 0.531440 0.531806 0.532125 0.532399 0.532627 0.532811 0.532951 0.533048 0.533103 0.533117 0.533090 0.533024 0.532919 0.532777 0.532598 0.532383 0.532134 0.531850 0.531534 0.531185 0.530806 0.530397 0.529958 0.529492 0.528998 0.528478 0.527933 0.527364 0.526771 0.526155 0.525518 0.524861 0.524183 0.523487 0.522772 0.522040 0.521291 0.520527 0.519747 0.518953 0.518146 0.517326 0.516493 0.515650 0.514795 0.513930 0.513056 0.512172 0.511280 0.510380 0.509473 0.508558 0.507637 0.506711 0.505778 0.504841 0.503899 0.502952 0.502002 0.501048 0.500090 0.499130 0.498167 0.497201 0.496234 0.495264 0.494293 0.493321 0.492347 0.491373 0.490397 0.489421 0.488445 0.487468 0.486492 0.485515 0.484538 0.483562 0.482586 0.481610 0.480635 0.479661 0.478688 0.477715 0.475685 0.474725 0.473766 0.472808 0.471851 0.470895 0.469940 0.468987 0.468035 0.467083 0.466132 0.465183 0.464235 0.463290 0.462346 0.461404 0.460464 0.459525 0.458589 0.457655 0.456723 0.455793 0.454865 0.453939 0.453016 0.452094 0.451175 0.450259 0.449344 0.448432 0.447523 0.446616 0.445711 0.444810 0.443910 0.443013 0.442119 0.441228 0.440339 0.439453 0.438570 0.437690 0.436812 0.435938 0.435066 0.434197 0.433331 0.432468 0.431608 0.430751 0.429897 0.429047 0.428199 0.427354 0.426513 0.425674 0.424839 0.424007 0.423178 0.422352 0.421529 0.420710 0.419893 0.417499 0.416762 0.416028 0.415296 0.414567 0.413841 0.413117 0.412396 0.411677 0.410960 0.410246 0.409535 0.408825 0.408112 0.407401 0.406692 0.405985 0.405281 0.404579 0.403879 0.403181 0.402485 0.401792 0.401100 0.400410 0.399723 0.399038 0.398355 0.397674 0.396996 0.396320 0.395647 0.394975 0.394306 0.393639 0.392974 0.392311 0.391650 0.390991 0.390334 0.389679 0.389026 0.388375 0.387725 0.387077 0.386432 0.385787 0.385145 0.384504 0.383865 0.383227 

0.339317 0.339566 0.339818 0.340072 0.340328 0.340586 0.340846 0.341109 0.341373 0.341640 0.341909 0.342179 0.342451 0.342725 0.343001 0.343279 0.343558 0.343839 0.344121 0.344405 0.344690 0.344977 0.345265 0.345554 0.345844 0.346135 0.346427 0.346720 0.347013 0.347308 0.347602 0.347898 0.348193 0.348489 0.348786 0.349082 0.349378 0.349674 0.349970 0.350266 0.350561 0.350856 0.351149 0.351443 0.351735 0.352026 0.352316 0.352605 0.352893 0.353179 0.353463 0.353746 0.354027 0.354305 0.354582 0.354857 0.355129 0.355399 0.355667 0.355931 0.356193 0.356453 0.356709 0.356962 0.357212 0.357459 0.357702 0.357942 0.358178 0.358411 0.358640 0.358865 0.359086 0.359303 0.359517 0.359726 0.359931 0.360132 0.360328 0.360521 0.360709 0.360893 0.361072 0.361247 0.361418 0.361584 0.361746 0.361904 0.362057 0.362206 0.362350 0.362490 0.362626 0.362758 0.362886 0.363009 0.363129 0.363244 0.363356 0.363463 0.363567 0.363668 0.363765 0.363858 0.363948 0.364035 0.364119 0.364200 0.364278 0.364353 0.364426 0.364496 0.364565 0.364631 0.364695 0.364757 0.364818 0.364877 0.364935 0.364991 0.365047 0.365102 0.365157 0.365211 0.365264 0.365318 0.365372 0.365426 0.365480 0.365536 0.365592 0.365649 0.365707 0.365766 0.365827 0.365890 0.365955 0.366022 0.366091 0.366163 0.366237 0.366314 0.366394 0.366477 0.366564 0.366654 0.366748 0.366845 0.366947 0.367052 0.367162 0.367276 0.367395 0.367519 0.367648 0.367782 0.367921 0.368065 0.368215 0.368371 0.368532 0.368700 0.368874 0.369053 0.369240 0.369433 0.369632 0.369839 0.370052 0.370272 0.370500 0.370735 0.370978 0.371228 0.371486 0.371753 0.372027 0.372309 0.373210 0.373501 0.373800 0.374108 0.374424 0.374749 0.375082 0.375425 0.375777 0.376138 0.376508 0.376888 0.377277 0.377677 0.378087 0.378509 0.378941 0.379383 0.379836 0.380300 0.380774 0.381260 0.381757 0.382265 0.382785 0.383316 0.383859 0.384415 0.384982 0.385562 0.386154 0.386759 0.387377 0.388008 0.388653 0.389310 0.389982 0.390679 0.391388 0.392111 0.392845 0.393593 0.394354 0.395128 0.395915 0.396716 0.397530 0.398357 0.399199 0.400054 0.400924 0.401807 0.402703 0.403612 0.404535 0.405472 0.406423 0.407389 0.408368 0.409362 0.410370 0.411393 0.412430 0.413482 0.414548 0.415629 0.416725 0.417836 0.418961 0.420101 0.421256 0.424386 0.425695 0.427025 0.428374 0.429744 0.431135 0.432546 0.433978 0.435430 0.436903 0.438395 0.439908 0.441443 0.442999 0.444577 0.446176 0.447798 0.449441 0.451107 0.452795 0.454505 0.456238 0.457993 0.459771 0.461571 0.463395 0.465241 0.467110 0.469002 0.470918 0.472856 0.474818 0.476802 0.480583 0.482670 0.484779 0.486912 0.489068 0.491247 0.493449 0.495674 0.497921 0.500190 0.502481 0.504794 0.507128 0.509483 0.511859 0.514256 0.516672 0.519108 0.521564 0.524038 0.526529 0.529038 0.531564 0.534107 0.536665 0.539238 0.541826 0.544427 0.547042 0.549668 0.552305 0.554953 0.557611 0.560277 0.562950 0.565630 0.568315 0.571004 0.573696 0.576391 0.579085 0.581780 0.584472 0.587161 0.589845 0.592522 0.595193 0.597853 0.600504 0.603141 0.605765 0.608373 0.610964 0.613535 0.616086 0.618614 0.621117 0.623594 0.626043 0.628462 0.630848 0.633200 0.635517 0.637795 0.640033 0.642230 0.644382 0.646488 0.648546 0.650554 0.652510 0.654412 0.656257 0.658045 0.659772 0.661438 0.663039 0.665797 0.667271 0.668674 0.670005 0.671263 0.672444 0.673548 0.674573 0.675518 0.676380 0.677159 0.677852 0.678459 0.678978 0.679408 0.679747 0.679996 0.680153 0.680216 0.680185 0.680060 0.679840 0.679524 0.679112 0.678603 0.677998 0.676205 0.675423 0.674546 0.673572 0.672503 0.671338 0.670078 0.668723 0.667274 0.665732 0.664098 0.662372 0.660555 0.658648 0.656653 0.654571 0.652402 0.650149 0.647813 0.645396 0.642898 0.640322 0.637670 0.634943 0.632143 0.629272 0.626332 0.623325 0.620254 0.617120 0.613925 0.610672 0.607363 0.603999 0.600584 0.597120 0.593608 0.590052 0.586453 0.582814 0.579137 0.575425 0.571679 0.567902 0.564096 0.560263 0.556407 0.552528 0.548629 0.544713 0.540780 0.536835 0.532877 0.528911 0.524936 0.520957 0.516973 0.512988 0.509002 0.504211 0.500290 0.496371 0.492457 0.488549 0.484649 0.480758 0.476877 0.473009 0.469154 0.465314 0.461491 0.457685 0.453897 0.450130 0.446383 0.442659 0.438958 0.435281 0.430705 0.427249 0.423804 0.420369 0.416946 0.413529 0.410126 0.406736 0.403362 0.400003 0.396679 0.393392 0.390141 0.386926 0.383749 0.380608 0.377505 0.374440 0.371412 0.368423 0.365472 0.362559 0.359684 0.356313 0.353469 0.350664 0.347896 0.345167 0.342476 0.339823 0.337209 0.334633 0.332095 0.329595 0.327134 0.324710 0.322325 0.319978 0.317668 0.315397 0.313163 0.310967 0.308808 0.306686 0.304602 0.302555 0.300544 0.298571 0.296634 0.294733 0.292869 0.291041 0.289248 0.287492 0.285771 0.284085 0.282434 0.280818 0.279237 0.277690 0.276178 0.274699 0.273255 0.271844 0.270466 0.269121 0.267810 0.266531 0.265285 0.264070 0.262888 0.261738 0.260619 0.259531 0.258475 0.257449 0.256454 0.255489 0.254554 0.253649 0.252773 0.251927 0.251110 0.249990 0.249224 0.248486 0.247776 0.247094 0.246440 0.245812 0.245212 0.244639 0.244093 0.243573 0.243079 0.242611 0.242169 0.241753 0.241362 0.240996 0.240656 0.240340 0.240048 0.239782 0.239539 0.239320 0.239126 0.238955 0.238807 0.238683 0.238583 0.238505 0.238451 0.238419 0.238410 0.238424 0.238460 0.238519 0.238600 0.238703 0.238828 0.238975 0.239144 0.239334 0.239547 0.239781 0.240036 0.240314 0.240612 0.240932 0.241274 0.241636 0.242020 0.242425 0.242851 0.243299 0.243767 0.244256 0.244767 0.245298 0.245850 0.246424 0.247018 0.247632 0.248268 0.248924 0.249601 0.250299 0.251017 0.251756 0.252515 0.253295 0.254095 0.254916 0.255756 0.256617 0.257498 0.258399 0.259320 0.260260 0.261220 0.262200 0.263199 0.264218 0.265256 0.266312 0.267388 0.268482 0.269594 0.270725 0.271873 0.273040 0.274224 0.275425 0.276644 0.277879 0.279130 0.280398 0.281682 0.282982 0.284296 0.286421 0.287755 0.289103 0.290465 0.291840 0.293227 0.294627 0.296039 0.297463 0.298897 0.300343 0.301798 0.303264 0.304739 0.306222 0.307715 0.309215 0.310724 0.312239 0.313761 0.315289 0.316823 0.318362 0.319906 0.321454 0.323006 0.324561 0.326120 0.327680 0.329243 0.330806 0.332371 0.333936 0.335502 0.337067 0.338630 0.340193 0.341754 0.343312 0.344868 0.346421 0.347970 0.349515 0.351056 0.352592 0.354123 0.355648 0.357168 0.358681 0.360188 0.361687 0.363180 0.364664 0.366141 0.367610 0.369070 0.370521 0.372675 0.374057 0.375431 0.376796 0.378151 0.379497 0.380832 0.382157 0.383472 0.384776 0.386069 0.387351 0.388622 0.389881 0.391128 0.392364 0.393587 0.394797 0.395996 0.397181 0.398354 0.399514 0.400662 0.401798 0.402920 0.404028 0.405123 0.406202 0.407257 0.408294 0.409313 0.410315 0.411298 0.412265 0.413213 0.414144 0.415057 0.415954 0.416832 0.417694 0.418538 0.419365 0.420174 0.420967 0.423289 0.424131 0.424956 0.425766 0.426560 0.427337 0.428099 0.428844 0.429574 0.430286 0.430983 0.431663 0.432326 0.432973 0.433603 0.434216 0.434813 0.435392 0.435954 0.436499 0.437027 0.437537 0.438030 0.438506 0.438963 0.439403 0.439825 0.440229 0.440614 0.440982 0.441331 0.441661 0.441973 0.442266 0.442540 0.442795 0.443031 0.443247 0.443444 0.443622 0.443780 0.443918 0.444037 0.444135 0.444214 0.444272 0.444310 0.444327 0.444324 0.444300 0.444256 0.444191 0.444105 0.443998 0.443871 0.443722 0.443553 0.443362 0.443151 0.442918 0.442664 0.442390 0.442094 0.441778 0.441440 0.441082 0.440703 0.440304 0.439884 0.439444 0.438984 0.438503 0.438003 0.437484 0.436945 0.436386 0.435809 0.435214 0.434600 0.433968 0.433318 0.432651 0.431967 0.431267 0.430550 0.429818 0.429070 0.428308 0.427531 0.426740 0.425936 0.425118 0.424289 0.423447 0.422595 0.421731 0.420858 0.419975 0.419083 0.418182 0.415412 0.414595 0.413771 0.412940 0.412103 0.411259 0.410411 0.409557 0.408700 0.407838 0.406973 0.406106 0.405236 0.404365 0.403493 0.402620 0.401747 0.400873 0.400001 0.399132 0.398266 0.397403 0.396544 0.395690 0.394841 0.393998 0.393160 0.392329 0.391505 0.390689 0.389880 0.389079 0.388287 0.387504 0.386730 0.385966 0.385213 0.384475 0.383767 0.383073 0.382391 0.381723 0.381068 0.380428 0.379801 0.379189 0.378591 0.378007 0.376721 0.376144 0.375582 0.375036 0.374506 0.373991 0.373492 0.373009 0.372541 0.372090 0.371653 0.371232 0.370827 0.370437 0.370063 0.369704 0.369360 0.369031 0.368717 0.368417 0.368131 0.367860 0.367602 0.367359 0.367129 0.366912 0.366709 0.366519 0.366341 0.366177 0.366024 0.365883 0.365755 0.365638 0.365532 0.365437 0.365353 0.365280 0.365217 0.365164 0.365121 0.365088 0.365063 0.365048 0.365042 0.365043 0.365054 0.365072 0.365097 0.365130 0.365170 0.365217 0.365271 0.365331 0.365397 0.365469 0.365546 0.365629 0.365717 0.365810 0.365907 0.366009 0.366114 0.366224 0.366337 0.366454 0.366573 0.366696 0.366822 0.366950 0.367080 0.367213 0.367347 0.367484 0.367621 0.367761 0.367901 0.368042 0.368184 0.368327 0.368470 0.368614 0.368757 0.368901 0.369045 0.369188 0.369331 0.369473 0.369615 0.369756 0.369896 0.370035 0.370172 0.370309 0.370444 0.370578 0.370711 0.370841 0.370970 0.371098 0.371223 0.371347 0.371468 0.371587 0.371705 0.371820 0.371933 0.372043 

0.216278 0.216417 0.216556 0.216696 0.216837 0.216977 0.217118 0.217259 0.217400 0.217542 0.217683 0.217824 0.217965 0.218106 0.218247 0.218387 0.218526 0.218666 0.218804 0.218942 0.219079 0.219215 0.219350 0.219484 0.219616 0.219747 0.219877 0.220005 0.220132 0.220257 0.220380 0.220500 0.220619 0.220735 0.220849 0.220961 0.221070 0.221175 0.221278 0.221378 0.221475 0.221568 0.221658 0.221744 0.221827 0.221906 0.221980 0.222050 0.222117 0.222178 0.222235 0.222288 0.222335 0.222378 0.222415 0.222448 0.222475 0.222496 0.222512 0.222523 0.222527 0.222526 0.222519 0.222505 0.222486 0.222460 0.222428 0.222390 0.222345 0.222294 0.222236 0.222172 0.222101 0.222023 0.221939 0.221848 0.221750 0.221646 0.221535 0.221417 0.221293 0.221162 0.221025 0.220881 0.220730 0.220574 0.220411 0.220241 0.220066 0.219884 0.219697 0.219504 0.219305 0.219100 0.218890 0.218675 0.218455 0.218230 0.218000 0.217765 0.217526 0.217282 0.217035 0.216784 0.216529 0.216270 0.216008 0.215743 0.215476 0.215206 0.214933 0.214658 0.214381 0.214103 0.213823 0.213542 0.213259 0.212976 0.212693 0.212409 0.212125 0.211842 0.211558 0.211276 0.210994 0.210714 0.210435 0.210157 0.209882 0.209608 0.209337 0.209068 0.208803 0.208540 0.208280 0.208024 0.207771 0.207523 0.207278 0.207038 0.206802 0.206571 0.206345 0.206124 0.205909 0.205699 0.205494 0.205296 0.205104 0.204917 0.204738 0.204565 0.204399 0.204239 0.204087 0.203943 0.203806 0.203676 0.203554 0.203441 0.203335 0.203238 0.203149 0.203069 0.202997 0.202934 0.202881 0.202836 0.202801 0.202776 0.202760 0.202753 0.202757 0.202771 0.202794 0.202828 0.202873 0.202927 0.202993 0.203069 0.203156 0.203254 0.203363 0.203483 0.203615 0.203757 0.203912 0.204078 0.204255 0.204445 0.204646 0.204859 0.205084 0.205322 0.205571 0.205833 0.206107 0.206394 0.206693 0.207005 0.207329 0.207666 0.208016 0.208378 0.208754 0.209142 0.209543 0.209957 0.210384 0.210824 0.211277 0.211743 0.212222 0.212714 0.213220 0.213739 0.214270 0.214815 0.215373 0.215945 0.216529 0.217127 0.217738 0.218362 0.219000 0.219650 0.220314 0.220992 0.221682 0.222386 0.223103 0.223833 0.224576 0.225333 0.226103 0.226886 0.227683 0.228493 0.229316 0.230153 0.231004 0.231867 0.232745 0.233636 0.234541 0.235460 0.236392 0.237339 0.238300 0.239275 0.240265 0.241269 0.242288 0.243322 0.244371 0.245435 0.246515 0.247611 0.248722 0.249850 0.250994 0.252155 0.253334 0.254529 0.255743 0.256974 0.258224 0.259493 0.260780 0.262088 0.263415 0.264763 0.266132 0.267522 0.268934 0.270368 0.271825 0.273305 0.274809 0.276338 0.277891 0.279470 0.281074 0.282705 0.284363 0.286049 0.287763 0.289506 0.291278 0.293080 0.294915 0.296781 0.298680 0.300610 0.302574 0.304571 0.306601 0.308667 0.310767 0.312902 0.315073 0.317281 0.319525 0.321806 0.324124 0.326480 0.328874 0.331306 0.336096 0.338507 0.340954 0.343474 0.346082 0.348718 0.351379 0.354068 0.356783 0.359525 0.362294 0.365088 0.367909 0.370756 0.373628 0.376525 0.379446 0.382392 0.385361 0.388352 0.391366 0.394401 0.397455 0.400528 0.403618 0.406724 0.409831 0.412946 0.416067 0.419193 0.422323 0.425456 0.428589 0.431722 0.434853 0.437981 0.444436 0.447818 0.451196 0.454567 0.457929 0.461280 0.464619 0.467941 0.471247 0.474533 0.477796 0.481036 0.484240 0.487415 0.490559 0.493670 0.496744 0.499781 0.502777 0.505730 0.508637 0.511498 0.514308 0.517066 0.519770 0.525914 0.528558 0.531137 0.533648 0.536091 0.538462 0.540759 0.542981 0.545126 0.547193 0.549178 0.551079 0.552896 0.554627 0.556272 0.557825 0.559289 0.560663 0.561946 0.563137 0.564235 0.565241 0.566152 0.566970 0.567692 0.568320 0.568853 0.569291 0.569633 0.569881 0.570034 0.570092 0.570057 0.569927 0.569705 0.569390 0.568983 0.568486 0.567898 0.567220 0.566455 0.565602 0.564664 0.563640 0.562533 0.561343 0.560072 0.558721 0.557292 0.555787 0.551434 0.549842 0.548178 0.546444 0.544641 0.542771 0.540835 0.538834 0.536768 0.534642 0.532456 0.530213 0.527915 0.525562 0.523152 0.520690 0.518180 0.515622 0.513019 0.510372 0.507683 0.504952 0.502183 0.499375 0.496531 0.493651 0.490739 0.487794 0.484818 0.481812 0.478779 0.475718 0.472632 0.469520 0.466382 0.463223 0.460043 0.454641 0.451583 0.448503 0.445403 0.442282 0.439142 0.435983 0.432806 0.429612 0.426401 0.423175 0.419934 0.416678 0.413409 0.410127 0.406832 0.403524 0.400203 0.396873 0.393535 0.390207 0.386882 0.383561 0.380244 0.376932 0.373625 0.370324 0.367033 0.363750 0.360475 0.357209 0.353952 0.350704 0.347466 0.344239 0.341023 0.337819 0.334627 0.331448 0.328283 0.325131 0.321994 0.318872 0.314158 0.310993 0.307844 0.304712 0.301598 0.298503 0.295427 0.292370 0.289334 0.286318 0.283324 0.280351 0.277402 0.274475 0.271571 0.268692 0.265838 0.263009 0.260205 0.257428 0.254677 0.251954 0.249258 0.246591 0.243952 0.241343 0.238762 0.236212 0.233692 0.231203 0.228745 0.226318 0.223922 0.221559 0.219228 0.216930 0.214665 0.212432 0.210233 0.208066 0.205934 0.203834 0.201768 0.199736 0.197737 0.195772 0.193841 0.191944 0.190079 0.188249 0.186452 0.184688 0.182957 0.181259 0.179595 0.177962 0.176363 0.174795 0.173260 0.171756 0.170284 0.168844 0.167434 0.166055 0.164706 0.163388 0.162099 0.160841 0.159611 0.158410 0.157238 0.156094 0.154977 0.153889 0.152827 0.151793 0.150785 0.149803 0.148847 0.147917 0.147012 0.146132 0.145277 0.144446 0.143638 0.142854 0.142093 0.141356 0.140640 0.139948 0.139277 0.138628 0.138000 0.137394 0.136809 0.136244 0.135700 0.135177 0.134673 0.134189 0.133725 0.133280 0.132855 0.132449 0.132061 0.131692 0.131341 0.131009 0.130695 0.130399 0.130121 0.129860 0.129617 0.129391 0.129183 0.128991 0.128817 0.128659 0.128518 0.128394 0.128286 0.128194 0.128119 0.128060 0.128017 0.127990 0.127979 0.127983 0.128004 0.128039 0.128091 0.128158 0.128240 0.128338 0.128450 0.128578 0.128721 0.128879 0.129052 0.129240 0.129442 0.129659 0.129891 0.130137 0.130398 0.130673 0.130962 0.131266 0.131584 0.131915 0.132261 0.132621 0.132994 0.133381 0.133781 0.134195 0.134623 0.135063 0.135517 0.135984 0.136463 0.136956 0.137461 0.137978 0.138508 0.139050 0.139604 0.140170 0.140748 0.141337 0.141938 0.142549 0.143172 0.143806 0.144450 0.145105 0.145770 0.146445 0.147130 0.147824 0.148528 0.149241 0.149963 0.150693 0.151432 0.152179 0.152934 0.153697 0.154467 0.155245 0.156029 0.156820 0.157617 0.158421 0.159230 0.160045 0.160866 0.161691 0.162522 0.163357 0.164196 0.165039 0.165886 0.166737 0.167591 0.168447 0.169307 0.170169 0.171033 0.171899 0.172767 0.173636 0.174507 0.175379 0.176251 0.177124 0.177997 0.178870 0.179743 0.180616 0.181488 0.182359 0.183229 0.184098 0.184966 0.185832 0.186696 0.187558 0.188418 0.189275 0.190130 0.190982 0.191831 0.192676 0.193519 0.194358 0.195193 0.196025 0.196852 0.197676 0.198495 0.199310 0.200119 0.200925 0.201725 0.202520 0.203310 0.204095 0.204874 0.205647 0.206415 0.207176 0.207932 0.208681 0.209424 0.210160 0.210890 0.211613 0.212330 0.213039 0.213741 0.214436 0.215123 0.215804 0.216476 0.217141 0.217798 0.218447 0.219088 0.219721 0.220346 0.220962 0.221570 0.222170 0.222761 0.223343 0.223917 0.224482 0.225038 0.225585 0.226124 0.226654 0.227175 0.227687 0.228189 0.228683 0.229168 0.229644 0.230110 0.230568 0.231016 0.231455 0.231886 0.232307 0.232720 0.233123 0.233518 0.233904 0.234282 0.234651 0.235011 0.235363 0.235706 0.236042 0.236369 0.236689 0.237000 0.237304 0.237600 0.237889 0.238171 0.238445 0.238713 0.238974 0.239228 0.239476 0.239718 0.239953 0.240183 0.240407 0.240626 0.240839 0.241048 0.241252 0.241451 0.241645 0.241836 0.242022 0.242205 0.242384 0.242560 0.242733 0.242903 0.243070 0.243235 0.243397 0.243558 0.243716 0.243873 0.244028 0.244182 0.244335 0.244487 0.244639 0.244789 0.244940 0.245090 0.245240 0.245390 0.245540 0.245691 0.245842 0.245993 0.246146 0.246299 0.246453 0.246608 0.246764 0.246922 0.247080 0.247240 0.247401 0.247564 0.247728 0.247894 0.248061 0.248230 0.248400 0.248572 0.248745 0.248920 0.249097 0.249275 0.249454 0.249635 0.249817 0.250001 0.250186 0.250372 0.250559 0.250747 0.250936 0.251126 0.251317 0.251509 0.251702 0.251894 0.252088 0.252282 0.252476 0.252670 0.252864 0.253058 0.253252 0.253445 0.253638 0.253831 0.254023 0.254214 0.254404 0.254593 0.254781 0.254968 0.255153 0.255337 0.255519 0.255700 0.255879 0.256055 0.256230 0.256403 0.256574 0.256742 0.256908 0.257071 0.257232 0.257390 0.257546 0.257698 0.257848 0.257995 0.258139 0.258280 0.258418 0.258552 0.258684 0.258812 0.258937 0.259058 0.259177 0.259291 0.259403 0.259511 0.259615 0.259716 0.259814 0.259908 0.259999 0.260086 0.260170 0.260250 0.260327 0.260400 0.260470 0.260537 0.260600 0.260659 0.260716 0.260769 0.260819 0.260865 0.260908 0.260948 0.260985 0.261019 0.261049 0.261077 0.261101 0.261122 0.261141 0.261157 0.261169 0.261179 0.261186 0.261191 0.261192 0.261192 0.261188 0.261182 0.261173 0.261162 0.261149 0.261133 0.261115 0.261095 0.261072 0.261047 0.261020 0.260991 0.260960 0.260927 0.260892 0.260855 0.260816 0.260775 0.260733 0.260689 0.260643 0.260595 0.260546 0.260495 0.260443 0.260389 0.260333 0.260276 0.260218 0.260158 0.260097 0.260035 0.259971 0.259906 0.259840 

0.355156 0.355517 0.355878 0.356240 0.356601 0.356962 0.357323 0.357683 0.358042 0.358400 0.358757 0.359113 0.359467 0.359818 0.360168 0.360515 0.360860 0.361202 0.361540 0.361875 0.362206 0.362533 0.362855 0.363173 0.363485 0.363792 0.364094 0.364393 0.364687 0.364975 0.365254 0.365527 0.365791 0.366046 0.366293 0.366531 0.366759 0.366977 0.367184 0.367380 0.367565 0.367738 0.367899 0.368046 0.368181 0.368302 0.368408 0.368500 0.368577 0.368638 0.368684 0.368713 0.368725 0.368720 0.368697 0.368657 0.368597 0.368518 0.368420 0.368302 0.368164 0.368005 0.367826 0.367625 0.367404 0.367160 0.366895 0.366607 0.366297 0.365965 0.365609 0.365231 0.364830 0.364406 0.363958 0.363488 0.362994 0.362477 0.361937 0.361374 0.360789 0.360181 0.359550 0.358897 0.358223 0.357527 0.356810 0.356072 0.355314 0.354536 0.353739 0.352924 0.352090 0.351239 0.350390 0.349529 0.348654 0.347767 0.346867 0.345957 0.345036 0.344106 0.343168 0.341872 0.340915 0.339954 0.338989 0.338021 0.337052 0.336083 0.335114 0.334147 0.333183 0.332223 0.331268 0.330320 0.329379 0.328447 0.327525 0.326614 0.325715 0.324828 0.323956 0.323099 0.322259 0.321435 0.320630 0.319844 0.319078 0.318333 0.317611 0.316911 0.316235 0.315584 0.314958 0.314359 0.313786 0.313242 0.312726 0.312239 0.311783 0.311357 0.310962 0.310600 0.310270 0.309974 0.309712 0.309484 0.309291 0.309134 0.309013 0.308929 0.308882 0.308873 0.308903 0.308971 0.309079 0.309227 0.309415 0.309644 0.309914 0.310227 0.310581 0.310979 0.311420 0.311905 0.312435 0.313009 0.313629 0.314294 0.315006 0.315765 0.316571 0.317425 0.318327 0.319278 0.320279 0.321329 0.322429 0.323581 0.324783 0.326037 0.327343 0.328702 0.330114 0.331579 0.333098 0.334671 0.336299 0.337982 0.339720 0.341740 0.343589 0.345548 0.347576 0.349658 0.351792 0.353979 0.356217 0.358506 0.360844 0.363231 0.365666 0.368147 0.370675 0.373248 0.375865 0.378526 0.381228 0.383972 0.386756 0.389579 0.392440 0.395339 0.398274 0.401245 0.404245 0.407273 0.410327 0.413404 0.416502 0.419621 0.424112 0.427523 0.430966 0.434439 0.437940 0.441468 0.445021 0.448597 0.452191 0.455801 0.459427 0.463065 0.466714 0.470370 0.474031 0.477695 0.481359 0.485020 0.488676 0.493642 0.497372 0.501092 0.504799 0.508490 0.512164 0.515817 0.519446 0.523049 0.526624 0.530167 0.533678 0.537152 0.540587 0.543982 0.547334 0.550641 0.553900 0.557110 0.560268 0.563373 0.566422 0.569415 0.572349 0.575223 0.578035 0.580783 0.583468 0.586087 0.588639 0.591124 0.593540 0.595886 0.598163 0.600369 0.602503 0.604566 0.606557 0.608476 0.610323 0.612097 0.613799 0.615428 0.616986 0.618472 0.619886 0.621229 0.622502 0.623705 0.624839 0.625904 0.626901 0.627831 0.628695 0.629493 0.630227 0.630898 0.631506 0.632053 0.632540 0.632968 0.633338 0.633652 0.633910 0.634114 0.634265 0.634364 0.634413 0.634414 0.634366 0.634273 0.634134 0.633952 0.633728 0.633463 0.633158 0.632816 0.632436 0.632022 0.631573 0.631091 0.630579 0.630036 0.629465 0.628866 0.628241 0.627591 0.626918 0.626222 0.625505 0.624769 0.624013 0.623240 0.622451 0.621646 0.620827 0.619995 0.619151 0.618296 0.617430 0.616556 0.615673 0.614783 0.613887 0.612986 0.612079 0.611169 0.610256 0.609341 0.608424 0.607506 0.606588 0.605670 0.604753 0.603838 0.602926 0.602015 0.601108 0.600205 0.599306 0.598411 0.597521 0.596637 0.595758 0.594884 0.594017 0.593156 0.592302 0.591454 0.590613 0.589778 0.588951 0.588131 0.587318 0.586511 0.585712 0.584920 0.584134 0.583355 0.582583 0.581817 0.581057 0.580303 0.579555 0.578812 0.578074 0.577341 0.576613 0.575888 0.575167 0.574449 0.573734 0.573021 0.572310 0.571600 0.570891 0.570183 0.569474 0.568763 0.568052 0.567338 0.566622 0.565902 0.565179 0.564450 0.563717 0.562977 0.562231 0.561478 0.560717 0.559947 0.559169 0.558380 0.557581 0.556771 0.555949 0.555114 0.554267 0.553406 0.552531 0.551641 0.550736 0.549816 0.548879 0.547925 0.546954 0.545965 0.544959 0.543934 0.542891 0.541828 0.540746 0.539645 0.538524 0.537383 0.536223 0.535042 0.533841 0.532619 0.531378 0.530117 0.528836 0.527535 0.526214 0.524874 0.523515 0.522137 0.520741 0.519326 0.517894 0.516445 0.514979 0.513496 0.511998 0.510485 0.508958 0.507416 0.505862 0.504295 0.502716 0.501127 0.498732 0.497137 0.495533 0.493923 0.492305 0.490681 0.489053 0.487420 0.485783 0.484145 0.482504 0.480863 0.479222 0.477582 0.475943 0.474308 0.472675 0.471047 0.469424 0.467807 0.466196 0.464593 0.462998 0.461412 0.459836 0.458270 0.456715 0.455172 0.453641 0.452123 0.450618 0.449128 0.447652 0.446192 0.444747 0.443319 0.441907 0.440512 0.439134 0.437775 0.436433 0.435111 0.433807 0.432523 0.431258 0.430013 0.428788 0.427583 0.426398 0.425234 0.423000 0.421948 0.420915 0.419899 0.418902 0.417922 0.416962 0.416019 0.415095 0.414190 0.413303 0.412435 0.411586 0.410755 0.409942 0.409149 0.408373 0.407616 0.406877 0.406157 0.405455 0.404770 0.404104 0.403455 0.402824 0.402211 0.401614 0.401035 0.400473 0.399927 0.399398 0.398885 0.398388 0.397907 0.397442 0.396992 0.396558 0.396138 0.395732 0.395340 0.394963 0.394599 0.394248 0.393911 0.393586 0.393274 0.392974 0.392686 0.392409 0.392144 0.391890 0.391646 0.391413 0.391190 0.390977 0.390773 0.390578 0.390392 0.390215 0.390045 0.389884 0.389730 0.389583 0.389443 0.389309 0.389181 0.389060 0.388944 0.388833 0.388726 0.388624 0.388527 0.388433 0.388343 0.388256 0.388173 0.388092 0.388014 0.387937 0.387863 0.387790 0.387718 0.387647 0.387577 0.387507 0.387437 0.387366 0.387296 0.387224 0.387152 0.387078 0.387003 0.386926 0.386847 0.386767 0.386684 0.386598 0.386510 0.386419 0.386325 0.386228 0.386128 0.386024 0.385916 0.385805 0.385691 0.385572 0.385449 0.385323 0.385192 0.385057 0.384918 0.384774 0.384626 0.384474 0.384318 0.384158 0.383993 0.383823 0.383650 0.383472 0.383291 0.383105 0.382915 0.382721 0.382524 0.382322 0.382117 0.381909 0.381697 0.381482 0.381263 0.381042 0.380818 0.380590 0.380359 0.380125 0.379889 0.379651 0.379412 0.379171 0.378928 0.378684 0.378439 0.378193 0.377946 0.377699 0.377451 0.377204 0.376956 0.376709 0.376463 0.376217 0.375972 0.375729 0.375486 0.375246 0.375007 0.373165 0.372910 0.372658 0.372409 0.372164 0.371923 0.371686 0.371452 0.371224 0.371000 0.370781 0.370566 0.370357 0.370154 0.369955 0.369763 0.369576 0.369396 0.369221 0.369053 0.368891 0.368736 0.368587 0.368445 0.368309 0.368181 0.368059 0.367945 0.367837 0.367737 0.367643 0.367557 0.367478 0.367406 0.367342 0.367284 0.367234 0.367190 0.367154 0.367125 0.367103 0.367087 0.367079 0.367077 0.367082 0.367094 0.367112 0.367136 0.367167 0.367204 0.367247 0.367295 0.367350 0.367409 0.367475 0.367545 0.367621 0.367701 0.367787 0.367876 0.367971 0.368069 0.368171 0.369425 0.369507 0.369592 0.369681 0.369773 0.369867 0.369964 0.370063 0.370164 0.370268 0.370373 0.370480 0.370588 0.370697 0.370807 0.370918 0.371030 0.371142 0.371254 0.371366 0.371478 0.371590 0.371701 0.371811 0.371920 0.372028 0.372135 0.372241 0.372344 0.372446 0.372546 0.372644 0.372740 0.372833 0.372924 0.373013 0.373098 0.373181 0.373261 0.373337 0.373411 0.373481 0.373548 0.373612 0.373672 0.373729 0.373781 0.373830 0.373875 0.373917 0.373955 0.373989 0.374019 0.374047 0.374071 0.374091 0.374107 0.374119 0.374128 0.374133 0.374134 0.374132 0.374126 0.374116 0.374103 0.374086 0.374066 0.374043 0.374016 0.373986 0.373953 0.373917 0.373879 0.373837 0.373792 0.373745 0.373695 0.373643 0.373589 0.373532 0.373473 0.373412 0.373349 0.373284 0.373218 0.373150 0.373081 0.373010 0.372938 0.372865 0.372791 0.372717 0.372641 0.372565 0.372489 0.372412 0.372335 0.372258 0.372181 0.372104 0.372028 0.371952 0.371876 0.371802 0.371728 0.371655 0.371583 0.371513 0.371444 0.371377 0.371311 0.371248 0.371186 0.371126 0.371069 0.371013 0.370961 0.370911 0.370864 0.370820 0.370778 0.370740 0.370705 0.370674 0.370646 0.370622 0.370602 0.370585 0.370573 0.370565 0.370561 0.370561 0.370566 0.370575 0.370589 0.370608 0.370632 0.370660 0.370694 0.370732 0.370776 0.370825 0.370879 0.370939 0.371004 0.371074 0.371150 0.371231 0.371317 0.371410 0.371507 0.371610 0.371718 0.371832 0.371951 0.372076 0.372206 0.372341 0.372482 0.372628 0.372779 0.372935 0.373095 0.373261 0.373431 0.373605 0.373784 0.373967 0.374154 0.374344 0.374539 0.374736 0.374937 0.375142 0.375349 0.375558 0.375771 0.375985 0.376202 0.376420 0.376640 0.376862 0.377085 0.377308 0.377532 0.377757 0.377982 0.378207 0.378431 0.378655 0.378878 0.379100 0.379321 0.379541 0.379758 0.379974 0.380187 0.380398 0.380606 0.380812 0.381014 0.381213 0.381408 0.381599 0.381787 0.381970 0.382149 0.382323 0.382493 0.382657 0.382817 0.382971 0.383120 0.383263 0.383401 0.383533 0.383659 0.383779 0.383892 0.384000 0.384101 0.384196 0.384284 0.384365 0.384440 0.384509 0.384570 0.384625 0.384673 0.384714 0.384748 0.384776 0.384797 0.384811 0.384818 0.384818 0.384811 0.384798 0.384778 0.384751 0.384717 0.384677 0.384629 0.384575 0.384515 0.384448 0.384378 0.384305 0.384226 0.384141 0.384050 0.383953 0.383851 0.383743 0.383630 0.383511 0.383387 0.383258 0.383124 0.382986 0.382842 0.382694 0.382541 0.382384 0.382223 0.382058 0.381888 0.381715 

0.347776 0.347558 0.347340 0.347123 0.346907 0.346691 0.346475 0.346261 0.346047 0.345834 0.345623 0.345412 0.345202 0.344993 0.344786 0.344579 0.344374 0.344170 0.343968 0.343767 0.343568 0.343370 0.343173 0.342978 0.342785 0.342593 0.342404 0.342216 0.342029 0.341845 0.341662 0.341481 0.341302 0.341125 0.340950 0.340776 0.340605 0.340435 0.340268 0.340102 0.339938 0.339776 0.339615 0.339457 0.339300 0.339145 0.338991 0.338840 0.338689 0.338540 0.338393 0.338247 0.338102 0.337958 0.337815 0.337673 0.337532 0.337391 0.337252 0.337112 0.336973 0.336833 0.336694 0.336555 0.336415 0.336274 0.336133 0.335990 0.335846 0.335701 0.335554 0.335405 0.335254 0.335101 0.334945 0.334786 0.334623 0.334458 0.334288 0.334114 0.333936 0.333753 0.333566 0.333372 0.333174 0.332969 0.332758 0.332540 0.332316 0.332084 0.331844 0.331597 0.331341 0.331077 0.330804 0.330521 0.330229 0.329928 0.329616 0.329293 0.328960 0.328615 0.328260 0.327892 0.327513 0.327122 0.326718 0.326301 0.325872 0.325430 0.324975 0.324506 0.324024 0.323528 0.323019 0.322496 0.321959 0.321408 0.320843 0.320265 0.319672 0.319066 0.318445 0.317812 0.317164 0.316503 0.315829 0.315142 0.314442 0.313730 0.313005 0.312268 0.311520 0.310760 0.309989 0.309207 0.308415 0.307614 0.306803 0.305983 0.305155 0.304319 0.303475 0.302625 0.301769 0.300907 0.300040 0.299169 0.298294 0.297415 0.296534 0.295652 0.294768 0.293883 0.292999 0.292115 0.291233 0.290353 0.289476 0.288603 0.287733 0.286869 0.286010 0.285158 0.284313 0.283475 0.282645 0.281825 0.281014 0.280214 0.279424 0.278646 0.277880 0.277128 0.276388 0.275663 0.274952 0.274257 0.273577 0.272914 0.272268 0.271640 0.271030 0.270438 0.269866 0.269313 0.268781 0.268269 0.267779 0.267310 0.266864 0.266441 0.266041 0.265665 0.265314 0.264987 0.264686 0.264410 0.264162 0.263940 0.263745 0.263578 0.263440 0.263332 0.263252 0.263203 0.263185 0.263198 0.263243 0.263320 0.263431 0.263576 0.263755 0.263969 0.264219 0.264506 0.264830 0.265193 0.265594 0.266035 0.266516 0.267039 0.267604 0.268212 0.268865 0.269562 0.270306 0.271096 0.271935 0.272823 0.273761 0.274751 0.275794 0.276890 0.278041 0.279249 0.280514 0.281839 0.283223 0.284669 0.286179 0.287753 0.289392 0.291099 0.292875 0.294721 0.296639 0.298631 0.300697 0.302839 0.305060 0.307360 0.309742 0.312206 0.314757 0.317393 0.320116 0.322928 0.325831 0.328825 0.331912 0.335093 0.338369 0.341742 0.345282 0.348911 0.352629 0.356438 0.360337 0.364326 0.368407 0.372580 0.378954 0.382991 0.387082 0.391224 0.395385 0.399602 0.403862 0.408146 0.412452 0.416778 0.424267 0.429444 0.434694 0.440014 0.445404 0.450861 0.456385 0.461975 0.467629 0.476636 0.482745 0.488920 0.495162 0.501466 0.507825 0.514230 0.520685 0.527187 0.533726 0.540301 0.546909 0.553547 0.560211 0.566896 0.573598 0.580314 0.587039 0.593769 0.600500 0.607227 0.613946 0.620653 0.630032 0.636769 0.643478 0.650157 0.656801 0.663405 0.669966 0.676480 0.682944 0.689353 0.695704 0.701994 0.708219 0.714375 0.720460 0.726470 0.732403 0.738255 0.744024 0.749707 0.755302 0.760806 0.766217 0.771533 0.776751 0.781871 0.786889 0.791805 0.796617 0.801324 0.805924 0.810415 0.814798 0.819070 0.823231 0.827281 0.831217 0.835041 0.838750 0.842345 0.845826 0.849191 0.852441 0.855575 0.858593 0.861495 0.864281 0.866951 0.869505 0.871943 0.874265 0.876471 0.878562 0.880537 0.882396 0.884141 0.885770 0.887285 0.888685 0.889972 0.891144 0.892203 0.893149 0.893982 0.894702 0.895310 0.895807 0.896191 0.896465 0.896628 0.896680 0.896623 0.896456 0.896179 0.895794 0.895300 0.894698 0.893988 0.893171 0.892247 0.891217 0.890081 0.888839 0.887492 0.886041 0.884485 0.882826 0.881064 0.879199 0.877232 0.875163 0.872993 0.870723 0.868353 0.865883 0.863316 0.860650 0.857887 0.855027 0.852071 0.849021 0.845876 0.842637 0.839306 0.835882 0.832368 0.828764 0.825070 0.821288 0.817419 0.813464 0.809423 0.805298 0.801090 0.796801 0.792430 0.787980 0.783451 0.778846 0.774164 0.769408 0.764579 0.759678 0.754707 0.749666 0.744559 0.739385 0.733698 0.728421 0.723081 0.717680 0.712220 0.706701 0.701127 0.695498 0.689817 0.684086 0.678305 0.672477 0.666605 0.660689 0.654732 0.648735 0.642701 0.636632 0.630529 0.624395 0.618231 0.612040 0.605824 0.599584 0.593323 0.587043 0.580746 0.574434 0.568109 0.561773 0.555429 0.549078 0.542722 0.536364 0.530005 0.523649 0.517296 0.510949 0.504609 0.497350 0.491099 0.484862 0.478641 0.472439 0.466256 0.460096 0.453957 0.447843 0.441758 0.435703 0.429678 0.422427 0.416837 0.411246 0.405654 0.400059 0.394467 0.388884 0.383304 0.377720 0.372125 0.366702 0.361362 0.354894 0.349511 0.344192 0.338939 0.333754 0.328637 0.323590 0.318615 0.313712 0.308884 0.304130 0.299453 0.294852 0.290329 0.285884 0.281518 0.277232 0.273025 0.268899 0.264853 0.260888 0.257004 0.252526 0.248807 0.245172 0.241621 0.238153 0.234768 0.231465 0.228243 0.225103 0.222043 0.219062 0.216159 0.213333 0.210584 0.207910 0.205309 0.202782 0.200325 0.197940 0.195623 0.193373 0.191190 0.189072 0.187017 0.185025 0.183094 0.181222 0.179408 0.177651 0.175950 0.174304 0.172710 0.171168 0.169677 0.168235 0.166842 0.165496 0.164196 0.162940 0.161729 0.160560 0.159434 0.158348 0.157302 0.156295 0.155326 0.154395 0.153500 0.152641 0.151819 0.151030 0.150277 0.149556 0.148868 0.148212 0.147587 0.146992 0.146427 0.145891 0.145384 0.144906 0.144455 0.144031 0.143634 0.143264 0.142919 0.142600 0.142306 0.142037 0.141792 0.141572 0.141374 0.141200 0.141050 0.140922 0.140816 0.140732 0.140671 0.140631 0.140612 0.140616 0.140640 0.140686 0.140752 0.140839 0.140945 0.141072 0.141219 0.141385 0.141571 0.141776 0.142001 0.142244 0.142507 0.142788 0.143089 0.143407 0.143745 0.144101 0.144475 0.144868 0.145280 0.145709 0.146157 0.146623 0.147107 0.147608 0.148128 0.148665 0.149220 0.149794 0.150384 0.150993 0.151620 0.152264 0.152926 0.153606 0.154304 0.155020 0.155753 0.156505 0.157275 0.158063 0.158869 0.159694 0.160537 0.161398 0.162278 0.163177 0.164094 0.165031 0.165986 0.166961 0.167955 0.168969 0.170003 0.171057 0.172130 0.173225 0.174340 0.175475 0.176632 0.177810 0.179010 0.180231 0.181475 0.182741 0.184030 0.185342 0.186678 0.188037 0.189420 0.190828 0.192260 0.193718 0.195201 0.196710 0.198245 0.199807 0.201396 0.203013 0.204657 0.206329 0.208030 0.209760 0.211520 0.213309 0.215128 0.216977 0.218858 0.220769 0.222711 0.224686 0.226692 0.228730 0.230801 0.232904 0.235040 0.237208 0.239410 0.241645 0.243913 0.246213 0.248547 0.250912 0.253311 0.255741 0.258203 0.260697 0.263221 0.265776 0.268361 0.270975 0.273617 0.276288 0.280066 0.282787 0.285530 0.288295 0.291081 0.293887 0.296712 0.299554 0.302412 0.305285 0.308171 0.311069 0.313977 0.316893 0.319815 0.322743 0.325675 0.328607 0.331540 0.334470 0.337396 0.340316 0.343228 0.346129 0.349019 0.351895 0.354754 0.357595 0.360416 0.363214 0.365988 0.370158 0.372735 0.375283 0.377801 0.380291 0.382747 0.385167 0.387549 0.389892 0.392223 0.394496 0.396707 0.398856 0.400944 0.402967 0.404925 0.406820 0.408649 0.410414 0.412114 0.413750 0.415320 0.416826 0.418267 0.419638 0.420937 0.422173 0.425715 0.426982 0.428182 0.429314 0.430379 0.431375 0.432305 0.433167 0.433962 0.434690 0.435352 0.435949 0.436480 0.436946 0.437349 0.437689 0.437967 0.438183 0.438339 0.438436 0.438475 0.438457 0.438383 0.438255 0.438074 0.437841 0.437557 0.437225 0.436845 0.436420 0.435950 0.435437 0.434883 0.434290 0.433659 0.432992 0.432290 0.431555 0.430789 0.429993 0.429169 0.428320 0.427446 0.426549 0.425630 0.424693 0.423737 0.422765 0.419447 0.418568 0.417678 0.416777 0.415868 0.414952 0.414029 0.413101 0.412170 0.411235 0.410299 0.409362 0.408425 0.407490 0.406558 0.405628 0.404704 0.403784 0.402871 0.401965 0.401067 0.400177 0.399297 0.398429 0.397572 0.396728 0.395897 0.395080 0.394270 0.393475 0.392696 0.391932 0.391184 0.390453 0.389738 0.389041 0.388361 0.387699 0.387055 0.386429 0.385822 0.385233 0.384663 0.384111 0.383579 0.383065 0.382570 0.382095 0.381638 0.381200 0.380780 0.380380 0.379998 0.379634 0.379289 0.378961 0.378652 0.378360 0.378086 0.377828 0.377588 0.377364 0.377156 0.376964 0.376788 0.376626 0.376480 0.376348 0.376230 0.376125 0.376033 0.375955 0.375888 0.375833 0.375789 0.375756 0.375733 0.375720 0.375717 0.375722 0.375735 0.375756 0.375784 0.375818 0.375859 0.375906 0.375957 0.376013 0.376073 0.376137 0.376203 0.376273 0.376344 0.376416 0.376490 0.376564 0.376638 0.376711 0.376784 0.376855 0.376925 0.376992 0.377057 0.377118 0.377177 0.377231 0.377282 0.377328 0.377369 0.377405 0.377435 0.377460 0.377478 0.377491 0.377497 0.377496 0.377488 0.377473 0.377451 0.377421 0.377384 0.377339 0.377285 0.377224 0.377155 0.377077 0.376992 0.376897 0.376795 0.376684 0.376565 0.376437 0.376301 0.376156 0.376003 0.375842 0.375672 0.375494 0.375309 0.373136 0.372917 0.372691 0.372456 0.372213 0.371963 0.371705 0.371439 0.371166 0.370885 0.370598 0.370304 0.370003 0.369695 0.369381 0.369061 0.368735 0.368403 0.368066 0.367723 0.367375 0.367022 0.366664 0.366302 0.365935 0.365564 0.365189 0.364810 0.364428 0.364042 0.363653 0.363261 0.362865 0.362468 0.362067 


----------------------------------------------------------------------
**********************************************************************
----------------------------------------------------------------------
Taus in M1. Rows: Animals. Columns: Time in trial in 10 ms bins.
#Rows: 6.000000
#Cols: 1001.000000

Column values: 
-500.000000 -499.000000 -498.000000 -497.000000 -496.000000 -495.000000 -494.000000 -493.000000 -492.000000 -491.000000 -490.000000 -489.000000 -488.000000 -487.000000 -486.000000 -485.000000 -484.000000 -483.000000 -482.000000 -481.000000 -480.000000 -479.000000 -478.000000 -477.000000 -476.000000 -475.000000 -474.000000 -473.000000 -472.000000 -471.000000 -470.000000 -469.000000 -468.000000 -467.000000 -466.000000 -465.000000 -464.000000 -463.000000 -462.000000 -461.000000 -460.000000 -459.000000 -458.000000 -457.000000 -456.000000 -455.000000 -454.000000 -453.000000 -452.000000 -451.000000 -450.000000 -449.000000 -448.000000 -447.000000 -446.000000 -445.000000 -444.000000 -443.000000 -442.000000 -441.000000 -440.000000 -439.000000 -438.000000 -437.000000 -436.000000 -435.000000 -434.000000 -433.000000 -432.000000 -431.000000 -430.000000 -429.000000 -428.000000 -427.000000 -426.000000 -425.000000 -424.000000 -423.000000 -422.000000 -421.000000 -420.000000 -419.000000 -418.000000 -417.000000 -416.000000 -415.000000 -414.000000 -413.000000 -412.000000 -411.000000 -410.000000 -409.000000 -408.000000 -407.000000 -406.000000 -405.000000 -404.000000 -403.000000 -402.000000 -401.000000 -400.000000 -399.000000 -398.000000 -397.000000 -396.000000 -395.000000 -394.000000 -393.000000 -392.000000 -391.000000 -390.000000 -389.000000 -388.000000 -387.000000 -386.000000 -385.000000 -384.000000 -383.000000 -382.000000 -381.000000 -380.000000 -379.000000 -378.000000 -377.000000 -376.000000 -375.000000 -374.000000 -373.000000 -372.000000 -371.000000 -370.000000 -369.000000 -368.000000 -367.000000 -366.000000 -365.000000 -364.000000 -363.000000 -362.000000 -361.000000 -360.000000 -359.000000 -358.000000 -357.000000 -356.000000 -355.000000 -354.000000 -353.000000 -352.000000 -351.000000 -350.000000 -349.000000 -348.000000 -347.000000 -346.000000 -345.000000 -344.000000 -343.000000 -342.000000 -341.000000 -340.000000 -339.000000 -338.000000 -337.000000 -336.000000 -335.000000 -334.000000 -333.000000 -332.000000 -331.000000 -330.000000 -329.000000 -328.000000 -327.000000 -326.000000 -325.000000 -324.000000 -323.000000 -322.000000 -321.000000 -320.000000 -319.000000 -318.000000 -317.000000 -316.000000 -315.000000 -314.000000 -313.000000 -312.000000 -311.000000 -310.000000 -309.000000 -308.000000 -307.000000 -306.000000 -305.000000 -304.000000 -303.000000 -302.000000 -301.000000 -300.000000 -299.000000 -298.000000 -297.000000 -296.000000 -295.000000 -294.000000 -293.000000 -292.000000 -291.000000 -290.000000 -289.000000 -288.000000 -287.000000 -286.000000 -285.000000 -284.000000 -283.000000 -282.000000 -281.000000 -280.000000 -279.000000 -278.000000 -277.000000 -276.000000 -275.000000 -274.000000 -273.000000 -272.000000 -271.000000 -270.000000 -269.000000 -268.000000 -267.000000 -266.000000 -265.000000 -264.000000 -263.000000 -262.000000 -261.000000 -260.000000 -259.000000 -258.000000 -257.000000 -256.000000 -255.000000 -254.000000 -253.000000 -252.000000 -251.000000 -250.000000 -249.000000 -248.000000 -247.000000 -246.000000 -245.000000 -244.000000 -243.000000 -242.000000 -241.000000 -240.000000 -239.000000 -238.000000 -237.000000 -236.000000 -235.000000 -234.000000 -233.000000 -232.000000 -231.000000 -230.000000 -229.000000 -228.000000 -227.000000 -226.000000 -225.000000 -224.000000 -223.000000 -222.000000 -221.000000 -220.000000 -219.000000 -218.000000 -217.000000 -216.000000 -215.000000 -214.000000 -213.000000 -212.000000 -211.000000 -210.000000 -209.000000 -208.000000 -207.000000 -206.000000 -205.000000 -204.000000 -203.000000 -202.000000 -201.000000 -200.000000 -199.000000 -198.000000 -197.000000 -196.000000 -195.000000 -194.000000 -193.000000 -192.000000 -191.000000 -190.000000 -189.000000 -188.000000 -187.000000 -186.000000 -185.000000 -184.000000 -183.000000 -182.000000 -181.000000 -180.000000 -179.000000 -178.000000 -177.000000 -176.000000 -175.000000 -174.000000 -173.000000 -172.000000 -171.000000 -170.000000 -169.000000 -168.000000 -167.000000 -166.000000 -165.000000 -164.000000 -163.000000 -162.000000 -161.000000 -160.000000 -159.000000 -158.000000 -157.000000 -156.000000 -155.000000 -154.000000 -153.000000 -152.000000 -151.000000 -150.000000 -149.000000 -148.000000 -147.000000 -146.000000 -145.000000 -144.000000 -143.000000 -142.000000 -141.000000 -140.000000 -139.000000 -138.000000 -137.000000 -136.000000 -135.000000 -134.000000 -133.000000 -132.000000 -131.000000 -130.000000 -129.000000 -128.000000 -127.000000 -126.000000 -125.000000 -124.000000 -123.000000 -122.000000 -121.000000 -120.000000 -119.000000 -118.000000 -117.000000 -116.000000 -115.000000 -114.000000 -113.000000 -112.000000 -111.000000 -110.000000 -109.000000 -108.000000 -107.000000 -106.000000 -105.000000 -104.000000 -103.000000 -102.000000 -101.000000 -100.000000 -99.000000 -98.000000 -97.000000 -96.000000 -95.000000 -94.000000 -93.000000 -92.000000 -91.000000 -90.000000 -89.000000 -88.000000 -87.000000 -86.000000 -85.000000 -84.000000 -83.000000 -82.000000 -81.000000 -80.000000 -79.000000 -78.000000 -77.000000 -76.000000 -75.000000 -74.000000 -73.000000 -72.000000 -71.000000 -70.000000 -69.000000 -68.000000 -67.000000 -66.000000 -65.000000 -64.000000 -63.000000 -62.000000 -61.000000 -60.000000 -59.000000 -58.000000 -57.000000 -56.000000 -55.000000 -54.000000 -53.000000 -52.000000 -51.000000 -50.000000 -49.000000 -48.000000 -47.000000 -46.000000 -45.000000 -44.000000 -43.000000 -42.000000 -41.000000 -40.000000 -39.000000 -38.000000 -37.000000 -36.000000 -35.000000 -34.000000 -33.000000 -32.000000 -31.000000 -30.000000 -29.000000 -28.000000 -27.000000 -26.000000 -25.000000 -24.000000 -23.000000 -22.000000 -21.000000 -20.000000 -19.000000 -18.000000 -17.000000 -16.000000 -15.000000 -14.000000 -13.000000 -12.000000 -11.000000 -10.000000 -9.000000 -8.000000 -7.000000 -6.000000 -5.000000 -4.000000 -3.000000 -2.000000 -1.000000 0.000000 1.000000 2.000000 3.000000 4.000000 5.000000 6.000000 7.000000 8.000000 9.000000 10.000000 11.000000 12.000000 13.000000 14.000000 15.000000 16.000000 17.000000 18.000000 19.000000 20.000000 21.000000 22.000000 23.000000 24.000000 25.000000 26.000000 27.000000 28.000000 29.000000 30.000000 31.000000 32.000000 33.000000 34.000000 35.000000 36.000000 37.000000 38.000000 39.000000 40.000000 41.000000 42.000000 43.000000 44.000000 45.000000 46.000000 47.000000 48.000000 49.000000 50.000000 51.000000 52.000000 53.000000 54.000000 55.000000 56.000000 57.000000 58.000000 59.000000 60.000000 61.000000 62.000000 63.000000 64.000000 65.000000 66.000000 67.000000 68.000000 69.000000 70.000000 71.000000 72.000000 73.000000 74.000000 75.000000 76.000000 77.000000 78.000000 79.000000 80.000000 81.000000 82.000000 83.000000 84.000000 85.000000 86.000000 87.000000 88.000000 89.000000 90.000000 91.000000 92.000000 93.000000 94.000000 95.000000 96.000000 97.000000 98.000000 99.000000 100.000000 101.000000 102.000000 103.000000 104.000000 105.000000 106.000000 107.000000 108.000000 109.000000 110.000000 111.000000 112.000000 113.000000 114.000000 115.000000 116.000000 117.000000 118.000000 119.000000 120.000000 121.000000 122.000000 123.000000 124.000000 125.000000 126.000000 127.000000 128.000000 129.000000 130.000000 131.000000 132.000000 133.000000 134.000000 135.000000 136.000000 137.000000 138.000000 139.000000 140.000000 141.000000 142.000000 143.000000 144.000000 145.000000 146.000000 147.000000 148.000000 149.000000 150.000000 151.000000 152.000000 153.000000 154.000000 155.000000 156.000000 157.000000 158.000000 159.000000 160.000000 161.000000 162.000000 163.000000 164.000000 165.000000 166.000000 167.000000 168.000000 169.000000 170.000000 171.000000 172.000000 173.000000 174.000000 175.000000 176.000000 177.000000 178.000000 179.000000 180.000000 181.000000 182.000000 183.000000 184.000000 185.000000 186.000000 187.000000 188.000000 189.000000 190.000000 191.000000 192.000000 193.000000 194.000000 195.000000 196.000000 197.000000 198.000000 199.000000 200.000000 201.000000 202.000000 203.000000 204.000000 205.000000 206.000000 207.000000 208.000000 209.000000 210.000000 211.000000 212.000000 213.000000 214.000000 215.000000 216.000000 217.000000 218.000000 219.000000 220.000000 221.000000 222.000000 223.000000 224.000000 225.000000 226.000000 227.000000 228.000000 229.000000 230.000000 231.000000 232.000000 233.000000 234.000000 235.000000 236.000000 237.000000 238.000000 239.000000 240.000000 241.000000 242.000000 243.000000 244.000000 245.000000 246.000000 247.000000 248.000000 249.000000 250.000000 251.000000 252.000000 253.000000 254.000000 255.000000 256.000000 257.000000 258.000000 259.000000 260.000000 261.000000 262.000000 263.000000 264.000000 265.000000 266.000000 267.000000 268.000000 269.000000 270.000000 271.000000 272.000000 273.000000 274.000000 275.000000 276.000000 277.000000 278.000000 279.000000 280.000000 281.000000 282.000000 283.000000 284.000000 285.000000 286.000000 287.000000 288.000000 289.000000 290.000000 291.000000 292.000000 293.000000 294.000000 295.000000 296.000000 297.000000 298.000000 299.000000 300.000000 301.000000 302.000000 303.000000 304.000000 305.000000 306.000000 307.000000 308.000000 309.000000 310.000000 311.000000 312.000000 313.000000 314.000000 315.000000 316.000000 317.000000 318.000000 319.000000 320.000000 321.000000 322.000000 323.000000 324.000000 325.000000 326.000000 327.000000 328.000000 329.000000 330.000000 331.000000 332.000000 333.000000 334.000000 335.000000 336.000000 337.000000 338.000000 339.000000 340.000000 341.000000 342.000000 343.000000 344.000000 345.000000 346.000000 347.000000 348.000000 349.000000 350.000000 351.000000 352.000000 353.000000 354.000000 355.000000 356.000000 357.000000 358.000000 359.000000 360.000000 361.000000 362.000000 363.000000 364.000000 365.000000 366.000000 367.000000 368.000000 369.000000 370.000000 371.000000 372.000000 373.000000 374.000000 375.000000 376.000000 377.000000 378.000000 379.000000 380.000000 381.000000 382.000000 383.000000 384.000000 385.000000 386.000000 387.000000 388.000000 389.000000 390.000000 391.000000 392.000000 393.000000 394.000000 395.000000 396.000000 397.000000 398.000000 399.000000 400.000000 401.000000 402.000000 403.000000 404.000000 405.000000 406.000000 407.000000 408.000000 409.000000 410.000000 411.000000 412.000000 413.000000 414.000000 415.000000 416.000000 417.000000 418.000000 419.000000 420.000000 421.000000 422.000000 423.000000 424.000000 425.000000 426.000000 427.000000 428.000000 429.000000 430.000000 431.000000 432.000000 433.000000 434.000000 435.000000 436.000000 437.000000 438.000000 439.000000 440.000000 441.000000 442.000000 443.000000 444.000000 445.000000 446.000000 447.000000 448.000000 449.000000 450.000000 451.000000 452.000000 453.000000 454.000000 455.000000 456.000000 457.000000 458.000000 459.000000 460.000000 461.000000 462.000000 463.000000 464.000000 465.000000 466.000000 467.000000 468.000000 469.000000 470.000000 471.000000 472.000000 473.000000 474.000000 475.000000 476.000000 477.000000 478.000000 479.000000 480.000000 481.000000 482.000000 483.000000 484.000000 485.000000 486.000000 487.000000 488.000000 489.000000 490.000000 491.000000 492.000000 493.000000 494.000000 495.000000 496.000000 497.000000 498.000000 499.000000 500.000000 

Rows: 
0.420472 0.420588 0.420703 0.420818 0.420931 0.421044 0.421155 0.421266 0.421375 0.421483 0.421590 0.421696 0.421801 0.421904 0.422006 0.422106 0.422205 0.422303 0.422399 0.422493 0.422586 0.422676 0.422765 0.422853 0.422938 0.423021 0.423102 0.423182 0.423259 0.423334 0.423406 0.423477 0.423545 0.423610 0.423673 0.423734 0.423791 0.423847 0.423899 0.423949 0.423995 0.424039 0.424080 0.424118 0.424152 0.424184 0.424212 0.424236 0.424258 0.424276 0.424290 0.424301 0.424308 0.424311 0.424311 0.424307 0.424298 0.424286 0.424270 0.424250 0.424225 0.424196 0.424163 0.424125 0.424083 0.424037 0.423986 0.423930 0.423870 0.423804 0.423734 0.423660 0.423580 0.423495 0.423405 0.423310 0.423210 0.423106 0.422996 0.422880 0.422760 0.422633 0.422502 0.422365 0.422222 0.422074 0.421920 0.421761 0.421596 0.421425 0.421248 0.421066 0.420878 0.420684 0.420485 0.420280 0.420069 0.419852 0.419629 0.419401 0.419167 0.418927 0.418682 0.418431 0.418174 0.417911 0.417644 0.417370 0.417091 0.416807 0.416517 0.416222 0.415922 0.415616 0.415306 0.414990 0.414670 0.414341 0.414007 0.413669 0.413326 0.412980 0.412629 0.412275 0.411917 0.411556 0.411191 0.410823 0.410452 0.410079 0.409702 0.409324 0.408943 0.408560 0.408176 0.407790 0.407402 0.407014 0.406624 0.406234 0.405843 0.405453 0.405062 0.404671 0.404281 0.403892 0.403504 0.403117 0.402732 0.402349 0.401968 0.401590 0.401214 0.400842 0.400472 0.400107 0.399745 0.399388 0.399035 0.398687 0.398344 0.398007 0.397675 0.397349 0.397030 0.396718 0.396412 0.396114 0.395823 0.395541 0.395266 0.395000 0.394743 0.394495 0.394257 0.394028 0.393810 0.393602 0.393404 0.393218 0.393043 0.392880 0.392729 0.392590 0.392464 0.392351 0.392251 0.392165 0.392093 0.392035 0.391991 0.391963 0.391949 0.391952 0.391970 0.392004 0.392055 0.392122 0.392207 0.392310 0.392430 0.392568 0.392725 0.392901 0.393096 0.393310 0.393544 0.393799 0.394074 0.394370 0.394687 0.395026 0.395387 0.395770 0.396176 0.396606 0.397058 0.397535 0.398035 0.398561 0.399111 0.399687 0.400290 0.400918 0.401572 0.402251 0.402958 0.403691 0.404451 0.405238 0.406053 0.406896 0.407768 0.408668 0.409596 0.410552 0.411538 0.412553 0.413598 0.414673 0.415778 0.416914 0.418081 0.419279 0.420508 0.421769 0.423061 0.424385 0.425741 0.427129 0.428550 0.430002 0.432788 0.434425 0.436103 0.437823 0.439585 0.441389 0.443237 0.445128 0.447063 0.449043 0.451068 0.453139 0.455256 0.457419 0.459629 0.461885 0.464190 0.466542 0.468943 0.471393 0.473892 0.476441 0.479039 0.481688 0.484387 0.487137 0.489938 0.492789 0.497004 0.500048 0.503149 0.506307 0.509521 0.512793 0.516123 0.519510 0.522955 0.526457 0.530018 0.533636 0.537311 0.541044 0.544835 0.548682 0.552587 0.556548 0.560565 0.564637 0.568764 0.572946 0.577181 0.581469 0.585809 0.590199 0.594640 0.599129 0.603666 0.608249 0.612877 0.617548 0.622261 0.627014 0.631805 0.636632 0.641493 0.646386 0.653093 0.658143 0.663223 0.668331 0.673465 0.678622 0.683801 0.688997 0.694209 0.699435 0.704670 0.709912 0.715159 0.720407 0.725653 0.730894 0.736127 0.741348 0.746555 0.751743 0.756910 0.762053 0.767167 0.772249 0.777296 0.782305 0.787271 0.792193 0.797065 0.801886 0.806651 0.811357 0.816001 0.820579 0.825090 0.829528 0.833892 0.838179 0.842385 0.846508 0.850544 0.854493 0.858350 0.862113 0.865780 0.869350 0.872819 0.876186 0.879449 0.882606 0.885656 0.891166 0.894060 0.896842 0.899510 0.902062 0.904498 0.906817 0.909018 0.911100 0.913062 0.914905 0.916628 0.918230 0.919712 0.921074 0.922315 0.923437 0.924438 0.925320 0.926084 0.926730 0.927258 0.927669 0.927965 0.928146 0.928214 0.928169 0.928012 0.927746 0.927371 0.926888 0.926300 0.925607 0.924811 0.923914 0.922918 0.921823 0.920632 0.919347 0.917968 0.916499 0.914941 0.913295 0.911563 0.909748 0.907851 0.905874 0.903820 0.901688 0.899483 0.897205 0.894857 0.892440 0.889956 0.887407 0.884795 0.882121 0.877961 0.875233 0.872447 0.869604 0.866708 0.863758 0.860757 0.857707 0.854609 0.851465 0.848276 0.845044 0.841771 0.838458 0.835106 0.831717 0.828293 0.824834 0.821343 0.817821 0.814269 0.810688 0.807080 0.803445 0.799786 0.796103 0.792397 0.788670 0.784923 0.781156 0.777371 0.773569 0.769750 0.765916 0.762067 0.758205 0.754330 0.750442 0.746544 0.742634 0.738715 0.734787 0.730850 0.726905 0.722952 0.718993 0.715028 0.711057 0.707081 0.703101 0.699116 0.695127 0.691135 0.687140 0.683142 0.679142 0.675141 0.671137 0.666010 0.662050 0.658087 0.654121 0.650154 0.646185 0.642214 0.638243 0.634271 0.630299 0.626326 0.622355 0.618384 0.614414 0.610446 0.606479 0.602514 0.598552 0.594593 0.590636 0.586683 0.582733 0.578787 0.574845 0.570909 0.566977 0.563050 0.559129 0.555214 0.551305 0.547404 0.543509 0.539622 0.535744 0.531873 0.528012 0.524160 0.520318 0.516486 0.512666 0.508857 0.505060 0.501276 0.497505 0.492214 0.488555 0.484910 0.481278 0.477662 0.474061 0.470474 0.466901 0.463348 0.459814 0.456301 0.452808 0.449336 0.445886 0.442459 0.439054 0.435673 0.432317 0.427089 0.424043 0.421005 0.417978 0.414962 0.411957 0.408963 0.405983 0.403017 0.400064 0.397127 0.394210 0.391313 0.388456 0.385656 0.382898 0.380180 0.377505 0.374871 0.372284 0.369747 0.367252 0.363811 0.361313 0.358860 0.356454 0.354094 0.351780 0.349513 0.347294 0.345122 0.342997 0.340921 0.338892 0.336911 0.334978 0.333093 0.331256 0.329467 0.327726 0.326033 0.324388 0.322790 0.321240 0.319737 0.318281 0.316871 0.315509 0.314192 0.312921 0.311697 0.310517 0.309382 0.308292 0.307246 0.306244 0.305285 0.304370 0.303497 0.302665 0.301876 0.301128 0.300420 0.299753 0.299125 0.298537 0.297988 0.297477 0.297003 0.296567 0.296168 0.295805 0.295478 0.295187 0.294930 0.294707 0.294518 0.294362 0.294239 0.294149 0.294089 0.294062 0.294064 0.294098 0.294161 0.294253 0.294374 0.294523 0.294699 0.294903 0.295134 0.295390 0.295673 0.295980 0.296312 0.296669 0.297049 0.297452 0.297878 0.298327 0.298797 0.299288 0.299801 0.300333 0.300886 0.301458 0.302049 0.302658 0.303286 0.303931 0.304593 0.305272 0.305967 0.306678 0.307404 0.308145 0.308900 0.309669 0.310452 0.311248 0.312057 0.312878 0.313710 0.314554 0.315409 0.316275 0.317151 0.318036 0.318931 0.319835 0.320747 0.321668 0.322596 0.323532 0.324475 0.325425 0.326381 0.327343 0.328311 0.329284 0.330262 0.331245 0.332232 0.333223 0.334218 0.335217 0.336219 0.337224 0.338231 0.339241 0.340253 0.341267 0.342283 0.343300 0.344318 0.345338 0.346358 0.347380 0.348401 0.349423 0.350446 0.351468 0.352490 0.353512 0.354534 0.355555 0.356830 0.357844 0.358858 0.359871 0.360883 0.361895 0.362905 0.363914 0.364922 0.365929 0.366935 0.367940 0.368944 0.369946 0.370948 0.371948 0.372947 0.373944 0.374941 0.375937 0.376931 0.377925 0.378917 0.379909 0.380900 0.381890 0.382879 0.383867 0.384855 0.385843 0.386830 0.387816 0.388802 0.389788 0.390774 0.391760 0.392746 0.393732 0.394718 0.395704 0.396691 0.397678 0.398665 0.399653 0.400641 0.401629 0.402619 0.403609 0.404600 0.405593 0.406586 0.407580 0.408576 0.409572 0.410558 0.411540 0.412521 0.413500 0.414479 0.415456 0.416432 0.417405 0.418377 0.419348 0.420317 0.421285 0.422252 0.423218 0.424182 0.425145 0.426107 0.427067 0.428026 0.428984 0.429940 0.430896 0.431850 0.434290 0.435330 0.436372 0.437414 0.438458 0.439501 0.440546 0.441590 0.442635 0.443681 0.444726 0.445771 0.446816 0.447861 0.448906 0.449950 0.450994 0.452036 0.453078 0.454119 0.455159 0.456197 0.457234 0.458270 0.459303 0.460335 0.461365 0.462392 0.463417 0.464440 0.465460 0.466478 0.467492 0.468503 0.469510 0.470514 0.471514 0.472510 0.473503 0.474491 0.475475 0.476455 0.477431 0.478402 0.479368 0.480330 0.481287 0.482238 0.483185 0.484126 0.485062 0.485992 0.486917 0.489424 0.490374 0.491319 0.492258 0.493191 0.494118 0.495039 0.495954 0.496862 0.497765 0.498661 0.499550 0.500433 0.501310 0.502179 0.503042 0.503898 0.504748 0.505590 0.506426 0.507254 0.508076 0.508890 0.509697 0.510497 0.511290 0.512076 0.512854 0.513625 0.514389 0.515146 0.515895 0.516636 0.517370 0.518097 0.518816 0.519528 0.520232 0.520929 0.521618 0.522299 0.522973 0.523639 0.524298 0.524949 0.525592 0.526227 0.526855 0.527475 0.528087 0.528691 0.529287 0.529876 0.530457 0.531030 0.531595 0.532152 0.532701 0.533242 0.533776 0.534301 0.534819 0.535328 0.535829 0.536323 0.536808 0.537285 0.537755 0.538216 0.538669 0.539114 0.539550 0.539979 0.540400 0.540812 0.541216 0.541612 0.542000 0.542380 0.542752 0.543116 0.543471 0.543818 0.544158 0.544489 0.544812 0.545127 0.545434 0.545733 0.546024 0.546307 0.546583 0.546850 0.547109 0.547361 0.547605 0.547841 0.548070 0.548290 0.548504 0.548709 0.548908 0.549099 0.549282 0.549458 0.549627 0.549789 0.549944 0.550091 0.550232 0.550366 0.550493 0.550613 0.550727 0.550834 0.550934 0.551029 0.551116 0.551198 0.551273 0.551343 0.551406 0.551464 0.551516 0.551562 0.551602 0.551637 0.551667 0.551691 0.551710 0.551724 0.551733 0.551737 0.551736 0.551730 0.551720 0.551705 0.551686 0.551662 0.551634 0.551602 0.551566 0.551526 0.551482 0.551434 0.551383 0.551328 0.551269 0.551207 0.551142 0.551073 0.551001 0.550926 0.550848 0.550768 0.550684 0.550598 0.550509 0.550417 

0.433503 0.434293 0.435096 0.435914 0.436745 0.437591 0.438451 0.439325 0.440214 0.441117 0.442035 0.442968 0.443915 0.444877 0.445854 0.446846 0.447853 0.448874 0.449911 0.450963 0.452029 0.453111 0.454208 0.455319 0.456445 0.457587 0.458742 0.459913 0.461098 0.462297 0.463511 0.464739 0.465980 0.467236 0.468505 0.469788 0.471084 0.472392 0.473714 0.475048 0.476394 0.477752 0.479121 0.480502 0.481893 0.483295 0.484706 0.486128 0.487558 0.488997 0.490913 0.492381 0.493856 0.495338 0.496827 0.498321 0.499820 0.501323 0.502831 0.504342 0.505855 0.507370 0.508886 0.510403 0.511919 0.513435 0.514948 0.516459 0.517967 0.519471 0.520970 0.522463 0.523950 0.525429 0.526900 0.528362 0.529815 0.531256 0.532687 0.534105 0.535509 0.536900 0.538276 0.539637 0.540980 0.542307 0.543616 0.544905 0.546175 0.547425 0.548653 0.549860 0.551044 0.552205 0.553342 0.554454 0.555541 0.556602 0.557636 0.558644 0.559624 0.560576 0.561499 0.562394 0.563259 0.564094 0.564899 0.565674 0.566418 0.567131 0.567813 0.568463 0.569082 0.569669 0.570225 0.570749 0.571241 0.571701 0.572130 0.572527 0.572892 0.573227 0.573530 0.573802 0.574044 0.574256 0.574438 0.574591 0.574714 0.574809 0.574876 0.574915 0.574927 0.574913 0.574872 0.574807 0.574716 0.574602 0.574464 0.574304 0.574122 0.573919 0.573696 0.573453 0.573191 0.572912 0.572615 0.572303 0.571975 0.571632 0.571276 0.570908 0.570528 0.570136 0.569735 0.569325 0.568907 0.568481 0.568050 0.567612 0.567171 0.566726 0.566278 0.565828 0.565378 0.564927 0.564477 0.564029 0.563584 0.563142 0.562704 0.562271 0.561844 0.561424 0.561010 0.560605 0.560209 0.559822 0.559445 0.559079 0.558725 0.558382 0.558052 0.557736 0.557433 0.557145 0.556871 0.556613 0.556371 0.556145 0.555935 0.555743 0.555567 0.555410 0.555271 0.555150 0.555048 0.554964 0.554900 0.554854 0.554829 0.554823 0.554836 0.554869 0.554922 0.554995 0.555088 0.555201 0.555334 0.555486 0.555659 0.555851 0.556062 0.556294 0.556544 0.556813 0.557102 0.557409 0.557734 0.558078 0.558440 0.558820 0.559217 0.559631 0.560061 0.560509 0.560972 0.561451 0.561945 0.562454 0.562978 0.563516 0.564068 0.564633 0.565210 0.565800 0.566402 0.567016 0.567641 0.568276 0.568921 0.569577 0.570241 0.570914 0.571595 0.572285 0.572981 0.573685 0.574395 0.575111 0.575833 0.576560 0.577291 0.578027 0.578767 0.579510 0.580257 0.581006 0.581758 0.582512 0.583267 0.584024 0.584782 0.585540 0.586299 0.587058 0.587817 0.588576 0.589334 0.590091 0.590847 0.591602 0.592355 0.593107 0.593857 0.594605 0.595351 0.596095 0.596837 0.597576 0.598313 0.599048 0.599780 0.600509 0.601236 0.601960 0.602682 0.603401 0.604118 0.604832 0.605544 0.606253 0.606960 0.607665 0.608367 0.609068 0.609766 0.610462 0.611156 0.611849 0.612540 0.613229 0.613917 0.614603 0.615288 0.615972 0.616655 0.617337 0.618018 0.618698 0.619377 0.620056 0.620735 0.621413 0.622091 0.622769 0.623446 0.624124 0.624801 0.625479 0.626157 0.626835 0.627513 0.628191 0.628870 0.629549 0.630228 0.630908 0.631588 0.632268 0.632949 0.633630 0.634311 0.634992 0.635673 0.636355 0.637036 0.637717 0.638398 0.639078 0.639759 0.640438 0.641117 0.641794 0.642471 0.643146 0.643820 0.644493 0.645163 0.645831 0.646498 0.647161 0.647822 0.648479 0.649134 0.649784 0.650431 0.651074 0.651712 0.652344 0.652972 0.653594 0.654210 0.654820 0.655423 0.656019 0.656607 0.657187 0.657758 0.658321 0.658874 0.659417 0.659950 0.660473 0.660983 0.661482 0.661968 0.662442 0.662901 0.663347 0.663778 0.664194 0.664593 0.664977 0.665343 0.665692 0.666022 0.666333 0.666625 0.666896 0.667147 0.667376 0.667582 0.667766 0.667926 0.668062 0.668173 0.668259 0.668318 0.668350 0.668354 0.668331 0.668278 0.668195 0.668083 0.667939 0.667764 0.667557 0.667316 0.667043 0.666735 0.666392 0.666015 0.665601 0.665151 0.664664 0.664140 0.663578 0.662978 0.662339 0.661661 0.660943 0.660185 0.659387 0.658548 0.657669 0.656748 0.655786 0.654783 0.653738 0.652651 0.651522 0.650352 0.649139 0.647885 0.646589 0.645251 0.643872 0.642451 0.640989 0.639487 0.637944 0.636361 0.634738 0.633076 0.631375 0.629635 0.627858 0.626044 0.624193 0.622306 0.620384 0.618428 0.616438 0.614416 0.612361 0.610275 0.608160 0.606014 0.603841 0.601641 0.599414 0.597162 0.594886 0.592587 0.590266 0.587925 0.585564 0.583184 0.580787 0.578374 0.575947 0.573505 0.571051 0.568586 0.566111 0.563627 0.561135 0.558637 0.556134 0.553627 0.551117 0.548606 0.546094 0.543583 0.541074 0.538568 0.536067 0.533570 0.531080 0.528597 0.526123 0.523659 0.521205 0.518762 0.516332 0.513916 0.511513 0.509126 0.506755 0.504401 0.502065 0.499389 0.497111 0.494853 0.492613 0.490395 0.488196 0.486020 0.483865 0.481733 0.479625 0.477540 0.475479 0.473443 0.471431 0.469445 0.467485 0.465551 0.463643 0.461762 0.459908 0.458080 0.456280 0.454507 0.452761 0.451043 0.449353 0.447690 0.446054 0.444446 0.442866 0.441313 0.439787 0.438289 0.436818 0.435373 0.433956 0.432565 0.431200 0.429862 0.428549 0.426873 0.425642 0.424434 0.423249 0.422087 0.420946 0.419828 0.418732 0.417657 0.416604 0.415571 0.414559 0.413567 0.412595 0.411643 0.410709 0.409794 0.408898 0.408019 0.407159 0.406315 0.405488 0.404677 0.403882 0.403102 0.402338 0.401588 0.400853 0.400131 0.399422 0.398727 0.398043 0.397373 0.396714 0.396066 0.395429 0.394803 0.394187 0.393581 0.392985 0.392398 0.391820 0.391250 0.390689 0.390136 0.389590 0.389052 0.388522 0.387998 0.387482 0.386972 0.386468 0.385971 0.385480 0.384995 0.384516 0.384043 0.383576 0.383117 0.382665 0.382218 0.381778 0.381343 0.380914 0.380491 0.380074 0.379663 0.379259 0.378860 0.378469 0.378083 0.377705 0.377334 0.376970 0.376613 0.376264 0.375922 0.375589 0.375265 0.374949 0.374642 0.374345 0.374057 0.373780 0.373512 0.373256 0.373010 0.372776 0.372554 0.372344 0.372147 0.371963 0.371792 0.371635 0.371493 0.371365 0.371252 0.371155 0.371073 0.371008 0.370960 0.370929 0.370916 0.370921 0.370944 0.370987 0.371048 0.371130 0.371231 0.371353 0.371497 0.371661 0.371847 0.372055 0.372289 0.372553 0.372839 0.373150 0.373484 0.373842 0.374225 0.374632 0.375064 0.375521 0.376004 0.376511 0.377044 0.377603 0.378187 0.378797 0.379433 0.380094 0.380782 0.381495 0.382234 0.382999 0.383789 0.384605 0.385447 0.386314 0.387207 0.388125 0.389068 0.390036 0.391029 0.392046 0.393087 0.394153 0.395242 0.396355 0.397491 0.398650 0.399832 0.401036 0.402261 0.403508 0.404775 0.406062 0.407368 0.408694 0.410038 0.411400 0.412780 0.414176 0.415588 0.417017 0.418460 0.419917 0.421389 0.422873 0.425457 0.427060 0.428678 0.430310 0.431956 0.433615 0.435285 0.436967 0.438660 0.440363 0.442074 0.443794 0.445521 0.447255 0.448994 0.450739 0.452487 0.454238 0.455992 0.457748 0.459503 0.461259 0.463013 0.464765 0.466514 0.468259 0.469999 0.471733 0.473460 0.475179 0.476890 0.478591 0.480281 0.481960 0.483626 0.485278 0.486917 0.488540 0.490147 0.491736 0.494151 0.495729 0.497287 0.498825 0.500341 0.501835 0.503306 0.504752 0.506174 0.507570 0.508939 0.510281 0.511595 0.512880 0.514136 0.515362 0.516557 0.517721 0.518853 0.519953 0.521020 0.522053 0.523053 0.524019 0.524950 0.525847 0.526708 0.527535 0.528326 0.529081 0.529801 0.530485 0.531133 0.531746 0.532323 0.532865 0.533371 0.533842 0.534278 0.534680 0.535047 0.535381 0.535681 0.535947 0.536181 0.536383 0.536554 0.536693 0.536802 0.536881 0.536930 0.536952 0.536945 0.536911 0.536851 0.536766 0.536655 0.536520 0.536363 0.536182 0.535981 0.535758 0.535515 0.535254 0.534974 0.534677 0.534363 0.534034 0.533689 0.533331 0.532959 0.532576 0.532180 0.531774 0.531358 0.530933 0.530499 0.530058 0.529610 0.529156 0.528697 0.528233 0.527765 0.527294 0.526819 0.526343 0.525866 0.525388 0.524909 0.524431 0.523953 0.523477 0.523003 0.522531 0.522062 0.521597 0.521135 0.520677 0.520223 0.519775 0.519331 0.518893 0.518461 0.518035 0.517616 0.517203 0.516797 0.516398 0.516006 0.515622 0.515246 0.514878 0.514518 0.514165 0.513821 0.513486 0.513159 0.512841 0.512531 0.512230 0.511937 0.511654 0.511379 0.511113 0.510856 0.510607 0.510367 0.510136 0.509914 0.509700 0.509495 0.509298 0.509110 0.508930 0.508759 0.508595 0.508440 0.508292 0.508153 0.508021 0.507896 0.507779 0.507670 0.507567 0.507471 0.507383 0.507300 0.507225 0.507156 0.507092 0.507035 0.506984 0.506938 0.506897 0.506862 0.506832 0.506807 0.506786 0.506770 0.506758 0.506750 0.506745 0.506745 0.506748 0.506754 0.506763 0.506775 0.506789 0.506806 0.506825 0.506846 0.506869 0.506894 0.506919 0.506946 0.506974 0.507003 0.507033 0.507062 0.507093 0.507123 0.507153 0.507182 0.507211 0.507240 0.507267 0.507294 0.507320 0.507344 0.507366 0.507387 0.507407 0.507424 0.507439 0.507453 0.507463 0.507472 0.507478 0.507481 0.507481 0.507479 0.507473 0.507465 0.507453 0.507438 0.507419 0.507398 0.507372 0.507343 0.507311 0.507275 0.507235 0.507191 0.507144 0.507092 0.507037 0.506978 0.506915 0.506847 0.506776 0.506701 0.506622 0.506538 0.506451 0.506360 0.506264 0.506165 0.506061 0.505954 0.505842 0.505726 0.505607 0.505484 0.505356 0.505225 0.505090 0.504951 0.504808 0.504662 0.504512 0.504358 0.504201 0.504040 0.503875 0.503708 0.503536 0.503362 0.503184 0.503002 

0.580310 0.580807 0.581321 0.581854 0.582404 0.582972 0.583559 0.584166 0.584791 0.585436 0.586100 0.586784 0.587489 0.588214 0.588960 0.589727 0.590515 0.591325 0.592156 0.593009 0.593885 0.594783 0.595703 0.596646 0.597612 0.598601 0.599614 0.600650 0.601709 0.602792 0.603899 0.605030 0.606185 0.607365 0.608568 0.609796 0.611047 0.612324 0.613624 0.614949 0.616298 0.617671 0.619068 0.620489 0.621934 0.623403 0.624895 0.626411 0.627950 0.629511 0.631096 0.632702 0.634331 0.635981 0.637653 0.639345 0.641058 0.642791 0.644543 0.646314 0.648104 0.649911 0.651736 0.653577 0.655434 0.657306 0.659192 0.661092 0.663005 0.664930 0.666866 0.668812 0.670767 0.672730 0.674701 0.676678 0.678661 0.680647 0.682636 0.684628 0.686620 0.688612 0.690601 0.692589 0.694572 0.696549 0.698520 0.700483 0.702437 0.704380 0.706311 0.708775 0.710684 0.712577 0.714452 0.716309 0.718145 0.719961 0.721753 0.723521 0.725263 0.726978 0.728666 0.730323 0.731950 0.733544 0.735105 0.736631 0.738122 0.739575 0.740990 0.742365 0.743700 0.744993 0.746243 0.747450 0.748612 0.749728 0.750798 0.751820 0.752794 0.753719 0.754594 0.755419 0.756193 0.756916 0.757586 0.758203 0.758768 0.759278 0.759736 0.760139 0.760487 0.760781 0.761021 0.761205 0.761335 0.761410 0.761430 0.761396 0.761307 0.761164 0.760967 0.760716 0.760412 0.760055 0.759645 0.759183 0.758669 0.758104 0.757489 0.756824 0.756109 0.755346 0.754536 0.753678 0.752774 0.751824 0.750830 0.749792 0.748711 0.747589 0.746425 0.745221 0.743978 0.742697 0.741378 0.740024 0.738634 0.737211 0.735754 0.734266 0.732746 0.731197 0.729619 0.728014 0.726079 0.724431 0.722758 0.721062 0.719343 0.717603 0.715842 0.714063 0.712265 0.710449 0.708618 0.706772 0.704911 0.703037 0.701152 0.699255 0.697348 0.695432 0.693507 0.691576 0.689638 0.687694 0.685746 0.683795 0.681840 0.679884 0.677926 0.675969 0.674011 0.672055 0.670101 0.668150 0.666203 0.664259 0.662321 0.660388 0.658462 0.656543 0.654632 0.652728 0.650834 0.648949 0.647074 0.645210 0.643358 0.641517 0.639688 0.637872 0.636069 0.634280 0.632506 0.630746 0.629001 0.627272 0.625559 0.623862 0.622182 0.620519 0.618874 0.617247 0.615638 0.614047 0.612476 0.610923 0.609391 0.607878 0.606385 0.604913 0.603461 0.602030 0.600620 0.599232 0.597865 0.596520 0.595197 0.593896 0.592617 0.591361 0.590127 0.588917 0.587729 0.586564 0.585422 0.584304 0.583209 0.582137 0.581088 0.580064 0.579062 0.578084 0.577130 0.576199 0.575291 0.574407 0.573547 0.572709 0.571895 0.571104 0.570336 0.569590 0.568867 0.568167 0.567489 0.566833 0.566199 0.565586 0.564994 0.564423 0.563873 0.563343 0.562833 0.562343 0.561872 0.561419 0.560984 0.560567 0.560167 0.559784 0.559417 0.559065 0.558728 0.558406 0.558097 0.557801 0.557517 0.557245 0.556984 0.556733 0.556490 0.556257 0.556031 0.555812 0.555598 0.555390 0.555186 0.554986 0.554787 0.554591 0.554394 0.554198 0.554000 0.553799 0.553596 0.553388 0.553175 0.552956 0.552729 0.552495 0.552251 0.551998 0.551733 0.551457 0.551168 0.550865 0.550548 0.550215 0.549866 0.549500 0.549117 0.548714 0.548292 0.547850 0.547387 0.546903 0.546397 0.545868 0.545316 0.544740 0.544140 0.543515 0.542866 0.542191 0.541490 0.540763 0.540011 0.539232 0.538426 0.537594 0.536735 0.535850 0.534938 0.534000 0.533048 0.532058 0.531042 0.529999 0.528930 0.527836 0.526716 0.525573 0.524406 0.523216 0.522003 0.520769 0.519513 0.518236 0.516940 0.515624 0.514290 0.512939 0.511571 0.510187 0.508788 0.507375 0.505950 0.504512 0.503063 0.501604 0.500137 0.498661 0.497178 0.495690 0.494197 0.492700 0.491201 0.489700 0.488199 0.486699 0.485202 0.483707 0.482216 0.480731 0.479252 0.477782 0.476320 0.474868 0.473427 0.471998 0.470583 0.469183 0.467798 0.466429 0.465079 0.463748 0.462436 0.461146 0.459879 0.458634 0.457414 0.456219 0.455051 0.453911 0.452799 0.451716 0.450664 0.449644 0.448657 0.447703 0.447116 0.446219 0.445359 0.444538 0.443756 0.443015 0.442315 0.441657 0.441043 0.440472 0.439946 0.439466 0.439033 0.438647 0.438309 0.438021 0.437782 0.437595 0.437459 0.437376 0.437346 0.437371 0.437451 0.437586 0.437779 0.438029 0.438337 0.438705 0.439132 0.439621 0.440170 0.440782 0.441457 0.442192 0.443044 0.443943 0.444912 0.445951 0.447061 0.448242 0.449496 0.450822 0.452223 0.453699 0.455250 0.456878 0.458582 0.460363 0.462221 0.464158 0.466174 0.468268 0.470441 0.472694 0.475025 0.477436 0.479925 0.482493 0.485140 0.487865 0.490667 0.493546 0.496501 0.499530 0.502634 0.505811 0.509059 0.512377 0.516861 0.520418 0.524047 0.527745 0.531510 0.535339 0.539231 0.543183 0.547191 0.551254 0.555367 0.559527 0.563732 0.567976 0.572257 0.576570 0.580912 0.585278 0.589663 0.594064 0.598476 0.602893 0.607313 0.611728 0.616136 0.620531 0.624908 0.629262 0.633588 0.637882 0.642139 0.646355 0.650524 0.654642 0.658705 0.662708 0.666648 0.670521 0.674323 0.678050 0.681699 0.686414 0.689913 0.693325 0.696646 0.699874 0.703008 0.706046 0.708987 0.711829 0.714571 0.717213 0.719755 0.722196 0.724537 0.726778 0.728920 0.730963 0.732909 0.734758 0.736513 0.738175 0.739746 0.741227 0.742621 0.743931 0.745158 0.746305 0.747374 0.748369 0.749292 0.750146 0.750934 0.751659 0.752324 0.752931 0.753484 0.753986 0.754439 0.754848 0.755214 0.755541 0.755832 0.756089 0.756316 0.756515 0.756690 0.756842 0.756974 0.757090 0.757191 0.757280 0.757359 0.757431 0.757499 0.757563 0.757627 0.757692 0.757760 0.757834 0.757914 0.758004 0.758104 0.758216 0.758341 0.758482 0.758639 0.758814 0.759008 0.759222 0.759458 0.759716 0.759997 0.760303 0.760634 0.760991 0.761376 0.761787 0.762227 0.762696 0.763194 0.763722 0.764281 0.764870 0.765490 0.766141 0.766824 0.767539 0.768286 0.769064 0.769875 0.770718 0.771593 0.772501 0.773440 0.774411 0.775413 0.776447 0.777512 0.778607 0.779733 0.780889 0.782075 0.783289 0.784533 0.785804 0.787102 0.788428 0.789779 0.791156 0.792557 0.793982 0.795430 0.796901 0.798392 0.799904 0.801434 0.802983 0.804550 0.806132 0.807728 0.809339 0.810962 0.812596 0.814239 0.815891 0.817550 0.819215 0.820883 0.822555 0.824227 0.825898 0.827567 0.829232 0.830892 0.832543 0.834186 0.835818 0.837436 0.839039 0.840626 0.842194 0.843741 0.845264 0.846763 0.848235 0.849677 0.851088 0.852465 0.853806 0.855110 0.856372 0.857592 0.858767 0.859894 0.860972 0.861998 0.862969 0.863883 0.864739 0.865532 0.866262 0.866926 0.867521 0.868045 0.868496 0.868872 0.869170 0.869388 0.869524 0.869575 0.869540 0.869417 0.869203 0.868896 0.868496 0.867999 0.867404 0.866710 0.865915 0.865017 0.864015 0.862908 0.861694 0.860373 0.858943 0.857404 0.855754 0.853994 0.852123 0.850139 0.848045 0.845838 0.843519 0.841089 0.838548 0.835897 0.833136 0.830265 0.827287 0.824203 0.821013 0.817719 0.814324 0.810828 0.807235 0.803545 0.799763 0.795889 0.791927 0.787880 0.783750 0.779542 0.775257 0.770899 0.766473 0.761981 0.757427 0.752815 0.748150 0.743434 0.738672 0.733868 0.729026 0.724151 0.719246 0.714316 0.709365 0.704398 0.699418 0.694429 0.689437 0.684444 0.679455 0.674475 0.669506 0.664553 0.659620 0.654710 0.649826 0.644973 0.640154 0.635371 0.630629 0.624249 0.619654 0.615107 0.610612 0.606169 0.601782 0.597453 0.593183 0.588975 0.584830 0.580749 0.576735 0.572789 0.568911 0.565104 0.561367 0.557702 0.554110 0.550591 0.547145 0.543774 0.540478 0.537256 0.534110 0.531038 0.528041 0.525120 0.522273 0.519501 0.516803 0.514179 0.511628 0.509150 0.506744 0.504411 0.502148 0.499956 0.497834 0.495781 0.493796 0.491879 0.490028 0.486985 0.485330 0.483735 0.482200 0.480723 0.479304 0.477941 0.476634 0.475382 0.474185 0.473040 0.471948 0.470908 0.469917 0.468977 0.468085 0.467240 0.466443 0.465691 0.464985 0.464322 0.463702 0.463125 0.462589 0.462093 0.461637 0.461219 0.460839 0.460496 0.460188 0.459916 0.459678 0.459474 0.459302 0.459162 0.459053 0.458974 0.458925 0.458904 0.458912 0.458946 0.459007 0.459094 0.459206 0.459342 0.459503 0.459686 0.459892 0.460119 0.460368 0.460637 0.460927 0.461236 0.461564 0.461910 0.462275 0.462656 0.463055 0.463469 0.463900 0.464346 0.464807 0.465282 0.465772 0.466275 0.466791 0.467321 0.467862 0.468416 0.468981 0.469558 0.470146 0.470744 0.471353 0.471971 0.472599 0.473237 0.473883 0.474538 0.475202 0.475873 0.476553 0.477240 0.477934 0.478635 0.479343 0.480058 0.480778 0.481505 0.482237 0.482975 0.483718 0.484466 0.485219 0.485977 0.486738 0.487504 0.488274 0.489047 0.489823 0.490603 0.491386 0.492171 0.492959 0.493749 0.494542 0.495336 0.496131 0.496929 0.497727 0.498527 0.499327 0.500128 0.500929 0.502277 0.503087 0.503897 0.504706 0.505515 0.506322 0.507129 0.507935 0.508739 0.509542 0.510342 0.511141 0.511938 0.512732 0.513523 0.514312 0.515098 0.515881 0.516660 0.517436 0.518209 0.518977 0.519742 0.520503 0.521259 0.522011 0.522758 0.523501 0.524239 0.524972 0.525700 0.526423 0.527140 0.527852 0.528558 0.529259 0.529953 0.530642 0.531325 0.532002 0.532672 0.533337 0.533995 0.534646 0.535291 0.535930 0.536562 0.537187 0.537805 0.538417 0.539022 0.539620 0.540210 0.540794 0.541371 0.541941 0.542504 0.543060 0.543608 0.544150 0.544684 0.545211 0.545731 0.546244 0.546749 0.547248 0.547739 0.548223 0.548700 

0.281712 0.282017 0.282325 0.282634 0.282946 0.283260 0.283576 0.283893 0.284213 0.284534 0.284857 0.285181 0.285507 0.285834 0.286162 0.286492 0.286823 0.287154 0.287487 0.287820 0.288154 0.288488 0.288823 0.289158 0.289492 0.289827 0.290162 0.290496 0.290829 0.291162 0.291494 0.291825 0.292155 0.292483 0.292810 0.293135 0.293457 0.293778 0.294096 0.294412 0.294725 0.295035 0.295341 0.295644 0.295944 0.296239 0.296531 0.296818 0.297100 0.297378 0.297651 0.297918 0.298180 0.298435 0.298685 0.298929 0.299166 0.299396 0.299620 0.300826 0.301032 0.301231 0.301422 0.301605 0.301780 0.301946 0.302104 0.302253 0.302393 0.302523 0.302644 0.302755 0.302856 0.302947 0.303028 0.303099 0.303158 0.303207 0.303246 0.303273 0.303289 0.303294 0.303287 0.303269 0.303239 0.303198 0.303145 0.303081 0.303005 0.302917 0.302817 0.302705 0.302582 0.302447 0.302300 0.302142 0.301972 0.301791 0.301599 0.301395 0.300153 0.299924 0.299684 0.299434 0.299173 0.298902 0.298621 0.298330 0.298030 0.297720 0.297402 0.297075 0.296739 0.296396 0.296044 0.295686 0.295320 0.294948 0.294569 0.294184 0.293794 0.293398 0.292998 0.292593 0.292184 0.291771 0.291356 0.290937 0.290516 0.290092 0.289667 0.289241 0.288814 0.288387 0.287959 0.287532 0.287106 0.286680 0.286257 0.285835 0.285416 0.284999 0.284585 0.284175 0.283769 0.283367 0.282969 0.282576 0.282188 0.281806 0.281429 0.281059 0.280695 0.280338 0.279987 0.279644 0.279309 0.278981 0.278661 0.278350 0.278047 0.277753 0.277467 0.277191 0.276924 0.276666 0.276419 0.276181 0.275953 0.275735 0.275527 0.275330 0.275144 0.274968 0.274803 0.274649 0.274506 0.274374 0.274253 0.274144 0.274046 0.273959 0.273884 0.273820 0.273768 0.273728 0.273699 0.273682 0.273677 0.273683 0.273701 0.273731 0.273773 0.273826 0.273892 0.273969 0.274058 0.274158 0.274271 0.274395 0.274531 0.274678 0.274837 0.275008 0.275190 0.275384 0.275589 0.275805 0.276033 0.276272 0.276523 0.276784 0.277057 0.277341 0.277635 0.277941 0.278257 0.278584 0.278922 0.279270 0.279629 0.279998 0.280377 0.280767 0.281167 0.281577 0.281996 0.282426 0.282866 0.283315 0.283774 0.284243 0.284721 0.285208 0.285705 0.286210 0.286726 0.287250 0.287783 0.288325 0.288876 0.289436 0.290004 0.290581 0.291167 0.291762 0.292365 0.292976 0.293596 0.294224 0.294861 0.295506 0.296159 0.296821 0.297491 0.298170 0.298856 0.300692 0.301400 0.302116 0.302841 0.303573 0.304314 0.305063 0.305821 0.306586 0.307360 0.308143 0.308934 0.309733 0.310541 0.311358 0.312184 0.313018 0.313862 0.314714 0.315576 0.316447 0.317327 0.318217 0.319116 0.320025 0.320944 0.321873 0.322812 0.323762 0.324721 0.325692 0.326673 0.327664 0.328667 0.329680 0.330705 0.331741 0.332789 0.333848 0.334920 0.336008 0.337108 0.338219 0.339344 0.340480 0.341629 0.342791 0.343965 0.345153 0.346353 0.347565 0.348791 0.350030 0.351281 0.352546 0.353824 0.355114 0.356418 0.357734 0.359063 0.360405 0.361781 0.363173 0.364575 0.365987 0.367409 0.368841 0.370284 0.371735 0.373197 0.374667 0.376147 0.377635 0.379132 0.380637 0.382150 0.383670 0.385198 0.387628 0.389039 0.390452 0.391866 0.393282 0.394699 0.396116 0.397535 0.398953 0.400371 0.401789 0.403201 0.404607 0.406008 0.407404 0.408795 0.410179 0.411557 0.412928 0.414292 0.418139 0.419699 0.421252 0.422800 0.424340 0.425873 0.427398 0.428914 0.430421 0.431917 0.433403 0.434878 0.436341 0.437790 0.439227 0.440650 0.442055 0.443442 0.444814 0.446169 0.447507 0.448827 0.450129 0.451413 0.452676 0.453920 0.455143 0.458784 0.460020 0.461232 0.462419 0.463581 0.464718 0.465828 0.466912 0.467968 0.468997 0.469997 0.470969 0.471912 0.472824 0.473707 0.474559 0.475380 0.476170 0.476929 0.477655 0.478349 0.479011 0.479639 0.480235 0.480797 0.481326 0.481821 0.482282 0.482709 0.483101 0.483459 0.483783 0.484072 0.484327 0.484547 0.484732 0.484882 0.484998 0.485079 0.485126 0.485137 0.485115 0.485058 0.484966 0.484841 0.484681 0.484488 0.484261 0.484000 0.483706 0.483379 0.483018 0.482626 0.482200 0.481743 0.481254 0.480733 0.480180 0.479597 0.478983 0.478338 0.477663 0.476959 0.476225 0.475462 0.474670 0.473850 0.473001 0.472125 0.471222 0.470291 0.469334 0.468351 0.467342 0.466307 0.463347 0.462311 0.461250 0.460166 0.459059 0.457928 0.456775 0.455599 0.454401 0.453182 0.451941 0.450679 0.449397 0.448094 0.446771 0.445428 0.444067 0.442686 0.441286 0.439869 0.438433 0.436979 0.435505 0.434013 0.432505 0.430980 0.429440 0.427883 0.426311 0.424723 0.423121 0.421503 0.419872 0.416511 0.415008 0.413487 0.411949 0.410394 0.408822 0.407234 0.405629 0.404007 0.402368 0.400711 0.399038 0.397351 0.395650 0.393935 0.392206 0.390462 0.388705 0.386933 0.385146 0.383345 0.381530 0.378997 0.377117 0.375233 0.373344 0.371450 0.369553 0.367652 0.365747 0.363840 0.361930 0.360018 0.358104 0.356188 0.354272 0.352359 0.350445 0.348531 0.346618 0.344705 0.342794 0.340884 0.338976 0.337071 0.335169 0.333270 0.331374 0.329483 0.327596 0.325714 0.323837 0.321967 0.320102 0.318244 0.316394 0.314551 0.312716 0.309462 0.307605 0.305759 0.303922 0.302097 0.300282 0.298479 0.296688 0.294909 0.293144 0.291392 0.289654 0.287931 0.286223 0.284530 0.282853 0.281192 0.279548 0.277921 0.276312 0.274720 0.273147 0.271593 0.270058 0.268542 0.267047 0.265571 0.264116 0.262682 0.261270 0.259878 0.258509 0.257161 0.255836 0.254533 0.253253 0.251996 0.250761 0.249551 0.248363 0.247200 0.246060 0.244944 0.243852 0.242784 0.241740 0.240720 0.239724 0.238753 0.237806 0.236884 0.235986 0.235112 0.234262 0.233436 0.232635 0.231857 0.231104 0.230374 0.229668 0.228986 0.228327 0.227691 0.227079 0.226490 0.225923 0.225379 0.224858 0.224359 0.223882 0.223427 0.222993 0.222581 0.222190 0.221820 0.221471 0.221142 0.220833 0.220544 0.220275 0.220025 0.219794 0.219582 0.219388 0.219212 0.219055 0.218914 0.218791 0.218686 0.218596 0.218523 0.218466 0.218425 0.218399 0.218389 0.218393 0.218411 0.218444 0.218490 0.218550 0.218623 0.218709 0.218807 0.218918 0.219040 0.219174 0.219320 0.219476 0.219643 0.219820 0.220008 0.220205 0.220412 0.220627 0.220852 0.221085 0.221327 0.221576 0.221834 0.222099 0.222371 0.222650 0.222936 0.223228 0.223527 0.223831 0.224141 0.224457 0.224778 0.225104 0.225435 0.225771 0.226111 0.226456 0.226804 0.227157 0.227513 0.227873 0.228236 0.228602 0.228972 0.229344 0.229719 0.230097 0.230478 0.230861 0.231246 0.231634 0.232024 0.232415 0.232809 0.233205 0.233602 0.234001 0.234402 0.234804 0.235208 0.235613 0.236020 0.236429 0.236838 0.237249 0.237661 0.238075 0.238490 0.238906 0.239323 0.239742 0.240162 0.240583 0.241005 0.241428 0.241853 0.242279 0.242706 0.243134 0.243564 0.243995 0.244427 0.244860 0.245295 0.245731 0.246169 0.246607 0.247048 0.247489 0.247932 0.248376 0.248822 0.249269 0.249717 0.250167 0.250618 0.251071 0.251525 0.251980 0.252437 0.252895 0.253355 0.253816 0.254278 0.254742 0.255207 0.255674 0.256141 0.256610 0.257081 0.257552 0.258025 0.258498 0.258973 0.259449 0.259926 0.260403 0.260882 0.261362 0.261842 0.262323 0.262805 0.263287 0.263770 0.264254 0.264738 0.265222 0.265707 0.266192 0.266678 0.267163 0.267649 0.268134 0.268620 0.269105 0.269591 0.270076 0.270561 0.271045 0.271529 0.272013 0.272496 0.272979 0.273461 0.273943 0.274423 0.274903 0.275383 0.275861 0.276339 0.276815 0.277291 0.277766 0.278240 0.278713 0.279185 0.279655 0.280125 0.280594 0.281061 0.281528 0.281993 0.282458 0.282921 0.283383 0.283844 0.284304 0.284763 0.285221 0.285678 0.286133 0.287298 0.287752 0.288205 0.288658 0.289109 0.289560 0.290009 0.290458 0.290905 0.291352 0.291798 0.292243 0.292687 0.293130 0.293573 0.294015 0.294455 0.294896 0.295335 0.295773 0.296211 0.296648 0.297084 0.297520 0.297955 0.298388 0.298821 0.299254 0.299685 0.300115 0.300545 0.300974 0.301401 0.301828 0.302254 0.302678 0.303102 0.303524 0.303945 0.304365 0.304783 0.305200 0.305615 0.306029 0.306442 0.306852 0.307261 0.307668 0.308073 0.308476 0.308877 0.309275 0.309671 0.310065 0.310457 0.310845 0.311231 0.311615 0.311995 0.312372 0.312747 0.313118 0.313485 0.313849 0.314210 0.314567 0.314920 0.315270 0.315615 0.315956 0.316294 0.316627 0.316955 0.317279 0.317599 0.317914 0.318224 0.318529 0.318829 0.319125 0.319415 0.319700 0.319980 0.320255 0.320524 0.320788 0.321046 0.321299 0.321546 0.321788 0.322024 0.322254 0.322478 0.322697 0.322909 0.323116 0.323317 0.323512 0.323701 0.323885 0.324062 0.324233 0.324398 0.324558 0.324711 0.324859 0.325001 0.325136 0.325266 0.325391 0.325509 0.325621 0.325728 0.325830 0.325925 0.326015 0.326100 0.326178 0.326252 0.326320 0.326383 0.326440 0.326493 0.326540 0.326582 0.326619 0.326652 0.326679 0.326702 0.326720 0.326733 0.326742 0.326747 0.326747 0.326742 0.326734 0.326721 0.326705 0.326684 0.326660 0.326631 0.326599 0.326564 0.326525 0.326482 0.326436 0.326387 0.326335 0.326279 0.326221 0.326159 0.326095 0.326028 0.325958 0.325885 0.325810 0.325733 0.325653 0.325571 0.325486 0.325400 0.325311 0.325220 0.325128 0.325033 0.324937 0.324839 0.324739 0.324638 0.324535 0.324430 0.324325 0.324217 0.324109 0.323999 0.323888 0.323776 0.323663 0.323549 0.323434 0.323318 0.323201 0.323083 0.322964 0.322845 

0.390752 0.391192 0.391637 0.392084 0.392536 0.392990 0.393447 0.393907 0.394369 0.394835 0.395302 0.395771 0.396243 0.396716 0.397191 0.397666 0.398143 0.398621 0.399099 0.399577 0.400055 0.400533 0.401010 0.401486 0.401961 0.402434 0.402905 0.403373 0.403839 0.404301 0.404759 0.405214 0.405664 0.406109 0.406548 0.406981 0.407409 0.407829 0.408242 0.408647 0.409043 0.409431 0.409809 0.410177 0.410534 0.410880 0.411215 0.411537 0.411846 0.412141 0.412423 0.412689 0.412940 0.413176 0.413394 0.413596 0.413779 0.413945 0.414091 0.414218 0.414324 0.414409 0.414474 0.414516 0.414536 0.414532 0.414505 0.414455 0.414379 0.414279 0.414153 0.414001 0.413823 0.413618 0.413386 0.413128 0.412841 0.412527 0.412185 0.411815 0.411417 0.410990 0.410535 0.410052 0.409541 0.409002 0.408435 0.407840 0.407218 0.406569 0.405893 0.405191 0.404463 0.403710 0.402933 0.402131 0.401306 0.400459 0.399591 0.398701 0.397793 0.396865 0.395920 0.394959 0.393982 0.392990 0.391986 0.390970 0.389943 0.388907 0.387863 0.386813 0.385757 0.384698 0.383636 0.382573 0.381511 0.380451 0.379394 0.378343 0.377298 0.376260 0.375232 0.374215 0.373211 0.372220 0.371244 0.370285 0.369343 0.368421 0.367520 0.366640 0.365783 0.364951 0.364144 0.363363 0.362610 0.361886 0.361192 0.360527 0.359895 0.359294 0.358727 0.358194 0.357695 0.357231 0.356803 0.356412 0.356057 0.355741 0.355461 0.355210 0.354999 0.354831 0.354704 0.354620 0.354580 0.354584 0.354633 0.354727 0.354868 0.355056 0.355291 0.355574 0.355894 0.356261 0.356676 0.357142 0.357658 0.358226 0.358846 0.359520 0.360249 0.361033 0.361873 0.362770 0.363726 0.364740 0.365814 0.366948 0.368143 0.369399 0.370718 0.372100 0.373545 0.375054 0.376626 0.378264 0.379966 0.381732 0.383564 0.385461 0.387423 0.389451 0.391543 0.393699 0.395920 0.398205 0.400554 0.402964 0.405436 0.407969 0.410561 0.413213 0.415923 0.418689 0.421508 0.424381 0.427305 0.430263 0.433319 0.436429 0.439593 0.442810 0.446078 0.449395 0.452761 0.456173 0.459629 0.463127 0.466665 0.470242 0.473854 0.477499 0.481176 0.484880 0.488610 0.492362 0.496134 0.499922 0.503724 0.507536 0.511656 0.515524 0.519398 0.523274 0.527149 0.531020 0.534884 0.538736 0.542575 0.546397 0.550198 0.553975 0.557726 0.561445 0.565132 0.568781 0.572391 0.575957 0.579477 0.582948 0.586367 0.589731 0.593037 0.596282 0.599464 0.602580 0.605629 0.608606 0.611511 0.614341 0.617094 0.619768 0.622362 0.624874 0.627301 0.629644 0.631900 0.634069 0.636149 0.638139 0.640039 0.641848 0.643566 0.645192 0.646726 0.648167 0.649515 0.650772 0.651936 0.653008 0.653988 0.654877 0.655676 0.656384 0.657004 0.657534 0.657978 0.658334 0.658606 0.658793 0.658896 0.658918 0.658860 0.658722 0.658507 0.658215 0.657849 0.657410 0.656900 0.656320 0.655671 0.654957 0.654178 0.653336 0.652434 0.651472 0.650454 0.649379 0.648252 0.647073 0.645844 0.644568 0.643245 0.641879 0.640470 0.639021 0.637534 0.636010 0.634452 0.632861 0.631238 0.629587 0.627908 0.626203 0.624474 0.622723 0.620951 0.619160 0.617352 0.615529 0.613691 0.611840 0.609978 0.608106 0.606226 0.604339 0.602447 0.600551 0.598652 0.596752 0.594851 0.592951 0.591053 0.589158 0.587268 0.585383 0.583504 0.581633 0.579770 0.577917 0.576073 0.574241 0.572420 0.570612 0.568817 0.567037 0.565271 0.563520 0.561786 0.560068 0.558368 0.556685 0.555020 0.553375 0.551748 0.550141 0.548554 0.546987 0.545440 0.543915 0.542411 0.540928 0.539466 0.538027 0.536609 0.535214 0.533840 0.532489 0.531160 0.529853 0.528568 0.527306 0.526066 0.524848 0.523652 0.522478 0.521325 0.520195 0.519085 0.517997 0.516930 0.515883 0.514857 0.513851 0.512865 0.511898 0.510777 0.509855 0.508952 0.508066 0.507198 0.506348 0.505514 0.504696 0.503894 0.503107 0.502336 0.501579 0.500836 0.500106 0.499390 0.498686 0.497995 0.497315 0.496646 0.495989 0.495341 0.494703 0.494075 0.493455 0.492844 0.492241 0.491645 0.491056 0.490474 0.489898 0.489328 0.488763 0.488203 0.487647 0.487096 0.486549 0.486005 0.485464 0.484927 0.484392 0.483859 0.483329 0.482800 0.482274 0.481749 0.481226 0.480704 0.480183 0.479663 0.479145 0.478627 0.478111 0.477595 0.477081 0.476568 0.476055 0.475545 0.475035 0.474527 0.474021 0.473516 0.473014 0.472514 0.472016 0.471520 0.471028 0.470539 0.470053 0.469571 0.469093 0.468619 0.468150 0.467686 0.467227 0.466774 0.466327 0.465887 0.465453 0.465026 0.464607 0.464196 0.463793 0.463399 0.463013 0.462638 0.462272 0.461916 0.461570 0.461236 0.460912 0.460601 0.460301 0.460013 0.459738 0.459476 0.459227 0.458991 0.458770 0.458562 0.458368 0.458189 0.458025 0.457876 0.457742 0.457624 0.457521 0.457434 0.457363 0.457308 0.457269 0.457246 0.457240 0.457251 0.457278 0.457321 0.457382 0.457459 0.457553 0.457664 0.457792 0.457936 0.458097 0.458275 0.458470 0.458681 0.458909 0.459154 0.459414 0.459691 0.459984 0.460293 0.460618 0.460959 0.461315 0.461687 0.462074 0.462476 0.462892 0.463324 0.463769 0.464229 0.464703 0.465191 0.465692 0.466206 0.466733 0.467273 0.467825 0.468390 0.468966 0.469554 0.470153 0.470763 0.471384 0.472015 0.472656 0.473307 0.473967 0.474636 0.475313 0.475999 0.476693 0.477394 0.478103 0.478819 0.479540 0.480268 0.481002 0.481741 0.482484 0.483232 0.483984 0.484740 0.485499 0.486260 0.487024 0.487790 0.488557 0.489325 0.490093 0.490861 0.491629 0.492396 0.493162 0.493925 0.494687 0.495445 0.496200 0.496951 0.497697 0.498439 0.499175 0.499906 0.500629 0.501346 0.502055 0.502757 0.503449 0.504132 0.504806 0.505469 0.506122 0.506763 0.507392 0.508009 0.508613 0.509203 0.509779 0.510341 0.510887 0.511418 0.511933 0.512430 0.512911 0.513373 0.513818 0.514243 0.514649 0.515036 0.515402 0.515747 0.516072 0.516374 0.516655 0.516913 0.517149 0.517361 0.517549 0.517714 0.517854 0.518113 0.518205 0.518272 0.518313 0.518328 0.518318 0.518281 0.518218 0.518129 0.518014 0.517871 0.517702 0.517507 0.517285 0.517036 0.516761 0.516459 0.516131 0.515776 0.515396 0.514989 0.514558 0.514100 0.513618 0.513111 0.512579 0.511880 0.511301 0.510699 0.510074 0.509426 0.508757 0.508067 0.507356 0.506625 0.505874 0.505105 0.504316 0.503511 0.502688 0.501849 0.500994 0.500124 0.499240 0.498343 0.497433 0.496510 0.495576 0.494632 0.493678 0.492715 0.491744 0.490765 0.489779 0.488787 0.487791 0.486789 0.485784 0.484776 0.483766 0.482755 0.481742 0.480730 0.479718 0.478707 0.477699 0.476693 0.475691 0.474693 0.473699 0.472710 0.471727 0.470751 0.469782 0.468820 0.467866 0.466920 0.465983 0.465056 0.464139 0.463232 0.462335 0.461450 0.460576 0.459713 0.458863 0.458025 0.457199 0.456387 0.455587 0.454800 0.454027 0.453268 0.452522 0.451790 0.451072 0.450368 0.449677 0.449001 0.448339 0.447691 0.447057 0.446437 0.445831 0.445239 0.444660 0.444095 0.443544 0.443006 0.442481 0.441969 0.441470 0.440983 0.440509 0.440047 0.439597 0.439158 0.438731 0.438315 0.437910 0.437515 0.437131 0.436756 0.436391 0.436035 0.435689 0.435351 0.435021 0.434699 0.434385 0.434078 0.433778 0.433484 0.433197 0.432916 0.432641 0.432370 0.432105 0.431844 0.431587 0.431335 0.431086 0.430840 0.430598 0.430358 0.430120 0.429885 0.429652 0.429420 0.429190 0.429151 0.428927 0.428703 0.428480 0.428256 0.428032 0.427807 0.427582 0.427357 0.427130 0.426902 0.426674 0.426444 0.426212 0.425980 0.425746 0.425510 0.425273 0.425034 0.424794 0.424552 0.424308 0.424063 0.423816 0.423568 0.423318 0.423067 0.422815 0.422561 0.422306 0.422050 0.421794 0.421536 0.421277 0.421018 0.420759 0.420499 0.420240 0.419980 0.419720 0.419461 0.419202 0.418944 0.418687 0.418432 0.418177 0.417924 0.417673 0.417424 0.417177 0.416932 0.416690 0.416451 0.416215 0.415982 0.415753 0.415527 0.415306 0.415088 0.414875 0.414667 0.414464 0.414266 0.414073 0.413886 0.413705 0.413530 0.413362 0.413200 0.413046 0.412898 0.412758 0.412625 0.412500 0.412383 0.412274 0.412174 0.412083 0.412000 0.411926 0.411862 0.411807 0.411762 0.411726 0.411701 0.411686 0.411681 0.411686 0.411702 0.411729 0.411767 0.411815 0.411875 0.411946 0.412028 0.412122 0.412227 0.412343 0.412471 0.412611 0.412762 0.412925 0.413099 0.413285 0.413482 0.413691 0.413911 0.414142 0.414385 0.414639 0.414903 0.415179 0.415466 0.415762 0.416070 0.416387 0.416714 0.417052 0.417398 0.417755 0.418120 0.418494 0.418877 0.419267 0.419666 0.420073 0.420487 0.420908 0.421335 0.421769 0.422209 0.422654 0.423105 0.423560 0.424020 0.424484 0.424952 0.425423 0.425896 0.426373 0.426851 0.427331 0.427812 0.428294 0.428776 0.429258 0.429740 0.430221 0.430701 0.431179 0.431655 0.432128 0.432599 0.433067 0.433531 0.433991 0.434447 0.434898 0.435344 0.435786 0.435951 0.436378 0.436800 0.437215 0.437624 0.438026 0.438421 0.438808 0.439188 0.439560 0.439924 0.440280 0.440627 0.440966 0.441297 0.441618 0.441931 0.442234 0.442529 0.442814 0.443090 0.443356 0.443613 0.443860 0.444098 0.444326 0.444545 0.444754 0.444954 0.445143 0.445324 0.445494 0.445656 0.445807 0.445949 0.446082 0.446206 0.446320 0.446425 0.446521 0.446608 0.446686 0.446755 0.446815 0.446867 0.446910 0.446945 0.446972 0.446990 0.447001 0.447004 0.446998 0.446986 0.446965 0.446938 0.446903 0.446861 0.446812 0.446756 0.446694 0.446625 0.446549 0.446468 

0.372776 0.372381 0.371984 0.371586 0.371186 0.370784 0.370382 0.369979 0.369574 0.369169 0.368763 0.368356 0.367949 0.367541 0.367133 0.366725 0.366316 0.365908 0.365501 0.365095 0.364689 0.364283 0.363877 0.363473 0.363069 0.362666 0.362264 0.361863 0.361463 0.361065 0.360668 0.360273 0.359879 0.359488 0.359098 0.358711 0.358325 0.357942 0.357562 0.355382 0.354998 0.354617 0.354239 0.353865 0.353493 0.353125 0.352760 0.352399 0.352041 0.351686 0.351336 0.350989 0.350646 0.350306 0.349971 0.349639 0.349311 0.348987 0.348668 0.348352 0.348040 0.347732 0.347429 0.347129 0.346833 0.346541 0.346253 0.345969 0.345689 0.345413 0.345140 0.344871 0.344606 0.344344 0.344085 0.343830 0.343578 0.343330 0.343084 0.342841 0.342601 0.342363 0.342128 0.341895 0.341664 0.341436 0.341209 0.340983 0.340759 0.340537 0.340315 0.340094 0.339874 0.339654 0.339435 0.339215 0.338995 0.338775 0.338554 0.338332 0.338109 0.337884 0.337658 0.337430 0.337200 0.336968 0.336732 0.336495 0.336254 0.336009 0.335762 0.335510 0.335255 0.334995 0.334731 0.334462 0.334189 0.333910 0.333627 0.333338 0.333043 0.332743 0.332437 0.332125 0.331806 0.331482 0.331151 0.330814 0.330470 0.330120 0.329763 0.329399 0.329028 0.328651 0.328267 0.327876 0.327478 0.327074 0.326662 0.326245 0.325820 0.325389 0.324952 0.324509 0.324060 0.323604 0.323143 0.322677 0.322205 0.321727 0.321245 0.320759 0.320268 0.319772 0.319273 0.318770 0.318265 0.317756 0.317244 0.316731 0.316215 0.315699 0.315181 0.314662 0.314143 0.313624 0.313106 0.312589 0.312073 0.311559 0.311048 0.310539 0.310034 0.309532 0.309035 0.308543 0.308055 0.307574 0.307099 0.306631 0.306170 0.305717 0.305272 0.304836 0.304410 0.303994 0.303588 0.303193 0.302810 0.302439 0.302081 0.301736 0.301404 0.301087 0.300786 0.300499 0.300228 0.299974 0.299738 0.299518 0.299317 0.299135 0.298972 0.298829 0.298707 0.298606 0.298526 0.298468 0.298433 0.298421 0.298434 0.298470 0.298532 0.298620 0.298733 0.298873 0.299041 0.299237 0.299461 0.299714 0.299997 0.300310 0.300655 0.301030 0.301438 0.301879 0.302353 0.302861 0.303404 0.303982 0.304596 0.305246 0.305933 0.306658 0.307422 0.308225 0.309067 0.309949 0.310873 0.311837 0.312844 0.313894 0.314988 0.316125 0.317307 0.318534 0.319807 0.321127 0.322493 0.323907 0.325369 0.326881 0.328442 0.330052 0.331714 0.333425 0.335188 0.337003 0.338870 0.340789 0.342761 0.344786 0.346865 0.349006 0.351213 0.353472 0.355784 0.358148 0.362194 0.364639 0.367122 0.369644 0.372203 0.374800 0.377434 0.380105 0.382813 0.385558 0.388339 0.391156 0.394009 0.396897 0.399821 0.402776 0.405755 0.408759 0.411785 0.414833 0.417901 0.420988 0.424092 0.429927 0.433477 0.437065 0.440689 0.444348 0.448041 0.451767 0.455526 0.459317 0.463138 0.466988 0.470868 0.474767 0.478687 0.482631 0.486595 0.492750 0.496892 0.501055 0.505237 0.509438 0.513656 0.517890 0.522137 0.526397 0.530667 0.534948 0.539237 0.543533 0.547835 0.552142 0.556451 0.560762 0.565073 0.569383 0.573691 0.577995 0.582294 0.586586 0.590871 0.595147 0.599412 0.603666 0.607907 0.612133 0.616345 0.620539 0.624715 0.628872 0.633009 0.637124 0.641216 0.645283 0.649325 0.653340 0.657327 0.661285 0.667079 0.671032 0.674953 0.678841 0.682696 0.686516 0.690299 0.694045 0.697753 0.701420 0.705047 0.708631 0.712172 0.715668 0.719118 0.722521 0.725875 0.729179 0.732432 0.735633 0.738779 0.741871 0.744906 0.747884 0.750802 0.753660 0.756456 0.759189 0.761857 0.764459 0.766994 0.769460 0.771856 0.774181 0.776432 0.778609 0.780711 0.782735 0.784681 0.786547 0.788331 0.790033 0.791651 0.793184 0.794629 0.795987 0.797255 0.798433 0.799518 0.800511 0.801409 0.802211 0.802916 0.803524 0.804032 0.804440 0.804747 0.804952 0.805053 0.805050 0.804943 0.804729 0.804409 0.803982 0.803446 0.802803 0.802050 0.801187 0.800214 0.799131 0.797937 0.796633 0.795217 0.793691 0.792053 0.790304 0.788444 0.786474 0.784394 0.782203 0.779904 0.777495 0.774979 0.772355 0.769624 0.766788 0.763847 0.760802 0.757655 0.754408 0.751060 0.747614 0.744071 0.740432 0.736700 0.732877 0.728963 0.724961 0.720873 0.716701 0.712446 0.708112 0.703700 0.699213 0.694653 0.690022 0.685324 0.680559 0.675732 0.670844 0.664087 0.659147 0.654153 0.649107 0.644012 0.638871 0.633687 0.628463 0.623201 0.617905 0.612577 0.607221 0.601838 0.596433 0.591008 0.585566 0.580109 0.574641 0.569164 0.563681 0.558194 0.552707 0.547221 0.541740 0.536266 0.530801 0.525348 0.519908 0.514484 0.509079 0.503696 0.498336 0.493001 0.485532 0.480425 0.475342 0.470277 0.465245 0.460247 0.455284 0.450357 0.445466 0.440612 0.435796 0.431018 0.423869 0.419680 0.415496 0.411318 0.407147 0.402983 0.398828 0.394693 0.390582 0.386492 0.382422 0.378372 0.374339 0.370316 0.366297 0.362290 0.356584 0.352674 0.348836 0.345058 0.341339 0.337678 0.334076 0.330534 0.327051 0.323625 0.320256 0.316944 0.313689 0.310489 0.307345 0.304256 0.301221 0.298240 0.295312 0.292437 0.289614 0.286843 0.284122 0.281452 0.278831 0.276259 0.273735 0.271259 0.268829 0.266446 0.264108 0.261815 0.259567 0.257361 0.255199 0.253078 0.250229 0.248198 0.246209 0.244260 0.242350 0.240480 0.238647 0.236853 0.235095 0.233374 0.231688 0.230038 0.228422 0.226841 0.225292 0.223777 0.222294 0.220842 0.219422 0.218033 0.216674 0.215344 0.214044 0.212773 0.211530 0.210315 0.209128 0.207967 0.206834 0.205726 0.204645 0.203589 0.202558 0.201552 0.200571 0.199614 0.198680 0.197771 0.196884 0.196020 0.195180 0.194361 0.193565 0.192790 0.192037 0.191306 0.190595 0.189906 0.189237 0.188589 0.187961 0.187353 0.186765 0.186197 0.185648 0.185118 0.184608 0.184117 0.183645 0.183191 0.182756 0.182339 0.181941 0.181560 0.181198 0.180854 0.180527 0.180219 0.179927 0.179653 0.179397 0.179158 0.178935 0.178730 0.178542 0.178371 0.178217 0.178079 0.177958 0.177854 0.177766 0.177695 0.177640 0.177602 0.177580 0.177574 0.177584 0.177611 0.177653 0.177712 0.177787 0.177878 0.177985 0.178108 0.178247 0.178401 0.178572 0.178759 0.178962 0.179180 0.179415 0.179665 0.179932 0.180214 0.180512 0.180826 0.181156 0.181502 0.181864 0.182242 0.182636 0.183046 0.183473 0.183915 0.184373 0.184848 0.185338 0.185845 0.186368 0.186908 0.187463 0.188036 0.188624 0.189229 0.189851 0.190488 0.191143 0.191814 0.192502 0.193206 0.193928 0.194666 0.195420 0.196192 0.196981 0.197786 0.198609 0.199448 0.200304 0.201178 0.202068 0.202976 0.203901 0.204843 0.205802 0.206778 0.207771 0.208782 0.209809 0.210854 0.211916 0.212994 0.214090 0.215203 0.216333 0.217479 0.218642 0.219822 0.221019 0.222232 0.223462 0.224708 0.225970 0.227248 0.228542 0.229852 0.231177 0.232518 0.233874 0.235244 0.236630 0.238538 0.239961 0.241399 0.242850 0.244314 0.245791 0.247281 0.248783 0.250296 0.251822 0.253358 0.254906 0.256464 0.258032 0.259610 0.261197 0.262793 0.264398 0.266011 0.267633 0.269261 0.270897 0.272538 0.274186 0.275839 0.277498 0.279160 0.280827 0.282497 0.284171 0.285847 0.287525 0.289205 0.290886 0.292568 0.294250 0.295932 0.297613 0.299293 0.300972 0.302648 0.304322 0.305992 0.307660 0.309323 0.310983 0.312637 0.314287 0.315931 0.317568 0.319200 0.320824 0.322442 0.324052 0.325654 0.327248 0.328834 0.330410 0.331977 0.333534 0.335082 0.336619 0.338146 0.339662 0.341167 0.342661 0.344143 0.345614 0.347073 0.348519 0.349954 0.351376 0.352785 0.354181 0.355565 0.356935 0.359847 0.361141 0.362427 0.363700 0.364961 0.366208 0.367442 0.368663 0.369871 0.371066 0.372247 0.373462 0.374668 0.375855 0.377022 0.378171 0.379301 0.380413 0.381507 0.382584 0.383643 0.384686 0.385712 0.386721 0.387715 0.388688 0.389647 0.390590 0.391518 0.392431 0.393331 0.394215 0.395087 0.395944 0.396788 0.397619 0.398437 0.399242 0.400034 0.400815 0.401582 0.402337 0.403080 0.403811 0.404530 0.405238 0.405934 0.406619 0.407293 0.407956 0.408609 0.409251 0.409882 0.410504 0.411115 0.411717 0.412309 0.412891 0.413464 0.414027 0.414582 0.415127 0.415663 0.416191 0.416709 0.417219 0.417720 0.418213 0.418697 0.419173 0.419641 0.420100 0.420551 0.420994 0.421429 0.421856 0.422274 0.422685 0.425858 0.426313 0.426760 0.427198 0.427626 0.428046 0.428456 0.428857 0.429249 0.429632 0.430006 0.430370 0.430725 0.431070 0.431406 0.431732 0.432049 0.432356 0.432653 0.432940 0.433218 0.433486 0.433744 0.433992 0.434230 0.434457 0.434675 0.434883 0.435080 0.435267 0.435444 0.435610 0.435767 0.435913 0.436048 0.436173 0.436288 0.436393 0.436487 0.436571 0.436644 0.436707 0.436760 0.436802 0.436834 0.436856 0.436868 0.436870 0.436861 0.436843 0.436814 0.436776 0.436728 0.436670 0.436602 0.436525 0.436439 0.436343 0.436237 0.436123 0.436000 0.435867 0.435726 0.435576 0.435418 0.435251 0.435076 0.434893 0.434702 0.434503 0.434296 0.434082 0.433860 0.433632 0.433396 0.433153 0.432903 0.432647 0.432385 0.432116 0.431841 0.431561 0.431274 0.430982 0.430685 0.430382 0.430075 0.429762 0.429445 0.429124 0.428798 0.428468 0.428133 0.427795 0.427454 0.424505 0.424203 0.423897 0.423589 0.423277 0.422963 0.422646 0.422327 0.422005 0.421681 0.421355 0.421027 0.420697 0.420366 0.420033 0.419698 0.419362 0.419024 0.418686 0.418346 0.418005 0.417664 0.417322 0.416979 0.416635 0.416292 


----------------------------------------------------------------------
**********************************************************************
----------------------------------------------------------------------
Taus in M2. Rows: Animals. Columns: Time in trial in 10 ms bins.
#Rows: 6.000000
#Cols: 1001.000000

Column values: 
-500.000000 -499.000000 -498.000000 -497.000000 -496.000000 -495.000000 -494.000000 -493.000000 -492.000000 -491.000000 -490.000000 -489.000000 -488.000000 -487.000000 -486.000000 -485.000000 -484.000000 -483.000000 -482.000000 -481.000000 -480.000000 -479.000000 -478.000000 -477.000000 -476.000000 -475.000000 -474.000000 -473.000000 -472.000000 -471.000000 -470.000000 -469.000000 -468.000000 -467.000000 -466.000000 -465.000000 -464.000000 -463.000000 -462.000000 -461.000000 -460.000000 -459.000000 -458.000000 -457.000000 -456.000000 -455.000000 -454.000000 -453.000000 -452.000000 -451.000000 -450.000000 -449.000000 -448.000000 -447.000000 -446.000000 -445.000000 -444.000000 -443.000000 -442.000000 -441.000000 -440.000000 -439.000000 -438.000000 -437.000000 -436.000000 -435.000000 -434.000000 -433.000000 -432.000000 -431.000000 -430.000000 -429.000000 -428.000000 -427.000000 -426.000000 -425.000000 -424.000000 -423.000000 -422.000000 -421.000000 -420.000000 -419.000000 -418.000000 -417.000000 -416.000000 -415.000000 -414.000000 -413.000000 -412.000000 -411.000000 -410.000000 -409.000000 -408.000000 -407.000000 -406.000000 -405.000000 -404.000000 -403.000000 -402.000000 -401.000000 -400.000000 -399.000000 -398.000000 -397.000000 -396.000000 -395.000000 -394.000000 -393.000000 -392.000000 -391.000000 -390.000000 -389.000000 -388.000000 -387.000000 -386.000000 -385.000000 -384.000000 -383.000000 -382.000000 -381.000000 -380.000000 -379.000000 -378.000000 -377.000000 -376.000000 -375.000000 -374.000000 -373.000000 -372.000000 -371.000000 -370.000000 -369.000000 -368.000000 -367.000000 -366.000000 -365.000000 -364.000000 -363.000000 -362.000000 -361.000000 -360.000000 -359.000000 -358.000000 -357.000000 -356.000000 -355.000000 -354.000000 -353.000000 -352.000000 -351.000000 -350.000000 -349.000000 -348.000000 -347.000000 -346.000000 -345.000000 -344.000000 -343.000000 -342.000000 -341.000000 -340.000000 -339.000000 -338.000000 -337.000000 -336.000000 -335.000000 -334.000000 -333.000000 -332.000000 -331.000000 -330.000000 -329.000000 -328.000000 -327.000000 -326.000000 -325.000000 -324.000000 -323.000000 -322.000000 -321.000000 -320.000000 -319.000000 -318.000000 -317.000000 -316.000000 -315.000000 -314.000000 -313.000000 -312.000000 -311.000000 -310.000000 -309.000000 -308.000000 -307.000000 -306.000000 -305.000000 -304.000000 -303.000000 -302.000000 -301.000000 -300.000000 -299.000000 -298.000000 -297.000000 -296.000000 -295.000000 -294.000000 -293.000000 -292.000000 -291.000000 -290.000000 -289.000000 -288.000000 -287.000000 -286.000000 -285.000000 -284.000000 -283.000000 -282.000000 -281.000000 -280.000000 -279.000000 -278.000000 -277.000000 -276.000000 -275.000000 -274.000000 -273.000000 -272.000000 -271.000000 -270.000000 -269.000000 -268.000000 -267.000000 -266.000000 -265.000000 -264.000000 -263.000000 -262.000000 -261.000000 -260.000000 -259.000000 -258.000000 -257.000000 -256.000000 -255.000000 -254.000000 -253.000000 -252.000000 -251.000000 -250.000000 -249.000000 -248.000000 -247.000000 -246.000000 -245.000000 -244.000000 -243.000000 -242.000000 -241.000000 -240.000000 -239.000000 -238.000000 -237.000000 -236.000000 -235.000000 -234.000000 -233.000000 -232.000000 -231.000000 -230.000000 -229.000000 -228.000000 -227.000000 -226.000000 -225.000000 -224.000000 -223.000000 -222.000000 -221.000000 -220.000000 -219.000000 -218.000000 -217.000000 -216.000000 -215.000000 -214.000000 -213.000000 -212.000000 -211.000000 -210.000000 -209.000000 -208.000000 -207.000000 -206.000000 -205.000000 -204.000000 -203.000000 -202.000000 -201.000000 -200.000000 -199.000000 -198.000000 -197.000000 -196.000000 -195.000000 -194.000000 -193.000000 -192.000000 -191.000000 -190.000000 -189.000000 -188.000000 -187.000000 -186.000000 -185.000000 -184.000000 -183.000000 -182.000000 -181.000000 -180.000000 -179.000000 -178.000000 -177.000000 -176.000000 -175.000000 -174.000000 -173.000000 -172.000000 -171.000000 -170.000000 -169.000000 -168.000000 -167.000000 -166.000000 -165.000000 -164.000000 -163.000000 -162.000000 -161.000000 -160.000000 -159.000000 -158.000000 -157.000000 -156.000000 -155.000000 -154.000000 -153.000000 -152.000000 -151.000000 -150.000000 -149.000000 -148.000000 -147.000000 -146.000000 -145.000000 -144.000000 -143.000000 -142.000000 -141.000000 -140.000000 -139.000000 -138.000000 -137.000000 -136.000000 -135.000000 -134.000000 -133.000000 -132.000000 -131.000000 -130.000000 -129.000000 -128.000000 -127.000000 -126.000000 -125.000000 -124.000000 -123.000000 -122.000000 -121.000000 -120.000000 -119.000000 -118.000000 -117.000000 -116.000000 -115.000000 -114.000000 -113.000000 -112.000000 -111.000000 -110.000000 -109.000000 -108.000000 -107.000000 -106.000000 -105.000000 -104.000000 -103.000000 -102.000000 -101.000000 -100.000000 -99.000000 -98.000000 -97.000000 -96.000000 -95.000000 -94.000000 -93.000000 -92.000000 -91.000000 -90.000000 -89.000000 -88.000000 -87.000000 -86.000000 -85.000000 -84.000000 -83.000000 -82.000000 -81.000000 -80.000000 -79.000000 -78.000000 -77.000000 -76.000000 -75.000000 -74.000000 -73.000000 -72.000000 -71.000000 -70.000000 -69.000000 -68.000000 -67.000000 -66.000000 -65.000000 -64.000000 -63.000000 -62.000000 -61.000000 -60.000000 -59.000000 -58.000000 -57.000000 -56.000000 -55.000000 -54.000000 -53.000000 -52.000000 -51.000000 -50.000000 -49.000000 -48.000000 -47.000000 -46.000000 -45.000000 -44.000000 -43.000000 -42.000000 -41.000000 -40.000000 -39.000000 -38.000000 -37.000000 -36.000000 -35.000000 -34.000000 -33.000000 -32.000000 -31.000000 -30.000000 -29.000000 -28.000000 -27.000000 -26.000000 -25.000000 -24.000000 -23.000000 -22.000000 -21.000000 -20.000000 -19.000000 -18.000000 -17.000000 -16.000000 -15.000000 -14.000000 -13.000000 -12.000000 -11.000000 -10.000000 -9.000000 -8.000000 -7.000000 -6.000000 -5.000000 -4.000000 -3.000000 -2.000000 -1.000000 0.000000 1.000000 2.000000 3.000000 4.000000 5.000000 6.000000 7.000000 8.000000 9.000000 10.000000 11.000000 12.000000 13.000000 14.000000 15.000000 16.000000 17.000000 18.000000 19.000000 20.000000 21.000000 22.000000 23.000000 24.000000 25.000000 26.000000 27.000000 28.000000 29.000000 30.000000 31.000000 32.000000 33.000000 34.000000 35.000000 36.000000 37.000000 38.000000 39.000000 40.000000 41.000000 42.000000 43.000000 44.000000 45.000000 46.000000 47.000000 48.000000 49.000000 50.000000 51.000000 52.000000 53.000000 54.000000 55.000000 56.000000 57.000000 58.000000 59.000000 60.000000 61.000000 62.000000 63.000000 64.000000 65.000000 66.000000 67.000000 68.000000 69.000000 70.000000 71.000000 72.000000 73.000000 74.000000 75.000000 76.000000 77.000000 78.000000 79.000000 80.000000 81.000000 82.000000 83.000000 84.000000 85.000000 86.000000 87.000000 88.000000 89.000000 90.000000 91.000000 92.000000 93.000000 94.000000 95.000000 96.000000 97.000000 98.000000 99.000000 100.000000 101.000000 102.000000 103.000000 104.000000 105.000000 106.000000 107.000000 108.000000 109.000000 110.000000 111.000000 112.000000 113.000000 114.000000 115.000000 116.000000 117.000000 118.000000 119.000000 120.000000 121.000000 122.000000 123.000000 124.000000 125.000000 126.000000 127.000000 128.000000 129.000000 130.000000 131.000000 132.000000 133.000000 134.000000 135.000000 136.000000 137.000000 138.000000 139.000000 140.000000 141.000000 142.000000 143.000000 144.000000 145.000000 146.000000 147.000000 148.000000 149.000000 150.000000 151.000000 152.000000 153.000000 154.000000 155.000000 156.000000 157.000000 158.000000 159.000000 160.000000 161.000000 162.000000 163.000000 164.000000 165.000000 166.000000 167.000000 168.000000 169.000000 170.000000 171.000000 172.000000 173.000000 174.000000 175.000000 176.000000 177.000000 178.000000 179.000000 180.000000 181.000000 182.000000 183.000000 184.000000 185.000000 186.000000 187.000000 188.000000 189.000000 190.000000 191.000000 192.000000 193.000000 194.000000 195.000000 196.000000 197.000000 198.000000 199.000000 200.000000 201.000000 202.000000 203.000000 204.000000 205.000000 206.000000 207.000000 208.000000 209.000000 210.000000 211.000000 212.000000 213.000000 214.000000 215.000000 216.000000 217.000000 218.000000 219.000000 220.000000 221.000000 222.000000 223.000000 224.000000 225.000000 226.000000 227.000000 228.000000 229.000000 230.000000 231.000000 232.000000 233.000000 234.000000 235.000000 236.000000 237.000000 238.000000 239.000000 240.000000 241.000000 242.000000 243.000000 244.000000 245.000000 246.000000 247.000000 248.000000 249.000000 250.000000 251.000000 252.000000 253.000000 254.000000 255.000000 256.000000 257.000000 258.000000 259.000000 260.000000 261.000000 262.000000 263.000000 264.000000 265.000000 266.000000 267.000000 268.000000 269.000000 270.000000 271.000000 272.000000 273.000000 274.000000 275.000000 276.000000 277.000000 278.000000 279.000000 280.000000 281.000000 282.000000 283.000000 284.000000 285.000000 286.000000 287.000000 288.000000 289.000000 290.000000 291.000000 292.000000 293.000000 294.000000 295.000000 296.000000 297.000000 298.000000 299.000000 300.000000 301.000000 302.000000 303.000000 304.000000 305.000000 306.000000 307.000000 308.000000 309.000000 310.000000 311.000000 312.000000 313.000000 314.000000 315.000000 316.000000 317.000000 318.000000 319.000000 320.000000 321.000000 322.000000 323.000000 324.000000 325.000000 326.000000 327.000000 328.000000 329.000000 330.000000 331.000000 332.000000 333.000000 334.000000 335.000000 336.000000 337.000000 338.000000 339.000000 340.000000 341.000000 342.000000 343.000000 344.000000 345.000000 346.000000 347.000000 348.000000 349.000000 350.000000 351.000000 352.000000 353.000000 354.000000 355.000000 356.000000 357.000000 358.000000 359.000000 360.000000 361.000000 362.000000 363.000000 364.000000 365.000000 366.000000 367.000000 368.000000 369.000000 370.000000 371.000000 372.000000 373.000000 374.000000 375.000000 376.000000 377.000000 378.000000 379.000000 380.000000 381.000000 382.000000 383.000000 384.000000 385.000000 386.000000 387.000000 388.000000 389.000000 390.000000 391.000000 392.000000 393.000000 394.000000 395.000000 396.000000 397.000000 398.000000 399.000000 400.000000 401.000000 402.000000 403.000000 404.000000 405.000000 406.000000 407.000000 408.000000 409.000000 410.000000 411.000000 412.000000 413.000000 414.000000 415.000000 416.000000 417.000000 418.000000 419.000000 420.000000 421.000000 422.000000 423.000000 424.000000 425.000000 426.000000 427.000000 428.000000 429.000000 430.000000 431.000000 432.000000 433.000000 434.000000 435.000000 436.000000 437.000000 438.000000 439.000000 440.000000 441.000000 442.000000 443.000000 444.000000 445.000000 446.000000 447.000000 448.000000 449.000000 450.000000 451.000000 452.000000 453.000000 454.000000 455.000000 456.000000 457.000000 458.000000 459.000000 460.000000 461.000000 462.000000 463.000000 464.000000 465.000000 466.000000 467.000000 468.000000 469.000000 470.000000 471.000000 472.000000 473.000000 474.000000 475.000000 476.000000 477.000000 478.000000 479.000000 480.000000 481.000000 482.000000 483.000000 484.000000 485.000000 486.000000 487.000000 488.000000 489.000000 490.000000 491.000000 492.000000 493.000000 494.000000 495.000000 496.000000 497.000000 498.000000 499.000000 500.000000 

Rows: 
0.530511 0.530138 0.529755 0.529364 0.528964 0.528554 0.528136 0.527708 0.527271 0.526825 0.526369 0.525904 0.525429 0.524945 0.524452 0.523949 0.523437 0.522916 0.522385 0.521844 0.521294 0.520735 0.520167 0.519589 0.519002 0.518406 0.517801 0.517187 0.516565 0.515933 0.515293 0.514645 0.513988 0.513323 0.512650 0.511969 0.511281 0.510585 0.509882 0.509171 0.508454 0.507731 0.507000 0.506264 0.505522 0.504774 0.504021 0.503263 0.502500 0.501733 0.500962 0.500187 0.499408 0.498627 0.497842 0.497055 0.496266 0.495476 0.494684 0.493891 0.493098 0.492304 0.491511 0.490719 0.489927 0.489137 0.488349 0.487563 0.486780 0.485999 0.485223 0.484450 0.483682 0.482918 0.482160 0.481407 0.480660 0.479920 0.479187 0.478460 0.477742 0.477031 0.476329 0.475635 0.474951 0.474277 0.473612 0.472957 0.472314 0.471681 0.471059 0.470450 0.469852 0.469267 0.468694 0.468134 0.467588 0.467055 0.466536 0.466030 0.465540 0.465064 0.464603 0.464156 0.463726 0.463310 0.462910 0.462527 0.462159 0.461808 0.461474 0.461157 0.460856 0.460573 0.460307 0.460058 0.459828 0.459614 0.459419 0.459242 0.459083 0.458942 0.458820 0.458716 0.458630 0.458564 0.458516 0.458487 0.458477 0.458487 0.458515 0.458563 0.458630 0.458717 0.458824 0.458950 0.459096 0.459262 0.459447 0.459653 0.459880 0.460126 0.460393 0.460681 0.460989 0.461318 0.461668 0.462038 0.462430 0.462844 0.463279 0.463735 0.464213 0.464713 0.465236 0.465780 0.466347 0.466937 0.467550 0.468185 0.468844 0.469527 0.470233 0.470963 0.471717 0.472496 0.473300 0.474129 0.474984 0.475864 0.476770 0.477702 0.478661 0.479647 0.480661 0.481702 0.482772 0.483870 0.484997 0.486154 0.487340 0.488557 0.489805 0.491084 0.492395 0.493738 0.495114 0.496524 0.497967 0.499446 0.500959 0.502509 0.504095 0.505718 0.507378 0.509077 0.510815 0.512592 0.514410 0.516268 0.518169 0.520112 0.522099 0.524132 0.526209 0.528332 0.530502 0.532720 0.534987 0.537305 0.539673 0.542094 0.544568 0.547096 0.549679 0.552319 0.555017 0.557773 0.560590 0.563468 0.566409 0.569414 0.572484 0.575621 0.578826 0.582101 0.585447 0.588866 0.592359 0.595928 0.599575 0.603300 0.607107 0.610997 0.614971 0.619032 0.623181 0.627420 0.631752 0.636179 0.640701 0.645323 0.650045 0.654870 0.659801 0.664839 0.669987 0.675248 0.680623 0.686116 0.691729 0.697464 0.703324 0.709312 0.715430 0.721681 0.728067 0.734591 0.741255 0.748531 0.755542 0.762708 0.770033 0.777520 0.785174 0.792996 0.800992 0.809164 0.817516 0.826051 0.834774 0.843687 0.852795 0.862101 0.871608 0.881319 0.891239 0.901370 0.911715 0.922278 0.933061 0.944067 0.955298 0.966756 0.978444 0.990362 1.002512 1.014896 1.027512 1.040362 1.053445 1.066759 1.080304 1.097131 1.111550 1.126239 1.141199 1.156427 1.171921 1.187677 1.203686 1.219940 1.236427 1.253131 1.270033 1.287110 1.303669 1.321014 1.343619 1.362103 1.379565 1.398638 1.417940 1.437463 1.457046 1.476486 1.495981 1.515494 1.541558 1.562142 1.583399 1.604533 1.626901 1.647853 1.669497 1.691229 1.713940 1.735706 1.745355 1.774668 1.802362 1.824497 1.846325 1.858363 1.876341 1.899603 1.927959 1.948075 1.967805 1.987114 2.005967 2.036058 2.055528 2.074571 2.093153 2.111236 2.128784 2.145761 2.162131 2.177861 2.192917 2.190722 2.203447 2.215460 2.226754 2.237324 2.247164 2.256274 2.272761 2.280905 2.288327 2.295022 2.300989 2.271106 2.336724 2.340624 2.325931 2.328646 2.324861 2.325873 2.326041 2.325356 2.323833 2.321502 2.318403 2.314572 2.310041 2.318994 2.312216 2.272725 2.266998 2.283060 2.274514 2.259434 2.254434 2.208431 2.199379 2.189775 2.179618 2.178473 2.167013 2.154364 2.140908 2.126925 2.112455 2.097521 2.082147 2.066356 2.050175 2.036297 2.018812 2.001134 1.983278 1.965268 1.940334 1.923382 1.906199 1.888789 1.873169 1.854677 1.836161 1.817687 1.789181 1.772965 1.756394 1.739508 1.722356 1.704992 1.687472 1.669850 1.652175 1.634493 1.616839 1.599426 1.579869 1.562781 1.545775 1.528865 1.512806 1.495987 1.479066 1.462631 1.446334 1.430275 1.414251 1.398400 1.381665 1.365837 1.350596 1.335620 1.320839 1.306230 1.291784 1.277500 1.263377 1.249416 1.235618 1.221986 1.208783 1.195426 1.182251 1.169257 1.156375 1.143765 1.131314 1.119035 1.106924 1.094982 1.083205 1.071593 1.060143 1.048853 1.037722 1.026748 1.015927 1.005258 0.994481 0.984170 0.973991 0.963943 0.954027 0.944243 0.934588 0.925063 0.915665 0.906394 0.897246 0.888220 0.879314 0.870525 0.861852 0.853292 0.844842 0.836500 0.828263 0.820130 0.812097 0.804163 0.796325 0.788579 0.780925 0.773189 0.765722 0.758337 0.751033 0.743806 0.736656 0.729578 0.722572 0.715634 0.708763 0.701956 0.695212 0.688527 0.681900 0.675329 0.668812 0.662346 0.655930 0.649561 0.643239 0.636960 0.630723 0.624526 0.618368 0.612247 0.606161 0.600109 0.594089 0.588100 0.582141 0.576210 0.570306 0.564428 0.558576 0.552748 0.546943 0.541161 0.535402 0.529664 0.523948 0.518254 0.512010 0.506382 0.500776 0.495194 0.489634 0.484099 0.478589 0.473104 0.467645 0.462214 0.456811 0.451438 0.446097 0.440789 0.435515 0.428795 0.423901 0.419027 0.414175 0.409347 0.404543 0.399767 0.395027 0.390331 0.385680 0.381075 0.376515 0.372002 0.367537 0.363122 0.358757 0.354446 0.350189 0.345992 0.341859 0.337795 0.333806 0.329900 0.325836 0.322272 0.318808 0.315443 0.312180 0.309019 0.305960 0.303004 0.300150 0.297399 0.294751 0.292204 0.289759 0.287415 0.285171 0.283026 0.280978 0.279027 0.277172 0.275410 0.273740 0.272161 0.270671 0.269268 0.267951 0.266717 0.265566 0.264494 0.263501 0.262584 0.261740 0.260970 0.260272 0.259642 0.259079 0.258583 0.258151 0.257785 0.257479 0.257233 0.257044 0.256911 0.256833 0.256807 0.256833 0.256909 0.257034 0.257206 0.257423 0.257685 0.257990 0.258338 0.258726 0.259154 0.259620 0.260124 0.260664 0.261239 0.261849 0.262493 0.263169 0.263876 0.264614 0.265382 0.266180 0.267006 0.267859 0.268740 0.269647 0.270580 0.271538 0.272521 0.273528 0.274559 0.275613 0.276689 0.277788 0.278909 0.280050 0.281213 0.282397 0.283601 0.284824 0.286068 0.287330 0.288612 0.289913 0.291233 0.292571 0.293927 0.295301 0.296694 0.298104 0.299533 0.300979 0.302442 0.303924 0.305423 0.306939 0.308473 0.310028 0.311608 0.313206 0.314820 0.316452 0.318102 0.319769 0.321453 0.323156 0.324877 0.326615 0.328372 0.330146 0.331939 0.333750 0.335580 0.337429 0.339297 0.341184 0.343092 0.345019 0.346967 0.348935 0.350925 0.352936 0.354969 0.357025 0.359104 0.361206 0.363332 0.365482 0.367657 0.369858 0.372085 0.374339 0.376621 0.378930 0.381268 0.383636 0.386380 0.388719 0.391089 0.393490 0.395924 0.398390 0.400893 0.403437 0.406022 0.408650 0.411321 0.414035 0.416739 0.419455 0.422221 0.426141 0.429128 0.432156 0.435227 0.438342 0.441501 0.444705 0.447944 0.451207 0.454521 0.457887 0.461307 0.464780 0.468307 0.471889 0.475525 0.479217 0.482964 0.486767 0.490626 0.494542 0.498513 0.502541 0.506624 0.510763 0.514958 0.519207 0.523510 0.527867 0.532360 0.536812 0.541315 0.545867 0.550467 0.555114 0.559807 0.564544 0.569323 0.574142 0.579000 0.583893 0.588821 0.593779 0.598766 0.603779 0.608814 0.613868 0.618939 0.624022 0.629113 0.634210 0.639308 0.644403 0.649491 0.654567 0.659626 0.664666 0.669679 0.674663 0.679611 0.684520 0.689384 0.694197 0.698956 0.703654 0.708288 0.712851 0.717339 0.721747 0.726071 0.730304 0.734444 0.738485 0.743138 0.747018 0.750787 0.754443 0.757980 0.761396 0.764688 0.767851 0.770884 0.773784 0.776548 0.779175 0.781662 0.784009 0.786214 0.788277 0.790196 0.791972 0.793605 0.795094 0.796442 0.797648 0.798715 0.799642 0.800433 0.801090 0.801614 0.802008 0.802275 0.802418 0.802439 0.802344 0.802134 0.801813 0.801386 0.800857 0.800228 0.799505 0.798692 0.797792 0.796811 0.795753 0.794621 0.793421 0.792158 0.790834 0.789455 0.788026 0.786550 0.785031 0.783475 0.781885 0.780265 0.778619 0.776952 0.775267 0.773567 0.771857 0.770140 0.768419 0.766698 0.764981 0.763269 0.761566 0.759875 0.758199 0.756541 0.754903 0.753287 0.751695 0.750131 0.748596 0.747092 0.745621 0.744184 0.742784 0.741423 0.740100 0.738819 0.737580 0.736385 0.735234 0.734129 0.732644 0.731647 0.730698 0.729797 0.728946 0.728144 0.727393 0.726693 0.726044 0.725446 0.724901 0.724408 0.723967 0.723579 0.723243 0.722961 0.722731 0.722553 0.722429 0.722357 0.722337 0.722369 0.722453 0.722589 0.722776 0.723015 0.723303 0.723642 0.724031 0.724469 0.724956 0.725492 0.726075 0.726705 0.727382 0.728105 0.728874 0.729687 0.730545 0.731446 0.732390 0.733376 0.734403 0.735471 0.736579 0.737726 0.738911 0.740133 0.741393 0.742688 0.744018 0.745382 0.746780 0.748210 0.749672 0.751165 0.752687 0.754239 0.755818 0.757425 0.759058 0.760716 0.762399 0.764106 0.766168 0.767928 0.769709 0.771511 0.773332 0.775172 0.777029 0.778904 0.780794 0.782699 0.784619 0.786552 0.788498 0.790455 0.792423 0.794401 0.796388 0.798383 0.800386 0.802395 0.804411 0.806431 0.808456 0.810484 0.812515 0.814548 0.816582 0.818617 0.820652 0.822686 0.824719 0.826749 0.828777 0.830801 0.832821 0.834836 0.836846 0.838851 0.840848 0.842839 0.844822 0.846798 0.848764 0.850722 0.852670 0.854608 0.856536 0.858452 0.860358 0.862252 0.864133 0.866002 0.867859 0.869702 0.871531 0.873347 0.875149 

0.400653 0.401242 0.401847 0.402465 0.403099 0.403748 0.404412 0.405091 0.405786 0.406497 0.407224 0.407967 0.408725 0.409500 0.410292 0.411100 0.411925 0.412766 0.413625 0.414500 0.415392 0.416301 0.417228 0.418171 0.419132 0.420110 0.421105 0.422117 0.423426 0.424496 0.425585 0.426691 0.427816 0.428960 0.430121 0.431300 0.432497 0.433711 0.434943 0.436193 0.437459 0.438742 0.440042 0.441358 0.442690 0.444037 0.445400 0.446778 0.448170 0.449576 0.450995 0.452428 0.453874 0.455331 0.456800 0.458279 0.459769 0.461269 0.462777 0.464294 0.465818 0.467349 0.468886 0.470428 0.471975 0.473525 0.475077 0.476632 0.478187 0.479742 0.481296 0.482848 0.484397 0.485943 0.487483 0.489017 0.490544 0.492063 0.493573 0.495073 0.496561 0.498038 0.499500 0.500949 0.502382 0.503940 0.505343 0.506726 0.508090 0.509434 0.510756 0.512056 0.513332 0.514583 0.515810 0.517010 0.518183 0.519328 0.520444 0.521531 0.522588 0.523614 0.524609 0.525571 0.526501 0.527398 0.528261 0.529089 0.529884 0.530643 0.531367 0.532056 0.532709 0.533326 0.533908 0.534453 0.534963 0.535437 0.535875 0.536277 0.536644 0.536976 0.537272 0.537535 0.537763 0.537958 0.538120 0.538249 0.538346 0.538411 0.538447 0.538452 0.538428 0.538376 0.538297 0.538191 0.538059 0.537903 0.537723 0.537521 0.537297 0.537053 0.536790 0.536508 0.536210 0.535896 0.535568 0.535226 0.534873 0.534508 0.534135 0.533753 0.533365 0.532971 0.532573 0.532173 0.531771 0.531369 0.530968 0.530570 0.530177 0.529788 0.529406 0.529032 0.528668 0.528314 0.527972 0.527644 0.527329 0.527031 0.526750 0.526487 0.526243 0.526020 0.525819 0.525641 0.525487 0.525358 0.525255 0.525180 0.525132 0.525115 0.525127 0.525171 0.525247 0.525355 0.525498 0.525675 0.525888 0.526137 0.526423 0.526747 0.527109 0.527510 0.527950 0.528431 0.528952 0.529514 0.530117 0.530763 0.531450 0.532181 0.532954 0.533770 0.534630 0.535533 0.536480 0.537471 0.538506 0.539584 0.540706 0.541873 0.543082 0.544336 0.545632 0.546972 0.548354 0.549779 0.551247 0.552755 0.554306 0.555897 0.557528 0.559199 0.560909 0.562657 0.564443 0.566266 0.568125 0.570020 0.571949 0.573911 0.575906 0.577933 0.579990 0.582077 0.584192 0.586334 0.588502 0.590695 0.592912 0.595151 0.597410 0.599690 0.601987 0.604301 0.606631 0.608975 0.611331 0.613698 0.616074 0.618459 0.620850 0.623246 0.625645 0.628046 0.630447 0.632847 0.635244 0.637636 0.640023 0.642402 0.644772 0.647132 0.649480 0.651814 0.654133 0.656436 0.658722 0.660989 0.663235 0.665460 0.667662 0.669840 0.672882 0.675021 0.677132 0.679215 0.681269 0.683292 0.685284 0.687244 0.689171 0.691065 0.692925 0.694750 0.696539 0.698294 0.700012 0.701693 0.703338 0.704946 0.706517 0.708050 0.709546 0.711005 0.712426 0.713810 0.715157 0.716466 0.717739 0.718976 0.720176 0.721340 0.722469 0.723563 0.724622 0.725647 0.726638 0.727596 0.728522 0.729415 0.730277 0.731108 0.731909 0.732680 0.733422 0.734136 0.734822 0.735482 0.736114 0.736722 0.737304 0.737861 0.738395 0.738906 0.739395 0.739861 0.740306 0.740730 0.741134 0.741519 0.741884 0.742231 0.742559 0.742870 0.743164 0.743441 0.743701 0.743945 0.744174 0.744387 0.744585 0.744768 0.744936 0.745090 0.745229 0.745354 0.745465 0.745562 0.745645 0.745714 0.745769 0.745810 0.745837 0.745850 0.745849 0.745833 0.745802 0.745757 0.745696 0.745620 0.745529 0.745421 0.745297 0.745157 0.744999 0.744824 0.744632 0.744420 0.744190 0.743941 0.743672 0.743383 0.743073 0.742741 0.742387 0.742011 0.741611 0.741188 0.740740 0.740267 0.739768 0.739243 0.738691 0.738111 0.737503 0.736865 0.736198 0.735500 0.734771 0.734011 0.733218 0.732391 0.731531 0.730636 0.729706 0.728741 0.727739 0.726700 0.725623 0.724508 0.723354 0.722160 0.720927 0.719653 0.718339 0.716983 0.715585 0.714144 0.712661 0.711135 0.709566 0.707953 0.706296 0.704594 0.702325 0.700544 0.698719 0.696849 0.694935 0.692975 0.690971 0.688922 0.686828 0.684689 0.682507 0.680280 0.678009 0.675694 0.673336 0.670935 0.668492 0.666007 0.663480 0.660913 0.658305 0.655657 0.652971 0.650246 0.647484 0.644685 0.641851 0.638982 0.636079 0.633143 0.630176 0.627177 0.624149 0.621093 0.618009 0.614899 0.611764 0.608605 0.605424 0.602222 0.598999 0.595759 0.592501 0.589228 0.585940 0.582639 0.579327 0.576005 0.572673 0.569335 0.565991 0.562642 0.559291 0.555937 0.552584 0.549232 0.545883 0.542538 0.539198 0.535865 0.532540 0.529225 0.525920 0.522628 0.519348 0.516084 0.512835 0.509603 0.506390 0.502946 0.499796 0.496666 0.493556 0.490469 0.487404 0.484364 0.481349 0.478359 0.475396 0.472461 0.469554 0.466676 0.463829 0.461011 0.458226 0.455472 0.452750 0.450062 0.447407 0.444787 0.442201 0.439649 0.437133 0.434653 0.432208 0.429800 0.427311 0.425005 0.422730 0.420487 0.418277 0.416101 0.413957 0.411848 0.409774 0.407736 0.405733 0.403766 0.401834 0.399938 0.398078 0.396254 0.394467 0.392716 0.391001 0.389322 0.387679 0.386071 0.384500 0.382963 0.381462 0.379996 0.378560 0.377155 0.375783 0.374443 0.373135 0.371858 0.370613 0.369398 0.368213 0.367059 0.365934 0.364838 0.363770 0.362731 0.361719 0.360735 0.359778 0.358847 0.357943 0.357064 0.356211 0.355383 0.354579 0.353799 0.353043 0.352311 0.351601 0.350914 0.350250 0.349607 0.348986 0.348385 0.347802 0.347239 0.346697 0.346175 0.345672 0.345189 0.344726 0.344021 0.343597 0.343193 0.342807 0.342439 0.342090 0.341759 0.341445 0.341150 0.340871 0.340610 0.340366 0.340138 0.339928 0.339734 0.339557 0.339396 0.339251 0.339123 0.339010 0.338914 0.338833 0.338769 0.338720 0.338687 0.338670 0.338669 0.338683 0.338713 0.338759 0.338821 0.338898 0.338991 0.339100 0.339224 0.339364 0.339521 0.339693 0.339881 0.340085 0.340306 0.340542 0.340795 0.341064 0.341350 0.341652 0.341971 0.342307 0.342669 0.343036 0.343421 0.343823 0.344243 0.344680 0.345135 0.345608 0.346098 0.346606 0.347132 0.347676 0.348239 0.348819 0.349418 0.350035 0.350670 0.351324 0.351996 0.352687 0.353397 0.354125 0.354872 0.355638 0.356423 0.357226 0.358049 0.358890 0.359750 0.360629 0.361526 0.362442 0.363377 0.364330 0.365302 0.366292 0.367301 0.368327 0.369372 0.370434 0.371514 0.372612 0.373727 0.374860 0.376009 0.377183 0.378381 0.379595 0.380824 0.382066 0.383323 0.384594 0.385877 0.387173 0.388482 0.389803 0.391137 0.392483 0.393840 0.395208 0.396587 0.397976 0.399375 0.400784 0.402203 0.403630 0.405066 0.406510 0.407962 0.409422 0.410889 0.412362 0.413843 0.415329 0.416821 0.418319 0.419821 0.421329 0.422840 0.424356 0.425876 0.427399 0.429718 0.431313 0.432914 0.434519 0.436128 0.437742 0.439360 0.440982 0.442607 0.444236 0.445867 0.447502 0.449139 0.450778 0.452420 0.454063 0.455709 0.457355 0.459003 0.460653 0.462303 0.463953 0.465605 0.467256 0.468908 0.470560 0.472211 0.473862 0.475513 0.477162 0.478811 0.480458 0.482104 0.483748 0.485390 0.487030 0.488668 0.490303 0.491936 0.493566 0.495192 0.496815 0.498434 0.500049 0.502178 0.503803 0.505423 0.507039 0.508649 0.510254 0.511854 0.513448 0.515035 0.516615 0.518189 0.519755 0.521314 0.522864 0.524405 0.525938 0.527462 0.528975 0.530479 0.531971 0.533453 0.534923 0.536381 0.537827 0.539260 0.540680 0.542086 0.543477 0.544854 0.546216 0.547562 0.548892 0.550205 0.551502 0.552781 0.554042 0.555284 0.556508 0.557713 0.558897 0.560062 0.561206 0.562330 0.563432 0.564512 0.565571 0.566606 0.567620 0.568610 0.569576 0.570519 0.571439 0.572333 0.573204 0.574049 0.574870 0.575665 0.576435 0.577179 0.577898 0.578591 0.579258 0.579898 0.580513 0.581101 0.581663 0.582199 0.582708 0.583190 0.583646 0.584076 0.584480 0.584857 0.585207 0.585532 0.585830 0.586102 0.586348 0.586569 0.586764 0.586933 0.587076 0.587195 0.587288 0.587357 0.587400 0.587419 0.587414 0.587385 0.587332 0.587255 0.587154 0.587031 0.586884 0.586715 0.586523 0.586308 0.586072 0.585814 0.585535 0.585234 0.584913 0.584571 0.584208 0.583826 0.583423 0.583001 0.582560 0.582100 0.581621 0.581124 0.580609 0.580076 0.579526 0.578958 0.578374 0.577773 0.577156 0.576524 0.575875 0.575212 0.574533 0.573840 0.573133 0.572411 0.571677 0.570928 0.570168 0.569394 0.568608 0.567811 0.567001 0.566181 0.565350 0.564508 0.563657 0.562795 0.561924 0.561045 0.560156 0.559259 0.558354 0.557442 0.556523 0.555596 0.554664 0.553725 0.552780 0.551830 0.550875 0.549916 0.548952 0.547984 0.547013 0.546038 0.545061 0.544081 0.543099 0.542116 0.541130 0.540144 0.539157 0.538170 0.537183 0.536195 0.535209 0.534223 0.533238 0.532255 0.531273 0.530294 0.529317 0.528342 0.527371 0.526402 0.525437 0.524475 0.523517 0.522564 0.521614 0.520669 0.519729 0.518794 0.517863 0.516938 0.516019 0.515105 0.514197 0.513294 0.512398 0.511508 0.510624 0.509747 0.508876 0.508011 0.507154 0.506303 0.505459 0.504622 0.503791 0.502968 0.502152 0.501343 0.500542 0.499747 0.498960 0.498180 0.497407 0.496641 0.495882 0.494169 0.493434 0.492705 0.491983 0.491269 0.490561 0.489861 0.489167 0.488480 0.487801 0.487128 0.486462 0.485803 0.485150 0.484504 0.483864 0.483231 0.482605 0.481985 0.481371 0.480763 0.480162 0.479566 0.478976 0.478393 0.477815 0.477243 0.476677 0.476116 0.475561 0.475011 0.474467 0.473928 0.473394 0.472865 0.472341 0.471822 0.471309 0.470800 0.470295 

0.677072 0.678103 0.679155 0.680228 0.681321 0.682436 0.683573 0.684732 0.685914 0.687118 0.688345 0.689595 0.690870 0.692168 0.693491 0.694838 0.696210 0.697608 0.699031 0.700480 0.701955 0.703457 0.704985 0.706540 0.708123 0.709733 0.711370 0.713036 0.714729 0.716451 0.718202 0.719981 0.721789 0.723626 0.725492 0.727387 0.729311 0.731265 0.733248 0.735261 0.737303 0.739374 0.741475 0.743605 0.745764 0.747952 0.750169 0.752414 0.754688 0.757552 0.759903 0.762283 0.764691 0.767126 0.769589 0.772079 0.774595 0.777137 0.779704 0.782296 0.784912 0.787551 0.790212 0.792895 0.795599 0.798322 0.801065 0.803825 0.806602 0.809395 0.812202 0.815023 0.817855 0.820698 0.823551 0.826411 0.829278 0.832149 0.835024 0.837900 0.840776 0.843650 0.846521 0.849386 0.852244 0.855092 0.857929 0.860754 0.863562 0.866354 0.869126 0.871877 0.874604 0.877306 0.879979 0.882622 0.885233 0.887810 0.890349 0.892850 0.895310 0.897726 0.900097 0.902420 0.904693 0.906915 0.909082 0.911194 0.913247 0.915241 0.917173 0.919041 0.920844 0.922580 0.924247 0.925844 0.927369 0.928820 0.930197 0.931499 0.932723 0.933869 0.934936 0.935923 0.936830 0.937655 0.938398 0.939059 0.939636 0.940131 0.940543 0.940871 0.941116 0.941277 0.941356 0.941352 0.941267 0.941099 0.940851 0.940523 0.940116 0.939630 0.939067 0.938428 0.937714 0.936926 0.936066 0.935135 0.934135 0.933067 0.931933 0.930735 0.929474 0.928152 0.926771 0.925333 0.923840 0.922294 0.920696 0.919050 0.917356 0.915618 0.913837 0.912015 0.910154 0.908257 0.906325 0.904361 0.902367 0.900345 0.898297 0.896225 0.894131 0.892017 0.889885 0.887738 0.885576 0.883403 0.881219 0.879027 0.876828 0.874625 0.872418 0.870210 0.868003 0.865797 0.863594 0.861396 0.859204 0.857019 0.854844 0.852678 0.850524 0.848383 0.846255 0.844141 0.842043 0.839962 0.837898 0.835852 0.833826 0.831819 0.829832 0.827866 0.825922 0.824000 0.822100 0.820223 0.818370 0.816539 0.814733 0.812950 0.811191 0.809456 0.807745 0.806058 0.804395 0.802756 0.801140 0.799547 0.797978 0.796431 0.794906 0.793403 0.791922 0.790461 0.789021 0.787600 0.786198 0.784815 0.783449 0.782099 0.780766 0.779448 0.778144 0.776853 0.775574 0.773907 0.772660 0.771421 0.770190 0.768966 0.767747 0.766533 0.765321 0.764111 0.762902 0.761691 0.760479 0.759263 0.758042 0.756815 0.755580 0.754336 0.753081 0.751815 0.750535 0.749241 0.747930 0.746602 0.745254 0.743886 0.742496 0.741083 0.739644 0.738180 0.736688 0.735167 0.733616 0.732034 0.730419 0.728770 0.727085 0.725365 0.723606 0.721810 0.719974 0.718097 0.716179 0.714219 0.712215 0.710168 0.708077 0.705940 0.703758 0.701529 0.699254 0.696933 0.694564 0.692148 0.689684 0.687173 0.684615 0.682010 0.679358 0.676659 0.673914 0.671123 0.668287 0.665406 0.662482 0.659514 0.656504 0.653452 0.650361 0.647230 0.644061 0.640855 0.637613 0.634338 0.631029 0.627689 0.624319 0.620920 0.617495 0.614045 0.610571 0.607075 0.603559 0.600025 0.596475 0.592909 0.589331 0.585742 0.582143 0.578537 0.574925 0.571310 0.567692 0.564075 0.560459 0.556846 0.553239 0.549638 0.546046 0.542464 0.538893 0.535336 0.531692 0.528166 0.524657 0.521167 0.517699 0.514252 0.510829 0.507431 0.504060 0.500715 0.497400 0.494113 0.490858 0.487634 0.484442 0.481284 0.478161 0.475072 0.472019 0.469003 0.466023 0.463082 0.460179 0.457314 0.454489 0.451704 0.448958 0.446556 0.443789 0.441068 0.438394 0.435769 0.433193 0.430666 0.428189 0.425763 0.423387 0.421063 0.418792 0.416575 0.414412 0.412304 0.410261 0.408294 0.406371 0.404493 0.402660 0.400871 0.399125 0.397417 0.395749 0.394120 0.392533 0.390986 0.389480 0.388015 0.386593 0.385212 0.383874 0.382579 0.381325 0.380115 0.378948 0.377823 0.376742 0.375705 0.374710 0.373760 0.372854 0.371992 0.371174 0.370401 0.369672 0.368989 0.368351 0.367760 0.367214 0.366715 0.366263 0.365858 0.365501 0.365193 0.364933 0.364723 0.364564 0.364455 0.364397 0.364392 0.364440 0.364541 0.364697 0.364908 0.365176 0.365500 0.365883 0.366308 0.366758 0.367273 0.367853 0.368501 0.369218 0.370005 0.370863 0.371794 0.372799 0.373879 0.375035 0.376268 0.377579 0.378969 0.380438 0.381987 0.383617 0.385328 0.387120 0.388993 0.390947 0.392982 0.395099 0.397295 0.399572 0.401927 0.404362 0.406873 0.409461 0.412124 0.414861 0.417671 0.420551 0.423501 0.426518 0.429601 0.432749 0.435958 0.439836 0.443318 0.446877 0.450510 0.454216 0.457993 0.461840 0.465753 0.469731 0.473772 0.477872 0.482030 0.486242 0.490506 0.494818 0.499176 0.503575 0.508014 0.512489 0.516996 0.521531 0.526637 0.531263 0.535909 0.540569 0.545241 0.549920 0.554603 0.559285 0.563964 0.568635 0.573294 0.577939 0.582565 0.587170 0.591750 0.596302 0.600823 0.605309 0.609760 0.614171 0.618540 0.622866 0.627145 0.631377 0.635559 0.639690 0.643769 0.647794 0.651764 0.655679 0.659537 0.663339 0.667084 0.670772 0.674403 0.677977 0.681495 0.684956 0.688363 0.691714 0.695012 0.698257 0.701450 0.704593 0.707687 0.710734 0.713734 0.716690 0.719603 0.722476 0.725309 0.728104 0.730864 0.733591 0.736286 0.738951 0.741589 0.744201 0.746790 0.749357 0.751905 0.754435 0.756950 0.759452 0.761943 0.764424 0.766898 0.769366 0.771831 0.774295 0.776759 0.779224 0.781694 0.784313 0.786791 0.789276 0.791772 0.794280 0.796801 0.799336 0.801888 0.804457 0.807045 0.809653 0.812283 0.814935 0.817610 0.820311 0.823037 0.825789 0.828570 0.831379 0.834217 0.837086 0.839985 0.842915 0.845878 0.848873 0.851902 0.854964 0.858059 0.861189 0.864354 0.867553 0.870787 0.874056 0.877361 0.880700 0.884074 0.887483 0.890926 0.894404 0.897915 0.901461 0.905039 0.908650 0.912293 0.915968 0.919672 0.923407 0.927171 0.930962 0.934781 0.938625 0.942494 0.946386 0.950301 0.954235 0.958451 0.962452 0.966472 0.970509 0.974562 0.978628 0.982706 0.986795 0.990892 0.994995 0.999103 1.003213 1.007322 1.011429 1.015531 1.019626 1.023710 1.027782 1.031839 1.035878 1.039895 1.043889 1.047855 1.051792 1.055695 1.059562 1.063389 1.067173 1.070911 1.074598 1.078232 1.081809 1.085325 1.088776 1.092160 1.095472 1.098709 1.101866 1.104941 1.107929 1.110826 1.113630 1.116335 1.118940 1.121439 1.123830 1.126108 1.128271 1.130315 1.132237 1.134033 1.135700 1.137009 1.138400 1.139654 1.140768 1.141741 1.142569 1.143251 1.143784 1.144168 1.144399 1.144478 1.144401 1.144170 1.143781 1.143236 1.142532 1.141671 1.140648 1.139466 1.138127 1.136630 1.134977 1.133168 1.131204 1.129087 1.127111 1.124689 1.122118 1.119401 1.116540 1.113539 1.110399 1.107124 1.103717 1.100181 1.096520 1.092737 1.088836 1.084822 1.080697 1.076466 1.072134 1.067704 1.063182 1.058570 1.053875 1.049100 1.044250 1.039330 1.031887 1.026945 1.021944 1.016886 1.011778 1.006623 1.001426 0.996192 0.990924 0.985628 0.980306 0.974965 0.969606 0.964235 0.958855 0.953470 0.948083 0.942698 0.937319 0.931948 0.926589 0.921245 0.915918 0.910612 0.905329 0.900071 0.894841 0.889642 0.884475 0.879342 0.874246 0.869188 0.864170 0.859193 0.854259 0.849369 0.844525 0.839727 0.834977 0.830276 0.825623 0.821022 0.816470 0.811971 0.807523 0.803127 0.798784 0.794494 0.790257 0.786074 0.781943 0.777866 0.773842 0.769871 0.765953 0.762088 0.758276 0.754515 0.750807 0.747150 0.743544 0.739989 0.736485 0.733030 0.729625 0.726268 0.722960 0.719700 0.715617 0.712483 0.709394 0.706350 0.703348 0.700391 0.697476 0.694603 0.691772 0.688982 0.686232 0.683523 0.680854 0.678224 0.675633 0.673080 0.670565 0.668087 0.665647 0.663243 0.660875 0.658542 0.656246 0.653984 0.651756 0.649563 0.647405 0.645279 0.643187 0.641128 0.639102 0.637109 0.635148 0.633219 0.631322 0.629457 0.627623 0.625821 0.624050 0.622311 0.620602 0.618924 0.617277 0.615661 0.614076 0.612521 0.610997 0.609504 0.608041 0.606608 0.605206 0.603834 0.602493 0.601183 0.599902 0.598653 0.597433 0.596244 0.595086 0.593958 0.592861 0.591794 0.590758 0.589752 0.588777 0.587832 0.586918 0.586034 0.585181 0.584358 0.583566 0.582804 0.582072 0.581371 0.580700 0.580060 0.579449 0.578869 0.578318 0.577798 0.577307 0.576846 0.576414 0.576012 0.575639 0.575296 0.574981 0.574695 0.574438 0.574210 0.574009 0.573837 0.573692 0.573575 0.573486 0.573424 0.573388 0.573379 0.573397 0.573441 0.573510 0.573605 0.573726 0.573871 0.574040 0.574235 0.574453 0.574694 0.574959 0.575247 0.575557 0.575890 0.576244 0.576620 0.577018 0.577435 0.577874 0.578332 0.578809 0.579306 0.579822 0.580356 0.580908 0.581478 0.582065 0.582668 0.583288 0.583924 0.584576 0.585242 0.585924 0.586619 0.587329 0.588052 0.588788 0.589537 0.590298 0.591071 0.591855 0.592651 0.593457 0.594273 0.595100 0.595935 0.596780 0.597634 0.598495 0.599365 0.600242 0.601127 0.602018 0.602915 0.603819 0.604728 0.605643 0.606563 0.607487 0.608416 0.609349 0.610285 0.611225 0.612168 0.613113 0.614061 0.615011 0.615963 0.616916 0.617871 0.618826 0.619782 0.620739 0.621696 0.622653 0.623609 0.624565 0.625519 0.626473 0.627426 0.628377 0.629326 0.630274 0.631219 0.632162 0.633102 0.634040 0.634975 0.635907 0.636836 0.637761 0.638683 0.639601 0.640515 0.641425 0.642332 0.643234 0.644131 0.645025 0.645913 0.646797 0.647677 0.648551 0.649421 0.650285 0.651144 0.651999 0.652847 0.653691 0.654529 0.655362 0.656189 0.657011 

0.261305 0.261514 0.261724 0.261935 0.262149 0.262364 0.262580 0.262798 0.263017 0.263238 0.263460 0.263683 0.263907 0.264133 0.264360 0.264587 0.264816 0.265045 0.265275 0.265506 0.265738 0.265970 0.266203 0.266435 0.266669 0.266902 0.267136 0.267369 0.267602 0.267835 0.268068 0.268300 0.268532 0.268763 0.268994 0.269223 0.269451 0.269679 0.269905 0.270129 0.270352 0.270574 0.270793 0.271011 0.271226 0.271440 0.271651 0.271859 0.272065 0.272268 0.272469 0.272666 0.272860 0.273051 0.273238 0.273422 0.273602 0.273778 0.273950 0.274119 0.274283 0.274442 0.274597 0.274748 0.274893 0.275034 0.275170 0.275301 0.275427 0.275547 0.275662 0.275772 0.275876 0.275975 0.276067 0.276155 0.276236 0.276311 0.276381 0.276444 0.276502 0.276553 0.276599 0.276638 0.276672 0.276699 0.276720 0.276736 0.276745 0.276748 0.276746 0.276737 0.276723 0.276702 0.276676 0.276645 0.276608 0.276566 0.276518 0.276465 0.276407 0.276343 0.276276 0.276203 0.276126 0.276044 0.275958 0.275868 0.275774 0.275677 0.275576 0.275471 0.275364 0.275253 0.275140 0.275024 0.274905 0.274785 0.274662 0.274538 0.274413 0.274286 0.274158 0.274030 0.273900 0.273771 0.273641 0.273511 0.273382 0.273253 0.273125 0.272998 0.272872 0.272747 0.272625 0.272504 0.272385 0.272268 0.272154 0.272043 0.271934 0.271828 0.271726 0.271627 0.271532 0.271441 0.271353 0.271270 0.271191 0.271117 0.271047 0.270982 0.270922 0.270866 0.270816 0.270772 0.270732 0.270699 0.270671 0.270648 0.270632 0.270621 0.270616 0.270618 0.270626 0.270640 0.270660 0.270687 0.270720 0.270759 0.270805 0.270858 0.270917 0.270983 0.271056 0.271135 0.271222 0.271314 0.271414 0.271520 0.271633 0.271753 0.271880 0.272013 0.272153 0.272300 0.272454 0.272614 0.272781 0.272954 0.273134 0.273321 0.273514 0.273714 0.273920 0.274133 0.274352 0.274578 0.274809 0.275048 0.275292 0.275542 0.275799 0.276062 0.276330 0.276605 0.276886 0.277172 0.277465 0.277763 0.278067 0.278377 0.278693 0.279014 0.279341 0.279673 0.280011 0.280354 0.280703 0.281058 0.281417 0.281783 0.282153 0.282529 0.282911 0.283298 0.283690 0.284087 0.284490 0.284898 0.285312 0.285731 0.286155 0.286585 0.287021 0.287462 0.287908 0.288361 0.288818 0.289282 0.289751 0.290227 0.290708 0.291195 0.291688 0.292188 0.292693 0.293205 0.293724 0.294249 0.294781 0.295320 0.295866 0.296419 0.296979 0.297546 0.298121 0.298704 0.299294 0.299892 0.300499 0.301114 0.301737 0.303938 0.304583 0.305237 0.305899 0.306571 0.307251 0.307941 0.308640 0.309348 0.310066 0.310794 0.311532 0.312279 0.313037 0.313806 0.314584 0.315374 0.316174 0.316985 0.317807 0.318640 0.319484 0.320339 0.321206 0.322085 0.322975 0.323876 0.324789 0.325714 0.326650 0.327599 0.328560 0.329537 0.330525 0.331526 0.332538 0.333562 0.334598 0.335646 0.336704 0.337774 0.338856 0.339948 0.341052 0.342166 0.343290 0.344425 0.345570 0.346724 0.347888 0.349061 0.350244 0.351434 0.352633 0.353840 0.355054 0.356275 0.357503 0.358737 0.359997 0.361265 0.362537 0.363811 0.365087 0.366364 0.367643 0.368921 0.370200 0.371478 0.372755 0.374030 0.375302 0.376572 0.377838 0.379100 0.380357 0.381609 0.382855 0.384095 0.386323 0.387434 0.388536 0.389628 0.390709 0.391780 0.392839 0.393886 0.394922 0.395944 0.396954 0.397950 0.398933 0.399901 0.400854 0.401792 0.402714 0.403615 0.404499 0.405364 0.406212 0.407041 0.407851 0.408642 0.409413 0.410165 0.410897 0.411608 0.412299 0.412970 0.413619 0.414248 0.414855 0.415440 0.418599 0.419214 0.419803 0.420367 0.420905 0.421416 0.421901 0.422360 0.422792 0.423197 0.423575 0.423926 0.424250 0.424546 0.424815 0.425056 0.425269 0.425455 0.425614 0.425745 0.425848 0.425923 0.425971 0.425991 0.425984 0.425949 0.425886 0.425797 0.425680 0.425536 0.425365 0.425167 0.424943 0.424691 0.424414 0.424110 0.423780 0.423424 0.423042 0.422634 0.422202 0.421744 0.421261 0.420753 0.420221 0.417394 0.416890 0.416364 0.415816 0.415245 0.414653 0.414039 0.413403 0.412745 0.412066 0.411366 0.410644 0.409901 0.409137 0.408352 0.407546 0.406720 0.405873 0.405005 0.404117 0.403209 0.402281 0.401331 0.400360 0.399371 0.398363 0.397337 0.396291 0.395227 0.394145 0.393044 0.391925 0.390788 0.389632 0.388458 0.387266 0.386055 0.384826 0.383579 0.382353 0.381116 0.379867 0.378607 0.377336 0.375087 0.373720 0.372341 0.370952 0.369552 0.368142 0.366721 0.365290 0.363849 0.362399 0.360942 0.359477 0.358002 0.356519 0.355027 0.353527 0.352019 0.350504 0.348981 0.347451 0.345914 0.344371 0.342821 0.341265 0.339703 0.338135 0.336562 0.334984 0.333401 0.331813 0.330222 0.328626 0.327026 0.325423 0.323817 0.322209 0.320597 0.318984 0.317369 0.315752 0.314133 0.312514 0.310895 0.309275 0.307655 0.306035 0.304416 0.302799 0.301182 0.298242 0.296606 0.294973 0.293343 0.291717 0.290094 0.288476 0.286862 0.285253 0.283650 0.282052 0.280461 0.278877 0.277299 0.275729 0.274167 0.272613 0.271067 0.269531 0.268004 0.266487 0.264980 0.263483 0.261998 0.260524 0.259061 0.257611 0.256173 0.254747 0.253335 0.251936 0.250551 0.249180 0.247823 0.246481 0.245155 0.243843 0.242547 0.241267 0.240003 0.238755 0.237525 0.236311 0.235114 0.233934 0.232773 0.231628 0.230502 0.229395 0.228305 0.227234 0.226182 0.225149 0.224134 0.223139 0.222163 0.221207 0.220270 0.219353 0.218455 0.217578 0.216720 0.215882 0.215064 0.214267 0.213489 0.212732 0.211995 0.211279 0.210582 0.209906 0.209251 0.208615 0.208000 0.207405 0.206831 0.206277 0.205743 0.205229 0.204736 0.204263 0.203810 0.203376 0.202963 0.202570 0.202197 0.201843 0.201509 0.201194 0.200899 0.200623 0.200367 0.200129 0.199911 0.199711 0.199530 0.199368 0.199224 0.199099 0.198991 0.198902 0.198831 0.198777 0.198740 0.198721 0.198719 0.198734 0.198765 0.198814 0.198878 0.198958 0.199054 0.199166 0.199294 0.199436 0.199593 0.199765 0.199952 0.200152 0.200366 0.200594 0.200836 0.201090 0.201357 0.201637 0.201929 0.202232 0.202547 0.202874 0.203212 0.203560 0.203919 0.204287 0.204666 0.205054 0.205451 0.205856 0.206271 0.206693 0.207123 0.207561 0.208006 0.208457 0.208916 0.209380 0.209850 0.210326 0.210808 0.211294 0.211784 0.212280 0.212779 0.213281 0.213788 0.214297 0.214809 0.215324 0.215841 0.216360 0.216881 0.217403 0.217927 0.218451 0.218977 0.219502 0.220028 0.220555 0.221080 0.221606 0.222131 0.222655 0.223179 0.223701 0.224222 0.224741 0.225259 0.225775 0.226290 0.226802 0.227313 0.227821 0.228326 0.228830 0.229331 0.229829 0.230325 0.230818 0.231309 0.231796 0.232281 0.232763 0.233243 0.233719 0.234192 0.234663 0.235131 0.235596 0.236058 0.236517 0.236973 0.237427 0.237878 0.238326 0.238772 0.239215 0.239656 0.240094 0.240529 0.240963 0.241394 0.241823 0.242249 0.242674 0.243097 0.243517 0.243936 0.244353 0.244769 0.245182 0.245595 0.246005 0.246415 0.246823 0.247230 0.247636 0.248040 0.248444 0.248847 0.249249 0.249650 0.250050 0.250450 0.250849 0.251247 0.251645 0.252043 0.252440 0.252837 0.253234 0.253630 0.254026 0.254422 0.254818 0.255214 0.255610 0.256006 0.256401 0.256797 0.257193 0.257589 0.257985 0.258382 0.258778 0.259175 0.259572 0.259969 0.260366 0.260763 0.261161 0.261559 0.261957 0.262356 0.262754 0.263153 0.263553 0.263952 0.264352 0.264752 0.265153 0.265554 0.265955 0.266357 0.266759 0.267162 0.267565 0.267969 0.268373 0.268777 0.269182 0.269588 0.269994 0.270401 0.270809 0.271217 0.271626 0.272036 0.272447 0.272858 0.273270 0.273684 0.274098 0.274514 0.274930 0.275348 0.275767 0.276187 0.276608 0.277031 0.277455 0.277881 0.278308 0.278737 0.279167 0.279599 0.280033 0.280469 0.280906 0.281345 0.281787 0.282230 0.282675 0.283122 0.283571 0.284023 0.284476 0.284932 0.285390 0.285850 0.286313 0.286777 0.287244 0.287713 0.288184 0.288657 0.289133 0.289610 0.290090 0.290572 0.291056 0.291542 0.292030 0.292519 0.293011 0.293504 0.293999 0.294495 0.294993 0.295492 0.295993 0.296494 0.296997 0.297500 0.298004 0.298509 0.299014 0.299519 0.300025 0.301750 0.302255 0.302759 0.303262 0.303764 0.304266 0.304765 0.305264 0.305761 0.306256 0.306748 0.307239 0.307727 0.308212 0.308695 0.309174 0.309650 0.310122 0.310591 0.311056 0.311516 0.311972 0.312424 0.312871 0.313313 0.313749 0.314181 0.314606 0.315026 0.315440 0.315848 0.316249 0.316645 0.317033 0.317415 0.317789 0.318157 0.318517 0.318870 0.319216 0.319554 0.319884 0.320206 0.320521 0.320827 0.321125 0.321415 0.321697 0.321971 0.322236 0.322492 0.322741 0.322980 0.323212 0.323434 0.323648 0.323854 0.324051 0.324239 0.324419 0.324590 0.324753 0.324908 0.325054 0.325192 0.325322 0.325443 0.325556 0.325661 0.325759 0.325848 0.325930 0.326003 0.326070 0.326129 0.326180 0.326224 0.326261 0.326291 0.326314 0.326330 0.326340 0.326343 0.326339 0.326330 0.326314 0.326292 0.326264 0.326231 0.326192 0.326148 0.326098 0.326043 0.325983 0.325918 0.325849 0.325775 0.325696 0.325614 0.325527 0.325436 0.325341 0.325242 0.325139 0.325034 0.324924 0.324812 0.324696 0.324578 0.324456 0.324332 0.324206 0.324076 0.323945 0.323811 0.323675 0.323536 0.323396 0.323254 0.323111 0.322965 0.322818 0.322670 0.322520 0.322370 0.322217 0.322064 0.321910 0.321755 0.321599 0.321442 0.321285 0.321126 0.320968 0.320809 0.320649 0.320489 0.320329 0.320168 0.320007 

0.548049 0.548458 0.548880 0.549316 0.549767 0.550231 0.550710 0.551204 0.551712 0.552235 0.552773 0.553326 0.553894 0.554478 0.555077 0.555691 0.556322 0.556968 0.557631 0.558309 0.559003 0.559714 0.560440 0.561183 0.561942 0.562718 0.563510 0.564317 0.565142 0.565982 0.566838 0.567711 0.568599 0.569504 0.570424 0.571359 0.572310 0.573276 0.574257 0.575253 0.576263 0.577287 0.578325 0.579377 0.580442 0.581519 0.582609 0.583711 0.584824 0.585948 0.587083 0.588227 0.589380 0.590542 0.591712 0.592889 0.594073 0.595262 0.596456 0.597654 0.598855 0.600058 0.601262 0.602467 0.603671 0.604873 0.606072 0.607267 0.608456 0.609639 0.610815 0.611981 0.613137 0.614281 0.615412 0.616529 0.617630 0.618714 0.619779 0.620823 0.621846 0.622846 0.623820 0.624769 0.625689 0.626580 0.627440 0.628267 0.629061 0.629818 0.630539 0.631220 0.631862 0.632461 0.633018 0.633531 0.633997 0.634417 0.634788 0.635110 0.635381 0.635600 0.635764 0.635873 0.635926 0.635924 0.635867 0.635753 0.635582 0.635354 0.635069 0.634726 0.634325 0.633866 0.633350 0.632777 0.632147 0.631460 0.630717 0.629919 0.629067 0.628162 0.627204 0.626194 0.625135 0.624027 0.622872 0.621671 0.620427 0.619140 0.617812 0.616446 0.615043 0.613606 0.612137 0.610637 0.609109 0.607556 0.605979 0.604382 0.602766 0.601133 0.599487 0.597830 0.596165 0.594493 0.592817 0.591141 0.589465 0.587794 0.586128 0.584472 0.582826 0.581194 0.579578 0.577980 0.576402 0.574847 0.573316 0.571812 0.570337 0.568893 0.567482 0.566106 0.564766 0.563464 0.562203 0.560983 0.559806 0.558674 0.557589 0.556551 0.555562 0.554623 0.553736 0.552902 0.552121 0.551395 0.550725 0.550112 0.549556 0.549059 0.548621 0.548244 0.547927 0.547671 0.547477 0.547346 0.547278 0.547273 0.547332 0.547455 0.547641 0.547893 0.548209 0.548591 0.549038 0.549551 0.550130 0.550775 0.551485 0.552262 0.553104 0.554012 0.554986 0.556025 0.557130 0.558300 0.559535 0.560834 0.562198 0.563626 0.565118 0.566672 0.568290 0.569970 0.571711 0.573514 0.575377 0.577301 0.579283 0.581325 0.583424 0.585579 0.587789 0.590055 0.592376 0.594749 0.597176 0.599654 0.602183 0.604761 0.607388 0.610062 0.612782 0.615547 0.618356 0.621208 0.624101 0.627033 0.630005 0.633013 0.636057 0.639136 0.642248 0.645391 0.648564 0.651765 0.654993 0.658247 0.661525 0.664824 0.668145 0.671484 0.674841 0.678213 0.681598 0.684993 0.688399 0.691813 0.695235 0.698663 0.702094 0.705527 0.708961 0.712394 0.715825 0.719251 0.722672 0.726085 0.729490 0.732885 0.736269 0.739639 0.742996 0.746337 0.749661 0.752968 0.756255 0.759523 0.762769 0.765993 0.769195 0.772372 0.775524 0.778651 0.781751 0.784825 0.787871 0.789154 0.792101 0.795019 0.797907 0.800765 0.803592 0.806388 0.809154 0.811889 0.814592 0.817265 0.819907 0.822518 0.825099 0.827650 0.830170 0.832661 0.835123 0.837555 0.839959 0.842336 0.844685 0.847007 0.849303 0.851574 0.853820 0.856042 0.858241 0.860417 0.862571 0.864705 0.866819 0.868914 0.870990 0.873049 0.875092 0.877120 0.879133 0.881133 0.883120 0.885097 0.887062 0.889019 0.890967 0.892908 0.894843 0.896772 0.898697 0.900620 0.902540 0.904459 0.906378 0.908297 0.910219 0.912144 0.914073 0.916007 0.917947 0.919894 0.921848 0.923812 0.925785 0.927768 0.929764 0.931771 0.934383 0.936437 0.938508 0.940595 0.942699 0.944822 0.947813 0.949998 0.952204 0.954432 0.956683 0.958957 0.961255 0.963578 0.965926 0.968300 0.970700 0.973128 0.975583 0.978066 0.980577 0.983117 0.985686 0.988285 0.989289 0.991901 0.994541 0.997211 0.999909 1.002637 1.005394 1.008179 1.010993 1.013837 1.016708 1.019608 1.022535 1.025491 1.028473 1.031481 1.034516 1.037576 1.040660 1.043769 1.046900 1.050053 1.053228 1.056422 1.059923 1.064317 1.067600 1.070899 1.074211 1.077536 1.080871 1.084215 1.087565 1.090920 1.094279 1.097639 1.100997 1.104352 1.107702 1.111043 1.114374 1.117691 1.120992 1.124275 1.127535 1.130772 1.133980 1.137158 1.140302 1.143409 1.144548 1.147557 1.150519 1.153432 1.156292 1.159094 1.161837 1.164515 1.167125 1.169664 1.172352 1.174743 1.177050 1.179270 1.181400 1.183434 1.185371 1.187204 1.188932 1.190549 1.192053 1.193439 1.194705 1.195846 1.196859 1.197741 1.198488 1.199098 1.199567 1.199893 1.200072 1.200102 1.199981 1.199707 1.199276 1.198687 1.197939 1.197029 1.195956 1.194720 1.193318 1.191750 1.190016 1.188114 1.186046 1.183593 1.181199 1.178639 1.175913 1.173023 1.169970 1.166754 1.163378 1.159843 1.156151 1.152306 1.148308 1.144162 1.140802 1.136344 1.131749 1.127019 1.122157 1.117168 1.112056 1.106823 1.101475 1.096016 1.090449 1.084144 1.078388 1.072539 1.066602 1.060582 1.054295 1.048136 1.041907 1.035615 1.029264 1.022859 1.016405 1.009908 1.003372 0.996802 0.991280 0.984596 0.977895 0.971182 0.964461 0.957736 0.951012 0.944294 0.937585 0.930890 0.924213 0.917558 0.910929 0.904330 0.897763 0.891233 0.884743 0.878295 0.871894 0.865542 0.859241 0.852994 0.846804 0.840673 0.834603 0.828596 0.822655 0.816780 0.810974 0.804754 0.799099 0.793519 0.788013 0.782582 0.777228 0.771951 0.766752 0.761633 0.756594 0.751636 0.746759 0.741964 0.737252 0.732622 0.728075 0.723611 0.719576 0.715286 0.711080 0.706958 0.702918 0.698962 0.695088 0.692945 0.689182 0.685505 0.681914 0.678408 0.674986 0.671648 0.668392 0.665219 0.662126 0.659114 0.656182 0.653328 0.650551 0.647852 0.645229 0.642681 0.640207 0.637807 0.635479 0.633223 0.631038 0.628922 0.626875 0.624895 0.622983 0.621137 0.619355 0.617638 0.615983 0.614391 0.612860 0.611388 0.609976 0.608622 0.607324 0.606083 0.604896 0.603763 0.602683 0.601654 0.600676 0.599746 0.598865 0.598032 0.597244 0.596501 0.595802 0.595146 0.594530 0.593955 0.593419 0.592920 0.592458 0.592031 0.591638 0.591277 0.590947 0.590647 0.590375 0.590130 0.589911 0.589716 0.589544 0.589394 0.589263 0.589151 0.589056 0.588977 0.588912 0.588859 0.588817 0.588785 0.588761 0.588743 0.588730 0.588721 0.588713 0.588706 0.588698 0.588687 0.588671 0.588650 0.588622 0.588585 0.588538 0.588479 0.588408 0.588322 0.588220 0.588101 0.587963 0.587806 0.587628 0.587428 0.587204 0.586957 0.586684 0.586385 0.586059 0.585704 0.585321 0.584908 0.584465 0.583991 0.583486 0.582949 0.582380 0.581779 0.581145 0.580478 0.579778 0.579046 0.578281 0.577483 0.576653 0.575792 0.574899 0.573975 0.573021 0.572038 0.571026 0.569985 0.568918 0.567825 0.566707 0.565565 0.564401 0.563215 0.562009 0.560784 0.559542 0.558283 0.557011 0.555725 0.554429 0.553122 0.551807 0.550486 0.549160 0.547830 0.546499 0.545169 0.543840 0.542514 0.541194 0.539880 0.538575 0.537279 0.535996 0.534726 0.533470 0.532231 0.531010 0.529808 0.528627 0.527467 0.526332 0.525221 0.524136 0.523078 0.522049 0.519927 0.518980 0.518063 0.517177 0.516325 0.515505 0.514721 0.513971 0.513257 0.512580 0.511940 0.511337 0.510774 0.510249 0.509763 0.509318 0.508912 0.508547 0.508223 0.507939 0.507697 0.507496 0.507337 0.507219 0.507143 0.507108 0.507115 0.507163 0.507252 0.507383 0.507554 0.507767 0.508020 0.508314 0.508648 0.509021 0.509434 0.509887 0.510378 0.510908 0.511476 0.512082 0.512725 0.513405 0.514121 0.514874 0.515662 0.516485 0.517344 0.518236 0.519162 0.520121 0.521114 0.522138 0.523195 0.524283 0.525402 0.526552 0.527731 0.528940 0.530178 0.531445 0.532740 0.535475 0.536864 0.538281 0.539727 0.541200 0.542702 0.544230 0.545785 0.547367 0.548975 0.550609 0.552269 0.553954 0.555665 0.557400 0.559159 0.560943 0.562751 0.564583 0.566438 0.568317 0.570218 0.572143 0.574090 0.576060 0.578052 0.580066 0.582101 0.584159 0.586238 0.588337 0.590458 0.592599 0.594760 0.596942 0.599144 0.601366 0.603608 0.605868 0.608149 0.610448 0.612765 0.615102 0.617456 0.619828 0.622218 0.624624 0.627048 0.629488 0.631945 0.634417 0.636905 0.639408 0.641926 0.644457 0.647003 0.649562 0.652133 0.654717 0.657312 0.659919 0.662536 0.665162 0.667798 0.670442 0.673094 0.675753 0.678418 0.681088 0.683763 0.686441 0.687603 0.690242 0.694471 0.697134 0.699795 0.702453 0.705107 0.707756 0.710398 0.713033 0.715658 0.718274 0.720877 0.723468 0.726042 0.728601 0.731141 0.733664 0.736166 0.738646 0.741103 0.741265 0.743651 0.746009 0.748339 0.750640 0.752912 0.755151 0.757356 0.759525 0.761657 0.763750 0.765803 0.767816 0.769786 0.771712 0.773593 0.775427 0.777215 0.778954 0.780643 0.782282 0.783869 0.785403 0.786884 0.788311 0.789683 0.791000 0.792260 0.793463 0.794610 0.795698 0.796728 0.797700 0.798613 0.799468 0.800264 0.801000 0.801678 0.802298 0.802858 0.803361 0.803805 0.804192 0.804522 0.804795 0.805012 0.805174 0.805280 0.805333 0.805332 0.805279 0.805173 0.805018 0.804812 0.804557 0.804254 0.803904 0.803509 0.803068 0.802584 0.802058 0.801490 0.800882 0.800234 0.801095 0.800363 0.799596 0.798794 0.797960 0.797093 0.796195 0.795268 0.794312 0.793329 0.792319 0.791285 0.790227 0.789146 0.788043 0.786920 0.785777 0.784616 0.783437 0.782242 0.781031 0.779806 0.778567 0.777316 0.776053 0.774778 0.773494 0.772201 0.770899 0.769589 0.768272 0.766949 0.765621 0.764288 0.762950 0.761609 0.760266 0.758919 0.757571 0.756222 0.754872 0.753522 0.752172 0.750823 0.749475 0.748129 0.746785 0.745443 0.744104 0.742768 0.741436 0.740107 0.738783 0.737463 0.736148 

0.419301 0.419106 0.418914 0.418725 0.418538 0.418354 0.418172 0.417994 0.417819 0.417647 0.417478 0.417313 0.417152 0.416994 0.416841 0.416691 0.416546 0.416405 0.416269 0.416138 0.416011 0.415890 0.415773 0.415662 0.415557 0.415458 0.415364 0.415276 0.415195 0.415120 0.415051 0.414989 0.414934 0.414886 0.414846 0.414813 0.414787 0.414769 0.414759 0.414757 0.414763 0.414777 0.414800 0.414832 0.414873 0.414922 0.414981 0.415048 0.415126 0.415212 0.415309 0.415415 0.415531 0.415657 0.415793 0.415939 0.416096 0.416262 0.416440 0.416627 0.416826 0.417035 0.417254 0.417484 0.417725 0.417977 0.418239 0.418512 0.418796 0.419090 0.419396 0.419711 0.420037 0.420374 0.420720 0.421078 0.421445 0.421822 0.422209 0.422606 0.423012 0.423428 0.423852 0.424286 0.424728 0.425179 0.425639 0.426106 0.428474 0.429004 0.429543 0.430089 0.430643 0.431204 0.431772 0.432346 0.432925 0.433511 0.434101 0.434695 0.435294 0.435896 0.436501 0.437109 0.437719 0.438330 0.438942 0.439555 0.440167 0.440778 0.441389 0.441997 0.442603 0.443205 0.443804 0.444399 0.444989 0.445573 0.446151 0.446723 0.447287 0.447843 0.448391 0.448930 0.449460 0.449979 0.450487 0.450985 0.451470 0.451944 0.452404 0.452851 0.453285 0.453705 0.454109 0.454499 0.454874 0.455233 0.455575 0.455902 0.456211 0.456504 0.456780 0.457038 0.457278 0.457501 0.457705 0.457892 0.458060 0.458210 0.458342 0.458456 0.458551 0.458629 0.458688 0.458729 0.458752 0.458758 0.458746 0.458717 0.458671 0.458608 0.458529 0.458433 0.458322 0.458196 0.458054 0.457898 0.457728 0.457544 0.457347 0.457137 0.456915 0.456681 0.456437 0.456181 0.455916 0.455642 0.455359 0.455068 0.454769 0.454464 0.454153 0.453836 0.453515 0.453189 0.452861 0.452529 0.452196 0.451862 0.451527 0.451193 0.450859 0.450527 0.450198 0.449872 0.449550 0.449233 0.448921 0.448615 0.448316 0.448025 0.447741 0.447467 0.447203 0.446949 0.446706 0.446474 0.446256 0.446050 0.445858 0.445680 0.445517 0.445370 0.445240 0.445126 0.445030 0.444951 0.444891 0.444851 0.444830 0.444829 0.444849 0.444890 0.444953 0.445038 0.445146 0.445277 0.445431 0.445608 0.445810 0.446037 0.446288 0.446565 0.446867 0.447195 0.447549 0.447929 0.448335 0.448768 0.449228 0.449715 0.450229 0.450769 0.451337 0.451932 0.452555 0.453204 0.453881 0.454584 0.455314 0.456071 0.456854 0.457664 0.458500 0.459362 0.460249 0.461162 0.462100 0.463062 0.464049 0.465060 0.466093 0.467150 0.468229 0.469330 0.470452 0.471594 0.472757 0.473939 0.475139 0.476358 0.477593 0.478845 0.480113 0.481396 0.482692 0.484002 0.485324 0.486657 0.488001 0.489355 0.490717 0.492087 0.493463 0.494846 0.496233 0.497624 0.500366 0.501793 0.503221 0.504649 0.506076 0.507501 0.508924 0.510342 0.511755 0.513163 0.514563 0.515956 0.517340 0.518714 0.520077 0.521428 0.522768 0.524093 0.525405 0.526701 0.527982 0.529246 0.530493 0.531722 0.532932 0.534123 0.535293 0.536443 0.537572 0.538679 0.539764 0.540826 0.541866 0.542881 0.543873 0.544840 0.545783 0.546701 0.547594 0.548462 0.549304 0.550120 0.550910 0.551675 0.552413 0.553126 0.553812 0.554472 0.555106 0.555714 0.556296 0.556851 0.557382 0.557886 0.558364 0.558818 0.559245 0.559648 0.560026 0.560379 0.560707 0.561011 0.561291 0.561547 0.561779 0.561987 0.562173 0.562335 0.562475 0.562592 0.562687 0.562759 0.562810 0.562839 0.562847 0.562834 0.562800 0.562745 0.562670 0.562574 0.562458 0.562322 0.562166 0.561991 0.561797 0.561583 0.561350 0.561098 0.560827 0.560537 0.560229 0.559902 0.559557 0.559193 0.558811 0.558411 0.557992 0.557556 0.557102 0.556629 0.556139 0.555630 0.555104 0.554559 0.553997 0.553417 0.552819 0.552203 0.551569 0.550917 0.550247 0.549560 0.548854 0.548130 0.547388 0.546628 0.545850 0.545054 0.544240 0.543408 0.542558 0.541689 0.540803 0.539898 0.538975 0.538034 0.537075 0.536098 0.535103 0.534089 0.533058 0.532009 0.530942 0.529857 0.528755 0.527635 0.526498 0.525343 0.524171 0.522982 0.521775 0.520552 0.519313 0.518057 0.516785 0.515496 0.514192 0.512873 0.511538 0.510188 0.508823 0.507444 0.506051 0.504644 0.503223 0.501790 0.500343 0.498885 0.495964 0.494503 0.493032 0.491549 0.490057 0.488555 0.487045 0.485525 0.483998 0.482463 0.480921 0.479373 0.477819 0.476259 0.474694 0.473124 0.471551 0.469974 0.468395 0.466813 0.465230 0.463645 0.462058 0.460470 0.458884 0.457298 0.455715 0.454134 0.452555 0.450980 0.449409 0.447843 0.446281 0.444724 0.443174 0.441629 0.440092 0.438561 0.437039 0.435524 0.434018 0.432521 0.431034 0.429556 0.428088 0.426631 0.423296 0.421992 0.420695 0.419408 0.418129 0.416859 0.415598 0.414347 0.413106 0.411875 0.410654 0.409444 0.408245 0.407057 0.405880 0.404714 0.403560 0.402418 0.401288 0.400169 0.399064 0.397972 0.396893 0.395827 0.394775 0.393736 0.392711 0.391700 0.390702 0.389718 0.388747 0.387790 0.386847 0.385917 0.385001 0.384099 0.383210 0.382335 0.381474 0.380626 0.379791 0.378971 0.378163 0.377370 0.376589 0.375822 0.375069 0.374328 0.373601 0.372888 0.372187 0.371500 0.370826 0.370165 0.369517 0.368882 0.368260 0.367651 0.367054 0.366471 0.365900 0.365343 0.364797 0.364265 0.363745 0.363238 0.362743 0.362261 0.361806 0.361373 0.360953 0.360545 0.360149 0.359765 0.359393 0.359034 0.358686 0.358350 0.358025 0.357713 0.357412 0.357122 0.356844 0.356577 0.356322 0.356077 0.355844 0.355622 0.355411 0.355211 0.355022 0.354844 0.354677 0.354520 0.354374 0.354239 0.354115 0.354001 0.353897 0.353804 0.353722 0.353650 0.353588 0.353536 0.353495 0.353464 0.353442 0.353431 0.353429 0.353438 0.353456 0.353483 0.353521 0.353567 0.353624 0.353689 0.353764 0.353849 0.353942 0.354044 0.354155 0.354275 0.354403 0.354540 0.354685 0.354838 0.355000 0.355170 0.355347 0.355532 0.355725 0.355925 0.356132 0.356346 0.356567 0.356795 0.357029 0.357270 0.357516 0.357769 0.358027 0.358291 0.358560 0.358834 0.359112 0.359396 0.359683 0.359975 0.360270 0.360570 0.360872 0.361178 0.361486 0.361797 0.362109 0.362424 0.362741 0.363059 0.363378 0.363698 0.364018 0.364339 0.364659 0.364979 0.365297 0.365615 0.365931 0.366246 0.366558 0.366868 0.367176 0.367480 0.367781 0.368079 0.368373 0.368663 0.368948 0.369228 0.369504 0.369774 0.370039 0.370298 0.370551 0.370798 0.371039 0.371276 0.371515 0.371746 0.371969 0.372185 0.372394 0.372594 0.372787 0.372972 0.373148 0.373317 0.373477 0.373628 0.373772 0.373906 0.374033 0.374150 0.374260 0.374361 0.374453 0.374538 0.374614 0.374682 0.374742 0.374793 0.374838 0.374874 0.374903 0.374925 0.374939 0.374947 0.374947 0.374942 0.374930 0.374912 0.374888 0.374858 0.374823 0.374783 0.374739 0.374690 0.374636 0.374579 0.374519 0.374455 0.374388 0.374318 0.374246 0.374173 0.374097 0.374020 0.373942 0.373864 0.373785 0.373705 0.373627 0.373548 0.373471 0.373395 0.373320 0.373247 0.373177 0.373109 0.373043 0.372981 0.372922 0.372866 0.372814 0.372767 0.372724 0.372686 0.372652 0.372624 0.372601 0.372584 0.372573 0.372567 0.372569 0.372576 0.372591 0.372612 0.372641 0.372677 0.372720 0.372771 0.372830 0.372897 0.372972 0.373056 0.373148 0.373248 0.373357 0.373475 0.373602 0.373738 0.373883 0.374038 0.374201 0.374375 0.374557 0.374749 0.374951 0.375163 0.375384 0.375615 0.375856 0.376107 0.376368 0.376638 0.376919 0.377209 0.377510 0.377821 0.378141 0.378471 0.378812 0.379162 0.379522 0.379893 0.380273 0.380662 0.381062 0.381471 0.381890 0.382318 0.382756 0.383203 0.383660 0.384126 0.384601 0.385085 0.385578 0.386080 0.386591 0.387111 0.387639 0.388175 0.388720 0.389272 0.389833 0.390402 0.390978 0.391562 0.392153 0.392752 0.393358 0.393970 0.394590 0.395216 0.395848 0.396487 0.397132 0.397783 0.398439 0.399101 0.399768 0.400441 0.401118 0.401800 0.402486 0.403176 0.403870 0.404567 0.405268 0.405973 0.406680 0.407390 0.408103 0.408819 0.409536 0.410256 0.410978 0.411701 0.412426 0.413153 0.413880 0.414609 0.415338 0.416068 0.416798 0.417529 0.418259 0.418990 0.419720 0.420450 0.421179 0.421908 0.422635 0.423362 0.424087 0.424811 0.425533 0.428157 0.428942 0.429726 0.430508 0.431288 0.432067 0.432843 0.433617 0.434389 0.435159 0.435925 0.436689 0.437450 0.438208 0.438963 0.439714 0.440462 0.441206 0.441946 0.442682 0.443414 0.444141 0.444865 0.445583 0.446297 0.447006 0.447710 0.448409 0.449103 0.449791 0.450474 0.451151 0.451822 0.452487 0.453146 0.453798 0.454445 0.455085 0.455718 0.456344 0.456964 0.457576 0.458182 0.458780 0.459371 0.459954 0.460529 0.461097 0.461657 0.462208 0.462752 0.463287 0.463814 0.464332 0.464842 0.465344 0.465837 0.466322 0.466798 0.467265 0.467723 0.468172 0.468612 0.469044 0.469466 0.469879 0.470284 0.470679 0.471065 0.471442 0.471809 0.472168 0.472517 0.472857 0.473189 0.473511 0.473824 0.474128 0.474422 0.474708 0.474985 0.475253 0.475513 0.475763 0.476005 0.476238 0.476463 0.476679 0.476887 0.477086 0.477277 0.477460 0.477635 0.477802 0.477961 0.478112 0.478256 0.478392 0.478521 0.478642 0.478756 0.478863 0.478964 0.479057 0.479144 0.479224 0.479298 0.479365 0.479427 0.479482 0.479531 0.479575 0.479613 0.479645 0.479673 0.479694 0.479711 0.479723 0.479730 0.479732 0.479730 0.479724 0.479713 0.479698 0.479679 0.479656 0.479629 0.479598 0.479565 0.479527 0.479487 0.479443 
