# Supplementary material for: Distinct dynamics of neuronal activity during concurrent motor planning and execution
Source: Nat Commun. 2021 Sep 10;12:5390. doi: 10.1038/s41467-021-25558-8 (PMC8433382; doi:10.1038/s41467-021-25558-8)
Supplement: Supplementary file 5 — Source Data [file 41467_2021_25558_MOESM5_ESM.zip › Source Data/SFigure5/MS_Figure5C.txt]

groupedAnalysis_fullCorrelation_HighRes_v10.m
----------------------------------------------------------------------
**********************************************************************
----------------------------------------------------------------------
Population correlation in S1. Rows: Time in trial in 10 ms bins. Columns: Time in trial in 10 ms bins.
#Rows: 1001.000000
#Cols: 1001.000000

Column values: 
-500.000000 -499.000000 -498.000000 -497.000000 -496.000000 -495.000000 -494.000000 -493.000000 -492.000000 -491.000000 -490.000000 -489.000000 -488.000000 -487.000000 -486.000000 -485.000000 -484.000000 -483.000000 -482.000000 -481.000000 -480.000000 -479.000000 -478.000000 -477.000000 -476.000000 -475.000000 -474.000000 -473.000000 -472.000000 -471.000000 -470.000000 -469.000000 -468.000000 -467.000000 -466.000000 -465.000000 -464.000000 -463.000000 -462.000000 -461.000000 -460.000000 -459.000000 -458.000000 -457.000000 -456.000000 -455.000000 -454.000000 -453.000000 -452.000000 -451.000000 -450.000000 -449.000000 -448.000000 -447.000000 -446.000000 -445.000000 -444.000000 -443.000000 -442.000000 -441.000000 -440.000000 -439.000000 -438.000000 -437.000000 -436.000000 -435.000000 -434.000000 -433.000000 -432.000000 -431.000000 -430.000000 -429.000000 -428.000000 -427.000000 -426.000000 -425.000000 -424.000000 -423.000000 -422.000000 -421.000000 -420.000000 -419.000000 -418.000000 -417.000000 -416.000000 -415.000000 -414.000000 -413.000000 -412.000000 -411.000000 -410.000000 -409.000000 -408.000000 -407.000000 -406.000000 -405.000000 -404.000000 -403.000000 -402.000000 -401.000000 -400.000000 -399.000000 -398.000000 -397.000000 -396.000000 -395.000000 -394.000000 -393.000000 -392.000000 -391.000000 -390.000000 -389.000000 -388.000000 -387.000000 -386.000000 -385.000000 -384.000000 -383.000000 -382.000000 -381.000000 -380.000000 -379.000000 -378.000000 -377.000000 -376.000000 -375.000000 -374.000000 -373.000000 -372.000000 -371.000000 -370.000000 -369.000000 -368.000000 -367.000000 -366.000000 -365.000000 -364.000000 -363.000000 -362.000000 -361.000000 -360.000000 -359.000000 -358.000000 -357.000000 -356.000000 -355.000000 -354.000000 -353.000000 -352.000000 -351.000000 -350.000000 -349.000000 -348.000000 -347.000000 -346.000000 -345.000000 -344.000000 -343.000000 -342.000000 -341.000000 -340.000000 -339.000000 -338.000000 -337.000000 -336.000000 -335.000000 -334.000000 -333.000000 -332.000000 -331.000000 -330.000000 -329.000000 -328.000000 -327.000000 -326.000000 -325.000000 -324.000000 -323.000000 -322.000000 -321.000000 -320.000000 -319.000000 -318.000000 -317.000000 -316.000000 -315.000000 -314.000000 -313.000000 -312.000000 -311.000000 -310.000000 -309.000000 -308.000000 -307.000000 -306.000000 -305.000000 -304.000000 -303.000000 -302.000000 -301.000000 -300.000000 -299.000000 -298.000000 -297.000000 -296.000000 -295.000000 -294.000000 -293.000000 -292.000000 -291.000000 -290.000000 -289.000000 -288.000000 -287.000000 -286.000000 -285.000000 -284.000000 -283.000000 -282.000000 -281.000000 -280.000000 -279.000000 -278.000000 -277.000000 -276.000000 -275.000000 -274.000000 -273.000000 -272.000000 -271.000000 -270.000000 -269.000000 -268.000000 -267.000000 -266.000000 -265.000000 -264.000000 -263.000000 -262.000000 -261.000000 -260.000000 -259.000000 -258.000000 -257.000000 -256.000000 -255.000000 -254.000000 -253.000000 -252.000000 -251.000000 -250.000000 -249.000000 -248.000000 -247.000000 -246.000000 -245.000000 -244.000000 -243.000000 -242.000000 -241.000000 -240.000000 -239.000000 -238.000000 -237.000000 -236.000000 -235.000000 -234.000000 -233.000000 -232.000000 -231.000000 -230.000000 -229.000000 -228.000000 -227.000000 -226.000000 -225.000000 -224.000000 -223.000000 -222.000000 -221.000000 -220.000000 -219.000000 -218.000000 -217.000000 -216.000000 -215.000000 -214.000000 -213.000000 -212.000000 -211.000000 -210.000000 -209.000000 -208.000000 -207.000000 -206.000000 -205.000000 -204.000000 -203.000000 -202.000000 -201.000000 -200.000000 -199.000000 -198.000000 -197.000000 -196.000000 -195.000000 -194.000000 -193.000000 -192.000000 -191.000000 -190.000000 -189.000000 -188.000000 -187.000000 -186.000000 -185.000000 -184.000000 -183.000000 -182.000000 -181.000000 -180.000000 -179.000000 -178.000000 -177.000000 -176.000000 -175.000000 -174.000000 -173.000000 -172.000000 -171.000000 -170.000000 -169.000000 -168.000000 -167.000000 -166.000000 -165.000000 -164.000000 -163.000000 -162.000000 -161.000000 -160.000000 -159.000000 -158.000000 -157.000000 -156.000000 -155.000000 -154.000000 -153.000000 -152.000000 -151.000000 -150.000000 -149.000000 -148.000000 -147.000000 -146.000000 -145.000000 -144.000000 -143.000000 -142.000000 -141.000000 -140.000000 -139.000000 -138.000000 -137.000000 -136.000000 -135.000000 -134.000000 -133.000000 -132.000000 -131.000000 -130.000000 -129.000000 -128.000000 -127.000000 -126.000000 -125.000000 -124.000000 -123.000000 -122.000000 -121.000000 -120.000000 -119.000000 -118.000000 -117.000000 -116.000000 -115.000000 -114.000000 -113.000000 -112.000000 -111.000000 -110.000000 -109.000000 -108.000000 -107.000000 -106.000000 -105.000000 -104.000000 -103.000000 -102.000000 -101.000000 -100.000000 -99.000000 -98.000000 -97.000000 -96.000000 -95.000000 -94.000000 -93.000000 -92.000000 -91.000000 -90.000000 -89.000000 -88.000000 -87.000000 -86.000000 -85.000000 -84.000000 -83.000000 -82.000000 -81.000000 -80.000000 -79.000000 -78.000000 -77.000000 -76.000000 -75.000000 -74.000000 -73.000000 -72.000000 -71.000000 -70.000000 -69.000000 -68.000000 -67.000000 -66.000000 -65.000000 -64.000000 -63.000000 -62.000000 -61.000000 -60.000000 -59.000000 -58.000000 -57.000000 -56.000000 -55.000000 -54.000000 -53.000000 -52.000000 -51.000000 -50.000000 -49.000000 -48.000000 -47.000000 -46.000000 -45.000000 -44.000000 -43.000000 -42.000000 -41.000000 -40.000000 -39.000000 -38.000000 -37.000000 -36.000000 -35.000000 -34.000000 -33.000000 -32.000000 -31.000000 -30.000000 -29.000000 -28.000000 -27.000000 -26.000000 -25.000000 -24.000000 -23.000000 -22.000000 -21.000000 -20.000000 -19.000000 -18.000000 -17.000000 -16.000000 -15.000000 -14.000000 -13.000000 -12.000000 -11.000000 -10.000000 -9.000000 -8.000000 -7.000000 -6.000000 -5.000000 -4.000000 -3.000000 -2.000000 -1.000000 0.000000 1.000000 2.000000 3.000000 4.000000 5.000000 6.000000 7.000000 8.000000 9.000000 10.000000 11.000000 12.000000 13.000000 14.000000 15.000000 16.000000 17.000000 18.000000 19.000000 20.000000 21.000000 22.000000 23.000000 24.000000 25.000000 26.000000 27.000000 28.000000 29.000000 30.000000 31.000000 32.000000 33.000000 34.000000 35.000000 36.000000 37.000000 38.000000 39.000000 40.000000 41.000000 42.000000 43.000000 44.000000 45.000000 46.000000 47.000000 48.000000 49.000000 50.000000 51.000000 52.000000 53.000000 54.000000 55.000000 56.000000 57.000000 58.000000 59.000000 60.000000 61.000000 62.000000 63.000000 64.000000 65.000000 66.000000 67.000000 68.000000 69.000000 70.000000 71.000000 72.000000 73.000000 74.000000 75.000000 76.000000 77.000000 78.000000 79.000000 80.000000 81.000000 82.000000 83.000000 84.000000 85.000000 86.000000 87.000000 88.000000 89.000000 90.000000 91.000000 92.000000 93.000000 94.000000 95.000000 96.000000 97.000000 98.000000 99.000000 100.000000 101.000000 102.000000 103.000000 104.000000 105.000000 106.000000 107.000000 108.000000 109.000000 110.000000 111.000000 112.000000 113.000000 114.000000 115.000000 116.000000 117.000000 118.000000 119.000000 120.000000 121.000000 122.000000 123.000000 124.000000 125.000000 126.000000 127.000000 128.000000 129.000000 130.000000 131.000000 132.000000 133.000000 134.000000 135.000000 136.000000 137.000000 138.000000 139.000000 140.000000 141.000000 142.000000 143.000000 144.000000 145.000000 146.000000 147.000000 148.000000 149.000000 150.000000 151.000000 152.000000 153.000000 154.000000 155.000000 156.000000 157.000000 158.000000 159.000000 160.000000 161.000000 162.000000 163.000000 164.000000 165.000000 166.000000 167.000000 168.000000 169.000000 170.000000 171.000000 172.000000 173.000000 174.000000 175.000000 176.000000 177.000000 178.000000 179.000000 180.000000 181.000000 182.000000 183.000000 184.000000 185.000000 186.000000 187.000000 188.000000 189.000000 190.000000 191.000000 192.000000 193.000000 194.000000 195.000000 196.000000 197.000000 198.000000 199.000000 200.000000 201.000000 202.000000 203.000000 204.000000 205.000000 206.000000 207.000000 208.000000 209.000000 210.000000 211.000000 212.000000 213.000000 214.000000 215.000000 216.000000 217.000000 218.000000 219.000000 220.000000 221.000000 222.000000 223.000000 224.000000 225.000000 226.000000 227.000000 228.000000 229.000000 230.000000 231.000000 232.000000 233.000000 234.000000 235.000000 236.000000 237.000000 238.000000 239.000000 240.000000 241.000000 242.000000 243.000000 244.000000 245.000000 246.000000 247.000000 248.000000 249.000000 250.000000 251.000000 252.000000 253.000000 254.000000 255.000000 256.000000 257.000000 258.000000 259.000000 260.000000 261.000000 262.000000 263.000000 264.000000 265.000000 266.000000 267.000000 268.000000 269.000000 270.000000 271.000000 272.000000 273.000000 274.000000 275.000000 276.000000 277.000000 278.000000 279.000000 280.000000 281.000000 282.000000 283.000000 284.000000 285.000000 286.000000 287.000000 288.000000 289.000000 290.000000 291.000000 292.000000 293.000000 294.000000 295.000000 296.000000 297.000000 298.000000 299.000000 300.000000 301.000000 302.000000 303.000000 304.000000 305.000000 306.000000 307.000000 308.000000 309.000000 310.000000 311.000000 312.000000 313.000000 314.000000 315.000000 316.000000 317.000000 318.000000 319.000000 320.000000 321.000000 322.000000 323.000000 324.000000 325.000000 326.000000 327.000000 328.000000 329.000000 330.000000 331.000000 332.000000 333.000000 334.000000 335.000000 336.000000 337.000000 338.000000 339.000000 340.000000 341.000000 342.000000 343.000000 344.000000 345.000000 346.000000 347.000000 348.000000 349.000000 350.000000 351.000000 352.000000 353.000000 354.000000 355.000000 356.000000 357.000000 358.000000 359.000000 360.000000 361.000000 362.000000 363.000000 364.000000 365.000000 366.000000 367.000000 368.000000 369.000000 370.000000 371.000000 372.000000 373.000000 374.000000 375.000000 376.000000 377.000000 378.000000 379.000000 380.000000 381.000000 382.000000 383.000000 384.000000 385.000000 386.000000 387.000000 388.000000 389.000000 390.000000 391.000000 392.000000 393.000000 394.000000 395.000000 396.000000 397.000000 398.000000 399.000000 400.000000 401.000000 402.000000 403.000000 404.000000 405.000000 406.000000 407.000000 408.000000 409.000000 410.000000 411.000000 412.000000 413.000000 414.000000 415.000000 416.000000 417.000000 418.000000 419.000000 420.000000 421.000000 422.000000 423.000000 424.000000 425.000000 426.000000 427.000000 428.000000 429.000000 430.000000 431.000000 432.000000 433.000000 434.000000 435.000000 436.000000 437.000000 438.000000 439.000000 440.000000 441.000000 442.000000 443.000000 444.000000 445.000000 446.000000 447.000000 448.000000 449.000000 450.000000 451.000000 452.000000 453.000000 454.000000 455.000000 456.000000 457.000000 458.000000 459.000000 460.000000 461.000000 462.000000 463.000000 464.000000 465.000000 466.000000 467.000000 468.000000 469.000000 470.000000 471.000000 472.000000 473.000000 474.000000 475.000000 476.000000 477.000000 478.000000 479.000000 480.000000 481.000000 482.000000 483.000000 484.000000 485.000000 486.000000 487.000000 488.000000 489.000000 490.000000 491.000000 492.000000 493.000000 494.000000 495.000000 496.000000 497.000000 498.000000 499.000000 500.000000 

Rows: 
0.143657 0.143497 0.143284 0.143010 0.142670 0.142279 0.141860 0.141448 0.141074 0.140760 0.140511 0.140315 0.140148 0.139976 0.139765 0.139484 0.139113 0.138648 0.138103 0.137514 0.136930 0.136401 0.135970 0.135657 0.135458 0.135351 0.135302 0.135277 0.135250 0.135208 0.135142 0.135053 0.134941 0.134806 0.134644 0.134450 0.134216 0.133933 0.133599 0.133221 0.132822 0.132433 0.132094 0.131838 0.131686 0.131644 0.131701 0.131832 0.132004 0.132182 0.132337 0.132446 0.132504 0.132514 0.132489 0.132437 0.132361 0.132254 0.132105 0.131903 0.131647 0.131349 0.131038 0.130753 0.130532 0.130400 0.130362 0.130403 0.130499 0.130631 0.130785 0.130952 0.131119 0.131262 0.131347 0.131344 0.131240 0.131046 0.130800 0.130555 0.130366 0.130272 0.130291 0.130413 0.130604 0.130820 0.131013 0.131145 0.131195 0.131162 0.131063 0.130931 0.130806 0.130722 0.130695 0.130723 0.130780 0.130828 0.130829 0.130762 0.130627 0.130454 0.130284 0.130165 0.130124 0.130167 0.130274 0.130405 0.130517 0.130570 0.130541 0.130429 0.130255 0.130061 0.129898 0.129811 0.129830 0.129959 0.130174 0.130434 0.130692 0.130908 0.131057 0.131129 0.131121 0.131036 0.130884 0.130680 0.130451 0.130230 0.130055 0.129952 0.129929 0.129970 0.130037 0.130083 0.130070 0.129981 0.129826 0.129636 0.129449 0.129289 0.129157 0.129030 0.128871 0.128645 0.128341 0.127975 0.127597 0.127274 0.127073 0.127044 0.127197 0.127503 0.127902 0.128314 0.128665 0.128904 0.129010 0.128989 0.128865 0.128661 0.128396 0.128085 0.127739 0.127375 0.127019 0.126702 0.126451 0.126281 0.126194 0.126172 0.126191 0.126228 0.126271 0.126323 0.126402 0.126527 0.126714 0.126959 0.127240 0.127516 0.127738 0.127859 0.127848 0.127702 0.127442 0.127115 0.126775 0.126475 0.126252 0.126122 0.126084 0.126129 0.126251 0.126454 0.126749 0.127142 0.127626 0.128168 0.128716 0.129202 0.129561 0.129743 0.129731 0.129538 0.129211 0.128813 0.128410 0.128056 0.127780 0.127583 0.127445 0.127332 0.127210 0.127060 0.126881 0.126700 0.126554 0.126482 0.126508 0.126627 0.126805 0.126989 0.127119 0.127150 0.127058 0.126853 0.126566 0.126239 0.125910 0.125602 0.125323 0.125077 0.124868 0.124715 0.124646 0.124689 0.124858 0.125140 0.125496 0.125872 0.126218 0.126505 0.126736 0.126936 0.127142 0.127381 0.127657 0.127949 0.128222 0.128441 0.128585 0.128653 0.128658 0.128620 0.128553 0.128468 0.128374 0.128285 0.128221 0.128203 0.128248 0.128359 0.128527 0.128733 0.128959 0.129186 0.129397 0.129572 0.129690 0.129732 0.129689 0.129569 0.129400 0.129223 0.129079 0.128999 0.128990 0.129037 0.129108 0.129171 0.129207 0.129214 0.129210 0.129222 0.129274 0.129379 0.129538 0.129743 0.129983 0.130254 0.130548 0.130858 0.131166 0.131445 0.131666 0.131809 0.131868 0.131854 0.131793 0.131714 0.131644 0.131603 0.131598 0.131631 0.131692 0.131765 0.131827 0.131849 0.131807 0.131688 0.131500 0.131273 0.131050 0.130879 0.130794 0.130810 0.130920 0.131097 0.131304 0.131501 0.131655 0.131750 0.131795 0.131819 0.131860 0.131955 0.132116 0.132327 0.132542 0.132703 0.132754 0.132665 0.132438 0.132110 0.131743 0.131411 0.131183 0.131100 0.131173 0.131370 0.131632 0.131886 0.132065 0.132117 0.132022 0.131787 0.131445 0.131051 0.130677 0.130396 0.130272 0.130343 0.130609 0.131036 0.131562 0.132114 0.132627 0.133052 0.133365 0.133565 0.133663 0.133678 0.133625 0.133516 0.133357 0.133157 0.132931 0.132698 0.132477 0.132280 0.132110 0.131960 0.131823 0.131699 0.131599 0.131543 0.131555 0.131655 0.131850 0.132129 0.132466 0.132822 0.133147 0.133390 0.133511 0.133488 0.133326 0.133053 0.132713 0.132356 0.132027 0.131762 0.131588 0.131522 0.131571 0.131730 0.131975 0.132263 0.132533 0.132719 0.132763 0.132638 0.132352 0.131954 0.131526 0.131157 0.130924 0.130863 0.130965 0.131175 0.131415 0.131612 0.131722 0.131737 0.131686 0.131615 0.131569 0.131575 0.131636 0.131725 0.131803 0.131826 0.131763 0.131604 0.131366 0.131085 0.130809 0.130586 0.130453 0.130427 0.130494 0.130614 0.130731 0.130790 0.130758 0.130637 0.130460 0.130280 0.130150 0.130112 0.130189 0.130387 0.130698 0.131103 0.131568 0.132041 0.132451 0.132725 0.132802 0.132652 0.132289 0.131769 0.131181 0.130617 0.130157 0.129843 0.129681 0.129643 0.129684 0.129753 0.129808 0.129820 0.129771 0.129660 0.129494 0.129291 0.129070 0.128851 0.128648 0.128475 0.128339 0.128240 0.128176 0.128135 0.128103 0.128056 0.127970 0.127822 0.127595 0.127286 0.126904 0.126480 0.126056 0.125682 0.125409 0.125275 0.125295 0.125460 0.125734 0.126073 0.126437 0.126809 0.127194 0.127618 0.128109 0.128674 0.129290 0.129899 0.130420 0.130773 0.130900 0.130781 0.130440 0.129931 0.129320 0.128660 0.127975 0.127270 0.126540 0.125789 0.125047 0.124358 0.123771 0.123322 0.123021 0.122857 0.122799 0.122810 0.122854 0.122895 0.122904 0.122855 0.122732 0.122524 0.122230 0.121855 0.121418 0.120943 0.120468 0.120034 0.119683 0.119445 0.119335 0.119341 0.119433 0.119561 0.119666 0.119697 0.119616 0.119414 0.119109 0.118747 0.118386 0.118081 0.117871 0.117773 0.117777 0.117860 0.117992 0.118149 0.118314 0.118481 0.118646 0.118804 0.118943 0.119043 0.119082 0.119043 0.118920 0.118729 0.118503 0.118287 0.118120 0.118022 0.117989 0.117985 0.117965 0.117881 0.117709 0.117451 0.117139 0.116816 0.116527 0.116301 0.116152 0.116083 0.116086 0.116155 0.116280 0.116453 0.116665 0.116904 0.117157 0.117414 0.117665 0.117901 0.118109 0.118272 0.118365 0.118365 0.118259 0.118055 0.117792 0.117535 0.117359 0.117332 0.117490 0.117829 0.118304 0.118850 0.119393 0.119872 0.120244 0.120491 0.120610 0.120620 0.120550 0.120445 0.120356 0.120337 0.120425 0.120639 0.120968 0.121386 0.121855 0.122345 0.122828 0.123279 0.123669 0.123961 0.124115 0.124101 0.123912 0.123572 0.123130 0.122653 0.122214 0.121873 0.121675 0.121641 0.121770 0.122035 0.122396 0.122803 0.123202 0.123550 0.123807 0.123950 0.123972 0.123885 0.123722 0.123521 0.123315 0.123115 0.122912 0.122689 0.122436 0.122166 0.121917 0.121743 0.121692 0.121793 0.122044 0.122416 0.122863 0.123335 0.123784 0.124173 0.124477 0.124689 0.124813 0.124876 0.124910 0.124956 0.125048 0.125206 0.125436 0.125728 0.126061 0.126409 0.126742 0.127031 0.127249 0.127373 0.127386 0.127288 0.127100 0.126870 0.126659 0.126532 0.126542 0.126712 0.127038 0.127495 0.128045 0.128641 0.129236 0.129785 0.130243 0.130582 0.130791 0.130879 0.130876 0.130821 0.130753 0.130699 0.130675 0.130685 0.130730 0.130812 0.130942 0.131136 0.131413 0.131780 0.132217 0.132678 0.133095 0.133397 0.133536 0.133501 0.133319 0.133041 0.132725 0.132418 0.132145 0.131913 0.131717 0.131551 0.131413 0.131308 0.131243 0.131221 0.131237 0.131278 0.131327 0.131365 0.131385 0.131389 0.131387 0.131394 0.131415 0.131443 0.131459 0.131437 0.131358 0.131213 0.131009 0.130767 0.130511 0.130265 0.130043 0.129843 0.129651 0.129442 0.129197 0.128909 0.128596 0.128296 0.128057 0.127912 0.127870 0.127912 0.128000 0.128095 0.128170 0.128218 0.128240 0.128238 0.128204 0.128128 0.128004 0.127847 0.127688 0.127573 0.127546 0.127633 0.127833 0.128121 0.128453 0.128779 0.129056 0.129250 0.129342 0.129322 0.129187 0.128938 0.128581 0.128131 0.127613 0.127068 0.126545 0.126095 0.125767 0.125592 0.125587 0.125744 0.126039 0.126433 0.126884 0.127344 0.127774 0.128147 0.128447 0.128675 0.128847 0.128983 0.129106 0.129226 0.129342 0.129437 0.129490 0.129486 0.129421 0.129310 0.129182 0.129072 0.129007 0.129004 0.129060 0.129152 0.129248 0.129314 0.129326 0.129276 0.129173 0.129036 0.128881 0.128717 0.128542 0.128348 0.128128 0.127887 0.127643 0.127422 0.127253 0.127160 0.127160 0.127260 0.127466 0.127775 0.128175 0.128636 0.129104 0.129509 0.129779 0.129864 0.129747 0.129456 0.129048 0.128596 0.128172 0.127830 0.127598 0.127480 0.127456 0.127492 0.127551 0.127604 0.127643 0.127681 0.127749 0.127885 0.128117 0.128448 0.128852 0.129278 0.129663 0.129953 0.130112 0.130139 0.130060 0.129922 0.129781 0.129682 0.129640 0.129644 0.129649 0.129606 0.129474 0.129242 0.128932 0.128592 0.128281 0.128048 0.127930 0.127941 0.128078 0.128322 0.128635 0.128971 0.129274 0.129492 0.129584 0.129529 0.129327 0.129003 0.128597 0.128158 0.127729 0.127341 0.127012 0.126745 0.126542 0.126408 0.126355 0.126390 0.126505 0.126670 0.126830 0.126923 0.126899 0.126738 0.126464 0.126132 0.125818 0.125594 0.125512 0.125594 0.125832 0.126191 0.126619 0.127056 0.127442 0.127730 0.127893 0.127932 0.127876 0.127771 0.127673 0.127625 0.127654 0.127751 0.127879 0.127980 0.127999 0.127900 0.127689 0.127403 0.127098 0.126825 0.126611 0.126454 0.126337 0.126244 0.126170 0.126126 0.126128 0.126184 0.126287 0.126412 0.126525 0.126595 0.126606 0.126559 0.126472 0.126373 0.126293 0.126257 0.126279 0.126367 0.126517 0.126717 0.126953 0.127203 0.127445 0.127657 0.127820 0.127928 0.127989 0.128026 0.128067 0.128137 0.128244 0.128380 0.128525 0.128655 0.128759 0.128833 0.128888 0.128940 0.129007 0.129102 0.129232 0.129395 0.129571 0.129724 0.129806 0.129765 0.129568 0.129210 0.128719 0.128156 0.127594 0.127103 0.126731 0.126500 0.126406 0.126427 0.126532 0.126686 0.126856 0.127020 0.127165 0.127295 0.127420 0.127553 0.127699 0.127848 0.127982 

0.143510 0.143397 0.143239 0.143026 0.142753 0.142428 0.142073 0.141715 0.141384 0.141100 0.140871 0.140688 0.140531 0.140370 0.140172 0.139904 0.139541 0.139075 0.138515 0.137892 0.137256 0.136661 0.136155 0.135768 0.135504 0.135350 0.135275 0.135249 0.135244 0.135241 0.135227 0.135192 0.135129 0.135031 0.134892 0.134703 0.134459 0.134154 0.133792 0.133384 0.132957 0.132547 0.132195 0.131933 0.131783 0.131747 0.131813 0.131955 0.132140 0.132331 0.132498 0.132619 0.132686 0.132705 0.132685 0.132636 0.132561 0.132454 0.132304 0.132102 0.131844 0.131545 0.131232 0.130943 0.130716 0.130578 0.130531 0.130563 0.130650 0.130771 0.130911 0.131061 0.131207 0.131326 0.131387 0.131363 0.131242 0.131039 0.130792 0.130556 0.130382 0.130309 0.130348 0.130485 0.130684 0.130898 0.131083 0.131203 0.131242 0.131204 0.131109 0.130989 0.130883 0.130819 0.130809 0.130846 0.130904 0.130942 0.130925 0.130832 0.130667 0.130462 0.130262 0.130118 0.130061 0.130098 0.130210 0.130355 0.130488 0.130566 0.130561 0.130468 0.130308 0.130120 0.129953 0.129855 0.129856 0.129962 0.130151 0.130383 0.130613 0.130807 0.130941 0.131006 0.131002 0.130932 0.130803 0.130626 0.130425 0.130232 0.130081 0.129996 0.129984 0.130027 0.130088 0.130120 0.130085 0.129971 0.129788 0.129572 0.129361 0.129181 0.129034 0.128897 0.128732 0.128507 0.128207 0.127852 0.127490 0.127187 0.127009 0.127001 0.127170 0.127486 0.127886 0.128291 0.128632 0.128861 0.128959 0.128936 0.128813 0.128616 0.128363 0.128066 0.127739 0.127398 0.127070 0.126780 0.126554 0.126402 0.126321 0.126292 0.126293 0.126303 0.126316 0.126339 0.126392 0.126494 0.126661 0.126888 0.127154 0.127419 0.127635 0.127759 0.127762 0.127638 0.127408 0.127113 0.126805 0.126533 0.126330 0.126209 0.126168 0.126196 0.126291 0.126460 0.126718 0.127076 0.127532 0.128057 0.128599 0.129091 0.129468 0.129681 0.129707 0.129559 0.129276 0.128919 0.128552 0.128224 0.127965 0.127777 0.127638 0.127514 0.127373 0.127195 0.126983 0.126767 0.126589 0.126492 0.126502 0.126617 0.126804 0.127008 0.127168 0.127233 0.127181 0.127018 0.126772 0.126484 0.126189 0.125908 0.125649 0.125413 0.125206 0.125046 0.124964 0.124989 0.125138 0.125399 0.125736 0.126094 0.126422 0.126690 0.126899 0.127074 0.127253 0.127465 0.127718 0.127994 0.128262 0.128488 0.128650 0.128746 0.128782 0.128772 0.128725 0.128645 0.128542 0.128431 0.128334 0.128278 0.128283 0.128355 0.128489 0.128671 0.128882 0.129105 0.129325 0.129520 0.129665 0.129738 0.129725 0.129630 0.129479 0.129313 0.129176 0.129100 0.129095 0.129146 0.129221 0.129288 0.129322 0.129323 0.129309 0.129309 0.129351 0.129452 0.129611 0.129820 0.130064 0.130333 0.130620 0.130914 0.131199 0.131451 0.131646 0.131767 0.131811 0.131790 0.131727 0.131650 0.131582 0.131540 0.131533 0.131563 0.131625 0.131707 0.131787 0.131835 0.131826 0.131741 0.131587 0.131389 0.131190 0.131037 0.130965 0.130988 0.131100 0.131274 0.131474 0.131658 0.131797 0.131878 0.131912 0.131930 0.131973 0.132075 0.132247 0.132467 0.132686 0.132841 0.132878 0.132769 0.132518 0.132166 0.131776 0.131424 0.131176 0.131077 0.131136 0.131327 0.131594 0.131866 0.132074 0.132163 0.132107 0.131907 0.131591 0.131213 0.130841 0.130552 0.130410 0.130456 0.130693 0.131090 0.131587 0.132113 0.132601 0.133005 0.133301 0.133487 0.133577 0.133591 0.133545 0.133448 0.133308 0.133133 0.132933 0.132725 0.132523 0.132335 0.132160 0.131991 0.131824 0.131660 0.131515 0.131417 0.131392 0.131463 0.131637 0.131905 0.132239 0.132599 0.132935 0.133196 0.133342 0.133351 0.133226 0.132993 0.132696 0.132383 0.132097 0.131874 0.131738 0.131701 0.131769 0.131932 0.132167 0.132430 0.132666 0.132814 0.132821 0.132662 0.132349 0.131930 0.131486 0.131108 0.130869 0.130809 0.130918 0.131139 0.131395 0.131608 0.131731 0.131754 0.131704 0.131628 0.131572 0.131567 0.131615 0.131697 0.131774 0.131805 0.131758 0.131623 0.131410 0.131151 0.130889 0.130672 0.130536 0.130501 0.130559 0.130673 0.130790 0.130858 0.130842 0.130743 0.130589 0.130429 0.130315 0.130285 0.130363 0.130554 0.130852 0.131237 0.131676 0.132116 0.132489 0.132724 0.132765 0.132587 0.132207 0.131685 0.131104 0.130557 0.130118 0.129827 0.129686 0.129666 0.129718 0.129795 0.129853 0.129865 0.129816 0.129707 0.129548 0.129356 0.129150 0.128945 0.128755 0.128588 0.128450 0.128343 0.128264 0.128206 0.128155 0.128089 0.127986 0.127823 0.127584 0.127265 0.126878 0.126450 0.126023 0.125648 0.125374 0.125239 0.125259 0.125425 0.125703 0.126049 0.126420 0.126797 0.127185 0.127610 0.128097 0.128656 0.129263 0.129860 0.130371 0.130717 0.130843 0.130732 0.130406 0.129919 0.129331 0.128691 0.128022 0.127326 0.126600 0.125853 0.125117 0.124438 0.123868 0.123439 0.123160 0.123014 0.122969 0.122987 0.123029 0.123061 0.123056 0.122990 0.122846 0.122616 0.122297 0.121899 0.121438 0.120945 0.120456 0.120014 0.119661 0.119427 0.119324 0.119341 0.119443 0.119582 0.119700 0.119744 0.119677 0.119489 0.119196 0.118841 0.118480 0.118167 0.117941 0.117817 0.117790 0.117838 0.117936 0.118063 0.118208 0.118365 0.118529 0.118692 0.118840 0.118950 0.118998 0.118964 0.118846 0.118657 0.118432 0.118214 0.118040 0.117933 0.117885 0.117867 0.117831 0.117736 0.117560 0.117307 0.117011 0.116713 0.116455 0.116261 0.116142 0.116093 0.116107 0.116173 0.116286 0.116440 0.116630 0.116849 0.117090 0.117345 0.117605 0.117860 0.118091 0.118275 0.118386 0.118398 0.118300 0.118102 0.117846 0.117594 0.117420 0.117388 0.117531 0.117845 0.118291 0.118807 0.119326 0.119791 0.120162 0.120419 0.120561 0.120601 0.120568 0.120502 0.120452 0.120464 0.120575 0.120794 0.121113 0.121502 0.121929 0.122367 0.122798 0.123204 0.123564 0.123845 0.124012 0.124032 0.123891 0.123603 0.123211 0.122775 0.122362 0.122033 0.121837 0.121798 0.121919 0.122175 0.122527 0.122923 0.123310 0.123643 0.123883 0.124006 0.124005 0.123893 0.123706 0.123485 0.123267 0.123066 0.122874 0.122671 0.122442 0.122195 0.121965 0.121803 0.121760 0.121864 0.122119 0.122495 0.122949 0.123429 0.123888 0.124287 0.124600 0.124817 0.124945 0.125006 0.125036 0.125074 0.125156 0.125303 0.125521 0.125802 0.126125 0.126461 0.126781 0.127056 0.127260 0.127371 0.127375 0.127275 0.127093 0.126874 0.126678 0.126567 0.126591 0.126770 0.127100 0.127554 0.128092 0.128672 0.129250 0.129783 0.130233 0.130570 0.130784 0.130880 0.130886 0.130836 0.130768 0.130708 0.130675 0.130672 0.130703 0.130771 0.130884 0.131061 0.131318 0.131662 0.132076 0.132514 0.132909 0.133196 0.133327 0.133290 0.133110 0.132836 0.132524 0.132219 0.131947 0.131716 0.131522 0.131361 0.131231 0.131136 0.131084 0.131075 0.131105 0.131160 0.131220 0.131267 0.131294 0.131304 0.131308 0.131322 0.131351 0.131389 0.131416 0.131406 0.131340 0.131211 0.131024 0.130801 0.130565 0.130337 0.130128 0.129935 0.129745 0.129535 0.129286 0.128995 0.128681 0.128381 0.128141 0.127995 0.127951 0.127992 0.128081 0.128182 0.128269 0.128335 0.128376 0.128392 0.128372 0.128302 0.128178 0.128014 0.127845 0.127722 0.127690 0.127780 0.127992 0.128301 0.128662 0.129024 0.129339 0.129568 0.129688 0.129686 0.129559 0.129310 0.128946 0.128488 0.127961 0.127406 0.126870 0.126402 0.126049 0.125844 0.125805 0.125930 0.126200 0.126581 0.127029 0.127498 0.127943 0.128332 0.128643 0.128876 0.129044 0.129169 0.129273 0.129372 0.129465 0.129539 0.129574 0.129556 0.129483 0.129370 0.129245 0.129140 0.129081 0.129082 0.129136 0.129224 0.129313 0.129373 0.129382 0.129336 0.129243 0.129118 0.128976 0.128823 0.128656 0.128465 0.128246 0.128003 0.127753 0.127524 0.127344 0.127237 0.127221 0.127305 0.127494 0.127787 0.128172 0.128620 0.129077 0.129474 0.129741 0.129826 0.129712 0.129424 0.129018 0.128569 0.128149 0.127812 0.127588 0.127479 0.127464 0.127507 0.127573 0.127635 0.127689 0.127749 0.127847 0.128018 0.128284 0.128642 0.129063 0.129495 0.129876 0.130156 0.130308 0.130333 0.130261 0.130141 0.130027 0.129957 0.129945 0.129970 0.129986 0.129941 0.129794 0.129537 0.129199 0.128834 0.128504 0.128264 0.128147 0.128166 0.128311 0.128556 0.128863 0.129184 0.129470 0.129673 0.129756 0.129700 0.129504 0.129188 0.128790 0.128355 0.127928 0.127538 0.127201 0.126923 0.126703 0.126548 0.126471 0.126483 0.126581 0.126735 0.126893 0.126992 0.126980 0.126837 0.126584 0.126276 0.125989 0.125794 0.125743 0.125855 0.126119 0.126498 0.126939 0.127380 0.127762 0.128041 0.128191 0.128214 0.128140 0.128015 0.127896 0.127828 0.127837 0.127915 0.128027 0.128113 0.128119 0.128009 0.127787 0.127491 0.127177 0.126892 0.126664 0.126491 0.126356 0.126243 0.126149 0.126087 0.126078 0.126133 0.126244 0.126386 0.126520 0.126612 0.126640 0.126601 0.126511 0.126401 0.126304 0.126247 0.126252 0.126327 0.126468 0.126666 0.126902 0.127155 0.127402 0.127619 0.127791 0.127909 0.127980 0.128025 0.128069 0.128134 0.128229 0.128347 0.128471 0.128582 0.128673 0.128748 0.128821 0.128909 0.129029 0.129191 0.129394 0.129628 0.129867 0.130068 0.130181 0.130155 0.129958 0.129588 0.129076 0.128486 0.127896 0.127378 0.126986 0.126741 0.126642 0.126663 0.126772 0.126929 0.127102 0.127267 0.127415 0.127548 0.127679 0.127819 0.127970 0.128120 0.128249 

0.143310 0.143253 0.143162 0.143025 0.142834 0.142592 0.142312 0.142017 0.141730 0.141472 0.141253 0.141070 0.140908 0.140743 0.140545 0.140282 0.139928 0.139467 0.138906 0.138272 0.137611 0.136980 0.136428 0.135992 0.135682 0.135489 0.135388 0.135350 0.135349 0.135361 0.135372 0.135366 0.135333 0.135261 0.135141 0.134964 0.134723 0.134414 0.134040 0.133620 0.133180 0.132761 0.132404 0.132140 0.131990 0.131954 0.132020 0.132160 0.132342 0.132530 0.132695 0.132816 0.132886 0.132908 0.132891 0.132842 0.132764 0.132650 0.132490 0.132276 0.132009 0.131702 0.131385 0.131096 0.130873 0.130738 0.130697 0.130732 0.130817 0.130931 0.131057 0.131186 0.131308 0.131401 0.131439 0.131398 0.131269 0.131066 0.130829 0.130609 0.130456 0.130403 0.130459 0.130604 0.130802 0.131006 0.131174 0.131276 0.131300 0.131253 0.131159 0.131050 0.130961 0.130916 0.130925 0.130975 0.131037 0.131071 0.131041 0.130928 0.130739 0.130508 0.130285 0.130121 0.130050 0.130081 0.130193 0.130346 0.130490 0.130580 0.130588 0.130507 0.130355 0.130168 0.129997 0.129888 0.129873 0.129956 0.130118 0.130321 0.130522 0.130689 0.130803 0.130859 0.130856 0.130799 0.130693 0.130548 0.130385 0.130229 0.130112 0.130056 0.130062 0.130112 0.130167 0.130182 0.130122 0.129976 0.129760 0.129512 0.129271 0.129067 0.128899 0.128747 0.128573 0.128345 0.128050 0.127705 0.127360 0.127078 0.126921 0.126931 0.127112 0.127432 0.127828 0.128225 0.128556 0.128778 0.128875 0.128855 0.128742 0.128558 0.128318 0.128037 0.127727 0.127407 0.127102 0.126837 0.126632 0.126495 0.126418 0.126382 0.126364 0.126349 0.126333 0.126328 0.126354 0.126434 0.126579 0.126787 0.127036 0.127289 0.127502 0.127632 0.127653 0.127558 0.127364 0.127109 0.126840 0.126600 0.126421 0.126312 0.126268 0.126281 0.126349 0.126484 0.126705 0.127029 0.127457 0.127963 0.128498 0.128997 0.129394 0.129640 0.129709 0.129609 0.129376 0.129064 0.128733 0.128432 0.128189 0.128005 0.127861 0.127723 0.127561 0.127356 0.127117 0.126874 0.126672 0.126557 0.126555 0.126665 0.126855 0.127070 0.127250 0.127347 0.127335 0.127218 0.127023 0.126784 0.126531 0.126281 0.126040 0.125807 0.125591 0.125412 0.125304 0.125300 0.125418 0.125651 0.125963 0.126299 0.126607 0.126857 0.127045 0.127197 0.127348 0.127530 0.127754 0.128007 0.128263 0.128491 0.128671 0.128798 0.128874 0.128904 0.128889 0.128830 0.128731 0.128609 0.128487 0.128396 0.128359 0.128387 0.128480 0.128625 0.128810 0.129020 0.129240 0.129447 0.129614 0.129715 0.129731 0.129664 0.129536 0.129388 0.129263 0.129195 0.129196 0.129252 0.129331 0.129397 0.129428 0.129420 0.129392 0.129376 0.129404 0.129494 0.129648 0.129855 0.130099 0.130367 0.130646 0.130927 0.131192 0.131422 0.131595 0.131698 0.131732 0.131708 0.131647 0.131573 0.131506 0.131459 0.131443 0.131462 0.131517 0.131599 0.131689 0.131761 0.131785 0.131742 0.131631 0.131475 0.131313 0.131189 0.131137 0.131172 0.131286 0.131453 0.131639 0.131804 0.131922 0.131983 0.132001 0.132010 0.132051 0.132157 0.132335 0.132558 0.132773 0.132918 0.132940 0.132811 0.132541 0.132173 0.131771 0.131409 0.131150 0.131039 0.131085 0.131265 0.131529 0.131808 0.132035 0.132156 0.132138 0.131977 0.131699 0.131350 0.130999 0.130718 0.130571 0.130598 0.130806 0.131165 0.131620 0.132104 0.132553 0.132922 0.133189 0.133353 0.133431 0.133441 0.133402 0.133322 0.133206 0.133061 0.132896 0.132720 0.132546 0.132376 0.132207 0.132030 0.131840 0.131644 0.131462 0.131326 0.131267 0.131311 0.131465 0.131721 0.132050 0.132410 0.132751 0.133022 0.133183 0.133214 0.133118 0.132919 0.132661 0.132388 0.132143 0.131960 0.131858 0.131848 0.131929 0.132091 0.132309 0.132542 0.132741 0.132848 0.132820 0.132633 0.132301 0.131871 0.131421 0.131040 0.130802 0.130746 0.130862 0.131097 0.131371 0.131604 0.131744 0.131779 0.131731 0.131646 0.131572 0.131542 0.131566 0.131628 0.131697 0.131733 0.131705 0.131598 0.131417 0.131185 0.130943 0.130733 0.130596 0.130554 0.130604 0.130715 0.130837 0.130920 0.130929 0.130860 0.130740 0.130612 0.130524 0.130512 0.130596 0.130784 0.131068 0.131432 0.131840 0.132241 0.132570 0.132760 0.132759 0.132548 0.132149 0.131620 0.131046 0.130516 0.130098 0.129827 0.129702 0.129692 0.129749 0.129824 0.129877 0.129883 0.129831 0.129724 0.129572 0.129395 0.129206 0.129021 0.128848 0.128691 0.128556 0.128444 0.128355 0.128282 0.128215 0.128133 0.128014 0.127837 0.127586 0.127258 0.126866 0.126438 0.126015 0.125645 0.125376 0.125244 0.125266 0.125433 0.125712 0.126059 0.126434 0.126815 0.127207 0.127634 0.128121 0.128676 0.129274 0.129861 0.130360 0.130698 0.130822 0.130717 0.130407 0.129942 0.129380 0.128763 0.128112 0.127427 0.126707 0.125964 0.125231 0.124560 0.124000 0.123584 0.123318 0.123183 0.123142 0.123157 0.123189 0.123205 0.123178 0.123087 0.122918 0.122662 0.122319 0.121899 0.121422 0.120916 0.120421 0.119980 0.119634 0.119410 0.119319 0.119349 0.119464 0.119615 0.119744 0.119799 0.119742 0.119564 0.119279 0.118929 0.118567 0.118245 0.118001 0.117850 0.117788 0.117798 0.117858 0.117954 0.118076 0.118222 0.118387 0.118561 0.118725 0.118854 0.118920 0.118901 0.118793 0.118610 0.118386 0.118163 0.117979 0.117857 0.117793 0.117757 0.117708 0.117606 0.117432 0.117192 0.116916 0.116646 0.116418 0.116253 0.116156 0.116121 0.116137 0.116194 0.116286 0.116413 0.116572 0.116763 0.116983 0.117228 0.117492 0.117762 0.118016 0.118226 0.118360 0.118391 0.118308 0.118123 0.117877 0.117632 0.117458 0.117415 0.117535 0.117817 0.118225 0.118706 0.119198 0.119650 0.120023 0.120297 0.120468 0.120546 0.120555 0.120532 0.120522 0.120568 0.120699 0.120925 0.121233 0.121594 0.121980 0.122368 0.122746 0.123105 0.123431 0.123697 0.123871 0.123918 0.123820 0.123582 0.123238 0.122842 0.122456 0.122144 0.121957 0.121925 0.122052 0.122317 0.122677 0.123080 0.123471 0.123801 0.124033 0.124141 0.124119 0.123984 0.123772 0.123529 0.123296 0.123090 0.122904 0.122718 0.122511 0.122288 0.122077 0.121929 0.121893 0.121999 0.122252 0.122626 0.123076 0.123552 0.124006 0.124401 0.124711 0.124928 0.125056 0.125119 0.125150 0.125187 0.125267 0.125409 0.125623 0.125897 0.126212 0.126539 0.126848 0.127111 0.127305 0.127412 0.127420 0.127332 0.127170 0.126974 0.126801 0.126709 0.126743 0.126923 0.127245 0.127683 0.128202 0.128760 0.129318 0.129836 0.130278 0.130614 0.130832 0.130936 0.130949 0.130905 0.130838 0.130778 0.130742 0.130736 0.130762 0.130823 0.130929 0.131093 0.131335 0.131658 0.132046 0.132456 0.132825 0.133090 0.133205 0.133159 0.132973 0.132696 0.132381 0.132073 0.131797 0.131564 0.131372 0.131217 0.131098 0.131018 0.130981 0.130989 0.131036 0.131107 0.131183 0.131246 0.131287 0.131310 0.131327 0.131352 0.131392 0.131439 0.131475 0.131473 0.131415 0.131295 0.131120 0.130911 0.130691 0.130479 0.130284 0.130103 0.129920 0.129715 0.129469 0.129181 0.128869 0.128569 0.128327 0.128175 0.128123 0.128157 0.128242 0.128344 0.128440 0.128517 0.128572 0.128599 0.128586 0.128516 0.128387 0.128213 0.128034 0.127901 0.127864 0.127953 0.128173 0.128497 0.128880 0.129270 0.129615 0.129875 0.130021 0.130038 0.129921 0.129673 0.129307 0.128843 0.128311 0.127751 0.127208 0.126729 0.126358 0.126127 0.126058 0.126153 0.126399 0.126766 0.127213 0.127690 0.128152 0.128560 0.128889 0.129134 0.129307 0.129429 0.129525 0.129609 0.129683 0.129736 0.129747 0.129706 0.129612 0.129482 0.129346 0.129237 0.129180 0.129184 0.129243 0.129333 0.129422 0.129482 0.129493 0.129452 0.129367 0.129252 0.129120 0.128975 0.128813 0.128625 0.128406 0.128161 0.127907 0.127672 0.127483 0.127364 0.127334 0.127403 0.127576 0.127852 0.128222 0.128654 0.129099 0.129488 0.129750 0.129835 0.129725 0.129442 0.129043 0.128601 0.128190 0.127864 0.127654 0.127562 0.127564 0.127624 0.127706 0.127786 0.127859 0.127944 0.128070 0.128269 0.128559 0.128932 0.129357 0.129781 0.130149 0.130414 0.130554 0.130578 0.130516 0.130417 0.130331 0.130292 0.130307 0.130350 0.130371 0.130317 0.130148 0.129863 0.129492 0.129097 0.128746 0.128494 0.128378 0.128405 0.128560 0.128812 0.129120 0.129435 0.129710 0.129903 0.129979 0.129919 0.129722 0.129406 0.129007 0.128568 0.128133 0.127734 0.127385 0.127092 0.126855 0.126681 0.126586 0.126583 0.126671 0.126822 0.126985 0.127096 0.127102 0.126982 0.126755 0.126475 0.126219 0.126057 0.126037 0.126177 0.126463 0.126855 0.127298 0.127732 0.128101 0.128363 0.128496 0.128504 0.128415 0.128277 0.128143 0.128060 0.128052 0.128115 0.128213 0.128290 0.128290 0.128177 0.127954 0.127655 0.127336 0.127043 0.126803 0.126614 0.126458 0.126321 0.126202 0.126118 0.126091 0.126136 0.126247 0.126397 0.126545 0.126652 0.126689 0.126653 0.126556 0.126429 0.126309 0.126227 0.126208 0.126264 0.126394 0.126585 0.126818 0.127072 0.127321 0.127542 0.127720 0.127846 0.127927 0.127982 0.128033 0.128102 0.128195 0.128306 0.128419 0.128520 0.128605 0.128682 0.128770 0.128888 0.129051 0.129266 0.129528 0.129820 0.130109 0.130349 0.130488 0.130474 0.130278 0.129897 0.129367 0.128755 0.128140 0.127601 0.127192 0.126939 0.126840 0.126868 0.126988 0.127158 0.127345 0.127525 0.127687 0.127836 0.127982 0.128135 0.128292 0.128440 0.128556 

0.143045 0.143050 0.143036 0.142987 0.142891 0.142743 0.142549 0.142322 0.142082 0.141849 0.141634 0.141440 0.141261 0.141080 0.140871 0.140605 0.140256 0.139806 0.139258 0.138633 0.137976 0.137340 0.136776 0.136320 0.135987 0.135768 0.135642 0.135581 0.135560 0.135559 0.135561 0.135554 0.135526 0.135465 0.135360 0.135199 0.134974 0.134679 0.134316 0.133902 0.133467 0.133051 0.132694 0.132431 0.132278 0.132236 0.132290 0.132413 0.132575 0.132743 0.132891 0.133002 0.133067 0.133088 0.133072 0.133021 0.132936 0.132809 0.132632 0.132400 0.132117 0.131799 0.131478 0.131194 0.130982 0.130864 0.130840 0.130888 0.130981 0.131090 0.131202 0.131309 0.131403 0.131468 0.131484 0.131429 0.131297 0.131103 0.130883 0.130685 0.130555 0.130521 0.130588 0.130734 0.130924 0.131112 0.131260 0.131342 0.131349 0.131293 0.131198 0.131097 0.131022 0.130995 0.131020 0.131083 0.131152 0.131186 0.131150 0.131025 0.130822 0.130576 0.130339 0.130163 0.130083 0.130107 0.130215 0.130365 0.130507 0.130597 0.130606 0.130526 0.130374 0.130186 0.130010 0.129892 0.129862 0.129926 0.130065 0.130241 0.130414 0.130555 0.130647 0.130688 0.130683 0.130636 0.130552 0.130440 0.130315 0.130202 0.130126 0.130102 0.130132 0.130192 0.130243 0.130241 0.130154 0.129976 0.129726 0.129444 0.129173 0.128942 0.128752 0.128582 0.128396 0.128163 0.127871 0.127537 0.127209 0.126946 0.126809 0.126832 0.127019 0.127336 0.127724 0.128110 0.128432 0.128649 0.128748 0.128739 0.128640 0.128471 0.128248 0.127983 0.127689 0.127386 0.127099 0.126853 0.126665 0.126538 0.126462 0.126417 0.126382 0.126345 0.126305 0.126276 0.126281 0.126340 0.126466 0.126656 0.126890 0.127133 0.127344 0.127485 0.127528 0.127465 0.127311 0.127099 0.126871 0.126666 0.126512 0.126415 0.126371 0.126372 0.126417 0.126523 0.126713 0.127007 0.127409 0.127897 0.128424 0.128928 0.129343 0.129620 0.129731 0.129679 0.129493 0.129224 0.128927 0.128650 0.128419 0.128238 0.128085 0.127931 0.127746 0.127518 0.127258 0.126998 0.126785 0.126661 0.126653 0.126759 0.126946 0.127165 0.127358 0.127477 0.127501 0.127429 0.127284 0.127094 0.126883 0.126661 0.126429 0.126190 0.125953 0.125743 0.125598 0.125556 0.125638 0.125838 0.126122 0.126436 0.126729 0.126966 0.127141 0.127277 0.127407 0.127562 0.127756 0.127983 0.128220 0.128445 0.128640 0.128798 0.128917 0.128992 0.129019 0.128991 0.128909 0.128787 0.128651 0.128532 0.128456 0.128441 0.128488 0.128592 0.128743 0.128932 0.129142 0.129352 0.129532 0.129653 0.129694 0.129652 0.129548 0.129420 0.129312 0.129257 0.129267 0.129329 0.129410 0.129476 0.129501 0.129483 0.129440 0.129406 0.129416 0.129490 0.129631 0.129829 0.130068 0.130330 0.130602 0.130871 0.131121 0.131333 0.131489 0.131579 0.131607 0.131583 0.131528 0.131458 0.131391 0.131339 0.131310 0.131314 0.131356 0.131432 0.131528 0.131619 0.131676 0.131677 0.131615 0.131509 0.131392 0.131304 0.131277 0.131325 0.131440 0.131598 0.131765 0.131906 0.131999 0.132037 0.132038 0.132036 0.132073 0.132178 0.132355 0.132575 0.132783 0.132914 0.132919 0.132774 0.132493 0.132119 0.131717 0.131356 0.131097 0.130979 0.131013 0.131180 0.131432 0.131708 0.131943 0.132084 0.132098 0.131978 0.131743 0.131437 0.131122 0.130865 0.130728 0.130746 0.130928 0.131247 0.131654 0.132086 0.132486 0.132809 0.133038 0.133172 0.133231 0.133233 0.133197 0.133132 0.133043 0.132932 0.132805 0.132671 0.132535 0.132395 0.132245 0.132074 0.131876 0.131660 0.131451 0.131285 0.131197 0.131216 0.131351 0.131594 0.131914 0.132269 0.132607 0.132879 0.133046 0.133087 0.133008 0.132833 0.132602 0.132360 0.132148 0.131996 0.131921 0.131931 0.132022 0.132179 0.132379 0.132585 0.132750 0.132824 0.132768 0.132564 0.132223 0.131792 0.131346 0.130970 0.130737 0.130686 0.130811 0.131058 0.131349 0.131603 0.131763 0.131810 0.131763 0.131664 0.131562 0.131496 0.131482 0.131513 0.131565 0.131603 0.131595 0.131519 0.131374 0.131175 0.130954 0.130755 0.130617 0.130569 0.130612 0.130722 0.130852 0.130954 0.130992 0.130960 0.130881 0.130793 0.130739 0.130751 0.130847 0.131033 0.131303 0.131641 0.132014 0.132373 0.132654 0.132796 0.132753 0.132511 0.132094 0.131564 0.131002 0.130492 0.130097 0.129846 0.129733 0.129726 0.129776 0.129840 0.129880 0.129874 0.129815 0.129709 0.129567 0.129405 0.129238 0.129074 0.128919 0.128775 0.128644 0.128530 0.128433 0.128350 0.128271 0.128176 0.128045 0.127855 0.127593 0.127258 0.126864 0.126440 0.126027 0.125668 0.125410 0.125285 0.125308 0.125473 0.125748 0.126092 0.126465 0.126846 0.127240 0.127667 0.128152 0.128700 0.129287 0.129858 0.130342 0.130666 0.130785 0.130685 0.130390 0.129948 0.129411 0.128818 0.128185 0.127514 0.126803 0.126065 0.125338 0.124673 0.124122 0.123715 0.123456 0.123325 0.123282 0.123288 0.123303 0.123297 0.123244 0.123125 0.122927 0.122645 0.122280 0.121843 0.121355 0.120844 0.120350 0.119916 0.119580 0.119370 0.119293 0.119336 0.119464 0.119625 0.119762 0.119825 0.119777 0.119605 0.119327 0.118981 0.118617 0.118287 0.118026 0.117850 0.117755 0.117727 0.117750 0.117814 0.117913 0.118049 0.118217 0.118405 0.118591 0.118744 0.118834 0.118837 0.118744 0.118570 0.118346 0.118117 0.117921 0.117781 0.117698 0.117644 0.117583 0.117477 0.117309 0.117085 0.116832 0.116588 0.116385 0.116243 0.116162 0.116134 0.116147 0.116191 0.116263 0.116361 0.116488 0.116647 0.116842 0.117073 0.117336 0.117618 0.117893 0.118129 0.118290 0.118345 0.118283 0.118115 0.117882 0.117643 0.117465 0.117406 0.117498 0.117742 0.118108 0.118551 0.119016 0.119457 0.119836 0.120132 0.120336 0.120454 0.120506 0.120525 0.120552 0.120627 0.120776 0.121006 0.121303 0.121639 0.121989 0.122333 0.122664 0.122980 0.123272 0.123523 0.123699 0.123767 0.123704 0.123509 0.123206 0.122844 0.122484 0.122190 0.122016 0.121996 0.122138 0.122420 0.122799 0.123218 0.123620 0.123956 0.124186 0.124287 0.124253 0.124103 0.123874 0.123616 0.123370 0.123160 0.122979 0.122805 0.122617 0.122414 0.122220 0.122084 0.122052 0.122158 0.122404 0.122767 0.123203 0.123662 0.124099 0.124478 0.124775 0.124985 0.125112 0.125180 0.125218 0.125265 0.125352 0.125500 0.125716 0.125988 0.126297 0.126613 0.126909 0.127160 0.127346 0.127452 0.127473 0.127409 0.127280 0.127119 0.126977 0.126905 0.126944 0.127117 0.127420 0.127833 0.128322 0.128852 0.129386 0.129886 0.130318 0.130651 0.130871 0.130980 0.130999 0.130960 0.130897 0.130840 0.130807 0.130806 0.130837 0.130903 0.131009 0.131170 0.131400 0.131703 0.132064 0.132443 0.132780 0.133016 0.133108 0.133045 0.132850 0.132568 0.132249 0.131937 0.131661 0.131429 0.131243 0.131098 0.130993 0.130929 0.130910 0.130934 0.130998 0.131086 0.131180 0.131264 0.131327 0.131372 0.131409 0.131451 0.131504 0.131560 0.131600 0.131601 0.131544 0.131426 0.131256 0.131055 0.130848 0.130650 0.130471 0.130305 0.130136 0.129944 0.129710 0.129431 0.129124 0.128826 0.128579 0.128418 0.128354 0.128374 0.128449 0.128547 0.128642 0.128723 0.128783 0.128813 0.128799 0.128725 0.128588 0.128406 0.128217 0.128076 0.128034 0.128122 0.128342 0.128672 0.129065 0.129470 0.129833 0.130112 0.130277 0.130309 0.130201 0.129957 0.129590 0.129126 0.128596 0.128039 0.127500 0.127022 0.126645 0.126400 0.126310 0.126382 0.126607 0.126959 0.127400 0.127881 0.128355 0.128778 0.129124 0.129385 0.129569 0.129698 0.129796 0.129877 0.129941 0.129977 0.129967 0.129897 0.129774 0.129617 0.129461 0.129340 0.129279 0.129287 0.129352 0.129448 0.129543 0.129606 0.129621 0.129583 0.129503 0.129394 0.129268 0.129128 0.128970 0.128785 0.128568 0.128324 0.128071 0.127833 0.127638 0.127511 0.127468 0.127523 0.127680 0.127939 0.128292 0.128708 0.129138 0.129514 0.129769 0.129851 0.129741 0.129464 0.129074 0.128643 0.128246 0.127937 0.127748 0.127679 0.127707 0.127794 0.127903 0.128008 0.128107 0.128216 0.128366 0.128584 0.128885 0.129260 0.129674 0.130079 0.130424 0.130668 0.130796 0.130818 0.130769 0.130693 0.130637 0.130629 0.130668 0.130724 0.130745 0.130678 0.130488 0.130173 0.129773 0.129351 0.128979 0.128717 0.128600 0.128635 0.128802 0.129065 0.129378 0.129694 0.129964 0.130148 0.130216 0.130149 0.129944 0.129620 0.129210 0.128759 0.128309 0.127894 0.127531 0.127222 0.126970 0.126782 0.126675 0.126663 0.126748 0.126902 0.127075 0.127203 0.127232 0.127139 0.126942 0.126696 0.126474 0.126343 0.126351 0.126513 0.126810 0.127202 0.127634 0.128048 0.128393 0.128632 0.128746 0.128741 0.128646 0.128503 0.128363 0.128272 0.128253 0.128304 0.128392 0.128463 0.128462 0.128352 0.128134 0.127841 0.127523 0.127227 0.126978 0.126774 0.126599 0.126439 0.126296 0.126188 0.126141 0.126172 0.126278 0.126429 0.126583 0.126697 0.126738 0.126698 0.126589 0.126443 0.126295 0.126184 0.126137 0.126169 0.126281 0.126460 0.126687 0.126938 0.127186 0.127411 0.127594 0.127729 0.127822 0.127890 0.127955 0.128036 0.128138 0.128253 0.128366 0.128465 0.128549 0.128628 0.128723 0.128856 0.129043 0.129289 0.129586 0.129914 0.130236 0.130504 0.130662 0.130660 0.130466 0.130080 0.129538 0.128909 0.128277 0.127723 0.127304 0.127050 0.126957 0.126999 0.127136 0.127327 0.127537 0.127740 0.127928 0.128102 0.128270 0.128438 0.128600 0.128743 0.128842 

0.142709 0.142781 0.142850 0.142897 0.142902 0.142854 0.142750 0.142596 0.142406 0.142197 0.141985 0.141779 0.141578 0.141374 0.141146 0.140872 0.140526 0.140090 0.139564 0.138966 0.138337 0.137725 0.137179 0.136733 0.136398 0.136167 0.136016 0.135921 0.135859 0.135815 0.135778 0.135739 0.135690 0.135624 0.135527 0.135387 0.135190 0.134924 0.134589 0.134200 0.133785 0.133383 0.133036 0.132775 0.132617 0.132560 0.132590 0.132683 0.132809 0.132943 0.133063 0.133153 0.133207 0.133224 0.133206 0.133153 0.133058 0.132916 0.132719 0.132465 0.132162 0.131832 0.131509 0.131233 0.131040 0.130947 0.130948 0.131018 0.131122 0.131231 0.131328 0.131411 0.131474 0.131510 0.131503 0.131437 0.131305 0.131124 0.130924 0.130750 0.130643 0.130625 0.130699 0.130843 0.131021 0.131192 0.131320 0.131384 0.131378 0.131315 0.131219 0.131124 0.131059 0.131043 0.131080 0.131153 0.131229 0.131266 0.131230 0.131103 0.130897 0.130647 0.130407 0.130228 0.130144 0.130162 0.130260 0.130398 0.130527 0.130604 0.130602 0.130513 0.130354 0.130161 0.129981 0.129857 0.129818 0.129869 0.129990 0.130144 0.130293 0.130409 0.130480 0.130507 0.130497 0.130455 0.130389 0.130305 0.130217 0.130144 0.130107 0.130118 0.130172 0.130243 0.130291 0.130275 0.130165 0.129958 0.129678 0.129367 0.129068 0.128811 0.128599 0.128412 0.128214 0.127976 0.127687 0.127365 0.127053 0.126808 0.126684 0.126714 0.126900 0.127209 0.127583 0.127956 0.128268 0.128483 0.128588 0.128591 0.128508 0.128357 0.128152 0.127902 0.127623 0.127335 0.127062 0.126828 0.126649 0.126527 0.126448 0.126395 0.126346 0.126292 0.126235 0.126190 0.126179 0.126223 0.126334 0.126509 0.126730 0.126967 0.127180 0.127334 0.127399 0.127369 0.127253 0.127082 0.126892 0.126721 0.126590 0.126507 0.126465 0.126458 0.126488 0.126573 0.126739 0.127011 0.127394 0.127867 0.128386 0.128891 0.129320 0.129622 0.129768 0.129756 0.129611 0.129379 0.129111 0.128853 0.128631 0.128447 0.128283 0.128111 0.127906 0.127659 0.127385 0.127119 0.126905 0.126784 0.126777 0.126880 0.127064 0.127280 0.127476 0.127609 0.127659 0.127624 0.127521 0.127372 0.127194 0.126990 0.126760 0.126504 0.126237 0.125988 0.125801 0.125716 0.125758 0.125925 0.126183 0.126479 0.126762 0.126994 0.127168 0.127300 0.127419 0.127556 0.127724 0.127924 0.128141 0.128358 0.128563 0.128746 0.128903 0.129023 0.129093 0.129102 0.129046 0.128936 0.128797 0.128661 0.128556 0.128502 0.128506 0.128567 0.128682 0.128843 0.129036 0.129240 0.129422 0.129553 0.129608 0.129584 0.129500 0.129393 0.129304 0.129266 0.129289 0.129361 0.129448 0.129515 0.129537 0.129509 0.129452 0.129401 0.129389 0.129440 0.129561 0.129741 0.129965 0.130216 0.130479 0.130738 0.130975 0.131173 0.131316 0.131397 0.131421 0.131401 0.131353 0.131291 0.131228 0.131172 0.131134 0.131124 0.131151 0.131218 0.131316 0.131422 0.131509 0.131550 0.131537 0.131481 0.131410 0.131360 0.131360 0.131420 0.131535 0.131681 0.131827 0.131943 0.132009 0.132023 0.132006 0.131992 0.132022 0.132124 0.132296 0.132508 0.132703 0.132820 0.132810 0.132655 0.132370 0.132001 0.131610 0.131261 0.131009 0.130892 0.130917 0.131068 0.131303 0.131567 0.131799 0.131951 0.131989 0.131905 0.131715 0.131459 0.131192 0.130975 0.130860 0.130882 0.131045 0.131328 0.131686 0.132064 0.132409 0.132682 0.132866 0.132965 0.132997 0.132984 0.132945 0.132890 0.132822 0.132744 0.132658 0.132570 0.132479 0.132382 0.132266 0.132116 0.131927 0.131707 0.131484 0.131297 0.131186 0.131184 0.131302 0.131531 0.131841 0.132186 0.132516 0.132780 0.132941 0.132981 0.132905 0.132739 0.132522 0.132297 0.132104 0.131970 0.131913 0.131935 0.132030 0.132185 0.132373 0.132559 0.132702 0.132756 0.132686 0.132475 0.132137 0.131715 0.131280 0.130914 0.130689 0.130645 0.130777 0.131034 0.131341 0.131613 0.131792 0.131851 0.131801 0.131683 0.131546 0.131433 0.131370 0.131361 0.131390 0.131427 0.131438 0.131397 0.131290 0.131124 0.130927 0.130739 0.130601 0.130547 0.130584 0.130692 0.130830 0.130951 0.131019 0.131027 0.130992 0.130949 0.130933 0.130973 0.131083 0.131268 0.131523 0.131833 0.132167 0.132480 0.132714 0.132811 0.132731 0.132465 0.132039 0.131516 0.130973 0.130488 0.130118 0.129884 0.129778 0.129764 0.129799 0.129841 0.129860 0.129838 0.129771 0.129667 0.129537 0.129394 0.129248 0.129104 0.128966 0.128832 0.128705 0.128590 0.128488 0.128398 0.128310 0.128207 0.128066 0.127867 0.127598 0.127260 0.126868 0.126453 0.126054 0.125711 0.125467 0.125350 0.125375 0.125534 0.125800 0.126134 0.126499 0.126876 0.127267 0.127691 0.128169 0.128704 0.129272 0.129819 0.130279 0.130585 0.130693 0.130595 0.130313 0.129890 0.129376 0.128805 0.128191 0.127533 0.126833 0.126105 0.125387 0.124733 0.124192 0.123793 0.123540 0.123409 0.123361 0.123355 0.123352 0.123321 0.123241 0.123093 0.122869 0.122563 0.122179 0.121729 0.121234 0.120724 0.120236 0.119812 0.119488 0.119290 0.119225 0.119279 0.119416 0.119584 0.119729 0.119797 0.119755 0.119590 0.119317 0.118975 0.118613 0.118277 0.118002 0.117805 0.117682 0.117622 0.117613 0.117648 0.117727 0.117854 0.118024 0.118226 0.118434 0.118615 0.118731 0.118757 0.118682 0.118518 0.118298 0.118062 0.117854 0.117696 0.117593 0.117522 0.117450 0.117342 0.117181 0.116971 0.116738 0.116515 0.116331 0.116204 0.116132 0.116107 0.116116 0.116149 0.116204 0.116279 0.116379 0.116511 0.116682 0.116897 0.117156 0.117445 0.117738 0.117999 0.118187 0.118269 0.118231 0.118084 0.117864 0.117631 0.117447 0.117369 0.117430 0.117633 0.117959 0.118365 0.118807 0.119240 0.119627 0.119946 0.120182 0.120337 0.120426 0.120480 0.120536 0.120632 0.120793 0.121025 0.121312 0.121629 0.121949 0.122259 0.122554 0.122836 0.123103 0.123338 0.123515 0.123598 0.123561 0.123397 0.123126 0.122790 0.122450 0.122170 0.122009 0.122003 0.122160 0.122460 0.122857 0.123293 0.123708 0.124052 0.124285 0.124387 0.124352 0.124199 0.123967 0.123704 0.123456 0.123245 0.123067 0.122901 0.122726 0.122536 0.122355 0.122227 0.122199 0.122301 0.122537 0.122884 0.123299 0.123732 0.124141 0.124494 0.124772 0.124969 0.125095 0.125170 0.125223 0.125287 0.125392 0.125554 0.125778 0.126053 0.126356 0.126659 0.126938 0.127172 0.127348 0.127457 0.127494 0.127463 0.127375 0.127258 0.127152 0.127102 0.127146 0.127305 0.127581 0.127959 0.128411 0.128906 0.129410 0.129889 0.130307 0.130634 0.130853 0.130965 0.130987 0.130951 0.130892 0.130841 0.130816 0.130825 0.130870 0.130949 0.131066 0.131230 0.131454 0.131741 0.132075 0.132420 0.132720 0.132921 0.132984 0.132900 0.132693 0.132404 0.132084 0.131775 0.131504 0.131282 0.131109 0.130981 0.130893 0.130847 0.130843 0.130881 0.130957 0.131060 0.131174 0.131282 0.131374 0.131448 0.131513 0.131577 0.131646 0.131710 0.131752 0.131750 0.131688 0.131565 0.131394 0.131197 0.130998 0.130814 0.130651 0.130504 0.130356 0.130184 0.129969 0.129706 0.129410 0.129116 0.128864 0.128690 0.128608 0.128608 0.128666 0.128749 0.128835 0.128909 0.128964 0.128989 0.128968 0.128888 0.128746 0.128559 0.128367 0.128224 0.128178 0.128260 0.128476 0.128799 0.129188 0.129590 0.129955 0.130239 0.130411 0.130450 0.130348 0.130108 0.129746 0.129288 0.128769 0.128228 0.127708 0.127247 0.126881 0.126640 0.126543 0.126600 0.126806 0.127141 0.127568 0.128042 0.128515 0.128943 0.129299 0.129572 0.129770 0.129914 0.130025 0.130116 0.130184 0.130214 0.130187 0.130093 0.129939 0.129752 0.129570 0.129432 0.129364 0.129373 0.129443 0.129546 0.129646 0.129713 0.129729 0.129692 0.129612 0.129504 0.129379 0.129242 0.129088 0.128909 0.128700 0.128464 0.128216 0.127981 0.127785 0.127653 0.127601 0.127642 0.127783 0.128025 0.128359 0.128757 0.129169 0.129530 0.129772 0.129846 0.129734 0.129459 0.129077 0.128659 0.128278 0.127991 0.127827 0.127788 0.127848 0.127970 0.128113 0.128251 0.128378 0.128511 0.128678 0.128904 0.129202 0.129563 0.129954 0.130330 0.130646 0.130866 0.130981 0.131004 0.130968 0.130917 0.130890 0.130908 0.130967 0.131031 0.131050 0.130970 0.130760 0.130424 0.130003 0.129563 0.129179 0.128912 0.128797 0.128839 0.129017 0.129291 0.129612 0.129930 0.130197 0.130374 0.130432 0.130353 0.130135 0.129795 0.129367 0.128896 0.128427 0.127994 0.127614 0.127293 0.127030 0.126834 0.126721 0.126707 0.126793 0.126954 0.127139 0.127287 0.127341 0.127280 0.127119 0.126909 0.126720 0.126617 0.126644 0.126813 0.127106 0.127481 0.127885 0.128267 0.128579 0.128790 0.128886 0.128874 0.128780 0.128644 0.128511 0.128421 0.128397 0.128440 0.128520 0.128586 0.128586 0.128483 0.128275 0.127991 0.127680 0.127385 0.127131 0.126916 0.126725 0.126546 0.126383 0.126256 0.126193 0.126213 0.126312 0.126462 0.126618 0.126733 0.126773 0.126725 0.126602 0.126434 0.126258 0.126117 0.126039 0.126043 0.126132 0.126294 0.126509 0.126753 0.127000 0.127226 0.127416 0.127562 0.127670 0.127757 0.127842 0.127943 0.128062 0.128190 0.128313 0.128416 0.128500 0.128577 0.128669 0.128800 0.128987 0.129236 0.129541 0.129880 0.130216 0.130498 0.130670 0.130679 0.130492 0.130107 0.129562 0.128925 0.128283 0.127721 0.127300 0.127050 0.126967 0.127025 0.127182 0.127397 0.127634 0.127868 0.128087 0.128290 0.128484 0.128668 0.128835 0.128970 0.129052 

0.142314 0.142454 0.142606 0.142747 0.142853 0.142904 0.142889 0.142808 0.142670 0.142490 0.142286 0.142072 0.141854 0.141629 0.141385 0.141101 0.140757 0.140337 0.139838 0.139278 0.138691 0.138124 0.137619 0.137203 0.136885 0.136651 0.136478 0.136340 0.136221 0.136111 0.136008 0.135913 0.135825 0.135740 0.135646 0.135526 0.135362 0.135137 0.134844 0.134493 0.134110 0.133733 0.133401 0.133145 0.132979 0.132901 0.132899 0.132949 0.133029 0.133118 0.133199 0.133262 0.133301 0.133312 0.133291 0.133233 0.133129 0.132972 0.132754 0.132479 0.132158 0.131818 0.131494 0.131230 0.131058 0.130991 0.131021 0.131113 0.131229 0.131338 0.131422 0.131480 0.131513 0.131520 0.131491 0.131413 0.131282 0.131112 0.130932 0.130780 0.130692 0.130689 0.130768 0.130908 0.131075 0.131231 0.131345 0.131397 0.131384 0.131319 0.131224 0.131132 0.131072 0.131061 0.131103 0.131181 0.131261 0.131303 0.131273 0.131152 0.130953 0.130711 0.130478 0.130303 0.130219 0.130230 0.130315 0.130434 0.130541 0.130595 0.130572 0.130468 0.130299 0.130100 0.129917 0.129791 0.129748 0.129792 0.129902 0.130041 0.130173 0.130271 0.130325 0.130339 0.130321 0.130282 0.130227 0.130164 0.130106 0.130067 0.130064 0.130104 0.130179 0.130259 0.130307 0.130280 0.130153 0.129926 0.129624 0.129291 0.128972 0.128694 0.128464 0.128261 0.128053 0.127813 0.127529 0.127218 0.126919 0.126687 0.126570 0.126600 0.126778 0.127073 0.127430 0.127787 0.128090 0.128303 0.128414 0.128430 0.128364 0.128232 0.128044 0.127810 0.127544 0.127267 0.127003 0.126776 0.126601 0.126478 0.126396 0.126335 0.126277 0.126213 0.126147 0.126093 0.126073 0.126107 0.126207 0.126371 0.126583 0.126816 0.127033 0.127198 0.127285 0.127282 0.127198 0.127061 0.126903 0.126759 0.126650 0.126579 0.126541 0.126532 0.126554 0.126629 0.126783 0.127042 0.127412 0.127874 0.128387 0.128891 0.129327 0.129646 0.129816 0.129834 0.129720 0.129515 0.129269 0.129025 0.128807 0.128618 0.128440 0.128249 0.128024 0.127763 0.127483 0.127220 0.127016 0.126906 0.126907 0.127011 0.127190 0.127399 0.127591 0.127728 0.127792 0.127781 0.127707 0.127587 0.127428 0.127231 0.126993 0.126714 0.126412 0.126122 0.125892 0.125766 0.125773 0.125911 0.126147 0.126431 0.126710 0.126946 0.127127 0.127265 0.127385 0.127513 0.127665 0.127843 0.128040 0.128246 0.128453 0.128653 0.128839 0.128996 0.129107 0.129153 0.129128 0.129040 0.128910 0.128769 0.128646 0.128563 0.128531 0.128554 0.128634 0.128765 0.128935 0.129123 0.129297 0.129424 0.129483 0.129469 0.129400 0.129313 0.129245 0.129227 0.129268 0.129354 0.129451 0.129524 0.129547 0.129516 0.129449 0.129380 0.129346 0.129369 0.129460 0.129612 0.129812 0.130044 0.130292 0.130539 0.130765 0.130952 0.131085 0.131160 0.131183 0.131169 0.131130 0.131080 0.131025 0.130973 0.130931 0.130912 0.130928 0.130987 0.131085 0.131202 0.131311 0.131385 0.131413 0.131401 0.131371 0.131355 0.131376 0.131446 0.131558 0.131689 0.131814 0.131905 0.131946 0.131939 0.131906 0.131881 0.131904 0.131999 0.132164 0.132366 0.132548 0.132652 0.132631 0.132471 0.132191 0.131835 0.131461 0.131131 0.130894 0.130780 0.130799 0.130935 0.131151 0.131396 0.131619 0.131772 0.131826 0.131773 0.131626 0.131422 0.131208 0.131038 0.130957 0.130992 0.131148 0.131403 0.131719 0.132047 0.132340 0.132563 0.132701 0.132760 0.132759 0.132723 0.132672 0.132617 0.132563 0.132511 0.132463 0.132421 0.132381 0.132334 0.132262 0.132148 0.131983 0.131775 0.131552 0.131356 0.131232 0.131214 0.131318 0.131534 0.131833 0.132167 0.132483 0.132733 0.132879 0.132907 0.132821 0.132648 0.132429 0.132205 0.132015 0.131887 0.131835 0.131863 0.131962 0.132118 0.132303 0.132485 0.132622 0.132672 0.132602 0.132397 0.132069 0.131661 0.131241 0.130889 0.130674 0.130636 0.130774 0.131039 0.131358 0.131646 0.131840 0.131908 0.131854 0.131713 0.131536 0.131370 0.131253 0.131200 0.131202 0.131236 0.131265 0.131256 0.131187 0.131056 0.130883 0.130705 0.130568 0.130507 0.130536 0.130640 0.130782 0.130918 0.131014 0.131059 0.131068 0.131070 0.131094 0.131164 0.131289 0.131474 0.131714 0.131994 0.132290 0.132558 0.132748 0.132806 0.132697 0.132417 0.131993 0.131485 0.130967 0.130510 0.130161 0.129940 0.129831 0.129802 0.129812 0.129825 0.129818 0.129778 0.129706 0.129607 0.129492 0.129369 0.129243 0.129118 0.128991 0.128863 0.128736 0.128617 0.128510 0.128416 0.128324 0.128218 0.128074 0.127872 0.127601 0.127264 0.126879 0.126477 0.126094 0.125770 0.125540 0.125431 0.125456 0.125606 0.125859 0.126178 0.126531 0.126898 0.127282 0.127697 0.128161 0.128674 0.129213 0.129728 0.130155 0.130435 0.130528 0.130426 0.130151 0.129743 0.129247 0.128693 0.128095 0.127452 0.126764 0.126051 0.125350 0.124712 0.124185 0.123798 0.123552 0.123422 0.123368 0.123350 0.123330 0.123278 0.123173 0.123002 0.122754 0.122428 0.122030 0.121571 0.121073 0.120567 0.120086 0.119672 0.119358 0.119170 0.119113 0.119173 0.119314 0.119487 0.119636 0.119709 0.119671 0.119513 0.119247 0.118911 0.118551 0.118214 0.117932 0.117720 0.117577 0.117494 0.117461 0.117474 0.117538 0.117656 0.117827 0.118040 0.118266 0.118469 0.118609 0.118657 0.118599 0.118447 0.118230 0.117991 0.117772 0.117600 0.117480 0.117394 0.117312 0.117202 0.117045 0.116847 0.116627 0.116418 0.116245 0.116124 0.116056 0.116031 0.116038 0.116067 0.116113 0.116176 0.116260 0.116373 0.116525 0.116726 0.116978 0.117270 0.117576 0.117858 0.118072 0.118181 0.118169 0.118043 0.117838 0.117608 0.117418 0.117320 0.117351 0.117519 0.117807 0.118184 0.118607 0.119035 0.119432 0.119770 0.120032 0.120215 0.120330 0.120406 0.120480 0.120588 0.120754 0.120985 0.121266 0.121569 0.121872 0.122160 0.122432 0.122693 0.122942 0.123168 0.123344 0.123435 0.123413 0.123269 0.123017 0.122699 0.122372 0.122104 0.121951 0.121954 0.122122 0.122433 0.122841 0.123285 0.123707 0.124055 0.124294 0.124402 0.124377 0.124236 0.124016 0.123764 0.123522 0.123314 0.123139 0.122977 0.122806 0.122624 0.122452 0.122330 0.122304 0.122403 0.122630 0.122960 0.123350 0.123755 0.124131 0.124453 0.124705 0.124887 0.125009 0.125092 0.125162 0.125250 0.125378 0.125562 0.125800 0.126079 0.126375 0.126663 0.126920 0.127134 0.127297 0.127408 0.127464 0.127468 0.127426 0.127357 0.127291 0.127265 0.127313 0.127457 0.127703 0.128040 0.128449 0.128903 0.129374 0.129827 0.130227 0.130545 0.130760 0.130871 0.130894 0.130859 0.130803 0.130756 0.130740 0.130764 0.130828 0.130927 0.131061 0.131237 0.131461 0.131734 0.132044 0.132354 0.132615 0.132777 0.132807 0.132699 0.132477 0.132182 0.131865 0.131566 0.131311 0.131109 0.130959 0.130853 0.130787 0.130757 0.130765 0.130811 0.130893 0.131006 0.131136 0.131269 0.131393 0.131502 0.131600 0.131692 0.131778 0.131851 0.131892 0.131884 0.131814 0.131684 0.131509 0.131312 0.131119 0.130946 0.130801 0.130675 0.130551 0.130405 0.130216 0.129976 0.129696 0.129407 0.129150 0.128961 0.128856 0.128831 0.128861 0.128921 0.128985 0.129042 0.129083 0.129096 0.129068 0.128985 0.128844 0.128661 0.128475 0.128335 0.128287 0.128363 0.128566 0.128872 0.129242 0.129625 0.129974 0.130247 0.130414 0.130452 0.130352 0.130118 0.129765 0.129322 0.128824 0.128312 0.127825 0.127400 0.127064 0.126844 0.126756 0.126808 0.126999 0.127312 0.127715 0.128166 0.128620 0.129038 0.129390 0.129668 0.129879 0.130042 0.130175 0.130289 0.130374 0.130412 0.130381 0.130271 0.130092 0.129877 0.129670 0.129513 0.129434 0.129439 0.129510 0.129615 0.129717 0.129783 0.129796 0.129755 0.129670 0.129557 0.129430 0.129295 0.129147 0.128980 0.128785 0.128564 0.128331 0.128106 0.127915 0.127781 0.127721 0.127750 0.127875 0.128100 0.128415 0.128793 0.129186 0.129529 0.129754 0.129814 0.129694 0.129418 0.129041 0.128635 0.128270 0.128004 0.127867 0.127859 0.127956 0.128116 0.128298 0.128471 0.128627 0.128779 0.128953 0.129175 0.129458 0.129793 0.130152 0.130493 0.130777 0.130974 0.131078 0.131102 0.131080 0.131051 0.131049 0.131089 0.131161 0.131230 0.131245 0.131155 0.130934 0.130587 0.130159 0.129716 0.129332 0.129069 0.128960 0.129010 0.129197 0.129481 0.129808 0.130127 0.130391 0.130560 0.130605 0.130510 0.130273 0.129911 0.129460 0.128966 0.128475 0.128023 0.127631 0.127301 0.127035 0.126839 0.126727 0.126716 0.126806 0.126976 0.127175 0.127342 0.127425 0.127398 0.127274 0.127100 0.126941 0.126857 0.126889 0.127049 0.127317 0.127656 0.128018 0.128354 0.128626 0.128807 0.128888 0.128877 0.128795 0.128678 0.128562 0.128483 0.128463 0.128501 0.128573 0.128634 0.128633 0.128537 0.128339 0.128066 0.127762 0.127470 0.127212 0.126989 0.126788 0.126597 0.126423 0.126287 0.126217 0.126233 0.126330 0.126481 0.126638 0.126752 0.126788 0.126732 0.126594 0.126405 0.126204 0.126033 0.125926 0.125901 0.125964 0.126105 0.126305 0.126539 0.126782 0.127011 0.127209 0.127369 0.127496 0.127605 0.127714 0.127838 0.127979 0.128126 0.128261 0.128371 0.128454 0.128524 0.128603 0.128715 0.128880 0.129108 0.129395 0.129722 0.130054 0.130340 0.130521 0.130543 0.130367 0.129992 0.129451 0.128814 0.128170 0.127606 0.127187 0.126942 0.126870 0.126943 0.127118 0.127355 0.127618 0.127881 0.128132 0.128367 0.128586 0.128786 0.128958 0.129086 0.129150 

0.141887 0.142090 0.142319 0.142546 0.142743 0.142884 0.142952 0.142941 0.142856 0.142712 0.142527 0.142319 0.142097 0.141864 0.141611 0.141323 0.140983 0.140578 0.140107 0.139586 0.139048 0.138533 0.138077 0.137704 0.137412 0.137182 0.136988 0.136805 0.136620 0.136432 0.136249 0.136084 0.135945 0.135833 0.135737 0.135637 0.135508 0.135327 0.135081 0.134775 0.134431 0.134084 0.133772 0.133521 0.133346 0.133244 0.133203 0.133203 0.133229 0.133266 0.133305 0.133337 0.133358 0.133360 0.133336 0.133273 0.133162 0.132991 0.132758 0.132466 0.132132 0.131784 0.131462 0.131208 0.131054 0.131010 0.131062 0.131173 0.131300 0.131407 0.131479 0.131515 0.131522 0.131504 0.131453 0.131363 0.131232 0.131070 0.130904 0.130769 0.130696 0.130703 0.130785 0.130923 0.131082 0.131230 0.131336 0.131385 0.131373 0.131311 0.131221 0.131131 0.131070 0.131057 0.131097 0.131174 0.131257 0.131305 0.131285 0.131178 0.130994 0.130768 0.130548 0.130382 0.130299 0.130303 0.130373 0.130469 0.130549 0.130576 0.130529 0.130406 0.130225 0.130021 0.129837 0.129713 0.129672 0.129715 0.129822 0.129954 0.130076 0.130163 0.130206 0.130210 0.130188 0.130148 0.130100 0.130052 0.130013 0.129998 0.130019 0.130079 0.130167 0.130254 0.130301 0.130269 0.130133 0.129896 0.129584 0.129241 0.128909 0.128619 0.128376 0.128163 0.127949 0.127709 0.127430 0.127128 0.126839 0.126613 0.126497 0.126520 0.126683 0.126959 0.127296 0.127636 0.127928 0.128137 0.128253 0.128280 0.128232 0.128118 0.127947 0.127728 0.127474 0.127206 0.126948 0.126724 0.126549 0.126424 0.126338 0.126272 0.126211 0.126145 0.126077 0.126022 0.125998 0.126025 0.126116 0.126271 0.126476 0.126706 0.126925 0.127099 0.127200 0.127217 0.127156 0.127042 0.126908 0.126784 0.126690 0.126630 0.126600 0.126593 0.126616 0.126689 0.126842 0.127097 0.127462 0.127919 0.128426 0.128928 0.129366 0.129692 0.129876 0.129911 0.129817 0.129630 0.129398 0.129161 0.128943 0.128745 0.128552 0.128342 0.128099 0.127827 0.127547 0.127295 0.127109 0.127018 0.127031 0.127139 0.127312 0.127509 0.127690 0.127822 0.127889 0.127888 0.127830 0.127722 0.127571 0.127370 0.127116 0.126811 0.126475 0.126148 0.125881 0.125723 0.125703 0.125819 0.126042 0.126319 0.126599 0.126843 0.127036 0.127187 0.127315 0.127444 0.127588 0.127753 0.127935 0.128129 0.128331 0.128538 0.128741 0.128925 0.129068 0.129149 0.129156 0.129095 0.128984 0.128851 0.128724 0.128625 0.128567 0.128561 0.128609 0.128710 0.128854 0.129019 0.129175 0.129289 0.129342 0.129331 0.129274 0.129204 0.129160 0.129166 0.129230 0.129335 0.129448 0.129532 0.129562 0.129532 0.129460 0.129378 0.129320 0.129312 0.129366 0.129480 0.129646 0.129850 0.130077 0.130310 0.130525 0.130703 0.130829 0.130900 0.130925 0.130917 0.130891 0.130855 0.130815 0.130773 0.130735 0.130716 0.130727 0.130781 0.130877 0.131000 0.131123 0.131220 0.131277 0.131296 0.131296 0.131302 0.131338 0.131411 0.131515 0.131632 0.131735 0.131803 0.131824 0.131800 0.131754 0.131722 0.131739 0.131829 0.131988 0.132180 0.132352 0.132447 0.132421 0.132263 0.131992 0.131653 0.131300 0.130991 0.130769 0.130662 0.130676 0.130798 0.130995 0.131221 0.131430 0.131579 0.131642 0.131611 0.131500 0.131342 0.131180 0.131059 0.131017 0.131074 0.131234 0.131474 0.131762 0.132051 0.132301 0.132479 0.132574 0.132592 0.132555 0.132489 0.132416 0.132352 0.132301 0.132266 0.132248 0.132245 0.132253 0.132256 0.132234 0.132164 0.132034 0.131851 0.131641 0.131449 0.131321 0.131296 0.131392 0.131600 0.131890 0.132213 0.132515 0.132746 0.132872 0.132877 0.132770 0.132578 0.132342 0.132105 0.131905 0.131770 0.131715 0.131743 0.131847 0.132009 0.132204 0.132397 0.132546 0.132608 0.132550 0.132358 0.132045 0.131653 0.131248 0.130908 0.130702 0.130670 0.130812 0.131083 0.131410 0.131711 0.131918 0.131992 0.131932 0.131768 0.131551 0.131334 0.131164 0.131065 0.131040 0.131069 0.131113 0.131134 0.131101 0.131002 0.130851 0.130683 0.130545 0.130476 0.130493 0.130588 0.130728 0.130872 0.130987 0.131064 0.131112 0.131157 0.131221 0.131322 0.131465 0.131652 0.131877 0.132131 0.132390 0.132618 0.132769 0.132797 0.132670 0.132385 0.131970 0.131482 0.130989 0.130555 0.130223 0.130004 0.129883 0.129829 0.129807 0.129788 0.129754 0.129701 0.129627 0.129540 0.129443 0.129340 0.129234 0.129121 0.128999 0.128870 0.128739 0.128613 0.128501 0.128404 0.128313 0.128209 0.128068 0.127870 0.127604 0.127275 0.126902 0.126516 0.126151 0.125845 0.125628 0.125525 0.125547 0.125686 0.125922 0.126223 0.126560 0.126914 0.127285 0.127685 0.128127 0.128612 0.129114 0.129587 0.129974 0.130220 0.130291 0.130178 0.129904 0.129504 0.129019 0.128477 0.127891 0.127261 0.126590 0.125897 0.125218 0.124603 0.124098 0.123728 0.123493 0.123366 0.123310 0.123283 0.123250 0.123182 0.123060 0.122871 0.122607 0.122267 0.121859 0.121395 0.120898 0.120396 0.119923 0.119517 0.119210 0.119026 0.118972 0.119033 0.119175 0.119350 0.119501 0.119577 0.119545 0.119393 0.119135 0.118806 0.118451 0.118115 0.117830 0.117611 0.117458 0.117363 0.117316 0.117317 0.117370 0.117481 0.117651 0.117868 0.118103 0.118320 0.118476 0.118539 0.118495 0.118353 0.118141 0.117903 0.117678 0.117496 0.117364 0.117268 0.117178 0.117065 0.116912 0.116719 0.116507 0.116304 0.116135 0.116015 0.115946 0.115921 0.115929 0.115962 0.116011 0.116075 0.116155 0.116260 0.116401 0.116590 0.116833 0.117124 0.117437 0.117734 0.117970 0.118104 0.118116 0.118011 0.117819 0.117594 0.117398 0.117284 0.117291 0.117430 0.117691 0.118046 0.118456 0.118882 0.119286 0.119636 0.119913 0.120110 0.120237 0.120321 0.120399 0.120509 0.120675 0.120904 0.121181 0.121480 0.121776 0.122056 0.122319 0.122571 0.122814 0.123036 0.123210 0.123304 0.123288 0.123151 0.122907 0.122596 0.122276 0.122012 0.121864 0.121869 0.122038 0.122348 0.122753 0.123193 0.123611 0.123958 0.124200 0.124319 0.124312 0.124195 0.124001 0.123772 0.123548 0.123349 0.123177 0.123015 0.122845 0.122665 0.122497 0.122382 0.122360 0.122460 0.122680 0.122997 0.123367 0.123744 0.124089 0.124379 0.124603 0.124766 0.124880 0.124968 0.125054 0.125165 0.125320 0.125526 0.125780 0.126062 0.126351 0.126620 0.126854 0.127045 0.127193 0.127303 0.127377 0.127415 0.127419 0.127399 0.127375 0.127376 0.127432 0.127563 0.127779 0.128076 0.128439 0.128850 0.129283 0.129707 0.130088 0.130394 0.130603 0.130711 0.130732 0.130696 0.130639 0.130595 0.130586 0.130624 0.130707 0.130829 0.130986 0.131177 0.131406 0.131672 0.131961 0.132239 0.132462 0.132585 0.132580 0.132445 0.132206 0.131908 0.131597 0.131315 0.131084 0.130912 0.130792 0.130715 0.130671 0.130656 0.130670 0.130716 0.130798 0.130914 0.131056 0.131211 0.131365 0.131510 0.131643 0.131764 0.131870 0.131951 0.131994 0.131980 0.131903 0.131766 0.131586 0.131390 0.131201 0.131038 0.130908 0.130804 0.130708 0.130593 0.130435 0.130221 0.129961 0.129681 0.129420 0.129215 0.129085 0.129027 0.129023 0.129047 0.129081 0.129111 0.129130 0.129130 0.129097 0.129019 0.128889 0.128722 0.128551 0.128421 0.128375 0.128443 0.128627 0.128908 0.129247 0.129598 0.129918 0.130168 0.130318 0.130348 0.130249 0.130022 0.129683 0.129262 0.128794 0.128320 0.127880 0.127503 0.127214 0.127030 0.126964 0.127022 0.127200 0.127486 0.127854 0.128267 0.128685 0.129073 0.129407 0.129679 0.129897 0.130080 0.130242 0.130388 0.130503 0.130563 0.130542 0.130429 0.130236 0.130002 0.129774 0.129599 0.129507 0.129502 0.129566 0.129665 0.129759 0.129817 0.129820 0.129768 0.129672 0.129551 0.129421 0.129288 0.129151 0.128999 0.128826 0.128628 0.128416 0.128208 0.128027 0.127895 0.127831 0.127849 0.127959 0.128166 0.128462 0.128821 0.129194 0.129516 0.129722 0.129765 0.129633 0.129351 0.128974 0.128575 0.128224 0.127976 0.127862 0.127883 0.128013 0.128211 0.128431 0.128639 0.128821 0.128987 0.129162 0.129370 0.129627 0.129928 0.130249 0.130555 0.130809 0.130985 0.131080 0.131106 0.131096 0.131085 0.131101 0.131157 0.131239 0.131311 0.131323 0.131229 0.131005 0.130660 0.130239 0.129807 0.129437 0.129185 0.129088 0.129149 0.129345 0.129635 0.129967 0.130287 0.130547 0.130707 0.130738 0.130624 0.130364 0.129977 0.129499 0.128979 0.128466 0.127999 0.127599 0.127268 0.127007 0.126819 0.126716 0.126713 0.126811 0.126990 0.127203 0.127390 0.127501 0.127507 0.127420 0.127278 0.127141 0.127065 0.127086 0.127218 0.127443 0.127730 0.128036 0.128319 0.128548 0.128700 0.128770 0.128765 0.128704 0.128613 0.128524 0.128465 0.128453 0.128491 0.128556 0.128609 0.128605 0.128510 0.128319 0.128054 0.127756 0.127465 0.127204 0.126974 0.126766 0.126571 0.126396 0.126263 0.126198 0.126220 0.126324 0.126480 0.126640 0.126754 0.126786 0.126721 0.126570 0.126363 0.126142 0.125947 0.125815 0.125765 0.125804 0.125924 0.126107 0.126330 0.126569 0.126801 0.127009 0.127185 0.127332 0.127463 0.127596 0.127744 0.127906 0.128069 0.128216 0.128331 0.128412 0.128470 0.128528 0.128610 0.128740 0.128931 0.129184 0.129485 0.129802 0.130085 0.130273 0.130308 0.130148 0.129786 0.129255 0.128624 0.127983 0.127421 0.127004 0.126764 0.126698 0.126779 0.126966 0.127219 0.127501 0.127789 0.128068 0.128330 0.128572 0.128786 0.128962 0.129084 0.129134 

0.141464 0.141723 0.142015 0.142312 0.142583 0.142798 0.142937 0.142990 0.142960 0.142861 0.142711 0.142528 0.142323 0.142101 0.141853 0.141570 0.141238 0.140848 0.140400 0.139913 0.139417 0.138949 0.138542 0.138210 0.137946 0.137724 0.137512 0.137285 0.137035 0.136768 0.136505 0.136270 0.136078 0.135937 0.135836 0.135752 0.135654 0.135514 0.135313 0.135051 0.134747 0.134432 0.134139 0.133895 0.133709 0.133580 0.133497 0.133444 0.133413 0.133396 0.133390 0.133391 0.133392 0.133385 0.133356 0.133290 0.133172 0.132993 0.132750 0.132448 0.132107 0.131757 0.131438 0.131191 0.131048 0.131018 0.131083 0.131204 0.131335 0.131441 0.131504 0.131525 0.131514 0.131476 0.131409 0.131308 0.131172 0.131012 0.130853 0.130728 0.130664 0.130676 0.130761 0.130897 0.131053 0.131198 0.131304 0.131358 0.131354 0.131300 0.131216 0.131129 0.131065 0.131046 0.131078 0.131151 0.131235 0.131291 0.131284 0.131196 0.131032 0.130826 0.130622 0.130466 0.130385 0.130382 0.130435 0.130508 0.130562 0.130562 0.130492 0.130352 0.130160 0.129952 0.129769 0.129649 0.129613 0.129660 0.129768 0.129900 0.130020 0.130103 0.130142 0.130143 0.130119 0.130081 0.130038 0.129998 0.129971 0.129968 0.130000 0.130068 0.130160 0.130247 0.130292 0.130258 0.130123 0.129888 0.129579 0.129237 0.128906 0.128613 0.128366 0.128149 0.127933 0.127694 0.127420 0.127122 0.126837 0.126609 0.126485 0.126493 0.126638 0.126891 0.127207 0.127528 0.127807 0.128010 0.128129 0.128165 0.128131 0.128034 0.127881 0.127677 0.127434 0.127174 0.126920 0.126698 0.126522 0.126396 0.126309 0.126245 0.126186 0.126125 0.126062 0.126009 0.125985 0.126006 0.126088 0.126233 0.126429 0.126654 0.126872 0.127050 0.127158 0.127184 0.127134 0.127033 0.126912 0.126801 0.126718 0.126667 0.126644 0.126644 0.126674 0.126754 0.126913 0.127173 0.127541 0.127997 0.128502 0.129000 0.129435 0.129761 0.129948 0.129989 0.129902 0.129724 0.129498 0.129263 0.129041 0.128832 0.128622 0.128394 0.128137 0.127859 0.127585 0.127349 0.127186 0.127116 0.127143 0.127254 0.127419 0.127601 0.127765 0.127884 0.127943 0.127942 0.127885 0.127779 0.127623 0.127411 0.127138 0.126808 0.126444 0.126089 0.125798 0.125620 0.125584 0.125691 0.125907 0.126182 0.126464 0.126715 0.126920 0.127084 0.127225 0.127361 0.127507 0.127666 0.127839 0.128022 0.128217 0.128423 0.128632 0.128830 0.128995 0.129105 0.129144 0.129114 0.129030 0.128915 0.128796 0.128694 0.128623 0.128596 0.128619 0.128693 0.128810 0.128949 0.129081 0.129177 0.129219 0.129207 0.129161 0.129111 0.129092 0.129126 0.129216 0.129344 0.129475 0.129575 0.129615 0.129592 0.129518 0.129425 0.129344 0.129303 0.129316 0.129386 0.129511 0.129681 0.129883 0.130097 0.130301 0.130472 0.130594 0.130664 0.130693 0.130693 0.130680 0.130661 0.130637 0.130610 0.130585 0.130572 0.130586 0.130640 0.130736 0.130860 0.130989 0.131097 0.131168 0.131202 0.131217 0.131233 0.131272 0.131340 0.131432 0.131531 0.131615 0.131665 0.131671 0.131638 0.131587 0.131552 0.131569 0.131658 0.131813 0.132002 0.132169 0.132260 0.132235 0.132083 0.131824 0.131502 0.131169 0.130877 0.130668 0.130566 0.130577 0.130687 0.130866 0.131075 0.131268 0.131408 0.131472 0.131454 0.131368 0.131245 0.131124 0.131046 0.131042 0.131128 0.131302 0.131544 0.131819 0.132087 0.132307 0.132452 0.132510 0.132490 0.132416 0.132317 0.132217 0.132135 0.132078 0.132049 0.132049 0.132075 0.132120 0.132167 0.132190 0.132164 0.132074 0.131923 0.131737 0.131560 0.131441 0.131419 0.131515 0.131722 0.132007 0.132322 0.132611 0.132823 0.132925 0.132903 0.132767 0.132547 0.132285 0.132025 0.131805 0.131655 0.131590 0.131616 0.131725 0.131902 0.132117 0.132335 0.132509 0.132595 0.132558 0.132383 0.132084 0.131703 0.131308 0.130976 0.130776 0.130748 0.130893 0.131168 0.131501 0.131812 0.132028 0.132108 0.132044 0.131862 0.131611 0.131350 0.131133 0.130994 0.130944 0.130965 0.131020 0.131064 0.131059 0.130987 0.130856 0.130698 0.130559 0.130478 0.130479 0.130557 0.130685 0.130825 0.130949 0.131048 0.131128 0.131211 0.131314 0.131446 0.131610 0.131802 0.132019 0.132250 0.132478 0.132673 0.132794 0.132800 0.132662 0.132379 0.131977 0.131508 0.131035 0.130616 0.130287 0.130059 0.129917 0.129833 0.129776 0.129726 0.129672 0.129611 0.129544 0.129473 0.129398 0.129317 0.129225 0.129119 0.128997 0.128860 0.128719 0.128584 0.128466 0.128368 0.128281 0.128186 0.128056 0.127870 0.127616 0.127300 0.126943 0.126574 0.126227 0.125936 0.125730 0.125630 0.125645 0.125771 0.125990 0.126271 0.126590 0.126927 0.127281 0.127660 0.128075 0.128522 0.128980 0.129406 0.129746 0.129953 0.129995 0.129866 0.129584 0.129184 0.128704 0.128169 0.127592 0.126976 0.126325 0.125657 0.125007 0.124423 0.123946 0.123599 0.123379 0.123261 0.123206 0.123175 0.123135 0.123058 0.122927 0.122729 0.122457 0.122111 0.121699 0.121234 0.120739 0.120243 0.119777 0.119377 0.119073 0.118890 0.118833 0.118892 0.119032 0.119206 0.119358 0.119438 0.119411 0.119266 0.119015 0.118692 0.118342 0.118009 0.117723 0.117503 0.117347 0.117249 0.117200 0.117198 0.117247 0.117354 0.117519 0.117732 0.117967 0.118185 0.118345 0.118415 0.118378 0.118243 0.118036 0.117800 0.117574 0.117389 0.117253 0.117152 0.117059 0.116945 0.116793 0.116604 0.116395 0.116192 0.116022 0.115899 0.115828 0.115805 0.115821 0.115864 0.115927 0.116003 0.116092 0.116199 0.116336 0.116516 0.116750 0.117034 0.117347 0.117653 0.117903 0.118058 0.118092 0.118004 0.117826 0.117606 0.117406 0.117281 0.117272 0.117393 0.117637 0.117979 0.118382 0.118806 0.119211 0.119565 0.119844 0.120040 0.120163 0.120241 0.120312 0.120415 0.120576 0.120802 0.121078 0.121379 0.121678 0.121962 0.122230 0.122486 0.122732 0.122955 0.123129 0.123221 0.123202 0.123062 0.122816 0.122503 0.122181 0.121915 0.121763 0.121762 0.121920 0.122215 0.122603 0.123026 0.123428 0.123766 0.124008 0.124140 0.124157 0.124073 0.123916 0.123722 0.123524 0.123341 0.123175 0.123012 0.122839 0.122660 0.122496 0.122387 0.122374 0.122479 0.122701 0.123012 0.123369 0.123725 0.124045 0.124306 0.124503 0.124643 0.124744 0.124830 0.124926 0.125055 0.125232 0.125458 0.125724 0.126008 0.126286 0.126535 0.126744 0.126910 0.127043 0.127150 0.127237 0.127305 0.127350 0.127375 0.127394 0.127427 0.127496 0.127622 0.127814 0.128073 0.128393 0.128760 0.129155 0.129549 0.129909 0.130202 0.130405 0.130509 0.130528 0.130489 0.130429 0.130383 0.130378 0.130426 0.130526 0.130670 0.130848 0.131058 0.131297 0.131560 0.131833 0.132085 0.132274 0.132360 0.132320 0.132158 0.131902 0.131599 0.131298 0.131037 0.130837 0.130700 0.130615 0.130569 0.130547 0.130544 0.130559 0.130600 0.130675 0.130787 0.130933 0.131104 0.131284 0.131461 0.131626 0.131774 0.131900 0.131993 0.132039 0.132025 0.131945 0.131806 0.131625 0.131429 0.131244 0.131089 0.130974 0.130891 0.130822 0.130739 0.130615 0.130433 0.130196 0.129928 0.129666 0.129446 0.129288 0.129194 0.129149 0.129132 0.129126 0.129123 0.129119 0.129108 0.129078 0.129014 0.128908 0.128767 0.128619 0.128504 0.128463 0.128523 0.128688 0.128939 0.129243 0.129557 0.129841 0.130061 0.130190 0.130209 0.130109 0.129890 0.129569 0.129172 0.128738 0.128307 0.127916 0.127593 0.127358 0.127221 0.127187 0.127257 0.127426 0.127684 0.128009 0.128371 0.128739 0.129083 0.129384 0.129638 0.129856 0.130055 0.130247 0.130430 0.130585 0.130679 0.130681 0.130580 0.130388 0.130146 0.129905 0.129715 0.129607 0.129586 0.129633 0.129714 0.129791 0.129830 0.129815 0.129746 0.129636 0.129505 0.129371 0.129243 0.129118 0.128988 0.128840 0.128670 0.128483 0.128296 0.128129 0.128002 0.127935 0.127943 0.128038 0.128228 0.128506 0.128847 0.129201 0.129503 0.129689 0.129714 0.129567 0.129275 0.128894 0.128496 0.128152 0.127915 0.127817 0.127859 0.128017 0.128248 0.128501 0.128740 0.128945 0.129121 0.129291 0.129480 0.129707 0.129972 0.130257 0.130530 0.130758 0.130918 0.131005 0.131034 0.131032 0.131033 0.131063 0.131131 0.131221 0.131297 0.131311 0.131219 0.131000 0.130667 0.130263 0.129852 0.129503 0.129271 0.129190 0.129264 0.129470 0.129768 0.130106 0.130428 0.130687 0.130840 0.130858 0.130725 0.130441 0.130025 0.129517 0.128970 0.128437 0.127958 0.127555 0.127232 0.126983 0.126811 0.126724 0.126734 0.126843 0.127032 0.127258 0.127464 0.127599 0.127636 0.127579 0.127462 0.127338 0.127257 0.127256 0.127345 0.127516 0.127741 0.127984 0.128213 0.128398 0.128524 0.128586 0.128591 0.128553 0.128492 0.128433 0.128397 0.128397 0.128436 0.128495 0.128539 0.128527 0.128430 0.128239 0.127976 0.127678 0.127385 0.127119 0.126885 0.126675 0.126483 0.126317 0.126196 0.126146 0.126183 0.126298 0.126462 0.126626 0.126740 0.126767 0.126695 0.126534 0.126314 0.126079 0.125869 0.125720 0.125652 0.125673 0.125775 0.125945 0.126160 0.126397 0.126634 0.126852 0.127043 0.127209 0.127360 0.127512 0.127678 0.127855 0.128030 0.128183 0.128299 0.128374 0.128419 0.128454 0.128506 0.128599 0.128750 0.128967 0.129239 0.129539 0.129817 0.130011 0.130059 0.129915 0.129568 0.129048 0.128424 0.127786 0.127225 0.126808 0.126567 0.126501 0.126583 0.126772 0.127031 0.127325 0.127630 0.127929 0.128212 0.128471 0.128697 0.128875 0.128991 0.129030 

0.141082 0.141384 0.141723 0.142069 0.142391 0.142660 0.142852 0.142960 0.142986 0.142941 0.142844 0.142710 0.142548 0.142358 0.142135 0.141868 0.141548 0.141169 0.140738 0.140272 0.139805 0.139372 0.139001 0.138703 0.138461 0.138245 0.138018 0.137755 0.137448 0.137114 0.136783 0.136487 0.136251 0.136084 0.135978 0.135905 0.135832 0.135724 0.135559 0.135334 0.135064 0.134776 0.134500 0.134259 0.134062 0.133904 0.133777 0.133672 0.133584 0.133514 0.133464 0.133433 0.133415 0.133398 0.133363 0.133294 0.133173 0.132990 0.132743 0.132439 0.132098 0.131749 0.131433 0.131190 0.131050 0.131022 0.131089 0.131210 0.131341 0.131446 0.131506 0.131522 0.131504 0.131457 0.131381 0.131272 0.131129 0.130965 0.130804 0.130679 0.130616 0.130630 0.130713 0.130848 0.131003 0.131149 0.131261 0.131324 0.131332 0.131291 0.131216 0.131131 0.131063 0.131036 0.131061 0.131128 0.131214 0.131280 0.131290 0.131223 0.131082 0.130896 0.130708 0.130561 0.130480 0.130469 0.130507 0.130561 0.130593 0.130572 0.130484 0.130330 0.130130 0.129920 0.129739 0.129623 0.129592 0.129644 0.129755 0.129890 0.130011 0.130096 0.130138 0.130142 0.130122 0.130089 0.130052 0.130018 0.129996 0.129996 0.130027 0.130091 0.130176 0.130255 0.130295 0.130262 0.130134 0.129913 0.129621 0.129295 0.128977 0.128693 0.128450 0.128235 0.128021 0.127784 0.127510 0.127212 0.126921 0.126682 0.126542 0.126530 0.126651 0.126881 0.127175 0.127477 0.127741 0.127936 0.128053 0.128095 0.128072 0.127991 0.127854 0.127665 0.127435 0.127183 0.126934 0.126714 0.126541 0.126417 0.126335 0.126279 0.126230 0.126179 0.126125 0.126076 0.126050 0.126065 0.126135 0.126267 0.126452 0.126667 0.126879 0.127053 0.127160 0.127186 0.127139 0.127041 0.126924 0.126817 0.126740 0.126696 0.126680 0.126690 0.126731 0.126823 0.126994 0.127265 0.127641 0.128101 0.128606 0.129101 0.129532 0.129852 0.130033 0.130069 0.129979 0.129799 0.129571 0.129333 0.129102 0.128881 0.128656 0.128412 0.128146 0.127867 0.127604 0.127389 0.127250 0.127201 0.127241 0.127351 0.127504 0.127667 0.127809 0.127909 0.127954 0.127943 0.127879 0.127764 0.127598 0.127372 0.127081 0.126731 0.126348 0.125977 0.125675 0.125491 0.125455 0.125562 0.125780 0.126056 0.126340 0.126594 0.126805 0.126978 0.127130 0.127277 0.127430 0.127593 0.127762 0.127939 0.128126 0.128324 0.128531 0.128734 0.128913 0.129044 0.129112 0.129114 0.129061 0.128973 0.128871 0.128776 0.128704 0.128665 0.128671 0.128723 0.128815 0.128929 0.129037 0.129115 0.129148 0.129137 0.129103 0.129077 0.129086 0.129149 0.129265 0.129415 0.129565 0.129679 0.129731 0.129714 0.129640 0.129537 0.129435 0.129362 0.129334 0.129360 0.129442 0.129576 0.129750 0.129946 0.130138 0.130303 0.130423 0.130496 0.130530 0.130540 0.130539 0.130535 0.130528 0.130518 0.130508 0.130508 0.130531 0.130590 0.130687 0.130811 0.130940 0.131047 0.131119 0.131154 0.131167 0.131180 0.131210 0.131265 0.131340 0.131421 0.131489 0.131528 0.131528 0.131494 0.131447 0.131418 0.131441 0.131535 0.131694 0.131884 0.132054 0.132148 0.132129 0.131986 0.131739 0.131430 0.131111 0.130831 0.130629 0.130528 0.130534 0.130633 0.130798 0.130990 0.131167 0.131295 0.131351 0.131333 0.131256 0.131152 0.131057 0.131010 0.131039 0.131155 0.131353 0.131611 0.131893 0.132157 0.132366 0.132490 0.132522 0.132471 0.132365 0.132233 0.132105 0.132001 0.131931 0.131898 0.131905 0.131946 0.132014 0.132088 0.132145 0.132155 0.132101 0.131984 0.131828 0.131676 0.131576 0.131568 0.131674 0.131887 0.132174 0.132486 0.132766 0.132962 0.133041 0.132991 0.132824 0.132573 0.132280 0.131991 0.131747 0.131578 0.131500 0.131522 0.131639 0.131834 0.132077 0.132328 0.132536 0.132652 0.132639 0.132480 0.132189 0.131813 0.131420 0.131089 0.130890 0.130863 0.131007 0.131284 0.131622 0.131941 0.132167 0.132254 0.132191 0.131999 0.131726 0.131433 0.131180 0.131010 0.130937 0.130948 0.131006 0.131064 0.131078 0.131026 0.130910 0.130760 0.130618 0.130524 0.130504 0.130556 0.130659 0.130783 0.130903 0.131011 0.131115 0.131229 0.131367 0.131531 0.131718 0.131921 0.132134 0.132351 0.132556 0.132726 0.132824 0.132814 0.132672 0.132393 0.132002 0.131546 0.131083 0.130667 0.130331 0.130085 0.129915 0.129798 0.129710 0.129637 0.129571 0.129512 0.129460 0.129411 0.129360 0.129298 0.129218 0.129114 0.128984 0.128836 0.128681 0.128536 0.128413 0.128317 0.128239 0.128157 0.128043 0.127874 0.127638 0.127340 0.127001 0.126649 0.126318 0.126040 0.125840 0.125739 0.125747 0.125859 0.126059 0.126321 0.126620 0.126937 0.127270 0.127624 0.128005 0.128411 0.128820 0.129194 0.129485 0.129649 0.129659 0.129507 0.129213 0.128807 0.128326 0.127795 0.127228 0.126628 0.126000 0.125361 0.124747 0.124199 0.123755 0.123436 0.123237 0.123131 0.123082 0.123052 0.123010 0.122932 0.122800 0.122602 0.122331 0.121986 0.121576 0.121116 0.120627 0.120138 0.119679 0.119283 0.118981 0.118794 0.118732 0.118784 0.118920 0.119092 0.119245 0.119328 0.119306 0.119166 0.118920 0.118601 0.118254 0.117920 0.117635 0.117415 0.117262 0.117169 0.117126 0.117129 0.117180 0.117285 0.117444 0.117647 0.117870 0.118078 0.118231 0.118297 0.118259 0.118124 0.117921 0.117688 0.117467 0.117285 0.117151 0.117051 0.116960 0.116849 0.116701 0.116514 0.116307 0.116105 0.115932 0.115808 0.115737 0.115719 0.115745 0.115805 0.115889 0.115987 0.116093 0.116210 0.116348 0.116522 0.116744 0.117016 0.117322 0.117627 0.117886 0.118055 0.118105 0.118033 0.117866 0.117651 0.117451 0.117321 0.117304 0.117417 0.117655 0.117991 0.118391 0.118811 0.119212 0.119559 0.119828 0.120011 0.120118 0.120179 0.120234 0.120324 0.120475 0.120696 0.120973 0.121278 0.121586 0.121883 0.122166 0.122437 0.122695 0.122925 0.123101 0.123187 0.123159 0.123007 0.122748 0.122424 0.122093 0.121818 0.121654 0.121636 0.121773 0.122042 0.122400 0.122793 0.123171 0.123494 0.123734 0.123878 0.123923 0.123878 0.123765 0.123613 0.123450 0.123290 0.123135 0.122974 0.122801 0.122621 0.122462 0.122362 0.122360 0.122477 0.122707 0.123023 0.123377 0.123724 0.124026 0.124264 0.124434 0.124549 0.124631 0.124706 0.124802 0.124940 0.125130 0.125369 0.125641 0.125922 0.126185 0.126412 0.126594 0.126737 0.126852 0.126953 0.127048 0.127137 0.127215 0.127282 0.127342 0.127409 0.127499 0.127627 0.127804 0.128033 0.128315 0.128643 0.129002 0.129367 0.129708 0.129990 0.130187 0.130289 0.130306 0.130264 0.130199 0.130150 0.130144 0.130196 0.130308 0.130469 0.130669 0.130897 0.131148 0.131413 0.131676 0.131906 0.132065 0.132117 0.132045 0.131856 0.131585 0.131280 0.130990 0.130753 0.130586 0.130485 0.130437 0.130420 0.130419 0.130423 0.130437 0.130467 0.130529 0.130630 0.130774 0.130952 0.131149 0.131350 0.131541 0.131712 0.131856 0.131962 0.132017 0.132010 0.131936 0.131800 0.131623 0.131430 0.131248 0.131101 0.130997 0.130933 0.130891 0.130841 0.130752 0.130604 0.130394 0.130142 0.129883 0.129651 0.129468 0.129337 0.129248 0.129185 0.129136 0.129099 0.129075 0.129060 0.129043 0.129005 0.128932 0.128826 0.128707 0.128610 0.128575 0.128628 0.128775 0.129000 0.129272 0.129551 0.129802 0.129993 0.130101 0.130110 0.130009 0.129800 0.129495 0.129122 0.128718 0.128324 0.127977 0.127704 0.127520 0.127429 0.127429 0.127516 0.127681 0.127913 0.128195 0.128503 0.128813 0.129104 0.129361 0.129588 0.129796 0.130004 0.130223 0.130444 0.130642 0.130778 0.130816 0.130741 0.130564 0.130326 0.130082 0.129880 0.129754 0.129710 0.129731 0.129784 0.129832 0.129843 0.129804 0.129714 0.129588 0.129447 0.129311 0.129188 0.129078 0.128969 0.128848 0.128707 0.128547 0.128381 0.128228 0.128106 0.128036 0.128034 0.128115 0.128288 0.128549 0.128873 0.129211 0.129496 0.129665 0.129672 0.129510 0.129205 0.128816 0.128413 0.128068 0.127833 0.127740 0.127794 0.127970 0.128224 0.128505 0.128770 0.128995 0.129180 0.129344 0.129516 0.129716 0.129949 0.130203 0.130449 0.130657 0.130805 0.130887 0.130917 0.130920 0.130929 0.130968 0.131047 0.131147 0.131233 0.131255 0.131172 0.130965 0.130646 0.130261 0.129872 0.129546 0.129336 0.129274 0.129363 0.129583 0.129893 0.130242 0.130575 0.130840 0.130994 0.131004 0.130854 0.130544 0.130098 0.129558 0.128983 0.128430 0.127942 0.127542 0.127232 0.127003 0.126852 0.126784 0.126811 0.126933 0.127133 0.127371 0.127592 0.127747 0.127806 0.127771 0.127671 0.127551 0.127458 0.127427 0.127471 0.127585 0.127748 0.127932 0.128108 0.128254 0.128356 0.128411 0.128423 0.128404 0.128370 0.128337 0.128321 0.128334 0.128375 0.128429 0.128463 0.128442 0.128336 0.128139 0.127871 0.127569 0.127269 0.126997 0.126760 0.126553 0.126371 0.126220 0.126118 0.126087 0.126139 0.126265 0.126434 0.126598 0.126709 0.126731 0.126652 0.126483 0.126257 0.126015 0.125798 0.125642 0.125567 0.125580 0.125676 0.125839 0.126052 0.126291 0.126533 0.126762 0.126965 0.127144 0.127309 0.127475 0.127650 0.127834 0.128011 0.128164 0.128275 0.128342 0.128375 0.128394 0.128424 0.128491 0.128614 0.128804 0.129056 0.129345 0.129621 0.129820 0.129878 0.129746 0.129410 0.128898 0.128278 0.127641 0.127077 0.126654 0.126406 0.126332 0.126405 0.126589 0.126845 0.127142 0.127455 0.127767 0.128065 0.128336 0.128568 0.128747 0.128856 0.128883 

0.140762 0.141096 0.141463 0.141836 0.142185 0.142484 0.142713 0.142866 0.142946 0.142965 0.142937 0.142873 0.142777 0.142642 0.142460 0.142219 0.141915 0.141546 0.141122 0.140667 0.140213 0.139798 0.139448 0.139169 0.138941 0.138728 0.138490 0.138198 0.137851 0.137468 0.137087 0.136748 0.136480 0.136296 0.136185 0.136120 0.136062 0.135975 0.135834 0.135633 0.135385 0.135115 0.134850 0.134608 0.134395 0.134208 0.134038 0.133882 0.133740 0.133620 0.133529 0.133469 0.133432 0.133403 0.133362 0.133289 0.133167 0.132984 0.132738 0.132438 0.132102 0.131758 0.131445 0.131202 0.131058 0.131024 0.131082 0.131196 0.131324 0.131430 0.131495 0.131518 0.131506 0.131462 0.131386 0.131272 0.131121 0.130948 0.130779 0.130645 0.130576 0.130584 0.130664 0.130795 0.130949 0.131097 0.131216 0.131290 0.131312 0.131284 0.131219 0.131137 0.131068 0.131034 0.131052 0.131117 0.131207 0.131285 0.131314 0.131270 0.131151 0.130985 0.130810 0.130669 0.130587 0.130570 0.130597 0.130637 0.130655 0.130621 0.130521 0.130360 0.130156 0.129944 0.129763 0.129648 0.129619 0.129671 0.129783 0.129918 0.130041 0.130129 0.130177 0.130189 0.130178 0.130155 0.130128 0.130101 0.130082 0.130080 0.130102 0.130151 0.130219 0.130283 0.130315 0.130283 0.130168 0.129970 0.129707 0.129411 0.129119 0.128854 0.128625 0.128418 0.128208 0.127970 0.127693 0.127385 0.127079 0.126821 0.126657 0.126620 0.126716 0.126922 0.127195 0.127479 0.127728 0.127913 0.128025 0.128069 0.128055 0.127986 0.127865 0.127691 0.127474 0.127231 0.126990 0.126776 0.126608 0.126493 0.126423 0.126380 0.126347 0.126311 0.126266 0.126221 0.126191 0.126196 0.126251 0.126367 0.126536 0.126737 0.126938 0.127103 0.127201 0.127221 0.127168 0.127065 0.126945 0.126837 0.126761 0.126720 0.126711 0.126730 0.126784 0.126892 0.127079 0.127365 0.127752 0.128220 0.128729 0.129223 0.129648 0.129958 0.130127 0.130150 0.130047 0.129855 0.129617 0.129368 0.129127 0.128893 0.128655 0.128401 0.128132 0.127860 0.127613 0.127420 0.127304 0.127273 0.127320 0.127425 0.127562 0.127701 0.127818 0.127895 0.127921 0.127895 0.127819 0.127693 0.127513 0.127273 0.126968 0.126606 0.126214 0.125841 0.125541 0.125366 0.125340 0.125458 0.125683 0.125962 0.126246 0.126498 0.126708 0.126884 0.127043 0.127200 0.127365 0.127536 0.127709 0.127884 0.128063 0.128252 0.128452 0.128654 0.128839 0.128986 0.129078 0.129110 0.129088 0.129030 0.128952 0.128872 0.128806 0.128765 0.128761 0.128798 0.128871 0.128965 0.129055 0.129121 0.129150 0.129147 0.129132 0.129130 0.129168 0.129258 0.129398 0.129565 0.129728 0.129851 0.129910 0.129896 0.129820 0.129707 0.129586 0.129484 0.129421 0.129409 0.129454 0.129555 0.129703 0.129881 0.130063 0.130223 0.130346 0.130424 0.130466 0.130484 0.130493 0.130499 0.130503 0.130507 0.130512 0.130527 0.130564 0.130634 0.130737 0.130862 0.130986 0.131087 0.131148 0.131171 0.131171 0.131168 0.131180 0.131215 0.131271 0.131335 0.131392 0.131426 0.131430 0.131407 0.131374 0.131361 0.131398 0.131503 0.131672 0.131870 0.132047 0.132149 0.132139 0.132006 0.131769 0.131469 0.131157 0.130881 0.130680 0.130576 0.130575 0.130664 0.130816 0.130991 0.131151 0.131260 0.131300 0.131268 0.131184 0.131078 0.130990 0.130958 0.131009 0.131153 0.131381 0.131667 0.131972 0.132252 0.132465 0.132585 0.132603 0.132532 0.132401 0.132243 0.132091 0.131966 0.131880 0.131839 0.131841 0.131883 0.131956 0.132042 0.132114 0.132145 0.132118 0.132031 0.131907 0.131785 0.131712 0.131728 0.131853 0.132079 0.132375 0.132690 0.132966 0.133151 0.133212 0.133137 0.132942 0.132660 0.132337 0.132021 0.131751 0.131561 0.131470 0.131488 0.131613 0.131827 0.132101 0.132387 0.132631 0.132778 0.132785 0.132636 0.132347 0.131967 0.131567 0.131230 0.131026 0.130994 0.131137 0.131413 0.131755 0.132081 0.132317 0.132415 0.132360 0.132169 0.131888 0.131580 0.131306 0.131113 0.131021 0.131018 0.131070 0.131129 0.131150 0.131108 0.131003 0.130858 0.130713 0.130604 0.130558 0.130577 0.130645 0.130739 0.130841 0.130946 0.131063 0.131201 0.131369 0.131563 0.131775 0.131993 0.132210 0.132419 0.132610 0.132762 0.132844 0.132824 0.132677 0.132401 0.132016 0.131565 0.131103 0.130678 0.130326 0.130055 0.129857 0.129713 0.129604 0.129519 0.129454 0.129408 0.129377 0.129354 0.129326 0.129281 0.129207 0.129100 0.128960 0.128797 0.128629 0.128474 0.128349 0.128258 0.128191 0.128125 0.128030 0.127880 0.127665 0.127387 0.127066 0.126731 0.126413 0.126143 0.125947 0.125844 0.125843 0.125942 0.126124 0.126366 0.126644 0.126940 0.127248 0.127572 0.127916 0.128277 0.128636 0.128957 0.129199 0.129321 0.129297 0.129122 0.128812 0.128399 0.127916 0.127390 0.126834 0.126253 0.125651 0.125046 0.124469 0.123960 0.123553 0.123265 0.123089 0.122998 0.122959 0.122934 0.122896 0.122821 0.122695 0.122504 0.122241 0.121907 0.121507 0.121058 0.120580 0.120101 0.119650 0.119257 0.118954 0.118762 0.118693 0.118737 0.118867 0.119036 0.119189 0.119274 0.119255 0.119118 0.118873 0.118554 0.118203 0.117866 0.117578 0.117358 0.117210 0.117126 0.117094 0.117108 0.117166 0.117270 0.117422 0.117611 0.117816 0.118005 0.118141 0.118192 0.118146 0.118007 0.117805 0.117576 0.117362 0.117189 0.117063 0.116972 0.116889 0.116785 0.116644 0.116463 0.116259 0.116059 0.115888 0.115765 0.115697 0.115687 0.115727 0.115807 0.115915 0.116038 0.116166 0.116298 0.116440 0.116607 0.116815 0.117070 0.117361 0.117658 0.117916 0.118092 0.118154 0.118094 0.117936 0.117727 0.117528 0.117398 0.117380 0.117493 0.117730 0.118066 0.118463 0.118878 0.119270 0.119602 0.119852 0.120014 0.120099 0.120138 0.120172 0.120244 0.120382 0.120595 0.120869 0.121179 0.121499 0.121813 0.122118 0.122411 0.122689 0.122932 0.123110 0.123190 0.123146 0.122975 0.122695 0.122352 0.122004 0.121711 0.121528 0.121487 0.121594 0.121828 0.122149 0.122507 0.122857 0.123162 0.123399 0.123556 0.123628 0.123624 0.123559 0.123455 0.123333 0.123203 0.123066 0.122913 0.122742 0.122564 0.122411 0.122321 0.122333 0.122466 0.122712 0.123040 0.123402 0.123749 0.124043 0.124263 0.124410 0.124498 0.124554 0.124610 0.124694 0.124829 0.125022 0.125264 0.125535 0.125806 0.126052 0.126255 0.126411 0.126530 0.126626 0.126717 0.126812 0.126913 0.127014 0.127112 0.127209 0.127311 0.127427 0.127566 0.127737 0.127946 0.128198 0.128493 0.128821 0.129163 0.129489 0.129763 0.129959 0.130062 0.130080 0.130037 0.129968 0.129914 0.129904 0.129957 0.130076 0.130250 0.130467 0.130712 0.130976 0.131245 0.131502 0.131716 0.131849 0.131872 0.131770 0.131558 0.131273 0.130967 0.130691 0.130478 0.130343 0.130278 0.130263 0.130272 0.130286 0.130295 0.130302 0.130320 0.130365 0.130451 0.130586 0.130762 0.130966 0.131179 0.131386 0.131575 0.131735 0.131855 0.131924 0.131931 0.131870 0.131746 0.131577 0.131389 0.131212 0.131069 0.130975 0.130930 0.130913 0.130895 0.130842 0.130728 0.130548 0.130317 0.130065 0.129827 0.129622 0.129458 0.129327 0.129218 0.129129 0.129063 0.129026 0.129016 0.129022 0.129019 0.128987 0.128919 0.128830 0.128752 0.128723 0.128772 0.128906 0.129113 0.129361 0.129615 0.129841 0.130011 0.130104 0.130105 0.130006 0.129806 0.129515 0.129160 0.128776 0.128406 0.128088 0.127849 0.127703 0.127649 0.127681 0.127785 0.127950 0.128162 0.128407 0.128665 0.128920 0.129155 0.129364 0.129556 0.129746 0.129955 0.130193 0.130449 0.130691 0.130874 0.130956 0.130916 0.130766 0.130543 0.130302 0.130093 0.129949 0.129879 0.129866 0.129882 0.129893 0.129871 0.129803 0.129691 0.129549 0.129400 0.129263 0.129148 0.129052 0.128962 0.128865 0.128748 0.128611 0.128463 0.128320 0.128202 0.128128 0.128116 0.128183 0.128342 0.128588 0.128898 0.129222 0.129494 0.129649 0.129643 0.129467 0.129149 0.128749 0.128336 0.127982 0.127739 0.127642 0.127695 0.127877 0.128145 0.128445 0.128732 0.128975 0.129171 0.129336 0.129497 0.129677 0.129888 0.130119 0.130347 0.130542 0.130683 0.130761 0.130790 0.130794 0.130807 0.130855 0.130946 0.131063 0.131166 0.131205 0.131136 0.130941 0.130634 0.130262 0.129888 0.129578 0.129386 0.129340 0.129446 0.129683 0.130014 0.130385 0.130741 0.131026 0.131192 0.131204 0.131041 0.130707 0.130228 0.129654 0.129049 0.128477 0.127983 0.127589 0.127294 0.127087 0.126959 0.126913 0.126957 0.127092 0.127302 0.127550 0.127782 0.127949 0.128022 0.127999 0.127907 0.127786 0.127680 0.127623 0.127629 0.127696 0.127808 0.127942 0.128075 0.128187 0.128266 0.128310 0.128323 0.128314 0.128295 0.128279 0.128277 0.128299 0.128342 0.128391 0.128417 0.128384 0.128267 0.128059 0.127781 0.127469 0.127162 0.126885 0.126649 0.126449 0.126281 0.126148 0.126064 0.126047 0.126107 0.126235 0.126399 0.126555 0.126657 0.126670 0.126584 0.126411 0.126182 0.125941 0.125728 0.125576 0.125505 0.125523 0.125623 0.125793 0.126011 0.126257 0.126507 0.126743 0.126955 0.127142 0.127313 0.127483 0.127659 0.127840 0.128012 0.128156 0.128258 0.128317 0.128342 0.128354 0.128377 0.128436 0.128552 0.128736 0.128985 0.129273 0.129552 0.129757 0.129820 0.129691 0.129357 0.128845 0.128223 0.127580 0.127008 0.126574 0.126313 0.126224 0.126285 0.126458 0.126707 0.127001 0.127317 0.127635 0.127941 0.128220 0.128455 0.128629 0.128729 0.128743 

0.140510 0.140866 0.141245 0.141624 0.141978 0.142285 0.142533 0.142720 0.142852 0.142939 0.142993 0.143015 0.143002 0.142938 0.142810 0.142605 0.142320 0.141960 0.141540 0.141085 0.140633 0.140221 0.139876 0.139603 0.139379 0.139165 0.138918 0.138610 0.138239 0.137828 0.137419 0.137056 0.136772 0.136578 0.136464 0.136400 0.136348 0.136268 0.136136 0.135944 0.135705 0.135441 0.135177 0.134927 0.134697 0.134480 0.134271 0.134068 0.133878 0.133714 0.133587 0.133499 0.133444 0.133403 0.133355 0.133277 0.133153 0.132971 0.132730 0.132436 0.132107 0.131770 0.131460 0.131214 0.131062 0.131015 0.131059 0.131164 0.131289 0.131399 0.131478 0.131520 0.131527 0.131499 0.131431 0.131317 0.131159 0.130974 0.130789 0.130641 0.130559 0.130556 0.130628 0.130754 0.130905 0.131055 0.131179 0.131262 0.131296 0.131279 0.131223 0.131146 0.131076 0.131039 0.131053 0.131119 0.131216 0.131309 0.131358 0.131337 0.131240 0.131090 0.130926 0.130789 0.130707 0.130685 0.130707 0.130741 0.130753 0.130715 0.130612 0.130447 0.130242 0.130028 0.129845 0.129726 0.129690 0.129735 0.129839 0.129967 0.130087 0.130176 0.130228 0.130250 0.130252 0.130245 0.130232 0.130216 0.130201 0.130195 0.130204 0.130233 0.130278 0.130322 0.130342 0.130313 0.130215 0.130046 0.129820 0.129564 0.129308 0.129074 0.128866 0.128671 0.128466 0.128226 0.127938 0.127613 0.127283 0.126996 0.126803 0.126738 0.126808 0.126994 0.127249 0.127518 0.127754 0.127929 0.128035 0.128078 0.128068 0.128009 0.127901 0.127742 0.127538 0.127306 0.127073 0.126869 0.126712 0.126611 0.126558 0.126536 0.126522 0.126501 0.126466 0.126422 0.126385 0.126376 0.126414 0.126510 0.126660 0.126844 0.127030 0.127182 0.127268 0.127277 0.127214 0.127103 0.126975 0.126862 0.126782 0.126741 0.126736 0.126764 0.126831 0.126955 0.127159 0.127461 0.127862 0.128341 0.128856 0.129351 0.129771 0.130069 0.130221 0.130223 0.130098 0.129886 0.129629 0.129363 0.129107 0.128861 0.128614 0.128358 0.128094 0.127837 0.127610 0.127441 0.127345 0.127327 0.127375 0.127469 0.127584 0.127697 0.127787 0.127839 0.127845 0.127804 0.127714 0.127577 0.127386 0.127136 0.126823 0.126457 0.126066 0.125700 0.125414 0.125256 0.125249 0.125384 0.125620 0.125903 0.126184 0.126430 0.126633 0.126806 0.126968 0.127135 0.127312 0.127495 0.127677 0.127854 0.128029 0.128210 0.128401 0.128597 0.128785 0.128942 0.129052 0.129108 0.129114 0.129083 0.129029 0.128968 0.128914 0.128878 0.128873 0.128903 0.128966 0.129048 0.129131 0.129194 0.129230 0.129243 0.129251 0.129277 0.129340 0.129452 0.129606 0.129781 0.129947 0.130070 0.130128 0.130111 0.130029 0.129905 0.129768 0.129644 0.129556 0.129517 0.129535 0.129611 0.129739 0.129901 0.130075 0.130235 0.130362 0.130449 0.130499 0.130525 0.130538 0.130548 0.130556 0.130567 0.130583 0.130613 0.130667 0.130752 0.130866 0.130995 0.131115 0.131204 0.131249 0.131253 0.131231 0.131205 0.131194 0.131206 0.131242 0.131293 0.131345 0.131385 0.131403 0.131401 0.131393 0.131404 0.131462 0.131584 0.131765 0.131974 0.132160 0.132272 0.132271 0.132147 0.131917 0.131622 0.131311 0.131033 0.130827 0.130717 0.130708 0.130788 0.130926 0.131085 0.131223 0.131308 0.131321 0.131264 0.131155 0.131030 0.130930 0.130895 0.130954 0.131118 0.131375 0.131696 0.132036 0.132346 0.132580 0.132710 0.132728 0.132649 0.132504 0.132330 0.132161 0.132021 0.131922 0.131868 0.131860 0.131892 0.131956 0.132034 0.132105 0.132142 0.132129 0.132065 0.131970 0.131879 0.131838 0.131882 0.132030 0.132276 0.132585 0.132909 0.133187 0.133367 0.133416 0.133324 0.133106 0.132799 0.132450 0.132109 0.131817 0.131607 0.131503 0.131516 0.131646 0.131878 0.132178 0.132497 0.132774 0.132946 0.132969 0.132824 0.132530 0.132137 0.131724 0.131374 0.131158 0.131119 0.131256 0.131531 0.131874 0.132206 0.132453 0.132565 0.132525 0.132346 0.132073 0.131766 0.131486 0.131282 0.131174 0.131154 0.131190 0.131235 0.131250 0.131208 0.131106 0.130964 0.130815 0.130692 0.130619 0.130600 0.130626 0.130682 0.130756 0.130847 0.130965 0.131118 0.131309 0.131528 0.131763 0.131998 0.132224 0.132434 0.132619 0.132760 0.132831 0.132802 0.132650 0.132372 0.131986 0.131531 0.131060 0.130621 0.130248 0.129954 0.129734 0.129573 0.129457 0.129375 0.129325 0.129301 0.129296 0.129298 0.129291 0.129258 0.129186 0.129071 0.128918 0.128741 0.128560 0.128399 0.128274 0.128190 0.128136 0.128087 0.128010 0.127880 0.127683 0.127423 0.127119 0.126798 0.126491 0.126227 0.126034 0.125928 0.125920 0.126007 0.126173 0.126397 0.126653 0.126925 0.127206 0.127497 0.127803 0.128120 0.128430 0.128704 0.128901 0.128985 0.128931 0.128735 0.128412 0.127992 0.127510 0.126992 0.126450 0.125891 0.125317 0.124746 0.124207 0.123736 0.123364 0.123106 0.122952 0.122878 0.122849 0.122831 0.122799 0.122732 0.122615 0.122437 0.122190 0.121873 0.121492 0.121061 0.120600 0.120135 0.119693 0.119305 0.118999 0.118800 0.118721 0.118756 0.118878 0.119042 0.119193 0.119278 0.119260 0.119122 0.118874 0.118548 0.118189 0.117844 0.117549 0.117328 0.117185 0.117112 0.117094 0.117121 0.117188 0.117294 0.117438 0.117611 0.117796 0.117962 0.118075 0.118107 0.118046 0.117900 0.117696 0.117473 0.117268 0.117107 0.116996 0.116919 0.116850 0.116758 0.116627 0.116456 0.116260 0.116066 0.115899 0.115779 0.115718 0.115716 0.115771 0.115871 0.116003 0.116151 0.116301 0.116447 0.116592 0.116752 0.116943 0.117176 0.117446 0.117728 0.117980 0.118158 0.118226 0.118174 0.118023 0.117818 0.117621 0.117493 0.117477 0.117593 0.117833 0.118170 0.118564 0.118971 0.119348 0.119662 0.119891 0.120030 0.120092 0.120109 0.120124 0.120177 0.120299 0.120500 0.120767 0.121078 0.121407 0.121741 0.122070 0.122391 0.122692 0.122951 0.123133 0.123204 0.123141 0.122944 0.122638 0.122269 0.121897 0.121581 0.121373 0.121303 0.121377 0.121574 0.121858 0.122184 0.122507 0.122797 0.123033 0.123202 0.123301 0.123336 0.123318 0.123263 0.123185 0.123092 0.122979 0.122840 0.122676 0.122504 0.122356 0.122277 0.122304 0.122454 0.122719 0.123064 0.123439 0.123794 0.124086 0.124295 0.124420 0.124480 0.124506 0.124534 0.124599 0.124721 0.124907 0.125144 0.125406 0.125664 0.125891 0.126070 0.126201 0.126296 0.126374 0.126451 0.126538 0.126639 0.126751 0.126869 0.126994 0.127125 0.127266 0.127422 0.127596 0.127795 0.128028 0.128300 0.128608 0.128934 0.129251 0.129523 0.129722 0.129831 0.129854 0.129813 0.129744 0.129686 0.129673 0.129725 0.129847 0.130032 0.130262 0.130522 0.130798 0.131074 0.131327 0.131527 0.131640 0.131636 0.131509 0.131277 0.130982 0.130678 0.130415 0.130226 0.130120 0.130085 0.130095 0.130124 0.130148 0.130159 0.130159 0.130162 0.130190 0.130259 0.130379 0.130545 0.130744 0.130959 0.131172 0.131370 0.131542 0.131678 0.131765 0.131791 0.131749 0.131642 0.131485 0.131304 0.131129 0.130991 0.130906 0.130877 0.130885 0.130898 0.130880 0.130801 0.130651 0.130442 0.130203 0.129962 0.129743 0.129551 0.129384 0.129238 0.129116 0.129030 0.128990 0.128996 0.129034 0.129073 0.129084 0.129053 0.128991 0.128928 0.128905 0.128953 0.129081 0.129278 0.129515 0.129755 0.129968 0.130127 0.130212 0.130211 0.130115 0.129922 0.129641 0.129295 0.128920 0.128557 0.128247 0.128020 0.127892 0.127859 0.127912 0.128031 0.128200 0.128400 0.128618 0.128838 0.129046 0.129231 0.129395 0.129548 0.129715 0.129917 0.130167 0.130451 0.130733 0.130961 0.131090 0.131093 0.130976 0.130776 0.130544 0.130331 0.130170 0.130071 0.130022 0.129998 0.129969 0.129912 0.129815 0.129683 0.129529 0.129375 0.129239 0.129129 0.129044 0.128969 0.128887 0.128788 0.128666 0.128531 0.128395 0.128278 0.128199 0.128178 0.128234 0.128379 0.128614 0.128913 0.129228 0.129492 0.129639 0.129624 0.129437 0.129109 0.128696 0.128271 0.127901 0.127643 0.127531 0.127573 0.127749 0.128019 0.128331 0.128634 0.128896 0.129106 0.129279 0.129440 0.129613 0.129813 0.130033 0.130252 0.130442 0.130579 0.130655 0.130681 0.130684 0.130698 0.130754 0.130860 0.130998 0.131126 0.131187 0.131135 0.130950 0.130648 0.130277 0.129905 0.129600 0.129416 0.129381 0.129503 0.129762 0.130120 0.130527 0.130921 0.131242 0.131435 0.131458 0.131290 0.130933 0.130422 0.129812 0.129178 0.128586 0.128086 0.127699 0.127419 0.127232 0.127125 0.127097 0.127155 0.127301 0.127520 0.127774 0.128011 0.128183 0.128261 0.128243 0.128152 0.128031 0.127919 0.127847 0.127832 0.127870 0.127949 0.128049 0.128148 0.128232 0.128289 0.128318 0.128322 0.128309 0.128291 0.128279 0.128283 0.128309 0.128354 0.128401 0.128419 0.128376 0.128245 0.128024 0.127734 0.127411 0.127096 0.126818 0.126586 0.126397 0.126245 0.126129 0.126057 0.126044 0.126098 0.126211 0.126355 0.126491 0.126574 0.126575 0.126481 0.126307 0.126082 0.125848 0.125647 0.125509 0.125454 0.125489 0.125607 0.125793 0.126026 0.126284 0.126543 0.126785 0.127000 0.127188 0.127359 0.127526 0.127696 0.127867 0.128026 0.128157 0.128247 0.128298 0.128320 0.128335 0.128367 0.128439 0.128570 0.128770 0.129034 0.129334 0.129621 0.129828 0.129888 0.129754 0.129411 0.128889 0.128257 0.127603 0.127018 0.126569 0.126292 0.126188 0.126234 0.126396 0.126638 0.126930 0.127246 0.127567 0.127878 0.128159 0.128393 0.128561 0.128647 0.128644 

0.140314 0.140684 0.141064 0.141435 0.141776 0.142075 0.142327 0.142537 0.142715 0.142871 0.143010 0.143127 0.143204 0.143219 0.143152 0.142989 0.142729 0.142381 0.141964 0.141508 0.141051 0.140634 0.140284 0.140007 0.139779 0.139561 0.139308 0.138993 0.138613 0.138194 0.137778 0.137408 0.137119 0.136922 0.136804 0.136736 0.136679 0.136593 0.136454 0.136257 0.136012 0.135741 0.135467 0.135203 0.134952 0.134707 0.134464 0.134223 0.133995 0.133796 0.133639 0.133528 0.133455 0.133402 0.133344 0.133259 0.133130 0.132948 0.132710 0.132423 0.132101 0.131770 0.131462 0.131213 0.131051 0.130990 0.131020 0.131116 0.131240 0.131362 0.131462 0.131532 0.131568 0.131565 0.131512 0.131403 0.131240 0.131040 0.130837 0.130670 0.130570 0.130553 0.130614 0.130732 0.130879 0.131028 0.131154 0.131243 0.131285 0.131277 0.131227 0.131154 0.131084 0.131046 0.131060 0.131129 0.131235 0.131344 0.131414 0.131414 0.131338 0.131203 0.131048 0.130915 0.130833 0.130810 0.130832 0.130868 0.130882 0.130847 0.130747 0.130585 0.130379 0.130163 0.129973 0.129843 0.129792 0.129819 0.129904 0.130015 0.130122 0.130205 0.130259 0.130289 0.130305 0.130315 0.130320 0.130319 0.130312 0.130304 0.130301 0.130311 0.130333 0.130357 0.130365 0.130337 0.130256 0.130119 0.129935 0.129725 0.129513 0.129314 0.129133 0.128954 0.128753 0.128505 0.128201 0.127851 0.127490 0.127171 0.126945 0.126852 0.126900 0.127069 0.127312 0.127572 0.127800 0.127968 0.128068 0.128109 0.128101 0.128049 0.127951 0.127803 0.127610 0.127389 0.127166 0.126972 0.126829 0.126746 0.126714 0.126715 0.126722 0.126717 0.126689 0.126644 0.126596 0.126571 0.126589 0.126664 0.126795 0.126962 0.127132 0.127270 0.127344 0.127342 0.127269 0.127148 0.127011 0.126888 0.126801 0.126756 0.126752 0.126786 0.126865 0.127003 0.127223 0.127541 0.127956 0.128446 0.128968 0.129465 0.129880 0.130167 0.130299 0.130276 0.130123 0.129882 0.129599 0.129311 0.129037 0.128779 0.128529 0.128279 0.128028 0.127791 0.127589 0.127443 0.127364 0.127352 0.127395 0.127473 0.127565 0.127650 0.127714 0.127743 0.127731 0.127675 0.127574 0.127428 0.127230 0.126976 0.126662 0.126300 0.125919 0.125568 0.125300 0.125164 0.125178 0.125330 0.125577 0.125863 0.126140 0.126376 0.126571 0.126738 0.126901 0.127076 0.127266 0.127464 0.127657 0.127840 0.128014 0.128189 0.128373 0.128563 0.128748 0.128910 0.129031 0.129103 0.129128 0.129118 0.129084 0.129041 0.129000 0.128975 0.128975 0.129008 0.129072 0.129156 0.129243 0.129318 0.129372 0.129409 0.129443 0.129494 0.129577 0.129700 0.129856 0.130026 0.130182 0.130295 0.130341 0.130314 0.130221 0.130086 0.129937 0.129802 0.129701 0.129649 0.129653 0.129715 0.129829 0.129982 0.130151 0.130313 0.130447 0.130544 0.130604 0.130636 0.130649 0.130654 0.130659 0.130668 0.130690 0.130733 0.130805 0.130909 0.131038 0.131173 0.131290 0.131367 0.131393 0.131374 0.131327 0.131276 0.131241 0.131232 0.131252 0.131295 0.131350 0.131404 0.131447 0.131476 0.131501 0.131543 0.131626 0.131766 0.131959 0.132176 0.132369 0.132487 0.132494 0.132376 0.132152 0.131859 0.131546 0.131264 0.131052 0.130935 0.130918 0.130988 0.131114 0.131254 0.131368 0.131423 0.131403 0.131309 0.131165 0.131006 0.130877 0.130822 0.130875 0.131046 0.131327 0.131682 0.132062 0.132410 0.132676 0.132829 0.132861 0.132787 0.132640 0.132460 0.132282 0.132133 0.132024 0.131960 0.131938 0.131955 0.132000 0.132059 0.132115 0.132145 0.132136 0.132086 0.132014 0.131952 0.131940 0.132012 0.132185 0.132450 0.132776 0.133111 0.133396 0.133578 0.133622 0.133519 0.133287 0.132962 0.132594 0.132233 0.131921 0.131694 0.131576 0.131583 0.131715 0.131959 0.132279 0.132623 0.132923 0.133115 0.133147 0.133002 0.132698 0.132291 0.131860 0.131494 0.131265 0.131214 0.131343 0.131612 0.131954 0.132289 0.132546 0.132674 0.132653 0.132496 0.132243 0.131951 0.131680 0.131475 0.131356 0.131316 0.131327 0.131348 0.131343 0.131290 0.131185 0.131043 0.130890 0.130756 0.130658 0.130604 0.130588 0.130603 0.130643 0.130712 0.130822 0.130978 0.131181 0.131418 0.131671 0.131923 0.132162 0.132379 0.132564 0.132701 0.132764 0.132726 0.132566 0.132280 0.131886 0.131420 0.130935 0.130478 0.130086 0.129776 0.129545 0.129383 0.129275 0.129213 0.129188 0.129194 0.129218 0.129243 0.129251 0.129223 0.129147 0.129021 0.128853 0.128661 0.128470 0.128305 0.128184 0.128110 0.128069 0.128035 0.127975 0.127860 0.127678 0.127431 0.127139 0.126829 0.126531 0.126274 0.126084 0.125978 0.125965 0.126042 0.126195 0.126400 0.126634 0.126881 0.127133 0.127392 0.127662 0.127940 0.128210 0.128445 0.128608 0.128663 0.128587 0.128376 0.128045 0.127624 0.127147 0.126639 0.126115 0.125579 0.125034 0.124495 0.123988 0.123549 0.123206 0.122971 0.122836 0.122774 0.122752 0.122741 0.122714 0.122656 0.122552 0.122391 0.122165 0.121873 0.121518 0.121113 0.120675 0.120228 0.119797 0.119412 0.119102 0.118895 0.118804 0.118827 0.118938 0.119095 0.119240 0.119322 0.119300 0.119157 0.118902 0.118566 0.118195 0.117837 0.117535 0.117311 0.117173 0.117110 0.117106 0.117147 0.117224 0.117332 0.117469 0.117629 0.117793 0.117936 0.118026 0.118039 0.117963 0.117809 0.117604 0.117386 0.117193 0.117048 0.116955 0.116898 0.116847 0.116772 0.116655 0.116495 0.116309 0.116122 0.115961 0.115846 0.115790 0.115797 0.115863 0.115980 0.116132 0.116301 0.116470 0.116627 0.116773 0.116923 0.117095 0.117304 0.117550 0.117813 0.118055 0.118230 0.118301 0.118254 0.118106 0.117903 0.117707 0.117580 0.117566 0.117685 0.117927 0.118264 0.118653 0.119049 0.119411 0.119707 0.119916 0.120036 0.120081 0.120082 0.120081 0.120119 0.120224 0.120409 0.120665 0.120971 0.121307 0.121656 0.122010 0.122358 0.122684 0.122958 0.123143 0.123203 0.123119 0.122893 0.122556 0.122157 0.121758 0.121416 0.121181 0.121083 0.121125 0.121292 0.121547 0.121847 0.122154 0.122435 0.122672 0.122853 0.122976 0.123045 0.123068 0.123058 0.123025 0.122969 0.122886 0.122766 0.122614 0.122449 0.122308 0.122238 0.122276 0.122441 0.122723 0.123085 0.123475 0.123838 0.124131 0.124330 0.124436 0.124468 0.124462 0.124461 0.124500 0.124604 0.124777 0.125004 0.125255 0.125499 0.125707 0.125865 0.125975 0.126051 0.126110 0.126171 0.126245 0.126336 0.126444 0.126568 0.126705 0.126855 0.127016 0.127188 0.127370 0.127570 0.127798 0.128060 0.128359 0.128681 0.128997 0.129274 0.129481 0.129600 0.129632 0.129598 0.129533 0.129475 0.129461 0.129514 0.129640 0.129832 0.130074 0.130347 0.130634 0.130916 0.131168 0.131358 0.131453 0.131429 0.131281 0.131033 0.130731 0.130430 0.130179 0.130009 0.129925 0.129912 0.129940 0.129980 0.130010 0.130018 0.130011 0.130003 0.130015 0.130067 0.130170 0.130320 0.130506 0.130712 0.130921 0.131120 0.131300 0.131449 0.131555 0.131604 0.131584 0.131495 0.131350 0.131175 0.131003 0.130868 0.130791 0.130777 0.130808 0.130850 0.130864 0.130816 0.130694 0.130508 0.130282 0.130044 0.129817 0.129606 0.129414 0.129242 0.129099 0.129005 0.128973 0.129005 0.129081 0.129162 0.129214 0.129215 0.129174 0.129123 0.129105 0.129153 0.129281 0.129476 0.129712 0.129950 0.130160 0.130317 0.130402 0.130403 0.130312 0.130126 0.129850 0.129505 0.129124 0.128752 0.128430 0.128193 0.128058 0.128028 0.128088 0.128215 0.128388 0.128585 0.128790 0.128986 0.129161 0.129309 0.129433 0.129551 0.129691 0.129881 0.130133 0.130437 0.130752 0.131022 0.131195 0.131240 0.131160 0.130985 0.130766 0.130551 0.130375 0.130249 0.130166 0.130103 0.130037 0.129949 0.129829 0.129681 0.129520 0.129364 0.129229 0.129124 0.129043 0.128975 0.128900 0.128808 0.128694 0.128565 0.128433 0.128317 0.128235 0.128208 0.128257 0.128395 0.128622 0.128916 0.129226 0.129487 0.129631 0.129612 0.129420 0.129084 0.128660 0.128220 0.127832 0.127554 0.127419 0.127440 0.127601 0.127864 0.128177 0.128492 0.128771 0.129000 0.129188 0.129359 0.129538 0.129740 0.129962 0.130182 0.130374 0.130513 0.130587 0.130609 0.130607 0.130621 0.130683 0.130804 0.130966 0.131120 0.131206 0.131170 0.130990 0.130683 0.130301 0.129917 0.129602 0.129414 0.129382 0.129516 0.129798 0.130192 0.130645 0.131090 0.131461 0.131694 0.131739 0.131571 0.131197 0.130655 0.130011 0.129347 0.128737 0.128230 0.127847 0.127579 0.127406 0.127313 0.127297 0.127365 0.127518 0.127742 0.127998 0.128237 0.128408 0.128484 0.128466 0.128377 0.128259 0.128151 0.128083 0.128066 0.128097 0.128162 0.128243 0.128321 0.128382 0.128417 0.128426 0.128412 0.128384 0.128355 0.128335 0.128336 0.128362 0.128408 0.128454 0.128468 0.128417 0.128274 0.128040 0.127736 0.127403 0.127084 0.126807 0.126584 0.126409 0.126272 0.126167 0.126098 0.126075 0.126106 0.126187 0.126297 0.126400 0.126458 0.126443 0.126343 0.126170 0.125954 0.125735 0.125551 0.125435 0.125405 0.125466 0.125611 0.125822 0.126076 0.126350 0.126619 0.126865 0.127079 0.127263 0.127428 0.127587 0.127747 0.127905 0.128048 0.128163 0.128241 0.128284 0.128307 0.128333 0.128385 0.128485 0.128648 0.128880 0.129172 0.129492 0.129788 0.129994 0.130044 0.129894 0.129533 0.128994 0.128345 0.127676 0.127076 0.126613 0.126322 0.126206 0.126243 0.126399 0.126639 0.126930 0.127248 0.127572 0.127885 0.128166 0.128397 0.128556 0.128628 0.128605 

0.140146 0.140528 0.140904 0.141258 0.141578 0.141857 0.142103 0.142327 0.142544 0.142764 0.142984 0.143191 0.143357 0.143450 0.143445 0.143328 0.143099 0.142769 0.142362 0.141909 0.141451 0.141028 0.140670 0.140384 0.140148 0.139924 0.139668 0.139354 0.138979 0.138567 0.138158 0.137795 0.137509 0.137310 0.137186 0.137107 0.137033 0.136929 0.136770 0.136552 0.136287 0.135997 0.135704 0.135419 0.135146 0.134878 0.134609 0.134341 0.134088 0.133866 0.133690 0.133563 0.133475 0.133408 0.133337 0.133240 0.133102 0.132914 0.132675 0.132391 0.132074 0.131748 0.131441 0.131189 0.131019 0.130947 0.130967 0.131058 0.131187 0.131326 0.131453 0.131557 0.131627 0.131653 0.131619 0.131517 0.131348 0.131134 0.130912 0.130724 0.130605 0.130572 0.130621 0.130731 0.130873 0.131019 0.131146 0.131238 0.131284 0.131280 0.131234 0.131162 0.131092 0.131053 0.131067 0.131140 0.131255 0.131379 0.131467 0.131488 0.131429 0.131308 0.131161 0.131033 0.130954 0.130936 0.130963 0.131006 0.131029 0.131002 0.130909 0.130751 0.130547 0.130326 0.130127 0.129981 0.129907 0.129906 0.129961 0.130045 0.130130 0.130198 0.130246 0.130279 0.130307 0.130333 0.130356 0.130372 0.130376 0.130370 0.130362 0.130358 0.130362 0.130370 0.130369 0.130343 0.130279 0.130172 0.130028 0.129864 0.129696 0.129536 0.129383 0.129219 0.129020 0.128761 0.128434 0.128053 0.127659 0.127305 0.127048 0.126930 0.126961 0.127121 0.127360 0.127619 0.127848 0.128016 0.128116 0.128156 0.128149 0.128100 0.128008 0.127867 0.127680 0.127464 0.127248 0.127063 0.126934 0.126869 0.126859 0.126883 0.126911 0.126920 0.126898 0.126848 0.126788 0.126744 0.126743 0.126799 0.126912 0.127064 0.127221 0.127347 0.127412 0.127402 0.127321 0.127192 0.127046 0.126913 0.126816 0.126764 0.126757 0.126793 0.126878 0.127028 0.127261 0.127592 0.128018 0.128516 0.129043 0.129541 0.129952 0.130227 0.130340 0.130292 0.130109 0.129836 0.129522 0.129207 0.128914 0.128647 0.128398 0.128158 0.127928 0.127716 0.127539 0.127414 0.127347 0.127338 0.127372 0.127431 0.127499 0.127560 0.127599 0.127609 0.127582 0.127515 0.127407 0.127256 0.127057 0.126805 0.126498 0.126148 0.125782 0.125448 0.125201 0.125084 0.125116 0.125280 0.125534 0.125820 0.126090 0.126317 0.126502 0.126664 0.126828 0.127011 0.127215 0.127428 0.127635 0.127826 0.128003 0.128176 0.128354 0.128538 0.128719 0.128879 0.129003 0.129081 0.129115 0.129115 0.129093 0.129063 0.129036 0.129024 0.129036 0.129080 0.129156 0.129254 0.129361 0.129460 0.129542 0.129609 0.129671 0.129742 0.129836 0.129957 0.130101 0.130252 0.130385 0.130474 0.130500 0.130455 0.130349 0.130204 0.130049 0.129912 0.129811 0.129760 0.129764 0.129823 0.129932 0.130080 0.130248 0.130414 0.130558 0.130668 0.130738 0.130773 0.130783 0.130779 0.130772 0.130774 0.130796 0.130848 0.130937 0.131060 0.131205 0.131349 0.131464 0.131530 0.131538 0.131496 0.131425 0.131351 0.131294 0.131269 0.131279 0.131322 0.131388 0.131465 0.131540 0.131607 0.131670 0.131746 0.131855 0.132011 0.132212 0.132431 0.132623 0.132742 0.132750 0.132636 0.132415 0.132124 0.131811 0.131525 0.131310 0.131189 0.131168 0.131230 0.131344 0.131465 0.131553 0.131576 0.131519 0.131386 0.131199 0.130998 0.130829 0.130741 0.130772 0.130939 0.131231 0.131613 0.132029 0.132417 0.132721 0.132907 0.132963 0.132904 0.132766 0.132588 0.132410 0.132256 0.132142 0.132069 0.132035 0.132034 0.132058 0.132095 0.132130 0.132146 0.132133 0.132091 0.132036 0.131997 0.132010 0.132105 0.132297 0.132578 0.132918 0.133263 0.133557 0.133745 0.133791 0.133685 0.133446 0.133112 0.132732 0.132356 0.132030 0.131787 0.131656 0.131653 0.131781 0.132029 0.132359 0.132717 0.133033 0.133236 0.133275 0.133129 0.132817 0.132398 0.131953 0.131571 0.131328 0.131264 0.131382 0.131642 0.131978 0.132311 0.132571 0.132711 0.132710 0.132579 0.132355 0.132090 0.131839 0.131642 0.131518 0.131460 0.131442 0.131430 0.131397 0.131323 0.131207 0.131061 0.130907 0.130765 0.130650 0.130569 0.130519 0.130497 0.130504 0.130548 0.130641 0.130791 0.130995 0.131239 0.131503 0.131768 0.132020 0.132247 0.132439 0.132577 0.132635 0.132588 0.132417 0.132117 0.131708 0.131227 0.130724 0.130251 0.129846 0.129530 0.129303 0.129155 0.129072 0.129042 0.129053 0.129092 0.129144 0.129188 0.129203 0.129173 0.129087 0.128946 0.128760 0.128554 0.128355 0.128189 0.128074 0.128011 0.127984 0.127962 0.127913 0.127808 0.127634 0.127396 0.127112 0.126810 0.126520 0.126270 0.126085 0.125982 0.125968 0.126039 0.126179 0.126367 0.126579 0.126800 0.127024 0.127255 0.127496 0.127746 0.127991 0.128202 0.128344 0.128383 0.128296 0.128079 0.127746 0.127329 0.126860 0.126366 0.125861 0.125348 0.124828 0.124315 0.123833 0.123416 0.123090 0.122868 0.122740 0.122682 0.122662 0.122653 0.122631 0.122580 0.122490 0.122348 0.122149 0.121887 0.121564 0.121191 0.120781 0.120354 0.119935 0.119553 0.119238 0.119019 0.118914 0.118922 0.119019 0.119163 0.119298 0.119371 0.119340 0.119188 0.118923 0.118574 0.118190 0.117821 0.117511 0.117287 0.117154 0.117103 0.117114 0.117169 0.117254 0.117364 0.117496 0.117642 0.117789 0.117912 0.117984 0.117981 0.117895 0.117735 0.117531 0.117322 0.117143 0.117017 0.116946 0.116912 0.116882 0.116826 0.116724 0.116576 0.116398 0.116217 0.116059 0.115946 0.115893 0.115904 0.115978 0.116106 0.116272 0.116456 0.116637 0.116800 0.116944 0.117082 0.117234 0.117420 0.117643 0.117887 0.118117 0.118287 0.118357 0.118312 0.118164 0.117961 0.117763 0.117635 0.117621 0.117741 0.117983 0.118317 0.118698 0.119083 0.119430 0.119709 0.119904 0.120013 0.120051 0.120046 0.120037 0.120064 0.120155 0.120324 0.120564 0.120862 0.121199 0.121560 0.121934 0.122306 0.122652 0.122938 0.123122 0.123169 0.123060 0.122805 0.122437 0.122009 0.121582 0.121216 0.120957 0.120835 0.120856 0.121003 0.121242 0.121532 0.121834 0.122115 0.122357 0.122549 0.122690 0.122782 0.122837 0.122863 0.122869 0.122850 0.122797 0.122700 0.122563 0.122407 0.122272 0.122207 0.122252 0.122426 0.122718 0.123090 0.123489 0.123856 0.124147 0.124336 0.124422 0.124429 0.124394 0.124364 0.124379 0.124464 0.124623 0.124840 0.125082 0.125315 0.125511 0.125656 0.125752 0.125815 0.125861 0.125907 0.125964 0.126037 0.126129 0.126241 0.126373 0.126526 0.126695 0.126878 0.127071 0.127280 0.127515 0.127783 0.128088 0.128416 0.128741 0.129028 0.129246 0.129377 0.129421 0.129398 0.129341 0.129291 0.129282 0.129339 0.129470 0.129669 0.129920 0.130204 0.130500 0.130788 0.131041 0.131226 0.131310 0.131271 0.131109 0.130849 0.130541 0.130242 0.129999 0.129840 0.129769 0.129767 0.129803 0.129846 0.129876 0.129881 0.129868 0.129853 0.129855 0.129895 0.129981 0.130113 0.130281 0.130469 0.130664 0.130857 0.131038 0.131198 0.131321 0.131390 0.131391 0.131320 0.131185 0.131014 0.130844 0.130711 0.130641 0.130641 0.130692 0.130758 0.130798 0.130775 0.130675 0.130506 0.130292 0.130060 0.129829 0.129610 0.129405 0.129220 0.129072 0.128983 0.128972 0.129036 0.129151 0.129273 0.129358 0.129384 0.129357 0.129312 0.129295 0.129345 0.129475 0.129676 0.129916 0.130160 0.130375 0.130535 0.130625 0.130632 0.130548 0.130367 0.130093 0.129743 0.129349 0.128952 0.128601 0.128333 0.128173 0.128125 0.128176 0.128304 0.128481 0.128681 0.128884 0.129072 0.129232 0.129357 0.129453 0.129542 0.129656 0.129829 0.130077 0.130390 0.130727 0.131029 0.131240 0.131323 0.131276 0.131126 0.130921 0.130706 0.130518 0.130370 0.130257 0.130164 0.130069 0.129958 0.129822 0.129667 0.129503 0.129348 0.129214 0.129109 0.129028 0.128957 0.128880 0.128786 0.128673 0.128545 0.128416 0.128302 0.128223 0.128198 0.128247 0.128385 0.128613 0.128906 0.129217 0.129479 0.129624 0.129606 0.129413 0.129072 0.128640 0.128187 0.127782 0.127481 0.127320 0.127315 0.127452 0.127698 0.128005 0.128324 0.128616 0.128864 0.129074 0.129265 0.129461 0.129678 0.129913 0.130145 0.130346 0.130490 0.130565 0.130582 0.130574 0.130582 0.130645 0.130777 0.130959 0.131137 0.131243 0.131219 0.131039 0.130719 0.130316 0.129908 0.129571 0.129367 0.129330 0.129470 0.129774 0.130206 0.130709 0.131215 0.131645 0.131925 0.131999 0.131838 0.131451 0.130883 0.130209 0.129519 0.128891 0.128377 0.127994 0.127730 0.127563 0.127475 0.127463 0.127534 0.127690 0.127916 0.128173 0.128409 0.128577 0.128649 0.128629 0.128545 0.128437 0.128345 0.128295 0.128294 0.128336 0.128404 0.128481 0.128547 0.128592 0.128607 0.128594 0.128557 0.128507 0.128458 0.128425 0.128418 0.128442 0.128489 0.128537 0.128550 0.128493 0.128341 0.128094 0.127779 0.127439 0.127117 0.126845 0.126633 0.126471 0.126346 0.126245 0.126168 0.126123 0.126119 0.126156 0.126220 0.126283 0.126312 0.126281 0.126177 0.126011 0.125809 0.125609 0.125448 0.125358 0.125356 0.125447 0.125622 0.125861 0.126140 0.126431 0.126709 0.126957 0.127168 0.127346 0.127502 0.127651 0.127800 0.127945 0.128075 0.128175 0.128240 0.128276 0.128301 0.128340 0.128415 0.128548 0.128751 0.129022 0.129347 0.129689 0.129992 0.130191 0.130225 0.130051 0.129666 0.129105 0.128438 0.127754 0.127142 0.126667 0.126368 0.126246 0.126283 0.126443 0.126688 0.126986 0.127310 0.127638 0.127952 0.128232 0.128457 0.128606 0.128663 0.128622 

0.139975 0.140369 0.140741 0.141078 0.141373 0.141630 0.141864 0.142096 0.142344 0.142617 0.142907 0.143192 0.143436 0.143600 0.143655 0.143585 0.143393 0.143092 0.142705 0.142265 0.141813 0.141391 0.141029 0.140736 0.140493 0.140263 0.140008 0.139701 0.139340 0.138945 0.138554 0.138204 0.137924 0.137722 0.137587 0.137488 0.137390 0.137256 0.137066 0.136815 0.136518 0.136197 0.135875 0.135565 0.135270 0.134983 0.134699 0.134421 0.134159 0.133930 0.133748 0.133613 0.133515 0.133434 0.133345 0.133230 0.133074 0.132873 0.132626 0.132339 0.132025 0.131701 0.131397 0.131143 0.130969 0.130891 0.130908 0.131000 0.131141 0.131300 0.131457 0.131596 0.131700 0.131754 0.131739 0.131642 0.131468 0.131240 0.130998 0.130790 0.130652 0.130604 0.130641 0.130744 0.130882 0.131027 0.131155 0.131248 0.131295 0.131293 0.131247 0.131174 0.131100 0.131058 0.131070 0.131145 0.131267 0.131402 0.131506 0.131543 0.131499 0.131390 0.131252 0.131130 0.131058 0.131047 0.131083 0.131136 0.131169 0.131153 0.131069 0.130917 0.130714 0.130491 0.130281 0.130115 0.130014 0.129980 0.129999 0.130046 0.130100 0.130146 0.130181 0.130212 0.130245 0.130283 0.130322 0.130353 0.130369 0.130371 0.130364 0.130356 0.130353 0.130353 0.130349 0.130326 0.130276 0.130193 0.130082 0.129957 0.129830 0.129706 0.129579 0.129427 0.129225 0.128950 0.128596 0.128183 0.127754 0.127368 0.127086 0.126949 0.126972 0.127130 0.127375 0.127645 0.127885 0.128062 0.128169 0.128213 0.128209 0.128162 0.128070 0.127929 0.127742 0.127526 0.127310 0.127129 0.127008 0.126957 0.126967 0.127011 0.127058 0.127079 0.127059 0.127003 0.126930 0.126869 0.126849 0.126889 0.126988 0.127128 0.127277 0.127398 0.127460 0.127448 0.127364 0.127231 0.127077 0.126935 0.126826 0.126763 0.126747 0.126780 0.126867 0.127021 0.127261 0.127598 0.128030 0.128532 0.129060 0.129557 0.129963 0.130228 0.130326 0.130255 0.130046 0.129743 0.129400 0.129059 0.128748 0.128472 0.128226 0.128001 0.127792 0.127606 0.127453 0.127345 0.127288 0.127276 0.127299 0.127341 0.127388 0.127428 0.127449 0.127444 0.127406 0.127332 0.127220 0.127069 0.126875 0.126632 0.126340 0.126006 0.125660 0.125345 0.125115 0.125011 0.125050 0.125218 0.125470 0.125750 0.126011 0.126229 0.126407 0.126566 0.126734 0.126926 0.127143 0.127370 0.127591 0.127793 0.127976 0.128150 0.128326 0.128505 0.128680 0.128835 0.128953 0.129027 0.129059 0.129059 0.129041 0.129018 0.129001 0.129001 0.129029 0.129091 0.129188 0.129312 0.129450 0.129585 0.129705 0.129807 0.129895 0.129981 0.130073 0.130180 0.130297 0.130414 0.130512 0.130568 0.130565 0.130498 0.130377 0.130224 0.130070 0.129940 0.129851 0.129813 0.129827 0.129892 0.130003 0.130151 0.130321 0.130494 0.130650 0.130773 0.130854 0.130894 0.130899 0.130883 0.130861 0.130851 0.130869 0.130927 0.131029 0.131169 0.131328 0.131479 0.131592 0.131647 0.131638 0.131576 0.131485 0.131392 0.131320 0.131285 0.131293 0.131343 0.131426 0.131530 0.131641 0.131749 0.131852 0.131961 0.132093 0.132261 0.132463 0.132675 0.132858 0.132969 0.132974 0.132861 0.132643 0.132355 0.132044 0.131760 0.131546 0.131427 0.131407 0.131467 0.131572 0.131678 0.131742 0.131735 0.131643 0.131471 0.131243 0.130997 0.130783 0.130654 0.130652 0.130799 0.131088 0.131484 0.131927 0.132350 0.132693 0.132916 0.133003 0.132970 0.132847 0.132678 0.132501 0.132346 0.132227 0.132147 0.132103 0.132088 0.132094 0.132111 0.132127 0.132130 0.132112 0.132074 0.132030 0.132008 0.132038 0.132148 0.132353 0.132644 0.132991 0.133344 0.133645 0.133839 0.133890 0.133787 0.133547 0.133210 0.132825 0.132442 0.132104 0.131848 0.131703 0.131687 0.131807 0.132049 0.132379 0.132740 0.133062 0.133272 0.133316 0.133173 0.132862 0.132439 0.131987 0.131596 0.131342 0.131266 0.131370 0.131616 0.131938 0.132260 0.132516 0.132660 0.132673 0.132566 0.132374 0.132142 0.131920 0.131741 0.131619 0.131547 0.131501 0.131456 0.131388 0.131287 0.131155 0.131003 0.130847 0.130703 0.130582 0.130487 0.130416 0.130368 0.130348 0.130367 0.130439 0.130573 0.130767 0.131006 0.131273 0.131545 0.131808 0.132048 0.132250 0.132393 0.132449 0.132394 0.132208 0.131891 0.131462 0.130961 0.130442 0.129957 0.129547 0.129236 0.129027 0.128908 0.128864 0.128876 0.128928 0.129001 0.129077 0.129133 0.129149 0.129110 0.129007 0.128846 0.128641 0.128420 0.128214 0.128049 0.127942 0.127891 0.127875 0.127864 0.127821 0.127720 0.127549 0.127313 0.127033 0.126736 0.126453 0.126212 0.126035 0.125938 0.125926 0.125994 0.126124 0.126295 0.126485 0.126681 0.126881 0.127090 0.127315 0.127553 0.127790 0.127996 0.128136 0.128174 0.128087 0.127871 0.127542 0.127132 0.126673 0.126195 0.125708 0.125214 0.124715 0.124219 0.123751 0.123342 0.123019 0.122794 0.122661 0.122595 0.122570 0.122556 0.122535 0.122491 0.122414 0.122295 0.122123 0.121895 0.121608 0.121269 0.120888 0.120483 0.120075 0.119694 0.119372 0.119140 0.119018 0.119007 0.119086 0.119211 0.119330 0.119388 0.119344 0.119180 0.118902 0.118542 0.118148 0.117772 0.117460 0.117239 0.117117 0.117080 0.117106 0.117174 0.117266 0.117376 0.117501 0.117636 0.117768 0.117876 0.117935 0.117923 0.117831 0.117672 0.117474 0.117275 0.117113 0.117009 0.116962 0.116953 0.116946 0.116909 0.116822 0.116683 0.116510 0.116329 0.116169 0.116054 0.115997 0.116007 0.116083 0.116216 0.116390 0.116581 0.116768 0.116932 0.117070 0.117196 0.117330 0.117495 0.117698 0.117927 0.118147 0.118311 0.118380 0.118333 0.118183 0.117976 0.117775 0.117643 0.117627 0.117745 0.117984 0.118312 0.118684 0.119057 0.119390 0.119658 0.119846 0.119953 0.119993 0.119992 0.119986 0.120010 0.120093 0.120247 0.120473 0.120761 0.121095 0.121463 0.121850 0.122237 0.122596 0.122885 0.123062 0.123091 0.122958 0.122675 0.122279 0.121826 0.121378 0.120993 0.120718 0.120583 0.120595 0.120738 0.120979 0.121275 0.121584 0.121873 0.122122 0.122321 0.122470 0.122574 0.122647 0.122698 0.122732 0.122745 0.122721 0.122649 0.122529 0.122383 0.122253 0.122189 0.122233 0.122407 0.122698 0.123069 0.123465 0.123827 0.124108 0.124283 0.124351 0.124335 0.124277 0.124225 0.124220 0.124291 0.124440 0.124651 0.124889 0.125120 0.125313 0.125457 0.125552 0.125612 0.125654 0.125690 0.125731 0.125781 0.125846 0.125931 0.126041 0.126178 0.126341 0.126526 0.126729 0.126953 0.127206 0.127493 0.127817 0.128162 0.128502 0.128803 0.129033 0.129176 0.129233 0.129222 0.129179 0.129140 0.129142 0.129208 0.129346 0.129552 0.129810 0.130102 0.130406 0.130701 0.130959 0.131145 0.131226 0.131182 0.131012 0.130746 0.130433 0.130130 0.129887 0.129729 0.129658 0.129654 0.129687 0.129726 0.129752 0.129754 0.129740 0.129723 0.129724 0.129758 0.129834 0.129950 0.130097 0.130262 0.130437 0.130615 0.130791 0.130954 0.131089 0.131174 0.131191 0.131133 0.131006 0.130838 0.130669 0.130537 0.130473 0.130484 0.130550 0.130633 0.130689 0.130681 0.130594 0.130435 0.130228 0.130000 0.129772 0.129552 0.129347 0.129165 0.129027 0.128957 0.128974 0.129073 0.129226 0.129381 0.129491 0.129531 0.129510 0.129466 0.129448 0.129499 0.129634 0.129841 0.130090 0.130342 0.130564 0.130732 0.130830 0.130846 0.130769 0.130595 0.130322 0.129963 0.129548 0.129120 0.128726 0.128412 0.128209 0.128128 0.128160 0.128280 0.128459 0.128668 0.128881 0.129076 0.129236 0.129354 0.129436 0.129504 0.129596 0.129748 0.129984 0.130294 0.130640 0.130962 0.131198 0.131311 0.131291 0.131163 0.130969 0.130757 0.130560 0.130396 0.130263 0.130148 0.130036 0.129913 0.129773 0.129617 0.129456 0.129304 0.129172 0.129063 0.128975 0.128894 0.128807 0.128704 0.128585 0.128457 0.128332 0.128227 0.128158 0.128145 0.128206 0.128353 0.128588 0.128888 0.129204 0.129470 0.129619 0.129603 0.129412 0.129070 0.128633 0.128171 0.127751 0.127430 0.127245 0.127211 0.127319 0.127542 0.127834 0.128149 0.128450 0.128715 0.128948 0.129165 0.129387 0.129629 0.129886 0.130138 0.130355 0.130508 0.130585 0.130597 0.130580 0.130579 0.130637 0.130772 0.130963 0.131156 0.131275 0.131257 0.131070 0.130732 0.130303 0.129863 0.129496 0.129267 0.129216 0.129356 0.129677 0.130143 0.130698 0.131263 0.131753 0.132083 0.132190 0.132041 0.131646 0.131059 0.130362 0.129652 0.129009 0.128486 0.128098 0.127831 0.127659 0.127566 0.127549 0.127618 0.127774 0.128000 0.128257 0.128491 0.128655 0.128724 0.128704 0.128627 0.128536 0.128467 0.128444 0.128470 0.128534 0.128616 0.128698 0.128762 0.128798 0.128799 0.128767 0.128710 0.128638 0.128570 0.128521 0.128505 0.128527 0.128577 0.128629 0.128645 0.128586 0.128427 0.128171 0.127846 0.127500 0.127178 0.126911 0.126707 0.126556 0.126437 0.126334 0.126242 0.126167 0.126121 0.126110 0.126126 0.126150 0.126152 0.126108 0.126005 0.125850 0.125666 0.125487 0.125350 0.125286 0.125311 0.125430 0.125633 0.125899 0.126199 0.126506 0.126793 0.127042 0.127249 0.127418 0.127566 0.127706 0.127847 0.127984 0.128103 0.128192 0.128246 0.128275 0.128299 0.128346 0.128441 0.128604 0.128842 0.129149 0.129503 0.129862 0.130168 0.130356 0.130367 0.130168 0.129757 0.129175 0.128491 0.127796 0.127175 0.126696 0.126395 0.126279 0.126325 0.126498 0.126760 0.127072 0.127406 0.127739 0.128053 0.128330 0.128548 0.128687 0.128731 0.128674 

0.139764 0.140171 0.140544 0.140869 0.141145 0.141383 0.141606 0.141843 0.142114 0.142427 0.142771 0.143116 0.143422 0.143646 0.143755 0.143735 0.143586 0.143323 0.142968 0.142553 0.142119 0.141707 0.141350 0.141057 0.140812 0.140582 0.140332 0.140038 0.139696 0.139324 0.138954 0.138620 0.138345 0.138138 0.137985 0.137861 0.137730 0.137558 0.137327 0.137034 0.136694 0.136333 0.135975 0.135636 0.135319 0.135021 0.134734 0.134461 0.134209 0.133991 0.133817 0.133685 0.133582 0.133486 0.133376 0.133235 0.133053 0.132829 0.132567 0.132273 0.131957 0.131636 0.131336 0.131085 0.130912 0.130835 0.130854 0.130955 0.131110 0.131292 0.131479 0.131648 0.131782 0.131859 0.131856 0.131762 0.131580 0.131338 0.131078 0.130851 0.130697 0.130636 0.130665 0.130763 0.130900 0.131046 0.131176 0.131272 0.131321 0.131319 0.131270 0.131192 0.131113 0.131063 0.131070 0.131142 0.131266 0.131407 0.131521 0.131570 0.131538 0.131439 0.131310 0.131196 0.131131 0.131128 0.131173 0.131236 0.131280 0.131273 0.131197 0.131052 0.130853 0.130628 0.130409 0.130226 0.130099 0.130031 0.130011 0.130020 0.130040 0.130058 0.130074 0.130095 0.130127 0.130171 0.130219 0.130261 0.130290 0.130302 0.130304 0.130303 0.130304 0.130307 0.130305 0.130288 0.130246 0.130178 0.130091 0.129995 0.129899 0.129804 0.129696 0.129552 0.129342 0.129047 0.128664 0.128218 0.127758 0.127346 0.127045 0.126899 0.126921 0.127087 0.127348 0.127637 0.127899 0.128097 0.128221 0.128277 0.128279 0.128233 0.128138 0.127991 0.127796 0.127572 0.127349 0.127163 0.127043 0.126999 0.127021 0.127081 0.127141 0.127171 0.127153 0.127090 0.127004 0.126928 0.126893 0.126920 0.127010 0.127144 0.127291 0.127413 0.127479 0.127472 0.127393 0.127261 0.127104 0.126952 0.126830 0.126752 0.126722 0.126744 0.126824 0.126976 0.127214 0.127550 0.127979 0.128478 0.129002 0.129495 0.129896 0.130155 0.130244 0.130161 0.129935 0.129612 0.129247 0.128887 0.128560 0.128277 0.128033 0.127820 0.127631 0.127466 0.127332 0.127237 0.127184 0.127168 0.127180 0.127208 0.127240 0.127265 0.127275 0.127261 0.127216 0.127137 0.127025 0.126877 0.126692 0.126465 0.126192 0.125881 0.125556 0.125259 0.125040 0.124940 0.124977 0.125137 0.125377 0.125643 0.125892 0.126101 0.126273 0.126432 0.126604 0.126806 0.127035 0.127277 0.127510 0.127723 0.127914 0.128093 0.128270 0.128448 0.128618 0.128765 0.128873 0.128936 0.128957 0.128949 0.128927 0.128904 0.128892 0.128903 0.128946 0.129028 0.129152 0.129310 0.129488 0.129667 0.129830 0.129970 0.130083 0.130177 0.130259 0.130339 0.130418 0.130490 0.130542 0.130555 0.130517 0.130425 0.130288 0.130132 0.129984 0.129868 0.129800 0.129783 0.129815 0.129892 0.130010 0.130162 0.130337 0.130519 0.130689 0.130826 0.130920 0.130966 0.130968 0.130941 0.130905 0.130882 0.130894 0.130953 0.131064 0.131215 0.131382 0.131536 0.131645 0.131688 0.131664 0.131584 0.131477 0.131371 0.131291 0.131253 0.131265 0.131326 0.131430 0.131563 0.131709 0.131854 0.131994 0.132132 0.132283 0.132457 0.132652 0.132850 0.133018 0.133115 0.133112 0.132997 0.132781 0.132498 0.132193 0.131918 0.131712 0.131602 0.131590 0.131655 0.131758 0.131854 0.131901 0.131871 0.131751 0.131547 0.131282 0.130996 0.130739 0.130565 0.130522 0.130638 0.130910 0.131304 0.131760 0.132209 0.132587 0.132847 0.132970 0.132965 0.132863 0.132704 0.132529 0.132371 0.132246 0.132159 0.132107 0.132083 0.132078 0.132083 0.132087 0.132082 0.132060 0.132026 0.131991 0.131980 0.132022 0.132141 0.132350 0.132643 0.132991 0.133345 0.133649 0.133847 0.133902 0.133803 0.133567 0.133233 0.132848 0.132462 0.132117 0.131851 0.131693 0.131661 0.131765 0.131994 0.132314 0.132669 0.132988 0.133202 0.133255 0.133124 0.132825 0.132411 0.131964 0.131573 0.131312 0.131225 0.131313 0.131540 0.131840 0.132142 0.132382 0.132518 0.132536 0.132447 0.132284 0.132088 0.131899 0.131746 0.131634 0.131556 0.131489 0.131413 0.131312 0.131182 0.131030 0.130868 0.130711 0.130570 0.130453 0.130358 0.130281 0.130222 0.130185 0.130183 0.130233 0.130345 0.130519 0.130744 0.131003 0.131276 0.131546 0.131797 0.132011 0.132160 0.132217 0.132153 0.131953 0.131616 0.131166 0.130646 0.130113 0.129621 0.129216 0.128921 0.128741 0.128662 0.128664 0.128724 0.128818 0.128925 0.129020 0.129082 0.129092 0.129037 0.128913 0.128729 0.128504 0.128268 0.128054 0.127891 0.127792 0.127752 0.127747 0.127744 0.127704 0.127603 0.127428 0.127190 0.126910 0.126617 0.126342 0.126111 0.125944 0.125856 0.125849 0.125914 0.126035 0.126189 0.126357 0.126531 0.126712 0.126910 0.127131 0.127375 0.127623 0.127845 0.127999 0.128050 0.127973 0.127765 0.127443 0.127040 0.126592 0.126126 0.125655 0.125178 0.124693 0.124207 0.123742 0.123327 0.122992 0.122749 0.122596 0.122511 0.122469 0.122445 0.122421 0.122382 0.122319 0.122221 0.122078 0.121883 0.121631 0.121325 0.120970 0.120583 0.120184 0.119802 0.119472 0.119225 0.119084 0.119052 0.119109 0.119212 0.119308 0.119346 0.119285 0.119106 0.118818 0.118450 0.118051 0.117676 0.117370 0.117161 0.117055 0.117035 0.117078 0.117157 0.117255 0.117362 0.117479 0.117601 0.117720 0.117817 0.117868 0.117853 0.117762 0.117608 0.117420 0.117235 0.117092 0.117009 0.116987 0.117002 0.117018 0.116999 0.116925 0.116792 0.116619 0.116433 0.116265 0.116140 0.116075 0.116078 0.116150 0.116283 0.116458 0.116652 0.116837 0.116998 0.117128 0.117242 0.117362 0.117513 0.117703 0.117921 0.118133 0.118293 0.118358 0.118308 0.118154 0.117942 0.117736 0.117600 0.117581 0.117695 0.117930 0.118250 0.118613 0.118973 0.119296 0.119557 0.119744 0.119857 0.119909 0.119922 0.119928 0.119958 0.120038 0.120185 0.120400 0.120677 0.121006 0.121375 0.121767 0.122160 0.122520 0.122803 0.122966 0.122974 0.122817 0.122511 0.122095 0.121626 0.121164 0.120770 0.120489 0.120353 0.120371 0.120526 0.120785 0.121100 0.121427 0.121729 0.121985 0.122184 0.122330 0.122433 0.122508 0.122570 0.122623 0.122659 0.122661 0.122613 0.122511 0.122375 0.122248 0.122180 0.122217 0.122379 0.122657 0.123014 0.123393 0.123738 0.124001 0.124157 0.124206 0.124173 0.124100 0.124035 0.124021 0.124084 0.124230 0.124440 0.124682 0.124919 0.125123 0.125279 0.125387 0.125459 0.125507 0.125542 0.125571 0.125599 0.125631 0.125678 0.125749 0.125855 0.125997 0.126174 0.126384 0.126625 0.126902 0.127218 0.127569 0.127938 0.128297 0.128612 0.128853 0.129006 0.129073 0.129077 0.129048 0.129026 0.129042 0.129119 0.129266 0.129477 0.129739 0.130035 0.130346 0.130649 0.130916 0.131112 0.131201 0.131161 0.130994 0.130726 0.130408 0.130098 0.129844 0.129674 0.129589 0.129570 0.129589 0.129618 0.129636 0.129637 0.129626 0.129617 0.129626 0.129665 0.129738 0.129844 0.129971 0.130113 0.130263 0.130420 0.130582 0.130740 0.130877 0.130971 0.130998 0.130948 0.130827 0.130662 0.130493 0.130363 0.130303 0.130320 0.130394 0.130485 0.130547 0.130543 0.130456 0.130297 0.130091 0.129865 0.129641 0.129429 0.129234 0.129069 0.128954 0.128913 0.128964 0.129100 0.129284 0.129463 0.129588 0.129633 0.129611 0.129562 0.129541 0.129591 0.129728 0.129942 0.130199 0.130461 0.130693 0.130871 0.130979 0.131005 0.130939 0.130771 0.130498 0.130130 0.129691 0.129224 0.128781 0.128412 0.128157 0.128032 0.128034 0.128142 0.128323 0.128546 0.128778 0.128994 0.129171 0.129297 0.129377 0.129434 0.129506 0.129636 0.129851 0.130146 0.130486 0.130811 0.131059 0.131189 0.131188 0.131075 0.130892 0.130683 0.130482 0.130308 0.130164 0.130040 0.129922 0.129798 0.129661 0.129513 0.129360 0.129214 0.129083 0.128970 0.128871 0.128775 0.128673 0.128557 0.128430 0.128301 0.128183 0.128093 0.128044 0.128053 0.128135 0.128302 0.128551 0.128861 0.129184 0.129455 0.129607 0.129595 0.129406 0.129066 0.128629 0.128163 0.127736 0.127401 0.127196 0.127135 0.127214 0.127409 0.127680 0.127985 0.128287 0.128565 0.128820 0.129065 0.129319 0.129591 0.129878 0.130155 0.130390 0.130555 0.130635 0.130643 0.130614 0.130600 0.130646 0.130773 0.130963 0.131157 0.131279 0.131259 0.131062 0.130705 0.130247 0.129775 0.129375 0.129116 0.129044 0.129176 0.129506 0.130000 0.130598 0.131216 0.131760 0.132136 0.132274 0.132139 0.131743 0.131146 0.130436 0.129712 0.129060 0.128529 0.128132 0.127852 0.127667 0.127560 0.127532 0.127593 0.127746 0.127974 0.128232 0.128466 0.128629 0.128697 0.128679 0.128610 0.128535 0.128491 0.128497 0.128552 0.128640 0.128741 0.128834 0.128904 0.128940 0.128938 0.128898 0.128828 0.128743 0.128661 0.128601 0.128579 0.128601 0.128656 0.128715 0.128736 0.128677 0.128515 0.128251 0.127919 0.127567 0.127243 0.126978 0.126780 0.126633 0.126514 0.126404 0.126293 0.126189 0.126104 0.126049 0.126025 0.126016 0.125999 0.125948 0.125851 0.125709 0.125544 0.125387 0.125272 0.125229 0.125275 0.125416 0.125640 0.125925 0.126242 0.126561 0.126854 0.127104 0.127306 0.127470 0.127611 0.127747 0.127884 0.128018 0.128133 0.128216 0.128262 0.128281 0.128299 0.128346 0.128450 0.128631 0.128893 0.129226 0.129599 0.129968 0.130269 0.130441 0.130430 0.130206 0.129773 0.129173 0.128479 0.127776 0.127153 0.126675 0.126382 0.126278 0.126343 0.126540 0.126825 0.127158 0.127506 0.127846 0.128159 0.128430 0.128640 0.128770 0.128803 0.128733 

0.139483 0.139903 0.140281 0.140604 0.140870 0.141098 0.141316 0.141557 0.141845 0.142187 0.142568 0.142955 0.143306 0.143577 0.143734 0.143763 0.143663 0.143447 0.143134 0.142755 0.142350 0.141961 0.141620 0.141337 0.141098 0.140875 0.140636 0.140359 0.140039 0.139693 0.139345 0.139025 0.138754 0.138537 0.138365 0.138211 0.138042 0.137827 0.137549 0.137206 0.136816 0.136407 0.136006 0.135634 0.135297 0.134992 0.134715 0.134461 0.134237 0.134048 0.133897 0.133778 0.133674 0.133565 0.133429 0.133255 0.133040 0.132787 0.132503 0.132197 0.131879 0.131562 0.131269 0.131026 0.130860 0.130790 0.130817 0.130930 0.131102 0.131306 0.131517 0.131712 0.131867 0.131957 0.131961 0.131863 0.131672 0.131414 0.131138 0.130895 0.130727 0.130657 0.130680 0.130778 0.130918 0.131069 0.131206 0.131307 0.131359 0.131357 0.131305 0.131220 0.131131 0.131070 0.131066 0.131130 0.131250 0.131392 0.131511 0.131567 0.131543 0.131451 0.131329 0.131221 0.131163 0.131166 0.131218 0.131288 0.131338 0.131338 0.131269 0.131131 0.130938 0.130715 0.130493 0.130299 0.130151 0.130054 0.130001 0.129974 0.129960 0.129949 0.129944 0.129951 0.129974 0.130015 0.130065 0.130114 0.130151 0.130176 0.130193 0.130207 0.130223 0.130239 0.130245 0.130234 0.130196 0.130135 0.130058 0.129977 0.129900 0.129823 0.129728 0.129585 0.129364 0.129047 0.128635 0.128159 0.127673 0.127243 0.126932 0.126784 0.126813 0.126995 0.127277 0.127594 0.127886 0.128115 0.128264 0.128340 0.128353 0.128310 0.128212 0.128056 0.127848 0.127608 0.127369 0.127169 0.127039 0.126993 0.127019 0.127087 0.127156 0.127192 0.127174 0.127105 0.127009 0.126920 0.126874 0.126892 0.126977 0.127111 0.127262 0.127392 0.127470 0.127476 0.127408 0.127282 0.127124 0.126964 0.126827 0.126730 0.126680 0.126683 0.126749 0.126888 0.127117 0.127443 0.127862 0.128351 0.128866 0.129352 0.129750 0.130009 0.130099 0.130018 0.129791 0.129464 0.129091 0.128720 0.128382 0.128091 0.127847 0.127639 0.127460 0.127309 0.127187 0.127099 0.127047 0.127027 0.127030 0.127048 0.127071 0.127089 0.127092 0.127074 0.127026 0.126945 0.126833 0.126690 0.126517 0.126307 0.126058 0.125773 0.125471 0.125191 0.124978 0.124874 0.124898 0.125038 0.125257 0.125503 0.125736 0.125934 0.126102 0.126262 0.126440 0.126650 0.126889 0.127141 0.127385 0.127607 0.127807 0.127994 0.128177 0.128357 0.128526 0.128667 0.128765 0.128816 0.128824 0.128803 0.128772 0.128744 0.128732 0.128748 0.128803 0.128903 0.129053 0.129246 0.129466 0.129692 0.129902 0.130078 0.130214 0.130311 0.130377 0.130423 0.130456 0.130475 0.130474 0.130440 0.130363 0.130243 0.130093 0.129935 0.129796 0.129700 0.129656 0.129664 0.129718 0.129812 0.129942 0.130102 0.130286 0.130479 0.130663 0.130817 0.130924 0.130979 0.130982 0.130949 0.130902 0.130869 0.130874 0.130931 0.131044 0.131197 0.131366 0.131516 0.131616 0.131647 0.131608 0.131515 0.131396 0.131282 0.131199 0.131163 0.131183 0.131258 0.131382 0.131540 0.131715 0.131891 0.132059 0.132219 0.132382 0.132555 0.132739 0.132919 0.133067 0.133148 0.133134 0.133015 0.132801 0.132524 0.132229 0.131966 0.131776 0.131683 0.131687 0.131765 0.131874 0.131970 0.132009 0.131966 0.131828 0.131602 0.131311 0.130991 0.130695 0.130478 0.130392 0.130470 0.130713 0.131092 0.131548 0.132012 0.132415 0.132709 0.132867 0.132893 0.132813 0.132664 0.132490 0.132324 0.132189 0.132093 0.132034 0.132005 0.131996 0.131997 0.131998 0.131992 0.131972 0.131943 0.131918 0.131917 0.131966 0.132090 0.132300 0.132589 0.132932 0.133281 0.133580 0.133776 0.133832 0.133736 0.133505 0.133175 0.132795 0.132410 0.132063 0.131789 0.131618 0.131570 0.131654 0.131862 0.132162 0.132503 0.132817 0.133034 0.133101 0.132991 0.132716 0.132325 0.131895 0.131512 0.131251 0.131154 0.131226 0.131428 0.131700 0.131971 0.132184 0.132301 0.132313 0.132233 0.132093 0.131930 0.131777 0.131654 0.131562 0.131487 0.131409 0.131311 0.131182 0.131025 0.130851 0.130677 0.130518 0.130384 0.130278 0.130195 0.130127 0.130070 0.130026 0.130010 0.130039 0.130125 0.130273 0.130476 0.130719 0.130985 0.131256 0.131514 0.131737 0.131893 0.131951 0.131880 0.131665 0.131310 0.130842 0.130307 0.129765 0.129275 0.128881 0.128611 0.128466 0.128432 0.128484 0.128591 0.128727 0.128862 0.128973 0.129036 0.129036 0.128962 0.128816 0.128608 0.128362 0.128111 0.127891 0.127728 0.127636 0.127606 0.127612 0.127613 0.127574 0.127468 0.127288 0.127045 0.126763 0.126472 0.126204 0.125983 0.125829 0.125751 0.125750 0.125814 0.125925 0.126063 0.126211 0.126366 0.126534 0.126730 0.126962 0.127227 0.127503 0.127756 0.127938 0.128012 0.127952 0.127755 0.127440 0.127044 0.126604 0.126148 0.125689 0.125225 0.124749 0.124266 0.123794 0.123364 0.123004 0.122731 0.122546 0.122432 0.122367 0.122327 0.122296 0.122260 0.122209 0.122129 0.122011 0.121844 0.121621 0.121341 0.121007 0.120633 0.120239 0.119854 0.119514 0.119253 0.119093 0.119039 0.119071 0.119148 0.119219 0.119234 0.119153 0.118961 0.118665 0.118296 0.117902 0.117538 0.117247 0.117058 0.116973 0.116975 0.117035 0.117124 0.117224 0.117326 0.117431 0.117539 0.117645 0.117732 0.117778 0.117763 0.117677 0.117532 0.117355 0.117186 0.117059 0.116997 0.116997 0.117034 0.117070 0.117068 0.117003 0.116873 0.116696 0.116501 0.116320 0.116181 0.116102 0.116095 0.116161 0.116289 0.116462 0.116653 0.116835 0.116989 0.117112 0.117216 0.117327 0.117469 0.117652 0.117865 0.118072 0.118228 0.118288 0.118233 0.118074 0.117857 0.117646 0.117507 0.117485 0.117596 0.117826 0.118140 0.118494 0.118846 0.119162 0.119421 0.119612 0.119736 0.119805 0.119839 0.119863 0.119907 0.119993 0.120138 0.120347 0.120617 0.120940 0.121305 0.121695 0.122084 0.122434 0.122702 0.122845 0.122831 0.122653 0.122331 0.121905 0.121429 0.120965 0.120571 0.120295 0.120170 0.120206 0.120386 0.120673 0.121017 0.121366 0.121682 0.121940 0.122132 0.122264 0.122353 0.122419 0.122480 0.122541 0.122594 0.122618 0.122591 0.122506 0.122380 0.122253 0.122176 0.122197 0.122338 0.122591 0.122920 0.123271 0.123587 0.123824 0.123958 0.123992 0.123949 0.123871 0.123803 0.123789 0.123853 0.124000 0.124215 0.124467 0.124719 0.124944 0.125125 0.125260 0.125357 0.125424 0.125469 0.125494 0.125502 0.125501 0.125504 0.125528 0.125590 0.125701 0.125862 0.126073 0.126329 0.126632 0.126978 0.127358 0.127752 0.128129 0.128457 0.128707 0.128867 0.128943 0.128958 0.128945 0.128939 0.128970 0.129059 0.129213 0.129427 0.129690 0.129987 0.130302 0.130614 0.130894 0.131107 0.131215 0.131192 0.131036 0.130773 0.130452 0.130130 0.129857 0.129662 0.129550 0.129505 0.129500 0.129511 0.129520 0.129521 0.129518 0.129524 0.129551 0.129605 0.129686 0.129789 0.129903 0.130022 0.130146 0.130277 0.130418 0.130561 0.130692 0.130785 0.130816 0.130771 0.130654 0.130492 0.130325 0.130198 0.130141 0.130160 0.130234 0.130324 0.130380 0.130366 0.130270 0.130101 0.129888 0.129661 0.129442 0.129242 0.129068 0.128930 0.128847 0.128843 0.128930 0.129097 0.129305 0.129499 0.129628 0.129670 0.129640 0.129582 0.129554 0.129601 0.129739 0.129957 0.130221 0.130493 0.130736 0.130928 0.131049 0.131089 0.131035 0.130875 0.130603 0.130223 0.129759 0.129252 0.128756 0.128328 0.128014 0.127842 0.127812 0.127905 0.128091 0.128332 0.128593 0.128840 0.129046 0.129193 0.129282 0.129335 0.129392 0.129498 0.129683 0.129951 0.130270 0.130583 0.130828 0.130962 0.130969 0.130866 0.130689 0.130482 0.130280 0.130103 0.129957 0.129833 0.129720 0.129604 0.129479 0.129345 0.129205 0.129068 0.128941 0.128826 0.128717 0.128606 0.128486 0.128354 0.128218 0.128088 0.127981 0.127910 0.127889 0.127929 0.128041 0.128232 0.128500 0.128821 0.129150 0.129423 0.129577 0.129567 0.129380 0.129044 0.128612 0.128150 0.127723 0.127383 0.127164 0.127083 0.127136 0.127303 0.127551 0.127840 0.128138 0.128425 0.128698 0.128970 0.129255 0.129560 0.129876 0.130179 0.130433 0.130609 0.130692 0.130694 0.130655 0.130625 0.130655 0.130766 0.130942 0.131127 0.131240 0.131210 0.131001 0.130627 0.130146 0.129644 0.129212 0.128922 0.128824 0.128941 0.129271 0.129780 0.130407 0.131065 0.131650 0.132063 0.132227 0.132107 0.131717 0.131119 0.130407 0.129681 0.129026 0.128489 0.128081 0.127786 0.127580 0.127452 0.127408 0.127459 0.127610 0.127840 0.128102 0.128340 0.128503 0.128570 0.128553 0.128490 0.128427 0.128401 0.128429 0.128506 0.128616 0.128734 0.128842 0.128925 0.128973 0.128980 0.128948 0.128881 0.128795 0.128709 0.128645 0.128622 0.128647 0.128708 0.128775 0.128804 0.128750 0.128588 0.128321 0.127983 0.127624 0.127295 0.127027 0.126826 0.126676 0.126553 0.126432 0.126305 0.126177 0.126064 0.125980 0.125928 0.125899 0.125872 0.125821 0.125733 0.125606 0.125458 0.125318 0.125219 0.125191 0.125250 0.125402 0.125637 0.125933 0.126259 0.126585 0.126882 0.127132 0.127332 0.127493 0.127632 0.127767 0.127908 0.128045 0.128164 0.128246 0.128286 0.128295 0.128300 0.128336 0.128435 0.128618 0.128889 0.129232 0.129613 0.129981 0.130273 0.130428 0.130395 0.130150 0.129701 0.129091 0.128392 0.127689 0.127068 0.126597 0.126314 0.126228 0.126318 0.126544 0.126858 0.127216 0.127579 0.127925 0.128236 0.128500 0.128701 0.128821 0.128845 0.128768 

0.139113 0.139541 0.139927 0.140255 0.140524 0.140754 0.140977 0.141227 0.141529 0.141889 0.142292 0.142705 0.143086 0.143392 0.143592 0.143670 0.143622 0.143458 0.143195 0.142860 0.142494 0.142138 0.141824 0.141563 0.141343 0.141136 0.140914 0.140657 0.140361 0.140038 0.139710 0.139401 0.139131 0.138904 0.138711 0.138527 0.138321 0.138062 0.137734 0.137337 0.136891 0.136427 0.135978 0.135570 0.135213 0.134908 0.134648 0.134427 0.134244 0.134096 0.133980 0.133882 0.133783 0.133660 0.133498 0.133288 0.133035 0.132749 0.132441 0.132122 0.131802 0.131492 0.131210 0.130979 0.130825 0.130766 0.130805 0.130930 0.131118 0.131340 0.131570 0.131780 0.131946 0.132042 0.132043 0.131938 0.131734 0.131461 0.131170 0.130913 0.130734 0.130657 0.130679 0.130779 0.130927 0.131088 0.131236 0.131347 0.131406 0.131405 0.131349 0.131255 0.131153 0.131077 0.131059 0.131111 0.131223 0.131361 0.131479 0.131537 0.131517 0.131428 0.131309 0.131204 0.131149 0.131155 0.131209 0.131280 0.131332 0.131334 0.131271 0.131141 0.130956 0.130741 0.130523 0.130326 0.130167 0.130052 0.129974 0.129920 0.129877 0.129841 0.129814 0.129803 0.129813 0.129844 0.129889 0.129936 0.129979 0.130016 0.130049 0.130085 0.130124 0.130159 0.130179 0.130173 0.130136 0.130072 0.129993 0.129915 0.129844 0.129774 0.129682 0.129535 0.129301 0.128963 0.128527 0.128028 0.127523 0.127081 0.126768 0.126625 0.126666 0.126865 0.127171 0.127519 0.127845 0.128109 0.128290 0.128392 0.128422 0.128387 0.128287 0.128122 0.127899 0.127639 0.127378 0.127157 0.127009 0.126950 0.126970 0.127038 0.127110 0.127148 0.127130 0.127057 0.126954 0.126858 0.126805 0.126818 0.126902 0.127040 0.127199 0.127343 0.127437 0.127461 0.127409 0.127293 0.127138 0.126970 0.126816 0.126696 0.126620 0.126598 0.126641 0.126761 0.126973 0.127283 0.127687 0.128161 0.128665 0.129145 0.129543 0.129810 0.129915 0.129852 0.129643 0.129331 0.128965 0.128594 0.128250 0.127950 0.127697 0.127485 0.127306 0.127156 0.127038 0.126951 0.126897 0.126873 0.126871 0.126884 0.126903 0.126919 0.126922 0.126903 0.126853 0.126771 0.126658 0.126520 0.126358 0.126167 0.125942 0.125682 0.125403 0.125137 0.124927 0.124814 0.124818 0.124933 0.125124 0.125347 0.125562 0.125749 0.125913 0.126074 0.126255 0.126470 0.126714 0.126972 0.127222 0.127451 0.127661 0.127858 0.128051 0.128240 0.128413 0.128554 0.128648 0.128690 0.128686 0.128654 0.128612 0.128575 0.128559 0.128574 0.128632 0.128744 0.128913 0.129135 0.129394 0.129663 0.129914 0.130124 0.130279 0.130375 0.130422 0.130431 0.130415 0.130380 0.130325 0.130242 0.130127 0.129981 0.129818 0.129660 0.129534 0.129457 0.129437 0.129471 0.129550 0.129663 0.129808 0.129982 0.130179 0.130386 0.130585 0.130755 0.130878 0.130943 0.130952 0.130918 0.130867 0.130828 0.130827 0.130880 0.130989 0.131138 0.131300 0.131439 0.131526 0.131544 0.131491 0.131387 0.131260 0.131142 0.131059 0.131029 0.131059 0.131147 0.131287 0.131463 0.131658 0.131854 0.132038 0.132209 0.132373 0.132540 0.132709 0.132871 0.132999 0.133064 0.133040 0.132916 0.132704 0.132433 0.132150 0.131903 0.131733 0.131663 0.131690 0.131789 0.131916 0.132021 0.132064 0.132018 0.131873 0.131635 0.131326 0.130982 0.130654 0.130400 0.130274 0.130313 0.130522 0.130876 0.131320 0.131787 0.132208 0.132528 0.132719 0.132774 0.132714 0.132576 0.132399 0.132223 0.132074 0.131965 0.131897 0.131864 0.131855 0.131858 0.131864 0.131862 0.131849 0.131830 0.131815 0.131825 0.131884 0.132013 0.132223 0.132509 0.132843 0.133182 0.133470 0.133657 0.133706 0.133608 0.133380 0.133056 0.132682 0.132302 0.131956 0.131677 0.131494 0.131428 0.131490 0.131672 0.131948 0.132271 0.132576 0.132798 0.132883 0.132802 0.132561 0.132203 0.131800 0.131432 0.131175 0.131071 0.131125 0.131301 0.131540 0.131775 0.131952 0.132041 0.132037 0.131957 0.131833 0.131698 0.131579 0.131489 0.131423 0.131361 0.131284 0.131174 0.131026 0.130846 0.130652 0.130464 0.130302 0.130175 0.130085 0.130022 0.129972 0.129927 0.129886 0.129861 0.129871 0.129931 0.130050 0.130225 0.130446 0.130697 0.130962 0.131221 0.131448 0.131608 0.131665 0.131589 0.131363 0.130995 0.130514 0.129972 0.129429 0.128947 0.128572 0.128331 0.128223 0.128232 0.128329 0.128480 0.128652 0.128813 0.128936 0.129000 0.128989 0.128898 0.128730 0.128501 0.128237 0.127973 0.127746 0.127584 0.127497 0.127475 0.127487 0.127491 0.127450 0.127337 0.127149 0.126898 0.126612 0.126324 0.126062 0.125853 0.125711 0.125644 0.125649 0.125712 0.125815 0.125937 0.126067 0.126207 0.126369 0.126571 0.126824 0.127121 0.127438 0.127730 0.127950 0.128053 0.128012 0.127827 0.127519 0.127126 0.126690 0.126241 0.125790 0.125333 0.124862 0.124378 0.123895 0.123443 0.123052 0.122743 0.122519 0.122371 0.122277 0.122219 0.122179 0.122143 0.122099 0.122033 0.121932 0.121784 0.121579 0.121314 0.120991 0.120622 0.120228 0.119838 0.119489 0.119215 0.119038 0.118963 0.118971 0.119021 0.119066 0.119058 0.118960 0.118758 0.118461 0.118099 0.117720 0.117375 0.117110 0.116947 0.116888 0.116912 0.116988 0.117085 0.117184 0.117277 0.117368 0.117460 0.117551 0.117628 0.117670 0.117655 0.117576 0.117439 0.117273 0.117116 0.117003 0.116956 0.116972 0.117026 0.117078 0.117088 0.117031 0.116902 0.116719 0.116513 0.116316 0.116160 0.116067 0.116047 0.116105 0.116229 0.116399 0.116587 0.116764 0.116912 0.117028 0.117127 0.117235 0.117373 0.117554 0.117764 0.117967 0.118118 0.118172 0.118109 0.117944 0.117721 0.117507 0.117367 0.117345 0.117456 0.117685 0.117996 0.118345 0.118692 0.119006 0.119267 0.119467 0.119606 0.119695 0.119751 0.119798 0.119858 0.119955 0.120104 0.120311 0.120577 0.120895 0.121254 0.121636 0.122013 0.122348 0.122595 0.122715 0.122681 0.122489 0.122159 0.121732 0.121261 0.120804 0.120419 0.120156 0.120050 0.120110 0.120321 0.120641 0.121016 0.121388 0.121714 0.121969 0.122146 0.122258 0.122324 0.122372 0.122424 0.122486 0.122550 0.122590 0.122581 0.122510 0.122390 0.122259 0.122168 0.122166 0.122277 0.122496 0.122789 0.123102 0.123384 0.123592 0.123705 0.123728 0.123683 0.123610 0.123551 0.123544 0.123613 0.123766 0.123987 0.124249 0.124521 0.124773 0.124989 0.125163 0.125298 0.125397 0.125461 0.125491 0.125486 0.125454 0.125412 0.125386 0.125401 0.125474 0.125613 0.125818 0.126086 0.126409 0.126780 0.127185 0.127601 0.127995 0.128333 0.128590 0.128755 0.128837 0.128862 0.128860 0.128867 0.128911 0.129009 0.129166 0.129380 0.129640 0.129935 0.130251 0.130572 0.130869 0.131104 0.131239 0.131242 0.131108 0.130857 0.130536 0.130201 0.129904 0.129676 0.129527 0.129446 0.129410 0.129398 0.129394 0.129395 0.129403 0.129429 0.129480 0.129557 0.129656 0.129765 0.129873 0.129976 0.130075 0.130179 0.130293 0.130415 0.130530 0.130615 0.130642 0.130598 0.130486 0.130330 0.130169 0.130047 0.129991 0.130009 0.130078 0.130156 0.130196 0.130164 0.130046 0.129859 0.129633 0.129401 0.129187 0.129003 0.128854 0.128749 0.128703 0.128737 0.128857 0.129049 0.129272 0.129470 0.129595 0.129627 0.129585 0.129516 0.129479 0.129519 0.129654 0.129872 0.130142 0.130424 0.130681 0.130889 0.131028 0.131085 0.131045 0.130895 0.130624 0.130234 0.129746 0.129199 0.128651 0.128164 0.127794 0.127574 0.127513 0.127595 0.127788 0.128053 0.128349 0.128634 0.128877 0.129053 0.129160 0.129216 0.129261 0.129342 0.129495 0.129727 0.130012 0.130297 0.130525 0.130649 0.130654 0.130550 0.130375 0.130168 0.129967 0.129792 0.129650 0.129535 0.129434 0.129334 0.129227 0.129111 0.128990 0.128868 0.128751 0.128637 0.128523 0.128400 0.128264 0.128118 0.127972 0.127842 0.127745 0.127697 0.127708 0.127783 0.127928 0.128146 0.128431 0.128760 0.129091 0.129362 0.129514 0.129502 0.129318 0.128988 0.128565 0.128114 0.127695 0.127358 0.127135 0.127041 0.127074 0.127218 0.127444 0.127718 0.128009 0.128299 0.128587 0.128881 0.129192 0.129525 0.129867 0.130190 0.130458 0.130641 0.130725 0.130723 0.130674 0.130630 0.130640 0.130730 0.130885 0.131049 0.131145 0.131101 0.130881 0.130493 0.129997 0.129474 0.129015 0.128695 0.128568 0.128663 0.128980 0.129489 0.130128 0.130805 0.131414 0.131850 0.132033 0.131928 0.131549 0.130962 0.130261 0.129546 0.128898 0.128362 0.127946 0.127634 0.127406 0.127256 0.127194 0.127236 0.127384 0.127618 0.127886 0.128128 0.128292 0.128358 0.128338 0.128273 0.128212 0.128192 0.128229 0.128318 0.128440 0.128572 0.128696 0.128798 0.128869 0.128901 0.128892 0.128846 0.128774 0.128696 0.128636 0.128616 0.128645 0.128714 0.128792 0.128831 0.128786 0.128630 0.128364 0.128022 0.127657 0.127319 0.127041 0.126830 0.126670 0.126536 0.126405 0.126267 0.126128 0.126003 0.125907 0.125846 0.125812 0.125784 0.125739 0.125660 0.125545 0.125410 0.125281 0.125190 0.125167 0.125229 0.125382 0.125618 0.125916 0.126246 0.126574 0.126873 0.127125 0.127324 0.127484 0.127625 0.127766 0.127914 0.128063 0.128191 0.128278 0.128315 0.128312 0.128300 0.128315 0.128395 0.128563 0.128825 0.129161 0.129536 0.129893 0.130170 0.130306 0.130256 0.129997 0.129541 0.128930 0.128234 0.127536 0.126920 0.126457 0.126186 0.126118 0.126233 0.126489 0.126833 0.127214 0.127593 0.127944 0.128252 0.128507 0.128698 0.128809 0.128827 0.128746 

0.138648 0.139075 0.139467 0.139806 0.140089 0.140335 0.140574 0.140840 0.141157 0.141529 0.141943 0.142369 0.142767 0.143100 0.143337 0.143462 0.143468 0.143360 0.143149 0.142865 0.142545 0.142232 0.141958 0.141732 0.141541 0.141361 0.141162 0.140928 0.140654 0.140350 0.140036 0.139735 0.139464 0.139227 0.139016 0.138807 0.138567 0.138267 0.137890 0.137437 0.136932 0.136410 0.135910 0.135465 0.135090 0.134787 0.134550 0.134369 0.134233 0.134134 0.134059 0.133987 0.133895 0.133762 0.133575 0.133331 0.133042 0.132724 0.132393 0.132063 0.131742 0.131440 0.131171 0.130956 0.130816 0.130770 0.130821 0.130958 0.131158 0.131391 0.131630 0.131847 0.132015 0.132107 0.132101 0.131984 0.131766 0.131480 0.131175 0.130906 0.130719 0.130637 0.130659 0.130764 0.130922 0.131098 0.131262 0.131387 0.131456 0.131459 0.131399 0.131295 0.131178 0.131085 0.131050 0.131088 0.131189 0.131320 0.131435 0.131491 0.131469 0.131380 0.131260 0.131154 0.131096 0.131099 0.131148 0.131215 0.131263 0.131265 0.131205 0.131083 0.130911 0.130709 0.130502 0.130312 0.130154 0.130033 0.129942 0.129871 0.129810 0.129754 0.129707 0.129677 0.129670 0.129685 0.129717 0.129757 0.129800 0.129845 0.129896 0.129956 0.130020 0.130078 0.130115 0.130115 0.130076 0.130003 0.129914 0.129826 0.129750 0.129676 0.129581 0.129427 0.129182 0.128827 0.128374 0.127859 0.127344 0.126899 0.126587 0.126452 0.126504 0.126720 0.127048 0.127423 0.127782 0.128080 0.128296 0.128427 0.128479 0.128457 0.128360 0.128190 0.127953 0.127673 0.127388 0.127140 0.126967 0.126888 0.126894 0.126953 0.127023 0.127060 0.127041 0.126967 0.126861 0.126762 0.126707 0.126720 0.126807 0.126951 0.127121 0.127280 0.127393 0.127435 0.127400 0.127295 0.127142 0.126966 0.126794 0.126648 0.126544 0.126493 0.126509 0.126606 0.126797 0.127089 0.127476 0.127937 0.128432 0.128909 0.129314 0.129598 0.129730 0.129701 0.129528 0.129247 0.128903 0.128540 0.128194 0.127882 0.127613 0.127384 0.127192 0.127034 0.126909 0.126818 0.126760 0.126732 0.126728 0.126740 0.126760 0.126778 0.126784 0.126766 0.126716 0.126631 0.126517 0.126380 0.126225 0.126049 0.125845 0.125608 0.125349 0.125095 0.124886 0.124762 0.124745 0.124833 0.124998 0.125199 0.125399 0.125578 0.125738 0.125899 0.126081 0.126296 0.126540 0.126796 0.127046 0.127279 0.127495 0.127703 0.127910 0.128113 0.128300 0.128450 0.128548 0.128589 0.128581 0.128541 0.128489 0.128442 0.128415 0.128421 0.128474 0.128585 0.128763 0.129003 0.129288 0.129590 0.129873 0.130108 0.130274 0.130367 0.130392 0.130366 0.130304 0.130220 0.130117 0.129992 0.129845 0.129678 0.129506 0.129350 0.129235 0.129177 0.129179 0.129236 0.129337 0.129472 0.129637 0.129830 0.130044 0.130268 0.130484 0.130670 0.130807 0.130884 0.130901 0.130873 0.130824 0.130784 0.130780 0.130829 0.130931 0.131070 0.131219 0.131344 0.131416 0.131419 0.131355 0.131242 0.131109 0.130990 0.130909 0.130885 0.130924 0.131024 0.131174 0.131361 0.131563 0.131764 0.131950 0.132118 0.132274 0.132426 0.132578 0.132720 0.132831 0.132883 0.132851 0.132725 0.132514 0.132251 0.131979 0.131749 0.131601 0.131559 0.131616 0.131743 0.131895 0.132020 0.132076 0.132037 0.131893 0.131650 0.131331 0.130971 0.130620 0.130338 0.130180 0.130184 0.130360 0.130686 0.131113 0.131574 0.132002 0.132341 0.132557 0.132638 0.132598 0.132468 0.132289 0.132102 0.131936 0.131811 0.131731 0.131692 0.131682 0.131689 0.131700 0.131706 0.131704 0.131697 0.131696 0.131722 0.131795 0.131934 0.132150 0.132434 0.132760 0.133087 0.133360 0.133530 0.133566 0.133460 0.133229 0.132909 0.132541 0.132168 0.131825 0.131544 0.131351 0.131268 0.131306 0.131462 0.131712 0.132014 0.132311 0.132539 0.132645 0.132598 0.132396 0.132075 0.131701 0.131352 0.131100 0.130990 0.131028 0.131179 0.131385 0.131582 0.131722 0.131779 0.131754 0.131668 0.131552 0.131440 0.131353 0.131295 0.131257 0.131217 0.131150 0.131039 0.130881 0.130685 0.130474 0.130273 0.130106 0.129985 0.129911 0.129871 0.129845 0.129817 0.129784 0.129754 0.129747 0.129782 0.129871 0.130015 0.130209 0.130440 0.130692 0.130944 0.131168 0.131328 0.131383 0.131303 0.131072 0.130697 0.130213 0.129671 0.129136 0.128669 0.128316 0.128103 0.128028 0.128074 0.128208 0.128394 0.128595 0.128778 0.128913 0.128978 0.128961 0.128858 0.128675 0.128431 0.128154 0.127880 0.127648 0.127484 0.127400 0.127382 0.127396 0.127399 0.127352 0.127230 0.127030 0.126770 0.126480 0.126193 0.125939 0.125740 0.125612 0.125556 0.125568 0.125631 0.125725 0.125835 0.125951 0.126081 0.126243 0.126459 0.126738 0.127074 0.127435 0.127773 0.128032 0.128166 0.128146 0.127972 0.127668 0.127275 0.126837 0.126387 0.125938 0.125484 0.125015 0.124526 0.124031 0.123556 0.123134 0.122789 0.122527 0.122344 0.122224 0.122147 0.122096 0.122057 0.122014 0.121953 0.121857 0.121715 0.121514 0.121251 0.120928 0.120556 0.120157 0.119761 0.119404 0.119118 0.118928 0.118835 0.118821 0.118849 0.118871 0.118842 0.118732 0.118526 0.118235 0.117888 0.117533 0.117217 0.116983 0.116851 0.116819 0.116864 0.116952 0.117054 0.117148 0.117231 0.117306 0.117381 0.117457 0.117523 0.117560 0.117545 0.117470 0.117340 0.117180 0.117029 0.116923 0.116884 0.116909 0.116973 0.117035 0.117053 0.117001 0.116872 0.116683 0.116465 0.116252 0.116078 0.115968 0.115936 0.115985 0.116106 0.116274 0.116461 0.116637 0.116783 0.116897 0.116996 0.117103 0.117243 0.117423 0.117630 0.117828 0.117970 0.118014 0.117942 0.117768 0.117540 0.117324 0.117186 0.117169 0.117285 0.117517 0.117831 0.118182 0.118531 0.118849 0.119117 0.119328 0.119484 0.119593 0.119669 0.119735 0.119811 0.119918 0.120072 0.120281 0.120545 0.120860 0.121214 0.121588 0.121953 0.122270 0.122498 0.122598 0.122549 0.122349 0.122020 0.121600 0.121141 0.120698 0.120329 0.120083 0.119998 0.120085 0.120326 0.120677 0.121077 0.121467 0.121799 0.122047 0.122207 0.122294 0.122336 0.122363 0.122401 0.122460 0.122528 0.122579 0.122582 0.122520 0.122401 0.122261 0.122151 0.122120 0.122195 0.122374 0.122625 0.122899 0.123146 0.123327 0.123425 0.123444 0.123407 0.123348 0.123305 0.123310 0.123388 0.123543 0.123768 0.124039 0.124328 0.124611 0.124867 0.125088 0.125270 0.125410 0.125504 0.125546 0.125534 0.125477 0.125396 0.125322 0.125290 0.125324 0.125438 0.125633 0.125903 0.126239 0.126628 0.127052 0.127484 0.127890 0.128238 0.128501 0.128671 0.128758 0.128788 0.128794 0.128809 0.128859 0.128960 0.129117 0.129326 0.129579 0.129868 0.130185 0.130513 0.130826 0.131086 0.131252 0.131289 0.131183 0.130952 0.130636 0.130290 0.129968 0.129705 0.129514 0.129391 0.129318 0.129278 0.129258 0.129255 0.129273 0.129318 0.129395 0.129500 0.129621 0.129744 0.129856 0.129950 0.130031 0.130111 0.130198 0.130295 0.130389 0.130459 0.130479 0.130434 0.130326 0.130179 0.130028 0.129914 0.129861 0.129876 0.129934 0.129995 0.130012 0.129952 0.129807 0.129594 0.129349 0.129107 0.128896 0.128726 0.128603 0.128531 0.128523 0.128590 0.128737 0.128945 0.129171 0.129364 0.129478 0.129497 0.129441 0.129361 0.129313 0.129343 0.129471 0.129686 0.129957 0.130247 0.130518 0.130744 0.130905 0.130982 0.130959 0.130821 0.130554 0.130158 0.129650 0.129069 0.128476 0.127938 0.127518 0.127256 0.127168 0.127242 0.127446 0.127737 0.128068 0.128394 0.128675 0.128884 0.129014 0.129080 0.129120 0.129181 0.129301 0.129494 0.129737 0.129985 0.130182 0.130284 0.130272 0.130158 0.129976 0.129765 0.129564 0.129393 0.129261 0.129159 0.129076 0.128998 0.128915 0.128824 0.128727 0.128627 0.128526 0.128422 0.128309 0.128180 0.128033 0.127874 0.127718 0.127587 0.127501 0.127475 0.127517 0.127627 0.127804 0.128046 0.128345 0.128677 0.129002 0.129265 0.129409 0.129393 0.129211 0.128889 0.128479 0.128043 0.127640 0.127314 0.127094 0.126996 0.127019 0.127148 0.127358 0.127619 0.127904 0.128195 0.128491 0.128799 0.129128 0.129478 0.129834 0.130166 0.130439 0.130622 0.130704 0.130699 0.130642 0.130587 0.130580 0.130646 0.130772 0.130908 0.130981 0.130921 0.130692 0.130301 0.129800 0.129268 0.128791 0.128446 0.128289 0.128353 0.128644 0.129133 0.129761 0.130434 0.131045 0.131486 0.131678 0.131586 0.131226 0.130662 0.129987 0.129299 0.128673 0.128148 0.127732 0.127409 0.127163 0.126993 0.126915 0.126948 0.127096 0.127334 0.127608 0.127853 0.128016 0.128075 0.128045 0.127970 0.127899 0.127871 0.127903 0.127989 0.128111 0.128249 0.128387 0.128512 0.128614 0.128684 0.128714 0.128703 0.128658 0.128599 0.128551 0.128538 0.128573 0.128649 0.128738 0.128792 0.128763 0.128620 0.128363 0.128025 0.127655 0.127307 0.127013 0.126783 0.126605 0.126456 0.126317 0.126176 0.126040 0.125922 0.125835 0.125784 0.125759 0.125740 0.125703 0.125632 0.125524 0.125394 0.125267 0.125175 0.125148 0.125204 0.125350 0.125579 0.125872 0.126199 0.126528 0.126829 0.127082 0.127284 0.127446 0.127591 0.127740 0.127901 0.128065 0.128208 0.128305 0.128343 0.128330 0.128296 0.128282 0.128330 0.128468 0.128701 0.129013 0.129365 0.129699 0.129955 0.130073 0.130010 0.129747 0.129294 0.128691 0.128005 0.127317 0.126710 0.126253 0.125992 0.125939 0.126074 0.126354 0.126722 0.127124 0.127516 0.127870 0.128174 0.128421 0.128602 0.128706 0.128721 0.128641 

0.138103 0.138515 0.138906 0.139257 0.139563 0.139837 0.140105 0.140396 0.140731 0.141114 0.141532 0.141961 0.142368 0.142720 0.142990 0.143159 0.143217 0.143163 0.143009 0.142778 0.142511 0.142251 0.142028 0.141849 0.141701 0.141555 0.141386 0.141176 0.140921 0.140630 0.140324 0.140025 0.139749 0.139505 0.139281 0.139053 0.138787 0.138452 0.138030 0.137524 0.136961 0.136382 0.135833 0.135352 0.134960 0.134662 0.134449 0.134308 0.134220 0.134169 0.134133 0.134088 0.134006 0.133866 0.133659 0.133388 0.133070 0.132725 0.132376 0.132038 0.131718 0.131425 0.131170 0.130969 0.130844 0.130809 0.130870 0.131015 0.131220 0.131457 0.131695 0.131909 0.132071 0.132155 0.132138 0.132010 0.131782 0.131484 0.131168 0.130889 0.130693 0.130605 0.130625 0.130737 0.130907 0.131100 0.131284 0.131427 0.131508 0.131516 0.131453 0.131338 0.131205 0.131095 0.131042 0.131066 0.131156 0.131279 0.131389 0.131441 0.131415 0.131322 0.131198 0.131087 0.131022 0.131016 0.131056 0.131111 0.131150 0.131148 0.131091 0.130978 0.130820 0.130636 0.130446 0.130272 0.130126 0.130011 0.129921 0.129846 0.129776 0.129708 0.129645 0.129597 0.129569 0.129564 0.129576 0.129602 0.129639 0.129688 0.129754 0.129835 0.129926 0.130008 0.130062 0.130071 0.130029 0.129944 0.129839 0.129734 0.129643 0.129558 0.129454 0.129293 0.129040 0.128679 0.128218 0.127698 0.127180 0.126736 0.126429 0.126300 0.126361 0.126588 0.126931 0.127326 0.127711 0.128039 0.128286 0.128446 0.128522 0.128517 0.128429 0.128259 0.128014 0.127718 0.127409 0.127134 0.126933 0.126827 0.126812 0.126858 0.126919 0.126953 0.126934 0.126861 0.126758 0.126661 0.126608 0.126625 0.126718 0.126869 0.127050 0.127222 0.127349 0.127407 0.127385 0.127288 0.127134 0.126949 0.126760 0.126589 0.126456 0.126376 0.126366 0.126441 0.126614 0.126891 0.127266 0.127719 0.128210 0.128692 0.129112 0.129423 0.129592 0.129607 0.129481 0.129241 0.128927 0.128579 0.128231 0.127904 0.127611 0.127356 0.127140 0.126963 0.126825 0.126724 0.126660 0.126628 0.126621 0.126635 0.126658 0.126682 0.126693 0.126678 0.126628 0.126540 0.126421 0.126282 0.126129 0.125961 0.125770 0.125550 0.125306 0.125061 0.124852 0.124717 0.124684 0.124752 0.124898 0.125085 0.125276 0.125453 0.125614 0.125776 0.125956 0.126166 0.126403 0.126651 0.126894 0.127125 0.127345 0.127562 0.127784 0.128006 0.128213 0.128381 0.128493 0.128542 0.128538 0.128495 0.128436 0.128378 0.128336 0.128325 0.128362 0.128461 0.128633 0.128876 0.129171 0.129488 0.129787 0.130033 0.130200 0.130282 0.130285 0.130228 0.130130 0.130009 0.129871 0.129718 0.129550 0.129373 0.129199 0.129050 0.128946 0.128903 0.128922 0.128998 0.129119 0.129275 0.129464 0.129679 0.129916 0.130161 0.130395 0.130596 0.130746 0.130833 0.130860 0.130840 0.130798 0.130763 0.130760 0.130806 0.130901 0.131029 0.131164 0.131274 0.131332 0.131323 0.131250 0.131130 0.130993 0.130872 0.130794 0.130776 0.130822 0.130930 0.131087 0.131275 0.131474 0.131665 0.131836 0.131986 0.132120 0.132249 0.132379 0.132503 0.132600 0.132643 0.132607 0.132481 0.132274 0.132017 0.131756 0.131543 0.131420 0.131406 0.131497 0.131658 0.131841 0.131991 0.132067 0.132040 0.131901 0.131659 0.131334 0.130965 0.130601 0.130301 0.130121 0.130100 0.130251 0.130553 0.130960 0.131410 0.131838 0.132187 0.132419 0.132520 0.132496 0.132376 0.132197 0.132000 0.131819 0.131676 0.131581 0.131531 0.131515 0.131522 0.131536 0.131550 0.131558 0.131564 0.131581 0.131627 0.131720 0.131877 0.132104 0.132393 0.132717 0.133032 0.133287 0.133438 0.133455 0.133334 0.133096 0.132775 0.132412 0.132046 0.131708 0.131426 0.131226 0.131127 0.131143 0.131274 0.131501 0.131786 0.132076 0.132312 0.132440 0.132424 0.132258 0.131970 0.131622 0.131288 0.131041 0.130926 0.130949 0.131079 0.131257 0.131424 0.131531 0.131560 0.131514 0.131419 0.131309 0.131214 0.131152 0.131124 0.131114 0.131097 0.131046 0.130943 0.130783 0.130579 0.130356 0.130145 0.129973 0.129858 0.129799 0.129780 0.129778 0.129769 0.129745 0.129713 0.129690 0.129700 0.129759 0.129872 0.130038 0.130244 0.130478 0.130718 0.130935 0.131090 0.131143 0.131061 0.130829 0.130456 0.129976 0.129444 0.128922 0.128473 0.128141 0.127950 0.127899 0.127969 0.128128 0.128338 0.128562 0.128763 0.128911 0.128982 0.128965 0.128857 0.128669 0.128418 0.128136 0.127858 0.127622 0.127457 0.127372 0.127352 0.127363 0.127359 0.127300 0.127165 0.126952 0.126681 0.126385 0.126098 0.125850 0.125664 0.125548 0.125505 0.125524 0.125589 0.125680 0.125781 0.125889 0.126016 0.126185 0.126418 0.126727 0.127103 0.127509 0.127892 0.128191 0.128356 0.128357 0.128193 0.127889 0.127491 0.127045 0.126586 0.126130 0.125671 0.125197 0.124701 0.124194 0.123700 0.123251 0.122874 0.122581 0.122370 0.122226 0.122132 0.122071 0.122024 0.121976 0.121909 0.121807 0.121655 0.121445 0.121170 0.120836 0.120454 0.120046 0.119642 0.119278 0.118985 0.118785 0.118679 0.118650 0.118660 0.118665 0.118623 0.118506 0.118304 0.118025 0.117702 0.117375 0.117093 0.116892 0.116790 0.116782 0.116844 0.116941 0.117043 0.117130 0.117201 0.117261 0.117322 0.117385 0.117441 0.117472 0.117457 0.117382 0.117254 0.117096 0.116946 0.116840 0.116800 0.116826 0.116892 0.116957 0.116979 0.116929 0.116798 0.116603 0.116372 0.116142 0.115949 0.115821 0.115774 0.115815 0.115932 0.116102 0.116292 0.116473 0.116623 0.116743 0.116845 0.116957 0.117098 0.117278 0.117479 0.117668 0.117797 0.117827 0.117741 0.117556 0.117322 0.117107 0.116974 0.116965 0.117092 0.117336 0.117660 0.118021 0.118379 0.118708 0.118988 0.119214 0.119385 0.119509 0.119600 0.119677 0.119761 0.119874 0.120031 0.120243 0.120509 0.120826 0.121180 0.121550 0.121906 0.122211 0.122424 0.122512 0.122455 0.122256 0.121935 0.121529 0.121086 0.120660 0.120308 0.120081 0.120015 0.120124 0.120389 0.120763 0.121183 0.121584 0.121917 0.122157 0.122301 0.122367 0.122388 0.122396 0.122422 0.122474 0.122542 0.122597 0.122604 0.122543 0.122418 0.122262 0.122127 0.122062 0.122098 0.122235 0.122445 0.122682 0.122899 0.123060 0.123151 0.123176 0.123155 0.123117 0.123094 0.123114 0.123198 0.123353 0.123575 0.123849 0.124152 0.124462 0.124760 0.125032 0.125267 0.125456 0.125588 0.125650 0.125640 0.125565 0.125450 0.125334 0.125258 0.125255 0.125343 0.125524 0.125791 0.126132 0.126531 0.126967 0.127410 0.127828 0.128185 0.128455 0.128631 0.128723 0.128755 0.128763 0.128779 0.128828 0.128926 0.129076 0.129277 0.129521 0.129803 0.130117 0.130450 0.130778 0.131063 0.131261 0.131333 0.131259 0.131051 0.130746 0.130395 0.130051 0.129754 0.129522 0.129355 0.129242 0.129169 0.129127 0.129114 0.129135 0.129194 0.129292 0.129422 0.129568 0.129711 0.129833 0.129929 0.130002 0.130066 0.130132 0.130206 0.130278 0.130330 0.130340 0.130293 0.130191 0.130054 0.129916 0.129812 0.129765 0.129776 0.129822 0.129862 0.129851 0.129759 0.129579 0.129335 0.129065 0.128808 0.128594 0.128435 0.128334 0.128291 0.128313 0.128407 0.128570 0.128782 0.129002 0.129181 0.129279 0.129283 0.129215 0.129124 0.129065 0.129084 0.129199 0.129403 0.129670 0.129962 0.130244 0.130488 0.130669 0.130768 0.130765 0.130643 0.130386 0.129991 0.129473 0.128872 0.128248 0.127673 0.127214 0.126920 0.126812 0.126881 0.127096 0.127410 0.127773 0.128133 0.128449 0.128690 0.128845 0.128927 0.128972 0.129024 0.129121 0.129278 0.129479 0.129683 0.129838 0.129904 0.129863 0.129726 0.129526 0.129304 0.129099 0.128933 0.128812 0.128729 0.128669 0.128618 0.128565 0.128506 0.128439 0.128367 0.128290 0.128203 0.128098 0.127969 0.127815 0.127646 0.127482 0.127349 0.127272 0.127266 0.127336 0.127479 0.127685 0.127947 0.128252 0.128580 0.128893 0.129141 0.129271 0.129248 0.129067 0.128754 0.128360 0.127943 0.127558 0.127248 0.127040 0.126946 0.126968 0.127093 0.127296 0.127551 0.127830 0.128120 0.128417 0.128728 0.129060 0.129412 0.129766 0.130093 0.130359 0.130535 0.130611 0.130602 0.130542 0.130479 0.130456 0.130497 0.130591 0.130693 0.130737 0.130660 0.130428 0.130044 0.129554 0.129028 0.128547 0.128183 0.127997 0.128024 0.128273 0.128722 0.129311 0.129952 0.130538 0.130965 0.131155 0.131074 0.130740 0.130213 0.129583 0.128940 0.128352 0.127854 0.127450 0.127125 0.126869 0.126686 0.126598 0.126626 0.126775 0.127016 0.127292 0.127536 0.127693 0.127740 0.127693 0.127598 0.127506 0.127456 0.127468 0.127536 0.127646 0.127780 0.127926 0.128073 0.128210 0.128325 0.128403 0.128438 0.128431 0.128399 0.128367 0.128362 0.128403 0.128488 0.128590 0.128663 0.128657 0.128539 0.128304 0.127978 0.127611 0.127253 0.126940 0.126686 0.126484 0.126318 0.126171 0.126037 0.125918 0.125826 0.125767 0.125743 0.125739 0.125736 0.125708 0.125641 0.125534 0.125400 0.125267 0.125166 0.125127 0.125170 0.125302 0.125519 0.125803 0.126125 0.126453 0.126755 0.127011 0.127217 0.127383 0.127535 0.127693 0.127868 0.128050 0.128211 0.128322 0.128365 0.128344 0.128289 0.128241 0.128248 0.128339 0.128526 0.128793 0.129103 0.129401 0.129627 0.129726 0.129655 0.129396 0.128957 0.128373 0.127707 0.127034 0.126436 0.125985 0.125729 0.125683 0.125830 0.126125 0.126510 0.126925 0.127324 0.127680 0.127979 0.128218 0.128393 0.128493 0.128511 0.128440 

0.137514 0.137892 0.138272 0.138633 0.138966 0.139277 0.139585 0.139911 0.140270 0.140664 0.141084 0.141511 0.141920 0.142284 0.142580 0.142788 0.142895 0.142895 0.142796 0.142623 0.142417 0.142218 0.142056 0.141935 0.141838 0.141737 0.141602 0.141417 0.141178 0.140895 0.140589 0.140284 0.140002 0.139749 0.139516 0.139277 0.138993 0.138632 0.138174 0.137623 0.137009 0.136380 0.135788 0.135276 0.134871 0.134577 0.134386 0.134279 0.134232 0.134220 0.134217 0.134194 0.134121 0.133979 0.133761 0.133473 0.133136 0.132775 0.132415 0.132071 0.131753 0.131467 0.131223 0.131034 0.130920 0.130894 0.130961 0.131107 0.131310 0.131540 0.131770 0.131972 0.132123 0.132196 0.132170 0.132036 0.131801 0.131498 0.131175 0.130887 0.130679 0.130581 0.130597 0.130710 0.130891 0.131103 0.131308 0.131472 0.131568 0.131581 0.131514 0.131388 0.131239 0.131111 0.131042 0.131053 0.131134 0.131252 0.131357 0.131405 0.131376 0.131278 0.131148 0.131029 0.130956 0.130938 0.130963 0.131003 0.131030 0.131019 0.130962 0.130856 0.130714 0.130549 0.130383 0.130231 0.130106 0.130007 0.129930 0.129861 0.129793 0.129720 0.129647 0.129581 0.129531 0.129500 0.129487 0.129492 0.129517 0.129564 0.129638 0.129738 0.129852 0.129958 0.130032 0.130051 0.130008 0.129913 0.129790 0.129664 0.129552 0.129451 0.129336 0.129170 0.128917 0.128557 0.128100 0.127584 0.127071 0.126631 0.126326 0.126200 0.126262 0.126493 0.126843 0.127250 0.127653 0.128004 0.128276 0.128461 0.128560 0.128574 0.128499 0.128335 0.128087 0.127780 0.127452 0.127151 0.126922 0.126788 0.126749 0.126776 0.126827 0.126856 0.126837 0.126767 0.126669 0.126579 0.126534 0.126560 0.126660 0.126819 0.127008 0.127187 0.127321 0.127386 0.127368 0.127273 0.127115 0.126920 0.126714 0.126522 0.126365 0.126263 0.126233 0.126292 0.126454 0.126725 0.127098 0.127552 0.128050 0.128547 0.128990 0.129333 0.129543 0.129607 0.129528 0.129330 0.129046 0.128712 0.128359 0.128014 0.127693 0.127407 0.127161 0.126958 0.126800 0.126685 0.126611 0.126573 0.126564 0.126579 0.126608 0.126638 0.126656 0.126646 0.126596 0.126505 0.126381 0.126235 0.126078 0.125910 0.125723 0.125511 0.125274 0.125032 0.124822 0.124681 0.124638 0.124696 0.124836 0.125023 0.125219 0.125403 0.125571 0.125736 0.125915 0.126117 0.126341 0.126576 0.126807 0.127029 0.127246 0.127469 0.127703 0.127945 0.128174 0.128365 0.128499 0.128564 0.128569 0.128529 0.128464 0.128394 0.128335 0.128302 0.128315 0.128392 0.128546 0.128775 0.129062 0.129374 0.129668 0.129906 0.130060 0.130123 0.130103 0.130020 0.129898 0.129756 0.129604 0.129443 0.129273 0.129100 0.128935 0.128798 0.128707 0.128675 0.128706 0.128794 0.128930 0.129107 0.129320 0.129564 0.129828 0.130097 0.130349 0.130564 0.130723 0.130818 0.130853 0.130841 0.130808 0.130782 0.130785 0.130833 0.130923 0.131043 0.131166 0.131264 0.131313 0.131297 0.131218 0.131094 0.130953 0.130829 0.130752 0.130737 0.130790 0.130904 0.131063 0.131246 0.131432 0.131601 0.131744 0.131860 0.131960 0.132058 0.132161 0.132264 0.132349 0.132386 0.132351 0.132228 0.132028 0.131779 0.131531 0.131335 0.131235 0.131251 0.131375 0.131572 0.131787 0.131965 0.132061 0.132046 0.131914 0.131672 0.131345 0.130972 0.130602 0.130295 0.130106 0.130074 0.130211 0.130498 0.130890 0.131328 0.131748 0.132097 0.132336 0.132448 0.132438 0.132328 0.132154 0.131953 0.131761 0.131602 0.131489 0.131422 0.131395 0.131394 0.131406 0.131422 0.131437 0.131457 0.131492 0.131560 0.131677 0.131858 0.132105 0.132406 0.132732 0.133039 0.133279 0.133409 0.133404 0.133264 0.133014 0.132690 0.132330 0.131969 0.131636 0.131356 0.131150 0.131039 0.131038 0.131150 0.131359 0.131633 0.131922 0.132167 0.132313 0.132321 0.132181 0.131917 0.131584 0.131258 0.131011 0.130890 0.130903 0.131018 0.131179 0.131325 0.131412 0.131421 0.131361 0.131260 0.131153 0.131071 0.131028 0.131024 0.131038 0.131043 0.131009 0.130917 0.130762 0.130556 0.130328 0.130112 0.129939 0.129830 0.129786 0.129788 0.129807 0.129816 0.129800 0.129763 0.129725 0.129710 0.129740 0.129824 0.129961 0.130144 0.130358 0.130584 0.130790 0.130940 0.130991 0.130912 0.130685 0.130320 0.129850 0.129331 0.128825 0.128390 0.128072 0.127893 0.127853 0.127933 0.128102 0.128326 0.128564 0.128779 0.128939 0.129021 0.129012 0.128910 0.128726 0.128480 0.128200 0.127924 0.127689 0.127522 0.127433 0.127405 0.127405 0.127386 0.127311 0.127157 0.126926 0.126642 0.126338 0.126050 0.125809 0.125634 0.125532 0.125502 0.125532 0.125602 0.125694 0.125794 0.125902 0.126033 0.126214 0.126469 0.126811 0.127227 0.127678 0.128106 0.128446 0.128642 0.128664 0.128508 0.128201 0.127790 0.127325 0.126846 0.126371 0.125896 0.125409 0.124902 0.124382 0.123871 0.123403 0.123004 0.122688 0.122456 0.122296 0.122190 0.122119 0.122062 0.122001 0.121919 0.121798 0.121624 0.121390 0.121093 0.120739 0.120342 0.119922 0.119512 0.119143 0.118846 0.118641 0.118530 0.118491 0.118491 0.118487 0.118441 0.118324 0.118131 0.117870 0.117572 0.117277 0.117027 0.116857 0.116782 0.116792 0.116864 0.116963 0.117060 0.117139 0.117199 0.117248 0.117297 0.117352 0.117403 0.117431 0.117414 0.117340 0.117211 0.117051 0.116896 0.116784 0.116738 0.116759 0.116821 0.116885 0.116906 0.116854 0.116719 0.116514 0.116268 0.116018 0.115801 0.115650 0.115585 0.115615 0.115729 0.115903 0.116102 0.116294 0.116457 0.116587 0.116699 0.116816 0.116960 0.117136 0.117328 0.117503 0.117615 0.117627 0.117524 0.117328 0.117088 0.116873 0.116748 0.116753 0.116897 0.117159 0.117500 0.117878 0.118253 0.118598 0.118895 0.119135 0.119319 0.119453 0.119548 0.119624 0.119706 0.119816 0.119973 0.120188 0.120461 0.120785 0.121147 0.121522 0.121879 0.122181 0.122390 0.122475 0.122420 0.122227 0.121917 0.121527 0.121102 0.120694 0.120358 0.120146 0.120096 0.120221 0.120502 0.120891 0.121321 0.121728 0.122062 0.122296 0.122430 0.122484 0.122490 0.122486 0.122501 0.122546 0.122609 0.122660 0.122662 0.122592 0.122452 0.122274 0.122109 0.122007 0.122004 0.122100 0.122273 0.122480 0.122675 0.122826 0.122918 0.122956 0.122957 0.122944 0.122943 0.122978 0.123065 0.123215 0.123429 0.123700 0.124012 0.124347 0.124685 0.125008 0.125301 0.125545 0.125720 0.125810 0.125808 0.125721 0.125580 0.125429 0.125314 0.125277 0.125339 0.125504 0.125764 0.126106 0.126510 0.126955 0.127410 0.127839 0.128208 0.128488 0.128671 0.128765 0.128797 0.128801 0.128811 0.128852 0.128940 0.129081 0.129270 0.129505 0.129779 0.130090 0.130427 0.130767 0.131074 0.131301 0.131405 0.131363 0.131180 0.130888 0.130536 0.130176 0.129849 0.129579 0.129371 0.129217 0.129108 0.129037 0.129005 0.129017 0.129077 0.129187 0.129335 0.129502 0.129666 0.129807 0.129915 0.129992 0.130053 0.130109 0.130167 0.130223 0.130259 0.130259 0.130208 0.130111 0.129985 0.129860 0.129768 0.129727 0.129735 0.129769 0.129787 0.129746 0.129618 0.129401 0.129120 0.128818 0.128539 0.128315 0.128159 0.128072 0.128051 0.128094 0.128203 0.128371 0.128575 0.128778 0.128935 0.129014 0.129004 0.128927 0.128828 0.128759 0.128763 0.128860 0.129045 0.129296 0.129581 0.129865 0.130120 0.130318 0.130438 0.130458 0.130356 0.130117 0.129735 0.129225 0.128623 0.127989 0.127397 0.126917 0.126604 0.126484 0.126550 0.126771 0.127100 0.127483 0.127867 0.128208 0.128476 0.128658 0.128765 0.128828 0.128887 0.128975 0.129107 0.129270 0.129427 0.129533 0.129551 0.129467 0.129293 0.129065 0.128824 0.128610 0.128445 0.128338 0.128277 0.128248 0.128231 0.128215 0.128193 0.128163 0.128124 0.128075 0.128009 0.127916 0.127790 0.127632 0.127455 0.127283 0.127148 0.127079 0.127092 0.127189 0.127361 0.127592 0.127868 0.128175 0.128493 0.128787 0.129014 0.129127 0.129095 0.128913 0.128608 0.128229 0.127832 0.127468 0.127177 0.126985 0.126904 0.126935 0.127065 0.127271 0.127526 0.127803 0.128087 0.128376 0.128677 0.128997 0.129332 0.129668 0.129974 0.130220 0.130381 0.130448 0.130436 0.130374 0.130306 0.130268 0.130281 0.130337 0.130398 0.130409 0.130317 0.130088 0.129724 0.129261 0.128759 0.128288 0.127918 0.127706 0.127691 0.127886 0.128273 0.128797 0.129376 0.129910 0.130301 0.130478 0.130407 0.130107 0.129632 0.129064 0.128484 0.127952 0.127497 0.127119 0.126806 0.126550 0.126365 0.126273 0.126301 0.126450 0.126691 0.126964 0.127200 0.127343 0.127373 0.127305 0.127185 0.127064 0.126983 0.126961 0.126997 0.127080 0.127199 0.127344 0.127507 0.127677 0.127837 0.127968 0.128052 0.128088 0.128086 0.128073 0.128078 0.128125 0.128218 0.128334 0.128432 0.128459 0.128379 0.128179 0.127880 0.127525 0.127163 0.126831 0.126549 0.126319 0.126133 0.125983 0.125863 0.125775 0.125724 0.125710 0.125726 0.125754 0.125770 0.125751 0.125684 0.125570 0.125426 0.125279 0.125162 0.125105 0.125129 0.125244 0.125446 0.125718 0.126035 0.126362 0.126666 0.126927 0.127136 0.127308 0.127465 0.127632 0.127821 0.128021 0.128203 0.128331 0.128383 0.128359 0.128284 0.128201 0.128159 0.128191 0.128313 0.128515 0.128762 0.129007 0.129194 0.129269 0.129194 0.128948 0.128533 0.127980 0.127341 0.126689 0.126103 0.125657 0.125402 0.125357 0.125506 0.125805 0.126195 0.126615 0.127015 0.127369 0.127663 0.127897 0.128067 0.128170 0.128198 0.128148 

0.136930 0.137256 0.137611 0.137976 0.138337 0.138691 0.139048 0.139416 0.139804 0.140213 0.140634 0.141057 0.141463 0.141834 0.142148 0.142388 0.142537 0.142587 0.142544 0.142433 0.142292 0.142163 0.142071 0.142016 0.141979 0.141928 0.141833 0.141676 0.141450 0.141170 0.140858 0.140543 0.140249 0.139987 0.139747 0.139501 0.139207 0.138829 0.138345 0.137761 0.137110 0.136443 0.135820 0.135287 0.134873 0.134584 0.134409 0.134325 0.134304 0.134318 0.134335 0.134325 0.134259 0.134118 0.133896 0.133603 0.133260 0.132894 0.132531 0.132186 0.131870 0.131588 0.131349 0.131167 0.131059 0.131037 0.131103 0.131243 0.131435 0.131650 0.131863 0.132049 0.132185 0.132249 0.132219 0.132085 0.131854 0.131553 0.131227 0.130929 0.130708 0.130594 0.130598 0.130708 0.130896 0.131123 0.131350 0.131534 0.131645 0.131663 0.131591 0.131452 0.131286 0.131141 0.131059 0.131060 0.131137 0.131252 0.131356 0.131403 0.131372 0.131271 0.131137 0.131013 0.130931 0.130900 0.130909 0.130932 0.130942 0.130921 0.130859 0.130759 0.130628 0.130483 0.130340 0.130215 0.130115 0.130041 0.129985 0.129933 0.129875 0.129805 0.129725 0.129643 0.129569 0.129508 0.129465 0.129443 0.129448 0.129486 0.129562 0.129674 0.129808 0.129937 0.130032 0.130066 0.130028 0.129926 0.129787 0.129639 0.129505 0.129386 0.129261 0.129094 0.128846 0.128498 0.128053 0.127549 0.127043 0.126606 0.126301 0.126170 0.126228 0.126455 0.126805 0.127217 0.127631 0.127997 0.128288 0.128493 0.128612 0.128643 0.128582 0.128425 0.128178 0.127863 0.127521 0.127198 0.126943 0.126783 0.126719 0.126727 0.126764 0.126787 0.126767 0.126701 0.126612 0.126533 0.126501 0.126538 0.126648 0.126814 0.127005 0.127184 0.127316 0.127376 0.127354 0.127252 0.127088 0.126883 0.126665 0.126458 0.126287 0.126171 0.126132 0.126186 0.126348 0.126624 0.127007 0.127476 0.127993 0.128513 0.128985 0.129364 0.129613 0.129718 0.129678 0.129512 0.129248 0.128920 0.128560 0.128194 0.127845 0.127527 0.127250 0.127019 0.126838 0.126704 0.126616 0.126569 0.126556 0.126571 0.126605 0.126643 0.126670 0.126667 0.126620 0.126528 0.126398 0.126244 0.126078 0.125903 0.125711 0.125494 0.125255 0.125012 0.124798 0.124655 0.124610 0.124672 0.124822 0.125023 0.125239 0.125442 0.125626 0.125799 0.125977 0.126172 0.126383 0.126600 0.126814 0.127021 0.127228 0.127448 0.127688 0.127944 0.128193 0.128408 0.128564 0.128648 0.128664 0.128628 0.128560 0.128479 0.128403 0.128349 0.128336 0.128385 0.128511 0.128714 0.128976 0.129262 0.129529 0.129738 0.129863 0.129897 0.129851 0.129749 0.129618 0.129475 0.129331 0.129184 0.129034 0.128883 0.128740 0.128622 0.128545 0.128523 0.128559 0.128652 0.128799 0.128993 0.129231 0.129503 0.129797 0.130092 0.130363 0.130589 0.130754 0.130852 0.130891 0.130886 0.130863 0.130848 0.130861 0.130915 0.131006 0.131122 0.131240 0.131334 0.131380 0.131363 0.131283 0.131155 0.131010 0.130881 0.130801 0.130788 0.130846 0.130965 0.131125 0.131300 0.131467 0.131605 0.131708 0.131780 0.131836 0.131895 0.131966 0.132048 0.132121 0.132156 0.132124 0.132010 0.131820 0.131583 0.131348 0.131169 0.131091 0.131135 0.131290 0.131519 0.131764 0.131966 0.132078 0.132072 0.131943 0.131701 0.131373 0.130999 0.130631 0.130327 0.130142 0.130112 0.130249 0.130531 0.130915 0.131341 0.131750 0.132090 0.132325 0.132441 0.132440 0.132342 0.132179 0.131983 0.131788 0.131618 0.131487 0.131401 0.131354 0.131338 0.131340 0.131351 0.131369 0.131397 0.131448 0.131536 0.131679 0.131886 0.132156 0.132474 0.132807 0.133112 0.133340 0.133451 0.133425 0.133267 0.133004 0.132673 0.132314 0.131959 0.131631 0.131353 0.131144 0.131027 0.131016 0.131117 0.131320 0.131591 0.131884 0.132138 0.132297 0.132319 0.132192 0.131935 0.131605 0.131276 0.131023 0.130895 0.130900 0.131010 0.131165 0.131306 0.131387 0.131390 0.131327 0.131226 0.131124 0.131050 0.131019 0.131029 0.131059 0.131079 0.131060 0.130980 0.130833 0.130632 0.130406 0.130192 0.130024 0.129926 0.129899 0.129921 0.129960 0.129983 0.129971 0.129927 0.129872 0.129833 0.129835 0.129892 0.130005 0.130167 0.130366 0.130579 0.130779 0.130926 0.130981 0.130908 0.130691 0.130337 0.129880 0.129372 0.128875 0.128446 0.128129 0.127948 0.127902 0.127976 0.128143 0.128367 0.128611 0.128836 0.129009 0.129104 0.129109 0.129022 0.128852 0.128619 0.128351 0.128084 0.127853 0.127685 0.127588 0.127548 0.127529 0.127489 0.127390 0.127212 0.126960 0.126659 0.126346 0.126057 0.125822 0.125658 0.125571 0.125556 0.125597 0.125677 0.125775 0.125882 0.125998 0.126142 0.126341 0.126622 0.126998 0.127456 0.127954 0.128430 0.128813 0.129044 0.129088 0.128939 0.128624 0.128192 0.127697 0.127183 0.126674 0.126169 0.125658 0.125132 0.124595 0.124071 0.123588 0.123174 0.122845 0.122602 0.122433 0.122319 0.122239 0.122170 0.122092 0.121986 0.121837 0.121633 0.121367 0.121041 0.120662 0.120246 0.119816 0.119400 0.119030 0.118735 0.118532 0.118421 0.118383 0.118381 0.118376 0.118331 0.118221 0.118039 0.117797 0.117523 0.117256 0.117034 0.116889 0.116831 0.116852 0.116926 0.117021 0.117109 0.117179 0.117229 0.117271 0.117316 0.117369 0.117420 0.117450 0.117436 0.117362 0.117233 0.117070 0.116910 0.116791 0.116737 0.116751 0.116807 0.116866 0.116883 0.116826 0.116682 0.116462 0.116194 0.115916 0.115668 0.115486 0.115397 0.115411 0.115519 0.115697 0.115909 0.116118 0.116300 0.116447 0.116572 0.116697 0.116841 0.117011 0.117192 0.117350 0.117444 0.117437 0.117318 0.117109 0.116863 0.116651 0.116536 0.116557 0.116721 0.117006 0.117370 0.117769 0.118165 0.118529 0.118843 0.119098 0.119290 0.119424 0.119513 0.119577 0.119645 0.119744 0.119897 0.120116 0.120401 0.120742 0.121121 0.121512 0.121881 0.122192 0.122407 0.122499 0.122452 0.122269 0.121973 0.121597 0.121186 0.120793 0.120471 0.120272 0.120234 0.120370 0.120660 0.121056 0.121491 0.121901 0.122236 0.122470 0.122603 0.122654 0.122657 0.122648 0.122656 0.122691 0.122744 0.122783 0.122770 0.122683 0.122521 0.122315 0.122116 0.121978 0.121937 0.121998 0.122140 0.122323 0.122505 0.122654 0.122755 0.122811 0.122836 0.122850 0.122870 0.122917 0.123006 0.123149 0.123353 0.123619 0.123937 0.124293 0.124670 0.125046 0.125397 0.125698 0.125922 0.126045 0.126056 0.125966 0.125805 0.125623 0.125476 0.125407 0.125445 0.125594 0.125847 0.126189 0.126600 0.127056 0.127525 0.127970 0.128353 0.128645 0.128834 0.128930 0.128957 0.128952 0.128950 0.128978 0.129054 0.129182 0.129361 0.129586 0.129854 0.130163 0.130504 0.130855 0.131180 0.131430 0.131562 0.131547 0.131385 0.131104 0.130751 0.130377 0.130026 0.129723 0.129477 0.129284 0.129136 0.129031 0.128969 0.128959 0.129007 0.129114 0.129270 0.129452 0.129637 0.129800 0.129929 0.130024 0.130095 0.130155 0.130211 0.130258 0.130284 0.130275 0.130221 0.130125 0.130007 0.129893 0.129811 0.129776 0.129783 0.129805 0.129802 0.129731 0.129566 0.129308 0.128985 0.128646 0.128338 0.128095 0.127933 0.127851 0.127840 0.127894 0.128006 0.128166 0.128352 0.128528 0.128659 0.128716 0.128693 0.128610 0.128506 0.128428 0.128415 0.128487 0.128643 0.128866 0.129130 0.129405 0.129660 0.129869 0.130006 0.130047 0.129971 0.129760 0.129407 0.128923 0.128343 0.127725 0.127141 0.126662 0.126345 0.126220 0.126283 0.126504 0.126836 0.127224 0.127617 0.127972 0.128261 0.128471 0.128613 0.128709 0.128792 0.128889 0.129010 0.129142 0.129254 0.129305 0.129265 0.129127 0.128905 0.128638 0.128370 0.128141 0.127977 0.127884 0.127850 0.127857 0.127883 0.127911 0.127931 0.127941 0.127937 0.127915 0.127869 0.127788 0.127664 0.127501 0.127315 0.127136 0.127001 0.126940 0.126973 0.127096 0.127295 0.127549 0.127836 0.128142 0.128445 0.128717 0.128920 0.129013 0.128969 0.128784 0.128486 0.128121 0.127742 0.127400 0.127131 0.126959 0.126898 0.126946 0.127090 0.127306 0.127565 0.127838 0.128112 0.128384 0.128662 0.128952 0.129255 0.129556 0.129830 0.130047 0.130186 0.130241 0.130225 0.130163 0.130089 0.130034 0.130015 0.130026 0.130040 0.130015 0.129906 0.129686 0.129353 0.128933 0.128472 0.128029 0.127666 0.127437 0.127381 0.127513 0.127821 0.128258 0.128750 0.129207 0.129544 0.129696 0.129634 0.129372 0.128961 0.128470 0.127968 0.127507 0.127108 0.126768 0.126478 0.126236 0.126057 0.125970 0.126000 0.126148 0.126384 0.126647 0.126869 0.126994 0.127004 0.126914 0.126769 0.126617 0.126499 0.126434 0.126426 0.126471 0.126561 0.126695 0.126866 0.127062 0.127262 0.127439 0.127572 0.127649 0.127678 0.127683 0.127697 0.127750 0.127850 0.127983 0.128109 0.128177 0.128145 0.127994 0.127736 0.127405 0.127047 0.126700 0.126392 0.126134 0.125929 0.125777 0.125678 0.125631 0.125634 0.125677 0.125743 0.125807 0.125844 0.125832 0.125760 0.125634 0.125473 0.125307 0.125170 0.125091 0.125094 0.125189 0.125374 0.125636 0.125946 0.126272 0.126580 0.126844 0.127058 0.127234 0.127396 0.127572 0.127773 0.127989 0.128191 0.128339 0.128405 0.128382 0.128292 0.128176 0.128081 0.128044 0.128086 0.128202 0.128369 0.128545 0.128681 0.128731 0.128654 0.128426 0.128043 0.127527 0.126923 0.126298 0.125728 0.125288 0.125032 0.124981 0.125124 0.125417 0.125801 0.126215 0.126610 0.126958 0.127246 0.127476 0.127648 0.127760 0.127809 0.127790 

0.136401 0.136661 0.136980 0.137340 0.137725 0.138124 0.138533 0.138949 0.139372 0.139798 0.140223 0.140640 0.141039 0.141410 0.141736 0.141999 0.142183 0.142278 0.142290 0.142242 0.142171 0.142116 0.142098 0.142116 0.142145 0.142151 0.142101 0.141975 0.141766 0.141487 0.141167 0.140837 0.140528 0.140253 0.140004 0.139751 0.139451 0.139065 0.138567 0.137966 0.137294 0.136609 0.135971 0.135429 0.135013 0.134728 0.134560 0.134485 0.134474 0.134494 0.134516 0.134508 0.134443 0.134303 0.134085 0.133796 0.133459 0.133098 0.132739 0.132397 0.132082 0.131801 0.131562 0.131381 0.131273 0.131248 0.131306 0.131433 0.131605 0.131797 0.131986 0.132151 0.132273 0.132332 0.132306 0.132183 0.131965 0.131674 0.131350 0.131044 0.130806 0.130671 0.130655 0.130753 0.130940 0.131179 0.131423 0.131625 0.131748 0.131770 0.131691 0.131538 0.131355 0.131195 0.131102 0.131099 0.131175 0.131292 0.131400 0.131450 0.131421 0.131322 0.131189 0.131064 0.130976 0.130935 0.130929 0.130933 0.130925 0.130889 0.130819 0.130718 0.130596 0.130466 0.130344 0.130243 0.130171 0.130126 0.130098 0.130070 0.130029 0.129967 0.129883 0.129787 0.129687 0.129594 0.129517 0.129463 0.129441 0.129463 0.129534 0.129652 0.129801 0.129952 0.130070 0.130123 0.130096 0.129994 0.129844 0.129678 0.129524 0.129388 0.129255 0.129089 0.128853 0.128521 0.128094 0.127604 0.127105 0.126667 0.126355 0.126213 0.126260 0.126479 0.126826 0.127240 0.127660 0.128038 0.128343 0.128564 0.128697 0.128740 0.128688 0.128536 0.128290 0.127969 0.127614 0.127273 0.126996 0.126812 0.126726 0.126715 0.126737 0.126751 0.126729 0.126668 0.126588 0.126523 0.126507 0.126559 0.126680 0.126851 0.127041 0.127212 0.127331 0.127378 0.127342 0.127229 0.127055 0.126843 0.126619 0.126408 0.126234 0.126118 0.126081 0.126143 0.126317 0.126611 0.127017 0.127512 0.128059 0.128611 0.129115 0.129524 0.129804 0.129934 0.129915 0.129762 0.129503 0.129171 0.128797 0.128412 0.128037 0.127692 0.127388 0.127132 0.126926 0.126771 0.126665 0.126604 0.126584 0.126597 0.126635 0.126682 0.126720 0.126728 0.126689 0.126600 0.126468 0.126307 0.126131 0.125942 0.125737 0.125508 0.125258 0.125005 0.124787 0.124643 0.124605 0.124682 0.124855 0.125086 0.125333 0.125567 0.125774 0.125961 0.126143 0.126333 0.126531 0.126730 0.126924 0.127110 0.127299 0.127507 0.127742 0.128001 0.128262 0.128494 0.128667 0.128765 0.128791 0.128759 0.128689 0.128601 0.128512 0.128441 0.128407 0.128430 0.128526 0.128695 0.128919 0.129163 0.129385 0.129547 0.129626 0.129621 0.129548 0.129434 0.129306 0.129181 0.129066 0.128956 0.128845 0.128732 0.128622 0.128530 0.128470 0.128454 0.128491 0.128585 0.128735 0.128941 0.129200 0.129499 0.129822 0.130142 0.130431 0.130667 0.130835 0.130934 0.130973 0.130973 0.130959 0.130956 0.130981 0.131044 0.131141 0.131260 0.131380 0.131478 0.131529 0.131517 0.131439 0.131309 0.131158 0.131022 0.130936 0.130921 0.130982 0.131106 0.131267 0.131434 0.131579 0.131684 0.131743 0.131767 0.131775 0.131791 0.131830 0.131889 0.131951 0.131985 0.131961 0.131859 0.131683 0.131460 0.131240 0.131078 0.131019 0.131086 0.131266 0.131520 0.131786 0.132005 0.132126 0.132124 0.131993 0.131749 0.131421 0.131050 0.130689 0.130397 0.130226 0.130211 0.130359 0.130648 0.131031 0.131449 0.131843 0.132168 0.132391 0.132502 0.132506 0.132422 0.132275 0.132094 0.131905 0.131731 0.131587 0.131480 0.131411 0.131374 0.131359 0.131359 0.131371 0.131400 0.131459 0.131562 0.131725 0.131955 0.132248 0.132583 0.132928 0.133234 0.133454 0.133551 0.133509 0.133336 0.133061 0.132726 0.132367 0.132016 0.131695 0.131422 0.131215 0.131098 0.131086 0.131188 0.131395 0.131673 0.131975 0.132238 0.132404 0.132429 0.132299 0.132034 0.131692 0.131350 0.131084 0.130946 0.130949 0.131060 0.131223 0.131374 0.131466 0.131479 0.131425 0.131332 0.131235 0.131166 0.131139 0.131153 0.131188 0.131214 0.131203 0.131132 0.130994 0.130803 0.130586 0.130383 0.130230 0.130149 0.130142 0.130187 0.130245 0.130279 0.130269 0.130215 0.130141 0.130078 0.130055 0.130088 0.130183 0.130331 0.130521 0.130730 0.130930 0.131083 0.131148 0.131088 0.130884 0.130543 0.130094 0.129589 0.129089 0.128650 0.128319 0.128118 0.128051 0.128105 0.128255 0.128469 0.128709 0.128938 0.129121 0.129231 0.129254 0.129186 0.129037 0.128825 0.128575 0.128322 0.128099 0.127930 0.127825 0.127767 0.127725 0.127658 0.127530 0.127325 0.127049 0.126730 0.126407 0.126116 0.125887 0.125735 0.125664 0.125664 0.125719 0.125811 0.125921 0.126039 0.126170 0.126332 0.126556 0.126868 0.127283 0.127787 0.128337 0.128866 0.129300 0.129572 0.129640 0.129498 0.129170 0.128708 0.128170 0.127607 0.127048 0.126499 0.125951 0.125395 0.124837 0.124295 0.123800 0.123377 0.123042 0.122794 0.122622 0.122504 0.122416 0.122333 0.122235 0.122102 0.121921 0.121681 0.121382 0.121025 0.120621 0.120188 0.119748 0.119331 0.118965 0.118678 0.118484 0.118382 0.118351 0.118356 0.118358 0.118319 0.118218 0.118048 0.117821 0.117565 0.117317 0.117114 0.116983 0.116934 0.116956 0.117023 0.117108 0.117185 0.117245 0.117289 0.117329 0.117377 0.117435 0.117494 0.117531 0.117524 0.117455 0.117328 0.117165 0.117003 0.116881 0.116823 0.116833 0.116885 0.116940 0.116952 0.116885 0.116726 0.116483 0.116184 0.115868 0.115579 0.115357 0.115234 0.115225 0.115323 0.115504 0.115728 0.115958 0.116162 0.116330 0.116470 0.116602 0.116746 0.116909 0.117079 0.117224 0.117302 0.117279 0.117147 0.116928 0.116680 0.116471 0.116367 0.116405 0.116590 0.116897 0.117284 0.117704 0.118120 0.118503 0.118832 0.119098 0.119292 0.119419 0.119491 0.119533 0.119579 0.119662 0.119810 0.120038 0.120342 0.120710 0.121118 0.121534 0.121925 0.122253 0.122484 0.122588 0.122552 0.122381 0.122094 0.121728 0.121327 0.120943 0.120633 0.120446 0.120419 0.120564 0.120860 0.121259 0.121696 0.122108 0.122446 0.122686 0.122827 0.122886 0.122894 0.122885 0.122888 0.122913 0.122950 0.122969 0.122935 0.122823 0.122634 0.122398 0.122167 0.121995 0.121921 0.121953 0.122072 0.122241 0.122417 0.122569 0.122683 0.122759 0.122808 0.122844 0.122884 0.122941 0.123031 0.123169 0.123365 0.123627 0.123953 0.124332 0.124747 0.125174 0.125584 0.125944 0.126218 0.126378 0.126408 0.126318 0.126143 0.125937 0.125761 0.125665 0.125681 0.125817 0.126067 0.126413 0.126837 0.127310 0.127800 0.128265 0.128664 0.128967 0.129160 0.129252 0.129270 0.129253 0.129237 0.129251 0.129313 0.129429 0.129598 0.129817 0.130083 0.130393 0.130739 0.131101 0.131441 0.131711 0.131862 0.131865 0.131714 0.131437 0.131079 0.130691 0.130319 0.129988 0.129708 0.129479 0.129292 0.129147 0.129047 0.129003 0.129025 0.129116 0.129267 0.129458 0.129661 0.129849 0.130006 0.130130 0.130225 0.130303 0.130368 0.130417 0.130441 0.130426 0.130367 0.130270 0.130154 0.130045 0.129969 0.129936 0.129939 0.129950 0.129926 0.129826 0.129625 0.129325 0.128959 0.128579 0.128236 0.127968 0.127791 0.127702 0.127691 0.127745 0.127850 0.127992 0.128151 0.128295 0.128396 0.128430 0.128395 0.128307 0.128200 0.128113 0.128080 0.128120 0.128237 0.128421 0.128652 0.128902 0.129146 0.129356 0.129505 0.129567 0.129520 0.129345 0.129034 0.128596 0.128062 0.127485 0.126934 0.126477 0.126172 0.126048 0.126107 0.126320 0.126643 0.127022 0.127411 0.127770 0.128075 0.128317 0.128500 0.128643 0.128767 0.128888 0.129010 0.129119 0.129187 0.129181 0.129079 0.128879 0.128603 0.128291 0.127990 0.127744 0.127579 0.127501 0.127499 0.127547 0.127620 0.127697 0.127763 0.127811 0.127839 0.127840 0.127807 0.127731 0.127605 0.127434 0.127238 0.127052 0.126918 0.126869 0.126922 0.127073 0.127300 0.127575 0.127873 0.128175 0.128463 0.128713 0.128891 0.128963 0.128904 0.128715 0.128420 0.128066 0.127705 0.127385 0.127140 0.126994 0.126959 0.127031 0.127195 0.127424 0.127687 0.127955 0.128212 0.128456 0.128697 0.128946 0.129205 0.129462 0.129695 0.129878 0.129993 0.130036 0.130014 0.129949 0.129868 0.129791 0.129734 0.129695 0.129656 0.129589 0.129462 0.129254 0.128960 0.128593 0.128188 0.127789 0.127449 0.127215 0.127124 0.127194 0.127416 0.127752 0.128141 0.128506 0.128775 0.128893 0.128837 0.128616 0.128272 0.127864 0.127449 0.127065 0.126728 0.126435 0.126176 0.125955 0.125791 0.125714 0.125749 0.125896 0.126121 0.126368 0.126569 0.126674 0.126665 0.126558 0.126393 0.126215 0.126060 0.125949 0.125891 0.125887 0.125940 0.126052 0.126220 0.126432 0.126662 0.126877 0.127050 0.127162 0.127217 0.127238 0.127260 0.127317 0.127424 0.127572 0.127727 0.127839 0.127862 0.127768 0.127561 0.127265 0.126921 0.126567 0.126238 0.125956 0.125736 0.125587 0.125514 0.125514 0.125576 0.125682 0.125802 0.125904 0.125961 0.125951 0.125870 0.125727 0.125546 0.125358 0.125198 0.125097 0.125077 0.125152 0.125320 0.125570 0.125874 0.126199 0.126509 0.126778 0.126997 0.127177 0.127344 0.127526 0.127738 0.127970 0.128191 0.128360 0.128443 0.128427 0.128327 0.128181 0.128032 0.127921 0.127873 0.127892 0.127964 0.128060 0.128139 0.128160 0.128081 0.127874 0.127528 0.127053 0.126487 0.125891 0.125340 0.124908 0.124651 0.124594 0.124725 0.125004 0.125373 0.125773 0.126155 0.126492 0.126774 0.127001 0.127178 0.127307 0.127385 0.127410 

0.135970 0.136155 0.136428 0.136776 0.137179 0.137619 0.138078 0.138542 0.139002 0.139448 0.139878 0.140289 0.140679 0.141044 0.141374 0.141652 0.141863 0.141998 0.142062 0.142076 0.142076 0.142096 0.142154 0.142245 0.142344 0.142413 0.142416 0.142328 0.142142 0.141870 0.141542 0.141197 0.140870 0.140577 0.140314 0.140052 0.139747 0.139357 0.138858 0.138255 0.137584 0.136900 0.136265 0.135728 0.135317 0.135035 0.134866 0.134786 0.134765 0.134773 0.134781 0.134761 0.134690 0.134549 0.134336 0.134057 0.133733 0.133387 0.133038 0.132703 0.132390 0.132108 0.131867 0.131681 0.131566 0.131531 0.131574 0.131679 0.131823 0.131984 0.132143 0.132285 0.132395 0.132453 0.132440 0.132338 0.132143 0.131871 0.131556 0.131244 0.130987 0.130825 0.130783 0.130862 0.131041 0.131283 0.131538 0.131753 0.131884 0.131905 0.131817 0.131648 0.131449 0.131275 0.131176 0.131172 0.131253 0.131378 0.131493 0.131550 0.131529 0.131438 0.131312 0.131191 0.131103 0.131056 0.131037 0.131024 0.130997 0.130943 0.130860 0.130753 0.130631 0.130510 0.130403 0.130324 0.130280 0.130266 0.130268 0.130269 0.130249 0.130198 0.130114 0.130003 0.129878 0.129752 0.129637 0.129548 0.129496 0.129496 0.129556 0.129674 0.129834 0.130005 0.130148 0.130225 0.130215 0.130120 0.129966 0.129788 0.129618 0.129470 0.129331 0.129170 0.128946 0.128632 0.128221 0.127740 0.127243 0.126798 0.126472 0.126314 0.126347 0.126556 0.126900 0.127318 0.127748 0.128138 0.128456 0.128689 0.128831 0.128879 0.128829 0.128675 0.128423 0.128093 0.127725 0.127368 0.127072 0.126867 0.126760 0.126729 0.126735 0.126738 0.126711 0.126653 0.126583 0.126534 0.126535 0.126604 0.126736 0.126910 0.127094 0.127252 0.127353 0.127380 0.127326 0.127199 0.127018 0.126804 0.126583 0.126380 0.126216 0.126112 0.126090 0.126170 0.126367 0.126688 0.127126 0.127656 0.128240 0.128825 0.129359 0.129791 0.130086 0.130223 0.130202 0.130042 0.129770 0.129421 0.129030 0.128626 0.128233 0.127869 0.127546 0.127269 0.127041 0.126864 0.126737 0.126658 0.126625 0.126635 0.126676 0.126734 0.126786 0.126809 0.126784 0.126705 0.126577 0.126414 0.126229 0.126027 0.125805 0.125557 0.125288 0.125022 0.124795 0.124652 0.124626 0.124725 0.124930 0.125199 0.125487 0.125757 0.125993 0.126198 0.126388 0.126575 0.126763 0.126947 0.127120 0.127282 0.127446 0.127630 0.127848 0.128098 0.128357 0.128592 0.128771 0.128876 0.128907 0.128877 0.128807 0.128717 0.128623 0.128544 0.128498 0.128503 0.128574 0.128709 0.128889 0.129081 0.129245 0.129346 0.129369 0.129319 0.129219 0.129098 0.128985 0.128893 0.128823 0.128765 0.128707 0.128642 0.128573 0.128511 0.128468 0.128459 0.128494 0.128582 0.128730 0.128941 0.129213 0.129534 0.129880 0.130222 0.130528 0.130773 0.130944 0.131042 0.131081 0.131084 0.131078 0.131086 0.131124 0.131197 0.131303 0.131429 0.131558 0.131665 0.131728 0.131726 0.131654 0.131524 0.131366 0.131220 0.131125 0.131106 0.131168 0.131295 0.131457 0.131618 0.131745 0.131819 0.131838 0.131817 0.131781 0.131759 0.131766 0.131805 0.131857 0.131891 0.131876 0.131789 0.131630 0.131425 0.131221 0.131073 0.131028 0.131109 0.131305 0.131573 0.131851 0.132076 0.132199 0.132195 0.132060 0.131813 0.131485 0.131121 0.130773 0.130499 0.130349 0.130356 0.130524 0.130826 0.131214 0.131626 0.132006 0.132310 0.132515 0.132616 0.132622 0.132552 0.132427 0.132268 0.132095 0.131926 0.131775 0.131653 0.131563 0.131503 0.131467 0.131448 0.131447 0.131467 0.131524 0.131632 0.131806 0.132051 0.132360 0.132709 0.133062 0.133370 0.133586 0.133675 0.133622 0.133440 0.133159 0.132823 0.132468 0.132125 0.131812 0.131548 0.131350 0.131241 0.131239 0.131354 0.131574 0.131868 0.132183 0.132454 0.132621 0.132639 0.132494 0.132209 0.131843 0.131478 0.131194 0.131046 0.131048 0.131169 0.131350 0.131524 0.131641 0.131679 0.131644 0.131565 0.131475 0.131406 0.131375 0.131381 0.131409 0.131431 0.131420 0.131354 0.131225 0.131047 0.130847 0.130663 0.130532 0.130477 0.130497 0.130567 0.130645 0.130691 0.130680 0.130615 0.130520 0.130434 0.130389 0.130405 0.130488 0.130631 0.130821 0.131037 0.131249 0.131419 0.131503 0.131463 0.131276 0.130944 0.130495 0.129980 0.129460 0.128994 0.128629 0.128391 0.128288 0.128308 0.128430 0.128624 0.128853 0.129079 0.129267 0.129390 0.129430 0.129384 0.129259 0.129069 0.128841 0.128605 0.128391 0.128222 0.128107 0.128031 0.127964 0.127867 0.127708 0.127474 0.127175 0.126840 0.126508 0.126217 0.125996 0.125857 0.125800 0.125815 0.125884 0.125988 0.126110 0.126243 0.126393 0.126578 0.126830 0.127178 0.127638 0.128195 0.128805 0.129398 0.129892 0.130212 0.130310 0.130174 0.129829 0.129328 0.128738 0.128114 0.127494 0.126887 0.126289 0.125693 0.125103 0.124540 0.124030 0.123598 0.123258 0.123010 0.122837 0.122716 0.122621 0.122525 0.122406 0.122246 0.122032 0.121759 0.121427 0.121043 0.120619 0.120173 0.119729 0.119315 0.118959 0.118686 0.118509 0.118423 0.118408 0.118426 0.118439 0.118410 0.118317 0.118154 0.117935 0.117688 0.117449 0.117253 0.117125 0.117074 0.117088 0.117143 0.117213 0.117278 0.117328 0.117369 0.117412 0.117469 0.117539 0.117611 0.117661 0.117666 0.117607 0.117488 0.117332 0.117175 0.117057 0.117002 0.117014 0.117069 0.117123 0.117129 0.117051 0.116870 0.116595 0.116255 0.115891 0.115550 0.115279 0.115114 0.115073 0.115154 0.115333 0.115568 0.115816 0.116042 0.116230 0.116384 0.116524 0.116670 0.116830 0.116994 0.117131 0.117201 0.117171 0.117033 0.116811 0.116564 0.116361 0.116267 0.116319 0.116521 0.116845 0.117248 0.117685 0.118117 0.118513 0.118854 0.119124 0.119315 0.119428 0.119477 0.119491 0.119512 0.119580 0.119728 0.119971 0.120305 0.120709 0.121153 0.121604 0.122022 0.122372 0.122619 0.122736 0.122709 0.122544 0.122260 0.121896 0.121499 0.121122 0.120823 0.120649 0.120636 0.120792 0.121095 0.121497 0.121936 0.122350 0.122695 0.122945 0.123099 0.123172 0.123190 0.123185 0.123183 0.123195 0.123211 0.123205 0.123144 0.123004 0.122786 0.122523 0.122264 0.122066 0.121968 0.121980 0.122086 0.122248 0.122424 0.122584 0.122710 0.122804 0.122872 0.122928 0.122982 0.123049 0.123143 0.123279 0.123475 0.123740 0.124079 0.124484 0.124938 0.125416 0.125883 0.126299 0.126623 0.126821 0.126873 0.126789 0.126603 0.126377 0.126176 0.126058 0.126057 0.126186 0.126438 0.126799 0.127244 0.127744 0.128260 0.128749 0.129164 0.129474 0.129665 0.129748 0.129754 0.129722 0.129691 0.129692 0.129743 0.129851 0.130014 0.130230 0.130497 0.130812 0.131168 0.131543 0.131898 0.132182 0.132346 0.132354 0.132203 0.131918 0.131546 0.131139 0.130744 0.130388 0.130080 0.129817 0.129592 0.129405 0.129261 0.129175 0.129160 0.129225 0.129364 0.129556 0.129773 0.129987 0.130177 0.130336 0.130465 0.130572 0.130657 0.130718 0.130745 0.130727 0.130662 0.130559 0.130438 0.130326 0.130247 0.130211 0.130207 0.130206 0.130162 0.130034 0.129798 0.129458 0.129049 0.128627 0.128247 0.127949 0.127750 0.127648 0.127628 0.127671 0.127761 0.127880 0.128006 0.128116 0.128185 0.128198 0.128151 0.128058 0.127947 0.127849 0.127793 0.127797 0.127870 0.128006 0.128193 0.128409 0.128631 0.128833 0.128986 0.129067 0.129049 0.128915 0.128656 0.128278 0.127808 0.127292 0.126794 0.126377 0.126096 0.125981 0.126035 0.126235 0.126539 0.126900 0.127276 0.127634 0.127954 0.128229 0.128462 0.128660 0.128834 0.128989 0.129121 0.129212 0.129238 0.129176 0.129011 0.128750 0.128418 0.128060 0.127726 0.127462 0.127296 0.127235 0.127265 0.127358 0.127481 0.127607 0.127715 0.127797 0.127848 0.127862 0.127833 0.127752 0.127615 0.127431 0.127223 0.127031 0.126900 0.126865 0.126943 0.127124 0.127380 0.127676 0.127984 0.128284 0.128558 0.128787 0.128942 0.128994 0.128920 0.128724 0.128431 0.128086 0.127742 0.127445 0.127228 0.127113 0.127108 0.127209 0.127395 0.127638 0.127902 0.128158 0.128389 0.128595 0.128791 0.128991 0.129200 0.129412 0.129605 0.129758 0.129851 0.129881 0.129854 0.129785 0.129690 0.129587 0.129486 0.129391 0.129295 0.129182 0.129036 0.128838 0.128582 0.128274 0.127932 0.127589 0.127286 0.127062 0.126951 0.126969 0.127110 0.127346 0.127628 0.127895 0.128091 0.128171 0.128114 0.127930 0.127650 0.127321 0.126986 0.126676 0.126399 0.126152 0.125928 0.125733 0.125589 0.125526 0.125566 0.125708 0.125920 0.126146 0.126324 0.126411 0.126390 0.126274 0.126099 0.125903 0.125717 0.125563 0.125454 0.125399 0.125409 0.125493 0.125649 0.125866 0.126114 0.126355 0.126555 0.126693 0.126767 0.126800 0.126827 0.126884 0.126995 0.127156 0.127336 0.127489 0.127564 0.127529 0.127375 0.127121 0.126798 0.126448 0.126108 0.125811 0.125584 0.125444 0.125400 0.125448 0.125571 0.125737 0.125908 0.126045 0.126117 0.126106 0.126012 0.125850 0.125646 0.125435 0.125252 0.125128 0.125087 0.125141 0.125293 0.125530 0.125828 0.126151 0.126463 0.126737 0.126961 0.127146 0.127319 0.127509 0.127732 0.127978 0.128218 0.128408 0.128509 0.128503 0.128399 0.128227 0.128028 0.127844 0.127703 0.127620 0.127595 0.127608 0.127630 0.127620 0.127539 0.127352 0.127039 0.126602 0.126072 0.125506 0.124977 0.124557 0.124302 0.124238 0.124356 0.124618 0.124966 0.125345 0.125709 0.126032 0.126304 0.126529 0.126715 0.126866 0.126981 0.127057 

0.135657 0.135768 0.135992 0.136320 0.136733 0.137203 0.137704 0.138210 0.138703 0.139169 0.139604 0.140010 0.140390 0.140746 0.141073 0.141359 0.141591 0.141759 0.141870 0.141943 0.142010 0.142102 0.142234 0.142399 0.142569 0.142706 0.142770 0.142731 0.142578 0.142322 0.141994 0.141637 0.141289 0.140975 0.140692 0.140415 0.140102 0.139712 0.139220 0.138631 0.137979 0.137316 0.136702 0.136183 0.135782 0.135501 0.135324 0.135226 0.135179 0.135157 0.135136 0.135091 0.135002 0.134855 0.134644 0.134377 0.134070 0.133742 0.133409 0.133085 0.132777 0.132495 0.132249 0.132055 0.131929 0.131878 0.131898 0.131972 0.132080 0.132203 0.132327 0.132444 0.132543 0.132606 0.132612 0.132540 0.132377 0.132131 0.131830 0.131517 0.131244 0.131056 0.130984 0.131037 0.131200 0.131436 0.131692 0.131911 0.132043 0.132059 0.131960 0.131776 0.131562 0.131379 0.131276 0.131276 0.131365 0.131500 0.131625 0.131693 0.131683 0.131604 0.131490 0.131380 0.131298 0.131250 0.131223 0.131196 0.131151 0.131078 0.130977 0.130857 0.130729 0.130608 0.130511 0.130449 0.130430 0.130446 0.130481 0.130512 0.130515 0.130476 0.130392 0.130268 0.130119 0.129960 0.129809 0.129683 0.129600 0.129575 0.129619 0.129733 0.129901 0.130090 0.130258 0.130362 0.130375 0.130294 0.130143 0.129960 0.129781 0.129625 0.129484 0.129327 0.129113 0.128811 0.128409 0.127931 0.127427 0.126966 0.126621 0.126444 0.126462 0.126665 0.127011 0.127440 0.127885 0.128292 0.128626 0.128870 0.129017 0.129064 0.129006 0.128841 0.128575 0.128230 0.127845 0.127471 0.127156 0.126931 0.126803 0.126751 0.126738 0.126726 0.126691 0.126632 0.126570 0.126535 0.126555 0.126639 0.126782 0.126958 0.127135 0.127277 0.127358 0.127364 0.127294 0.127157 0.126974 0.126766 0.126559 0.126375 0.126233 0.126153 0.126155 0.126260 0.126484 0.126836 0.127308 0.127875 0.128494 0.129110 0.129666 0.130109 0.130403 0.130527 0.130486 0.130299 0.130000 0.129627 0.129216 0.128798 0.128396 0.128024 0.127690 0.127399 0.127153 0.126953 0.126803 0.126703 0.126657 0.126660 0.126706 0.126775 0.126844 0.126887 0.126882 0.126820 0.126705 0.126547 0.126360 0.126148 0.125909 0.125641 0.125353 0.125069 0.124833 0.124691 0.124677 0.124800 0.125038 0.125347 0.125675 0.125981 0.126245 0.126470 0.126669 0.126856 0.127037 0.127207 0.127360 0.127496 0.127631 0.127784 0.127974 0.128200 0.128442 0.128665 0.128838 0.128939 0.128967 0.128937 0.128869 0.128783 0.128695 0.128620 0.128574 0.128573 0.128626 0.128732 0.128871 0.129009 0.129110 0.129147 0.129112 0.129017 0.128892 0.128771 0.128679 0.128628 0.128611 0.128611 0.128610 0.128596 0.128569 0.128537 0.128511 0.128506 0.128537 0.128617 0.128757 0.128965 0.129241 0.129573 0.129935 0.130294 0.130614 0.130869 0.131044 0.131144 0.131184 0.131191 0.131193 0.131210 0.131258 0.131341 0.131454 0.131589 0.131729 0.131851 0.131928 0.131940 0.131876 0.131746 0.131582 0.131425 0.131319 0.131294 0.131355 0.131485 0.131649 0.131806 0.131920 0.131971 0.131960 0.131906 0.131837 0.131785 0.131769 0.131792 0.131836 0.131871 0.131865 0.131794 0.131654 0.131467 0.131277 0.131139 0.131101 0.131186 0.131384 0.131653 0.131931 0.132154 0.132274 0.132264 0.132126 0.131878 0.131554 0.131199 0.130867 0.130614 0.130488 0.130520 0.130711 0.131030 0.131424 0.131832 0.132197 0.132480 0.132664 0.132752 0.132758 0.132702 0.132601 0.132470 0.132321 0.132165 0.132017 0.131886 0.131780 0.131701 0.131643 0.131603 0.131581 0.131585 0.131629 0.131730 0.131902 0.132151 0.132465 0.132819 0.133173 0.133480 0.133692 0.133775 0.133718 0.133533 0.133254 0.132924 0.132579 0.132248 0.131950 0.131702 0.131522 0.131430 0.131448 0.131584 0.131827 0.132142 0.132471 0.132750 0.132913 0.132916 0.132748 0.132435 0.132039 0.131647 0.131342 0.131183 0.131187 0.131323 0.131528 0.131735 0.131888 0.131959 0.131952 0.131891 0.131808 0.131734 0.131689 0.131677 0.131686 0.131695 0.131676 0.131610 0.131490 0.131327 0.131148 0.130990 0.130889 0.130867 0.130920 0.131019 0.131120 0.131177 0.131166 0.131089 0.130977 0.130870 0.130807 0.130812 0.130891 0.131038 0.131239 0.131473 0.131709 0.131908 0.132022 0.132009 0.131840 0.131513 0.131054 0.130513 0.129954 0.129441 0.129025 0.128736 0.128584 0.128561 0.128646 0.128811 0.129020 0.129236 0.129424 0.129555 0.129611 0.129584 0.129481 0.129313 0.129105 0.128883 0.128677 0.128508 0.128383 0.128289 0.128197 0.128072 0.127885 0.127627 0.127309 0.126962 0.126626 0.126340 0.126128 0.126003 0.125961 0.125989 0.126068 0.126181 0.126313 0.126460 0.126627 0.126837 0.127121 0.127510 0.128020 0.128639 0.129320 0.129987 0.130551 0.130927 0.131059 0.130929 0.130564 0.130021 0.129372 0.128682 0.127993 0.127321 0.126664 0.126018 0.125388 0.124793 0.124262 0.123817 0.123472 0.123221 0.123047 0.122924 0.122821 0.122711 0.122572 0.122387 0.122146 0.121846 0.121489 0.121085 0.120648 0.120196 0.119753 0.119347 0.119007 0.118754 0.118599 0.118536 0.118541 0.118577 0.118604 0.118584 0.118496 0.118336 0.118116 0.117867 0.117625 0.117425 0.117290 0.117228 0.117228 0.117267 0.117321 0.117373 0.117417 0.117459 0.117509 0.117577 0.117663 0.117752 0.117820 0.117840 0.117796 0.117691 0.117548 0.117404 0.117298 0.117256 0.117279 0.117342 0.117400 0.117402 0.117307 0.117099 0.116785 0.116395 0.115975 0.115577 0.115251 0.115037 0.114960 0.115018 0.115187 0.115426 0.115687 0.115929 0.116134 0.116302 0.116451 0.116602 0.116766 0.116932 0.117071 0.117144 0.117118 0.116984 0.116768 0.116527 0.116332 0.116246 0.116307 0.116517 0.116848 0.117258 0.117702 0.118140 0.118544 0.118890 0.119159 0.119342 0.119438 0.119462 0.119450 0.119450 0.119510 0.119666 0.119935 0.120307 0.120756 0.121243 0.121729 0.122174 0.122543 0.122801 0.122923 0.122897 0.122727 0.122438 0.122068 0.121669 0.121298 0.121011 0.120856 0.120862 0.121035 0.121350 0.121759 0.122202 0.122621 0.122973 0.123235 0.123404 0.123491 0.123519 0.123516 0.123506 0.123500 0.123491 0.123456 0.123366 0.123198 0.122957 0.122672 0.122396 0.122183 0.122073 0.122078 0.122181 0.122343 0.122524 0.122692 0.122830 0.122936 0.123019 0.123088 0.123154 0.123229 0.123329 0.123471 0.123674 0.123952 0.124312 0.124748 0.125243 0.125769 0.126290 0.126759 0.127130 0.127364 0.127438 0.127361 0.127169 0.126926 0.126706 0.126569 0.126559 0.126688 0.126954 0.127339 0.127817 0.128353 0.128902 0.129416 0.129845 0.130155 0.130337 0.130405 0.130393 0.130345 0.130301 0.130293 0.130337 0.130441 0.130603 0.130820 0.131092 0.131417 0.131786 0.132178 0.132549 0.132846 0.133014 0.133019 0.132854 0.132547 0.132148 0.131715 0.131294 0.130913 0.130579 0.130286 0.130026 0.129796 0.129606 0.129474 0.129419 0.129452 0.129573 0.129763 0.129992 0.130231 0.130455 0.130652 0.130821 0.130961 0.131073 0.131152 0.131185 0.131166 0.131092 0.130977 0.130842 0.130718 0.130627 0.130580 0.130564 0.130547 0.130483 0.130329 0.130061 0.129684 0.129237 0.128777 0.128361 0.128032 0.127810 0.127689 0.127653 0.127680 0.127749 0.127840 0.127934 0.128011 0.128051 0.128043 0.127984 0.127886 0.127768 0.127657 0.127576 0.127544 0.127572 0.127659 0.127799 0.127976 0.128169 0.128356 0.128509 0.128602 0.128612 0.128520 0.128314 0.128001 0.127602 0.127158 0.126725 0.126359 0.126110 0.126009 0.126060 0.126245 0.126528 0.126869 0.127232 0.127589 0.127926 0.128237 0.128520 0.128776 0.129003 0.129194 0.129336 0.129411 0.129400 0.129285 0.129062 0.128744 0.128362 0.127963 0.127599 0.127319 0.127154 0.127110 0.127172 0.127308 0.127478 0.127647 0.127791 0.127896 0.127958 0.127973 0.127936 0.127842 0.127688 0.127485 0.127263 0.127065 0.126939 0.126921 0.127025 0.127236 0.127520 0.127837 0.128155 0.128454 0.128717 0.128930 0.129066 0.129100 0.129013 0.128810 0.128518 0.128183 0.127857 0.127584 0.127399 0.127319 0.127349 0.127480 0.127689 0.127941 0.128200 0.128434 0.128630 0.128792 0.128938 0.129087 0.129251 0.129424 0.129587 0.129717 0.129798 0.129820 0.129787 0.129709 0.129597 0.129462 0.129314 0.129160 0.129005 0.128847 0.128677 0.128485 0.128262 0.128007 0.127728 0.127447 0.127191 0.126993 0.126878 0.126862 0.126940 0.127091 0.127277 0.127454 0.127579 0.127618 0.127556 0.127398 0.127167 0.126900 0.126630 0.126378 0.126150 0.125942 0.125749 0.125580 0.125458 0.125410 0.125456 0.125593 0.125789 0.125993 0.126152 0.126225 0.126200 0.126087 0.125913 0.125710 0.125504 0.125316 0.125162 0.125061 0.125030 0.125083 0.125223 0.125436 0.125689 0.125943 0.126158 0.126309 0.126394 0.126431 0.126457 0.126512 0.126622 0.126788 0.126985 0.127168 0.127285 0.127300 0.127196 0.126983 0.126689 0.126352 0.126015 0.125717 0.125493 0.125369 0.125356 0.125450 0.125627 0.125845 0.126058 0.126221 0.126301 0.126284 0.126173 0.125990 0.125764 0.125532 0.125328 0.125183 0.125121 0.125156 0.125290 0.125515 0.125804 0.126124 0.126438 0.126716 0.126947 0.127141 0.127323 0.127524 0.127759 0.128021 0.128279 0.128489 0.128608 0.128615 0.128510 0.128317 0.128074 0.127822 0.127596 0.127420 0.127304 0.127242 0.127211 0.127175 0.127091 0.126918 0.126629 0.126221 0.125721 0.125181 0.124673 0.124268 0.124021 0.123956 0.124063 0.124306 0.124632 0.124987 0.125329 0.125634 0.125895 0.126118 0.126314 0.126490 0.126646 0.126777 

0.135458 0.135504 0.135682 0.135987 0.136398 0.136885 0.137412 0.137946 0.138461 0.138941 0.139380 0.139781 0.140152 0.140499 0.140822 0.141112 0.141358 0.141555 0.141707 0.141832 0.141961 0.142119 0.142319 0.142554 0.142796 0.143005 0.143137 0.143159 0.143051 0.142823 0.142505 0.142143 0.141779 0.141441 0.141134 0.140837 0.140513 0.140123 0.139645 0.139080 0.138460 0.137834 0.137253 0.136761 0.136375 0.136095 0.135904 0.135778 0.135693 0.135629 0.135564 0.135482 0.135365 0.135202 0.134989 0.134730 0.134439 0.134130 0.133817 0.133507 0.133209 0.132929 0.132680 0.132477 0.132336 0.132263 0.132253 0.132290 0.132355 0.132435 0.132521 0.132610 0.132698 0.132768 0.132797 0.132757 0.132631 0.132418 0.132138 0.131831 0.131547 0.131336 0.131236 0.131261 0.131401 0.131622 0.131869 0.132082 0.132207 0.132213 0.132101 0.131903 0.131677 0.131489 0.131388 0.131394 0.131493 0.131638 0.131773 0.131852 0.131854 0.131789 0.131691 0.131595 0.131524 0.131481 0.131451 0.131414 0.131353 0.131261 0.131141 0.131003 0.130862 0.130736 0.130642 0.130595 0.130598 0.130644 0.130711 0.130770 0.130796 0.130769 0.130684 0.130547 0.130375 0.130187 0.130004 0.129845 0.129732 0.129682 0.129710 0.129817 0.129990 0.130196 0.130388 0.130519 0.130557 0.130494 0.130353 0.130171 0.129990 0.129830 0.129688 0.129532 0.129322 0.129021 0.128617 0.128130 0.127610 0.127130 0.126764 0.126570 0.126578 0.126781 0.127137 0.127584 0.128053 0.128485 0.128841 0.129099 0.129250 0.129290 0.129217 0.129031 0.128741 0.128372 0.127966 0.127571 0.127235 0.126989 0.126838 0.126761 0.126724 0.126691 0.126642 0.126579 0.126522 0.126499 0.126533 0.126632 0.126783 0.126959 0.127127 0.127255 0.127320 0.127312 0.127232 0.127094 0.126919 0.126728 0.126545 0.126390 0.126279 0.126230 0.126260 0.126391 0.126641 0.127019 0.127519 0.128114 0.128759 0.129395 0.129960 0.130401 0.130679 0.130777 0.130703 0.130481 0.130151 0.129754 0.129328 0.128903 0.128500 0.128129 0.127793 0.127495 0.127234 0.127014 0.126841 0.126721 0.126659 0.126657 0.126705 0.126787 0.126875 0.126942 0.126962 0.126924 0.126829 0.126686 0.126505 0.126291 0.126041 0.125757 0.125451 0.125152 0.124907 0.124765 0.124761 0.124905 0.125171 0.125512 0.125872 0.126206 0.126491 0.126729 0.126934 0.127122 0.127297 0.127455 0.127590 0.127702 0.127807 0.127927 0.128081 0.128273 0.128485 0.128684 0.128837 0.128924 0.128944 0.128911 0.128847 0.128770 0.128695 0.128634 0.128599 0.128602 0.128650 0.128736 0.128840 0.128931 0.128976 0.128955 0.128867 0.128734 0.128591 0.128475 0.128409 0.128399 0.128433 0.128487 0.128538 0.128570 0.128580 0.128573 0.128561 0.128560 0.128585 0.128654 0.128781 0.128978 0.129247 0.129579 0.129946 0.130314 0.130646 0.130912 0.131096 0.131202 0.131248 0.131262 0.131270 0.131295 0.131349 0.131436 0.131555 0.131696 0.131846 0.131981 0.132074 0.132101 0.132047 0.131920 0.131751 0.131585 0.131470 0.131437 0.131495 0.131625 0.131790 0.131946 0.132055 0.132096 0.132070 0.131998 0.131912 0.131844 0.131814 0.131826 0.131865 0.131903 0.131906 0.131850 0.131728 0.131557 0.131378 0.131243 0.131201 0.131277 0.131464 0.131722 0.131989 0.132203 0.132316 0.132304 0.132165 0.131920 0.131605 0.131263 0.130949 0.130718 0.130616 0.130671 0.130882 0.131214 0.131613 0.132016 0.132366 0.132629 0.132794 0.132869 0.132875 0.132832 0.132754 0.132652 0.132529 0.132394 0.132256 0.132127 0.132015 0.131923 0.131848 0.131787 0.131742 0.131722 0.131745 0.131828 0.131988 0.132227 0.132534 0.132881 0.133227 0.133524 0.133728 0.133805 0.133746 0.133565 0.133295 0.132977 0.132650 0.132340 0.132066 0.131844 0.131691 0.131628 0.131675 0.131839 0.132107 0.132443 0.132786 0.133068 0.133223 0.133210 0.133017 0.132674 0.132249 0.131829 0.131505 0.131337 0.131344 0.131496 0.131729 0.131972 0.132164 0.132273 0.132297 0.132255 0.132177 0.132093 0.132027 0.131988 0.131969 0.131955 0.131923 0.131854 0.131742 0.131596 0.131442 0.131314 0.131248 0.131263 0.131353 0.131485 0.131611 0.131682 0.131672 0.131587 0.131459 0.131337 0.131262 0.131261 0.131343 0.131502 0.131723 0.131985 0.132256 0.132494 0.132647 0.132666 0.132515 0.132188 0.131707 0.131127 0.130514 0.129939 0.129458 0.129107 0.128898 0.128825 0.128867 0.128997 0.129181 0.129381 0.129563 0.129697 0.129763 0.129752 0.129665 0.129514 0.129319 0.129107 0.128905 0.128733 0.128597 0.128486 0.128373 0.128226 0.128018 0.127742 0.127412 0.127062 0.126730 0.126454 0.126257 0.126147 0.126118 0.126154 0.126239 0.126355 0.126492 0.126648 0.126831 0.127065 0.127382 0.127815 0.128381 0.129070 0.129830 0.130581 0.131221 0.131658 0.131826 0.131704 0.131318 0.130732 0.130025 0.129270 0.128514 0.127777 0.127058 0.126356 0.125676 0.125042 0.124481 0.124016 0.123660 0.123403 0.123226 0.123098 0.122986 0.122864 0.122707 0.122502 0.122240 0.121920 0.121548 0.121134 0.120691 0.120240 0.119805 0.119412 0.119090 0.118860 0.118730 0.118693 0.118721 0.118776 0.118816 0.118804 0.118717 0.118552 0.118324 0.118064 0.117809 0.117596 0.117448 0.117370 0.117354 0.117377 0.117418 0.117460 0.117501 0.117547 0.117607 0.117690 0.117792 0.117899 0.117985 0.118023 0.117996 0.117908 0.117783 0.117659 0.117573 0.117550 0.117590 0.117666 0.117729 0.117725 0.117613 0.117373 0.117014 0.116571 0.116093 0.115637 0.115257 0.114996 0.114880 0.114910 0.115062 0.115295 0.115559 0.115811 0.116028 0.116208 0.116369 0.116531 0.116706 0.116885 0.117037 0.117125 0.117113 0.116994 0.116792 0.116563 0.116378 0.116299 0.116361 0.116567 0.116893 0.117297 0.117736 0.118172 0.118575 0.118919 0.119185 0.119357 0.119436 0.119440 0.119409 0.119398 0.119462 0.119639 0.119944 0.120362 0.120858 0.121388 0.121906 0.122371 0.122747 0.123003 0.123117 0.123077 0.122892 0.122586 0.122204 0.121801 0.121436 0.121166 0.121035 0.121069 0.121267 0.121603 0.122026 0.122477 0.122903 0.123263 0.123536 0.123716 0.123814 0.123846 0.123838 0.123813 0.123783 0.123744 0.123678 0.123558 0.123367 0.123109 0.122815 0.122535 0.122322 0.122216 0.122227 0.122337 0.122507 0.122697 0.122873 0.123019 0.123133 0.123224 0.123301 0.123374 0.123458 0.123566 0.123720 0.123938 0.124237 0.124624 0.125096 0.125634 0.126207 0.126776 0.127291 0.127703 0.127968 0.128062 0.127990 0.127794 0.127539 0.127304 0.127157 0.127144 0.127285 0.127576 0.127997 0.128518 0.129098 0.129684 0.130222 0.130659 0.130964 0.131128 0.131174 0.131141 0.131077 0.131023 0.131010 0.131052 0.131157 0.131321 0.131543 0.131823 0.132161 0.132548 0.132959 0.133349 0.133658 0.133828 0.133820 0.133630 0.133289 0.132853 0.132384 0.131932 0.131525 0.131166 0.130846 0.130552 0.130283 0.130049 0.129873 0.129778 0.129782 0.129884 0.130070 0.130310 0.130571 0.130827 0.131061 0.131267 0.131442 0.131583 0.131679 0.131721 0.131698 0.131613 0.131479 0.131323 0.131176 0.131064 0.130998 0.130964 0.130928 0.130844 0.130666 0.130370 0.129962 0.129482 0.128989 0.128543 0.128187 0.127941 0.127800 0.127746 0.127753 0.127799 0.127864 0.127929 0.127977 0.127993 0.127967 0.127897 0.127791 0.127664 0.127538 0.127435 0.127371 0.127359 0.127404 0.127501 0.127641 0.127806 0.127974 0.128122 0.128224 0.128255 0.128198 0.128040 0.127787 0.127455 0.127081 0.126711 0.126398 0.126185 0.126102 0.126154 0.126329 0.126597 0.126925 0.127280 0.127643 0.128001 0.128348 0.128679 0.128988 0.129260 0.129481 0.129630 0.129690 0.129644 0.129484 0.129213 0.128849 0.128427 0.127995 0.127608 0.127316 0.127152 0.127124 0.127215 0.127388 0.127596 0.127798 0.127964 0.128079 0.128140 0.128145 0.128091 0.127976 0.127800 0.127577 0.127340 0.127136 0.127016 0.127015 0.127144 0.127383 0.127691 0.128026 0.128352 0.128650 0.128907 0.129108 0.129233 0.129255 0.129160 0.128952 0.128663 0.128339 0.128032 0.127788 0.127637 0.127595 0.127661 0.127821 0.128048 0.128303 0.128547 0.128752 0.128906 0.129019 0.129115 0.129220 0.129348 0.129497 0.129646 0.129771 0.129850 0.129872 0.129836 0.129747 0.129612 0.129441 0.129244 0.129034 0.128824 0.128620 0.128424 0.128231 0.128031 0.127818 0.127593 0.127370 0.127166 0.127006 0.126907 0.126879 0.126919 0.127009 0.127123 0.127228 0.127293 0.127294 0.127219 0.127071 0.126868 0.126638 0.126406 0.126189 0.125991 0.125808 0.125640 0.125494 0.125392 0.125360 0.125412 0.125544 0.125726 0.125912 0.126056 0.126123 0.126103 0.126001 0.125840 0.125642 0.125429 0.125219 0.125035 0.124899 0.124835 0.124863 0.124985 0.125188 0.125437 0.125690 0.125907 0.126060 0.126145 0.126180 0.126201 0.126248 0.126350 0.126513 0.126714 0.126910 0.127053 0.127101 0.127035 0.126859 0.126596 0.126284 0.125965 0.125682 0.125474 0.125372 0.125390 0.125521 0.125738 0.125993 0.126232 0.126409 0.126489 0.126460 0.126332 0.126129 0.125884 0.125635 0.125414 0.125251 0.125170 0.125186 0.125303 0.125513 0.125793 0.126108 0.126423 0.126706 0.126946 0.127151 0.127347 0.127562 0.127813 0.128092 0.128369 0.128597 0.128735 0.128754 0.128650 0.128442 0.128164 0.127856 0.127560 0.127308 0.127120 0.126999 0.126928 0.126870 0.126780 0.126613 0.126336 0.125945 0.125462 0.124942 0.124455 0.124068 0.123833 0.123772 0.123875 0.124103 0.124408 0.124739 0.125057 0.125342 0.125591 0.125812 0.126019 0.126220 0.126416 0.126599 

0.135351 0.135350 0.135489 0.135768 0.136167 0.136651 0.137182 0.137724 0.138245 0.138728 0.139166 0.139561 0.139925 0.140266 0.140587 0.140882 0.141142 0.141364 0.141551 0.141722 0.141902 0.142115 0.142376 0.142675 0.142987 0.143270 0.143477 0.143567 0.143517 0.143331 0.143036 0.142679 0.142304 0.141946 0.141615 0.141296 0.140958 0.140569 0.140107 0.139572 0.138992 0.138410 0.137871 0.137410 0.137041 0.136762 0.136553 0.136394 0.136265 0.136149 0.136034 0.135905 0.135750 0.135562 0.135338 0.135081 0.134802 0.134511 0.134218 0.133926 0.133640 0.133366 0.133116 0.132904 0.132746 0.132648 0.132605 0.132601 0.132621 0.132654 0.132700 0.132761 0.132836 0.132911 0.132960 0.132952 0.132864 0.132686 0.132432 0.132139 0.131854 0.131630 0.131507 0.131505 0.131618 0.131815 0.132042 0.132239 0.132349 0.132341 0.132215 0.132007 0.131774 0.131585 0.131488 0.131502 0.131610 0.131763 0.131905 0.131990 0.132002 0.131950 0.131867 0.131787 0.131730 0.131696 0.131669 0.131627 0.131554 0.131446 0.131307 0.131150 0.130994 0.130859 0.130766 0.130730 0.130755 0.130829 0.130926 0.131013 0.131058 0.131040 0.130953 0.130805 0.130614 0.130402 0.130192 0.130007 0.129869 0.129799 0.129812 0.129913 0.130088 0.130306 0.130518 0.130673 0.130733 0.130689 0.130561 0.130386 0.130206 0.130046 0.129901 0.129741 0.129524 0.129212 0.128794 0.128288 0.127748 0.127248 0.126866 0.126662 0.126670 0.126881 0.127256 0.127730 0.128231 0.128696 0.129080 0.129356 0.129512 0.129545 0.129451 0.129237 0.128916 0.128516 0.128082 0.127663 0.127304 0.127033 0.126853 0.126746 0.126678 0.126618 0.126549 0.126476 0.126419 0.126404 0.126449 0.126556 0.126711 0.126886 0.127047 0.127166 0.127223 0.127211 0.127134 0.127008 0.126852 0.126688 0.126539 0.126420 0.126346 0.126329 0.126386 0.126538 0.126803 0.127194 0.127706 0.128312 0.128965 0.129603 0.130162 0.130587 0.130840 0.130908 0.130801 0.130550 0.130197 0.129785 0.129354 0.128933 0.128538 0.128175 0.127843 0.127541 0.127269 0.127032 0.126838 0.126700 0.126625 0.126617 0.126670 0.126763 0.126871 0.126962 0.127011 0.127002 0.126934 0.126814 0.126648 0.126440 0.126189 0.125898 0.125582 0.125274 0.125024 0.124882 0.124886 0.125043 0.125326 0.125685 0.126060 0.126406 0.126699 0.126940 0.127144 0.127326 0.127493 0.127639 0.127759 0.127851 0.127929 0.128018 0.128138 0.128293 0.128468 0.128633 0.128757 0.128822 0.128828 0.128790 0.128730 0.128664 0.128606 0.128565 0.128548 0.128563 0.128614 0.128690 0.128772 0.128828 0.128832 0.128767 0.128643 0.128485 0.128334 0.128227 0.128186 0.128213 0.128288 0.128385 0.128475 0.128541 0.128577 0.128589 0.128587 0.128587 0.128605 0.128661 0.128771 0.128950 0.129203 0.129522 0.129884 0.130254 0.130594 0.130872 0.131071 0.131190 0.131249 0.131272 0.131287 0.131316 0.131371 0.131456 0.131573 0.131714 0.131869 0.132013 0.132120 0.132160 0.132117 0.131996 0.131828 0.131658 0.131536 0.131497 0.131550 0.131679 0.131845 0.132003 0.132114 0.132156 0.132131 0.132059 0.131972 0.131901 0.131868 0.131876 0.131913 0.131953 0.131964 0.131920 0.131812 0.131653 0.131480 0.131341 0.131286 0.131341 0.131503 0.131735 0.131983 0.132185 0.132293 0.132282 0.132150 0.131917 0.131615 0.131291 0.130996 0.130785 0.130704 0.130776 0.130999 0.131339 0.131737 0.132131 0.132467 0.132713 0.132862 0.132928 0.132933 0.132901 0.132843 0.132765 0.132668 0.132555 0.132435 0.132316 0.132208 0.132113 0.132028 0.131952 0.131886 0.131842 0.131839 0.131899 0.132038 0.132258 0.132546 0.132873 0.133199 0.133476 0.133664 0.133731 0.133670 0.133495 0.133238 0.132940 0.132638 0.132358 0.132119 0.131934 0.131819 0.131794 0.131875 0.132070 0.132362 0.132715 0.133066 0.133348 0.133494 0.133464 0.133249 0.132882 0.132433 0.131993 0.131654 0.131480 0.131490 0.131657 0.131915 0.132191 0.132420 0.132566 0.132620 0.132595 0.132519 0.132422 0.132330 0.132258 0.132206 0.132164 0.132115 0.132042 0.131938 0.131810 0.131681 0.131586 0.131556 0.131609 0.131737 0.131904 0.132056 0.132142 0.132137 0.132046 0.131909 0.131776 0.131696 0.131696 0.131787 0.131963 0.132209 0.132506 0.132819 0.133103 0.133300 0.133352 0.133218 0.132885 0.132377 0.131747 0.131070 0.130424 0.129871 0.129454 0.129186 0.129061 0.129059 0.129152 0.129306 0.129485 0.129656 0.129788 0.129859 0.129857 0.129780 0.129638 0.129449 0.129238 0.129033 0.128854 0.128706 0.128580 0.128450 0.128286 0.128066 0.127783 0.127453 0.127109 0.126790 0.126531 0.126352 0.126259 0.126241 0.126282 0.126366 0.126479 0.126615 0.126773 0.126968 0.127223 0.127573 0.128051 0.128678 0.129440 0.130284 0.131121 0.131841 0.132338 0.132541 0.132425 0.132019 0.131393 0.130635 0.129824 0.129012 0.128217 0.127441 0.126682 0.125949 0.125268 0.124669 0.124178 0.123804 0.123537 0.123353 0.123218 0.123098 0.122964 0.122794 0.122574 0.122299 0.121969 0.121591 0.121175 0.120736 0.120291 0.119866 0.119488 0.119185 0.118976 0.118871 0.118857 0.118906 0.118978 0.119028 0.119020 0.118930 0.118755 0.118513 0.118237 0.117965 0.117735 0.117570 0.117478 0.117448 0.117459 0.117491 0.117530 0.117573 0.117625 0.117697 0.117795 0.117914 0.118038 0.118140 0.118194 0.118185 0.118115 0.118010 0.117906 0.117842 0.117841 0.117899 0.117987 0.118053 0.118041 0.117906 0.117631 0.117227 0.116734 0.116205 0.115699 0.115274 0.114973 0.114821 0.114821 0.114950 0.115168 0.115424 0.115677 0.115901 0.116094 0.116271 0.116451 0.116646 0.116846 0.117021 0.117130 0.117141 0.117044 0.116864 0.116653 0.116480 0.116404 0.116460 0.116652 0.116959 0.117343 0.117766 0.118191 0.118586 0.118925 0.119184 0.119346 0.119413 0.119405 0.119368 0.119360 0.119441 0.119651 0.119999 0.120465 0.121007 0.121573 0.122112 0.122583 0.122951 0.123189 0.123277 0.123209 0.122996 0.122667 0.122270 0.121863 0.121508 0.121260 0.121161 0.121231 0.121464 0.121828 0.122271 0.122737 0.123173 0.123541 0.123821 0.124009 0.124109 0.124137 0.124114 0.124064 0.124001 0.123927 0.123827 0.123681 0.123473 0.123209 0.122919 0.122650 0.122455 0.122369 0.122399 0.122526 0.122710 0.122910 0.123093 0.123244 0.123362 0.123455 0.123535 0.123613 0.123703 0.123822 0.123990 0.124228 0.124553 0.124974 0.125484 0.126064 0.126680 0.127290 0.127843 0.128286 0.128574 0.128680 0.128612 0.128410 0.128146 0.127901 0.127752 0.127748 0.127911 0.128237 0.128705 0.129277 0.129905 0.130530 0.131089 0.131530 0.131821 0.131962 0.131981 0.131925 0.131845 0.131783 0.131768 0.131813 0.131921 0.132090 0.132318 0.132608 0.132960 0.133367 0.133801 0.134213 0.134536 0.134707 0.134684 0.134463 0.134080 0.133598 0.133086 0.132599 0.132162 0.131778 0.131433 0.131110 0.130806 0.130535 0.130321 0.130194 0.130172 0.130260 0.130442 0.130690 0.130970 0.131253 0.131519 0.131757 0.131962 0.132127 0.132239 0.132286 0.132259 0.132159 0.132001 0.131816 0.131639 0.131497 0.131403 0.131347 0.131291 0.131187 0.130989 0.130669 0.130237 0.129732 0.129214 0.128745 0.128368 0.128102 0.127942 0.127868 0.127855 0.127879 0.127920 0.127962 0.127988 0.127986 0.127946 0.127866 0.127752 0.127617 0.127479 0.127358 0.127272 0.127235 0.127250 0.127318 0.127429 0.127570 0.127722 0.127862 0.127966 0.128011 0.127977 0.127855 0.127645 0.127365 0.127046 0.126729 0.126460 0.126280 0.126216 0.126277 0.126452 0.126718 0.127045 0.127407 0.127784 0.128167 0.128548 0.128919 0.129268 0.129573 0.129812 0.129963 0.130006 0.129931 0.129735 0.129428 0.129032 0.128583 0.128130 0.127728 0.127428 0.127265 0.127250 0.127363 0.127563 0.127797 0.128017 0.128192 0.128304 0.128352 0.128338 0.128262 0.128124 0.127926 0.127684 0.127433 0.127224 0.127108 0.127121 0.127269 0.127528 0.127854 0.128199 0.128530 0.128827 0.129080 0.129278 0.129398 0.129418 0.129323 0.129119 0.128837 0.128527 0.128242 0.128027 0.127911 0.127904 0.128003 0.128188 0.128425 0.128675 0.128897 0.129065 0.129173 0.129237 0.129289 0.129361 0.129471 0.129616 0.129773 0.129911 0.130003 0.130033 0.129997 0.129895 0.129735 0.129526 0.129283 0.129023 0.128764 0.128522 0.128300 0.128098 0.127907 0.127719 0.127535 0.127360 0.127206 0.127090 0.127021 0.127004 0.127034 0.127094 0.127165 0.127223 0.127245 0.127212 0.127117 0.126963 0.126763 0.126540 0.126316 0.126106 0.125916 0.125744 0.125589 0.125462 0.125379 0.125361 0.125420 0.125549 0.125721 0.125896 0.126032 0.126100 0.126090 0.126007 0.125866 0.125682 0.125474 0.125260 0.125063 0.124910 0.124829 0.124840 0.124948 0.125138 0.125376 0.125620 0.125827 0.125972 0.126048 0.126073 0.126082 0.126116 0.126204 0.126354 0.126545 0.126739 0.126886 0.126948 0.126904 0.126756 0.126525 0.126247 0.125960 0.125708 0.125528 0.125452 0.125495 0.125651 0.125889 0.126160 0.126409 0.126584 0.126653 0.126609 0.126464 0.126244 0.125987 0.125725 0.125493 0.125317 0.125220 0.125219 0.125319 0.125514 0.125782 0.126091 0.126405 0.126693 0.126942 0.127162 0.127375 0.127608 0.127877 0.128175 0.128470 0.128717 0.128871 0.128902 0.128802 0.128586 0.128283 0.127937 0.127592 0.127288 0.127053 0.126895 0.126798 0.126726 0.126628 0.126457 0.126179 0.125789 0.125313 0.124806 0.124336 0.123969 0.123752 0.123701 0.123805 0.124024 0.124312 0.124621 0.124916 0.125181 0.125417 0.125635 0.125852 0.126077 0.126309 0.126536 

0.135302 0.135275 0.135388 0.135642 0.136016 0.136478 0.136988 0.137512 0.138019 0.138490 0.138918 0.139308 0.139669 0.140009 0.140334 0.140638 0.140915 0.141160 0.141377 0.141584 0.141804 0.142062 0.142371 0.142727 0.143103 0.143458 0.143741 0.143907 0.143924 0.143790 0.143531 0.143191 0.142818 0.142447 0.142096 0.141758 0.141409 0.141021 0.140575 0.140073 0.139534 0.138997 0.138500 0.138071 0.137719 0.137439 0.137213 0.137021 0.136845 0.136676 0.136504 0.136323 0.136124 0.135903 0.135660 0.135398 0.135124 0.134847 0.134571 0.134298 0.134026 0.133761 0.133511 0.133292 0.133118 0.132996 0.132920 0.132877 0.132853 0.132842 0.132849 0.132881 0.132940 0.133013 0.133076 0.133093 0.133036 0.132892 0.132669 0.132398 0.132124 0.131898 0.131760 0.131735 0.131821 0.131987 0.132186 0.132357 0.132446 0.132422 0.132283 0.132068 0.131834 0.131648 0.131557 0.131578 0.131690 0.131846 0.131989 0.132076 0.132092 0.132049 0.131979 0.131914 0.131871 0.131848 0.131827 0.131786 0.131707 0.131588 0.131433 0.131260 0.131091 0.130948 0.130857 0.130832 0.130877 0.130977 0.131102 0.131212 0.131273 0.131261 0.131172 0.131014 0.130809 0.130580 0.130353 0.130151 0.129997 0.129913 0.129916 0.130011 0.130187 0.130412 0.130636 0.130805 0.130882 0.130852 0.130734 0.130566 0.130390 0.130228 0.130077 0.129905 0.129671 0.129337 0.128894 0.128365 0.127806 0.127293 0.126906 0.126707 0.126727 0.126957 0.127358 0.127864 0.128402 0.128904 0.129321 0.129620 0.129785 0.129810 0.129696 0.129450 0.129094 0.128660 0.128195 0.127748 0.127363 0.127063 0.126851 0.126707 0.126602 0.126509 0.126415 0.126327 0.126265 0.126250 0.126299 0.126409 0.126563 0.126734 0.126891 0.127008 0.127068 0.127066 0.127007 0.126906 0.126781 0.126654 0.126543 0.126464 0.126426 0.126438 0.126516 0.126678 0.126944 0.127329 0.127830 0.128423 0.129060 0.129678 0.130213 0.130611 0.130837 0.130879 0.130753 0.130490 0.130133 0.129728 0.129310 0.128905 0.128525 0.128174 0.127848 0.127544 0.127262 0.127010 0.126800 0.126648 0.126563 0.126553 0.126609 0.126714 0.126839 0.126953 0.127030 0.127052 0.127015 0.126923 0.126781 0.126590 0.126349 0.126063 0.125748 0.125441 0.125192 0.125054 0.125062 0.125223 0.125509 0.125867 0.126238 0.126576 0.126858 0.127086 0.127277 0.127445 0.127597 0.127730 0.127835 0.127911 0.127972 0.128039 0.128131 0.128253 0.128392 0.128520 0.128611 0.128649 0.128637 0.128592 0.128533 0.128477 0.128434 0.128411 0.128413 0.128444 0.128502 0.128579 0.128651 0.128690 0.128672 0.128586 0.128446 0.128281 0.128133 0.128040 0.128021 0.128073 0.128176 0.128299 0.128412 0.128497 0.128547 0.128568 0.128571 0.128570 0.128582 0.128625 0.128715 0.128870 0.129098 0.129396 0.129743 0.130109 0.130455 0.130746 0.130963 0.131103 0.131179 0.131215 0.131238 0.131267 0.131316 0.131392 0.131498 0.131631 0.131782 0.131929 0.132043 0.132094 0.132063 0.131953 0.131792 0.131626 0.131503 0.131460 0.131509 0.131634 0.131799 0.131962 0.132082 0.132138 0.132127 0.132069 0.131993 0.131930 0.131901 0.131911 0.131949 0.131991 0.132007 0.131972 0.131874 0.131721 0.131547 0.131398 0.131320 0.131343 0.131468 0.131667 0.131888 0.132075 0.132180 0.132178 0.132062 0.131848 0.131568 0.131264 0.130990 0.130797 0.130731 0.130813 0.131041 0.131377 0.131767 0.132149 0.132471 0.132703 0.132842 0.132903 0.132910 0.132884 0.132839 0.132777 0.132700 0.132608 0.132508 0.132406 0.132311 0.132222 0.132137 0.132052 0.131972 0.131908 0.131884 0.131920 0.132035 0.132230 0.132491 0.132789 0.133084 0.133332 0.133494 0.133546 0.133479 0.133309 0.133066 0.132791 0.132519 0.132276 0.132080 0.131942 0.131875 0.131895 0.132014 0.132237 0.132549 0.132910 0.133263 0.133538 0.133674 0.133630 0.133400 0.133019 0.132557 0.132107 0.131760 0.131583 0.131597 0.131773 0.132050 0.132352 0.132612 0.132788 0.132867 0.132856 0.132780 0.132669 0.132550 0.132444 0.132358 0.132289 0.132223 0.132145 0.132048 0.131938 0.131834 0.131769 0.131773 0.131862 0.132026 0.132225 0.132402 0.132504 0.132505 0.132413 0.132271 0.132135 0.132055 0.132062 0.132166 0.132362 0.132637 0.132970 0.133326 0.133656 0.133896 0.133981 0.133860 0.133518 0.132977 0.132295 0.131553 0.130837 0.130216 0.129736 0.129413 0.129241 0.129198 0.129255 0.129378 0.129535 0.129691 0.129816 0.129886 0.129887 0.129813 0.129671 0.129479 0.129262 0.129047 0.128855 0.128692 0.128551 0.128408 0.128235 0.128010 0.127729 0.127410 0.127082 0.126785 0.126550 0.126393 0.126316 0.126308 0.126350 0.126429 0.126534 0.126662 0.126819 0.127019 0.127292 0.127672 0.128195 0.128880 0.129714 0.130638 0.131556 0.132349 0.132900 0.133132 0.133019 0.132594 0.131936 0.131140 0.130289 0.129436 0.128599 0.127777 0.126967 0.126183 0.125452 0.124812 0.124289 0.123894 0.123615 0.123422 0.123279 0.123152 0.123009 0.122830 0.122602 0.122322 0.121992 0.121616 0.121206 0.120773 0.120338 0.119923 0.119558 0.119269 0.119078 0.118991 0.118996 0.119061 0.119144 0.119200 0.119190 0.119093 0.118907 0.118649 0.118354 0.118065 0.117819 0.117641 0.117539 0.117501 0.117508 0.117539 0.117581 0.117629 0.117691 0.117775 0.117887 0.118021 0.118159 0.118275 0.118343 0.118348 0.118294 0.118206 0.118120 0.118074 0.118089 0.118160 0.118254 0.118316 0.118288 0.118127 0.117816 0.117372 0.116839 0.116273 0.115736 0.115283 0.114955 0.114775 0.114746 0.114848 0.115042 0.115282 0.115528 0.115756 0.115962 0.116160 0.116366 0.116588 0.116814 0.117014 0.117148 0.117185 0.117115 0.116961 0.116773 0.116613 0.116539 0.116583 0.116752 0.117029 0.117384 0.117781 0.118187 0.118569 0.118899 0.119150 0.119306 0.119367 0.119358 0.119328 0.119338 0.119449 0.119697 0.120089 0.120600 0.121178 0.121767 0.122313 0.122774 0.123116 0.123318 0.123365 0.123258 0.123010 0.122656 0.122246 0.121840 0.121501 0.121282 0.121220 0.121332 0.121605 0.122004 0.122475 0.122960 0.123408 0.123785 0.124071 0.124259 0.124353 0.124366 0.124317 0.124232 0.124128 0.124013 0.123879 0.123710 0.123492 0.123233 0.122960 0.122719 0.122556 0.122503 0.122564 0.122715 0.122917 0.123128 0.123316 0.123467 0.123584 0.123677 0.123757 0.123838 0.123934 0.124062 0.124245 0.124504 0.124857 0.125311 0.125858 0.126476 0.127128 0.127770 0.128349 0.128811 0.129111 0.129222 0.129152 0.128943 0.128671 0.128423 0.128278 0.128291 0.128485 0.128855 0.129375 0.130002 0.130679 0.131340 0.131918 0.132357 0.132630 0.132744 0.132735 0.132655 0.132560 0.132492 0.132477 0.132527 0.132640 0.132814 0.133048 0.133346 0.133712 0.134138 0.134596 0.135032 0.135372 0.135547 0.135511 0.135259 0.134833 0.134303 0.133744 0.133217 0.132750 0.132341 0.131972 0.131625 0.131295 0.130996 0.130757 0.130607 0.130570 0.130648 0.130829 0.131082 0.131375 0.131676 0.131964 0.132226 0.132454 0.132637 0.132761 0.132810 0.132774 0.132656 0.132471 0.132253 0.132038 0.131862 0.131737 0.131655 0.131579 0.131458 0.131244 0.130908 0.130459 0.129937 0.129403 0.128919 0.128527 0.128247 0.128071 0.127979 0.127946 0.127950 0.127971 0.127996 0.128008 0.127995 0.127948 0.127861 0.127741 0.127599 0.127455 0.127328 0.127237 0.127192 0.127199 0.127254 0.127351 0.127477 0.127616 0.127747 0.127848 0.127896 0.127872 0.127766 0.127579 0.127326 0.127037 0.126751 0.126512 0.126357 0.126313 0.126390 0.126579 0.126859 0.127204 0.127586 0.127987 0.128396 0.128806 0.129205 0.129577 0.129898 0.130143 0.130286 0.130313 0.130215 0.129996 0.129668 0.129255 0.128793 0.128329 0.127918 0.127613 0.127452 0.127444 0.127571 0.127786 0.128033 0.128258 0.128427 0.128525 0.128552 0.128515 0.128417 0.128258 0.128042 0.127785 0.127524 0.127310 0.127195 0.127214 0.127371 0.127639 0.127970 0.128317 0.128646 0.128941 0.129194 0.129395 0.129522 0.129551 0.129466 0.129274 0.129007 0.128716 0.128454 0.128266 0.128181 0.128204 0.128329 0.128529 0.128768 0.129003 0.129196 0.129324 0.129386 0.129408 0.129427 0.129483 0.129594 0.129757 0.129942 0.130113 0.130233 0.130281 0.130247 0.130133 0.129947 0.129702 0.129418 0.129118 0.128823 0.128550 0.128306 0.128090 0.127895 0.127716 0.127553 0.127412 0.127301 0.127229 0.127201 0.127214 0.127258 0.127320 0.127379 0.127416 0.127412 0.127354 0.127234 0.127057 0.126836 0.126591 0.126345 0.126116 0.125912 0.125735 0.125585 0.125470 0.125403 0.125399 0.125467 0.125597 0.125764 0.125933 0.126067 0.126141 0.126145 0.126082 0.125963 0.125800 0.125609 0.125407 0.125216 0.125067 0.124986 0.124995 0.125097 0.125276 0.125500 0.125727 0.125918 0.126046 0.126106 0.126116 0.126110 0.126127 0.126195 0.126323 0.126493 0.126666 0.126798 0.126854 0.126814 0.126684 0.126485 0.126246 0.126003 0.125793 0.125650 0.125602 0.125663 0.125827 0.126065 0.126330 0.126566 0.126725 0.126776 0.126714 0.126553 0.126324 0.126060 0.125796 0.125559 0.125375 0.125267 0.125250 0.125333 0.125512 0.125767 0.126067 0.126377 0.126668 0.126926 0.127159 0.127389 0.127642 0.127930 0.128247 0.128561 0.128825 0.128995 0.129040 0.128947 0.128729 0.128416 0.128052 0.127683 0.127356 0.127101 0.126929 0.126822 0.126742 0.126635 0.126452 0.126160 0.125760 0.125280 0.124779 0.124324 0.123978 0.123781 0.123746 0.123855 0.124071 0.124346 0.124636 0.124910 0.125156 0.125380 0.125596 0.125822 0.126067 0.126327 0.126587 

0.135277 0.135249 0.135350 0.135581 0.135921 0.136340 0.136805 0.137285 0.137755 0.138198 0.138610 0.138993 0.139354 0.139702 0.140038 0.140359 0.140656 0.140924 0.141167 0.141400 0.141649 0.141937 0.142282 0.142682 0.143113 0.143533 0.143890 0.144130 0.144219 0.144147 0.143936 0.143626 0.143266 0.142896 0.142536 0.142187 0.141833 0.141449 0.141021 0.140548 0.140049 0.139553 0.139093 0.138692 0.138356 0.138076 0.137834 0.137611 0.137393 0.137172 0.136944 0.136707 0.136460 0.136201 0.135931 0.135655 0.135381 0.135112 0.134850 0.134591 0.134334 0.134077 0.133830 0.133607 0.133420 0.133277 0.133174 0.133099 0.133039 0.132993 0.132966 0.132970 0.133009 0.133074 0.133138 0.133169 0.133134 0.133019 0.132827 0.132583 0.132329 0.132112 0.131970 0.131928 0.131986 0.132119 0.132284 0.132424 0.132487 0.132445 0.132297 0.132079 0.131849 0.131669 0.131585 0.131609 0.131721 0.131873 0.132011 0.132093 0.132107 0.132067 0.132005 0.131951 0.131921 0.131910 0.131898 0.131861 0.131783 0.131658 0.131495 0.131312 0.131134 0.130989 0.130902 0.130890 0.130955 0.131078 0.131226 0.131354 0.131426 0.131419 0.131327 0.131164 0.130951 0.130715 0.130481 0.130272 0.130113 0.130024 0.130022 0.130113 0.130287 0.130511 0.130735 0.130908 0.130988 0.130964 0.130851 0.130687 0.130511 0.130344 0.130181 0.129989 0.129727 0.129363 0.128890 0.128338 0.127768 0.127258 0.126885 0.126708 0.126755 0.127016 0.127448 0.127988 0.128561 0.129100 0.129550 0.129873 0.130049 0.130069 0.129935 0.129660 0.129269 0.128801 0.128306 0.127831 0.127418 0.127089 0.126842 0.126659 0.126514 0.126383 0.126260 0.126153 0.126080 0.126060 0.126105 0.126211 0.126360 0.126527 0.126684 0.126807 0.126882 0.126904 0.126876 0.126811 0.126726 0.126639 0.126569 0.126527 0.126520 0.126555 0.126642 0.126801 0.127051 0.127409 0.127876 0.128429 0.129024 0.129601 0.130097 0.130461 0.130661 0.130691 0.130566 0.130318 0.129987 0.129613 0.129228 0.128852 0.128495 0.128157 0.127835 0.127526 0.127234 0.126970 0.126748 0.126585 0.126496 0.126486 0.126547 0.126661 0.126801 0.126935 0.127037 0.127089 0.127084 0.127024 0.126911 0.126745 0.126525 0.126255 0.125955 0.125660 0.125421 0.125291 0.125303 0.125460 0.125735 0.126073 0.126419 0.126727 0.126979 0.127178 0.127340 0.127483 0.127613 0.127727 0.127818 0.127885 0.127937 0.127994 0.128070 0.128170 0.128279 0.128373 0.128431 0.128441 0.128409 0.128351 0.128289 0.128237 0.128204 0.128195 0.128211 0.128255 0.128324 0.128408 0.128483 0.128522 0.128504 0.128420 0.128286 0.128132 0.127999 0.127922 0.127920 0.127987 0.128102 0.128234 0.128354 0.128443 0.128497 0.128519 0.128522 0.128519 0.128524 0.128554 0.128625 0.128754 0.128952 0.129222 0.129549 0.129905 0.130254 0.130559 0.130797 0.130961 0.131058 0.131110 0.131139 0.131165 0.131202 0.131260 0.131346 0.131462 0.131599 0.131739 0.131854 0.131912 0.131893 0.131799 0.131654 0.131499 0.131383 0.131340 0.131385 0.131506 0.131671 0.131841 0.131975 0.132052 0.132065 0.132030 0.131973 0.131924 0.131903 0.131917 0.131957 0.132001 0.132021 0.131990 0.131896 0.131745 0.131565 0.131399 0.131292 0.131275 0.131357 0.131514 0.131704 0.131875 0.131981 0.131993 0.131900 0.131713 0.131460 0.131181 0.130928 0.130752 0.130696 0.130782 0.131005 0.131331 0.131706 0.132072 0.132380 0.132603 0.132738 0.132798 0.132806 0.132783 0.132741 0.132686 0.132618 0.132540 0.132458 0.132376 0.132299 0.132224 0.132147 0.132064 0.131978 0.131903 0.131864 0.131882 0.131976 0.132146 0.132377 0.132641 0.132899 0.133111 0.133243 0.133273 0.133196 0.133027 0.132796 0.132543 0.132302 0.132099 0.131949 0.131863 0.131848 0.131914 0.132071 0.132318 0.132641 0.133002 0.133347 0.133612 0.133736 0.133682 0.133446 0.133061 0.132597 0.132148 0.131802 0.131627 0.131643 0.131824 0.132111 0.132428 0.132709 0.132907 0.133005 0.133006 0.132931 0.132807 0.132664 0.132529 0.132413 0.132319 0.132238 0.132157 0.132068 0.131972 0.131890 0.131850 0.131883 0.132002 0.132195 0.132420 0.132617 0.132733 0.132740 0.132650 0.132509 0.132375 0.132301 0.132319 0.132439 0.132657 0.132959 0.133325 0.133721 0.134091 0.134367 0.134477 0.134365 0.134011 0.133439 0.132710 0.131912 0.131137 0.130461 0.129931 0.129566 0.129356 0.129279 0.129305 0.129401 0.129535 0.129673 0.129787 0.129851 0.129848 0.129770 0.129622 0.129420 0.129190 0.128959 0.128749 0.128570 0.128414 0.128259 0.128081 0.127859 0.127589 0.127288 0.126985 0.126716 0.126509 0.126376 0.126316 0.126315 0.126357 0.126428 0.126522 0.126639 0.126789 0.126991 0.127276 0.127680 0.128241 0.128976 0.129870 0.130862 0.131847 0.132697 0.133289 0.133540 0.133426 0.132986 0.132305 0.131485 0.130614 0.129741 0.128882 0.128030 0.127183 0.126354 0.125579 0.124899 0.124346 0.123930 0.123637 0.123437 0.123290 0.123158 0.123011 0.122829 0.122602 0.122324 0.121999 0.121631 0.121229 0.120806 0.120378 0.119971 0.119613 0.119333 0.119153 0.119077 0.119091 0.119164 0.119251 0.119307 0.119292 0.119186 0.118986 0.118713 0.118403 0.118100 0.117843 0.117658 0.117552 0.117515 0.117527 0.117565 0.117615 0.117673 0.117746 0.117842 0.117965 0.118110 0.118259 0.118386 0.118464 0.118479 0.118436 0.118359 0.118284 0.118247 0.118267 0.118339 0.118425 0.118473 0.118422 0.118231 0.117889 0.117416 0.116859 0.116279 0.115734 0.115275 0.114939 0.114744 0.114692 0.114764 0.114929 0.115146 0.115380 0.115609 0.115831 0.116054 0.116290 0.116542 0.116795 0.117019 0.117176 0.117236 0.117193 0.117067 0.116904 0.116760 0.116687 0.116717 0.116858 0.117099 0.117417 0.117782 0.118164 0.118531 0.118850 0.119093 0.119245 0.119307 0.119307 0.119295 0.119333 0.119479 0.119767 0.120198 0.120740 0.121339 0.121935 0.122471 0.122904 0.123207 0.123361 0.123360 0.123209 0.122929 0.122556 0.122141 0.121746 0.121429 0.121243 0.121221 0.121375 0.121689 0.122124 0.122625 0.123132 0.123595 0.123981 0.124270 0.124453 0.124534 0.124522 0.124438 0.124310 0.124160 0.124002 0.123834 0.123645 0.123425 0.123180 0.122936 0.122734 0.122615 0.122605 0.122702 0.122882 0.123101 0.123321 0.123511 0.123660 0.123774 0.123863 0.123942 0.124024 0.124125 0.124262 0.124458 0.124736 0.125112 0.125594 0.126172 0.126819 0.127498 0.128159 0.128750 0.129217 0.129516 0.129622 0.129544 0.129326 0.129048 0.128800 0.128666 0.128702 0.128931 0.129348 0.129920 0.130598 0.131320 0.132011 0.132602 0.133036 0.133291 0.133379 0.133343 0.133241 0.133133 0.133060 0.133047 0.133100 0.133218 0.133395 0.133632 0.133936 0.134312 0.134756 0.135237 0.135697 0.136058 0.136241 0.136197 0.135920 0.135455 0.134880 0.134277 0.133711 0.133213 0.132781 0.132393 0.132029 0.131684 0.131372 0.131121 0.130963 0.130920 0.130995 0.131175 0.131430 0.131727 0.132036 0.132336 0.132612 0.132853 0.133047 0.133177 0.133225 0.133180 0.133042 0.132829 0.132576 0.132324 0.132110 0.131955 0.131848 0.131754 0.131621 0.131398 0.131054 0.130597 0.130067 0.129525 0.129033 0.128634 0.128343 0.128154 0.128046 0.127995 0.127982 0.127989 0.128003 0.128009 0.127993 0.127942 0.127853 0.127731 0.127589 0.127449 0.127331 0.127253 0.127223 0.127243 0.127308 0.127407 0.127529 0.127660 0.127781 0.127874 0.127915 0.127885 0.127775 0.127585 0.127331 0.127044 0.126765 0.126536 0.126396 0.126371 0.126471 0.126688 0.127000 0.127378 0.127793 0.128225 0.128659 0.129087 0.129497 0.129874 0.130193 0.130429 0.130560 0.130571 0.130459 0.130229 0.129894 0.129479 0.129015 0.128550 0.128137 0.127830 0.127668 0.127663 0.127795 0.128015 0.128262 0.128480 0.128634 0.128711 0.128715 0.128655 0.128538 0.128364 0.128136 0.127870 0.127601 0.127382 0.127263 0.127279 0.127434 0.127697 0.128020 0.128358 0.128678 0.128968 0.129223 0.129433 0.129575 0.129624 0.129561 0.129391 0.129146 0.128877 0.128638 0.128474 0.128411 0.128456 0.128593 0.128797 0.129027 0.129241 0.129402 0.129491 0.129515 0.129505 0.129507 0.129564 0.129697 0.129896 0.130129 0.130346 0.130505 0.130577 0.130549 0.130424 0.130214 0.129938 0.129624 0.129297 0.128981 0.128690 0.128430 0.128198 0.127990 0.127805 0.127646 0.127523 0.127443 0.127413 0.127429 0.127485 0.127566 0.127653 0.127727 0.127768 0.127756 0.127681 0.127535 0.127324 0.127061 0.126771 0.126479 0.126208 0.125972 0.125775 0.125621 0.125512 0.125458 0.125467 0.125543 0.125676 0.125843 0.126011 0.126147 0.126228 0.126245 0.126199 0.126100 0.125961 0.125795 0.125619 0.125455 0.125330 0.125269 0.125290 0.125396 0.125570 0.125782 0.125991 0.126162 0.126270 0.126311 0.126303 0.126279 0.126276 0.126323 0.126425 0.126565 0.126705 0.126807 0.126838 0.126788 0.126665 0.126492 0.126295 0.126102 0.125942 0.125839 0.125815 0.125883 0.126039 0.126257 0.126494 0.126700 0.126829 0.126855 0.126775 0.126603 0.126371 0.126111 0.125851 0.125618 0.125433 0.125317 0.125287 0.125355 0.125516 0.125756 0.126043 0.126346 0.126635 0.126897 0.127140 0.127384 0.127653 0.127960 0.128294 0.128624 0.128905 0.129091 0.129149 0.129069 0.128859 0.128552 0.128191 0.127825 0.127503 0.127255 0.127090 0.126988 0.126905 0.126788 0.126586 0.126274 0.125855 0.125367 0.124868 0.124426 0.124099 0.123923 0.123904 0.124021 0.124236 0.124500 0.124774 0.125030 0.125260 0.125474 0.125689 0.125922 0.126182 0.126461 0.126739 

0.135250 0.135244 0.135349 0.135560 0.135859 0.136221 0.136620 0.137035 0.137448 0.137851 0.138239 0.138613 0.138979 0.139340 0.139696 0.140039 0.140360 0.140650 0.140914 0.141165 0.141428 0.141734 0.142100 0.142529 0.143002 0.143477 0.143898 0.144208 0.144368 0.144363 0.144208 0.143941 0.143609 0.143253 0.142899 0.142553 0.142203 0.141830 0.141422 0.140976 0.140510 0.140048 0.139619 0.139242 0.138919 0.138640 0.138387 0.138139 0.137884 0.137616 0.137336 0.137046 0.136748 0.136446 0.136145 0.135850 0.135567 0.135299 0.135044 0.134796 0.134548 0.134300 0.134056 0.133830 0.133636 0.133481 0.133362 0.133267 0.133186 0.133116 0.133065 0.133045 0.133063 0.133110 0.133164 0.133193 0.133168 0.133072 0.132907 0.132693 0.132465 0.132265 0.132126 0.132073 0.132107 0.132208 0.132336 0.132442 0.132480 0.132421 0.132267 0.132051 0.131827 0.131655 0.131575 0.131600 0.131706 0.131848 0.131974 0.132047 0.132055 0.132013 0.131953 0.131906 0.131884 0.131883 0.131880 0.131852 0.131779 0.131656 0.131492 0.131307 0.131128 0.130986 0.130908 0.130911 0.130994 0.131136 0.131301 0.131442 0.131521 0.131516 0.131424 0.131260 0.131049 0.130816 0.130586 0.130383 0.130228 0.130142 0.130141 0.130231 0.130398 0.130613 0.130827 0.130988 0.131059 0.131027 0.130909 0.130741 0.130560 0.130383 0.130201 0.129982 0.129686 0.129286 0.128785 0.128217 0.127650 0.127160 0.126822 0.126686 0.126775 0.127074 0.127540 0.128111 0.128714 0.129282 0.129758 0.130102 0.130287 0.130304 0.130154 0.129853 0.129433 0.128937 0.128414 0.127916 0.127479 0.127122 0.126842 0.126622 0.126437 0.126271 0.126118 0.125990 0.125903 0.125874 0.125910 0.126007 0.126149 0.126313 0.126474 0.126612 0.126713 0.126769 0.126781 0.126758 0.126714 0.126667 0.126631 0.126618 0.126633 0.126680 0.126766 0.126909 0.127128 0.127443 0.127856 0.128350 0.128883 0.129401 0.129846 0.130173 0.130355 0.130388 0.130288 0.130083 0.129807 0.129491 0.129158 0.128823 0.128493 0.128166 0.127843 0.127525 0.127220 0.126943 0.126712 0.126545 0.126455 0.126448 0.126515 0.126638 0.126789 0.126940 0.127063 0.127141 0.127167 0.127140 0.127060 0.126925 0.126734 0.126490 0.126213 0.125940 0.125721 0.125603 0.125618 0.125766 0.126018 0.126322 0.126625 0.126886 0.127091 0.127245 0.127367 0.127475 0.127574 0.127665 0.127740 0.127800 0.127853 0.127912 0.127987 0.128076 0.128166 0.128233 0.128261 0.128244 0.128190 0.128118 0.128047 0.127992 0.127961 0.127956 0.127980 0.128033 0.128113 0.128207 0.128295 0.128349 0.128349 0.128288 0.128179 0.128051 0.127943 0.127884 0.127893 0.127964 0.128078 0.128205 0.128319 0.128403 0.128452 0.128470 0.128469 0.128462 0.128461 0.128480 0.128532 0.128635 0.128804 0.129045 0.129350 0.129694 0.130043 0.130362 0.130621 0.130810 0.130930 0.130998 0.131032 0.131051 0.131071 0.131105 0.131163 0.131250 0.131364 0.131488 0.131595 0.131656 0.131650 0.131575 0.131451 0.131316 0.131213 0.131175 0.131218 0.131336 0.131502 0.131681 0.131834 0.131935 0.131976 0.131967 0.131931 0.131896 0.131884 0.131903 0.131946 0.131991 0.132012 0.131981 0.131887 0.131732 0.131542 0.131356 0.131217 0.131159 0.131193 0.131305 0.131462 0.131617 0.131725 0.131754 0.131689 0.131533 0.131310 0.131059 0.130828 0.130668 0.130620 0.130706 0.130920 0.131229 0.131585 0.131933 0.132229 0.132448 0.132583 0.132646 0.132655 0.132629 0.132582 0.132520 0.132451 0.132377 0.132306 0.132241 0.132182 0.132126 0.132063 0.131989 0.131907 0.131832 0.131787 0.131796 0.131875 0.132024 0.132228 0.132460 0.132682 0.132858 0.132959 0.132965 0.132875 0.132704 0.132481 0.132244 0.132028 0.131860 0.131753 0.131716 0.131750 0.131859 0.132048 0.132313 0.132639 0.132992 0.133322 0.133570 0.133682 0.133621 0.133384 0.133005 0.132551 0.132113 0.131776 0.131606 0.131624 0.131806 0.132094 0.132417 0.132708 0.132920 0.133032 0.133043 0.132970 0.132839 0.132682 0.132525 0.132388 0.132276 0.132184 0.132100 0.132016 0.131933 0.131866 0.131844 0.131896 0.132034 0.132246 0.132487 0.132696 0.132820 0.132831 0.132743 0.132605 0.132477 0.132414 0.132446 0.132584 0.132822 0.133149 0.133542 0.133967 0.134366 0.134666 0.134791 0.134681 0.134315 0.133718 0.132956 0.132121 0.131309 0.130600 0.130043 0.129653 0.129421 0.129322 0.129325 0.129398 0.129509 0.129628 0.129726 0.129778 0.129765 0.129677 0.129518 0.129303 0.129057 0.128808 0.128579 0.128381 0.128210 0.128045 0.127864 0.127648 0.127394 0.127117 0.126844 0.126606 0.126428 0.126319 0.126275 0.126281 0.126322 0.126385 0.126466 0.126570 0.126711 0.126909 0.127198 0.127617 0.128201 0.128970 0.129905 0.130941 0.131968 0.132852 0.133466 0.133725 0.133606 0.133154 0.132462 0.131637 0.130766 0.129896 0.129035 0.128173 0.127304 0.126446 0.125637 0.124926 0.124349 0.123917 0.123617 0.123414 0.123267 0.123137 0.122993 0.122817 0.122596 0.122327 0.122012 0.121654 0.121260 0.120843 0.120420 0.120015 0.119659 0.119381 0.119203 0.119129 0.119145 0.119218 0.119302 0.119352 0.119328 0.119211 0.118999 0.118714 0.118393 0.118081 0.117819 0.117634 0.117532 0.117504 0.117527 0.117578 0.117641 0.117711 0.117794 0.117898 0.118030 0.118182 0.118339 0.118472 0.118557 0.118578 0.118539 0.118465 0.118390 0.118350 0.118362 0.118419 0.118485 0.118506 0.118426 0.118207 0.117841 0.117354 0.116796 0.116226 0.115700 0.115260 0.114935 0.114740 0.114672 0.114718 0.114852 0.115043 0.115262 0.115493 0.115730 0.115979 0.116245 0.116526 0.116802 0.117044 0.117217 0.117296 0.117277 0.117179 0.117043 0.116917 0.116847 0.116862 0.116974 0.117178 0.117458 0.117790 0.118146 0.118495 0.118801 0.119037 0.119186 0.119253 0.119268 0.119280 0.119350 0.119530 0.119850 0.120305 0.120862 0.121463 0.122047 0.122557 0.122953 0.123209 0.123314 0.123268 0.123082 0.122781 0.122402 0.121997 0.121621 0.121331 0.121178 0.121191 0.121381 0.121730 0.122196 0.122722 0.123249 0.123726 0.124119 0.124408 0.124583 0.124646 0.124605 0.124482 0.124307 0.124111 0.123911 0.123714 0.123511 0.123296 0.123073 0.122865 0.122708 0.122638 0.122672 0.122807 0.123013 0.123249 0.123474 0.123663 0.123809 0.123917 0.124002 0.124080 0.124163 0.124268 0.124412 0.124618 0.124908 0.125302 0.125802 0.126398 0.127061 0.127749 0.128413 0.129000 0.129458 0.129745 0.129837 0.129746 0.129519 0.129237 0.128993 0.128872 0.128932 0.129196 0.129654 0.130270 0.130990 0.131744 0.132457 0.133054 0.133482 0.133721 0.133788 0.133731 0.133614 0.133495 0.133419 0.133406 0.133462 0.133581 0.133759 0.133995 0.134299 0.134681 0.135137 0.135637 0.136120 0.136501 0.136697 0.136652 0.136359 0.135865 0.135253 0.134612 0.134013 0.133490 0.133040 0.132641 0.132271 0.131925 0.131615 0.131370 0.131219 0.131182 0.131261 0.131441 0.131693 0.131986 0.132291 0.132589 0.132866 0.133111 0.133309 0.133440 0.133486 0.133432 0.133277 0.133040 0.132756 0.132470 0.132223 0.132038 0.131911 0.131805 0.131667 0.131442 0.131099 0.130644 0.130115 0.129574 0.129082 0.128680 0.128383 0.128183 0.128061 0.127995 0.127967 0.127965 0.127974 0.127980 0.127966 0.127919 0.127833 0.127714 0.127581 0.127456 0.127363 0.127317 0.127323 0.127378 0.127470 0.127588 0.127717 0.127845 0.127958 0.128037 0.128061 0.128012 0.127879 0.127663 0.127383 0.127073 0.126776 0.126538 0.126402 0.126393 0.126522 0.126778 0.127135 0.127559 0.128015 0.128478 0.128930 0.129364 0.129768 0.130130 0.130430 0.130645 0.130759 0.130758 0.130640 0.130411 0.130083 0.129677 0.129223 0.128763 0.128353 0.128046 0.127882 0.127875 0.128005 0.128220 0.128459 0.128663 0.128798 0.128852 0.128834 0.128755 0.128624 0.128442 0.128209 0.127939 0.127667 0.127441 0.127314 0.127318 0.127457 0.127701 0.128004 0.128322 0.128627 0.128909 0.129167 0.129389 0.129554 0.129631 0.129598 0.129458 0.129239 0.128993 0.128774 0.128627 0.128577 0.128629 0.128767 0.128962 0.129174 0.129361 0.129490 0.129546 0.129543 0.129518 0.129521 0.129598 0.129768 0.130018 0.130307 0.130578 0.130781 0.130879 0.130859 0.130725 0.130496 0.130200 0.129869 0.129532 0.129212 0.128919 0.128652 0.128406 0.128180 0.127977 0.127809 0.127691 0.127633 0.127637 0.127699 0.127805 0.127936 0.128068 0.128177 0.128240 0.128237 0.128153 0.127982 0.127730 0.127414 0.127062 0.126707 0.126377 0.126094 0.125867 0.125699 0.125590 0.125543 0.125562 0.125645 0.125783 0.125952 0.126122 0.126261 0.126348 0.126372 0.126338 0.126255 0.126138 0.126002 0.125863 0.125741 0.125658 0.125635 0.125684 0.125806 0.125983 0.126188 0.126382 0.126534 0.126622 0.126644 0.126618 0.126578 0.126558 0.126584 0.126660 0.126767 0.126869 0.126928 0.126923 0.126849 0.126723 0.126568 0.126409 0.126267 0.126156 0.126091 0.126087 0.126152 0.126285 0.126466 0.126660 0.126822 0.126914 0.126912 0.126815 0.126639 0.126412 0.126162 0.125915 0.125691 0.125510 0.125390 0.125350 0.125402 0.125546 0.125767 0.126038 0.126327 0.126608 0.126869 0.127115 0.127367 0.127646 0.127964 0.128311 0.128655 0.128950 0.129151 0.129225 0.129162 0.128972 0.128685 0.128348 0.128011 0.127718 0.127500 0.127360 0.127274 0.127194 0.127067 0.126846 0.126510 0.126072 0.125573 0.125075 0.124645 0.124335 0.124176 0.124170 0.124293 0.124505 0.124760 0.125019 0.125260 0.125477 0.125682 0.125897 0.126136 0.126405 0.126692 0.126974 

0.135208 0.135241 0.135361 0.135559 0.135815 0.136111 0.136432 0.136768 0.137114 0.137468 0.137828 0.138194 0.138567 0.138945 0.139324 0.139692 0.140037 0.140348 0.140626 0.140885 0.141154 0.141462 0.141835 0.142280 0.142779 0.143293 0.143764 0.144135 0.144360 0.144421 0.144328 0.144112 0.143821 0.143495 0.143163 0.142835 0.142503 0.142150 0.141765 0.141345 0.140906 0.140471 0.140066 0.139707 0.139396 0.139121 0.138862 0.138598 0.138315 0.138009 0.137683 0.137343 0.136997 0.136652 0.136316 0.135997 0.135699 0.135424 0.135168 0.134922 0.134680 0.134436 0.134196 0.133971 0.133776 0.133619 0.133497 0.133399 0.133313 0.133236 0.133173 0.133136 0.133132 0.133155 0.133188 0.133202 0.133172 0.133084 0.132937 0.132749 0.132549 0.132369 0.132239 0.132180 0.132194 0.132265 0.132359 0.132434 0.132447 0.132374 0.132217 0.132006 0.131792 0.131627 0.131550 0.131570 0.131666 0.131794 0.131906 0.131966 0.131964 0.131917 0.131856 0.131809 0.131792 0.131796 0.131802 0.131782 0.131716 0.131601 0.131443 0.131264 0.131093 0.130961 0.130896 0.130914 0.131012 0.131167 0.131341 0.131489 0.131571 0.131568 0.131480 0.131323 0.131122 0.130902 0.130688 0.130501 0.130361 0.130286 0.130292 0.130380 0.130539 0.130738 0.130929 0.131066 0.131114 0.131062 0.130929 0.130749 0.130554 0.130360 0.130154 0.129904 0.129572 0.129138 0.128614 0.128042 0.127491 0.127039 0.126753 0.126674 0.126815 0.127157 0.127655 0.128249 0.128871 0.129456 0.129947 0.130302 0.130492 0.130504 0.130341 0.130021 0.129579 0.129061 0.128520 0.128005 0.127550 0.127173 0.126867 0.126616 0.126399 0.126203 0.126027 0.125881 0.125781 0.125742 0.125769 0.125856 0.125991 0.126154 0.126325 0.126485 0.126617 0.126712 0.126766 0.126783 0.126775 0.126758 0.126746 0.126751 0.126775 0.126822 0.126896 0.127014 0.127195 0.127457 0.127808 0.128231 0.128692 0.129143 0.129533 0.129824 0.129996 0.130048 0.129993 0.129854 0.129655 0.129416 0.129149 0.128863 0.128561 0.128242 0.127913 0.127580 0.127258 0.126967 0.126728 0.126559 0.126472 0.126469 0.126543 0.126673 0.126835 0.126999 0.127141 0.127244 0.127299 0.127305 0.127258 0.127156 0.126996 0.126783 0.126535 0.126290 0.126093 0.125991 0.126009 0.126145 0.126367 0.126627 0.126876 0.127079 0.127226 0.127328 0.127402 0.127467 0.127531 0.127594 0.127652 0.127708 0.127767 0.127838 0.127923 0.128015 0.128096 0.128145 0.128149 0.128107 0.128031 0.127942 0.127859 0.127796 0.127759 0.127751 0.127775 0.127833 0.127920 0.128027 0.128132 0.128210 0.128240 0.128215 0.128143 0.128052 0.127973 0.127934 0.127950 0.128019 0.128123 0.128238 0.128338 0.128410 0.128449 0.128460 0.128454 0.128442 0.128435 0.128444 0.128481 0.128563 0.128706 0.128920 0.129203 0.129535 0.129884 0.130214 0.130494 0.130706 0.130849 0.130931 0.130968 0.130978 0.130976 0.130980 0.131004 0.131058 0.131141 0.131241 0.131333 0.131392 0.131396 0.131341 0.131243 0.131132 0.131046 0.131016 0.131062 0.131179 0.131349 0.131538 0.131711 0.131839 0.131908 0.131923 0.131905 0.131881 0.131876 0.131899 0.131943 0.131989 0.132008 0.131975 0.131876 0.131713 0.131511 0.131304 0.131135 0.131037 0.131026 0.131095 0.131218 0.131355 0.131464 0.131510 0.131473 0.131350 0.131158 0.130935 0.130727 0.130583 0.130543 0.130628 0.130831 0.131124 0.131460 0.131792 0.132080 0.132297 0.132437 0.132504 0.132513 0.132479 0.132417 0.132338 0.132253 0.132172 0.132102 0.132046 0.132002 0.131963 0.131917 0.131859 0.131790 0.131724 0.131684 0.131692 0.131763 0.131898 0.132083 0.132288 0.132482 0.132630 0.132705 0.132693 0.132592 0.132417 0.132197 0.131968 0.131767 0.131621 0.131544 0.131543 0.131614 0.131758 0.131970 0.132246 0.132568 0.132907 0.133217 0.133446 0.133542 0.133475 0.133240 0.132872 0.132435 0.132014 0.131694 0.131533 0.131554 0.131734 0.132019 0.132341 0.132634 0.132854 0.132976 0.132996 0.132928 0.132798 0.132636 0.132470 0.132321 0.132199 0.132100 0.132014 0.131933 0.131856 0.131797 0.131784 0.131843 0.131988 0.132204 0.132447 0.132658 0.132780 0.132790 0.132704 0.132570 0.132451 0.132400 0.132448 0.132603 0.132860 0.133204 0.133615 0.134056 0.134469 0.134777 0.134904 0.134789 0.134414 0.133804 0.133029 0.132184 0.131365 0.130653 0.130095 0.129705 0.129469 0.129362 0.129352 0.129406 0.129495 0.129592 0.129669 0.129702 0.129672 0.129571 0.129398 0.129170 0.128909 0.128644 0.128398 0.128184 0.127998 0.127825 0.127643 0.127436 0.127200 0.126948 0.126705 0.126497 0.126346 0.126258 0.126228 0.126240 0.126280 0.126336 0.126406 0.126498 0.126625 0.126813 0.127096 0.127514 0.128103 0.128880 0.129826 0.130875 0.131912 0.132802 0.133416 0.133669 0.133543 0.133087 0.132398 0.131585 0.130734 0.129886 0.129043 0.128190 0.127318 0.126448 0.125623 0.124895 0.124306 0.123869 0.123570 0.123372 0.123234 0.123114 0.122982 0.122818 0.122611 0.122355 0.122051 0.121702 0.121315 0.120901 0.120477 0.120069 0.119709 0.119428 0.119246 0.119169 0.119180 0.119245 0.119321 0.119360 0.119325 0.119196 0.118974 0.118679 0.118352 0.118036 0.117774 0.117593 0.117501 0.117486 0.117525 0.117593 0.117670 0.117751 0.117842 0.117950 0.118085 0.118240 0.118399 0.118537 0.118625 0.118648 0.118609 0.118530 0.118444 0.118387 0.118376 0.118405 0.118438 0.118425 0.118313 0.118071 0.117695 0.117214 0.116679 0.116146 0.115663 0.115264 0.114970 0.114787 0.114713 0.114739 0.114845 0.115009 0.115212 0.115442 0.115692 0.115965 0.116258 0.116561 0.116852 0.117104 0.117285 0.117378 0.117379 0.117307 0.117197 0.117090 0.117026 0.117030 0.117117 0.117288 0.117533 0.117834 0.118166 0.118497 0.118790 0.119017 0.119164 0.119237 0.119266 0.119301 0.119399 0.119604 0.119942 0.120404 0.120954 0.121538 0.122093 0.122568 0.122923 0.123137 0.123203 0.123127 0.122924 0.122621 0.122255 0.121872 0.121524 0.121264 0.121137 0.121174 0.121386 0.121754 0.122237 0.122778 0.123316 0.123801 0.124197 0.124482 0.124647 0.124690 0.124620 0.124462 0.124247 0.124011 0.123778 0.123559 0.123350 0.123146 0.122949 0.122779 0.122668 0.122643 0.122719 0.122887 0.123115 0.123361 0.123590 0.123777 0.123918 0.124023 0.124105 0.124181 0.124266 0.124373 0.124521 0.124731 0.125028 0.125426 0.125931 0.126528 0.127187 0.127866 0.128515 0.129081 0.129516 0.129781 0.129854 0.129749 0.129515 0.129232 0.128994 0.128887 0.128969 0.129259 0.129745 0.130388 0.131131 0.131902 0.132623 0.133220 0.133643 0.133872 0.133927 0.133860 0.133735 0.133612 0.133533 0.133520 0.133575 0.133693 0.133866 0.134097 0.134397 0.134776 0.135236 0.135747 0.136246 0.136646 0.136856 0.136816 0.136517 0.136007 0.135372 0.134706 0.134084 0.133545 0.133087 0.132689 0.132328 0.131997 0.131708 0.131486 0.131357 0.131338 0.131427 0.131607 0.131850 0.132129 0.132418 0.132702 0.132970 0.133209 0.133404 0.133534 0.133578 0.133519 0.133354 0.133100 0.132793 0.132481 0.132208 0.132001 0.131859 0.131748 0.131612 0.131394 0.131063 0.130619 0.130100 0.129568 0.129082 0.128681 0.128380 0.128172 0.128038 0.127959 0.127921 0.127914 0.127923 0.127934 0.127928 0.127888 0.127809 0.127701 0.127584 0.127485 0.127429 0.127430 0.127489 0.127594 0.127729 0.127876 0.128021 0.128151 0.128255 0.128318 0.128319 0.128241 0.128072 0.127815 0.127492 0.127140 0.126809 0.126550 0.126408 0.126413 0.126572 0.126871 0.127278 0.127751 0.128249 0.128738 0.129199 0.129622 0.130003 0.130332 0.130598 0.130785 0.130879 0.130870 0.130756 0.130539 0.130229 0.129841 0.129403 0.128956 0.128552 0.128246 0.128079 0.128066 0.128187 0.128391 0.128616 0.128804 0.128920 0.128956 0.128920 0.128829 0.128691 0.128506 0.128274 0.128005 0.127731 0.127499 0.127359 0.127344 0.127458 0.127673 0.127946 0.128235 0.128519 0.128790 0.129049 0.129286 0.129476 0.129584 0.129584 0.129475 0.129283 0.129057 0.128852 0.128713 0.128666 0.128713 0.128839 0.129014 0.129200 0.129358 0.129458 0.129492 0.129478 0.129455 0.129478 0.129589 0.129807 0.130114 0.130460 0.130783 0.131025 0.131147 0.131134 0.130996 0.130757 0.130454 0.130123 0.129796 0.129490 0.129209 0.128946 0.128691 0.128446 0.128221 0.128037 0.127915 0.127870 0.127905 0.128012 0.128171 0.128358 0.128545 0.128702 0.128801 0.128817 0.128733 0.128541 0.128249 0.127875 0.127453 0.127023 0.126625 0.126285 0.126018 0.125829 0.125712 0.125666 0.125689 0.125776 0.125916 0.126087 0.126259 0.126400 0.126490 0.126518 0.126488 0.126416 0.126319 0.126214 0.126119 0.126049 0.126021 0.126048 0.126137 0.126285 0.126475 0.126679 0.126864 0.127002 0.127073 0.127079 0.127040 0.126987 0.126956 0.126967 0.127023 0.127099 0.127162 0.127176 0.127127 0.127020 0.126879 0.126733 0.126604 0.126503 0.126435 0.126403 0.126412 0.126467 0.126569 0.126704 0.126846 0.126959 0.127011 0.126982 0.126873 0.126698 0.126481 0.126248 0.126018 0.125808 0.125634 0.125513 0.125464 0.125501 0.125625 0.125824 0.126075 0.126346 0.126612 0.126863 0.127104 0.127355 0.127636 0.127958 0.128310 0.128662 0.128967 0.129181 0.129272 0.129230 0.129067 0.128816 0.128522 0.128232 0.127990 0.127820 0.127718 0.127656 0.127585 0.127450 0.127212 0.126856 0.126401 0.125894 0.125397 0.124976 0.124678 0.124530 0.124530 0.124653 0.124858 0.125102 0.125347 0.125574 0.125781 0.125982 0.126196 0.126439 0.126711 0.126996 0.127268 

0.135142 0.135227 0.135372 0.135561 0.135778 0.136008 0.136249 0.136505 0.136783 0.137087 0.137419 0.137778 0.138158 0.138554 0.138954 0.139345 0.139709 0.140035 0.140321 0.140583 0.140847 0.141148 0.141516 0.141962 0.142471 0.143006 0.143512 0.143928 0.144210 0.144332 0.144300 0.144143 0.143902 0.143620 0.143326 0.143032 0.142730 0.142407 0.142050 0.141657 0.141242 0.140827 0.140439 0.140095 0.139795 0.139527 0.139269 0.138998 0.138699 0.138366 0.138003 0.137621 0.137232 0.136846 0.136476 0.136128 0.135810 0.135520 0.135254 0.135004 0.134759 0.134515 0.134277 0.134057 0.133868 0.133719 0.133608 0.133523 0.133450 0.133381 0.133319 0.133273 0.133250 0.133246 0.133249 0.133236 0.133188 0.133094 0.132956 0.132787 0.132609 0.132449 0.132331 0.132270 0.132270 0.132316 0.132382 0.132429 0.132422 0.132339 0.132182 0.131979 0.131774 0.131615 0.131538 0.131551 0.131633 0.131746 0.131842 0.131889 0.131878 0.131824 0.131758 0.131708 0.131689 0.131695 0.131704 0.131690 0.131633 0.131527 0.131380 0.131214 0.131058 0.130942 0.130892 0.130923 0.131030 0.131191 0.131366 0.131513 0.131595 0.131596 0.131516 0.131372 0.131190 0.130993 0.130804 0.130642 0.130524 0.130468 0.130485 0.130576 0.130726 0.130904 0.131066 0.131170 0.131184 0.131103 0.130946 0.130746 0.130532 0.130316 0.130083 0.129800 0.129436 0.128975 0.128436 0.127870 0.127349 0.126947 0.126722 0.126706 0.126902 0.127285 0.127808 0.128415 0.129043 0.129629 0.130120 0.130473 0.130658 0.130662 0.130487 0.130155 0.129700 0.129171 0.128622 0.128100 0.127638 0.127249 0.126928 0.126659 0.126422 0.126208 0.126018 0.125863 0.125757 0.125712 0.125732 0.125813 0.125945 0.126112 0.126297 0.126481 0.126646 0.126777 0.126866 0.126913 0.126929 0.126927 0.126923 0.126929 0.126949 0.126985 0.127041 0.127131 0.127273 0.127486 0.127776 0.128132 0.128524 0.128910 0.129248 0.129509 0.129678 0.129757 0.129759 0.129698 0.129587 0.129433 0.129239 0.129004 0.128727 0.128413 0.128071 0.127719 0.127377 0.127071 0.126824 0.126653 0.126569 0.126572 0.126652 0.126790 0.126961 0.127138 0.127299 0.127425 0.127509 0.127545 0.127530 0.127460 0.127329 0.127145 0.126925 0.126706 0.126531 0.126443 0.126463 0.126584 0.126775 0.126988 0.127180 0.127322 0.127411 0.127459 0.127485 0.127507 0.127534 0.127568 0.127609 0.127662 0.127730 0.127818 0.127921 0.128024 0.128106 0.128145 0.128133 0.128071 0.127977 0.127871 0.127774 0.127699 0.127651 0.127635 0.127654 0.127711 0.127804 0.127921 0.128044 0.128147 0.128211 0.128224 0.128195 0.128142 0.128094 0.128074 0.128097 0.128162 0.128254 0.128354 0.128439 0.128497 0.128523 0.128524 0.128511 0.128494 0.128482 0.128484 0.128510 0.128577 0.128701 0.128896 0.129162 0.129483 0.129831 0.130170 0.130466 0.130699 0.130861 0.130955 0.130994 0.130992 0.130967 0.130940 0.130928 0.130944 0.130993 0.131064 0.131138 0.131190 0.131200 0.131163 0.131089 0.131002 0.130936 0.130918 0.130968 0.131088 0.131265 0.131467 0.131661 0.131813 0.131907 0.131942 0.131937 0.131920 0.131917 0.131941 0.131986 0.132031 0.132047 0.132008 0.131901 0.131728 0.131513 0.131288 0.131094 0.130964 0.130914 0.130946 0.131038 0.131157 0.131264 0.131323 0.131309 0.131215 0.131053 0.130857 0.130671 0.130543 0.130513 0.130598 0.130794 0.131073 0.131395 0.131715 0.131996 0.132216 0.132361 0.132432 0.132439 0.132392 0.132308 0.132202 0.132092 0.131991 0.131910 0.131853 0.131817 0.131791 0.131762 0.131722 0.131672 0.131622 0.131594 0.131608 0.131680 0.131809 0.131983 0.132174 0.132351 0.132484 0.132547 0.132527 0.132421 0.132243 0.132022 0.131793 0.131592 0.131451 0.131384 0.131398 0.131489 0.131652 0.131877 0.132156 0.132472 0.132794 0.133082 0.133287 0.133365 0.133288 0.133053 0.132695 0.132276 0.131878 0.131578 0.131433 0.131461 0.131642 0.131923 0.132240 0.132533 0.132755 0.132882 0.132911 0.132852 0.132730 0.132573 0.132409 0.132259 0.132133 0.132032 0.131944 0.131863 0.131786 0.131727 0.131712 0.131767 0.131904 0.132110 0.132342 0.132539 0.132651 0.132654 0.132565 0.132435 0.132325 0.132287 0.132349 0.132520 0.132790 0.133145 0.133563 0.134005 0.134413 0.134713 0.134828 0.134703 0.134323 0.133717 0.132955 0.132131 0.131340 0.130657 0.130127 0.129760 0.129540 0.129438 0.129422 0.129462 0.129530 0.129601 0.129652 0.129660 0.129610 0.129491 0.129306 0.129066 0.128795 0.128519 0.128262 0.128036 0.127841 0.127663 0.127483 0.127286 0.127068 0.126840 0.126622 0.126440 0.126311 0.126239 0.126219 0.126236 0.126274 0.126325 0.126386 0.126464 0.126575 0.126746 0.127010 0.127408 0.127976 0.128732 0.129655 0.130678 0.131690 0.132555 0.133147 0.133384 0.133250 0.132798 0.132127 0.131343 0.130527 0.129718 0.128909 0.128081 0.127226 0.126363 0.125540 0.124815 0.124231 0.123803 0.123516 0.123334 0.123213 0.123112 0.123001 0.122856 0.122667 0.122427 0.122135 0.121793 0.121409 0.120993 0.120565 0.120151 0.119785 0.119497 0.119308 0.119223 0.119225 0.119280 0.119343 0.119368 0.119320 0.119180 0.118948 0.118647 0.118315 0.117998 0.117737 0.117563 0.117481 0.117482 0.117538 0.117621 0.117712 0.117802 0.117896 0.118004 0.118136 0.118290 0.118449 0.118587 0.118676 0.118699 0.118655 0.118563 0.118459 0.118374 0.118329 0.118318 0.118311 0.118262 0.118123 0.117869 0.117500 0.117047 0.116558 0.116084 0.115664 0.115324 0.115073 0.114914 0.114844 0.114856 0.114938 0.115078 0.115265 0.115489 0.115748 0.116036 0.116346 0.116662 0.116960 0.117213 0.117397 0.117497 0.117514 0.117465 0.117379 0.117292 0.117236 0.117236 0.117306 0.117453 0.117671 0.117949 0.118261 0.118575 0.118855 0.119073 0.119214 0.119289 0.119328 0.119379 0.119493 0.119710 0.120048 0.120497 0.121022 0.121571 0.122088 0.122524 0.122844 0.123029 0.123076 0.122993 0.122799 0.122517 0.122182 0.121834 0.121517 0.121280 0.121167 0.121211 0.121423 0.121788 0.122268 0.122806 0.123341 0.123823 0.124213 0.124491 0.124644 0.124670 0.124579 0.124395 0.124154 0.123894 0.123644 0.123416 0.123210 0.123021 0.122851 0.122717 0.122644 0.122657 0.122766 0.122957 0.123200 0.123454 0.123685 0.123871 0.124011 0.124115 0.124197 0.124273 0.124358 0.124465 0.124612 0.124820 0.125111 0.125502 0.125993 0.126572 0.127206 0.127855 0.128469 0.129000 0.129402 0.129638 0.129692 0.129576 0.129339 0.129060 0.128831 0.128737 0.128831 0.129134 0.129629 0.130278 0.131021 0.131788 0.132502 0.133093 0.133511 0.133738 0.133795 0.133731 0.133608 0.133487 0.133409 0.133394 0.133446 0.133558 0.133723 0.133943 0.134231 0.134600 0.135054 0.135565 0.136071 0.136481 0.136703 0.136672 0.136378 0.135865 0.135222 0.134546 0.133918 0.133376 0.132925 0.132542 0.132207 0.131909 0.131659 0.131476 0.131383 0.131391 0.131494 0.131674 0.131906 0.132162 0.132426 0.132686 0.132933 0.133158 0.133345 0.133473 0.133517 0.133459 0.133293 0.133035 0.132718 0.132391 0.132103 0.131883 0.131734 0.131623 0.131495 0.131293 0.130980 0.130556 0.130056 0.129540 0.129063 0.128667 0.128366 0.128152 0.128008 0.127920 0.127876 0.127866 0.127880 0.127900 0.127904 0.127875 0.127809 0.127716 0.127621 0.127556 0.127545 0.127601 0.127719 0.127883 0.128067 0.128249 0.128413 0.128548 0.128644 0.128688 0.128664 0.128554 0.128345 0.128043 0.127671 0.127271 0.126898 0.126611 0.126459 0.126473 0.126660 0.127000 0.127454 0.127972 0.128503 0.129008 0.129464 0.129862 0.130203 0.130486 0.130709 0.130862 0.130937 0.130925 0.130822 0.130626 0.130342 0.129979 0.129563 0.129131 0.128736 0.128432 0.128261 0.128238 0.128345 0.128533 0.128741 0.128914 0.129016 0.129040 0.128996 0.128900 0.128761 0.128579 0.128350 0.128085 0.127811 0.127573 0.127419 0.127381 0.127464 0.127643 0.127880 0.128137 0.128396 0.128654 0.128912 0.129161 0.129372 0.129508 0.129538 0.129456 0.129285 0.129073 0.128875 0.128735 0.128679 0.128711 0.128816 0.128964 0.129121 0.129250 0.129329 0.129354 0.129343 0.129341 0.129398 0.129555 0.129824 0.130184 0.130579 0.130943 0.131214 0.131352 0.131345 0.131206 0.130968 0.130673 0.130361 0.130062 0.129788 0.129533 0.129283 0.129027 0.128766 0.128519 0.128317 0.128189 0.128154 0.128216 0.128365 0.128576 0.128821 0.129066 0.129276 0.129417 0.129460 0.129383 0.129178 0.128849 0.128419 0.127928 0.127423 0.126952 0.126551 0.126239 0.126020 0.125888 0.125835 0.125854 0.125939 0.126077 0.126248 0.126420 0.126563 0.126653 0.126681 0.126653 0.126587 0.126507 0.126433 0.126383 0.126369 0.126399 0.126482 0.126617 0.126797 0.127006 0.127217 0.127399 0.127527 0.127588 0.127584 0.127537 0.127479 0.127444 0.127450 0.127493 0.127546 0.127574 0.127546 0.127451 0.127305 0.127142 0.126993 0.126881 0.126810 0.126774 0.126765 0.126781 0.126823 0.126892 0.126982 0.127074 0.127140 0.127155 0.127105 0.126988 0.126819 0.126617 0.126403 0.126191 0.125995 0.125828 0.125706 0.125649 0.125670 0.125774 0.125950 0.126176 0.126424 0.126671 0.126906 0.127135 0.127376 0.127649 0.127965 0.128313 0.128663 0.128971 0.129193 0.129299 0.129281 0.129153 0.128947 0.128708 0.128481 0.128302 0.128190 0.128135 0.128104 0.128046 0.127910 0.127660 0.127290 0.126824 0.126312 0.125818 0.125402 0.125110 0.124964 0.124961 0.125075 0.125268 0.125498 0.125729 0.125945 0.126144 0.126343 0.126558 0.126803 0.127072 0.127346 0.127595 

0.135053 0.135192 0.135366 0.135554 0.135739 0.135913 0.136084 0.136270 0.136487 0.136748 0.137056 0.137408 0.137795 0.138204 0.138620 0.139025 0.139401 0.139734 0.140023 0.140281 0.140536 0.140825 0.141180 0.141615 0.142120 0.142659 0.143180 0.143626 0.143950 0.144125 0.144152 0.144055 0.143873 0.143644 0.143400 0.143152 0.142893 0.142609 0.142286 0.141921 0.141528 0.141130 0.140755 0.140421 0.140132 0.139874 0.139625 0.139358 0.139055 0.138709 0.138324 0.137912 0.137488 0.137067 0.136664 0.136287 0.135943 0.135631 0.135347 0.135083 0.134828 0.134580 0.134343 0.134128 0.133950 0.133818 0.133729 0.133671 0.133624 0.133577 0.133528 0.133481 0.133442 0.133410 0.133377 0.133329 0.133252 0.133142 0.133001 0.132841 0.132680 0.132537 0.132430 0.132370 0.132361 0.132390 0.132433 0.132459 0.132437 0.132348 0.132195 0.132001 0.131805 0.131653 0.131573 0.131577 0.131645 0.131741 0.131822 0.131857 0.131837 0.131775 0.131701 0.131645 0.131619 0.131621 0.131629 0.131618 0.131567 0.131470 0.131336 0.131186 0.131048 0.130949 0.130914 0.130953 0.131063 0.131220 0.131389 0.131530 0.131610 0.131615 0.131547 0.131424 0.131268 0.131101 0.130943 0.130812 0.130723 0.130691 0.130724 0.130820 0.130963 0.131121 0.131253 0.131321 0.131298 0.131184 0.130999 0.130775 0.130539 0.130300 0.130041 0.129730 0.129339 0.128860 0.128318 0.127767 0.127281 0.126930 0.126764 0.126807 0.127052 0.127468 0.128008 0.128616 0.129234 0.129806 0.130279 0.130615 0.130785 0.130776 0.130593 0.130254 0.129797 0.129269 0.128723 0.128205 0.127746 0.127358 0.127036 0.126763 0.126522 0.126305 0.126114 0.125960 0.125857 0.125813 0.125833 0.125915 0.126049 0.126226 0.126427 0.126635 0.126828 0.126987 0.127098 0.127160 0.127181 0.127176 0.127163 0.127155 0.127158 0.127174 0.127208 0.127271 0.127382 0.127555 0.127799 0.128102 0.128438 0.128771 0.129069 0.129307 0.129479 0.129589 0.129647 0.129662 0.129637 0.129565 0.129440 0.129251 0.128997 0.128684 0.128328 0.127954 0.127591 0.127269 0.127013 0.126840 0.126757 0.126764 0.126850 0.126995 0.127176 0.127368 0.127547 0.127697 0.127808 0.127874 0.127889 0.127845 0.127738 0.127575 0.127376 0.127175 0.127016 0.126937 0.126955 0.127060 0.127219 0.127389 0.127528 0.127616 0.127653 0.127653 0.127637 0.127622 0.127616 0.127624 0.127649 0.127698 0.127776 0.127882 0.128007 0.128127 0.128218 0.128258 0.128237 0.128163 0.128054 0.127935 0.127826 0.127738 0.127678 0.127652 0.127663 0.127715 0.127807 0.127930 0.128066 0.128189 0.128281 0.128329 0.128336 0.128320 0.128300 0.128300 0.128331 0.128395 0.128479 0.128566 0.128637 0.128681 0.128694 0.128683 0.128661 0.128638 0.128622 0.128621 0.128642 0.128702 0.128816 0.128998 0.129253 0.129568 0.129915 0.130260 0.130569 0.130818 0.130995 0.131097 0.131134 0.131119 0.131072 0.131015 0.130969 0.130951 0.130967 0.131010 0.131064 0.131105 0.131117 0.131091 0.131036 0.130971 0.130922 0.130917 0.130975 0.131102 0.131286 0.131503 0.131717 0.131891 0.132005 0.132055 0.132057 0.132043 0.132039 0.132062 0.132105 0.132147 0.132158 0.132112 0.131994 0.131811 0.131583 0.131346 0.131134 0.130981 0.130904 0.130907 0.130974 0.131077 0.131179 0.131245 0.131248 0.131176 0.131038 0.130865 0.130699 0.130588 0.130568 0.130658 0.130852 0.131124 0.131438 0.131751 0.132032 0.132254 0.132404 0.132477 0.132477 0.132414 0.132303 0.132165 0.132021 0.131890 0.131788 0.131720 0.131682 0.131662 0.131648 0.131627 0.131598 0.131570 0.131558 0.131585 0.131662 0.131793 0.131965 0.132154 0.132330 0.132463 0.132530 0.132515 0.132414 0.132239 0.132014 0.131775 0.131561 0.131404 0.131325 0.131331 0.131420 0.131584 0.131812 0.132089 0.132395 0.132700 0.132966 0.133146 0.133201 0.133107 0.132866 0.132513 0.132110 0.131734 0.131458 0.131335 0.131378 0.131565 0.131848 0.132163 0.132452 0.132673 0.132803 0.132837 0.132788 0.132677 0.132531 0.132378 0.132236 0.132114 0.132013 0.131925 0.131840 0.131758 0.131693 0.131667 0.131708 0.131826 0.132009 0.132215 0.132388 0.132480 0.132469 0.132374 0.132245 0.132143 0.132115 0.132190 0.132370 0.132648 0.133005 0.133417 0.133846 0.134233 0.134507 0.134600 0.134463 0.134086 0.133501 0.132778 0.132007 0.131276 0.130654 0.130179 0.129856 0.129667 0.129581 0.129567 0.129594 0.129640 0.129683 0.129703 0.129683 0.129609 0.129472 0.129275 0.129028 0.128753 0.128474 0.128214 0.127986 0.127789 0.127612 0.127438 0.127253 0.127052 0.126843 0.126646 0.126482 0.126365 0.126303 0.126287 0.126305 0.126342 0.126388 0.126440 0.126504 0.126596 0.126741 0.126973 0.127333 0.127855 0.128557 0.129421 0.130381 0.131331 0.132142 0.132693 0.132906 0.132767 0.132330 0.131689 0.130948 0.130181 0.129420 0.128655 0.127866 0.127042 0.126205 0.125407 0.124704 0.124142 0.123738 0.123476 0.123320 0.123225 0.123151 0.123066 0.122946 0.122778 0.122554 0.122272 0.121935 0.121550 0.121131 0.120697 0.120278 0.119905 0.119611 0.119415 0.119321 0.119312 0.119353 0.119401 0.119412 0.119351 0.119199 0.118959 0.118651 0.118315 0.117997 0.117738 0.117568 0.117495 0.117507 0.117577 0.117675 0.117776 0.117871 0.117965 0.118068 0.118193 0.118341 0.118496 0.118633 0.118723 0.118743 0.118690 0.118583 0.118452 0.118334 0.118248 0.118194 0.118146 0.118064 0.117909 0.117657 0.117315 0.116911 0.116488 0.116089 0.115746 0.115473 0.115274 0.115147 0.115087 0.115091 0.115155 0.115274 0.115442 0.115657 0.115914 0.116206 0.116521 0.116839 0.117134 0.117382 0.117562 0.117666 0.117694 0.117665 0.117601 0.117532 0.117488 0.117490 0.117554 0.117688 0.117893 0.118157 0.118457 0.118759 0.119028 0.119234 0.119367 0.119437 0.119478 0.119533 0.119649 0.119861 0.120181 0.120599 0.121083 0.121586 0.122060 0.122461 0.122758 0.122935 0.122989 0.122927 0.122765 0.122525 0.122234 0.121925 0.121636 0.121412 0.121297 0.121325 0.121513 0.121852 0.122304 0.122817 0.123331 0.123795 0.124170 0.124435 0.124577 0.124593 0.124493 0.124303 0.124057 0.123794 0.123545 0.123324 0.123131 0.122961 0.122815 0.122709 0.122664 0.122702 0.122831 0.123037 0.123288 0.123547 0.123781 0.123971 0.124116 0.124224 0.124309 0.124387 0.124471 0.124574 0.124713 0.124909 0.125184 0.125551 0.126011 0.126550 0.127139 0.127738 0.128301 0.128785 0.129148 0.129356 0.129394 0.129274 0.129042 0.128774 0.128557 0.128472 0.128570 0.128868 0.129352 0.129981 0.130700 0.131442 0.132134 0.132712 0.133127 0.133361 0.133432 0.133384 0.133276 0.133164 0.133089 0.133073 0.133119 0.133221 0.133373 0.133577 0.133846 0.134197 0.134634 0.135133 0.135633 0.136044 0.136271 0.136250 0.135966 0.135463 0.134828 0.134162 0.133544 0.133018 0.132590 0.132240 0.131947 0.131699 0.131502 0.131372 0.131325 0.131365 0.131486 0.131666 0.131882 0.132112 0.132344 0.132572 0.132791 0.132997 0.133172 0.133297 0.133345 0.133295 0.133139 0.132889 0.132577 0.132251 0.131959 0.131735 0.131585 0.131479 0.131363 0.131180 0.130891 0.130493 0.130018 0.129522 0.129061 0.128673 0.128374 0.128156 0.128007 0.127913 0.127866 0.127858 0.127879 0.127909 0.127925 0.127910 0.127858 0.127784 0.127715 0.127686 0.127721 0.127832 0.128009 0.128228 0.128459 0.128676 0.128859 0.128998 0.129086 0.129114 0.129067 0.128928 0.128685 0.128342 0.127926 0.127482 0.127072 0.126758 0.126596 0.126616 0.126824 0.127197 0.127687 0.128237 0.128787 0.129294 0.129730 0.130091 0.130381 0.130610 0.130783 0.130902 0.130960 0.130951 0.130867 0.130699 0.130446 0.130113 0.129721 0.129306 0.128921 0.128619 0.128441 0.128405 0.128493 0.128661 0.128851 0.129010 0.129104 0.129125 0.129082 0.128990 0.128857 0.128680 0.128459 0.128199 0.127926 0.127682 0.127513 0.127451 0.127502 0.127645 0.127844 0.128068 0.128301 0.128544 0.128798 0.129054 0.129281 0.129437 0.129487 0.129422 0.129262 0.129055 0.128853 0.128704 0.128632 0.128642 0.128720 0.128839 0.128967 0.129073 0.129140 0.129167 0.129175 0.129207 0.129308 0.129515 0.129833 0.130236 0.130665 0.131053 0.131338 0.131481 0.131475 0.131339 0.131112 0.130840 0.130563 0.130309 0.130080 0.129863 0.129635 0.129384 0.129113 0.128849 0.128632 0.128499 0.128474 0.128562 0.128748 0.129008 0.129306 0.129606 0.129868 0.130053 0.130127 0.130064 0.129852 0.129495 0.129019 0.128466 0.127891 0.127352 0.126890 0.126530 0.126276 0.126121 0.126053 0.126061 0.126138 0.126270 0.126437 0.126609 0.126752 0.126843 0.126870 0.126842 0.126782 0.126717 0.126672 0.126664 0.126702 0.126788 0.126923 0.127102 0.127315 0.127544 0.127763 0.127946 0.128070 0.128125 0.128117 0.128069 0.128014 0.127983 0.127992 0.128032 0.128073 0.128075 0.128011 0.127875 0.127692 0.127500 0.127339 0.127229 0.127173 0.127156 0.127162 0.127181 0.127211 0.127253 0.127306 0.127356 0.127384 0.127371 0.127306 0.127188 0.127028 0.126842 0.126646 0.126450 0.126265 0.126103 0.125980 0.125914 0.125920 0.126003 0.126155 0.126355 0.126579 0.126804 0.127019 0.127229 0.127452 0.127708 0.128007 0.128340 0.128678 0.128980 0.129203 0.129320 0.129325 0.129233 0.129077 0.128899 0.128741 0.128632 0.128584 0.128580 0.128584 0.128545 0.128413 0.128160 0.127783 0.127312 0.126798 0.126305 0.125891 0.125597 0.125444 0.125429 0.125526 0.125701 0.125913 0.126131 0.126337 0.126532 0.126731 0.126948 0.127192 0.127454 0.127709 0.127929 

0.134941 0.135129 0.135333 0.135526 0.135690 0.135825 0.135945 0.136078 0.136251 0.136480 0.136772 0.137119 0.137509 0.137924 0.138345 0.138754 0.139131 0.139463 0.139748 0.140000 0.140245 0.140520 0.140858 0.141275 0.141764 0.142293 0.142814 0.143273 0.143624 0.143842 0.143922 0.143884 0.143762 0.143594 0.143408 0.143216 0.143009 0.142772 0.142488 0.142154 0.141783 0.141400 0.141034 0.140709 0.140429 0.140184 0.139949 0.139695 0.139402 0.139059 0.138669 0.138243 0.137799 0.137353 0.136921 0.136515 0.136141 0.135801 0.135491 0.135204 0.134932 0.134674 0.134433 0.134223 0.134058 0.133948 0.133888 0.133864 0.133852 0.133836 0.133807 0.133765 0.133714 0.133655 0.133585 0.133497 0.133386 0.133251 0.133098 0.132939 0.132787 0.132656 0.132560 0.132505 0.132491 0.132507 0.132533 0.132543 0.132511 0.132421 0.132274 0.132092 0.131909 0.131763 0.131682 0.131676 0.131728 0.131808 0.131874 0.131897 0.131867 0.131797 0.131714 0.131647 0.131612 0.131606 0.131608 0.131595 0.131546 0.131457 0.131335 0.131200 0.131077 0.130993 0.130968 0.131010 0.131115 0.131261 0.131417 0.131547 0.131624 0.131634 0.131582 0.131483 0.131357 0.131223 0.131100 0.131002 0.130945 0.130940 0.130993 0.131100 0.131241 0.131384 0.131491 0.131527 0.131471 0.131326 0.131114 0.130868 0.130612 0.130352 0.130072 0.129742 0.129335 0.128848 0.128310 0.127778 0.127326 0.127019 0.126902 0.126990 0.127269 0.127705 0.128249 0.128847 0.129443 0.129985 0.130427 0.130733 0.130879 0.130854 0.130663 0.130326 0.129877 0.129363 0.128832 0.128329 0.127884 0.127509 0.127199 0.126936 0.126706 0.126500 0.126322 0.126180 0.126088 0.126053 0.126080 0.126168 0.126311 0.126499 0.126718 0.126946 0.127159 0.127333 0.127451 0.127510 0.127518 0.127493 0.127456 0.127420 0.127397 0.127388 0.127400 0.127443 0.127533 0.127683 0.127898 0.128168 0.128468 0.128766 0.129035 0.129260 0.129437 0.129574 0.129681 0.129761 0.129807 0.129806 0.129737 0.129588 0.129351 0.129037 0.128667 0.128273 0.127892 0.127555 0.127291 0.127115 0.127032 0.127041 0.127130 0.127282 0.127473 0.127679 0.127878 0.128052 0.128191 0.128284 0.128323 0.128301 0.128211 0.128060 0.127870 0.127676 0.127522 0.127443 0.127453 0.127541 0.127672 0.127803 0.127899 0.127944 0.127940 0.127905 0.127858 0.127815 0.127784 0.127771 0.127783 0.127829 0.127916 0.128041 0.128188 0.128331 0.128439 0.128486 0.128467 0.128388 0.128273 0.128146 0.128027 0.127929 0.127859 0.127820 0.127820 0.127862 0.127948 0.128069 0.128208 0.128342 0.128450 0.128521 0.128557 0.128568 0.128574 0.128594 0.128637 0.128705 0.128787 0.128868 0.128929 0.128960 0.128959 0.128935 0.128902 0.128872 0.128853 0.128852 0.128875 0.128935 0.129048 0.129227 0.129478 0.129789 0.130135 0.130484 0.130802 0.131061 0.131245 0.131350 0.131381 0.131352 0.131284 0.131202 0.131130 0.131085 0.131076 0.131096 0.131131 0.131161 0.131169 0.131149 0.131105 0.131055 0.131021 0.131027 0.131094 0.131230 0.131425 0.131656 0.131886 0.132079 0.132208 0.132267 0.132275 0.132260 0.132254 0.132272 0.132312 0.132349 0.132353 0.132297 0.132168 0.131974 0.131738 0.131492 0.131272 0.131108 0.131017 0.131002 0.131052 0.131142 0.131238 0.131306 0.131317 0.131259 0.131138 0.130981 0.130831 0.130734 0.130726 0.130824 0.131023 0.131297 0.131610 0.131924 0.132207 0.132432 0.132583 0.132654 0.132643 0.132560 0.132420 0.132246 0.132064 0.131900 0.131769 0.131681 0.131634 0.131615 0.131611 0.131608 0.131602 0.131596 0.131604 0.131645 0.131733 0.131871 0.132049 0.132247 0.132435 0.132585 0.132670 0.132673 0.132586 0.132418 0.132189 0.131935 0.131695 0.131506 0.131393 0.131371 0.131439 0.131589 0.131808 0.132077 0.132373 0.132663 0.132906 0.133059 0.133085 0.132966 0.132710 0.132354 0.131962 0.131607 0.131360 0.131265 0.131332 0.131536 0.131827 0.132144 0.132430 0.132647 0.132773 0.132808 0.132764 0.132663 0.132532 0.132394 0.132265 0.132153 0.132056 0.131967 0.131878 0.131789 0.131713 0.131672 0.131692 0.131784 0.131936 0.132108 0.132249 0.132314 0.132285 0.132182 0.132053 0.131954 0.131933 0.132014 0.132198 0.132475 0.132825 0.133220 0.133621 0.133973 0.134212 0.134276 0.134126 0.133761 0.133214 0.132553 0.131861 0.131217 0.130679 0.130278 0.130014 0.129866 0.129803 0.129793 0.129811 0.129834 0.129847 0.129836 0.129786 0.129688 0.129534 0.129328 0.129079 0.128806 0.128533 0.128280 0.128058 0.127869 0.127702 0.127541 0.127370 0.127185 0.126991 0.126806 0.126649 0.126537 0.126474 0.126456 0.126470 0.126503 0.126544 0.126586 0.126635 0.126704 0.126817 0.127008 0.127313 0.127768 0.128389 0.129161 0.130025 0.130884 0.131616 0.132110 0.132294 0.132155 0.131743 0.131145 0.130457 0.129746 0.129038 0.128323 0.127578 0.126798 0.126004 0.125247 0.124585 0.124062 0.123695 0.123468 0.123346 0.123284 0.123242 0.123187 0.123094 0.122946 0.122737 0.122462 0.122128 0.121742 0.121320 0.120882 0.120459 0.120083 0.119784 0.119581 0.119478 0.119457 0.119483 0.119516 0.119512 0.119439 0.119277 0.119028 0.118715 0.118374 0.118051 0.117790 0.117621 0.117552 0.117572 0.117653 0.117760 0.117868 0.117965 0.118055 0.118151 0.118266 0.118405 0.118554 0.118689 0.118777 0.118794 0.118732 0.118607 0.118449 0.118294 0.118166 0.118069 0.117985 0.117879 0.117719 0.117488 0.117189 0.116851 0.116508 0.116195 0.115933 0.115731 0.115586 0.115492 0.115448 0.115450 0.115500 0.115599 0.115748 0.115947 0.116192 0.116476 0.116782 0.117089 0.117372 0.117608 0.117782 0.117885 0.117922 0.117907 0.117861 0.117810 0.117779 0.117790 0.117859 0.117997 0.118202 0.118465 0.118762 0.119058 0.119318 0.119513 0.119634 0.119694 0.119726 0.119773 0.119876 0.120066 0.120354 0.120729 0.121161 0.121614 0.122045 0.122419 0.122709 0.122898 0.122982 0.122963 0.122853 0.122667 0.122424 0.122151 0.121881 0.121656 0.121521 0.121513 0.121656 0.121945 0.122348 0.122816 0.123292 0.123724 0.124075 0.124323 0.124456 0.124471 0.124379 0.124203 0.123975 0.123735 0.123509 0.123310 0.123138 0.122988 0.122862 0.122772 0.122742 0.122792 0.122928 0.123138 0.123392 0.123655 0.123896 0.124096 0.124253 0.124372 0.124467 0.124548 0.124629 0.124722 0.124846 0.125021 0.125266 0.125594 0.126006 0.126489 0.127015 0.127549 0.128052 0.128484 0.128808 0.128992 0.129021 0.128906 0.128689 0.128438 0.128237 0.128158 0.128249 0.128528 0.128978 0.129565 0.130237 0.130935 0.131593 0.132152 0.132565 0.132813 0.132909 0.132889 0.132805 0.132710 0.132642 0.132624 0.132663 0.132752 0.132888 0.133073 0.133319 0.133644 0.134054 0.134529 0.135010 0.135409 0.135633 0.135618 0.135348 0.134865 0.134254 0.133614 0.133025 0.132533 0.132145 0.131844 0.131606 0.131420 0.131287 0.131217 0.131220 0.131297 0.131436 0.131615 0.131814 0.132016 0.132214 0.132407 0.132596 0.132778 0.132940 0.133061 0.133115 0.133081 0.132946 0.132717 0.132425 0.132112 0.131828 0.131608 0.131461 0.131362 0.131258 0.131094 0.130830 0.130460 0.130013 0.129541 0.129098 0.128723 0.128428 0.128212 0.128061 0.127966 0.127919 0.127915 0.127944 0.127984 0.128014 0.128013 0.127977 0.127923 0.127881 0.127885 0.127962 0.128120 0.128347 0.128612 0.128881 0.129124 0.129320 0.129461 0.129543 0.129558 0.129495 0.129335 0.129069 0.128699 0.128252 0.127777 0.127340 0.127008 0.126838 0.126863 0.127086 0.127479 0.127991 0.128555 0.129108 0.129601 0.130006 0.130319 0.130552 0.130724 0.130848 0.130935 0.130982 0.130983 0.130923 0.130788 0.130569 0.130267 0.129900 0.129503 0.129127 0.128825 0.128639 0.128585 0.128650 0.128794 0.128964 0.129110 0.129201 0.129226 0.129193 0.129112 0.128990 0.128825 0.128613 0.128359 0.128089 0.127840 0.127657 0.127572 0.127592 0.127699 0.127863 0.128056 0.128265 0.128493 0.128741 0.128999 0.129232 0.129397 0.129455 0.129394 0.129234 0.129020 0.128806 0.128640 0.128548 0.128534 0.128585 0.128677 0.128781 0.128871 0.128935 0.128975 0.129014 0.129088 0.129238 0.129492 0.129850 0.130281 0.130726 0.131118 0.131399 0.131536 0.131527 0.131396 0.131188 0.130949 0.130720 0.130520 0.130345 0.130172 0.129972 0.129731 0.129458 0.129184 0.128959 0.128825 0.128810 0.128920 0.129140 0.129440 0.129785 0.130133 0.130441 0.130667 0.130772 0.130728 0.130518 0.130145 0.129634 0.129033 0.128402 0.127804 0.127288 0.126882 0.126593 0.126411 0.126321 0.126313 0.126376 0.126499 0.126661 0.126832 0.126976 0.127067 0.127096 0.127070 0.127017 0.126968 0.126949 0.126978 0.127059 0.127191 0.127367 0.127580 0.127817 0.128060 0.128286 0.128469 0.128589 0.128641 0.128633 0.128589 0.128543 0.128524 0.128543 0.128588 0.128626 0.128614 0.128526 0.128359 0.128143 0.127923 0.127743 0.127627 0.127573 0.127563 0.127576 0.127596 0.127618 0.127643 0.127669 0.127690 0.127693 0.127662 0.127590 0.127476 0.127328 0.127157 0.126975 0.126791 0.126614 0.126454 0.126328 0.126253 0.126245 0.126308 0.126437 0.126613 0.126814 0.127016 0.127210 0.127399 0.127599 0.127830 0.128101 0.128407 0.128721 0.129005 0.129220 0.129342 0.129366 0.129308 0.129201 0.129085 0.128995 0.128956 0.128971 0.129021 0.129063 0.129048 0.128928 0.128678 0.128301 0.127828 0.127313 0.126817 0.126398 0.126094 0.125926 0.125891 0.125967 0.126121 0.126315 0.126519 0.126718 0.126911 0.127112 0.127332 0.127574 0.127825 0.128059 0.128246 

0.134806 0.135031 0.135261 0.135465 0.135624 0.135740 0.135833 0.135937 0.136084 0.136296 0.136578 0.136922 0.137310 0.137722 0.138138 0.138537 0.138904 0.139227 0.139504 0.139748 0.139985 0.140249 0.140570 0.140967 0.141433 0.141941 0.142448 0.142905 0.143272 0.143521 0.143647 0.143665 0.143605 0.143500 0.143377 0.143246 0.143097 0.142912 0.142672 0.142372 0.142023 0.141654 0.141296 0.140977 0.140705 0.140473 0.140256 0.140025 0.139754 0.139431 0.139054 0.138634 0.138186 0.137727 0.137275 0.136842 0.136436 0.136062 0.135718 0.135400 0.135103 0.134827 0.134578 0.134369 0.134217 0.134128 0.134099 0.134110 0.134136 0.134153 0.134147 0.134112 0.134052 0.133968 0.133863 0.133736 0.133588 0.133425 0.133255 0.133091 0.132943 0.132822 0.132735 0.132685 0.132669 0.132676 0.132688 0.132685 0.132646 0.132559 0.132423 0.132258 0.132091 0.131955 0.131875 0.131860 0.131898 0.131959 0.132008 0.132017 0.131975 0.131894 0.131800 0.131721 0.131674 0.131656 0.131650 0.131633 0.131584 0.131499 0.131385 0.131261 0.131149 0.131073 0.131049 0.131086 0.131178 0.131307 0.131446 0.131563 0.131636 0.131654 0.131618 0.131544 0.131448 0.131347 0.131256 0.131191 0.131164 0.131188 0.131265 0.131387 0.131533 0.131670 0.131761 0.131774 0.131695 0.131527 0.131296 0.131034 0.130764 0.130492 0.130200 0.129859 0.129447 0.128961 0.128432 0.127919 0.127493 0.127217 0.127131 0.127244 0.127541 0.127982 0.128517 0.129094 0.129657 0.130160 0.130561 0.130829 0.130946 0.130905 0.130712 0.130385 0.129955 0.129465 0.128960 0.128482 0.128061 0.127710 0.127421 0.127181 0.126973 0.126789 0.126631 0.126508 0.126431 0.126409 0.126447 0.126544 0.126698 0.126899 0.127133 0.127375 0.127598 0.127775 0.127887 0.127930 0.127912 0.127856 0.127783 0.127715 0.127660 0.127626 0.127618 0.127648 0.127727 0.127868 0.128073 0.128328 0.128610 0.128890 0.129144 0.129362 0.129544 0.129702 0.129843 0.129969 0.130068 0.130117 0.130092 0.129971 0.129748 0.129433 0.129052 0.128644 0.128249 0.127903 0.127634 0.127456 0.127373 0.127383 0.127474 0.127629 0.127829 0.128048 0.128265 0.128463 0.128626 0.128744 0.128805 0.128798 0.128718 0.128571 0.128380 0.128183 0.128024 0.127936 0.127933 0.128000 0.128104 0.128205 0.128268 0.128282 0.128251 0.128192 0.128126 0.128065 0.128017 0.127989 0.127992 0.128037 0.128133 0.128277 0.128450 0.128620 0.128751 0.128817 0.128808 0.128734 0.128620 0.128491 0.128367 0.128262 0.128181 0.128130 0.128115 0.128142 0.128213 0.128322 0.128452 0.128582 0.128694 0.128775 0.128827 0.128858 0.128885 0.128924 0.128984 0.129063 0.129152 0.129233 0.129289 0.129309 0.129294 0.129256 0.129211 0.129173 0.129152 0.129154 0.129185 0.129252 0.129371 0.129554 0.129805 0.130115 0.130462 0.130812 0.131133 0.131394 0.131579 0.131679 0.131699 0.131654 0.131568 0.131467 0.131379 0.131319 0.131296 0.131303 0.131324 0.131343 0.131344 0.131323 0.131285 0.131243 0.131218 0.131235 0.131311 0.131456 0.131661 0.131903 0.132145 0.132351 0.132490 0.132557 0.132568 0.132553 0.132544 0.132558 0.132593 0.132623 0.132618 0.132550 0.132411 0.132208 0.131965 0.131717 0.131496 0.131331 0.131237 0.131217 0.131260 0.131342 0.131433 0.131498 0.131511 0.131458 0.131344 0.131197 0.131058 0.130972 0.130976 0.131085 0.131294 0.131578 0.131899 0.132220 0.132506 0.132733 0.132882 0.132943 0.132916 0.132809 0.132639 0.132431 0.132214 0.132015 0.131855 0.131744 0.131682 0.131660 0.131662 0.131676 0.131690 0.131707 0.131735 0.131793 0.131893 0.132042 0.132233 0.132446 0.132656 0.132832 0.132945 0.132975 0.132908 0.132749 0.132516 0.132243 0.131970 0.131739 0.131581 0.131517 0.131551 0.131676 0.131879 0.132138 0.132422 0.132695 0.132915 0.133037 0.133029 0.132878 0.132598 0.132233 0.131846 0.131513 0.131297 0.131237 0.131337 0.131567 0.131875 0.132197 0.132481 0.132689 0.132805 0.132832 0.132786 0.132691 0.132572 0.132449 0.132335 0.132235 0.132146 0.132058 0.131966 0.131871 0.131785 0.131730 0.131729 0.131794 0.131911 0.132048 0.132154 0.132191 0.132144 0.132032 0.131900 0.131802 0.131782 0.131862 0.132042 0.132309 0.132641 0.133010 0.133375 0.133684 0.133880 0.133913 0.133755 0.133410 0.132915 0.132333 0.131737 0.131194 0.130753 0.130435 0.130236 0.130132 0.130093 0.130089 0.130097 0.130100 0.130086 0.130045 0.129968 0.129848 0.129681 0.129469 0.129222 0.128957 0.128697 0.128458 0.128254 0.128084 0.127936 0.127794 0.127641 0.127471 0.127287 0.127105 0.126946 0.126826 0.126753 0.126725 0.126731 0.126756 0.126787 0.126819 0.126852 0.126897 0.126976 0.127119 0.127361 0.127735 0.128257 0.128916 0.129661 0.130405 0.131042 0.131470 0.131623 0.131489 0.131109 0.130562 0.129932 0.129279 0.128625 0.127959 0.127263 0.126533 0.125792 0.125089 0.124482 0.124011 0.123691 0.123506 0.123422 0.123396 0.123388 0.123363 0.123294 0.123166 0.122968 0.122700 0.122366 0.121979 0.121555 0.121118 0.120695 0.120319 0.120018 0.119810 0.119696 0.119661 0.119672 0.119689 0.119672 0.119587 0.119417 0.119162 0.118842 0.118495 0.118165 0.117899 0.117725 0.117656 0.117679 0.117765 0.117878 0.117990 0.118087 0.118172 0.118259 0.118363 0.118492 0.118634 0.118766 0.118852 0.118865 0.118795 0.118653 0.118469 0.118279 0.118111 0.117976 0.117861 0.117741 0.117589 0.117391 0.117150 0.116887 0.116632 0.116407 0.116227 0.116092 0.115998 0.115938 0.115909 0.115913 0.115953 0.116034 0.116161 0.116339 0.116563 0.116827 0.117112 0.117398 0.117661 0.117880 0.118043 0.118142 0.118183 0.118177 0.118144 0.118108 0.118093 0.118120 0.118206 0.118360 0.118581 0.118856 0.119160 0.119458 0.119712 0.119897 0.120005 0.120050 0.120065 0.120092 0.120171 0.120329 0.120573 0.120896 0.121273 0.121675 0.122069 0.122425 0.122720 0.122937 0.123065 0.123103 0.123053 0.122921 0.122722 0.122476 0.122213 0.121973 0.121804 0.121746 0.121829 0.122053 0.122392 0.122802 0.123226 0.123617 0.123938 0.124169 0.124298 0.124324 0.124255 0.124113 0.123927 0.123730 0.123545 0.123382 0.123237 0.123106 0.122991 0.122907 0.122877 0.122923 0.123054 0.123259 0.123512 0.123779 0.124031 0.124248 0.124425 0.124564 0.124673 0.124761 0.124838 0.124919 0.125020 0.125164 0.125368 0.125645 0.125997 0.126411 0.126864 0.127327 0.127766 0.128146 0.128435 0.128604 0.128635 0.128536 0.128342 0.128117 0.127932 0.127857 0.127935 0.128181 0.128582 0.129109 0.129718 0.130358 0.130972 0.131507 0.131919 0.132186 0.132313 0.132328 0.132275 0.132201 0.132143 0.132126 0.132157 0.132233 0.132352 0.132515 0.132736 0.133031 0.133408 0.133849 0.134299 0.134674 0.134887 0.134872 0.134616 0.134160 0.133585 0.132986 0.132444 0.132002 0.131668 0.131425 0.131252 0.131133 0.131067 0.131059 0.131112 0.131223 0.131378 0.131556 0.131738 0.131913 0.132078 0.132237 0.132397 0.132555 0.132703 0.132820 0.132883 0.132868 0.132760 0.132564 0.132301 0.132013 0.131746 0.131537 0.131395 0.131300 0.131206 0.131057 0.130814 0.130470 0.130051 0.129605 0.129184 0.128823 0.128539 0.128328 0.128181 0.128088 0.128045 0.128046 0.128082 0.128132 0.128173 0.128186 0.128167 0.128133 0.128114 0.128147 0.128258 0.128452 0.128713 0.129009 0.129301 0.129558 0.129760 0.129899 0.129975 0.129983 0.129912 0.129744 0.129468 0.129086 0.128626 0.128137 0.127687 0.127347 0.127176 0.127205 0.127437 0.127839 0.128357 0.128919 0.129460 0.129926 0.130291 0.130553 0.130730 0.130846 0.130927 0.130987 0.131031 0.131046 0.131016 0.130919 0.130736 0.130466 0.130122 0.129741 0.129373 0.129069 0.128870 0.128795 0.128832 0.128947 0.129094 0.129226 0.129316 0.129350 0.129332 0.129269 0.129164 0.129014 0.128813 0.128568 0.128300 0.128048 0.127852 0.127746 0.127737 0.127812 0.127944 0.128110 0.128299 0.128513 0.128754 0.129008 0.129240 0.129403 0.129457 0.129388 0.129215 0.128986 0.128754 0.128568 0.128453 0.128417 0.128445 0.128515 0.128603 0.128687 0.128757 0.128819 0.128893 0.129012 0.129209 0.129503 0.129889 0.130332 0.130775 0.131153 0.131415 0.131535 0.131516 0.131390 0.131204 0.131004 0.130826 0.130684 0.130564 0.130436 0.130268 0.130043 0.129773 0.129498 0.129271 0.129140 0.129136 0.129265 0.129509 0.129841 0.130220 0.130605 0.130950 0.131212 0.131348 0.131325 0.131125 0.130748 0.130219 0.129588 0.128920 0.128280 0.127722 0.127279 0.126957 0.126746 0.126633 0.126605 0.126654 0.126766 0.126923 0.127093 0.127239 0.127335 0.127368 0.127350 0.127308 0.127276 0.127280 0.127337 0.127449 0.127610 0.127811 0.128042 0.128289 0.128535 0.128758 0.128935 0.129050 0.129099 0.129092 0.129055 0.129020 0.129015 0.129048 0.129104 0.129146 0.129132 0.129032 0.128848 0.128610 0.128369 0.128171 0.128042 0.127981 0.127970 0.127985 0.128006 0.128026 0.128043 0.128056 0.128062 0.128050 0.128010 0.127938 0.127831 0.127695 0.127538 0.127368 0.127192 0.127019 0.126859 0.126730 0.126647 0.126626 0.126673 0.126783 0.126939 0.127120 0.127304 0.127478 0.127644 0.127816 0.128013 0.128248 0.128515 0.128793 0.129048 0.129246 0.129366 0.129403 0.129375 0.129313 0.129253 0.129227 0.129253 0.129328 0.129429 0.129512 0.129526 0.129424 0.129184 0.128810 0.128335 0.127815 0.127310 0.126877 0.126556 0.126368 0.126310 0.126363 0.126496 0.126673 0.126866 0.127060 0.127254 0.127458 0.127680 0.127919 0.128159 0.128372 0.128529 

0.134644 0.134892 0.135141 0.135360 0.135527 0.135646 0.135737 0.135836 0.135978 0.136185 0.136464 0.136804 0.137186 0.137587 0.137985 0.138365 0.138711 0.139016 0.139280 0.139516 0.139746 0.140001 0.140310 0.140688 0.141130 0.141612 0.142099 0.142546 0.142917 0.143189 0.143354 0.143425 0.143425 0.143384 0.143326 0.143258 0.143170 0.143040 0.142847 0.142584 0.142261 0.141906 0.141555 0.141239 0.140973 0.140752 0.140555 0.140351 0.140113 0.139824 0.139479 0.139083 0.138649 0.138193 0.137730 0.137274 0.136837 0.136425 0.136040 0.135683 0.135352 0.135051 0.134786 0.134574 0.134427 0.134356 0.134353 0.134398 0.134459 0.134507 0.134521 0.134493 0.134424 0.134319 0.134183 0.134020 0.133839 0.133649 0.133463 0.133292 0.133147 0.133035 0.132956 0.132910 0.132891 0.132887 0.132885 0.132870 0.132825 0.132743 0.132624 0.132482 0.132338 0.132219 0.132145 0.132125 0.132147 0.132188 0.132216 0.132205 0.132145 0.132048 0.131940 0.131847 0.131788 0.131760 0.131747 0.131725 0.131676 0.131593 0.131483 0.131362 0.131253 0.131175 0.131145 0.131168 0.131241 0.131349 0.131468 0.131574 0.131643 0.131668 0.131649 0.131597 0.131526 0.131452 0.131388 0.131350 0.131350 0.131399 0.131500 0.131641 0.131799 0.131940 0.132027 0.132031 0.131940 0.131763 0.131524 0.131256 0.130982 0.130706 0.130412 0.130071 0.129661 0.129182 0.128665 0.128167 0.127758 0.127498 0.127425 0.127546 0.127843 0.128275 0.128791 0.129338 0.129863 0.130320 0.130675 0.130904 0.130993 0.130939 0.130750 0.130441 0.130041 0.129585 0.129116 0.128672 0.128282 0.127960 0.127701 0.127490 0.127310 0.127152 0.127016 0.126910 0.126847 0.126835 0.126881 0.126986 0.127149 0.127361 0.127605 0.127855 0.128081 0.128253 0.128349 0.128368 0.128319 0.128229 0.128121 0.128020 0.127937 0.127881 0.127859 0.127881 0.127958 0.128099 0.128304 0.128557 0.128834 0.129107 0.129354 0.129568 0.129753 0.129922 0.130082 0.130235 0.130365 0.130445 0.130447 0.130345 0.130132 0.129817 0.129432 0.129017 0.128617 0.128270 0.128002 0.127827 0.127747 0.127758 0.127849 0.128006 0.128210 0.128439 0.128670 0.128887 0.129071 0.129210 0.129289 0.129294 0.129220 0.129072 0.128876 0.128670 0.128498 0.128395 0.128373 0.128418 0.128497 0.128570 0.128609 0.128602 0.128554 0.128484 0.128407 0.128335 0.128276 0.128239 0.128236 0.128282 0.128390 0.128555 0.128758 0.128960 0.129123 0.129215 0.129225 0.129165 0.129058 0.128932 0.128807 0.128697 0.128606 0.128541 0.128507 0.128511 0.128558 0.128643 0.128752 0.128867 0.128969 0.129049 0.129106 0.129150 0.129195 0.129253 0.129332 0.129429 0.129531 0.129619 0.129674 0.129688 0.129661 0.129609 0.129550 0.129504 0.129482 0.129489 0.129529 0.129608 0.129738 0.129929 0.130184 0.130496 0.130842 0.131190 0.131507 0.131764 0.131939 0.132026 0.132029 0.131966 0.131864 0.131753 0.131658 0.131597 0.131573 0.131576 0.131592 0.131603 0.131598 0.131572 0.131533 0.131495 0.131478 0.131503 0.131587 0.131739 0.131950 0.132198 0.132447 0.132659 0.132804 0.132876 0.132890 0.132877 0.132868 0.132880 0.132909 0.132932 0.132917 0.132839 0.132689 0.132477 0.132231 0.131983 0.131767 0.131608 0.131521 0.131505 0.131549 0.131629 0.131715 0.131776 0.131786 0.131731 0.131618 0.131474 0.131341 0.131263 0.131278 0.131401 0.131625 0.131924 0.132259 0.132592 0.132885 0.133111 0.133252 0.133299 0.133251 0.133117 0.132918 0.132680 0.132432 0.132205 0.132019 0.131888 0.131812 0.131784 0.131791 0.131816 0.131849 0.131886 0.131934 0.132008 0.132121 0.132283 0.132489 0.132722 0.132956 0.133161 0.133304 0.133360 0.133313 0.133163 0.132925 0.132632 0.132326 0.132052 0.131849 0.131741 0.131738 0.131836 0.132018 0.132262 0.132531 0.132785 0.132977 0.133065 0.133019 0.132831 0.132524 0.132145 0.131762 0.131450 0.131268 0.131248 0.131389 0.131652 0.131980 0.132311 0.132591 0.132786 0.132885 0.132896 0.132839 0.132742 0.132629 0.132517 0.132418 0.132331 0.132251 0.132168 0.132077 0.131980 0.131888 0.131823 0.131807 0.131848 0.131937 0.132041 0.132117 0.132130 0.132068 0.131948 0.131813 0.131714 0.131690 0.131762 0.131929 0.132177 0.132484 0.132819 0.133143 0.133407 0.133562 0.133567 0.133405 0.133087 0.132652 0.132155 0.131660 0.131221 0.130877 0.130640 0.130501 0.130438 0.130421 0.130423 0.130423 0.130409 0.130372 0.130308 0.130210 0.130074 0.129898 0.129684 0.129442 0.129189 0.128945 0.128729 0.128550 0.128406 0.128286 0.128169 0.128038 0.127881 0.127702 0.127517 0.127346 0.127209 0.127118 0.127072 0.127063 0.127075 0.127094 0.127113 0.127129 0.127152 0.127199 0.127296 0.127475 0.127764 0.128180 0.128717 0.129332 0.129953 0.130486 0.130844 0.130966 0.130838 0.130496 0.130003 0.129433 0.128835 0.128231 0.127611 0.126962 0.126283 0.125600 0.124959 0.124414 0.124001 0.123732 0.123593 0.123548 0.123558 0.123581 0.123582 0.123536 0.123422 0.123232 0.122967 0.122633 0.122246 0.121824 0.121390 0.120973 0.120600 0.120299 0.120085 0.119959 0.119907 0.119900 0.119902 0.119873 0.119780 0.119605 0.119345 0.119020 0.118665 0.118327 0.118052 0.117871 0.117798 0.117820 0.117908 0.118024 0.118138 0.118234 0.118313 0.118391 0.118486 0.118605 0.118741 0.118868 0.118952 0.118962 0.118884 0.118728 0.118521 0.118300 0.118097 0.117929 0.117790 0.117662 0.117526 0.117368 0.117191 0.117009 0.116840 0.116701 0.116596 0.116523 0.116474 0.116445 0.116431 0.116437 0.116468 0.116533 0.116639 0.116791 0.116990 0.117225 0.117482 0.117739 0.117975 0.118172 0.118318 0.118408 0.118446 0.118444 0.118419 0.118397 0.118400 0.118450 0.118562 0.118743 0.118991 0.119289 0.119610 0.119916 0.120170 0.120348 0.120442 0.120469 0.120463 0.120465 0.120513 0.120632 0.120829 0.121098 0.121421 0.121775 0.122136 0.122482 0.122789 0.123040 0.123218 0.123311 0.123315 0.123229 0.123062 0.122831 0.122563 0.122300 0.122090 0.121979 0.121997 0.122152 0.122424 0.122769 0.123139 0.123486 0.123778 0.123994 0.124125 0.124171 0.124139 0.124046 0.123919 0.123781 0.123650 0.123528 0.123413 0.123296 0.123183 0.123091 0.123048 0.123077 0.123193 0.123386 0.123634 0.123905 0.124171 0.124411 0.124615 0.124781 0.124910 0.125009 0.125085 0.125150 0.125226 0.125331 0.125488 0.125707 0.125992 0.126332 0.126710 0.127101 0.127480 0.127816 0.128080 0.128242 0.128285 0.128211 0.128050 0.127854 0.127690 0.127617 0.127677 0.127883 0.128227 0.128685 0.129221 0.129795 0.130361 0.130868 0.131278 0.131564 0.131723 0.131774 0.131754 0.131702 0.131657 0.131642 0.131668 0.131734 0.131839 0.131982 0.132178 0.132443 0.132784 0.133185 0.133596 0.133939 0.134131 0.134112 0.133870 0.133444 0.132913 0.132367 0.131883 0.131501 0.131230 0.131051 0.130944 0.130891 0.130888 0.130935 0.131032 0.131172 0.131338 0.131513 0.131679 0.131829 0.131966 0.132096 0.132229 0.132366 0.132500 0.132615 0.132686 0.132691 0.132614 0.132454 0.132228 0.131972 0.131728 0.131531 0.131395 0.131302 0.131211 0.131071 0.130844 0.130521 0.130127 0.129707 0.129308 0.128965 0.128695 0.128495 0.128356 0.128270 0.128232 0.128239 0.128280 0.128338 0.128388 0.128413 0.128409 0.128393 0.128396 0.128451 0.128585 0.128801 0.129080 0.129389 0.129687 0.129944 0.130143 0.130277 0.130349 0.130355 0.130285 0.130120 0.129848 0.129468 0.129009 0.128520 0.128072 0.127736 0.127569 0.127605 0.127841 0.128244 0.128755 0.129304 0.129821 0.130255 0.130578 0.130790 0.130915 0.130983 0.131029 0.131072 0.131118 0.131155 0.131160 0.131101 0.130956 0.130715 0.130394 0.130028 0.129665 0.129357 0.129144 0.129044 0.129049 0.129131 0.129250 0.129365 0.129451 0.129494 0.129493 0.129450 0.129366 0.129233 0.129047 0.128812 0.128548 0.128292 0.128085 0.127958 0.127923 0.127969 0.128073 0.128216 0.128389 0.128593 0.128828 0.129076 0.129301 0.129454 0.129494 0.129407 0.129215 0.128964 0.128711 0.128503 0.128369 0.128313 0.128325 0.128383 0.128463 0.128550 0.128635 0.128724 0.128835 0.128996 0.129233 0.129558 0.129958 0.130398 0.130822 0.131172 0.131403 0.131497 0.131465 0.131342 0.131175 0.131011 0.130882 0.130793 0.130724 0.130640 0.130503 0.130298 0.130039 0.129770 0.129548 0.129422 0.129426 0.129566 0.129825 0.130174 0.130575 0.130985 0.131357 0.131647 0.131810 0.131810 0.131626 0.131256 0.130727 0.130087 0.129402 0.128741 0.128160 0.127692 0.127345 0.127111 0.126976 0.126930 0.126964 0.127067 0.127220 0.127390 0.127541 0.127643 0.127686 0.127680 0.127653 0.127639 0.127664 0.127741 0.127871 0.128043 0.128249 0.128478 0.128717 0.128951 0.129160 0.129324 0.129428 0.129470 0.129463 0.129432 0.129408 0.129416 0.129463 0.129532 0.129584 0.129575 0.129476 0.129289 0.129045 0.128794 0.128583 0.128442 0.128373 0.128357 0.128370 0.128392 0.128414 0.128430 0.128440 0.128439 0.128422 0.128381 0.128312 0.128214 0.128091 0.127946 0.127785 0.127614 0.127443 0.127283 0.127151 0.127063 0.127034 0.127070 0.127167 0.127310 0.127477 0.127645 0.127801 0.127944 0.128085 0.128243 0.128431 0.128651 0.128883 0.129101 0.129275 0.129385 0.129431 0.129428 0.129405 0.129395 0.129424 0.129506 0.129636 0.129786 0.129910 0.129956 0.129877 0.129650 0.129279 0.128799 0.128267 0.127745 0.127292 0.126948 0.126736 0.126655 0.126688 0.126804 0.126968 0.127154 0.127345 0.127541 0.127748 0.127972 0.128208 0.128437 0.128632 0.128767 

0.134450 0.134703 0.134964 0.135199 0.135387 0.135526 0.135637 0.135752 0.135905 0.136120 0.136400 0.136736 0.137107 0.137488 0.137861 0.138211 0.138527 0.138807 0.139052 0.139276 0.139500 0.139750 0.140050 0.140413 0.140834 0.141295 0.141760 0.142195 0.142568 0.142857 0.143057 0.143175 0.143233 0.143255 0.143261 0.143257 0.143230 0.143156 0.143014 0.142790 0.142494 0.142155 0.141811 0.141497 0.141235 0.141023 0.140843 0.140668 0.140468 0.140224 0.139924 0.139569 0.139166 0.138726 0.138263 0.137791 0.137324 0.136872 0.136442 0.136040 0.135668 0.135333 0.135045 0.134820 0.134672 0.134611 0.134627 0.134698 0.134787 0.134860 0.134890 0.134867 0.134790 0.134665 0.134502 0.134311 0.134104 0.133895 0.133697 0.133524 0.133384 0.133280 0.133208 0.133163 0.133136 0.133117 0.133096 0.133065 0.133014 0.132940 0.132842 0.132730 0.132618 0.132525 0.132465 0.132443 0.132452 0.132470 0.132470 0.132431 0.132346 0.132228 0.132101 0.131994 0.131924 0.131889 0.131872 0.131850 0.131802 0.131721 0.131611 0.131487 0.131372 0.131283 0.131237 0.131239 0.131289 0.131374 0.131475 0.131570 0.131638 0.131669 0.131663 0.131627 0.131574 0.131517 0.131470 0.131449 0.131467 0.131536 0.131658 0.131818 0.131993 0.132146 0.132240 0.132249 0.132162 0.131989 0.131756 0.131494 0.131226 0.130955 0.130666 0.130331 0.129929 0.129459 0.128953 0.128466 0.128066 0.127811 0.127739 0.127856 0.128141 0.128555 0.129044 0.129555 0.130037 0.130448 0.130758 0.130950 0.131016 0.130957 0.130780 0.130499 0.130136 0.129722 0.129294 0.128890 0.128536 0.128248 0.128021 0.127839 0.127686 0.127551 0.127431 0.127336 0.127278 0.127268 0.127315 0.127422 0.127588 0.127806 0.128055 0.128308 0.128531 0.128692 0.128771 0.128766 0.128690 0.128571 0.128437 0.128311 0.128208 0.128139 0.128109 0.128129 0.128208 0.128354 0.128561 0.128816 0.129091 0.129361 0.129604 0.129815 0.129998 0.130167 0.130332 0.130493 0.130634 0.130728 0.130743 0.130652 0.130446 0.130135 0.129751 0.129338 0.128942 0.128604 0.128346 0.128181 0.128110 0.128125 0.128217 0.128373 0.128576 0.128807 0.129045 0.129273 0.129472 0.129627 0.129720 0.129736 0.129668 0.129521 0.129321 0.129107 0.128923 0.128803 0.128759 0.128780 0.128833 0.128882 0.128901 0.128878 0.128820 0.128743 0.128660 0.128582 0.128516 0.128471 0.128464 0.128515 0.128637 0.128829 0.129066 0.129307 0.129507 0.129632 0.129669 0.129627 0.129533 0.129414 0.129291 0.129176 0.129075 0.128991 0.128932 0.128906 0.128920 0.128972 0.129051 0.129141 0.129225 0.129296 0.129352 0.129403 0.129462 0.129539 0.129639 0.129756 0.129876 0.129975 0.130035 0.130045 0.130010 0.129947 0.129877 0.129824 0.129800 0.129811 0.129860 0.129951 0.130092 0.130293 0.130554 0.130867 0.131211 0.131554 0.131863 0.132106 0.132264 0.132329 0.132309 0.132225 0.132110 0.131994 0.131903 0.131851 0.131837 0.131848 0.131866 0.131874 0.131863 0.131833 0.131792 0.131757 0.131745 0.131776 0.131867 0.132022 0.132235 0.132482 0.132730 0.132941 0.133088 0.133163 0.133182 0.133174 0.133169 0.133183 0.133210 0.133227 0.133203 0.133115 0.132955 0.132737 0.132488 0.132242 0.132032 0.131882 0.131805 0.131798 0.131848 0.131930 0.132015 0.132071 0.132075 0.132014 0.131897 0.131752 0.131621 0.131550 0.131575 0.131712 0.131954 0.132273 0.132628 0.132975 0.133277 0.133502 0.133632 0.133660 0.133586 0.133425 0.133199 0.132936 0.132668 0.132423 0.132222 0.132077 0.131992 0.131959 0.131967 0.132001 0.132048 0.132101 0.132166 0.132254 0.132380 0.132554 0.132773 0.133024 0.133279 0.133506 0.133672 0.133747 0.133713 0.133566 0.133321 0.133010 0.132678 0.132372 0.132135 0.131994 0.131961 0.132034 0.132196 0.132420 0.132669 0.132897 0.133058 0.133108 0.133023 0.132799 0.132464 0.132072 0.131695 0.131405 0.131259 0.131282 0.131464 0.131762 0.132113 0.132452 0.132726 0.132904 0.132981 0.132968 0.132894 0.132786 0.132672 0.132567 0.132479 0.132404 0.132334 0.132260 0.132174 0.132080 0.131990 0.131923 0.131898 0.131925 0.131993 0.132075 0.132130 0.132128 0.132057 0.131934 0.131798 0.131696 0.131663 0.131720 0.131867 0.132089 0.132365 0.132664 0.132948 0.133171 0.133291 0.133276 0.133117 0.132831 0.132455 0.132040 0.131638 0.131293 0.131033 0.130864 0.130775 0.130744 0.130743 0.130748 0.130743 0.130718 0.130667 0.130588 0.130479 0.130335 0.130154 0.129941 0.129706 0.129465 0.129240 0.129048 0.128899 0.128788 0.128700 0.128613 0.128503 0.128359 0.128182 0.127986 0.127797 0.127637 0.127522 0.127453 0.127423 0.127417 0.127421 0.127425 0.127426 0.127430 0.127452 0.127511 0.127634 0.127847 0.128164 0.128583 0.129072 0.129570 0.130001 0.130289 0.130380 0.130260 0.129953 0.129513 0.128998 0.128451 0.127889 0.127310 0.126703 0.126072 0.125446 0.124867 0.124384 0.124030 0.123814 0.123718 0.123711 0.123752 0.123801 0.123824 0.123792 0.123687 0.123502 0.123237 0.122903 0.122516 0.122099 0.121673 0.121264 0.120899 0.120598 0.120377 0.120236 0.120164 0.120138 0.120124 0.120084 0.119987 0.119810 0.119550 0.119222 0.118861 0.118514 0.118228 0.118039 0.117959 0.117978 0.118065 0.118183 0.118298 0.118393 0.118468 0.118540 0.118626 0.118737 0.118866 0.118988 0.119069 0.119076 0.118993 0.118826 0.118600 0.118353 0.118120 0.117921 0.117761 0.117630 0.117512 0.117395 0.117280 0.117174 0.117086 0.117023 0.116984 0.116965 0.116955 0.116951 0.116951 0.116959 0.116983 0.117033 0.117119 0.117247 0.117418 0.117624 0.117849 0.118073 0.118277 0.118446 0.118569 0.118644 0.118673 0.118669 0.118649 0.118639 0.118662 0.118739 0.118883 0.119099 0.119381 0.119709 0.120051 0.120371 0.120629 0.120802 0.120886 0.120897 0.120870 0.120847 0.120863 0.120943 0.121094 0.121313 0.121586 0.121899 0.122233 0.122572 0.122893 0.123174 0.123392 0.123529 0.123572 0.123516 0.123365 0.123137 0.122858 0.122570 0.122323 0.122163 0.122126 0.122220 0.122430 0.122718 0.123038 0.123346 0.123612 0.123818 0.123957 0.124029 0.124041 0.124007 0.123945 0.123873 0.123798 0.123721 0.123631 0.123523 0.123403 0.123292 0.123224 0.123227 0.123318 0.123493 0.123733 0.124007 0.124287 0.124552 0.124787 0.124985 0.125142 0.125256 0.125334 0.125387 0.125436 0.125503 0.125610 0.125770 0.125988 0.126256 0.126564 0.126891 0.127219 0.127521 0.127770 0.127937 0.128000 0.127958 0.127833 0.127670 0.127527 0.127458 0.127499 0.127664 0.127949 0.128336 0.128800 0.129309 0.129824 0.130304 0.130708 0.131007 0.131193 0.131276 0.131285 0.131256 0.131224 0.131215 0.131240 0.131302 0.131397 0.131527 0.131703 0.131940 0.132246 0.132607 0.132977 0.133283 0.133449 0.133422 0.133191 0.132797 0.132313 0.131827 0.131406 0.131090 0.130882 0.130766 0.130719 0.130723 0.130773 0.130864 0.130994 0.131154 0.131326 0.131493 0.131644 0.131773 0.131886 0.131994 0.132106 0.132227 0.132349 0.132460 0.132538 0.132561 0.132512 0.132387 0.132199 0.131977 0.131759 0.131576 0.131444 0.131350 0.131257 0.131118 0.130901 0.130595 0.130222 0.129824 0.129448 0.129126 0.128873 0.128688 0.128560 0.128482 0.128451 0.128463 0.128508 0.128570 0.128628 0.128662 0.128672 0.128671 0.128690 0.128761 0.128908 0.129132 0.129414 0.129719 0.130008 0.130253 0.130439 0.130565 0.130633 0.130643 0.130581 0.130428 0.130168 0.129801 0.129352 0.128874 0.128436 0.128111 0.127955 0.127999 0.128239 0.128639 0.129139 0.129668 0.130159 0.130559 0.130844 0.131014 0.131095 0.131127 0.131146 0.131180 0.131236 0.131301 0.131343 0.131325 0.131216 0.131005 0.130705 0.130351 0.129993 0.129680 0.129452 0.129327 0.129298 0.129344 0.129429 0.129521 0.129597 0.129643 0.129655 0.129633 0.129570 0.129458 0.129288 0.129065 0.128806 0.128546 0.128326 0.128180 0.128119 0.128139 0.128220 0.128345 0.128506 0.128704 0.128934 0.129177 0.129392 0.129530 0.129551 0.129443 0.129228 0.128954 0.128680 0.128454 0.128304 0.128235 0.128237 0.128290 0.128374 0.128471 0.128576 0.128695 0.128842 0.129040 0.129307 0.129650 0.130052 0.130476 0.130871 0.131184 0.131379 0.131443 0.131394 0.131269 0.131116 0.130981 0.130890 0.130845 0.130819 0.130773 0.130667 0.130486 0.130244 0.129987 0.129773 0.129653 0.129659 0.129800 0.130061 0.130414 0.130823 0.131244 0.131633 0.131942 0.132127 0.132149 0.131986 0.131634 0.131119 0.130490 0.129811 0.129152 0.128567 0.128090 0.127730 0.127480 0.127329 0.127267 0.127290 0.127386 0.127537 0.127709 0.127865 0.127976 0.128031 0.128041 0.128033 0.128038 0.128080 0.128169 0.128302 0.128470 0.128663 0.128873 0.129088 0.129297 0.129481 0.129623 0.129710 0.129741 0.129730 0.129701 0.129685 0.129704 0.129763 0.129842 0.129905 0.129908 0.129821 0.129644 0.129407 0.129159 0.128947 0.128800 0.128723 0.128700 0.128711 0.128734 0.128758 0.128777 0.128788 0.128788 0.128770 0.128731 0.128667 0.128578 0.128465 0.128330 0.128176 0.128009 0.127840 0.127681 0.127549 0.127460 0.127429 0.127461 0.127553 0.127690 0.127850 0.128008 0.128148 0.128266 0.128373 0.128487 0.128624 0.128790 0.128971 0.129147 0.129292 0.129390 0.129441 0.129459 0.129469 0.129499 0.129575 0.129706 0.129883 0.130079 0.130243 0.130322 0.130267 0.130052 0.129682 0.129192 0.128641 0.128094 0.127614 0.127245 0.127010 0.126912 0.126930 0.127035 0.127192 0.127373 0.127564 0.127761 0.127970 0.128194 0.128426 0.128646 0.128829 0.128950 

0.134216 0.134459 0.134723 0.134974 0.135190 0.135362 0.135508 0.135654 0.135832 0.136062 0.136348 0.136679 0.137033 0.137390 0.137730 0.138042 0.138321 0.138567 0.138787 0.138993 0.139207 0.139451 0.139745 0.140101 0.140511 0.140958 0.141410 0.141838 0.142214 0.142520 0.142750 0.142912 0.143024 0.143105 0.143172 0.143229 0.143262 0.143246 0.143155 0.142973 0.142708 0.142387 0.142052 0.141741 0.141481 0.141276 0.141112 0.140963 0.140802 0.140605 0.140358 0.140053 0.139691 0.139278 0.138825 0.138345 0.137853 0.137362 0.136887 0.136436 0.136017 0.135642 0.135322 0.135075 0.134918 0.134856 0.134883 0.134970 0.135079 0.135169 0.135209 0.135187 0.135101 0.134960 0.134778 0.134568 0.134346 0.134127 0.133927 0.133758 0.133627 0.133532 0.133465 0.133416 0.133374 0.133332 0.133285 0.133233 0.133174 0.133108 0.133036 0.132960 0.132889 0.132830 0.132791 0.132774 0.132771 0.132765 0.132733 0.132659 0.132542 0.132395 0.132246 0.132124 0.132045 0.132007 0.131993 0.131976 0.131934 0.131855 0.131744 0.131613 0.131484 0.131377 0.131307 0.131284 0.131309 0.131373 0.131459 0.131544 0.131611 0.131647 0.131649 0.131622 0.131577 0.131525 0.131482 0.131465 0.131491 0.131570 0.131706 0.131883 0.132075 0.132245 0.132356 0.132381 0.132310 0.132153 0.131937 0.131691 0.131438 0.131179 0.130900 0.130575 0.130181 0.129721 0.129224 0.128744 0.128348 0.128095 0.128019 0.128127 0.128397 0.128787 0.129245 0.129717 0.130154 0.130519 0.130788 0.130950 0.131001 0.130945 0.130789 0.130543 0.130223 0.129855 0.129473 0.129109 0.128793 0.128539 0.128342 0.128187 0.128055 0.127933 0.127820 0.127724 0.127660 0.127642 0.127680 0.127781 0.127945 0.128161 0.128409 0.128659 0.128876 0.129026 0.129090 0.129066 0.128973 0.128837 0.128689 0.128553 0.128444 0.128372 0.128344 0.128368 0.128452 0.128601 0.128810 0.129064 0.129336 0.129600 0.129838 0.130041 0.130216 0.130376 0.130532 0.130685 0.130822 0.130914 0.130931 0.130843 0.130641 0.130335 0.129958 0.129555 0.129174 0.128853 0.128616 0.128471 0.128415 0.128439 0.128534 0.128687 0.128884 0.129108 0.129343 0.129571 0.129776 0.129940 0.130043 0.130071 0.130012 0.129874 0.129678 0.129462 0.129271 0.129137 0.129073 0.129068 0.129095 0.129120 0.129119 0.129083 0.129017 0.128935 0.128848 0.128764 0.128690 0.128638 0.128630 0.128688 0.128829 0.129051 0.129326 0.129609 0.129850 0.130011 0.130078 0.130059 0.129981 0.129871 0.129751 0.129631 0.129516 0.129410 0.129320 0.129259 0.129234 0.129247 0.129291 0.129352 0.129416 0.129475 0.129528 0.129584 0.129653 0.129746 0.129865 0.130002 0.130140 0.130253 0.130322 0.130334 0.130296 0.130226 0.130149 0.130089 0.130062 0.130074 0.130129 0.130229 0.130380 0.130588 0.130854 0.131168 0.131508 0.131843 0.132138 0.132363 0.132497 0.132534 0.132487 0.132382 0.132254 0.132138 0.132058 0.132023 0.132027 0.132052 0.132077 0.132086 0.132073 0.132040 0.131999 0.131966 0.131959 0.131995 0.132089 0.132244 0.132453 0.132693 0.132933 0.133136 0.133280 0.133358 0.133384 0.133386 0.133390 0.133411 0.133441 0.133457 0.133428 0.133332 0.133166 0.132942 0.132689 0.132444 0.132238 0.132095 0.132026 0.132028 0.132084 0.132170 0.132255 0.132307 0.132304 0.132236 0.132114 0.131966 0.131836 0.131771 0.131805 0.131957 0.132219 0.132559 0.132936 0.133302 0.133614 0.133839 0.133959 0.133966 0.133867 0.133680 0.133430 0.133151 0.132873 0.132623 0.132419 0.132273 0.132185 0.132151 0.132160 0.132197 0.132250 0.132313 0.132389 0.132487 0.132623 0.132805 0.133033 0.133293 0.133559 0.133797 0.133972 0.134053 0.134020 0.133869 0.133615 0.133292 0.132945 0.132624 0.132372 0.132216 0.132169 0.132226 0.132370 0.132571 0.132792 0.132988 0.133111 0.133123 0.133001 0.132746 0.132390 0.131992 0.131624 0.131358 0.131247 0.131310 0.131530 0.131859 0.132229 0.132574 0.132841 0.133002 0.133054 0.133016 0.132919 0.132796 0.132674 0.132570 0.132488 0.132422 0.132363 0.132298 0.132223 0.132138 0.132055 0.131993 0.131970 0.131992 0.132051 0.132122 0.132168 0.132161 0.132090 0.131970 0.131836 0.131730 0.131687 0.131725 0.131846 0.132039 0.132282 0.132546 0.132794 0.132985 0.133080 0.133055 0.132907 0.132653 0.132331 0.131986 0.131660 0.131389 0.131191 0.131070 0.131014 0.131003 0.131011 0.131018 0.131011 0.130981 0.130926 0.130844 0.130732 0.130587 0.130408 0.130198 0.129970 0.129741 0.129533 0.129365 0.129244 0.129165 0.129111 0.129053 0.128966 0.128833 0.128654 0.128446 0.128236 0.128050 0.127907 0.127812 0.127758 0.127731 0.127717 0.127705 0.127694 0.127685 0.127690 0.127725 0.127808 0.127960 0.128195 0.128512 0.128887 0.129274 0.129611 0.129834 0.129896 0.129781 0.129506 0.129110 0.128642 0.128137 0.127611 0.127063 0.126491 0.125903 0.125326 0.124804 0.124380 0.124080 0.123912 0.123856 0.123881 0.123947 0.124016 0.124052 0.124029 0.123927 0.123740 0.123472 0.123137 0.122753 0.122342 0.121927 0.121531 0.121174 0.120875 0.120645 0.120487 0.120393 0.120346 0.120316 0.120268 0.120169 0.119995 0.119738 0.119411 0.119047 0.118694 0.118400 0.118202 0.118115 0.118130 0.118216 0.118333 0.118448 0.118542 0.118616 0.118684 0.118765 0.118870 0.118991 0.119107 0.119184 0.119188 0.119100 0.118924 0.118684 0.118415 0.118155 0.117930 0.117750 0.117613 0.117510 0.117430 0.117369 0.117328 0.117308 0.117309 0.117326 0.117349 0.117372 0.117389 0.117400 0.117409 0.117427 0.117465 0.117534 0.117642 0.117789 0.117968 0.118162 0.118354 0.118525 0.118662 0.118758 0.118810 0.118823 0.118812 0.118794 0.118795 0.118838 0.118944 0.119123 0.119376 0.119694 0.120053 0.120420 0.120754 0.121019 0.121190 0.121266 0.121266 0.121223 0.121180 0.121171 0.121218 0.121331 0.121507 0.121739 0.122018 0.122330 0.122662 0.122992 0.123294 0.123538 0.123699 0.123760 0.123715 0.123566 0.123331 0.123040 0.122733 0.122460 0.122268 0.122192 0.122243 0.122407 0.122650 0.122929 0.123206 0.123454 0.123655 0.123806 0.123907 0.123963 0.123986 0.123987 0.123977 0.123957 0.123918 0.123848 0.123740 0.123605 0.123468 0.123366 0.123335 0.123397 0.123551 0.123779 0.124054 0.124348 0.124637 0.124904 0.125136 0.125323 0.125458 0.125543 0.125589 0.125616 0.125648 0.125709 0.125814 0.125971 0.126177 0.126423 0.126699 0.126988 0.127268 0.127512 0.127691 0.127781 0.127774 0.127687 0.127557 0.127435 0.127370 0.127394 0.127523 0.127754 0.128078 0.128476 0.128925 0.129393 0.129844 0.130238 0.130545 0.130748 0.130854 0.130885 0.130874 0.130857 0.130857 0.130888 0.130951 0.131044 0.131167 0.131330 0.131545 0.131822 0.132147 0.132476 0.132746 0.132886 0.132850 0.132630 0.132267 0.131833 0.131405 0.131048 0.130795 0.130646 0.130584 0.130585 0.130633 0.130720 0.130841 0.130991 0.131159 0.131329 0.131486 0.131621 0.131732 0.131827 0.131918 0.132016 0.132124 0.132238 0.132346 0.132427 0.132463 0.132436 0.132341 0.132187 0.131997 0.131803 0.131636 0.131507 0.131410 0.131310 0.131170 0.130956 0.130661 0.130305 0.129929 0.129575 0.129274 0.129040 0.128870 0.128756 0.128688 0.128663 0.128678 0.128726 0.128790 0.128852 0.128894 0.128913 0.128924 0.128955 0.129036 0.129187 0.129408 0.129680 0.129967 0.130235 0.130458 0.130626 0.130741 0.130808 0.130823 0.130774 0.130636 0.130392 0.130040 0.129606 0.129142 0.128718 0.128406 0.128264 0.128317 0.128561 0.128958 0.129447 0.129960 0.130428 0.130803 0.131058 0.131196 0.131246 0.131250 0.131253 0.131286 0.131358 0.131452 0.131533 0.131555 0.131483 0.131302 0.131022 0.130681 0.130327 0.130012 0.129770 0.129621 0.129559 0.129566 0.129614 0.129677 0.129734 0.129775 0.129794 0.129787 0.129744 0.129652 0.129500 0.129289 0.129035 0.128772 0.128540 0.128373 0.128289 0.128284 0.128344 0.128454 0.128608 0.128803 0.129031 0.129270 0.129476 0.129599 0.129601 0.129473 0.129237 0.128945 0.128654 0.128414 0.128252 0.128176 0.128175 0.128231 0.128323 0.128437 0.128566 0.128714 0.128893 0.129120 0.129408 0.129757 0.130151 0.130552 0.130913 0.131187 0.131345 0.131381 0.131314 0.131184 0.131039 0.130922 0.130857 0.130841 0.130848 0.130834 0.130758 0.130604 0.130384 0.130143 0.129937 0.129818 0.129820 0.129952 0.130202 0.130546 0.130949 0.131370 0.131766 0.132087 0.132288 0.132330 0.132189 0.131863 0.131374 0.130770 0.130117 0.129479 0.128909 0.128440 0.128079 0.127823 0.127661 0.127589 0.127603 0.127695 0.127844 0.128019 0.128181 0.128302 0.128370 0.128396 0.128406 0.128428 0.128482 0.128575 0.128702 0.128854 0.129023 0.129202 0.129384 0.129560 0.129712 0.129826 0.129891 0.129907 0.129889 0.129860 0.129847 0.129872 0.129938 0.130027 0.130100 0.130116 0.130046 0.129889 0.129672 0.129439 0.129236 0.129091 0.129009 0.128981 0.128986 0.129007 0.129032 0.129053 0.129067 0.129068 0.129052 0.129016 0.128958 0.128876 0.128770 0.128640 0.128491 0.128327 0.128160 0.128004 0.127875 0.127792 0.127766 0.127802 0.127898 0.128036 0.128193 0.128344 0.128469 0.128563 0.128634 0.128703 0.128788 0.128899 0.129031 0.129164 0.129281 0.129367 0.129421 0.129456 0.129494 0.129560 0.129674 0.129845 0.130064 0.130299 0.130500 0.130610 0.130576 0.130370 0.129995 0.129489 0.128913 0.128337 0.127828 0.127435 0.127182 0.127072 0.127084 0.127185 0.127340 0.127521 0.127711 0.127909 0.128117 0.128338 0.128564 0.128778 0.128954 0.129070 

0.133933 0.134154 0.134414 0.134679 0.134924 0.135137 0.135327 0.135514 0.135724 0.135975 0.136268 0.136593 0.136929 0.137256 0.137558 0.137827 0.138062 0.138267 0.138452 0.138632 0.138829 0.139064 0.139356 0.139711 0.140122 0.140568 0.141022 0.141453 0.141838 0.142162 0.142422 0.142624 0.142783 0.142918 0.143041 0.143155 0.143245 0.143285 0.143245 0.143107 0.142876 0.142577 0.142254 0.141949 0.141693 0.141495 0.141344 0.141218 0.141090 0.140937 0.140740 0.140486 0.140169 0.139790 0.139355 0.138874 0.138364 0.137842 0.137324 0.136825 0.136358 0.135938 0.135579 0.135303 0.135125 0.135054 0.135080 0.135174 0.135292 0.135390 0.135436 0.135411 0.135318 0.135166 0.134973 0.134754 0.134529 0.134312 0.134121 0.133964 0.133846 0.133760 0.133695 0.133636 0.133573 0.133500 0.133420 0.133341 0.133270 0.133211 0.133165 0.133130 0.133104 0.133086 0.133076 0.133071 0.133061 0.133031 0.132965 0.132853 0.132697 0.132517 0.132343 0.132204 0.132119 0.132083 0.132077 0.132071 0.132040 0.131968 0.131856 0.131716 0.131570 0.131438 0.131342 0.131292 0.131294 0.131339 0.131412 0.131492 0.131559 0.131597 0.131601 0.131575 0.131526 0.131467 0.131415 0.131390 0.131409 0.131488 0.131628 0.131815 0.132022 0.132211 0.132343 0.132391 0.132345 0.132214 0.132022 0.131799 0.131563 0.131320 0.131052 0.130735 0.130349 0.129896 0.129406 0.128933 0.128543 0.128292 0.128215 0.128315 0.128571 0.128937 0.129362 0.129793 0.130185 0.130506 0.130739 0.130878 0.130923 0.130879 0.130750 0.130543 0.130268 0.129946 0.129608 0.129285 0.129005 0.128781 0.128610 0.128475 0.128354 0.128236 0.128119 0.128012 0.127932 0.127897 0.127921 0.128010 0.128165 0.128375 0.128617 0.128860 0.129066 0.129205 0.129256 0.129222 0.129120 0.128980 0.128833 0.128703 0.128604 0.128543 0.128527 0.128562 0.128654 0.128808 0.129017 0.129267 0.129533 0.129789 0.130016 0.130207 0.130368 0.130509 0.130645 0.130778 0.130895 0.130973 0.130980 0.130888 0.130688 0.130388 0.130022 0.129634 0.129274 0.128979 0.128770 0.128653 0.128620 0.128659 0.128759 0.128907 0.129092 0.129301 0.129522 0.129739 0.129937 0.130101 0.130211 0.130250 0.130206 0.130084 0.129902 0.129697 0.129508 0.129366 0.129285 0.129257 0.129258 0.129258 0.129238 0.129189 0.129116 0.129029 0.128937 0.128846 0.128764 0.128706 0.128698 0.128766 0.128929 0.129182 0.129496 0.129820 0.130101 0.130297 0.130393 0.130398 0.130338 0.130239 0.130122 0.129996 0.129865 0.129734 0.129611 0.129511 0.129446 0.129420 0.129430 0.129466 0.129512 0.129562 0.129612 0.129671 0.129748 0.129852 0.129985 0.130138 0.130290 0.130417 0.130496 0.130515 0.130480 0.130409 0.130328 0.130264 0.130233 0.130244 0.130299 0.130402 0.130557 0.130769 0.131036 0.131349 0.131684 0.132009 0.132289 0.132492 0.132600 0.132609 0.132535 0.132410 0.132273 0.132159 0.132092 0.132076 0.132100 0.132140 0.132175 0.132188 0.132175 0.132141 0.132101 0.132070 0.132067 0.132106 0.132200 0.132351 0.132552 0.132780 0.133006 0.133198 0.133335 0.133414 0.133448 0.133464 0.133485 0.133521 0.133562 0.133582 0.133554 0.133456 0.133285 0.133057 0.132801 0.132554 0.132347 0.132205 0.132139 0.132145 0.132205 0.132292 0.132376 0.132424 0.132414 0.132340 0.132213 0.132063 0.131934 0.131874 0.131919 0.132085 0.132365 0.132727 0.133127 0.133513 0.133839 0.134069 0.134182 0.134172 0.134051 0.133842 0.133576 0.133289 0.133012 0.132770 0.132578 0.132442 0.132361 0.132328 0.132336 0.132372 0.132424 0.132489 0.132567 0.132669 0.132807 0.132991 0.133220 0.133478 0.133741 0.133975 0.134143 0.134214 0.134170 0.134007 0.133744 0.133415 0.133068 0.132751 0.132505 0.132356 0.132311 0.132362 0.132491 0.132667 0.132855 0.133013 0.133097 0.133073 0.132921 0.132645 0.132280 0.131884 0.131530 0.131289 0.131208 0.131304 0.131554 0.131905 0.132288 0.132635 0.132895 0.133041 0.133073 0.133012 0.132893 0.132752 0.132619 0.132510 0.132429 0.132369 0.132318 0.132264 0.132199 0.132127 0.132056 0.132005 0.131989 0.132015 0.132075 0.132145 0.132194 0.132193 0.132131 0.132021 0.131893 0.131786 0.131732 0.131750 0.131845 0.132007 0.132219 0.132452 0.132673 0.132842 0.132926 0.132902 0.132769 0.132547 0.132270 0.131976 0.131704 0.131479 0.131319 0.131222 0.131181 0.131175 0.131184 0.131192 0.131184 0.131157 0.131106 0.131030 0.130925 0.130787 0.130613 0.130409 0.130187 0.129967 0.129772 0.129622 0.129526 0.129475 0.129450 0.129418 0.129350 0.129226 0.129045 0.128824 0.128594 0.128383 0.128214 0.128092 0.128013 0.127964 0.127931 0.127906 0.127885 0.127871 0.127871 0.127895 0.127956 0.128069 0.128244 0.128482 0.128765 0.129060 0.129316 0.129482 0.129516 0.129402 0.129149 0.128788 0.128356 0.127882 0.127382 0.126859 0.126312 0.125757 0.125222 0.124747 0.124372 0.124119 0.123992 0.123970 0.124021 0.124106 0.124186 0.124227 0.124203 0.124097 0.123904 0.123631 0.123293 0.122912 0.122511 0.122110 0.121728 0.121382 0.121085 0.120846 0.120670 0.120555 0.120486 0.120440 0.120385 0.120287 0.120119 0.119870 0.119549 0.119188 0.118833 0.118535 0.118332 0.118240 0.118250 0.118332 0.118447 0.118561 0.118655 0.118729 0.118797 0.118875 0.118974 0.119089 0.119198 0.119268 0.119266 0.119175 0.118993 0.118742 0.118456 0.118172 0.117923 0.117723 0.117579 0.117484 0.117430 0.117411 0.117420 0.117453 0.117503 0.117561 0.117617 0.117663 0.117694 0.117713 0.117723 0.117737 0.117766 0.117824 0.117917 0.118047 0.118206 0.118376 0.118540 0.118680 0.118785 0.118850 0.118874 0.118867 0.118843 0.118824 0.118834 0.118897 0.119031 0.119243 0.119533 0.119884 0.120271 0.120658 0.121005 0.121276 0.121448 0.121521 0.121514 0.121464 0.121409 0.121384 0.121409 0.121495 0.121641 0.121844 0.122098 0.122395 0.122721 0.123055 0.123364 0.123616 0.123782 0.123842 0.123789 0.123631 0.123386 0.123085 0.122769 0.122487 0.122282 0.122189 0.122217 0.122353 0.122567 0.122820 0.123076 0.123310 0.123510 0.123672 0.123798 0.123892 0.123963 0.124019 0.124061 0.124084 0.124074 0.124015 0.123902 0.123745 0.123576 0.123437 0.123371 0.123401 0.123533 0.123750 0.124024 0.124329 0.124640 0.124936 0.125201 0.125418 0.125576 0.125673 0.125716 0.125728 0.125732 0.125756 0.125816 0.125923 0.126078 0.126277 0.126514 0.126777 0.127046 0.127295 0.127491 0.127609 0.127636 0.127583 0.127484 0.127382 0.127322 0.127334 0.127433 0.127622 0.127894 0.128239 0.128638 0.129067 0.129490 0.129870 0.130174 0.130384 0.130501 0.130546 0.130550 0.130546 0.130559 0.130601 0.130673 0.130771 0.130894 0.131049 0.131251 0.131505 0.131799 0.132096 0.132336 0.132454 0.132411 0.132203 0.131870 0.131480 0.131107 0.130808 0.130608 0.130508 0.130487 0.130522 0.130598 0.130705 0.130839 0.130994 0.131159 0.131320 0.131464 0.131582 0.131677 0.131759 0.131839 0.131928 0.132030 0.132139 0.132244 0.132326 0.132367 0.132354 0.132279 0.132151 0.131987 0.131816 0.131662 0.131539 0.131438 0.131333 0.131188 0.130975 0.130689 0.130348 0.129991 0.129657 0.129377 0.129161 0.129007 0.128904 0.128845 0.128825 0.128842 0.128891 0.128957 0.129021 0.129068 0.129094 0.129113 0.129150 0.129234 0.129383 0.129595 0.129849 0.130111 0.130350 0.130546 0.130693 0.130796 0.130861 0.130884 0.130847 0.130725 0.130496 0.130156 0.129732 0.129278 0.128864 0.128564 0.128432 0.128494 0.128743 0.129140 0.129625 0.130129 0.130586 0.130946 0.131184 0.131303 0.131332 0.131320 0.131313 0.131350 0.131439 0.131564 0.131683 0.131744 0.131708 0.131555 0.131297 0.130971 0.130625 0.130309 0.130059 0.129890 0.129799 0.129769 0.129777 0.129804 0.129834 0.129861 0.129878 0.129880 0.129852 0.129779 0.129644 0.129445 0.129197 0.128931 0.128687 0.128502 0.128394 0.128366 0.128407 0.128505 0.128653 0.128848 0.129077 0.129314 0.129513 0.129625 0.129613 0.129469 0.129219 0.128915 0.128615 0.128367 0.128199 0.128119 0.128118 0.128179 0.128283 0.128416 0.128569 0.128744 0.128949 0.129198 0.129497 0.129846 0.130225 0.130600 0.130927 0.131167 0.131295 0.131309 0.131228 0.131093 0.130949 0.130839 0.130786 0.130789 0.130818 0.130830 0.130782 0.130654 0.130458 0.130233 0.130034 0.129912 0.129901 0.130013 0.130242 0.130565 0.130953 0.131367 0.131761 0.132088 0.132300 0.132358 0.132239 0.131940 0.131484 0.130917 0.130301 0.129698 0.129157 0.128707 0.128356 0.128100 0.127933 0.127855 0.127863 0.127952 0.128102 0.128280 0.128448 0.128577 0.128657 0.128697 0.128721 0.128754 0.128813 0.128902 0.129015 0.129145 0.129286 0.129432 0.129581 0.129723 0.129843 0.129929 0.129971 0.129971 0.129942 0.129909 0.129898 0.129926 0.129996 0.130090 0.130171 0.130200 0.130150 0.130017 0.129827 0.129618 0.129431 0.129293 0.129211 0.129176 0.129172 0.129186 0.129207 0.129227 0.129242 0.129245 0.129232 0.129200 0.129145 0.129066 0.128963 0.128835 0.128685 0.128522 0.128357 0.128206 0.128085 0.128012 0.127998 0.128047 0.128153 0.128298 0.128458 0.128604 0.128715 0.128785 0.128822 0.128848 0.128886 0.128948 0.129034 0.129132 0.129226 0.129302 0.129361 0.129413 0.129475 0.129570 0.129716 0.129919 0.130171 0.130438 0.130669 0.130802 0.130783 0.130580 0.130197 0.129671 0.129067 0.128461 0.127926 0.127514 0.127251 0.127137 0.127150 0.127253 0.127410 0.127592 0.127782 0.127978 0.128182 0.128396 0.128615 0.128823 0.128996 0.129115 

0.133599 0.133792 0.134040 0.134316 0.134589 0.134844 0.135081 0.135313 0.135559 0.135834 0.136136 0.136454 0.136770 0.137066 0.137327 0.137549 0.137734 0.137890 0.138030 0.138174 0.138345 0.138567 0.138857 0.139220 0.139644 0.140106 0.140576 0.141024 0.141427 0.141773 0.142061 0.142297 0.142497 0.142677 0.142849 0.143013 0.143155 0.143245 0.143255 0.143161 0.142967 0.142695 0.142391 0.142099 0.141851 0.141661 0.141522 0.141414 0.141313 0.141195 0.141038 0.140828 0.140553 0.140207 0.139794 0.139321 0.138803 0.138258 0.137707 0.137166 0.136653 0.136186 0.135785 0.135472 0.135265 0.135175 0.135189 0.135278 0.135396 0.135496 0.135540 0.135513 0.135415 0.135259 0.135064 0.134848 0.134631 0.134428 0.134253 0.134115 0.134012 0.133936 0.133870 0.133797 0.133707 0.133599 0.133482 0.133373 0.133285 0.133230 0.133206 0.133210 0.133230 0.133256 0.133279 0.133291 0.133280 0.133232 0.133135 0.132985 0.132790 0.132574 0.132374 0.132219 0.132129 0.132098 0.132104 0.132115 0.132099 0.132037 0.131926 0.131778 0.131613 0.131457 0.131334 0.131259 0.131240 0.131271 0.131336 0.131412 0.131478 0.131516 0.131518 0.131485 0.131424 0.131348 0.131277 0.131230 0.131232 0.131297 0.131431 0.131620 0.131836 0.132040 0.132194 0.132269 0.132251 0.132149 0.131985 0.131784 0.131566 0.131334 0.131074 0.130763 0.130383 0.129937 0.129454 0.128990 0.128609 0.128365 0.128291 0.128389 0.128632 0.128975 0.129367 0.129756 0.130105 0.130386 0.130588 0.130711 0.130757 0.130730 0.130632 0.130462 0.130229 0.129949 0.129650 0.129362 0.129113 0.128915 0.128763 0.128640 0.128523 0.128400 0.128270 0.128146 0.128048 0.127995 0.128003 0.128080 0.128225 0.128425 0.128658 0.128889 0.129082 0.129206 0.129246 0.129204 0.129101 0.128967 0.128833 0.128722 0.128646 0.128610 0.128617 0.128672 0.128779 0.128941 0.129154 0.129402 0.129663 0.129911 0.130127 0.130303 0.130442 0.130558 0.130663 0.130762 0.130848 0.130899 0.130886 0.130784 0.130580 0.130286 0.129932 0.129563 0.129228 0.128963 0.128787 0.128702 0.128697 0.128754 0.128860 0.129002 0.129171 0.129357 0.129552 0.129745 0.129927 0.130081 0.130191 0.130239 0.130213 0.130113 0.129956 0.129770 0.129591 0.129448 0.129356 0.129309 0.129287 0.129266 0.129229 0.129169 0.129091 0.129000 0.128905 0.128808 0.128721 0.128660 0.128655 0.128736 0.128921 0.129203 0.129550 0.129907 0.130220 0.130445 0.130567 0.130595 0.130553 0.130466 0.130353 0.130222 0.130075 0.129918 0.129763 0.129627 0.129525 0.129467 0.129451 0.129467 0.129503 0.129547 0.129598 0.129659 0.129741 0.129851 0.129991 0.130151 0.130312 0.130449 0.130537 0.130566 0.130538 0.130471 0.130392 0.130326 0.130291 0.130296 0.130347 0.130446 0.130599 0.130809 0.131075 0.131383 0.131711 0.132025 0.132291 0.132475 0.132560 0.132545 0.132451 0.132311 0.132169 0.132060 0.132006 0.132007 0.132047 0.132100 0.132142 0.132157 0.132143 0.132108 0.132067 0.132037 0.132034 0.132072 0.132162 0.132307 0.132497 0.132712 0.132923 0.133102 0.133232 0.133311 0.133355 0.133388 0.133431 0.133489 0.133548 0.133582 0.133561 0.133467 0.133297 0.133068 0.132809 0.132557 0.132346 0.132199 0.132128 0.132130 0.132187 0.132272 0.132351 0.132393 0.132377 0.132297 0.132165 0.132014 0.131888 0.131834 0.131888 0.132068 0.132364 0.132747 0.133168 0.133576 0.133919 0.134159 0.134273 0.134255 0.134120 0.133896 0.133622 0.133337 0.133073 0.132851 0.132682 0.132565 0.132497 0.132469 0.132475 0.132503 0.132548 0.132604 0.132676 0.132771 0.132903 0.133079 0.133297 0.133542 0.133789 0.134003 0.134150 0.134200 0.134135 0.133956 0.133685 0.133358 0.133023 0.132727 0.132505 0.132378 0.132348 0.132402 0.132518 0.132670 0.132823 0.132942 0.132991 0.132939 0.132768 0.132485 0.132123 0.131740 0.131406 0.131187 0.131130 0.131247 0.131514 0.131876 0.132264 0.132611 0.132866 0.133003 0.133022 0.132945 0.132809 0.132652 0.132506 0.132389 0.132305 0.132246 0.132200 0.132154 0.132100 0.132038 0.131980 0.131940 0.131934 0.131969 0.132036 0.132116 0.132175 0.132189 0.132144 0.132049 0.131932 0.131827 0.131765 0.131767 0.131837 0.131972 0.132157 0.132366 0.132569 0.132729 0.132813 0.132799 0.132687 0.132492 0.132247 0.131985 0.131740 0.131536 0.131386 0.131292 0.131246 0.131233 0.131236 0.131240 0.131236 0.131216 0.131177 0.131114 0.131023 0.130896 0.130731 0.130533 0.130316 0.130101 0.129915 0.129777 0.129697 0.129666 0.129662 0.129650 0.129595 0.129477 0.129293 0.129063 0.128816 0.128585 0.128394 0.128249 0.128148 0.128078 0.128028 0.127991 0.127965 0.127953 0.127958 0.127986 0.128044 0.128140 0.128280 0.128464 0.128682 0.128907 0.129100 0.129218 0.129227 0.129108 0.128867 0.128527 0.128118 0.127665 0.127181 0.126673 0.126144 0.125612 0.125106 0.124666 0.124328 0.124112 0.124017 0.124021 0.124090 0.124186 0.124269 0.124307 0.124275 0.124159 0.123955 0.123675 0.123335 0.122958 0.122568 0.122183 0.121819 0.121485 0.121192 0.120946 0.120754 0.120617 0.120527 0.120466 0.120406 0.120310 0.120151 0.119914 0.119604 0.119252 0.118903 0.118607 0.118403 0.118308 0.118314 0.118391 0.118502 0.118613 0.118706 0.118780 0.118849 0.118927 0.119024 0.119132 0.119233 0.119294 0.119286 0.119189 0.119002 0.118744 0.118446 0.118145 0.117875 0.117658 0.117504 0.117412 0.117374 0.117382 0.117425 0.117492 0.117573 0.117656 0.117730 0.117789 0.117829 0.117850 0.117861 0.117872 0.117897 0.117949 0.118035 0.118156 0.118302 0.118456 0.118600 0.118716 0.118792 0.118827 0.118823 0.118792 0.118753 0.118728 0.118745 0.118825 0.118985 0.119227 0.119547 0.119925 0.120333 0.120735 0.121090 0.121364 0.121537 0.121609 0.121603 0.121552 0.121495 0.121464 0.121481 0.121553 0.121684 0.121871 0.122113 0.122403 0.122727 0.123060 0.123368 0.123615 0.123770 0.123813 0.123742 0.123566 0.123310 0.123004 0.122691 0.122414 0.122216 0.122125 0.122150 0.122278 0.122478 0.122714 0.122956 0.123180 0.123378 0.123547 0.123689 0.123811 0.123917 0.124011 0.124090 0.124142 0.124149 0.124093 0.123967 0.123786 0.123585 0.123412 0.123313 0.123316 0.123429 0.123636 0.123911 0.124225 0.124553 0.124873 0.125165 0.125408 0.125586 0.125695 0.125740 0.125742 0.125729 0.125726 0.125754 0.125825 0.125945 0.126113 0.126326 0.126575 0.126842 0.127100 0.127315 0.127458 0.127513 0.127489 0.127414 0.127329 0.127274 0.127279 0.127359 0.127519 0.127756 0.128063 0.128426 0.128824 0.129223 0.129586 0.129880 0.130086 0.130205 0.130256 0.130269 0.130278 0.130304 0.130361 0.130446 0.130554 0.130681 0.130835 0.131027 0.131266 0.131540 0.131814 0.132032 0.132137 0.132092 0.131897 0.131591 0.131241 0.130913 0.130659 0.130501 0.130434 0.130439 0.130493 0.130579 0.130691 0.130823 0.130970 0.131123 0.131267 0.131393 0.131495 0.131577 0.131650 0.131724 0.131811 0.131911 0.132020 0.132122 0.132203 0.132244 0.132235 0.132170 0.132056 0.131911 0.131758 0.131617 0.131500 0.131399 0.131290 0.131142 0.130931 0.130652 0.130324 0.129984 0.129670 0.129408 0.129208 0.129067 0.128973 0.128919 0.128902 0.128921 0.128969 0.129036 0.129101 0.129151 0.129181 0.129204 0.129245 0.129329 0.129473 0.129672 0.129905 0.130140 0.130349 0.130516 0.130642 0.130734 0.130798 0.130827 0.130800 0.130689 0.130468 0.130134 0.129713 0.129259 0.128846 0.128548 0.128420 0.128487 0.128741 0.129142 0.129630 0.130137 0.130595 0.130956 0.131191 0.131303 0.131323 0.131301 0.131291 0.131332 0.131438 0.131590 0.131743 0.131841 0.131839 0.131715 0.131480 0.131171 0.130837 0.130527 0.130274 0.130092 0.129977 0.129914 0.129885 0.129873 0.129872 0.129876 0.129884 0.129886 0.129869 0.129810 0.129690 0.129504 0.129261 0.128994 0.128740 0.128538 0.128410 0.128360 0.128384 0.128471 0.128615 0.128811 0.129042 0.129279 0.129475 0.129580 0.129560 0.129409 0.129155 0.128848 0.128546 0.128295 0.128125 0.128043 0.128043 0.128109 0.128223 0.128371 0.128545 0.128742 0.128967 0.129229 0.129533 0.129875 0.130237 0.130588 0.130889 0.131105 0.131215 0.131216 0.131128 0.130989 0.130844 0.130734 0.130684 0.130694 0.130736 0.130767 0.130743 0.130640 0.130465 0.130254 0.130057 0.129925 0.129894 0.129979 0.130179 0.130478 0.130846 0.131247 0.131635 0.131963 0.132181 0.132253 0.132153 0.131880 0.131458 0.130931 0.130357 0.129794 0.129287 0.128861 0.128524 0.128273 0.128105 0.128023 0.128028 0.128116 0.128267 0.128448 0.128622 0.128758 0.128845 0.128893 0.128922 0.128957 0.129011 0.129089 0.129185 0.129293 0.129408 0.129529 0.129652 0.129768 0.129864 0.129926 0.129948 0.129932 0.129894 0.129856 0.129844 0.129873 0.129946 0.130043 0.130130 0.130170 0.130138 0.130030 0.129868 0.129686 0.129519 0.129391 0.129308 0.129264 0.129247 0.129247 0.129257 0.129272 0.129286 0.129293 0.129285 0.129257 0.129205 0.129126 0.129019 0.128885 0.128731 0.128564 0.128399 0.128254 0.128144 0.128087 0.128091 0.128158 0.128280 0.128437 0.128601 0.128743 0.128841 0.128888 0.128896 0.128886 0.128886 0.128911 0.128965 0.129038 0.129116 0.129189 0.129255 0.129322 0.129406 0.129524 0.129693 0.129920 0.130195 0.130484 0.130734 0.130882 0.130869 0.130663 0.130267 0.129719 0.129090 0.128460 0.127906 0.127483 0.127219 0.127109 0.127129 0.127239 0.127401 0.127583 0.127771 0.127961 0.128157 0.128363 0.128573 0.128774 0.128947 0.129073 

0.133221 0.133384 0.133620 0.133902 0.134200 0.134493 0.134775 0.135051 0.135334 0.135633 0.135944 0.136257 0.136552 0.136815 0.137034 0.137206 0.137337 0.137437 0.137524 0.137623 0.137761 0.137966 0.138255 0.138631 0.139080 0.139572 0.140073 0.140550 0.140980 0.141352 0.141665 0.141930 0.142162 0.142377 0.142587 0.142792 0.142977 0.143112 0.143166 0.143117 0.142960 0.142722 0.142444 0.142172 0.141942 0.141765 0.141640 0.141546 0.141463 0.141367 0.141238 0.141058 0.140813 0.140496 0.140106 0.139646 0.139131 0.138577 0.138005 0.137432 0.136881 0.136371 0.135926 0.135572 0.135329 0.135209 0.135202 0.135276 0.135384 0.135477 0.135517 0.135488 0.135389 0.135237 0.135049 0.134847 0.134646 0.134464 0.134312 0.134195 0.134109 0.134041 0.133972 0.133884 0.133767 0.133624 0.133472 0.133332 0.133226 0.133167 0.133159 0.133192 0.133250 0.133317 0.133374 0.133407 0.133402 0.133344 0.133223 0.133040 0.132810 0.132563 0.132338 0.132169 0.132075 0.132050 0.132071 0.132100 0.132101 0.132052 0.131946 0.131791 0.131611 0.131433 0.131286 0.131189 0.131154 0.131174 0.131234 0.131309 0.131375 0.131412 0.131409 0.131366 0.131288 0.131190 0.131090 0.131014 0.130987 0.131029 0.131146 0.131327 0.131545 0.131760 0.131934 0.132033 0.132043 0.131968 0.131827 0.131643 0.131436 0.131210 0.130954 0.130645 0.130269 0.129830 0.129358 0.128907 0.128538 0.128306 0.128238 0.128334 0.128565 0.128886 0.129244 0.129595 0.129904 0.130150 0.130328 0.130440 0.130491 0.130483 0.130412 0.130275 0.130076 0.129828 0.129557 0.129295 0.129069 0.128889 0.128749 0.128631 0.128511 0.128379 0.128236 0.128097 0.127984 0.127919 0.127918 0.127989 0.128128 0.128321 0.128541 0.128757 0.128932 0.129038 0.129062 0.129011 0.128908 0.128784 0.128670 0.128586 0.128542 0.128540 0.128579 0.128663 0.128794 0.128974 0.129200 0.129456 0.129720 0.129967 0.130175 0.130336 0.130451 0.130534 0.130599 0.130655 0.130699 0.130712 0.130670 0.130549 0.130338 0.130047 0.129705 0.129356 0.129047 0.128812 0.128668 0.128615 0.128637 0.128712 0.128824 0.128957 0.129106 0.129262 0.129423 0.129583 0.129735 0.129870 0.129972 0.130025 0.130015 0.129940 0.129809 0.129647 0.129483 0.129345 0.129247 0.129187 0.129149 0.129115 0.129069 0.129006 0.128928 0.128840 0.128746 0.128651 0.128564 0.128508 0.128512 0.128606 0.128809 0.129113 0.129481 0.129859 0.130191 0.130436 0.130578 0.130626 0.130602 0.130528 0.130421 0.130285 0.130123 0.129944 0.129761 0.129595 0.129466 0.129386 0.129354 0.129362 0.129394 0.129439 0.129492 0.129555 0.129638 0.129748 0.129888 0.130048 0.130211 0.130351 0.130446 0.130483 0.130464 0.130406 0.130333 0.130269 0.130231 0.130230 0.130272 0.130362 0.130507 0.130710 0.130968 0.131270 0.131589 0.131894 0.132147 0.132318 0.132389 0.132361 0.132256 0.132112 0.131971 0.131869 0.131826 0.131839 0.131889 0.131948 0.131991 0.132004 0.131985 0.131945 0.131898 0.131861 0.131851 0.131882 0.131965 0.132101 0.132282 0.132487 0.132687 0.132855 0.132978 0.133058 0.133111 0.133163 0.133230 0.133314 0.133399 0.133454 0.133449 0.133366 0.133203 0.132976 0.132717 0.132460 0.132241 0.132085 0.132004 0.131996 0.132043 0.132119 0.132189 0.132222 0.132198 0.132111 0.131976 0.131824 0.131701 0.131653 0.131716 0.131907 0.132217 0.132618 0.133060 0.133490 0.133855 0.134110 0.134232 0.134215 0.134077 0.133851 0.133580 0.133306 0.133064 0.132870 0.132729 0.132636 0.132584 0.132562 0.132563 0.132581 0.132610 0.132650 0.132705 0.132784 0.132899 0.133055 0.133252 0.133473 0.133694 0.133880 0.133998 0.134020 0.133932 0.133738 0.133462 0.133143 0.132828 0.132561 0.132371 0.132273 0.132262 0.132322 0.132429 0.132557 0.132680 0.132768 0.132791 0.132724 0.132551 0.132277 0.131933 0.131571 0.131258 0.131058 0.131014 0.131138 0.131407 0.131768 0.132155 0.132500 0.132754 0.132890 0.132906 0.132823 0.132677 0.132509 0.132351 0.132224 0.132133 0.132072 0.132027 0.131984 0.131937 0.131883 0.131833 0.131801 0.131803 0.131847 0.131925 0.132017 0.132094 0.132127 0.132102 0.132027 0.131924 0.131825 0.131761 0.131751 0.131804 0.131918 0.132082 0.132277 0.132472 0.132633 0.132726 0.132730 0.132639 0.132467 0.132239 0.131990 0.131749 0.131540 0.131377 0.131265 0.131198 0.131167 0.131157 0.131156 0.131155 0.131146 0.131123 0.131079 0.131005 0.130893 0.130739 0.130547 0.130333 0.130121 0.129937 0.129804 0.129731 0.129711 0.129717 0.129714 0.129667 0.129552 0.129366 0.129129 0.128872 0.128628 0.128421 0.128259 0.128140 0.128054 0.127991 0.127946 0.127921 0.127917 0.127936 0.127980 0.128050 0.128148 0.128277 0.128436 0.128616 0.128796 0.128945 0.129027 0.129012 0.128884 0.128644 0.128312 0.127913 0.127468 0.126992 0.126490 0.125970 0.125450 0.124961 0.124542 0.124227 0.124034 0.123959 0.123980 0.124059 0.124157 0.124237 0.124265 0.124219 0.124088 0.123872 0.123584 0.123243 0.122873 0.122497 0.122131 0.121786 0.121467 0.121180 0.120930 0.120724 0.120568 0.120459 0.120384 0.120317 0.120225 0.120076 0.119852 0.119558 0.119222 0.118886 0.118599 0.118400 0.118305 0.118307 0.118377 0.118480 0.118585 0.118676 0.118752 0.118823 0.118904 0.119000 0.119104 0.119196 0.119247 0.119231 0.119129 0.118940 0.118679 0.118376 0.118066 0.117784 0.117555 0.117393 0.117300 0.117270 0.117290 0.117349 0.117430 0.117522 0.117611 0.117689 0.117748 0.117786 0.117806 0.117816 0.117826 0.117851 0.117902 0.117987 0.118105 0.118247 0.118394 0.118526 0.118626 0.118682 0.118692 0.118662 0.118608 0.118552 0.118520 0.118540 0.118634 0.118815 0.119082 0.119425 0.119823 0.120244 0.120653 0.121010 0.121283 0.121455 0.121528 0.121524 0.121477 0.121425 0.121398 0.121417 0.121491 0.121622 0.121810 0.122054 0.122348 0.122676 0.123010 0.123313 0.123548 0.123682 0.123700 0.123604 0.123408 0.123140 0.122835 0.122532 0.122272 0.122094 0.122020 0.122057 0.122189 0.122387 0.122617 0.122848 0.123063 0.123254 0.123422 0.123571 0.123705 0.123829 0.123942 0.124040 0.124105 0.124116 0.124055 0.123914 0.123710 0.123482 0.123281 0.123158 0.123143 0.123245 0.123448 0.123726 0.124049 0.124391 0.124728 0.125037 0.125296 0.125487 0.125602 0.125649 0.125647 0.125624 0.125607 0.125619 0.125672 0.125773 0.125927 0.126131 0.126378 0.126651 0.126921 0.127152 0.127313 0.127388 0.127381 0.127321 0.127246 0.127196 0.127199 0.127271 0.127417 0.127636 0.127923 0.128266 0.128643 0.129023 0.129369 0.129649 0.129845 0.129959 0.130009 0.130028 0.130046 0.130087 0.130159 0.130258 0.130376 0.130509 0.130664 0.130851 0.131081 0.131343 0.131605 0.131813 0.131914 0.131873 0.131692 0.131411 0.131090 0.130794 0.130570 0.130438 0.130390 0.130405 0.130463 0.130546 0.130647 0.130764 0.130893 0.131024 0.131147 0.131254 0.131342 0.131414 0.131481 0.131556 0.131645 0.131749 0.131860 0.131963 0.132041 0.132078 0.132063 0.131996 0.131886 0.131750 0.131608 0.131479 0.131370 0.131273 0.131165 0.131017 0.130809 0.130537 0.130222 0.129897 0.129599 0.129352 0.129165 0.129032 0.128943 0.128891 0.128874 0.128892 0.128940 0.129007 0.129073 0.129125 0.129158 0.129183 0.129225 0.129309 0.129446 0.129633 0.129847 0.130057 0.130239 0.130381 0.130488 0.130570 0.130631 0.130664 0.130644 0.130538 0.130319 0.129981 0.129552 0.129088 0.128664 0.128356 0.128221 0.128286 0.128543 0.128950 0.129449 0.129969 0.130443 0.130817 0.131063 0.131181 0.131202 0.131177 0.131165 0.131210 0.131328 0.131500 0.131680 0.131809 0.131837 0.131741 0.131531 0.131242 0.130925 0.130626 0.130377 0.130191 0.130061 0.129973 0.129911 0.129865 0.129830 0.129809 0.129800 0.129798 0.129783 0.129734 0.129626 0.129450 0.129214 0.128947 0.128687 0.128472 0.128327 0.128260 0.128269 0.128347 0.128488 0.128684 0.128918 0.129157 0.129353 0.129457 0.129436 0.129287 0.129037 0.128736 0.128439 0.128190 0.128019 0.127935 0.127933 0.128000 0.128119 0.128277 0.128463 0.128673 0.128909 0.129176 0.129478 0.129810 0.130156 0.130489 0.130775 0.130980 0.131086 0.131088 0.131003 0.130866 0.130720 0.130606 0.130552 0.130561 0.130608 0.130652 0.130645 0.130562 0.130403 0.130199 0.129999 0.129852 0.129796 0.129851 0.130021 0.130293 0.130641 0.131029 0.131410 0.131735 0.131957 0.132037 0.131953 0.131704 0.131313 0.130823 0.130287 0.129761 0.129284 0.128880 0.128555 0.128309 0.128141 0.128057 0.128061 0.128150 0.128305 0.128491 0.128671 0.128812 0.128902 0.128949 0.128972 0.128995 0.129033 0.129091 0.129167 0.129256 0.129355 0.129462 0.129573 0.129678 0.129762 0.129811 0.129819 0.129791 0.129744 0.129702 0.129689 0.129719 0.129794 0.129894 0.129987 0.130037 0.130021 0.129936 0.129800 0.129642 0.129494 0.129374 0.129286 0.129227 0.129190 0.129170 0.129165 0.129172 0.129186 0.129199 0.129201 0.129180 0.129131 0.129048 0.128932 0.128786 0.128619 0.128444 0.128277 0.128136 0.128040 0.128002 0.128028 0.128118 0.128259 0.128430 0.128599 0.128738 0.128824 0.128853 0.128838 0.128804 0.128779 0.128782 0.128819 0.128881 0.128955 0.129031 0.129106 0.129187 0.129286 0.129420 0.129603 0.129843 0.130128 0.130426 0.130683 0.130833 0.130818 0.130603 0.130191 0.129625 0.128977 0.128333 0.127771 0.127349 0.127092 0.126994 0.127024 0.127142 0.127307 0.127489 0.127672 0.127853 0.128038 0.128232 0.128433 0.128629 0.128804 0.128938 

0.132822 0.132957 0.133180 0.133467 0.133785 0.134110 0.134431 0.134747 0.135064 0.135385 0.135705 0.136012 0.136287 0.136518 0.136694 0.136816 0.136891 0.136932 0.136961 0.137009 0.137110 0.137294 0.137584 0.137979 0.138460 0.138992 0.139535 0.140050 0.140512 0.140911 0.141248 0.141535 0.141790 0.142030 0.142267 0.142501 0.142718 0.142888 0.142981 0.142971 0.142855 0.142654 0.142410 0.142169 0.141964 0.141810 0.141701 0.141622 0.141551 0.141466 0.141349 0.141184 0.140957 0.140660 0.140289 0.139848 0.139345 0.138796 0.138216 0.137625 0.137045 0.136498 0.136012 0.135614 0.135331 0.135174 0.135136 0.135184 0.135273 0.135353 0.135386 0.135355 0.135261 0.135119 0.134948 0.134766 0.134588 0.134430 0.134300 0.134203 0.134132 0.134071 0.134000 0.133899 0.133761 0.133592 0.133410 0.133243 0.133117 0.133049 0.133043 0.133090 0.133173 0.133269 0.133355 0.133410 0.133416 0.133356 0.133223 0.133019 0.132764 0.132493 0.132249 0.132070 0.131974 0.131956 0.131990 0.132036 0.132056 0.132021 0.131921 0.131763 0.131572 0.131377 0.131210 0.131097 0.131049 0.131062 0.131120 0.131195 0.131263 0.131299 0.131293 0.131240 0.131146 0.131024 0.130894 0.130783 0.130721 0.130729 0.130820 0.130984 0.131196 0.131417 0.131605 0.131726 0.131760 0.131706 0.131580 0.131404 0.131199 0.130971 0.130711 0.130403 0.130032 0.129603 0.129146 0.128710 0.128356 0.128134 0.128069 0.128160 0.128376 0.128673 0.129002 0.129319 0.129595 0.129815 0.129976 0.130083 0.130141 0.130147 0.130096 0.129980 0.129800 0.129569 0.129313 0.129064 0.128848 0.128677 0.128542 0.128424 0.128301 0.128161 0.128010 0.127864 0.127747 0.127682 0.127684 0.127759 0.127900 0.128088 0.128298 0.128496 0.128648 0.128731 0.128735 0.128672 0.128566 0.128451 0.128355 0.128300 0.128289 0.128324 0.128400 0.128518 0.128682 0.128892 0.129144 0.129424 0.129706 0.129963 0.130173 0.130322 0.130414 0.130461 0.130481 0.130486 0.130478 0.130445 0.130367 0.130222 0.130001 0.129711 0.129380 0.129049 0.128763 0.128553 0.128437 0.128410 0.128453 0.128542 0.128656 0.128779 0.128904 0.129026 0.129147 0.129265 0.129381 0.129487 0.129573 0.129623 0.129624 0.129567 0.129459 0.129317 0.129168 0.129036 0.128936 0.128870 0.128828 0.128792 0.128751 0.128698 0.128633 0.128558 0.128477 0.128393 0.128319 0.128276 0.128293 0.128402 0.128618 0.128930 0.129303 0.129685 0.130021 0.130274 0.130429 0.130493 0.130487 0.130428 0.130327 0.130189 0.130016 0.129819 0.129616 0.129431 0.129286 0.129195 0.129159 0.129167 0.129203 0.129252 0.129307 0.129372 0.129453 0.129559 0.129693 0.129848 0.130006 0.130144 0.130240 0.130284 0.130275 0.130228 0.130164 0.130105 0.130067 0.130061 0.130094 0.130173 0.130305 0.130496 0.130743 0.131034 0.131343 0.131639 0.131884 0.132048 0.132115 0.132088 0.131987 0.131851 0.131720 0.131628 0.131594 0.131612 0.131664 0.131721 0.131759 0.131763 0.131733 0.131680 0.131617 0.131564 0.131537 0.131554 0.131626 0.131755 0.131931 0.132131 0.132326 0.132490 0.132610 0.132690 0.132751 0.132819 0.132909 0.133020 0.133132 0.133213 0.133231 0.133166 0.133016 0.132798 0.132542 0.132283 0.132058 0.131892 0.131799 0.131777 0.131811 0.131872 0.131927 0.131948 0.131913 0.131818 0.131678 0.131525 0.131405 0.131362 0.131432 0.131631 0.131953 0.132369 0.132831 0.133283 0.133670 0.133946 0.134084 0.134078 0.133948 0.133730 0.133473 0.133220 0.133005 0.132841 0.132730 0.132661 0.132622 0.132603 0.132598 0.132602 0.132612 0.132629 0.132660 0.132714 0.132802 0.132931 0.133098 0.133289 0.133478 0.133633 0.133723 0.133721 0.133614 0.133411 0.133135 0.132828 0.132535 0.132294 0.132133 0.132058 0.132062 0.132124 0.132222 0.132334 0.132436 0.132506 0.132520 0.132456 0.132299 0.132051 0.131736 0.131402 0.131111 0.130922 0.130881 0.130999 0.131257 0.131606 0.131984 0.132327 0.132585 0.132727 0.132750 0.132671 0.132525 0.132351 0.132184 0.132046 0.131947 0.131879 0.131831 0.131788 0.131740 0.131688 0.131639 0.131609 0.131615 0.131664 0.131751 0.131857 0.131951 0.132005 0.132002 0.131947 0.131859 0.131770 0.131707 0.131693 0.131736 0.131838 0.131992 0.132180 0.132377 0.132549 0.132660 0.132686 0.132615 0.132457 0.132235 0.131978 0.131719 0.131483 0.131288 0.131142 0.131043 0.130985 0.130958 0.130950 0.130952 0.130956 0.130952 0.130929 0.130875 0.130779 0.130636 0.130450 0.130239 0.130026 0.129840 0.129705 0.129630 0.129609 0.129616 0.129613 0.129566 0.129450 0.129263 0.129023 0.128762 0.128512 0.128297 0.128126 0.127996 0.127900 0.127830 0.127784 0.127763 0.127772 0.127811 0.127878 0.127971 0.128088 0.128227 0.128386 0.128556 0.128718 0.128846 0.128906 0.128872 0.128729 0.128481 0.128143 0.127741 0.127295 0.126817 0.126314 0.125793 0.125274 0.124789 0.124374 0.124066 0.123879 0.123810 0.123834 0.123913 0.124007 0.124077 0.124091 0.124030 0.123884 0.123657 0.123363 0.123025 0.122666 0.122307 0.121962 0.121638 0.121336 0.121057 0.120805 0.120589 0.120417 0.120291 0.120204 0.120130 0.120039 0.119898 0.119690 0.119415 0.119098 0.118781 0.118510 0.118321 0.118229 0.118227 0.118290 0.118383 0.118480 0.118567 0.118643 0.118718 0.118803 0.118900 0.119002 0.119088 0.119132 0.119109 0.119004 0.118815 0.118558 0.118260 0.117953 0.117671 0.117440 0.117276 0.117181 0.117151 0.117172 0.117228 0.117304 0.117385 0.117462 0.117525 0.117570 0.117597 0.117609 0.117615 0.117626 0.117654 0.117710 0.117798 0.117919 0.118061 0.118207 0.118336 0.118429 0.118475 0.118469 0.118421 0.118348 0.118275 0.118234 0.118254 0.118356 0.118552 0.118838 0.119199 0.119610 0.120038 0.120447 0.120800 0.121068 0.121236 0.121307 0.121305 0.121262 0.121216 0.121198 0.121229 0.121316 0.121463 0.121670 0.121932 0.122243 0.122583 0.122922 0.123222 0.123443 0.123555 0.123547 0.123423 0.123206 0.122927 0.122623 0.122332 0.122095 0.121942 0.121895 0.121954 0.122100 0.122305 0.122532 0.122756 0.122960 0.123140 0.123298 0.123440 0.123570 0.123693 0.123807 0.123904 0.123966 0.123970 0.123896 0.123740 0.123518 0.123272 0.123056 0.122921 0.122900 0.123002 0.123211 0.123499 0.123833 0.124184 0.124528 0.124842 0.125102 0.125293 0.125406 0.125451 0.125447 0.125423 0.125405 0.125416 0.125469 0.125573 0.125731 0.125942 0.126200 0.126485 0.126767 0.127009 0.127179 0.127260 0.127257 0.127199 0.127126 0.127078 0.127083 0.127157 0.127305 0.127526 0.127812 0.128151 0.128520 0.128889 0.129221 0.129487 0.129670 0.129774 0.129820 0.129841 0.129867 0.129919 0.130004 0.130115 0.130242 0.130380 0.130534 0.130718 0.130943 0.131201 0.131461 0.131670 0.131776 0.131746 0.131580 0.131315 0.131013 0.130734 0.130524 0.130399 0.130354 0.130366 0.130414 0.130483 0.130564 0.130656 0.130757 0.130861 0.130961 0.131049 0.131125 0.131192 0.131260 0.131339 0.131435 0.131547 0.131665 0.131771 0.131847 0.131875 0.131848 0.131770 0.131652 0.131514 0.131376 0.131256 0.131156 0.131066 0.130963 0.130819 0.130615 0.130350 0.130044 0.129731 0.129446 0.129211 0.129032 0.128902 0.128813 0.128758 0.128738 0.128753 0.128800 0.128867 0.128936 0.128990 0.129026 0.129054 0.129098 0.129180 0.129313 0.129490 0.129689 0.129879 0.130039 0.130161 0.130252 0.130324 0.130382 0.130416 0.130399 0.130293 0.130069 0.129722 0.129276 0.128791 0.128345 0.128016 0.127865 0.127920 0.128174 0.128588 0.129102 0.129642 0.130141 0.130540 0.130808 0.130943 0.130973 0.130953 0.130942 0.130989 0.131111 0.131294 0.131490 0.131640 0.131693 0.131622 0.131437 0.131170 0.130873 0.130590 0.130353 0.130170 0.130036 0.129934 0.129850 0.129776 0.129713 0.129666 0.129638 0.129624 0.129607 0.129560 0.129459 0.129290 0.129061 0.128796 0.128534 0.128312 0.128156 0.128078 0.128078 0.128150 0.128290 0.128488 0.128725 0.128966 0.129164 0.129271 0.129256 0.129116 0.128878 0.128589 0.128301 0.128058 0.127887 0.127798 0.127790 0.127852 0.127969 0.128126 0.128313 0.128524 0.128758 0.129019 0.129311 0.129631 0.129965 0.130288 0.130571 0.130781 0.130897 0.130914 0.130844 0.130715 0.130571 0.130452 0.130389 0.130391 0.130436 0.130483 0.130486 0.130415 0.130265 0.130063 0.129855 0.129689 0.129608 0.129635 0.129778 0.130026 0.130356 0.130731 0.131103 0.131424 0.131645 0.131730 0.131658 0.131430 0.131066 0.130606 0.130101 0.129601 0.129144 0.128752 0.128433 0.128189 0.128021 0.127937 0.127944 0.128038 0.128200 0.128395 0.128582 0.128728 0.128816 0.128853 0.128857 0.128854 0.128862 0.128891 0.128943 0.129017 0.129109 0.129218 0.129334 0.129443 0.129529 0.129577 0.129579 0.129545 0.129492 0.129446 0.129433 0.129467 0.129546 0.129653 0.129753 0.129814 0.129813 0.129746 0.129631 0.129493 0.129357 0.129238 0.129139 0.129058 0.128995 0.128949 0.128925 0.128925 0.128943 0.128969 0.128987 0.128980 0.128936 0.128849 0.128720 0.128555 0.128369 0.128180 0.128007 0.127871 0.127789 0.127771 0.127823 0.127939 0.128101 0.128286 0.128461 0.128597 0.128674 0.128689 0.128659 0.128612 0.128577 0.128575 0.128611 0.128675 0.128755 0.128839 0.128925 0.129016 0.129124 0.129263 0.129449 0.129687 0.129968 0.130260 0.130509 0.130651 0.130625 0.130397 0.129972 0.129394 0.128738 0.128092 0.127537 0.127127 0.126884 0.126801 0.126842 0.126965 0.127130 0.127307 0.127482 0.127653 0.127827 0.128010 0.128202 0.128395 0.128571 0.128714 

0.132433 0.132547 0.132761 0.133051 0.133383 0.133733 0.134084 0.134432 0.134776 0.135115 0.135441 0.135741 0.135997 0.136197 0.136333 0.136407 0.136427 0.136410 0.136382 0.136380 0.136443 0.136609 0.136900 0.137316 0.137833 0.138410 0.138998 0.139554 0.140050 0.140475 0.140832 0.141136 0.141406 0.141661 0.141914 0.142166 0.142403 0.142599 0.142721 0.142746 0.142669 0.142510 0.142308 0.142106 0.141937 0.141813 0.141729 0.141667 0.141606 0.141525 0.141410 0.141245 0.141023 0.140735 0.140380 0.139958 0.139475 0.138940 0.138366 0.137771 0.137172 0.136596 0.136072 0.135632 0.135305 0.135106 0.135029 0.135043 0.135104 0.135164 0.135186 0.135154 0.135068 0.134943 0.134793 0.134634 0.134481 0.134345 0.134235 0.134154 0.134094 0.134038 0.133967 0.133861 0.133712 0.133528 0.133328 0.133142 0.132996 0.132911 0.132893 0.132936 0.133024 0.133133 0.133236 0.133310 0.133330 0.133277 0.133142 0.132930 0.132664 0.132382 0.132130 0.131947 0.131852 0.131841 0.131885 0.131946 0.131980 0.131959 0.131867 0.131711 0.131514 0.131308 0.131128 0.131003 0.130946 0.130954 0.131011 0.131089 0.131160 0.131200 0.131194 0.131137 0.131032 0.130889 0.130730 0.130582 0.130479 0.130449 0.130505 0.130645 0.130845 0.131066 0.131265 0.131403 0.131454 0.131413 0.131292 0.131114 0.130901 0.130663 0.130396 0.130087 0.129724 0.129309 0.128869 0.128450 0.128108 0.127890 0.127821 0.127898 0.128093 0.128366 0.128669 0.128962 0.129219 0.129425 0.129579 0.129686 0.129748 0.129762 0.129718 0.129607 0.129428 0.129195 0.128934 0.128682 0.128463 0.128290 0.128153 0.128033 0.127907 0.127767 0.127617 0.127476 0.127369 0.127319 0.127338 0.127427 0.127578 0.127768 0.127970 0.128149 0.128278 0.128334 0.128316 0.128237 0.128124 0.128013 0.127933 0.127900 0.127918 0.127985 0.128094 0.128248 0.128448 0.128696 0.128988 0.129306 0.129623 0.129905 0.130127 0.130274 0.130346 0.130359 0.130332 0.130284 0.130222 0.130141 0.130023 0.129853 0.129619 0.129330 0.129008 0.128692 0.128423 0.128233 0.128135 0.128124 0.128180 0.128275 0.128386 0.128495 0.128594 0.128681 0.128759 0.128833 0.128906 0.128978 0.129040 0.129080 0.129080 0.129032 0.128935 0.128804 0.128662 0.128533 0.128434 0.128370 0.128335 0.128314 0.128293 0.128266 0.128229 0.128183 0.128129 0.128071 0.128022 0.128001 0.128038 0.128160 0.128380 0.128687 0.129049 0.129417 0.129743 0.129993 0.130153 0.130230 0.130239 0.130194 0.130100 0.129962 0.129783 0.129574 0.129359 0.129165 0.129015 0.128924 0.128892 0.128907 0.128949 0.129003 0.129061 0.129125 0.129203 0.129303 0.129430 0.129576 0.129725 0.129857 0.129952 0.130000 0.130000 0.129966 0.129915 0.129865 0.129832 0.129824 0.129849 0.129915 0.130033 0.130209 0.130441 0.130718 0.131016 0.131301 0.131541 0.131705 0.131779 0.131765 0.131682 0.131566 0.131454 0.131377 0.131350 0.131370 0.131417 0.131465 0.131491 0.131480 0.131432 0.131357 0.131269 0.131189 0.131137 0.131134 0.131192 0.131315 0.131492 0.131695 0.131894 0.132060 0.132179 0.132261 0.132326 0.132404 0.132510 0.132643 0.132781 0.132888 0.132932 0.132891 0.132761 0.132558 0.132310 0.132055 0.131827 0.131655 0.131552 0.131517 0.131535 0.131579 0.131617 0.131621 0.131572 0.131467 0.131321 0.131167 0.131047 0.131007 0.131081 0.131287 0.131618 0.132047 0.132526 0.132999 0.133409 0.133708 0.133866 0.133878 0.133765 0.133567 0.133333 0.133107 0.132921 0.132787 0.132699 0.132647 0.132616 0.132597 0.132583 0.132572 0.132562 0.132554 0.132557 0.132581 0.132638 0.132734 0.132868 0.133027 0.133187 0.133317 0.133386 0.133369 0.133254 0.133050 0.132782 0.132488 0.132211 0.131988 0.131840 0.131774 0.131779 0.131837 0.131926 0.132028 0.132123 0.132195 0.132221 0.132181 0.132058 0.131849 0.131573 0.131271 0.130998 0.130814 0.130763 0.130863 0.131098 0.131428 0.131794 0.132135 0.132399 0.132555 0.132593 0.132526 0.132385 0.132210 0.132037 0.131890 0.131781 0.131705 0.131650 0.131601 0.131549 0.131491 0.131436 0.131401 0.131403 0.131453 0.131546 0.131663 0.131773 0.131844 0.131860 0.131821 0.131748 0.131669 0.131613 0.131600 0.131641 0.131740 0.131893 0.132084 0.132292 0.132482 0.132618 0.132667 0.132615 0.132463 0.132231 0.131951 0.131656 0.131376 0.131133 0.130941 0.130802 0.130713 0.130667 0.130652 0.130660 0.130678 0.130694 0.130693 0.130659 0.130578 0.130446 0.130266 0.130055 0.129839 0.129648 0.129505 0.129421 0.129391 0.129388 0.129378 0.129325 0.129206 0.129019 0.128780 0.128520 0.128270 0.128054 0.127880 0.127747 0.127647 0.127577 0.127535 0.127524 0.127549 0.127609 0.127703 0.127826 0.127973 0.128141 0.128324 0.128511 0.128683 0.128812 0.128866 0.128820 0.128662 0.128396 0.128043 0.127627 0.127170 0.126683 0.126172 0.125643 0.125113 0.124614 0.124186 0.123863 0.123664 0.123583 0.123596 0.123664 0.123746 0.123802 0.123803 0.123729 0.123573 0.123340 0.123048 0.122717 0.122374 0.122035 0.121713 0.121411 0.121125 0.120855 0.120603 0.120380 0.120196 0.120057 0.119957 0.119876 0.119784 0.119649 0.119453 0.119196 0.118900 0.118605 0.118353 0.118178 0.118093 0.118091 0.118146 0.118229 0.118316 0.118396 0.118470 0.118549 0.118639 0.118742 0.118845 0.118930 0.118971 0.118946 0.118842 0.118661 0.118416 0.118132 0.117841 0.117573 0.117353 0.117195 0.117102 0.117067 0.117076 0.117114 0.117165 0.117217 0.117261 0.117292 0.117309 0.117314 0.117313 0.117315 0.117328 0.117362 0.117424 0.117519 0.117644 0.117789 0.117938 0.118070 0.118165 0.118210 0.118200 0.118141 0.118055 0.117968 0.117916 0.117930 0.118035 0.118240 0.118539 0.118913 0.119333 0.119764 0.120170 0.120516 0.120775 0.120935 0.121001 0.120995 0.120953 0.120911 0.120903 0.120950 0.121061 0.121238 0.121478 0.121773 0.122113 0.122474 0.122825 0.123125 0.123335 0.123427 0.123393 0.123243 0.123004 0.122712 0.122406 0.122127 0.121910 0.121785 0.121767 0.121853 0.122022 0.122240 0.122472 0.122691 0.122884 0.123047 0.123187 0.123309 0.123421 0.123525 0.123619 0.123696 0.123739 0.123725 0.123635 0.123465 0.123233 0.122980 0.122762 0.122630 0.122618 0.122734 0.122959 0.123262 0.123608 0.123966 0.124309 0.124613 0.124859 0.125033 0.125133 0.125169 0.125164 0.125145 0.125139 0.125167 0.125241 0.125367 0.125549 0.125785 0.126066 0.126370 0.126665 0.126913 0.127081 0.127154 0.127139 0.127069 0.126988 0.126937 0.126946 0.127031 0.127195 0.127434 0.127738 0.128090 0.128467 0.128835 0.129161 0.129416 0.129587 0.129681 0.129721 0.129741 0.129771 0.129831 0.129925 0.130045 0.130177 0.130316 0.130468 0.130649 0.130873 0.131132 0.131398 0.131617 0.131736 0.131719 0.131566 0.131311 0.131014 0.130736 0.130522 0.130389 0.130332 0.130329 0.130358 0.130402 0.130455 0.130515 0.130583 0.130657 0.130733 0.130807 0.130876 0.130943 0.131016 0.131104 0.131211 0.131335 0.131463 0.131575 0.131649 0.131667 0.131623 0.131524 0.131388 0.131237 0.131096 0.130980 0.130889 0.130809 0.130715 0.130576 0.130375 0.130113 0.129811 0.129505 0.129227 0.128997 0.128821 0.128691 0.128597 0.128536 0.128510 0.128521 0.128567 0.128636 0.128708 0.128766 0.128807 0.128839 0.128885 0.128967 0.129097 0.129267 0.129453 0.129629 0.129772 0.129878 0.129956 0.130019 0.130073 0.130106 0.130087 0.129979 0.129748 0.129387 0.128922 0.128412 0.127937 0.127580 0.127406 0.127444 0.127692 0.128110 0.128638 0.129201 0.129728 0.130159 0.130458 0.130619 0.130669 0.130660 0.130654 0.130700 0.130820 0.131001 0.131201 0.131360 0.131428 0.131377 0.131212 0.130968 0.130693 0.130430 0.130210 0.130041 0.129914 0.129811 0.129717 0.129627 0.129543 0.129473 0.129426 0.129396 0.129368 0.129317 0.129216 0.129050 0.128825 0.128564 0.128304 0.128082 0.127925 0.127845 0.127844 0.127917 0.128060 0.128262 0.128503 0.128747 0.128949 0.129062 0.129057 0.128930 0.128708 0.128434 0.128157 0.127919 0.127747 0.127652 0.127635 0.127686 0.127791 0.127937 0.128110 0.128306 0.128523 0.128765 0.129039 0.129343 0.129667 0.129989 0.130280 0.130509 0.130650 0.130693 0.130646 0.130532 0.130392 0.130268 0.130194 0.130183 0.130217 0.130259 0.130263 0.130195 0.130048 0.129844 0.129627 0.129445 0.129342 0.129346 0.129466 0.129695 0.130009 0.130370 0.130732 0.131044 0.131260 0.131347 0.131284 0.131072 0.130730 0.130294 0.129811 0.129325 0.128875 0.128483 0.128162 0.127914 0.127747 0.127667 0.127682 0.127787 0.127962 0.128170 0.128368 0.128519 0.128602 0.128620 0.128594 0.128552 0.128517 0.128507 0.128530 0.128590 0.128683 0.128803 0.128938 0.129067 0.129168 0.129224 0.129230 0.129193 0.129137 0.129090 0.129079 0.129119 0.129208 0.129326 0.129439 0.129514 0.129528 0.129479 0.129381 0.129255 0.129122 0.128994 0.128874 0.128764 0.128668 0.128593 0.128552 0.128548 0.128578 0.128627 0.128671 0.128686 0.128654 0.128564 0.128420 0.128233 0.128024 0.127816 0.127634 0.127501 0.127432 0.127438 0.127517 0.127659 0.127844 0.128043 0.128224 0.128358 0.128427 0.128433 0.128396 0.128346 0.128315 0.128322 0.128369 0.128447 0.128541 0.128637 0.128732 0.128828 0.128935 0.129068 0.129241 0.129462 0.129723 0.129994 0.130223 0.130345 0.130303 0.130062 0.129629 0.129049 0.128398 0.127764 0.127227 0.126839 0.126617 0.126548 0.126597 0.126721 0.126880 0.127048 0.127211 0.127371 0.127534 0.127709 0.127897 0.128089 0.128271 0.128422 

0.132094 0.132195 0.132404 0.132694 0.133036 0.133401 0.133772 0.134139 0.134500 0.134850 0.135177 0.135467 0.135704 0.135875 0.135975 0.136006 0.135978 0.135910 0.135833 0.135788 0.135820 0.135971 0.136265 0.136702 0.137253 0.137871 0.138500 0.139094 0.139620 0.140068 0.140443 0.140760 0.141040 0.141304 0.141564 0.141824 0.142072 0.142282 0.142426 0.142480 0.142439 0.142323 0.142168 0.142013 0.141889 0.141804 0.141753 0.141715 0.141667 0.141591 0.141471 0.141300 0.141071 0.140785 0.140438 0.140034 0.139573 0.139060 0.138502 0.137910 0.137302 0.136704 0.136147 0.135668 0.135297 0.135054 0.134933 0.134906 0.134931 0.134964 0.134970 0.134934 0.134858 0.134749 0.134622 0.134487 0.134356 0.134238 0.134142 0.134071 0.134017 0.133966 0.133898 0.133795 0.133648 0.133464 0.133261 0.133064 0.132900 0.132791 0.132746 0.132766 0.132837 0.132939 0.133046 0.133130 0.133163 0.133123 0.132999 0.132794 0.132532 0.132253 0.132005 0.131825 0.131735 0.131729 0.131781 0.131850 0.131896 0.131886 0.131805 0.131655 0.131459 0.131249 0.131062 0.130929 0.130865 0.130871 0.130928 0.131009 0.131087 0.131135 0.131137 0.131083 0.130973 0.130816 0.130630 0.130448 0.130303 0.130229 0.130246 0.130357 0.130540 0.130757 0.130962 0.131112 0.131175 0.131140 0.131016 0.130827 0.130597 0.130344 0.130069 0.129760 0.129406 0.129008 0.128586 0.128182 0.127846 0.127622 0.127537 0.127591 0.127760 0.128009 0.128294 0.128577 0.128830 0.129038 0.129198 0.129310 0.129375 0.129388 0.129338 0.129213 0.129014 0.128756 0.128472 0.128197 0.127961 0.127776 0.127632 0.127509 0.127385 0.127251 0.127113 0.126990 0.126905 0.126881 0.126926 0.127038 0.127205 0.127401 0.127596 0.127761 0.127867 0.127901 0.127862 0.127768 0.127650 0.127540 0.127469 0.127450 0.127486 0.127572 0.127705 0.127886 0.128119 0.128408 0.128746 0.129112 0.129473 0.129792 0.130036 0.130189 0.130250 0.130235 0.130168 0.130073 0.129962 0.129835 0.129682 0.129488 0.129244 0.128954 0.128639 0.128335 0.128077 0.127897 0.127808 0.127803 0.127862 0.127956 0.128060 0.128153 0.128226 0.128278 0.128314 0.128344 0.128375 0.128410 0.128444 0.128464 0.128453 0.128400 0.128301 0.128167 0.128021 0.127888 0.127790 0.127734 0.127716 0.127722 0.127739 0.127754 0.127761 0.127758 0.127745 0.127726 0.127712 0.127722 0.127782 0.127914 0.128130 0.128421 0.128758 0.129099 0.129403 0.129641 0.129801 0.129886 0.129908 0.129874 0.129787 0.129650 0.129467 0.129253 0.129033 0.128838 0.128691 0.128607 0.128583 0.128606 0.128655 0.128713 0.128772 0.128835 0.128909 0.129004 0.129124 0.129261 0.129402 0.129527 0.129620 0.129671 0.129681 0.129661 0.129625 0.129589 0.129564 0.129557 0.129578 0.129634 0.129738 0.129897 0.130112 0.130372 0.130655 0.130930 0.131165 0.131332 0.131419 0.131426 0.131372 0.131286 0.131200 0.131141 0.131122 0.131140 0.131179 0.131214 0.131225 0.131196 0.131126 0.131024 0.130905 0.130792 0.130710 0.130683 0.130727 0.130847 0.131029 0.131243 0.131452 0.131624 0.131746 0.131827 0.131892 0.131970 0.132082 0.132227 0.132382 0.132512 0.132582 0.132567 0.132463 0.132280 0.132049 0.131803 0.131580 0.131407 0.131299 0.131255 0.131259 0.131286 0.131305 0.131292 0.131228 0.131112 0.130959 0.130801 0.130680 0.130639 0.130715 0.130924 0.131262 0.131700 0.132194 0.132685 0.133115 0.133436 0.133616 0.133651 0.133561 0.133389 0.133184 0.132988 0.132830 0.132719 0.132648 0.132603 0.132573 0.132548 0.132524 0.132499 0.132471 0.132442 0.132420 0.132415 0.132440 0.132505 0.132609 0.132741 0.132879 0.132993 0.133053 0.133034 0.132924 0.132728 0.132472 0.132190 0.131923 0.131703 0.131551 0.131475 0.131467 0.131511 0.131592 0.131692 0.131797 0.131889 0.131947 0.131949 0.131875 0.131715 0.131482 0.131211 0.130952 0.130765 0.130695 0.130767 0.130973 0.131279 0.131632 0.131972 0.132246 0.132418 0.132474 0.132423 0.132292 0.132118 0.131940 0.131784 0.131665 0.131579 0.131516 0.131459 0.131397 0.131328 0.131262 0.131216 0.131210 0.131256 0.131352 0.131476 0.131596 0.131681 0.131709 0.131682 0.131619 0.131548 0.131499 0.131492 0.131538 0.131641 0.131800 0.132004 0.132230 0.132445 0.132608 0.132683 0.132644 0.132491 0.132239 0.131921 0.131575 0.131238 0.130937 0.130692 0.130510 0.130390 0.130325 0.130306 0.130322 0.130357 0.130394 0.130414 0.130399 0.130333 0.130210 0.130034 0.129823 0.129603 0.129403 0.129248 0.129150 0.129104 0.129087 0.129064 0.129003 0.128880 0.128692 0.128457 0.128201 0.127955 0.127742 0.127570 0.127439 0.127343 0.127278 0.127245 0.127246 0.127286 0.127367 0.127486 0.127641 0.127827 0.128038 0.128267 0.128498 0.128707 0.128861 0.128927 0.128879 0.128707 0.128421 0.128044 0.127607 0.127133 0.126631 0.126105 0.125558 0.125005 0.124477 0.124015 0.123656 0.123422 0.123309 0.123295 0.123341 0.123405 0.123447 0.123438 0.123357 0.123199 0.122971 0.122688 0.122374 0.122051 0.121736 0.121437 0.121155 0.120884 0.120622 0.120372 0.120144 0.119952 0.119802 0.119692 0.119604 0.119508 0.119375 0.119186 0.118942 0.118664 0.118389 0.118157 0.117998 0.117923 0.117922 0.117972 0.118045 0.118122 0.118195 0.118267 0.118347 0.118443 0.118552 0.118662 0.118751 0.118797 0.118778 0.118684 0.118518 0.118293 0.118035 0.117771 0.117531 0.117334 0.117191 0.117101 0.117058 0.117046 0.117052 0.117063 0.117068 0.117064 0.117049 0.117027 0.117003 0.116985 0.116980 0.116997 0.117038 0.117110 0.117211 0.117340 0.117488 0.117641 0.117779 0.117882 0.117934 0.117928 0.117869 0.117775 0.117676 0.117611 0.117615 0.117716 0.117923 0.118230 0.118613 0.119041 0.119475 0.119878 0.120217 0.120465 0.120613 0.120668 0.120653 0.120604 0.120562 0.120562 0.120627 0.120769 0.120987 0.121272 0.121611 0.121988 0.122377 0.122743 0.123045 0.123247 0.123322 0.123264 0.123089 0.122827 0.122519 0.122207 0.121934 0.121734 0.121635 0.121648 0.121767 0.121964 0.122205 0.122449 0.122670 0.122853 0.122999 0.123114 0.123207 0.123285 0.123352 0.123409 0.123448 0.123457 0.123415 0.123306 0.123125 0.122891 0.122643 0.122436 0.122321 0.122331 0.122471 0.122721 0.123046 0.123406 0.123766 0.124098 0.124380 0.124596 0.124739 0.124814 0.124835 0.124828 0.124822 0.124841 0.124902 0.125016 0.125187 0.125413 0.125692 0.126009 0.126340 0.126650 0.126899 0.127055 0.127106 0.127064 0.126968 0.126866 0.126805 0.126818 0.126920 0.127111 0.127384 0.127722 0.128106 0.128505 0.128887 0.129217 0.129469 0.129632 0.129717 0.129750 0.129766 0.129796 0.129860 0.129959 0.130083 0.130217 0.130355 0.130504 0.130683 0.130906 0.131171 0.131447 0.131681 0.131817 0.131814 0.131670 0.131417 0.131114 0.130822 0.130588 0.130434 0.130353 0.130325 0.130327 0.130340 0.130358 0.130381 0.130414 0.130457 0.130512 0.130574 0.130641 0.130715 0.130799 0.130900 0.131021 0.131158 0.131298 0.131416 0.131489 0.131497 0.131433 0.131307 0.131142 0.130970 0.130817 0.130700 0.130616 0.130548 0.130462 0.130328 0.130127 0.129862 0.129557 0.129248 0.128968 0.128738 0.128559 0.128423 0.128323 0.128254 0.128221 0.128229 0.128275 0.128347 0.128425 0.128491 0.128538 0.128575 0.128623 0.128705 0.128831 0.128993 0.129169 0.129332 0.129463 0.129558 0.129625 0.129681 0.129729 0.129758 0.129737 0.129624 0.129387 0.129014 0.128531 0.127997 0.127496 0.127112 0.126913 0.126934 0.127172 0.127590 0.128128 0.128711 0.129265 0.129729 0.130062 0.130257 0.130336 0.130348 0.130351 0.130396 0.130507 0.130676 0.130865 0.131019 0.131089 0.131049 0.130901 0.130677 0.130423 0.130183 0.129985 0.129837 0.129728 0.129637 0.129549 0.129454 0.129359 0.129272 0.129204 0.129155 0.129109 0.129044 0.128934 0.128765 0.128540 0.128283 0.128030 0.127816 0.127667 0.127597 0.127606 0.127691 0.127844 0.128055 0.128302 0.128552 0.128759 0.128879 0.128885 0.128772 0.128565 0.128305 0.128038 0.127804 0.127629 0.127528 0.127499 0.127535 0.127622 0.127744 0.127890 0.128053 0.128236 0.128445 0.128690 0.128973 0.129289 0.129617 0.129927 0.130184 0.130360 0.130438 0.130419 0.130324 0.130190 0.130059 0.129970 0.129939 0.129955 0.129984 0.129980 0.129909 0.129761 0.129555 0.129331 0.129139 0.129021 0.129008 0.129111 0.129324 0.129622 0.129967 0.130313 0.130610 0.130815 0.130898 0.130840 0.130641 0.130318 0.129901 0.129430 0.128949 0.128495 0.128094 0.127763 0.127511 0.127346 0.127276 0.127306 0.127429 0.127623 0.127850 0.128061 0.128216 0.128292 0.128289 0.128225 0.128133 0.128045 0.127987 0.127975 0.128017 0.128112 0.128250 0.128412 0.128569 0.128695 0.128768 0.128782 0.128748 0.128692 0.128646 0.128640 0.128690 0.128794 0.128929 0.129062 0.129157 0.129191 0.129159 0.129073 0.128951 0.128812 0.128665 0.128516 0.128369 0.128235 0.128132 0.128076 0.128077 0.128130 0.128212 0.128294 0.128341 0.128328 0.128241 0.128084 0.127874 0.127638 0.127409 0.127216 0.127084 0.127029 0.127058 0.127165 0.127335 0.127544 0.127759 0.127946 0.128078 0.128142 0.128142 0.128103 0.128058 0.128038 0.128062 0.128129 0.128228 0.128339 0.128448 0.128548 0.128642 0.128738 0.128852 0.128999 0.129188 0.129415 0.129652 0.129850 0.129947 0.129886 0.129636 0.129202 0.128630 0.127996 0.127387 0.126879 0.126518 0.126318 0.126263 0.126314 0.126431 0.126578 0.126731 0.126881 0.127030 0.127187 0.127358 0.127547 0.127743 0.127932 0.128093
[truncated: 26,695,910 more chars]
