# Supplementary material for: Distinct dynamics of neuronal activity during concurrent motor planning and execution
Source: Nat Commun. 2021 Sep 10;12:5390. doi: 10.1038/s41467-021-25558-8 (PMC8433382; doi:10.1038/s41467-021-25558-8)
Supplement: Supplementary file 5 — Source Data [file 41467_2021_25558_MOESM5_ESM.zip › Source Data/SFigure6/MS_Figure6D.txt]

groupedAnalysis_fullCorrelation_HighRes_ConNoTrials_v10.m
----------------------------------------------------------------------
**********************************************************************
----------------------------------------------------------------------
Population correlation tau for the locomotor task. Rows: Bootstrap. Columns: Frequency (Hz).
#Rows: 100.000000
#Cols: 18.000000

Column values: 
0.100000 0.141243 0.199601 0.281690 0.398406 0.561798 0.793651 1.123596 1.587302 2.222222 3.125000 4.545455 6.250000 9.090909 12.500000 16.666667 25.000000 33.333333 

Rows: 
5.444177 5.060714 4.483032 3.779383 3.077817 2.548879 2.205074 1.996739 1.898676 1.907644 1.999690 2.139939 2.324340 2.488914 2.646628 2.781463 2.906616 2.994715 

0.191748 0.193324 0.194704 0.211692 0.228011 0.337154 0.470935 0.628070 0.843969 1.097664 1.396199 1.743000 2.118551 2.478269 2.789552 3.070221 3.275079 3.423931 

4.721064 4.545074 4.242677 3.798228 3.236452 2.671027 2.255816 1.967033 1.844217 1.850351 1.959952 2.154052 2.395650 2.638080 2.890148 3.107665 3.287924 3.431895 

0.221054 0.455823 1.204954 1.788493 1.935343 1.838947 1.659368 1.517869 1.462394 1.514981 1.683194 1.939279 2.261225 2.586243 2.896401 3.149725 3.343030 3.480735 

0.210529 0.214336 0.216645 0.217482 0.218044 0.313033 0.744634 1.107282 1.379145 1.612191 1.837400 2.086837 2.341411 2.551013 2.732233 2.878792 2.960822 2.996424 

5.519362 4.691401 3.742342 2.750598 2.004333 1.534696 1.288558 1.198989 1.221663 1.333179 1.518807 1.749271 2.014913 2.269899 2.508495 2.709107 2.885970 3.023107 

0.523711 1.190089 1.803476 2.109573 2.137509 2.016373 1.848683 1.710688 1.642405 1.659551 1.761686 1.935409 2.161642 2.402405 2.617142 2.814682 2.970499 3.089910 

5.920004 4.746170 3.266837 2.454128 1.960403 1.689094 1.552778 1.515576 1.561067 1.680293 1.863443 2.099612 2.365044 2.611030 2.851653 3.049636 3.204642 3.320163 

0.254233 0.538138 0.888997 1.164083 1.297346 1.336376 1.327274 1.320439 1.355706 1.460332 1.630206 1.860636 2.133649 2.409414 2.651209 2.872673 3.047828 3.184838 

0.231632 0.441570 0.843127 1.170738 1.378061 1.454482 1.459486 1.451470 1.485000 1.575146 1.733891 1.954500 2.189294 2.426854 2.627995 2.793367 2.937563 3.037883 

0.979939 1.357517 1.569738 1.632740 1.609307 1.544220 1.480080 1.450856 1.477473 1.566157 1.709414 1.890006 2.091058 2.283062 2.460543 2.605988 2.726174 2.835892 

0.315077 0.643356 0.956043 1.145950 1.257126 1.297215 1.317249 1.349760 1.423083 1.539022 1.705658 1.911311 2.138914 2.362543 2.540812 2.689777 2.800036 2.897807 

0.177207 0.233775 0.425121 0.767464 1.011393 1.153006 1.226298 1.289863 1.380723 1.505035 1.677519 1.895080 2.149942 2.413412 2.645170 2.839099 3.020379 3.137901 

3.721463 3.359286 2.953191 2.550467 2.215580 1.966958 1.795798 1.708356 1.696018 1.752801 1.868666 2.033042 2.215664 2.407678 2.574211 2.717498 2.848669 2.944265 

1.545830 1.561857 1.547218 1.503212 1.442584 1.382979 1.343097 1.340116 1.387470 1.494810 1.656246 1.865472 2.109148 2.360750 2.576884 2.765496 2.942052 3.072721 

4.826322 4.325356 3.663881 2.907063 2.271279 1.830822 1.591073 1.492167 1.500433 1.596521 1.764226 1.989798 2.231265 2.475218 2.691160 2.870607 3.037751 3.156296 

6.232680 5.052900 3.847568 2.799123 2.279317 1.890071 1.672753 1.566499 1.551875 1.618904 1.757722 1.951816 2.180912 2.409280 2.599727 2.756628 2.888583 2.975247 

2.044843 1.828443 1.588677 1.385678 1.226514 1.136602 1.110491 1.146965 1.244180 1.400832 1.597451 1.824846 2.064602 2.281634 2.467305 2.608135 2.710203 2.781398 

0.652518 1.219891 1.628307 1.858076 1.908012 1.858588 1.770148 1.696644 1.674359 1.721493 1.841933 2.035096 2.260235 2.501101 2.721975 2.927431 3.083264 3.201992 

0.204458 0.232877 0.385839 0.689807 0.941709 1.106139 1.201610 1.274979 1.362292 1.491069 1.656174 1.851971 2.063109 2.252740 2.422285 2.553004 2.657643 2.738398 

0.543137 1.417241 2.176837 2.385268 2.303552 2.057087 1.826933 1.668712 1.608793 1.647661 1.772372 1.969014 2.187720 2.417803 2.618030 2.784149 2.932535 3.034230 

4.682859 4.242298 3.656368 3.048258 2.501891 2.103341 1.829654 1.691959 1.657258 1.707850 1.828504 2.009164 2.213369 2.431783 2.627936 2.794656 2.951814 3.063062 

0.211027 0.216306 0.270868 0.898490 1.354226 1.561847 1.612792 1.586652 1.562278 1.588305 1.687044 1.857798 2.086968 2.341726 2.562006 2.760987 2.935759 3.060983 

0.220564 0.277040 0.537195 0.794506 0.967807 1.054548 1.110468 1.164301 1.252747 1.390073 1.582024 1.809641 2.068573 2.326128 2.534377 2.707668 2.853933 2.953114 

1.970739 1.775138 1.556063 1.363057 1.198610 1.089041 1.038477 1.050608 1.129008 1.275131 1.487321 1.744220 2.041471 2.345418 2.602677 2.847825 3.042002 3.192551 

0.197569 0.210337 0.382997 0.860723 1.229432 1.408782 1.488764 1.518394 1.558335 1.637051 1.766100 1.951887 2.162321 2.396287 2.605153 2.788703 2.962217 3.082659 

3.824560 3.453002 2.990225 2.572440 2.254350 1.967028 1.787201 1.694943 1.682529 1.742092 1.864818 2.044553 2.254047 2.483399 2.703401 2.920915 3.099856 3.245283 

0.190184 0.633945 1.275094 1.572028 1.616676 1.564856 1.498522 1.471049 1.495710 1.589202 1.749520 1.972068 2.219275 2.478123 2.712795 2.932304 3.098142 3.219843 

1.774475 1.931988 2.037750 2.063837 2.028541 1.944676 1.855387 1.785378 1.759530 1.792341 1.885966 2.037201 2.210728 2.401046 2.561659 2.708239 2.824422 2.945052 

0.220030 0.302252 0.537029 0.802661 0.999640 1.133225 1.217110 1.296493 1.394800 1.532863 1.704059 1.914024 2.157286 2.404030 2.620455 2.806381 2.976549 3.093166 

0.167375 0.188936 0.357239 0.860306 1.209112 1.369803 1.432822 1.469232 1.518005 1.617267 1.775378 1.991422 2.229649 2.480884 2.713686 2.935375 3.112189 3.251811 

1.118857 1.607526 1.908230 2.001856 1.969497 1.868811 1.763204 1.697856 1.695509 1.761514 1.890792 2.078009 2.305815 2.510582 2.715452 2.909279 3.058493 3.174253 

8.296286 7.514321 6.752999 5.898285 4.884561 3.808746 2.913180 2.348803 2.044915 1.920750 1.940864 2.065716 2.245637 2.457285 2.657959 2.847496 2.995699 3.107889 

0.175257 0.192727 0.309272 0.525114 0.721210 0.863114 0.962673 1.053430 1.164549 1.310446 1.507668 1.740628 2.011269 2.274084 2.526705 2.742806 2.940698 3.092386 

2.138887 2.052863 1.960705 1.847347 1.719256 1.596780 1.502423 1.454985 1.468041 1.548926 1.696093 1.897102 2.134064 2.376863 2.582602 2.759334 2.917494 3.030197 

3.623453 3.375306 3.050313 2.687938 2.329669 2.017897 1.793492 1.664782 1.634370 1.696525 1.838196 2.045824 2.276895 2.513411 2.726024 2.922874 3.071148 3.183929 

1.656902 1.636377 1.597342 1.547733 1.498699 1.461753 1.447848 1.466856 1.526487 1.631137 1.780316 1.975212 2.181007 2.397815 2.584166 2.743766 2.891525 2.998810 

0.170774 0.182723 0.213522 0.352753 0.682509 0.939652 1.107802 1.229445 1.357234 1.519635 1.718379 1.966454 2.228355 2.499133 2.745492 2.977530 3.153148 3.284075 

0.232762 0.309482 0.632221 0.972586 1.190187 1.297728 1.349283 1.388257 1.451794 1.552672 1.697166 1.871120 2.054711 2.214794 2.353402 2.447074 2.519095 2.574886 

0.175437 0.187036 0.268384 0.543623 0.839669 1.036417 1.161549 1.256400 1.362479 1.504799 1.681153 1.896197 2.148335 2.414505 2.664222 2.923131 3.147780 3.341004 

2.283267 2.316348 2.284089 2.182083 2.005862 1.833614 1.684565 1.588250 1.562582 1.614829 1.742941 1.942118 2.173529 2.422795 2.642290 2.822482 2.978598 3.075635 

0.208364 0.209521 0.209635 0.224538 0.431755 0.681412 0.867610 1.010490 1.152878 1.319585 1.529064 1.763730 2.014754 2.237536 2.429851 2.572802 2.677613 2.752276 

0.210477 0.401368 0.654904 0.898452 1.052049 1.127277 1.169468 1.214292 1.293834 1.432595 1.623569 1.860675 2.122534 2.373797 2.573429 2.738897 2.875836 2.971463 

2.414754 2.788845 2.793778 2.572226 2.273732 1.920752 1.655047 1.479458 1.418077 1.465658 1.605224 1.828769 2.114653 2.412282 2.673568 2.907240 3.081262 3.207398 

0.219553 0.225191 0.251528 0.385068 0.628740 0.827860 0.975333 1.104200 1.235927 1.399478 1.593489 1.821614 2.075994 2.333193 2.549906 2.741207 2.915582 3.047091 

5.611697 5.059193 4.326806 3.474932 2.645770 2.075609 1.691098 1.478961 1.426281 1.502833 1.667936 1.893473 2.143425 2.378320 2.560693 2.708895 2.818769 2.917264 

0.243162 0.563828 1.030067 1.344630 1.496042 1.520078 1.490423 1.459667 1.466673 1.538322 1.675104 1.875742 2.127099 2.391948 2.627464 2.844626 3.014858 3.143604 

5.777332 4.897038 3.694315 2.639442 1.922516 1.566805 1.384706 1.318576 1.345233 1.457060 1.627018 1.847009 2.098655 2.352387 2.565715 2.746489 2.905312 3.016395 

2.957116 2.618864 2.311878 2.028912 1.783993 1.592328 1.461596 1.394952 1.411536 1.512222 1.676614 1.891105 2.135249 2.377805 2.581329 2.760822 2.928002 3.055044 

0.177018 0.185936 0.197443 0.231634 0.534157 0.933047 1.177086 1.340720 1.491447 1.652770 1.842445 2.059075 2.271205 2.467802 2.623818 2.736321 2.827731 2.877508 

1.090300 1.431661 1.643022 1.722127 1.727207 1.690565 1.646806 1.626796 1.653399 1.740126 1.891815 2.110337 2.377742 2.645855 2.934382 3.186615 3.396992 3.563921 

0.223706 0.581773 1.335658 1.865354 2.092504 2.089975 1.976283 1.836662 1.730424 1.692297 1.737544 1.865388 2.068054 2.316915 2.537067 2.751561 2.955153 3.109838 

0.330929 0.724727 1.126271 1.394748 1.507236 1.527817 1.511438 1.512304 1.547774 1.639152 1.781735 1.964818 2.147885 2.333111 2.477802 2.604920 2.707243 2.789514 

0.994380 1.094290 1.129943 1.135993 1.123813 1.111956 1.119823 1.165440 1.263791 1.426631 1.640072 1.898602 2.184000 2.460467 2.701345 2.921061 3.091251 3.222579 

8.761481 7.779858 6.686428 5.571916 4.296639 3.174229 2.464090 2.079065 1.891723 1.854629 1.918432 2.055762 2.224503 2.405502 2.558260 2.687124 2.785557 2.881575 

0.198707 0.223088 0.463728 0.927908 1.235068 1.349573 1.379291 1.390755 1.436064 1.530537 1.686063 1.890751 2.123867 2.353354 2.530718 2.673858 2.772960 2.857253 

0.221657 0.284274 0.624058 0.977923 1.212996 1.319447 1.367925 1.416459 1.488685 1.611303 1.784218 1.999537 2.220033 2.436022 2.613558 2.761700 2.892658 2.984983 

0.213777 0.221276 0.385820 0.793521 1.095463 1.204742 1.227941 1.226859 1.271864 1.391708 1.595582 1.861440 2.174097 2.486413 2.760304 3.010170 3.196462 3.334476 

0.178685 0.204477 0.379639 0.695965 0.933878 1.083385 1.169331 1.236496 1.315308 1.430885 1.586788 1.789364 2.036928 2.308743 2.545773 2.768915 2.981265 3.144134 

0.516586 0.683462 0.821260 0.937443 1.015234 1.090022 1.181092 1.283899 1.417421 1.586153 1.772059 1.971791 2.176388 2.367284 2.514839 2.636193 2.732935 2.799259 

2.554150 2.722714 2.581620 2.286817 1.966069 1.713411 1.545228 1.473963 1.498295 1.610255 1.795929 2.042998 2.326781 2.586787 2.859365 3.094512 3.289234 3.443223 

2.264041 1.623761 1.268332 1.073528 0.979511 0.951812 0.988234 1.080674 1.216604 1.395733 1.600099 1.821253 2.048525 2.258074 2.446609 2.597343 2.716536 2.806676 

0.940331 1.481391 1.795000 1.892393 1.832115 1.703908 1.572269 1.484745 1.468744 1.533641 1.673159 1.867070 2.092416 2.321025 2.503354 2.667707 2.801894 2.932737 

2.509592 2.569185 2.559993 2.472345 2.326449 2.130168 1.938428 1.785340 1.702355 1.704082 1.788235 1.938273 2.132494 2.339128 2.508170 2.655993 2.768823 2.864049 

0.153233 0.168727 0.238423 0.659736 1.083895 1.329268 1.449225 1.525337 1.596498 1.701723 1.851837 2.050422 2.268161 2.497970 2.712762 2.919153 3.082916 3.211772 

2.114150 2.360793 2.454906 2.418787 2.258928 2.032597 1.807006 1.629435 1.537053 1.545877 1.653734 1.842485 2.087001 2.345735 2.563957 2.751968 2.912745 3.024212 

6.220385 5.219702 4.004968 2.858428 2.082476 1.663129 1.463465 1.394989 1.418636 1.515455 1.672867 1.877446 2.116214 2.366698 2.586615 2.780301 2.960628 3.088916 

0.193848 0.199791 0.206669 0.307911 0.532935 0.857222 1.130451 1.344569 1.550407 1.742771 1.942252 2.155726 2.374745 2.570694 2.755590 2.933060 3.069210 3.176209 

0.175334 0.242634 0.771132 1.514082 1.877010 1.983364 1.979904 1.947112 1.935585 1.974890 2.066659 2.206633 2.383012 2.543712 2.689658 2.797266 2.891342 2.935781 

0.204939 0.256111 0.380020 0.558028 0.723433 0.853007 0.964857 1.079549 1.215305 1.386826 1.590021 1.829379 2.099412 2.374798 2.614491 2.839375 3.018406 3.155914 

3.655180 3.378053 3.048107 2.704006 2.388343 2.098554 1.880674 1.743980 1.688009 1.712685 1.811045 1.973361 2.155887 2.351382 2.502680 2.631748 2.727914 2.814205 

0.313205 0.378747 0.619534 0.856305 1.012540 1.109230 1.180728 1.250807 1.342588 1.462640 1.621772 1.819192 2.052077 2.304711 2.518492 2.715706 2.893257 3.022084 

0.538083 1.254640 1.745411 1.915217 1.896160 1.776239 1.663372 1.597474 1.599700 1.678341 1.829462 2.043961 2.272649 2.499850 2.696668 2.873833 3.005710 3.105931 

1.223682 1.398968 1.479742 1.499524 1.470883 1.417293 1.367453 1.350252 1.387589 1.487983 1.648004 1.841251 2.055986 2.252397 2.430902 2.570127 2.682761 2.768164 

0.179714 0.185895 0.193232 0.428784 0.936494 1.274034 1.407294 1.472053 1.529972 1.629010 1.776728 1.963219 2.149494 2.326232 2.453689 2.551033 2.618636 2.664823 

0.175222 0.225009 0.476302 0.724645 0.867864 0.938513 0.986474 1.058365 1.167939 1.338398 1.569759 1.837055 2.129244 2.410080 2.649074 2.862923 3.028041 3.153748 

1.857394 1.766357 1.644139 1.522971 1.404716 1.318415 1.270716 1.272220 1.330043 1.448884 1.616646 1.824994 2.057806 2.293894 2.478219 2.638145 2.761697 2.871591 

5.611502 5.246669 4.757785 4.140941 3.438670 2.799894 2.319325 2.011757 1.849404 1.817177 1.883481 2.029102 2.214279 2.421639 2.610238 2.774166 2.930230 3.047601 

1.548207 1.959665 2.048701 1.910426 1.737346 1.587610 1.484504 1.465681 1.510295 1.627326 1.811674 2.057589 2.339194 2.594375 2.857621 3.076784 3.252190 3.386476 

0.201506 0.361321 0.666435 0.946436 1.122905 1.211684 1.258063 1.295413 1.354479 1.459153 1.608702 1.799383 2.015957 2.218528 2.402714 2.543015 2.655959 2.741916 

0.175224 0.187314 0.234762 0.320193 0.509324 0.676880 0.815376 0.937026 1.091385 1.277929 1.508431 1.763697 2.039978 2.316514 2.546237 2.755267 2.953320 3.106899 

0.164143 0.194166 0.352248 0.643812 0.876696 1.020226 1.112478 1.186393 1.276824 1.407993 1.581227 1.797837 2.049037 2.310366 2.527354 2.720840 2.894302 3.022946 

0.196952 0.220845 0.235958 0.466797 0.803957 1.089721 1.263544 1.412717 1.554594 1.721732 1.923568 2.139296 2.370201 2.569434 2.747879 2.906705 3.018432 3.097849 

0.175285 0.198609 0.422528 0.942580 1.245973 1.348346 1.346796 1.339787 1.372483 1.471152 1.635268 1.862924 2.136956 2.420270 2.673342 2.902134 3.078777 3.212014 

0.732730 0.934491 1.055526 1.118968 1.124603 1.122067 1.143862 1.188742 1.287877 1.449043 1.673504 1.938398 2.230314 2.508612 2.748324 2.962941 3.122397 3.241538 

1.760332 1.945723 2.019024 1.964416 1.848410 1.696915 1.551839 1.451447 1.422927 1.479467 1.620530 1.832433 2.094908 2.372174 2.614438 2.822172 3.005954 3.132062 

0.206637 0.248070 0.772074 1.399375 1.790077 1.935271 1.915709 1.853740 1.815343 1.834730 1.920415 2.068476 2.243343 2.431184 2.593957 2.726268 2.840179 2.911750 

2.918915 2.593256 2.273422 1.978371 1.754224 1.599645 1.518448 1.509850 1.571007 1.695785 1.873115 2.091512 2.332126 2.542665 2.743835 2.937455 3.090636 3.216953 

0.229813 0.432139 0.778211 1.087236 1.295182 1.398969 1.443059 1.473123 1.511976 1.590055 1.718447 1.897703 2.124987 2.376223 2.602922 2.810763 3.010081 3.150704 

0.335201 0.740606 1.121568 1.392888 1.525609 1.563565 1.562083 1.552303 1.579255 1.657659 1.786001 1.958247 2.135328 2.321484 2.462766 2.585187 2.680574 2.751458 

2.716183 2.624531 2.275068 1.897627 1.589935 1.368345 1.251825 1.222938 1.273065 1.395355 1.566501 1.776999 2.012175 2.237738 2.445691 2.612839 2.742493 2.850250 

0.538014 0.767742 0.912446 0.968172 0.972012 0.966261 0.980245 1.039748 1.143809 1.307646 1.533752 1.804073 2.116805 2.433544 2.719604 2.989623 3.203023 3.368967 

0.195738 0.204259 0.238570 0.489514 1.009517 1.395633 1.620694 1.740999 1.832290 1.940363 2.068742 2.217274 2.376085 2.508508 2.625178 2.720508 2.797447 2.879039 

3.492335 3.529988 3.320871 2.973771 2.548713 2.231761 1.953266 1.800181 1.746113 1.781229 1.894027 2.074285 2.300050 2.503957 2.700557 2.876737 3.000462 3.083240 

0.163014 0.176138 0.278954 0.602765 0.925513 1.114539 1.209678 1.273053 1.348540 1.469381 1.638884 1.856108 2.106852 2.359187 2.565404 2.745046 2.904878 3.020159 

0.207251 0.208266 0.207325 0.204433 0.352824 0.717205 0.993897 1.171785 1.305900 1.457472 1.641360 1.868321 2.131165 2.397390 2.625831 2.817383 2.988174 3.097806 

0.759316 1.604942 2.020029 2.134032 2.030092 1.873488 1.718556 1.612865 1.579596 1.625980 1.748990 1.945563 2.174930 2.427751 2.659743 2.879248 3.056093 3.196749 

4.373656 3.696924 2.991468 2.441275 2.027164 1.773426 1.622517 1.558084 1.572896 1.663456 1.823367 2.046876 2.288305 2.532890 2.747579 2.942960 3.083112 3.183673 

0.189020 0.511604 0.971043 1.282823 1.440398 1.483795 1.471993 1.452215 1.461758 1.523925 1.648682 1.834128 2.072643 2.338537 2.572971 2.791220 2.993270 3.143725 

0.223922 0.250986 0.661520 1.257460 1.628462 1.753547 1.762395 1.723266 1.726038 1.801855 1.960820 2.162224 2.395061 2.606980 2.786331 2.946971 3.059538 3.143768 


----------------------------------------------------------------------
**********************************************************************
----------------------------------------------------------------------
Population correlation tau for the joystick task. Rows: Bootstrap. Columns: Frequency (Hz).
#Rows: 100.000000
#Cols: 18.000000

Column values: 
0.100000 0.141243 0.199601 0.281690 0.398406 0.561798 0.793651 1.123596 1.587302 2.222222 3.125000 4.545455 6.250000 9.090909 12.500000 16.666667 25.000000 33.333333 

Rows: 
2.117327 2.142890 2.219032 2.333494 2.483390 2.636072 2.760649 2.827668 2.823156 2.759197 2.668039 2.582915 2.524613 2.500772 2.509057 2.541926 2.590799 2.648759 

2.290724 2.359086 2.459502 2.588277 2.747707 2.916788 3.059536 3.132652 3.107729 2.993433 2.857054 2.745094 2.672814 2.640090 2.638317 2.657182 2.687819 2.722501 

2.021025 2.121299 2.260959 2.430380 2.626697 2.830981 3.020709 3.167116 3.250241 3.253422 3.196534 3.111421 3.001816 2.956374 2.946740 2.961805 2.997487 3.082379 

2.435688 2.450505 2.501205 2.580159 2.675343 2.770653 2.841917 2.865217 2.828289 2.748996 2.657206 2.577300 2.522836 2.497016 2.496587 2.515551 2.547686 2.587839 

2.501535 2.559219 2.649838 2.777004 2.942215 3.144123 3.351804 3.550091 3.711721 3.813540 3.847798 3.828551 3.784033 3.741489 3.717019 3.715031 3.732098 3.761652 

2.078964 2.159887 2.261278 2.378580 2.488259 2.564309 2.583317 2.539161 2.451191 2.354623 2.256654 2.212758 2.212159 2.266357 2.318299 2.382718 2.451348 2.518797 

2.450644 2.483270 2.546026 2.633929 2.739409 2.851861 2.954996 3.029205 3.055720 3.034081 2.984783 2.934623 2.904535 2.902802 2.927242 2.962063 3.005239 3.070339 

2.645998 2.671655 2.714822 2.776403 2.854218 2.939140 3.016613 3.067383 3.071469 3.047467 2.983231 2.910572 2.823040 2.789788 2.780456 2.791254 2.810893 2.835292 

2.769846 2.728022 2.721965 2.755558 2.832233 2.941459 3.068578 3.193204 3.287844 3.336669 3.334352 3.295156 3.244134 3.203114 3.182533 3.182273 3.196875 3.219677 

2.405772 2.505227 2.626746 2.764041 2.912262 3.071751 3.225226 3.360407 3.460394 3.509980 3.505817 3.462113 3.405446 3.359989 3.338194 3.340856 3.362213 3.394879 

2.163247 2.239009 2.354741 2.512404 2.687159 2.845927 2.952042 2.970975 2.893168 2.751513 2.596295 2.463932 2.371447 2.319761 2.302418 2.310767 2.336774 2.373793 

2.468580 2.471803 2.532869 2.649473 2.814890 3.011276 3.210288 3.371678 3.463639 3.470882 3.407149 3.307597 3.209467 3.137554 3.100915 3.097003 3.117527 3.153334 

2.432821 2.447849 2.497828 2.577507 2.677024 2.777077 2.852744 2.882243 2.853226 2.781558 2.696736 2.623084 2.573108 2.549328 2.548403 2.564715 2.592790 2.628152 

2.012584 2.115733 2.257418 2.437403 2.637593 2.836928 3.014854 3.148465 3.217466 3.229764 3.180437 3.073159 2.988583 2.927955 2.899860 2.901961 2.922814 2.957585 

2.242986 2.247496 2.316726 2.445835 2.620818 2.821888 3.025591 3.203520 3.326440 3.376587 3.352739 3.275352 3.177558 3.090117 2.997750 2.972456 2.973966 3.030536 

2.482214 2.530160 2.604809 2.699792 2.806024 2.911750 3.001702 3.056790 3.056410 3.015917 2.941021 2.843556 2.792520 2.775212 2.790156 2.829886 2.878317 2.932066 

2.605355 2.599009 2.631036 2.696643 2.783592 2.871515 2.932267 2.964130 2.932714 2.862983 2.759171 2.705658 2.682243 2.688367 2.717591 2.761384 2.812119 2.858021 

1.818204 1.929470 2.080408 2.266673 2.490901 2.721334 2.933090 3.100037 3.197164 3.241260 3.221383 3.177985 3.142864 3.135226 3.158760 3.206343 3.267229 3.332615 

2.186728 2.251187 2.354480 2.483332 2.622582 2.751472 2.845102 2.882809 2.863720 2.808354 2.749047 2.713976 2.716093 2.756204 2.827772 2.912244 3.016882 3.103013 

2.244886 2.313358 2.413573 2.536229 2.663315 2.770049 2.827839 2.813094 2.731994 2.617031 2.506182 2.426312 2.388016 2.389179 2.421357 2.474040 2.537661 2.605165 

2.373455 2.430780 2.521165 2.639080 2.777446 2.927205 3.073039 3.192104 3.262292 3.271457 3.226500 3.152758 3.080313 3.011131 2.996994 3.011513 3.077737 3.131600 

2.212861 2.291952 2.410418 2.567013 2.755755 2.966920 3.180269 3.369499 3.506994 3.576634 3.583834 3.554965 3.523264 3.513397 3.533966 3.580999 3.644762 3.715637 

2.377815 2.402059 2.468605 2.576959 2.722019 2.894018 3.074152 3.237022 3.355197 3.411739 3.406628 3.357668 3.291731 3.232256 3.192396 3.175238 3.177556 3.193918 

2.335775 2.318406 2.364504 2.467742 2.609000 2.757238 2.872404 2.919436 2.886111 2.795644 2.685963 2.586097 2.511523 2.466552 2.448577 2.452077 2.471078 2.500264 

2.536247 2.547263 2.600960 2.690205 2.804034 2.925042 3.029736 3.090825 3.081626 3.002460 2.889625 2.780711 2.698381 2.650720 2.637297 2.651933 2.686553 2.729768 

2.286090 2.313065 2.382714 2.488423 2.619665 2.761957 2.899108 3.012518 3.082036 3.110493 3.090855 3.045196 2.974229 2.948293 2.945603 2.964415 3.028031 3.075850 

2.313790 2.350979 2.430498 2.545646 2.682235 2.822575 2.946188 3.028462 3.050236 3.032175 2.953097 2.825631 2.737038 2.672266 2.636157 2.626668 2.638188 2.664306 

2.455125 2.463190 2.520892 2.631392 2.789941 2.980368 3.178975 3.346240 3.452265 3.477523 3.427356 3.328528 3.216809 3.120247 3.021318 2.988010 2.979301 2.988169 

2.235721 2.318853 2.425341 2.558633 2.719485 2.898254 3.077342 3.233373 3.333594 3.368041 3.340681 3.276638 3.207041 3.153094 3.122342 3.112947 3.119128 3.135047 

2.623081 2.564588 2.579013 2.659604 2.792919 2.956539 3.121949 3.258426 3.330440 3.320093 3.231642 3.098779 2.968570 2.831838 2.785953 2.778836 2.801437 2.836278 

2.234728 2.355166 2.492711 2.655095 2.819836 2.959964 3.050447 3.071606 3.013757 2.900517 2.774179 2.664676 2.586961 2.545379 2.536610 2.553634 2.588735 2.617983 

2.536363 2.582786 2.648950 2.735957 2.839802 2.950385 3.050194 3.118459 3.137844 3.108370 3.046400 2.972479 2.908103 2.863186 2.838086 2.830963 2.838416 2.855890 

2.301155 2.339518 2.417650 2.532952 2.672918 2.812274 2.913115 2.940840 2.916761 2.788518 2.680883 2.597469 2.552262 2.545622 2.569965 2.615008 2.671807 2.731131 

2.439971 2.492027 2.572247 2.669751 2.768359 2.846922 2.881873 2.852797 2.766172 2.652316 2.546096 2.471962 2.439647 2.446552 2.483781 2.540269 2.606212 2.674513 

2.419615 2.428468 2.491611 2.598717 2.731484 2.865294 2.972506 3.029078 3.023017 2.964687 2.883929 2.812051 2.766161 2.750582 2.759237 2.787734 2.829095 2.876718 

2.165992 2.284570 2.431293 2.587798 2.737312 2.860529 2.932697 2.928626 2.845948 2.714439 2.577161 2.467026 2.399330 2.372669 2.377951 2.403799 2.440014 2.479197 

1.942344 2.064141 2.235321 2.429300 2.642911 2.845294 3.001881 3.077209 3.085926 2.997890 2.836283 2.727266 2.653280 2.618983 2.619883 2.646485 2.689210 2.735824 

2.352671 2.361603 2.409137 2.493686 2.607963 2.735216 2.849561 2.922184 2.932761 2.910958 2.819700 2.753486 2.707931 2.688063 2.691221 2.711243 2.742185 2.778601 

2.316164 2.318418 2.363987 2.448787 2.564276 2.698593 2.838259 2.968029 3.069371 3.134773 3.153791 3.138903 3.109325 3.084483 3.076712 3.089141 3.118339 3.158314 

2.537174 2.581543 2.659514 2.772144 2.914991 3.076346 3.235330 3.357941 3.421598 3.415206 3.350007 3.254079 3.156713 3.077672 3.005152 2.977337 2.968495 2.973464 

2.017470 2.094661 2.207663 2.351778 2.529294 2.715881 2.893385 3.036814 3.121789 3.139631 3.104432 3.044220 2.985770 2.945075 2.927106 2.928698 2.945237 2.971330 

2.601860 2.632070 2.686860 2.758596 2.833161 2.890910 2.908428 2.868729 2.782176 2.679233 2.590608 2.535017 2.517233 2.532150 2.570019 2.620871 2.677234 2.734075 

2.500903 2.546421 2.624766 2.734258 2.871954 3.032779 3.187656 3.318442 3.399685 3.411961 3.354350 3.248572 3.129262 3.005741 2.937851 2.903954 2.898777 2.913978 

1.649995 1.777888 1.952032 2.171484 2.428223 2.704851 2.968084 3.184243 3.322269 3.360665 3.305881 3.191483 3.021854 2.921940 2.864473 2.843014 2.848899 2.873789 

2.411904 2.415852 2.459114 2.538351 2.645829 2.770098 2.894856 2.999827 3.066224 3.086644 3.071547 3.039796 3.011892 3.000866 3.011810 3.041580 3.076586 3.140326 

2.454907 2.484458 2.554557 2.664877 2.812320 2.988371 3.178300 3.348894 3.479650 3.553208 3.568139 3.540823 3.497520 3.460643 3.441637 3.442073 3.458141 3.484481 

2.324029 2.356462 2.430589 2.540875 2.675168 2.816734 2.947487 3.048479 3.105779 3.115617 3.087855 3.044166 3.009333 2.988532 2.988274 3.005656 3.034650 3.089492 

2.178497 2.272173 2.398578 2.560670 2.749415 2.951704 3.149379 3.321597 3.449137 3.518745 3.531459 3.505070 3.466027 3.436477 3.428606 3.443234 3.474989 3.516931 

2.190744 2.275721 2.410296 2.576365 2.779552 3.006309 3.235089 3.418702 3.525452 3.533269 3.452605 3.322463 3.187498 3.077634 2.980819 2.944065 2.931176 2.934844 

2.761083 2.753838 2.772405 2.811365 2.858893 2.895858 2.898453 2.843314 2.740264 2.621142 2.516233 2.445030 2.414072 2.419963 2.454650 2.508497 2.572265 2.639063 

2.363867 2.393155 2.464923 2.575509 2.715395 2.870093 3.019544 3.134704 3.202401 3.204830 3.158004 3.090069 3.027509 2.958931 2.946948 2.950527 2.968324 2.993914 

2.329136 2.308378 2.345724 2.432796 2.552190 2.681472 2.796906 2.881625 2.923283 2.920861 2.866291 2.821198 2.789011 2.782165 2.803825 2.849688 2.903799 2.963370 

2.413121 2.455272 2.532103 2.632224 2.736142 2.817753 2.848784 2.812437 2.719184 2.600882 2.490288 2.408951 2.363484 2.350608 2.362900 2.392054 2.430772 2.473596 

2.301349 2.328541 2.384586 2.464273 2.558109 2.651597 2.726176 2.762958 2.754311 2.711745 2.657986 2.614861 2.595114 2.601463 2.629721 2.673036 2.724150 2.774650 

2.204600 2.276421 2.385785 2.535350 2.714209 2.906282 3.092134 3.250740 3.363641 3.421432 3.429294 3.406626 3.379097 3.365983 3.375233 3.405280 3.449841 3.501945 

2.880467 2.742073 2.667433 2.650774 2.673266 2.711308 2.735308 2.723049 2.670616 2.594170 2.518368 2.463278 2.438497 2.443188 2.470720 2.512594 2.561220 2.611541 

2.468520 2.455089 2.487547 2.564127 2.677582 2.816066 2.964823 3.106672 3.223633 3.302068 3.337355 3.338618 3.325317 3.316313 3.321559 3.341721 3.372211 3.407368 

2.892749 2.798587 2.765644 2.782366 2.837395 2.914215 2.989371 3.039064 3.040693 2.988966 2.906722 2.822417 2.756143 2.716675 2.704143 2.714039 2.740095 2.774916 

2.429175 2.470634 2.544560 2.644649 2.759772 2.876095 2.976741 3.042210 3.053190 3.009755 2.957095 2.860854 2.802737 2.768845 2.759495 2.770701 2.794142 2.823815 

2.527939 2.625231 2.751620 2.895463 3.050995 3.191553 3.294147 3.338716 3.315135 3.230764 3.115185 2.990439 2.921687 2.899149 2.916179 2.960495 3.044857 3.113997 

2.800247 2.811879 2.856711 2.931212 3.025841 3.124346 3.204723 3.240620 3.223005 3.143411 3.044785 2.954470 2.894168 2.870570 2.876117 2.904588 2.946649 3.017576 

2.279502 2.336536 2.424356 2.540198 2.676458 2.823731 2.968291 3.090195 3.168335 3.196802 3.181778 3.131661 3.092815 3.071173 3.091495 3.114311 3.151060 3.195342 

2.661626 2.735807 2.817351 2.905324 3.010843 3.093959 3.161713 3.205382 3.218615 3.201626 3.165654 3.129931 3.110296 3.114015 3.139617 3.180106 3.227692 3.276203 

2.690879 2.593149 2.572243 2.613869 2.695573 2.787489 2.856403 2.883583 2.825930 2.727480 2.609803 2.505029 2.433621 2.401683 2.404492 2.432817 2.476710 2.528170 

2.571606 2.565636 2.597099 2.666108 2.769118 2.896277 3.031007 3.150319 3.233272 3.265781 3.255061 3.223378 3.196720 3.192301 3.214423 3.257946 3.314170 3.374603 

1.704053 1.817036 1.963867 2.139710 2.328119 2.506591 2.646023 2.724661 2.736734 2.696421 2.630789 2.566834 2.522354 2.504381 2.511473 2.537605 2.575700 2.619854 

2.088772 2.137804 2.236876 2.385286 2.573892 2.780660 2.975609 3.122290 3.208153 3.199032 3.117400 3.001241 2.856126 2.784903 2.750850 2.749634 2.773366 2.810214 

2.657009 2.658135 2.700464 2.778089 2.881139 2.996624 3.108179 3.194764 3.237810 3.231402 3.182839 3.112390 3.022797 2.979147 2.960722 2.967279 3.017926 3.057319 

2.234438 2.266109 2.334466 2.436288 2.562110 2.693922 2.812208 2.898533 2.939143 2.933595 2.912556 2.852545 2.820475 2.812886 2.833546 2.879025 2.934684 2.997872 

2.323466 2.379109 2.474400 2.601998 2.750540 2.908590 3.054183 3.159961 3.199551 3.168880 3.091367 2.999370 2.923316 2.878708 2.863477 2.874334 2.904115 2.945821 

2.793957 2.703557 2.672141 2.693993 2.758384 2.849293 2.946473 3.027497 3.084894 3.098218 3.078336 3.044063 3.016753 3.009340 2.994526 3.057463 3.100662 3.148056 

2.097149 2.159376 2.262856 2.395872 2.548654 2.697450 2.817179 2.885320 2.890456 2.841576 2.766348 2.695215 2.649205 2.635387 2.652509 2.694128 2.751446 2.811026 

2.254002 2.298459 2.378986 2.491226 2.623306 2.756891 2.867761 2.930506 2.932601 2.880444 2.801141 2.724857 2.671715 2.649014 2.654427 2.680006 2.717611 2.762639 

2.324064 2.366080 2.448320 2.568060 2.718701 2.882051 3.025640 3.108394 3.124252 3.048340 2.924918 2.772990 2.676296 2.609585 2.571877 2.557989 2.561479 2.576328 

2.219994 2.301869 2.410937 2.538521 2.669174 2.783348 2.858082 2.871831 2.821680 2.728484 2.623659 2.532988 2.470120 2.438486 2.434170 2.450314 2.479839 2.516836 

2.269382 2.295806 2.363712 2.468702 2.601177 2.744811 2.877255 2.969355 3.018307 3.001334 2.944874 2.879690 2.804488 2.789716 2.804202 2.842379 2.896843 2.951072 

2.068648 2.133990 2.244362 2.403084 2.597690 2.807182 3.004532 3.148960 3.221515 3.196415 3.101563 2.981341 2.843791 2.782451 2.759080 2.768065 2.798822 2.838936 

2.083136 2.167349 2.290887 2.450190 2.630685 2.810748 2.964900 3.065359 3.096062 3.065442 3.001058 2.933035 2.881790 2.856423 2.854747 2.871306 2.900838 2.937007 

2.124441 2.180164 2.275048 2.416563 2.590999 2.784975 2.983349 3.165314 3.305901 3.388684 3.408928 3.379056 3.322804 3.265803 3.225685 3.209231 3.214870 3.236959 

2.697026 2.669435 2.692709 2.759880 2.857717 2.971802 3.089474 3.183265 3.234980 3.233331 3.182539 3.102883 3.003569 2.941110 2.906609 2.898733 2.910911 2.935883 

2.013907 2.104051 2.236586 2.400142 2.579808 2.739682 2.848113 2.880235 2.832970 2.732898 2.620036 2.525854 2.465731 2.441887 2.448741 2.478015 2.521678 2.565335 

2.756014 2.657316 2.622344 2.646053 2.719610 2.828845 2.952965 3.062048 3.138999 3.152865 3.113507 3.044581 2.941191 2.897412 2.881949 2.890075 2.914408 2.949526 

2.303161 2.344103 2.425983 2.544129 2.689193 2.846404 2.992513 3.098552 3.141806 3.119258 3.049489 2.964891 2.889590 2.835326 2.805147 2.797470 2.805737 2.825316 

2.726809 2.653654 2.615945 2.614681 2.641548 2.680642 2.707893 2.704088 2.665857 2.606667 2.548609 2.510215 2.499770 2.515859 2.550787 2.595321 2.641939 2.686010 

2.650319 2.631552 2.663050 2.738416 2.845349 2.972303 3.103352 3.209882 3.280309 3.306107 3.291385 3.252812 3.211730 3.184721 3.178856 3.192797 3.220892 3.256790 

2.275867 2.337297 2.440157 2.583651 2.761216 2.956211 3.141023 3.282686 3.358382 3.364171 3.318977 3.253689 3.196086 3.161576 3.153511 3.167666 3.197075 3.235045 

2.275206 2.328394 2.426855 2.567830 2.739991 2.924563 3.094892 3.222067 3.280551 3.271081 3.213675 3.141824 3.061476 3.031887 3.030206 3.072279 3.106661 3.148728 

2.450758 2.485584 2.567342 2.687072 2.828127 2.968888 3.082605 3.140324 3.125560 3.037072 2.905788 2.752396 2.661514 2.612531 2.601554 2.619485 2.656353 2.703953 

2.698512 2.634009 2.632702 2.689797 2.793681 2.926187 3.061280 3.172321 3.232985 3.235444 3.188213 3.116532 3.025353 2.978058 2.957451 2.960540 2.980011 3.036472 

2.497167 2.457474 2.490268 2.590102 2.743928 2.928145 3.107050 3.236666 3.284724 3.244732 3.141345 3.003068 2.892295 2.810894 2.760930 2.737466 2.733542 2.742623 

2.572256 2.602096 2.676243 2.794957 2.954488 3.144616 3.337125 3.500604 3.598032 3.607870 3.540477 3.433043 3.326709 3.250077 3.212224 3.208830 3.230231 3.266341 

2.402922 2.444787 2.535101 2.674202 2.852384 3.050751 3.241744 3.389677 3.468219 3.467888 3.405206 3.315347 3.232926 3.178678 3.157870 3.165648 3.193127 3.231599 

2.676569 2.699641 2.743016 2.806752 2.890397 2.991134 3.085842 3.150994 3.162784 3.117789 3.063134 2.992030 2.915214 2.894815 2.899836 2.918021 2.943094 2.990603 

2.178443 2.231952 2.338840 2.489011 2.667125 2.846954 2.999535 3.089204 3.106650 3.027601 2.881264 2.688340 2.556261 2.460463 2.402412 2.374720 2.368200 2.374799 

2.499152 2.544211 2.613670 2.705063 2.810671 2.915436 2.996403 3.030089 2.999810 2.926183 2.843483 2.778404 2.744418 2.740586 2.760920 2.797208 2.840464 2.881519 

2.525872 2.508305 2.547225 2.639618 2.779750 2.960422 3.169171 3.377503 3.554864 3.668188 3.699845 3.660067 3.582086 3.503673 3.450755 3.432805 3.447242 3.485801 

1.612457 1.727257 1.882530 2.068680 2.271532 2.477263 2.642033 2.737836 2.755626 2.711918 2.640670 2.574866 2.534268 2.524692 2.542419 2.579669 2.628357 2.681935 

1.857763 1.951045 2.090186 2.268880 2.478278 2.690204 2.871847 2.986553 3.011509 2.957457 2.864909 2.773696 2.706958 2.672863 2.668574 2.687301 2.721394 2.762413 

2.195354 2.196516 2.256173 2.371325 2.530165 2.712512 2.892344 3.040206 3.131432 3.153667 3.121683 3.062861 3.004376 2.963094 2.944744 2.947675 2.966376 2.994847 

2.596760 2.625415 2.680599 2.758973 2.854090 2.954412 3.042664 3.102202 3.117568 3.087906 3.055907 2.988585 2.964541 2.966753 2.988897 3.021011 3.073760 3.112324 
