# Supplementary material for: Distinct dynamics of neuronal activity during concurrent motor planning and execution
Source: Nat Commun. 2021 Sep 10;12:5390. doi: 10.1038/s41467-021-25558-8 (PMC8433382; doi:10.1038/s41467-021-25558-8)
Supplement: Supplementary file 5 — Source Data [file 41467_2021_25558_MOESM5_ESM.zip › Source Data/SFigure7/MS_Figure7A.txt]

SubThresTraut_VelocityFreqCorrelation_Analysis_v7.m
----------------------------------------------------------------------
**********************************************************************
----------------------------------------------------------------------
Temporal correlations for locomotor task high-frequency. Rows: Animals. Columns: 10 ms bins.
#Rows: 6.000000
#Cols: 201.000000

Column values: 
-100.000000 -99.000000 -98.000000 -97.000000 -96.000000 -95.000000 -94.000000 -93.000000 -92.000000 -91.000000 -90.000000 -89.000000 -88.000000 -87.000000 -86.000000 -85.000000 -84.000000 -83.000000 -82.000000 -81.000000 -80.000000 -79.000000 -78.000000 -77.000000 -76.000000 -75.000000 -74.000000 -73.000000 -72.000000 -71.000000 -70.000000 -69.000000 -68.000000 -67.000000 -66.000000 -65.000000 -64.000000 -63.000000 -62.000000 -61.000000 -60.000000 -59.000000 -58.000000 -57.000000 -56.000000 -55.000000 -54.000000 -53.000000 -52.000000 -51.000000 -50.000000 -49.000000 -48.000000 -47.000000 -46.000000 -45.000000 -44.000000 -43.000000 -42.000000 -41.000000 -40.000000 -39.000000 -38.000000 -37.000000 -36.000000 -35.000000 -34.000000 -33.000000 -32.000000 -31.000000 -30.000000 -29.000000 -28.000000 -27.000000 -26.000000 -25.000000 -24.000000 -23.000000 -22.000000 -21.000000 -20.000000 -19.000000 -18.000000 -17.000000 -16.000000 -15.000000 -14.000000 -13.000000 -12.000000 -11.000000 -10.000000 -9.000000 -8.000000 -7.000000 -6.000000 -5.000000 -4.000000 -3.000000 -2.000000 -1.000000 0.000000 1.000000 2.000000 3.000000 4.000000 5.000000 6.000000 7.000000 8.000000 9.000000 10.000000 11.000000 12.000000 13.000000 14.000000 15.000000 16.000000 17.000000 18.000000 19.000000 20.000000 21.000000 22.000000 23.000000 24.000000 25.000000 26.000000 27.000000 28.000000 29.000000 30.000000 31.000000 32.000000 33.000000 34.000000 35.000000 36.000000 37.000000 38.000000 39.000000 40.000000 41.000000 42.000000 43.000000 44.000000 45.000000 46.000000 47.000000 48.000000 49.000000 50.000000 51.000000 52.000000 53.000000 54.000000 55.000000 56.000000 57.000000 58.000000 59.000000 60.000000 61.000000 62.000000 63.000000 64.000000 65.000000 66.000000 67.000000 68.000000 69.000000 70.000000 71.000000 72.000000 73.000000 74.000000 75.000000 76.000000 77.000000 78.000000 79.000000 80.000000 81.000000 82.000000 83.000000 84.000000 85.000000 86.000000 87.000000 88.000000 89.000000 90.000000 91.000000 92.000000 93.000000 94.000000 95.000000 96.000000 97.000000 98.000000 99.000000 100.000000 

Rows: 
0.023660 0.024026 0.024400 0.024782 0.025174 0.025575 0.025985 0.026407 0.026839 0.027283 0.027738 0.028206 0.028685 0.029178 0.029683 0.030202 0.030733 0.031278 0.031837 0.032409 0.032995 0.033595 0.034210 0.034838 0.035480 0.036137 0.036809 0.037495 0.038196 0.038912 0.039643 0.040389 0.041151 0.041929 0.042722 0.043532 0.044359 0.045202 0.046063 0.046941 0.047837 0.048750 0.049682 0.050632 0.051601 0.052589 0.053596 0.054622 0.055668 0.056732 0.057816 0.058919 0.060041 0.061182 0.062341 0.063519 0.064714 0.065926 0.067154 0.068397 0.069656 0.070928 0.072213 0.073509 0.074815 0.076129 0.077451 0.078778 0.080108 0.081440 0.082772 0.084102 0.085427 0.086745 0.088054 0.089351 0.090634 0.091900 0.093147 0.094372 0.095572 0.096745 0.097888 0.098998 0.100073 0.101111 0.102108 0.103062 0.103972 0.104834 0.105647 0.106408 0.107117 0.107770 0.108368 0.108907 0.109388 0.109810 0.110171 0.110471 0.110710 0.111198 0.111627 0.111997 0.112307 0.112557 0.112748 0.112880 0.112954 0.112971 0.112931 0.112836 0.112688 0.112487 0.112236 0.111937 0.111590 0.111199 0.110765 0.110291 0.109778 0.109230 0.108648 0.108035 0.107393 0.106725 0.106032 0.105318 0.104584 0.103833 0.103066 0.102287 0.101496 0.100696 0.099889 0.099076 0.098260 0.097441 0.096621 0.095802 0.094984 0.094170 0.093359 0.092554 0.091754 0.090960 0.090174 0.089395 0.088624 0.087861 0.087106 0.086361 0.085624 0.084896 0.084176 0.083465 0.082762 0.082067 0.081381 0.080701 0.080030 0.079365 0.078707 0.078055 0.077409 0.076770 0.076136 0.075507 0.074883 0.074265 0.073652 0.073043 0.072439 0.071840 0.071246 0.070656 0.070072 0.069492 0.068918 0.068349 0.067786 0.067228 0.066676 0.066130 0.065590 0.065056 0.064529 0.064008 0.063493 0.062985 0.062483 0.061988 0.061498 0.061015 0.060537 0.060065 0.059598 0.059136 0.058677 0.058223 0.057771 

0.058575 0.058979 0.059398 0.059835 0.060289 0.060761 0.061251 0.061761 0.062290 0.062838 0.063406 0.063993 0.064601 0.065227 0.065873 0.066538 0.067222 0.067924 0.068644 0.069381 0.070136 0.070908 0.071697 0.072502 0.073322 0.074158 0.075009 0.075875 0.076756 0.077651 0.078560 0.079483 0.080421 0.081372 0.082337 0.083316 0.084309 0.085316 0.086337 0.087372 0.088421 0.089484 0.090562 0.091654 0.092760 0.093881 0.095016 0.096166 0.097329 0.098506 0.099697 0.100902 0.102119 0.103348 0.104589 0.105840 0.107102 0.108372 0.109651 0.110936 0.112227 0.113521 0.114818 0.116116 0.117413 0.118706 0.119995 0.121278 0.122551 0.123812 0.125061 0.126293 0.127507 0.128701 0.129871 0.131016 0.132132 0.133219 0.134272 0.135291 0.136271 0.137213 0.138112 0.138968 0.139777 0.140540 0.141252 0.141914 0.142524 0.143081 0.143582 0.144029 0.144419 0.144753 0.145029 0.145249 0.145411 0.145516 0.145564 0.145557 0.145494 0.145904 0.146260 0.146561 0.146808 0.147002 0.147144 0.147235 0.147276 0.147269 0.147214 0.147113 0.146968 0.146780 0.146552 0.146284 0.145980 0.145641 0.145268 0.144864 0.144431 0.143971 0.143485 0.142977 0.142447 0.141897 0.141330 0.140747 0.140150 0.139540 0.138920 0.138290 0.137653 0.137010 0.136362 0.135710 0.135056 0.134401 0.133745 0.133091 0.132439 0.131790 0.131145 0.130505 0.129870 0.129242 0.128622 0.128009 0.127405 0.126811 0.126227 0.125654 0.125093 0.124544 0.124008 0.123485 0.122977 0.122484 0.122006 0.121545 0.121100 0.120672 0.120262 0.119871 0.119498 0.119144 0.118810 0.118496 0.118202 0.117929 0.117676 0.117444 0.117233 0.117044 0.116875 0.116728 0.116601 0.116495 0.116410 0.116345 0.116299 0.116273 0.116266 0.116277 0.116305 0.116351 0.116413 0.116490 0.116582 0.116688 0.116807 0.116938 0.117080 0.117231 0.117392 0.117561 0.117737 0.117919 0.118107 0.118298 0.118493 

-0.007272 -0.007284 -0.007299 -0.007317 -0.007338 -0.007360 -0.007383 -0.007408 -0.007432 -0.007457 -0.007482 -0.007506 -0.007528 -0.007549 -0.007568 -0.007584 -0.007597 -0.007607 -0.007612 -0.007613 -0.007609 -0.007599 -0.007583 -0.007560 -0.007530 -0.007491 -0.007443 -0.007386 -0.007319 -0.007241 -0.007151 -0.007050 -0.006936 -0.006808 -0.006667 -0.006511 -0.006340 -0.006154 -0.005952 -0.005734 -0.005499 -0.005247 -0.004978 -0.004691 -0.004387 -0.004066 -0.003727 -0.003370 -0.002997 -0.002606 -0.002199 -0.001775 -0.001337 -0.000883 -0.000414 0.000068 0.000562 0.001068 0.001585 0.002112 0.002647 0.003190 0.003739 0.004294 0.004852 0.005414 0.005976 0.006540 0.007102 0.007663 0.008220 0.008774 0.009322 0.009865 0.010401 0.010928 0.011448 0.011957 0.012457 0.012947 0.013424 0.013890 0.014344 0.014785 0.015212 0.015626 0.016025 0.016410 0.016779 0.017133 0.017471 0.017793 0.018097 0.018384 0.018653 0.018903 0.019134 0.019346 0.019537 0.019708 0.019857 0.020080 0.020279 0.020452 0.020598 0.020716 0.020806 0.020867 0.020898 0.020898 0.020867 0.020804 0.020709 0.020582 0.020422 0.020230 0.020005 0.019748 0.019459 0.019139 0.018789 0.018408 0.017999 0.017562 0.017099 0.016610 0.016098 0.015563 0.015008 0.014434 0.013843 0.013236 0.012616 0.011984 0.011343 0.010693 0.010038 0.009378 0.008715 0.008052 0.007390 0.006731 0.006075 0.005426 0.004783 0.004148 0.003523 0.002909 0.002306 0.001716 0.001139 0.000577 0.000029 -0.000503 -0.001018 -0.001518 -0.002000 -0.002465 -0.002912 -0.003342 -0.003754 -0.004147 -0.004522 -0.004879 -0.005217 -0.005537 -0.005839 -0.006122 -0.006387 -0.006633 -0.006860 -0.007069 -0.007260 -0.007432 -0.007585 -0.007720 -0.007836 -0.007932 -0.008010 -0.008068 -0.008106 -0.008124 -0.008123 -0.008100 -0.008056 -0.007991 -0.007904 -0.007795 -0.007663 -0.007508 -0.007329 -0.007126 -0.006898 -0.006645 -0.006367 -0.006064 -0.005735 -0.005380 -0.005000 -0.004594 -0.004162 

0.070083 0.070115 0.070153 0.070197 0.070248 0.070307 0.070373 0.070448 0.070532 0.070625 0.070728 0.070841 0.070965 0.071101 0.071248 0.071406 0.071577 0.071761 0.071956 0.072165 0.072387 0.072621 0.072869 0.073130 0.073404 0.073691 0.073991 0.074304 0.074630 0.074970 0.075322 0.075687 0.076065 0.076457 0.076861 0.077278 0.077709 0.078153 0.078611 0.079083 0.079569 0.080070 0.080586 0.081117 0.081665 0.082228 0.082808 0.083405 0.084020 0.084653 0.085305 0.085975 0.086664 0.087372 0.088100 0.088848 0.089615 0.090401 0.091206 0.092029 0.092871 0.093730 0.094606 0.095498 0.096404 0.097323 0.098255 0.099196 0.100147 0.101105 0.102067 0.103033 0.104000 0.104966 0.105928 0.106884 0.107833 0.108770 0.109695 0.110605 0.111496 0.112368 0.113217 0.114042 0.114841 0.115610 0.116349 0.117056 0.117729 0.118366 0.118967 0.119529 0.120053 0.120536 0.120979 0.121382 0.121742 0.122062 0.122339 0.122576 0.122772 0.123698 0.124589 0.125445 0.126267 0.127055 0.127809 0.128530 0.129219 0.129876 0.130502 0.131098 0.131665 0.132205 0.132717 0.133204 0.133666 0.134104 0.134519 0.134913 0.135286 0.135640 0.135975 0.136293 0.136594 0.136879 0.137148 0.137404 0.137646 0.137875 0.138091 0.138296 0.138489 0.138672 0.138844 0.139007 0.139160 0.139303 0.139438 0.139563 0.139681 0.139790 0.139891 0.139984 0.140070 0.140148 0.140219 0.140282 0.140338 0.140387 0.140428 0.140463 0.140490 0.140511 0.140524 0.140530 0.140528 0.140519 0.140503 0.140478 0.140446 0.140404 0.140355 0.140296 0.140227 0.140149 0.140060 0.139961 0.139850 0.139727 0.139591 0.139442 0.139279 0.139102 0.138909 0.138700 0.138475 0.138232 0.137971 0.137691 0.137391 0.137071 0.136731 0.136368 0.135984 0.135577 0.135146 0.134692 0.134214 0.133711 0.133184 0.132632 0.132056 0.131455 0.130830 0.130180 0.129508 0.128812 0.128095 0.127356 0.126597 

0.070464 0.071074 0.071691 0.072316 0.072950 0.073592 0.074243 0.074903 0.075573 0.076252 0.076942 0.077642 0.078353 0.079076 0.079811 0.080559 0.081321 0.082096 0.082887 0.083693 0.084516 0.085357 0.086216 0.087095 0.087994 0.088915 0.089859 0.090827 0.091821 0.092841 0.093890 0.094968 0.096077 0.097218 0.098394 0.099604 0.100852 0.102137 0.103462 0.104828 0.106236 0.107688 0.109185 0.110727 0.112317 0.113955 0.115642 0.117379 0.119166 0.121003 0.122892 0.124832 0.126823 0.128865 0.130957 0.133098 0.135289 0.137526 0.139810 0.142137 0.144507 0.146916 0.149363 0.151844 0.154355 0.156894 0.159457 0.162039 0.164637 0.167245 0.169859 0.172474 0.175085 0.177686 0.180270 0.182834 0.185370 0.187873 0.190336 0.192754 0.195120 0.197429 0.199673 0.201847 0.203946 0.205964 0.207894 0.209732 0.211472 0.213111 0.214643 0.216063 0.217369 0.218557 0.219624 0.220567 0.221383 0.222072 0.222631 0.223061 0.223360 0.224258 0.225029 0.225672 0.226187 0.226574 0.226835 0.226970 0.226980 0.226870 0.226639 0.226293 0.225833 0.225265 0.224590 0.223815 0.222944 0.221980 0.220930 0.219799 0.218591 0.217312 0.215968 0.214563 0.213104 0.211596 0.210043 0.208453 0.206828 0.205175 0.203498 0.201802 0.200092 0.198371 0.196643 0.194912 0.193182 0.191456 0.189737 0.188028 0.186330 0.184647 0.182980 0.181331 0.179701 0.178092 0.176505 0.174941 0.173400 0.171883 0.170391 0.168923 0.167479 0.166060 0.164666 0.163295 0.161948 0.160624 0.159323 0.158044 0.156787 0.155550 0.154334 0.153137 0.151959 0.150799 0.149657 0.148531 0.147422 0.146328 0.145249 0.144184 0.143133 0.142095 0.141069 0.140056 0.139055 0.138066 0.137088 0.136120 0.135164 0.134219 0.133284 0.132359 0.131446 0.130542 0.129649 0.128767 0.127895 0.127034 0.126183 0.125344 0.124516 0.123698 0.122892 0.122097 0.121313 0.120541 0.119780 0.119031 0.118294 

0.017645 0.017014 0.016463 0.015983 0.015566 0.015205 0.014892 0.014622 0.014391 0.014194 0.014029 0.013892 0.013781 0.013695 0.013634 0.013597 0.013584 0.013595 0.013633 0.013697 0.013792 0.013919 0.014081 0.014281 0.014524 0.014813 0.015152 0.015547 0.016001 0.016520 0.017106 0.017766 0.018500 0.019314 0.020207 0.021183 0.022242 0.023382 0.024602 0.025902 0.027277 0.028724 0.030241 0.031821 0.033462 0.035159 0.036908 0.038705 0.040545 0.042426 0.044345 0.046298 0.048283 0.050299 0.052342 0.054411 0.056505 0.058623 0.060764 0.062925 0.065107 0.067308 0.069528 0.071765 0.074018 0.076287 0.078569 0.080864 0.083169 0.085484 0.087806 0.090134 0.092464 0.094796 0.097126 0.099452 0.101771 0.104080 0.106375 0.108655 0.110914 0.113150 0.115359 0.117537 0.119680 0.121785 0.123848 0.125865 0.127831 0.129743 0.131598 0.133390 0.135118 0.136776 0.138362 0.139872 0.141304 0.142654 0.143920 0.145099 0.146190 0.147492 0.148722 0.149878 0.150956 0.151954 0.152870 0.153702 0.154448 0.155107 0.155678 0.156161 0.156555 0.156861 0.157078 0.157209 0.157254 0.157214 0.157092 0.156890 0.156610 0.156254 0.155826 0.155328 0.154764 0.154137 0.153450 0.152708 0.151913 0.151069 0.150180 0.149249 0.148280 0.147276 0.146240 0.145176 0.144087 0.142975 0.141844 0.140696 0.139533 0.138357 0.137171 0.135976 0.134774 0.133566 0.132354 0.131138 0.129919 0.128697 0.127474 0.126250 0.125024 0.123797 0.122569 0.121339 0.120107 0.118873 0.117636 0.116396 0.115152 0.113903 0.112648 0.111388 0.110121 0.108847 0.107565 0.106273 0.104973 0.103662 0.102340 0.101007 0.099661 0.098303 0.096930 0.095543 0.094141 0.092721 0.091283 0.089826 0.088346 0.086843 0.085311 0.083748 0.082148 0.080504 0.078808 0.077048 0.075211 0.073279 0.071228 0.069030 0.066650 0.064048 0.061182 0.058015 0.054534 0.050771 0.046833 0.042914 0.039261 


----------------------------------------------------------------------
**********************************************************************
----------------------------------------------------------------------
Temporal correlations for joystick task high-frequency. Rows: Animals. Columns: 10 ms bins.
#Rows: 5.000000
#Cols: 201.000000

Column values: 
-100.000000 -99.000000 -98.000000 -97.000000 -96.000000 -95.000000 -94.000000 -93.000000 -92.000000 -91.000000 -90.000000 -89.000000 -88.000000 -87.000000 -86.000000 -85.000000 -84.000000 -83.000000 -82.000000 -81.000000 -80.000000 -79.000000 -78.000000 -77.000000 -76.000000 -75.000000 -74.000000 -73.000000 -72.000000 -71.000000 -70.000000 -69.000000 -68.000000 -67.000000 -66.000000 -65.000000 -64.000000 -63.000000 -62.000000 -61.000000 -60.000000 -59.000000 -58.000000 -57.000000 -56.000000 -55.000000 -54.000000 -53.000000 -52.000000 -51.000000 -50.000000 -49.000000 -48.000000 -47.000000 -46.000000 -45.000000 -44.000000 -43.000000 -42.000000 -41.000000 -40.000000 -39.000000 -38.000000 -37.000000 -36.000000 -35.000000 -34.000000 -33.000000 -32.000000 -31.000000 -30.000000 -29.000000 -28.000000 -27.000000 -26.000000 -25.000000 -24.000000 -23.000000 -22.000000 -21.000000 -20.000000 -19.000000 -18.000000 -17.000000 -16.000000 -15.000000 -14.000000 -13.000000 -12.000000 -11.000000 -10.000000 -9.000000 -8.000000 -7.000000 -6.000000 -5.000000 -4.000000 -3.000000 -2.000000 -1.000000 0.000000 1.000000 2.000000 3.000000 4.000000 5.000000 6.000000 7.000000 8.000000 9.000000 10.000000 11.000000 12.000000 13.000000 14.000000 15.000000 16.000000 17.000000 18.000000 19.000000 20.000000 21.000000 22.000000 23.000000 24.000000 25.000000 26.000000 27.000000 28.000000 29.000000 30.000000 31.000000 32.000000 33.000000 34.000000 35.000000 36.000000 37.000000 38.000000 39.000000 40.000000 41.000000 42.000000 43.000000 44.000000 45.000000 46.000000 47.000000 48.000000 49.000000 50.000000 51.000000 52.000000 53.000000 54.000000 55.000000 56.000000 57.000000 58.000000 59.000000 60.000000 61.000000 62.000000 63.000000 64.000000 65.000000 66.000000 67.000000 68.000000 69.000000 70.000000 71.000000 72.000000 73.000000 74.000000 75.000000 76.000000 77.000000 78.000000 79.000000 80.000000 81.000000 82.000000 83.000000 84.000000 85.000000 86.000000 87.000000 88.000000 89.000000 90.000000 91.000000 92.000000 93.000000 94.000000 95.000000 96.000000 97.000000 98.000000 99.000000 100.000000 

Rows: 
0.051729 0.052577 0.053436 0.054305 0.055184 0.056073 0.056971 0.057876 0.058789 0.059709 0.060635 0.061565 0.062501 0.063440 0.064382 0.065327 0.066274 0.067223 0.068174 0.069125 0.070077 0.071030 0.071983 0.072937 0.073891 0.074847 0.075804 0.076762 0.077723 0.078687 0.079655 0.080627 0.081605 0.082589 0.083581 0.084582 0.085593 0.086616 0.087652 0.088702 0.089769 0.090853 0.091955 0.093079 0.094225 0.095394 0.096589 0.097810 0.099059 0.100338 0.101647 0.102987 0.104360 0.105766 0.107207 0.108681 0.110190 0.111734 0.113312 0.114924 0.116568 0.118245 0.119952 0.121688 0.123451 0.125238 0.127047 0.128875 0.130718 0.132572 0.134434 0.136298 0.138160 0.140015 0.141857 0.143681 0.145480 0.147248 0.148979 0.150666 0.152303 0.153882 0.155396 0.156838 0.158203 0.159482 0.160669 0.161758 0.162742 0.163616 0.164373 0.165009 0.165519 0.165899 0.166144 0.166252 0.166219 0.166045 0.165727 0.165264 0.164658 0.164242 0.163679 0.162971 0.162117 0.161120 0.159983 0.158708 0.157299 0.155761 0.154099 0.152317 0.150422 0.148420 0.146317 0.144121 0.141838 0.139476 0.137042 0.134544 0.131989 0.129385 0.126740 0.124060 0.121354 0.118627 0.115887 0.113140 0.110392 0.107649 0.104916 0.102199 0.099503 0.096830 0.094186 0.091574 0.088996 0.086455 0.083955 0.081495 0.079079 0.076707 0.074380 0.072098 0.069862 0.067672 0.065528 0.063429 0.061374 0.059363 0.057395 0.055468 0.053582 0.051736 0.049927 0.048155 0.046419 0.044716 0.043046 0.041408 0.039799 0.038218 0.036665 0.035138 0.033635 0.032156 0.030699 0.029263 0.027848 0.026452 0.025075 0.023715 0.022371 0.021044 0.019732 0.018434 0.017151 0.015881 0.014624 0.013380 0.012149 0.010929 0.009721 0.008525 0.007340 0.006167 0.005005 0.003855 0.002716 0.001589 0.000475 -0.000627 -0.001716 -0.002791 -0.003853 -0.004900 -0.005932 -0.006948 -0.007947 -0.008929 -0.009892 

0.047403 0.048217 0.049037 0.049862 0.050692 0.051527 0.052365 0.053207 0.054051 0.054897 0.055745 0.056594 0.057443 0.058291 0.059139 0.059985 0.060829 0.061671 0.062510 0.063346 0.064178 0.065006 0.065830 0.066649 0.067464 0.068275 0.069081 0.069883 0.070680 0.071474 0.072264 0.073050 0.073833 0.074613 0.075392 0.076168 0.076943 0.077717 0.078491 0.079265 0.080039 0.080815 0.081593 0.082373 0.083155 0.083940 0.084729 0.085522 0.086319 0.087120 0.087926 0.088736 0.089551 0.090371 0.091195 0.092023 0.092855 0.093691 0.094529 0.095369 0.096211 0.097053 0.097895 0.098734 0.099570 0.100401 0.101226 0.102043 0.102849 0.103643 0.104423 0.105186 0.105930 0.106653 0.107351 0.108023 0.108665 0.109275 0.109850 0.110388 0.110886 0.111340 0.111749 0.112110 0.112421 0.112680 0.112884 0.113033 0.113123 0.113154 0.113126 0.113036 0.112885 0.112672 0.112398 0.112062 0.111666 0.111211 0.110697 0.110127 0.109502 0.108967 0.108373 0.107722 0.107016 0.106257 0.105448 0.104591 0.103689 0.102746 0.101763 0.100744 0.099694 0.098614 0.097508 0.096380 0.095232 0.094069 0.092892 0.091706 0.090513 0.089316 0.088117 0.086919 0.085724 0.084535 0.083352 0.082177 0.081013 0.079860 0.078719 0.077591 0.076477 0.075377 0.074292 0.073222 0.072166 0.071126 0.070099 0.069088 0.068090 0.067106 0.066134 0.065176 0.064229 0.063294 0.062370 0.061456 0.060552 0.059657 0.058771 0.057893 0.057023 0.056161 0.055307 0.054459 0.053618 0.052785 0.051958 0.051137 0.050324 0.049518 0.048718 0.047927 0.047143 0.046367 0.045599 0.044840 0.044090 0.043349 0.042618 0.041898 0.041187 0.040488 0.039800 0.039124 0.038459 0.037805 0.037164 0.036534 0.035917 0.035310 0.034715 0.034131 0.033558 0.032994 0.032440 0.031894 0.031356 0.030825 0.030300 0.029781 0.029265 0.028752 0.028240 0.027730 0.027219 0.026707 0.026192 0.025674 0.025153 

0.115660 0.116182 0.116703 0.117225 0.117750 0.118278 0.118811 0.119350 0.119896 0.120451 0.121015 0.121591 0.122179 0.122781 0.123397 0.124030 0.124679 0.125346 0.126032 0.126738 0.127465 0.128213 0.128984 0.129778 0.130595 0.131437 0.132303 0.133195 0.134112 0.135056 0.136026 0.137023 0.138047 0.139098 0.140177 0.141284 0.142419 0.143582 0.144773 0.145993 0.147241 0.148518 0.149824 0.151158 0.152521 0.153912 0.155332 0.156780 0.158256 0.159760 0.161291 0.162849 0.164432 0.166041 0.167673 0.169329 0.171006 0.172703 0.174418 0.176150 0.177895 0.179651 0.181417 0.183188 0.184961 0.186732 0.188498 0.190255 0.191998 0.193722 0.195422 0.197093 0.198730 0.200326 0.201876 0.203375 0.204815 0.206191 0.207496 0.208724 0.209870 0.210926 0.211886 0.212746 0.213499 0.214140 0.214664 0.215066 0.215343 0.215489 0.215503 0.215381 0.215121 0.214722 0.214182 0.213501 0.212679 0.211718 0.210618 0.209382 0.208013 0.206685 0.205225 0.203636 0.201923 0.200090 0.198143 0.196087 0.193929 0.191675 0.189332 0.186907 0.184408 0.181842 0.179216 0.176540 0.173819 0.171063 0.168278 0.165471 0.162651 0.159825 0.156998 0.154177 0.151370 0.148580 0.145814 0.143077 0.140374 0.137708 0.135084 0.132504 0.129973 0.127491 0.125063 0.122688 0.120370 0.118108 0.115903 0.113757 0.111669 0.109638 0.107665 0.105748 0.103888 0.102082 0.100329 0.098629 0.096979 0.095378 0.093824 0.092316 0.090852 0.089430 0.088047 0.086703 0.085395 0.084122 0.082882 0.081672 0.080492 0.079340 0.078214 0.077112 0.076034 0.074978 0.073942 0.072926 0.071928 0.070948 0.069984 0.069035 0.068101 0.067182 0.066276 0.065382 0.064501 0.063632 0.062774 0.061927 0.061092 0.060266 0.059451 0.058647 0.057852 0.057067 0.056291 0.055525 0.054768 0.054020 0.053282 0.052552 0.051831 0.051118 0.050414 0.049718 0.049030 0.048350 0.047677 0.047011 0.046353 

0.043237 0.044368 0.045517 0.046685 0.047872 0.049079 0.050307 0.051557 0.052828 0.054122 0.055439 0.056780 0.058147 0.059539 0.060958 0.062405 0.063879 0.065383 0.066918 0.068483 0.070079 0.071709 0.073371 0.075068 0.076800 0.078567 0.080371 0.082213 0.084092 0.086010 0.087968 0.089966 0.092005 0.094086 0.096209 0.098375 0.100584 0.102838 0.105137 0.107482 0.109872 0.112308 0.114791 0.117321 0.119898 0.122521 0.125192 0.127910 0.130673 0.133483 0.136337 0.139235 0.142175 0.145157 0.148177 0.151234 0.154325 0.157448 0.160599 0.163774 0.166969 0.170180 0.173402 0.176629 0.179855 0.183074 0.186279 0.189462 0.192617 0.195734 0.198805 0.201821 0.204774 0.207652 0.210447 0.213148 0.215746 0.218229 0.220587 0.222811 0.224890 0.226814 0.228573 0.230158 0.231561 0.232772 0.233784 0.234589 0.235182 0.235556 0.235707 0.235632 0.235326 0.234788 0.234017 0.233013 0.231778 0.230313 0.228622 0.226710 0.224580 0.222619 0.220438 0.218041 0.215438 0.212634 0.209639 0.206461 0.203111 0.199599 0.195937 0.192134 0.188204 0.184158 0.180009 0.175768 0.171448 0.167060 0.162618 0.158131 0.153613 0.149073 0.144523 0.139972 0.135430 0.130906 0.126408 0.121945 0.117523 0.113149 0.108828 0.104567 0.100369 0.096240 0.092181 0.088197 0.084289 0.080460 0.076710 0.073041 0.069454 0.065948 0.062523 0.059179 0.055915 0.052730 0.049622 0.046592 0.043636 0.040753 0.037942 0.035202 0.032529 0.029922 0.027381 0.024902 0.022484 0.020125 0.017824 0.015580 0.013390 0.011254 0.009169 0.007136 0.005152 0.003218 0.001331 -0.000509 -0.002303 -0.004051 -0.005753 -0.007411 -0.009025 -0.010595 -0.012121 -0.013603 -0.015043 -0.016439 -0.017792 -0.019103 -0.020370 -0.021595 -0.022777 -0.023916 -0.025013 -0.026068 -0.027081 -0.028052 -0.028981 -0.029869 -0.030717 -0.031525 -0.032293 -0.033021 -0.033712 -0.034365 -0.034981 -0.035561 -0.036105 -0.036616 -0.037092 

0.002962 0.003707 0.004463 0.005230 0.006008 0.006798 0.007600 0.008412 0.009236 0.010071 0.010917 0.011775 0.012644 0.013524 0.014416 0.015320 0.016235 0.017162 0.018101 0.019052 0.020015 0.020991 0.021979 0.022980 0.023993 0.025018 0.026057 0.027108 0.028173 0.029249 0.030339 0.031441 0.032556 0.033683 0.034822 0.035973 0.037137 0.038311 0.039497 0.040693 0.041900 0.043118 0.044344 0.045581 0.046825 0.048078 0.049339 0.050606 0.051880 0.053160 0.054444 0.055733 0.057024 0.058318 0.059614 0.060909 0.062204 0.063496 0.064785 0.066069 0.067347 0.068618 0.069879 0.071128 0.072365 0.073587 0.074792 0.075978 0.077144 0.078286 0.079402 0.080490 0.081549 0.082574 0.083565 0.084517 0.085430 0.086300 0.087124 0.087901 0.088628 0.089303 0.089923 0.090487 0.090991 0.091435 0.091817 0.092134 0.092386 0.092571 0.092689 0.092738 0.092717 0.092627 0.092467 0.092237 0.091937 0.091569 0.091132 0.090628 0.090058 0.089908 0.089686 0.089395 0.089035 0.088607 0.088112 0.087552 0.086928 0.086243 0.085498 0.084697 0.083840 0.082932 0.081974 0.080969 0.079921 0.078832 0.077705 0.076544 0.075351 0.074130 0.072882 0.071613 0.070323 0.069017 0.067697 0.066366 0.065025 0.063678 0.062327 0.060975 0.059622 0.058272 0.056925 0.055584 0.054250 0.052925 0.051609 0.050305 0.049012 0.047731 0.046465 0.045212 0.043974 0.042752 0.041544 0.040353 0.039178 0.038019 0.036876 0.035749 0.034639 0.033544 0.032466 0.031404 0.030357 0.029325 0.028309 0.027307 0.026320 0.025347 0.024388 0.023442 0.022510 0.021590 0.020682 0.019787 0.018903 0.018030 0.017169 0.016318 0.015477 0.014646 0.013825 0.013014 0.012212 0.011419 0.010635 0.009861 0.009095 0.008337 0.007589 0.006850 0.006120 0.005399 0.004687 0.003985 0.003293 0.002611 0.001940 0.001279 0.000630 -0.000007 -0.000632 -0.001245 -0.001844 -0.002430 -0.003002 -0.003559 -0.004101 


----------------------------------------------------------------------
**********************************************************************
----------------------------------------------------------------------
Temporal correlations for locomotor task low-frequency. Rows: Animals. Columns: 10 ms bins.
#Rows: 6.000000
#Cols: 201.000000

Column values: 
-100.000000 -99.000000 -98.000000 -97.000000 -96.000000 -95.000000 -94.000000 -93.000000 -92.000000 -91.000000 -90.000000 -89.000000 -88.000000 -87.000000 -86.000000 -85.000000 -84.000000 -83.000000 -82.000000 -81.000000 -80.000000 -79.000000 -78.000000 -77.000000 -76.000000 -75.000000 -74.000000 -73.000000 -72.000000 -71.000000 -70.000000 -69.000000 -68.000000 -67.000000 -66.000000 -65.000000 -64.000000 -63.000000 -62.000000 -61.000000 -60.000000 -59.000000 -58.000000 -57.000000 -56.000000 -55.000000 -54.000000 -53.000000 -52.000000 -51.000000 -50.000000 -49.000000 -48.000000 -47.000000 -46.000000 -45.000000 -44.000000 -43.000000 -42.000000 -41.000000 -40.000000 -39.000000 -38.000000 -37.000000 -36.000000 -35.000000 -34.000000 -33.000000 -32.000000 -31.000000 -30.000000 -29.000000 -28.000000 -27.000000 -26.000000 -25.000000 -24.000000 -23.000000 -22.000000 -21.000000 -20.000000 -19.000000 -18.000000 -17.000000 -16.000000 -15.000000 -14.000000 -13.000000 -12.000000 -11.000000 -10.000000 -9.000000 -8.000000 -7.000000 -6.000000 -5.000000 -4.000000 -3.000000 -2.000000 -1.000000 0.000000 1.000000 2.000000 3.000000 4.000000 5.000000 6.000000 7.000000 8.000000 9.000000 10.000000 11.000000 12.000000 13.000000 14.000000 15.000000 16.000000 17.000000 18.000000 19.000000 20.000000 21.000000 22.000000 23.000000 24.000000 25.000000 26.000000 27.000000 28.000000 29.000000 30.000000 31.000000 32.000000 33.000000 34.000000 35.000000 36.000000 37.000000 38.000000 39.000000 40.000000 41.000000 42.000000 43.000000 44.000000 45.000000 46.000000 47.000000 48.000000 49.000000 50.000000 51.000000 52.000000 53.000000 54.000000 55.000000 56.000000 57.000000 58.000000 59.000000 60.000000 61.000000 62.000000 63.000000 64.000000 65.000000 66.000000 67.000000 68.000000 69.000000 70.000000 71.000000 72.000000 73.000000 74.000000 75.000000 76.000000 77.000000 78.000000 79.000000 80.000000 81.000000 82.000000 83.000000 84.000000 85.000000 86.000000 87.000000 88.000000 89.000000 90.000000 91.000000 92.000000 93.000000 94.000000 95.000000 96.000000 97.000000 98.000000 99.000000 100.000000 

Rows: 
0.081150 0.082027 0.082866 0.083668 0.084430 0.085155 0.085842 0.086494 0.087111 0.087696 0.088251 0.088778 0.089279 0.089757 0.090213 0.090649 0.091067 0.091468 0.091854 0.092225 0.092582 0.092927 0.093259 0.093579 0.093887 0.094183 0.094467 0.094740 0.095001 0.095250 0.095487 0.095711 0.095923 0.096121 0.096307 0.096479 0.096638 0.096782 0.096913 0.097029 0.097131 0.097219 0.097291 0.097349 0.097392 0.097419 0.097432 0.097429 0.097412 0.097379 0.097331 0.097269 0.097191 0.097099 0.096992 0.096870 0.096735 0.096585 0.096421 0.096244 0.096053 0.095850 0.095633 0.095405 0.095164 0.094911 0.094647 0.094372 0.094086 0.093789 0.093483 0.093167 0.092841 0.092507 0.092163 0.091812 0.091452 0.091085 0.090710 0.090327 0.089938 0.089542 0.089140 0.088731 0.088316 0.087895 0.087468 0.087035 0.086597 0.086153 0.085704 0.085250 0.084791 0.084326 0.083857 0.083383 0.082904 0.082420 0.081932 0.081439 0.080942 0.080471 0.079992 0.079505 0.079009 0.078506 0.077994 0.077476 0.076950 0.076418 0.075879 0.075334 0.074783 0.074227 0.073666 0.073101 0.072532 0.071959 0.071383 0.070804 0.070224 0.069642 0.069059 0.068476 0.067893 0.067310 0.066729 0.066151 0.065574 0.065001 0.064431 0.063866 0.063306 0.062751 0.062203 0.061661 0.061126 0.060599 0.060081 0.059571 0.059070 0.058580 0.058099 0.057630 0.057171 0.056725 0.056290 0.055868 0.055458 0.055062 0.054679 0.054310 0.053955 0.053614 0.053287 0.052975 0.052677 0.052395 0.052127 0.051874 0.051636 0.051414 0.051206 0.051013 0.050836 0.050673 0.050525 0.050391 0.050272 0.050168 0.050078 0.050002 0.049940 0.049891 0.049857 0.049835 0.049827 0.049832 0.049850 0.049881 0.049924 0.049980 0.050048 0.050128 0.050219 0.050323 0.050439 0.050566 0.050704 0.050854 0.051014 0.051186 0.051369 0.051562 0.051766 0.051979 0.052203 0.052437 0.052679 0.052931 0.053192 

0.037643 0.038016 0.038379 0.038731 0.039072 0.039402 0.039721 0.040028 0.040324 0.040607 0.040879 0.041138 0.041385 0.041620 0.041842 0.042052 0.042249 0.042434 0.042607 0.042767 0.042915 0.043051 0.043175 0.043288 0.043388 0.043477 0.043555 0.043621 0.043676 0.043720 0.043754 0.043776 0.043789 0.043790 0.043781 0.043762 0.043733 0.043693 0.043642 0.043582 0.043511 0.043429 0.043337 0.043234 0.043121 0.042996 0.042860 0.042713 0.042555 0.042385 0.042204 0.042010 0.041805 0.041587 0.041357 0.041114 0.040858 0.040590 0.040309 0.040015 0.039708 0.039388 0.039055 0.038709 0.038349 0.037977 0.037592 0.037194 0.036783 0.036360 0.035925 0.035478 0.035018 0.034547 0.034065 0.033571 0.033067 0.032552 0.032027 0.031492 0.030948 0.030395 0.029833 0.029263 0.028685 0.028100 0.027507 0.026908 0.026303 0.025691 0.025075 0.024453 0.023826 0.023196 0.022562 0.021924 0.021284 0.020640 0.019995 0.019348 0.018700 0.017978 0.017252 0.016521 0.015786 0.015048 0.014307 0.013562 0.012816 0.012067 0.011317 0.010566 0.009814 0.009062 0.008310 0.007559 0.006810 0.006061 0.005315 0.004572 0.003831 0.003094 0.002361 0.001632 0.000908 0.000190 -0.000523 -0.001230 -0.001930 -0.002622 -0.003308 -0.003985 -0.004654 -0.005314 -0.005965 -0.006606 -0.007237 -0.007858 -0.008469 -0.009068 -0.009656 -0.010232 -0.010796 -0.011347 -0.011886 -0.012413 -0.012926 -0.013425 -0.013911 -0.014384 -0.014842 -0.015285 -0.015715 -0.016129 -0.016529 -0.016913 -0.017282 -0.017636 -0.017974 -0.018296 -0.018601 -0.018891 -0.019164 -0.019420 -0.019659 -0.019881 -0.020086 -0.020273 -0.020442 -0.020593 -0.020725 -0.020839 -0.020934 -0.021011 -0.021067 -0.021105 -0.021122 -0.021120 -0.021097 -0.021055 -0.020991 -0.020907 -0.020803 -0.020677 -0.020530 -0.020363 -0.020174 -0.019965 -0.019735 -0.019483 -0.019211 -0.018919 -0.018606 -0.018273 -0.017921 -0.017548 -0.017157 -0.016746 -0.016317 -0.015869 -0.015404 

0.053979 0.052279 0.050550 0.048794 0.047013 0.045209 0.043383 0.041539 0.039678 0.037803 0.035917 0.034023 0.032123 0.030222 0.028320 0.026422 0.024531 0.022648 0.020777 0.018920 0.017080 0.015258 0.013457 0.011680 0.009926 0.008199 0.006500 0.004831 0.003191 0.001583 0.000008 -0.001534 -0.003042 -0.004514 -0.005952 -0.007354 -0.008719 -0.010048 -0.011340 -0.012596 -0.013815 -0.014997 -0.016142 -0.017251 -0.018324 -0.019361 -0.020363 -0.021330 -0.022263 -0.023162 -0.024028 -0.024861 -0.025664 -0.026435 -0.027177 -0.027890 -0.028575 -0.029233 -0.029865 -0.030472 -0.031055 -0.031616 -0.032155 -0.032673 -0.033171 -0.033652 -0.034114 -0.034561 -0.034992 -0.035408 -0.035811 -0.036202 -0.036581 -0.036950 -0.037309 -0.037659 -0.038000 -0.038334 -0.038661 -0.038982 -0.039297 -0.039607 -0.039912 -0.040212 -0.040508 -0.040801 -0.041090 -0.041376 -0.041659 -0.041938 -0.042215 -0.042488 -0.042758 -0.043025 -0.043289 -0.043549 -0.043806 -0.044058 -0.044307 -0.044550 -0.044788 -0.045014 -0.045235 -0.045450 -0.045658 -0.045860 -0.046054 -0.046240 -0.046418 -0.046586 -0.046744 -0.046891 -0.047026 -0.047149 -0.047258 -0.047354 -0.047434 -0.047499 -0.047547 -0.047576 -0.047588 -0.047579 -0.047550 -0.047498 -0.047425 -0.047327 -0.047205 -0.047057 -0.046883 -0.046681 -0.046450 -0.046190 -0.045900 -0.045578 -0.045224 -0.044837 -0.044416 -0.043961 -0.043470 -0.042944 -0.042381 -0.041781 -0.041143 -0.040467 -0.039753 -0.039000 -0.038207 -0.037375 -0.036504 -0.035593 -0.034642 -0.033651 -0.032621 -0.031551 -0.030442 -0.029293 -0.028106 -0.026881 -0.025618 -0.024318 -0.022981 -0.021608 -0.020200 -0.018758 -0.017282 -0.015774 -0.014234 -0.012664 -0.011065 -0.009438 -0.007784 -0.006104 -0.004401 -0.002675 -0.000927 0.000839 0.002624 0.004426 0.006242 0.008072 0.009914 0.011766 0.013627 0.015495 0.017368 0.019247 0.021128 0.023011 0.024895 0.026779 0.028662 0.030542 0.032421 0.034296 0.036168 0.038036 0.039901 0.041761 0.043618 0.045470 0.047319 

0.075898 0.075668 0.075396 0.075085 0.074734 0.074346 0.073920 0.073457 0.072960 0.072430 0.071867 0.071275 0.070655 0.070008 0.069338 0.068647 0.067937 0.067211 0.066471 0.065722 0.064965 0.064204 0.063442 0.062683 0.061930 0.061187 0.060458 0.059746 0.059056 0.058392 0.057758 0.057157 0.056593 0.056071 0.055594 0.055165 0.054787 0.054464 0.054196 0.053986 0.053835 0.053744 0.053712 0.053739 0.053824 0.053964 0.054159 0.054404 0.054696 0.055032 0.055407 0.055817 0.056257 0.056722 0.057208 0.057708 0.058218 0.058732 0.059244 0.059751 0.060246 0.060726 0.061184 0.061616 0.062019 0.062387 0.062717 0.063006 0.063249 0.063444 0.063587 0.063676 0.063708 0.063682 0.063595 0.063445 0.063232 0.062953 0.062608 0.062196 0.061717 0.061170 0.060554 0.059871 0.059121 0.058303 0.057419 0.056469 0.055455 0.054377 0.053238 0.052037 0.050778 0.049462 0.048090 0.046666 0.045190 0.043666 0.042096 0.040482 0.038826 0.036954 0.035010 0.032992 0.030903 0.028743 0.026513 0.024215 0.021849 0.019418 0.016923 0.014368 0.011754 0.009085 0.006363 0.003591 0.000774 -0.002086 -0.004984 -0.007916 -0.010877 -0.013864 -0.016872 -0.019894 -0.022928 -0.025966 -0.029004 -0.032036 -0.035057 -0.038061 -0.041042 -0.043994 -0.046911 -0.049788 -0.052619 -0.055398 -0.058119 -0.060777 -0.063365 -0.065880 -0.068314 -0.070665 -0.072926 -0.075094 -0.077165 -0.079133 -0.080997 -0.082753 -0.084398 -0.085930 -0.087347 -0.088649 -0.089833 -0.090899 -0.091848 -0.092680 -0.093396 -0.093997 -0.094486 -0.094865 -0.095136 -0.095303 -0.095370 -0.095340 -0.095217 -0.095008 -0.094715 -0.094345 -0.093903 -0.093394 -0.092825 -0.092200 -0.091526 -0.090808 -0.090053 -0.089267 -0.088455 -0.087622 -0.086776 -0.085920 -0.085060 -0.084202 -0.083351 -0.082510 -0.081685 -0.080879 -0.080097 -0.079343 -0.078619 -0.077929 -0.077275 -0.076660 -0.076087 -0.075557 -0.075072 -0.074633 -0.074242 -0.073899 -0.073605 -0.073360 -0.073164 

0.035212 0.035904 0.036630 0.037388 0.038177 0.038996 0.039843 0.040717 0.041617 0.042541 0.043486 0.044451 0.045434 0.046432 0.047443 0.048465 0.049496 0.050532 0.051573 0.052615 0.053656 0.054694 0.055728 0.056754 0.057773 0.058781 0.059777 0.060761 0.061730 0.062684 0.063621 0.064542 0.065444 0.066328 0.067193 0.068038 0.068863 0.069667 0.070451 0.071214 0.071955 0.072675 0.073372 0.074048 0.074702 0.075333 0.075942 0.076527 0.077090 0.077630 0.078146 0.078640 0.079109 0.079555 0.079977 0.080375 0.080750 0.081100 0.081427 0.081730 0.082008 0.082263 0.082494 0.082702 0.082886 0.083047 0.083185 0.083299 0.083392 0.083462 0.083510 0.083536 0.083542 0.083526 0.083491 0.083435 0.083360 0.083267 0.083155 0.083026 0.082879 0.082716 0.082538 0.082344 0.082136 0.081914 0.081679 0.081432 0.081173 0.080903 0.080623 0.080333 0.080035 0.079729 0.079415 0.079095 0.078769 0.078437 0.078101 0.077761 0.077417 0.077042 0.076656 0.076260 0.075854 0.075440 0.075017 0.074586 0.074147 0.073700 0.073247 0.072788 0.072322 0.071850 0.071373 0.070890 0.070402 0.069910 0.069413 0.068912 0.068406 0.067897 0.067383 0.066866 0.066345 0.065821 0.065293 0.064762 0.064228 0.063690 0.063149 0.062605 0.062057 0.061507 0.060953 0.060396 0.059836 0.059274 0.058708 0.058139 0.057568 0.056994 0.056417 0.055838 0.055256 0.054672 0.054087 0.053499 0.052909 0.052318 0.051726 0.051132 0.050538 0.049944 0.049349 0.048754 0.048160 0.047566 0.046973 0.046382 0.045792 0.045204 0.044618 0.044035 0.043455 0.042878 0.042304 0.041735 0.041168 0.040607 0.040049 0.039496 0.038947 0.038403 0.037864 0.037329 0.036799 0.036274 0.035753 0.035236 0.034723 0.034214 0.033708 0.033205 0.032704 0.032205 0.031707 0.031209 0.030710 0.030209 0.029706 0.029199 0.028687 0.028169 0.027643 0.027107 0.026562 0.026004 0.025432 0.024846 0.024245 

-0.002888 -0.002963 -0.003027 -0.003079 -0.003118 -0.003144 -0.003157 -0.003157 -0.003144 -0.003117 -0.003076 -0.003021 -0.002952 -0.002869 -0.002771 -0.002658 -0.002532 -0.002390 -0.002234 -0.002064 -0.001880 -0.001681 -0.001468 -0.001242 -0.001002 -0.000749 -0.000482 -0.000203 0.000089 0.000392 0.000708 0.001035 0.001374 0.001723 0.002082 0.002452 0.002832 0.003221 0.003619 0.004026 0.004441 0.004864 0.005295 0.005733 0.006178 0.006629 0.007087 0.007551 0.008020 0.008495 0.008975 0.009459 0.009947 0.010439 0.010935 0.011434 0.011936 0.012440 0.012946 0.013454 0.013963 0.014474 0.014985 0.015496 0.016006 0.016517 0.017026 0.017534 0.018040 0.018543 0.019044 0.019542 0.020036 0.020527 0.021012 0.021493 0.021969 0.022439 0.022902 0.023359 0.023808 0.024250 0.024684 0.025109 0.025525 0.025932 0.026329 0.026716 0.027092 0.027456 0.027809 0.028150 0.028479 0.028795 0.029097 0.029386 0.029661 0.029922 0.030168 0.030400 0.030616 0.030758 0.030883 0.030992 0.031084 0.031158 0.031216 0.031255 0.031278 0.031282 0.031269 0.031238 0.031188 0.031121 0.031036 0.030933 0.030813 0.030674 0.030519 0.030345 0.030155 0.029948 0.029724 0.029484 0.029227 0.028955 0.028668 0.028366 0.028049 0.027719 0.027375 0.027017 0.026648 0.026266 0.025873 0.025469 0.025055 0.024631 0.024198 0.023757 0.023308 0.022852 0.022390 0.021922 0.021449 0.020971 0.020490 0.020005 0.019519 0.019030 0.018540 0.018050 0.017560 0.017071 0.016584 0.016098 0.015615 0.015136 0.014660 0.014189 0.013723 0.013262 0.012808 0.012360 0.011919 0.011486 0.011061 0.010644 0.010237 0.009839 0.009451 0.009073 0.008705 0.008349 0.008003 0.007669 0.007347 0.007037 0.006739 0.006453 0.006179 0.005918 0.005670 0.005434 0.005210 0.004999 0.004801 0.004614 0.004439 0.004276 0.004124 0.003984 0.003854 0.003735 0.003626 0.003526 0.003436 0.003355 0.003283 0.003219 0.003164 


----------------------------------------------------------------------
**********************************************************************
----------------------------------------------------------------------
Temporal correlations for joystick task low-frequency. Rows: Animals. Columns: 10 ms bins.
#Rows: 5.000000
#Cols: 201.000000

Column values: 
-100.000000 -99.000000 -98.000000 -97.000000 -96.000000 -95.000000 -94.000000 -93.000000 -92.000000 -91.000000 -90.000000 -89.000000 -88.000000 -87.000000 -86.000000 -85.000000 -84.000000 -83.000000 -82.000000 -81.000000 -80.000000 -79.000000 -78.000000 -77.000000 -76.000000 -75.000000 -74.000000 -73.000000 -72.000000 -71.000000 -70.000000 -69.000000 -68.000000 -67.000000 -66.000000 -65.000000 -64.000000 -63.000000 -62.000000 -61.000000 -60.000000 -59.000000 -58.000000 -57.000000 -56.000000 -55.000000 -54.000000 -53.000000 -52.000000 -51.000000 -50.000000 -49.000000 -48.000000 -47.000000 -46.000000 -45.000000 -44.000000 -43.000000 -42.000000 -41.000000 -40.000000 -39.000000 -38.000000 -37.000000 -36.000000 -35.000000 -34.000000 -33.000000 -32.000000 -31.000000 -30.000000 -29.000000 -28.000000 -27.000000 -26.000000 -25.000000 -24.000000 -23.000000 -22.000000 -21.000000 -20.000000 -19.000000 -18.000000 -17.000000 -16.000000 -15.000000 -14.000000 -13.000000 -12.000000 -11.000000 -10.000000 -9.000000 -8.000000 -7.000000 -6.000000 -5.000000 -4.000000 -3.000000 -2.000000 -1.000000 0.000000 1.000000 2.000000 3.000000 4.000000 5.000000 6.000000 7.000000 8.000000 9.000000 10.000000 11.000000 12.000000 13.000000 14.000000 15.000000 16.000000 17.000000 18.000000 19.000000 20.000000 21.000000 22.000000 23.000000 24.000000 25.000000 26.000000 27.000000 28.000000 29.000000 30.000000 31.000000 32.000000 33.000000 34.000000 35.000000 36.000000 37.000000 38.000000 39.000000 40.000000 41.000000 42.000000 43.000000 44.000000 45.000000 46.000000 47.000000 48.000000 49.000000 50.000000 51.000000 52.000000 53.000000 54.000000 55.000000 56.000000 57.000000 58.000000 59.000000 60.000000 61.000000 62.000000 63.000000 64.000000 65.000000 66.000000 67.000000 68.000000 69.000000 70.000000 71.000000 72.000000 73.000000 74.000000 75.000000 76.000000 77.000000 78.000000 79.000000 80.000000 81.000000 82.000000 83.000000 84.000000 85.000000 86.000000 87.000000 88.000000 89.000000 90.000000 91.000000 92.000000 93.000000 94.000000 95.000000 96.000000 97.000000 98.000000 99.000000 100.000000 

Rows: 
0.003387 0.003552 0.003722 0.003898 0.004078 0.004264 0.004454 0.004649 0.004849 0.005054 0.005263 0.005477 0.005696 0.005919 0.006146 0.006376 0.006611 0.006850 0.007092 0.007337 0.007585 0.007837 0.008090 0.008347 0.008605 0.008866 0.009128 0.009392 0.009656 0.009922 0.010189 0.010455 0.010723 0.010989 0.011256 0.011522 0.011787 0.012051 0.012313 0.012574 0.012833 0.013090 0.013344 0.013596 0.013844 0.014090 0.014332 0.014570 0.014804 0.015035 0.015260 0.015482 0.015698 0.015910 0.016116 0.016316 0.016511 0.016700 0.016883 0.017060 0.017230 0.017394 0.017551 0.017701 0.017845 0.017980 0.018109 0.018231 0.018344 0.018451 0.018550 0.018641 0.018724 0.018799 0.018867 0.018927 0.018980 0.019024 0.019061 0.019090 0.019112 0.019126 0.019132 0.019131 0.019123 0.019108 0.019085 0.019056 0.019020 0.018977 0.018927 0.018871 0.018809 0.018741 0.018667 0.018587 0.018501 0.018410 0.018313 0.018212 0.018105 0.018151 0.018192 0.018229 0.018260 0.018287 0.018310 0.018328 0.018342 0.018352 0.018357 0.018359 0.018357 0.018351 0.018341 0.018328 0.018311 0.018290 0.018266 0.018239 0.018208 0.018174 0.018137 0.018097 0.018053 0.018007 0.017957 0.017905 0.017850 0.017791 0.017731 0.017667 0.017601 0.017533 0.017462 0.017388 0.017313 0.017235 0.017155 0.017072 0.016988 0.016902 0.016815 0.016725 0.016634 0.016542 0.016448 0.016353 0.016256 0.016159 0.016061 0.015962 0.015862 0.015762 0.015661 0.015560 0.015459 0.015358 0.015256 0.015155 0.015054 0.014953 0.014853 0.014753 0.014653 0.014555 0.014457 0.014360 0.014263 0.014168 0.014074 0.013980 0.013888 0.013796 0.013706 0.013617 0.013528 0.013441 0.013354 0.013269 0.013184 0.013100 0.013017 0.012934 0.012853 0.012771 0.012690 0.012610 0.012529 0.012449 0.012369 0.012289 0.012209 0.012129 0.012048 0.011968 0.011886 0.011804 0.011721 0.011638 0.011553 

0.035097 0.035350 0.035598 0.035842 0.036082 0.036319 0.036553 0.036784 0.037011 0.037235 0.037457 0.037675 0.037889 0.038101 0.038308 0.038512 0.038712 0.038907 0.039098 0.039284 0.039466 0.039642 0.039812 0.039977 0.040136 0.040289 0.040435 0.040575 0.040709 0.040836 0.040956 0.041069 0.041175 0.041274 0.041365 0.041449 0.041526 0.041595 0.041656 0.041710 0.041756 0.041794 0.041825 0.041847 0.041862 0.041869 0.041868 0.041859 0.041843 0.041818 0.041786 0.041746 0.041699 0.041643 0.041581 0.041510 0.041432 0.041347 0.041254 0.041154 0.041046 0.040931 0.040809 0.040679 0.040542 0.040398 0.040246 0.040087 0.039921 0.039748 0.039567 0.039378 0.039182 0.038978 0.038767 0.038548 0.038321 0.038086 0.037843 0.037591 0.037331 0.037063 0.036787 0.036501 0.036207 0.035904 0.035593 0.035272 0.034942 0.034604 0.034256 0.033899 0.033533 0.033158 0.032774 0.032382 0.031981 0.031571 0.031153 0.030726 0.030292 0.029893 0.029480 0.029054 0.028615 0.028164 0.027700 0.027224 0.026737 0.026239 0.025730 0.025210 0.024682 0.024144 0.023598 0.023045 0.022484 0.021917 0.021345 0.020768 0.020188 0.019604 0.019018 0.018431 0.017844 0.017258 0.016672 0.016090 0.015511 0.014936 0.014366 0.013803 0.013248 0.012700 0.012161 0.011633 0.011116 0.010610 0.010118 0.009638 0.009174 0.008725 0.008292 0.007875 0.007477 0.007096 0.006735 0.006394 0.006072 0.005772 0.005494 0.005237 0.005003 0.004792 0.004605 0.004442 0.004303 0.004190 0.004101 0.004038 0.004002 0.003991 0.004007 0.004049 0.004118 0.004214 0.004336 0.004486 0.004662 0.004864 0.005092 0.005346 0.005625 0.005929 0.006256 0.006606 0.006977 0.007369 0.007781 0.008210 0.008657 0.009119 0.009595 0.010083 0.010582 0.011091 0.011609 0.012134 0.012666 0.013203 0.013745 0.014291 0.014841 0.015395 0.015953 0.016515 0.017082 0.017653 0.018230 0.018812 0.019402 

0.119209 0.119972 0.120734 0.121495 0.122253 0.123009 0.123762 0.124512 0.125258 0.126000 0.126738 0.127470 0.128198 0.128920 0.129636 0.130346 0.131049 0.131745 0.132434 0.133115 0.133788 0.134453 0.135109 0.135757 0.136395 0.137023 0.137641 0.138249 0.138846 0.139433 0.140008 0.140571 0.141122 0.141661 0.142187 0.142701 0.143200 0.143687 0.144159 0.144617 0.145061 0.145490 0.145904 0.146302 0.146684 0.147051 0.147401 0.147735 0.148052 0.148352 0.148634 0.148900 0.149147 0.149376 0.149587 0.149780 0.149953 0.150108 0.150244 0.150361 0.150458 0.150536 0.150594 0.150632 0.150650 0.150647 0.150625 0.150582 0.150519 0.150435 0.150331 0.150206 0.150060 0.149894 0.149707 0.149500 0.149272 0.149023 0.148753 0.148464 0.148153 0.147823 0.147472 0.147101 0.146710 0.146300 0.145869 0.145420 0.144951 0.144462 0.143955 0.143430 0.142886 0.142323 0.141743 0.141146 0.140531 0.139899 0.139250 0.138585 0.137905 0.137313 0.136704 0.136078 0.135435 0.134775 0.134098 0.133406 0.132697 0.131973 0.131234 0.130480 0.129712 0.128930 0.128134 0.127325 0.126503 0.125669 0.124823 0.123966 0.123098 0.122218 0.121329 0.120430 0.119522 0.118604 0.117679 0.116745 0.115804 0.114856 0.113902 0.112941 0.111975 0.111004 0.110027 0.109047 0.108063 0.107075 0.106084 0.105091 0.104096 0.103099 0.102101 0.101102 0.100102 0.099103 0.098105 0.097107 0.096111 0.095117 0.094125 0.093136 0.092150 0.091168 0.090190 0.089217 0.088249 0.087287 0.086331 0.085381 0.084439 0.083505 0.082580 0.081664 0.080757 0.079861 0.078976 0.078103 0.077242 0.076394 0.075560 0.074741 0.073936 0.073148 0.072375 0.071620 0.070882 0.070162 0.069460 0.068777 0.068113 0.067468 0.066842 0.066236 0.065650 0.065083 0.064536 0.064007 0.063498 0.063007 0.062535 0.062081 0.061644 0.061224 0.060821 0.060434 0.060063 0.059707 0.059366 0.059040 0.058727 

-0.002153 -0.001397 -0.000625 0.000163 0.000966 0.001784 0.002615 0.003460 0.004317 0.005186 0.006067 0.006958 0.007860 0.008770 0.009689 0.010616 0.011550 0.012490 0.013435 0.014385 0.015338 0.016295 0.017253 0.018212 0.019171 0.020130 0.021086 0.022040 0.022991 0.023937 0.024877 0.025811 0.026737 0.027656 0.028565 0.029464 0.030352 0.031229 0.032093 0.032943 0.033780 0.034601 0.035406 0.036196 0.036968 0.037722 0.038457 0.039174 0.039871 0.040547 0.041203 0.041837 0.042449 0.043039 0.043606 0.044150 0.044670 0.045166 0.045638 0.046086 0.046508 0.046906 0.047277 0.047624 0.047944 0.048239 0.048508 0.048750 0.048966 0.049156 0.049319 0.049457 0.049568 0.049652 0.049711 0.049743 0.049749 0.049729 0.049684 0.049613 0.049517 0.049395 0.049249 0.049077 0.048882 0.048662 0.048418 0.048151 0.047861 0.047548 0.047212 0.046854 0.046475 0.046074 0.045652 0.045209 0.044746 0.044264 0.043762 0.043242 0.042703 0.042280 0.041836 0.041371 0.040885 0.040379 0.039854 0.039308 0.038743 0.038160 0.037557 0.036936 0.036298 0.035641 0.034968 0.034277 0.033570 0.032847 0.032108 0.031355 0.030586 0.029803 0.029007 0.028197 0.027374 0.026538 0.025691 0.024833 0.023963 0.023084 0.022195 0.021296 0.020389 0.019474 0.018552 0.017623 0.016688 0.015747 0.014801 0.013851 0.012898 0.011941 0.010982 0.010021 0.009060 0.008098 0.007136 0.006175 0.005216 0.004259 0.003306 0.002355 0.001410 0.000469 -0.000466 -0.001394 -0.002316 -0.003229 -0.004135 -0.005031 -0.005918 -0.006794 -0.007659 -0.008513 -0.009354 -0.010182 -0.010997 -0.011797 -0.012583 -0.013354 -0.014108 -0.014846 -0.015566 -0.016269 -0.016954 -0.017619 -0.018266 -0.018892 -0.019499 -0.020084 -0.020648 -0.021191 -0.021712 -0.022210 -0.022686 -0.023139 -0.023569 -0.023975 -0.024358 -0.024717 -0.025052 -0.025364 -0.025652 -0.025915 -0.026155 -0.026372 -0.026565 -0.026734 -0.026880 -0.027004 -0.027105 

-0.001939 -0.001700 -0.001457 -0.001208 -0.000954 -0.000695 -0.000430 -0.000159 0.000117 0.000400 0.000688 0.000983 0.001283 0.001589 0.001900 0.002218 0.002540 0.002868 0.003200 0.003537 0.003879 0.004224 0.004572 0.004924 0.005278 0.005634 0.005992 0.006351 0.006711 0.007071 0.007431 0.007790 0.008147 0.008503 0.008855 0.009205 0.009551 0.009892 0.010229 0.010560 0.010885 0.011204 0.011516 0.011819 0.012115 0.012402 0.012679 0.012947 0.013204 0.013451 0.013686 0.013909 0.014120 0.014319 0.014504 0.014676 0.014833 0.014977 0.015106 0.015220 0.015319 0.015402 0.015469 0.015520 0.015555 0.015574 0.015575 0.015560 0.015528 0.015479 0.015413 0.015329 0.015228 0.015110 0.014975 0.014822 0.014653 0.014466 0.014263 0.014042 0.013805 0.013552 0.013282 0.012997 0.012696 0.012380 0.012048 0.011702 0.011342 0.010968 0.010580 0.010179 0.009766 0.009341 0.008904 0.008456 0.007998 0.007530 0.007053 0.006567 0.006073 0.005798 0.005515 0.005223 0.004923 0.004616 0.004303 0.003984 0.003660 0.003331 0.002999 0.002664 0.002326 0.001987 0.001648 0.001308 0.000968 0.000630 0.000293 -0.000041 -0.000372 -0.000699 -0.001022 -0.001340 -0.001653 -0.001961 -0.002262 -0.002556 -0.002844 -0.003124 -0.003397 -0.003662 -0.003919 -0.004168 -0.004409 -0.004641 -0.004866 -0.005082 -0.005290 -0.005491 -0.005683 -0.005869 -0.006047 -0.006218 -0.006382 -0.006541 -0.006694 -0.006841 -0.006984 -0.007123 -0.007257 -0.007389 -0.007517 -0.007644 -0.007769 -0.007892 -0.008015 -0.008137 -0.008259 -0.008382 -0.008505 -0.008630 -0.008756 -0.008883 -0.009012 -0.009142 -0.009274 -0.009408 -0.009543 -0.009678 -0.009815 -0.009952 -0.010089 -0.010226 -0.010361 -0.010496 -0.010628 -0.010758 -0.010886 -0.011010 -0.011130 -0.011246 -0.011357 -0.011463 -0.011564 -0.011659 -0.011748 -0.011832 -0.011909 -0.011980 -0.012044 -0.012103 -0.012155 -0.012201 -0.012241 -0.012275 -0.012304 -0.012327 -0.012346 -0.012359 -0.012368 
