# Supplementary material for: Distinct dynamics of neuronal activity during concurrent motor planning and execution
Source: Nat Commun. 2021 Sep 10;12:5390. doi: 10.1038/s41467-021-25558-8 (PMC8433382; doi:10.1038/s41467-021-25558-8)
Supplement: Supplementary file 5 — Source Data [file 41467_2021_25558_MOESM5_ESM.zip › Source Data/SFigure7/MS_Figure7B.txt]

SubThresTraut_VelocityFreqCorrelation_Analysis_v8.m
----------------------------------------------------------------------
**********************************************************************
----------------------------------------------------------------------
Locomotor: max correlation across animals at frequency bin 1.
#Rows: 6.000000
#Cols: 1.000000

Column values: 
 

Rows: 
0.112971 

0.147276 

0.020898 

0.140530 

0.226980 

0.157254 


----------------------------------------------------------------------
**********************************************************************
----------------------------------------------------------------------
Locomotor: max correlation across animals at frequency bin 2.
#Rows: 6.000000
#Cols: 1.000000

Column values: 
 

Rows: 
0.085108 

0.123484 

0.105089 

0.177801 

0.174340 

0.139075 


----------------------------------------------------------------------
**********************************************************************
----------------------------------------------------------------------
Locomotor: max correlation across animals at frequency bin 3.
#Rows: 6.000000
#Cols: 1.000000

Column values: 
 

Rows: 
0.097828 

0.121187 

0.074197 

0.157984 

0.190873 

0.086370 


----------------------------------------------------------------------
**********************************************************************
----------------------------------------------------------------------
Locomotor: max correlation across animals at frequency bin 4.
#Rows: 6.000000
#Cols: 1.000000

Column values: 
 

Rows: 
0.087480 

0.108400 

0.089247 

0.093095 

0.163419 

0.139038 


----------------------------------------------------------------------
**********************************************************************
----------------------------------------------------------------------
Locomotor: max correlation across animals at frequency bin 5.
#Rows: 6.000000
#Cols: 1.000000

Column values: 
 

Rows: 
0.087589 

0.084130 

0.053278 

0.057790 

0.103537 

0.069046 


----------------------------------------------------------------------
**********************************************************************
----------------------------------------------------------------------
Locomotor: max correlation across animals at frequency bin 6.
#Rows: 6.000000
#Cols: 1.000000

Column values: 
 

Rows: 
0.063949 

0.079392 

0.074473 

0.081601 

0.128677 

0.025602 


----------------------------------------------------------------------
**********************************************************************
----------------------------------------------------------------------
Locomotor: max correlation across animals at frequency bin 7.
#Rows: 6.000000
#Cols: 1.000000

Column values: 
 

Rows: 
0.097432 

0.043790 

0.053979 

0.075898 

0.083542 

0.031282 


----------------------------------------------------------------------
**********************************************************************
----------------------------------------------------------------------
Joystick: max correlation across animals at frequency bin 1.
#Rows: 5.000000
#Cols: 1.000000

Column values: 
 

Rows: 
0.166252 

0.113154 

0.215503 

0.235707 

0.092738 


----------------------------------------------------------------------
**********************************************************************
----------------------------------------------------------------------
Joystick: max correlation across animals at frequency bin 2.
#Rows: 5.000000
#Cols: 1.000000

Column values: 
 

Rows: 
0.145754 

0.081270 

0.187337 

0.204633 

0.092013 


----------------------------------------------------------------------
**********************************************************************
----------------------------------------------------------------------
Joystick: max correlation across animals at frequency bin 3.
#Rows: 5.000000
#Cols: 1.000000

Column values: 
 

Rows: 
0.131816 

0.078949 

0.149533 

0.191756 

0.100310 


----------------------------------------------------------------------
**********************************************************************
----------------------------------------------------------------------
Joystick: max correlation across animals at frequency bin 4.
#Rows: 5.000000
#Cols: 1.000000

Column values: 
 

Rows: 
0.082621 

0.074898 

0.115904 

0.177007 

0.094654 


----------------------------------------------------------------------
**********************************************************************
----------------------------------------------------------------------
Joystick: max correlation across animals at frequency bin 5.
#Rows: 5.000000
#Cols: 1.000000

Column values: 
 

Rows: 
0.050227 

0.059021 

0.098988 

0.146942 

0.070708 


----------------------------------------------------------------------
**********************************************************************
----------------------------------------------------------------------
Joystick: max correlation across animals at frequency bin 6.
#Rows: 5.000000
#Cols: 1.000000

Column values: 
 

Rows: 
0.044583 

0.071839 

0.115604 

0.096646 

0.022513 


----------------------------------------------------------------------
**********************************************************************
----------------------------------------------------------------------
Joystick: max correlation across animals at frequency bin 7.
#Rows: 5.000000
#Cols: 1.000000

Column values: 
 

Rows: 
0.019132 

0.041869 

0.150650 

0.049749 

0.015575 
