# Supplementary material for: Distinct dynamics of neuronal activity during concurrent motor planning and execution
Source: Nat Commun. 2021 Sep 10;12:5390. doi: 10.1038/s41467-021-25558-8 (PMC8433382; doi:10.1038/s41467-021-25558-8)
Supplement: Supplementary file 5 — Source Data [file 41467_2021_25558_MOESM5_ESM.zip › Source Data/SFigure7/MS_Figure7C.txt]

SubThresTraut_VelocityFreqCorrelation_Analysis_v8.m
----------------------------------------------------------------------
**********************************************************************
----------------------------------------------------------------------
Locomotor: peak lag across animals at frequency bin 1.
#Rows: 6.000000
#Cols: 1.000000

Column values: 
 

Rows: 
90.000000 

80.000000 

90.000000 

550.000000 

80.000000 

160.000000 


----------------------------------------------------------------------
**********************************************************************
----------------------------------------------------------------------
Locomotor: peak lag across animals at frequency bin 2.
#Rows: 6.000000
#Cols: 1.000000

Column values: 
 

Rows: 
110.000000 

-40.000000 

160.000000 

410.000000 

100.000000 

80.000000 


----------------------------------------------------------------------
**********************************************************************
----------------------------------------------------------------------
Locomotor: peak lag across animals at frequency bin 3.
#Rows: 6.000000
#Cols: 1.000000

Column values: 
 

Rows: 
200.000000 

-130.000000 

600.000000 

720.000000 

70.000000 

30.000000 


----------------------------------------------------------------------
**********************************************************************
----------------------------------------------------------------------
Locomotor: peak lag across animals at frequency bin 4.
#Rows: 6.000000
#Cols: 1.000000

Column values: 
 

Rows: 
-20.000000 

-180.000000 

680.000000 

760.000000 

50.000000 

80.000000 


----------------------------------------------------------------------
**********************************************************************
----------------------------------------------------------------------
Locomotor: peak lag across animals at frequency bin 5.
#Rows: 6.000000
#Cols: 1.000000

Column values: 
 

Rows: 
-150.000000 

-820.000000 

-280.000000 

-680.000000 

160.000000 

280.000000 


----------------------------------------------------------------------
**********************************************************************
----------------------------------------------------------------------
Locomotor: peak lag across animals at frequency bin 6.
#Rows: 6.000000
#Cols: 1.000000

Column values: 
 

Rows: 
1000.000000 

-200.000000 

1000.000000 

960.000000 

100.000000 

1000.000000 


----------------------------------------------------------------------
**********************************************************************
----------------------------------------------------------------------
Locomotor: peak lag across animals at frequency bin 7.
#Rows: 6.000000
#Cols: 1.000000

Column values: 
 

Rows: 
-540.000000 

-670.000000 

-1000.000000 

-1000.000000 

-280.000000 

90.000000 


----------------------------------------------------------------------
**********************************************************************
----------------------------------------------------------------------
Joystick: peak lag across animals at frequency bin 1.
#Rows: 5.000000
#Cols: 1.000000

Column values: 
 

Rows: 
-50.000000 

-110.000000 

-100.000000 

-100.000000 

-90.000000 


----------------------------------------------------------------------
**********************************************************************
----------------------------------------------------------------------
Joystick: peak lag across animals at frequency bin 2.
#Rows: 5.000000
#Cols: 1.000000

Column values: 
 

Rows: 
-50.000000 

-90.000000 

-110.000000 

-90.000000 

-80.000000 


----------------------------------------------------------------------
**********************************************************************
----------------------------------------------------------------------
Joystick: peak lag across animals at frequency bin 3.
#Rows: 5.000000
#Cols: 1.000000

Column values: 
 

Rows: 
-60.000000 

-80.000000 

-90.000000 

-100.000000 

-40.000000 


----------------------------------------------------------------------
**********************************************************************
----------------------------------------------------------------------
Joystick: peak lag across animals at frequency bin 4.
#Rows: 5.000000
#Cols: 1.000000

Column values: 
 

Rows: 
-60.000000 

-30.000000 

-110.000000 

-90.000000 

-90.000000 


----------------------------------------------------------------------
**********************************************************************
----------------------------------------------------------------------
Joystick: peak lag across animals at frequency bin 5.
#Rows: 5.000000
#Cols: 1.000000

Column values: 
 

Rows: 
30.000000 

-30.000000 

-100.000000 

-70.000000 

220.000000 


----------------------------------------------------------------------
**********************************************************************
----------------------------------------------------------------------
Joystick: peak lag across animals at frequency bin 6.
#Rows: 5.000000
#Cols: 1.000000

Column values: 
 

Rows: 
-1000.000000 

-100.000000 

-130.000000 

-110.000000 

-190.000000 


----------------------------------------------------------------------
**********************************************************************
----------------------------------------------------------------------
Joystick: peak lag across animals at frequency bin 7.
#Rows: 5.000000
#Cols: 1.000000

Column values: 
 

Rows: 
-180.000000 

-550.000000 

-360.000000 

-240.000000 

-340.000000 
