# Supplementary material for: Distinct dynamics of neuronal activity during concurrent motor planning and execution
Source: Nat Commun. 2021 Sep 10;12:5390. doi: 10.1038/s41467-021-25558-8 (PMC8433382; doi:10.1038/s41467-021-25558-8)
Supplement: Supplementary file 5 — Source Data [file 41467_2021_25558_MOESM5_ESM.zip › Source Data/SFigure8/MS_Figure8A.txt]

Decoding_R_Analysis_v15.m
----------------------------------------------------------------------
**********************************************************************
----------------------------------------------------------------------
Decoding performance: First row: decoding with encoded data. Second row: decoding with encoded data + gaussian noise. Third row: decoding with raw data. Columns: frequency bins (Hz).
#Rows: 3.000000
#Cols: 7.000000

Column values: 
0.110000 0.230000 0.450000 1.100000 2.300000 4.500000 11.000000 

Rows: 
0.799272 0.859359 0.896954 0.920613 0.932639 0.894769 0.669600 

0.206398 0.220433 0.237144 0.205841 0.162557 0.113543 0.066404 

0.225299 0.278173 0.294175 0.249833 0.184284 0.128077 0.069611 
