# Supplementary material for: Distinct dynamics of neuronal activity during concurrent motor planning and execution
Source: Nat Commun. 2021 Sep 10;12:5390. doi: 10.1038/s41467-021-25558-8 (PMC8433382; doi:10.1038/s41467-021-25558-8)
Supplement: Supplementary file 5 — Source Data [file 41467_2021_25558_MOESM5_ESM.zip › Source Data/SFigure8/MS_Figure8B.txt]

BehavioralFrequencySpectraAndCompensatedSpectra_v8.m
----------------------------------------------------------------------
**********************************************************************
----------------------------------------------------------------------
Locomotor power spectrum. Rows: Sessions. Columns: frequency (Hz).
#Rows: 158.000000
#Cols: 19.000000

Column values: 
0.100000 0.141243 0.199601 0.281690 0.398406 0.561798 0.793651 1.123596 1.587302 2.222222 3.125000 4.545455 6.250000 9.090909 12.500000 16.666667 25.000000 33.333333 50.000000 

Rows: 
0.253502 0.359731 0.457855 0.566153 0.695481 0.783620 0.922016 0.978031 1.000000 0.986774 0.921820 0.804002 0.682508 0.442479 0.340586 0.232969 0.124218 0.075707 0.040114 

0.307854 0.434915 0.602565 0.735808 0.823205 0.916462 0.975109 1.000000 0.990931 0.954757 0.886414 0.765356 0.641442 0.418572 0.321290 0.222911 0.120322 0.074032 0.039801 

0.230434 0.345725 0.457954 0.631071 0.774603 0.877359 0.970345 0.997959 1.000000 0.963931 0.883239 0.738158 0.609508 0.383040 0.289797 0.196160 0.102263 0.062002 0.032784 

0.330128 0.434498 0.554486 0.692916 0.785892 0.862909 0.916244 0.961352 1.000000 0.988177 0.934380 0.809035 0.678532 0.442403 0.338336 0.229086 0.121356 0.074039 0.039522 

0.266221 0.329088 0.428886 0.546665 0.703144 0.814189 0.924099 0.993076 1.000000 0.946814 0.870601 0.719729 0.596890 0.374411 0.286794 0.193318 0.101434 0.061641 0.032666 

0.264309 0.349261 0.454590 0.596819 0.715655 0.830695 0.928334 0.995568 1.000000 0.942584 0.847802 0.711683 0.594933 0.382889 0.295477 0.202729 0.108741 0.066878 0.035814 

0.235081 0.296475 0.367579 0.514740 0.639589 0.761387 0.877067 0.949720 1.000000 0.945750 0.871747 0.720746 0.594320 0.377826 0.284612 0.192313 0.100678 0.060864 0.032219 

0.301476 0.407084 0.512156 0.616822 0.762919 0.854287 0.942526 0.991219 1.000000 0.940158 0.877768 0.750959 0.628591 0.411221 0.313899 0.216093 0.115935 0.071147 0.038193 

0.402761 0.379419 0.480170 0.619238 0.624880 0.775045 0.912111 0.993762 1.000000 0.993659 0.921242 0.752749 0.621617 0.392697 0.296505 0.200443 0.102956 0.062263 0.032844 

0.426172 0.556600 0.624614 0.747855 0.733602 0.801315 0.916461 1.000000 0.995220 0.957673 0.897954 0.778250 0.659691 0.427220 0.324375 0.221347 0.115722 0.070506 0.037386 

0.189630 0.262390 0.367981 0.517703 0.666480 0.795120 0.900938 0.939718 1.000000 0.968587 0.889687 0.764143 0.652183 0.421917 0.323894 0.222147 0.118242 0.072102 0.038249 

0.176186 0.266529 0.357683 0.479132 0.645276 0.792958 0.928986 1.000000 0.978752 0.891138 0.773611 0.658988 0.558032 0.361253 0.281838 0.194897 0.105451 0.064891 0.034696 

0.260972 0.368444 0.457734 0.615038 0.729811 0.825219 0.921833 1.000000 0.983637 0.954422 0.894249 0.827466 0.707049 0.471516 0.361650 0.252893 0.135191 0.082229 0.043300 

0.412598 0.539621 0.582573 0.710738 0.756371 0.851384 0.961349 1.000000 0.976127 0.871672 0.828621 0.719341 0.605687 0.407967 0.309480 0.214967 0.115120 0.070107 0.037221 

0.255670 0.339781 0.435226 0.562811 0.701602 0.841827 0.955291 1.000000 0.989086 0.966171 0.900357 0.793667 0.672597 0.434958 0.336466 0.231552 0.123602 0.075312 0.039959 

0.500639 0.576181 0.633042 0.722290 0.768976 0.843019 0.937486 1.000000 0.969685 0.957083 0.867359 0.747932 0.640465 0.414909 0.321581 0.222320 0.119518 0.073912 0.039814 

0.291703 0.400569 0.485012 0.595896 0.710742 0.851066 0.952093 1.000000 0.994921 0.972597 0.890194 0.743128 0.641895 0.405545 0.310793 0.211064 0.112197 0.068393 0.036284 

0.503689 0.635455 0.717050 0.761432 0.802347 0.885322 0.978863 1.000000 0.967004 0.909064 0.847647 0.681558 0.588910 0.376565 0.288826 0.198663 0.106155 0.065513 0.035045 

0.277714 0.436047 0.499545 0.647296 0.755671 0.875763 0.916267 0.982706 1.000000 0.954390 0.888790 0.740072 0.602772 0.383002 0.292532 0.197838 0.103893 0.062997 0.033369 

0.291080 0.398427 0.473842 0.612944 0.764247 0.874303 0.958319 1.000000 0.961237 0.891505 0.814295 0.681869 0.565969 0.365523 0.281735 0.192869 0.103342 0.063235 0.033753 

0.135145 0.211341 0.265280 0.406019 0.593283 0.747953 0.872688 0.963980 1.000000 0.962631 0.879123 0.743909 0.626027 0.402532 0.307146 0.210442 0.112204 0.068437 0.036337 

0.150269 0.225421 0.314617 0.518154 0.682947 0.830846 0.933597 1.000000 0.974612 0.884329 0.783561 0.673172 0.573723 0.379585 0.293488 0.206072 0.112584 0.069090 0.036951 

0.244619 0.398708 0.474440 0.648625 0.761754 0.877329 0.948346 1.000000 0.992872 0.952479 0.871084 0.722450 0.601740 0.380055 0.291970 0.198121 0.105024 0.064043 0.034042 

0.218397 0.340854 0.426454 0.589747 0.734650 0.829015 0.934089 1.000000 0.968601 0.904458 0.827670 0.692518 0.585470 0.382637 0.297534 0.203969 0.110368 0.067991 0.036534 

0.748709 0.925057 0.704555 0.716070 0.972484 0.775118 0.780837 1.000000 0.882412 0.937850 0.901658 0.709169 0.549633 0.359166 0.274925 0.182944 0.094666 0.057469 0.030558 

0.466591 0.611381 0.466585 0.655573 0.900829 0.657292 0.794141 1.000000 0.831981 0.855057 0.746032 0.597145 0.478483 0.284941 0.220544 0.145887 0.076643 0.047332 0.025646 

0.237159 0.356001 0.423263 0.532840 0.657832 0.815333 0.912630 0.950839 1.000000 0.974673 0.904723 0.791205 0.658633 0.417542 0.323459 0.221147 0.118491 0.072697 0.038716 

0.489393 0.618710 0.701467 0.816748 0.858599 0.919683 0.977045 0.996341 1.000000 0.936274 0.878306 0.755856 0.622736 0.397781 0.312267 0.210242 0.112366 0.069004 0.037037 

0.313439 0.398379 0.501900 0.573979 0.677318 0.760344 0.891089 0.971528 1.000000 0.983114 0.933140 0.790800 0.669826 0.433014 0.328767 0.224293 0.119198 0.072927 0.039051 

0.521408 0.681810 0.754677 0.760345 0.847983 0.907410 0.959866 0.993295 1.000000 0.989332 0.962869 0.842599 0.712682 0.448938 0.346019 0.236835 0.124747 0.076522 0.041212 

0.278062 0.360664 0.462945 0.548872 0.602303 0.714372 0.834367 0.931438 0.995309 1.000000 0.933878 0.791772 0.666994 0.425209 0.331066 0.225178 0.121397 0.075222 0.041340 

0.306436 0.391282 0.446973 0.516332 0.590555 0.682820 0.775721 0.900692 0.943385 1.000000 0.990176 0.869310 0.739819 0.481864 0.378252 0.261134 0.142118 0.088777 0.049297 

0.294369 0.341037 0.400621 0.488048 0.562269 0.685811 0.840371 0.933557 1.000000 0.984354 0.940519 0.816942 0.683452 0.454395 0.350856 0.241609 0.130135 0.079815 0.043074 

0.307432 0.338340 0.375936 0.470634 0.528245 0.628285 0.730803 0.849691 0.945014 1.000000 0.998811 0.906062 0.786126 0.533579 0.415413 0.290698 0.161429 0.100103 0.054457 

0.243406 0.340015 0.411663 0.427965 0.561172 0.662694 0.759682 0.886339 1.000000 0.998441 0.971391 0.877186 0.790281 0.521863 0.417323 0.290514 0.160455 0.100664 0.054753 

0.273028 0.338931 0.476695 0.467165 0.566640 0.648297 0.733012 0.845988 0.966032 1.000000 0.986108 0.888991 0.787924 0.524667 0.418389 0.293143 0.162588 0.101612 0.055555 

0.178650 0.303226 0.414813 0.539789 0.679182 0.738942 0.852434 0.964416 1.000000 0.991809 0.896529 0.729236 0.596263 0.378233 0.286038 0.194280 0.102515 0.064004 0.035256 

0.219754 0.380419 0.412473 0.501959 0.590655 0.640136 0.722684 0.840288 0.912128 1.000000 0.915375 0.827963 0.697996 0.455994 0.352201 0.244048 0.132360 0.082147 0.044864 

0.306588 0.365490 0.511162 0.544164 0.679548 0.817552 0.902426 0.944216 1.000000 0.989034 0.938239 0.803927 0.693034 0.449252 0.350876 0.242006 0.130967 0.080821 0.043451 

0.314409 0.360326 0.445438 0.490711 0.550824 0.625135 0.708663 0.815116 0.934233 1.000000 0.991005 0.888724 0.772851 0.518752 0.409462 0.287339 0.158223 0.098382 0.053491 

0.325100 0.414644 0.464060 0.560874 0.644284 0.693170 0.845272 0.900044 0.976586 1.000000 0.965826 0.853374 0.720336 0.470680 0.365692 0.251352 0.135437 0.083913 0.045499 

0.342118 0.474786 0.574681 0.633004 0.649879 0.678315 0.748249 0.839000 0.950218 1.000000 0.971241 0.863575 0.733320 0.491914 0.387954 0.269209 0.147221 0.091472 0.049720 

0.341290 0.383889 0.418317 0.467808 0.530644 0.722609 0.767985 0.865678 0.979450 1.000000 0.932805 0.795415 0.659447 0.422604 0.326160 0.222516 0.119095 0.073493 0.039573 

0.412691 0.399102 0.424198 0.469690 0.545536 0.678282 0.750749 0.842411 0.938230 1.000000 0.948118 0.814385 0.692588 0.465677 0.361573 0.251241 0.138045 0.086254 0.047400 

0.221180 0.415407 0.319658 0.494717 0.578828 0.651797 0.837231 0.929979 0.967814 1.000000 0.950926 0.831980 0.702851 0.449050 0.344330 0.236394 0.125554 0.076795 0.041280 

0.477115 0.592905 0.522991 0.596850 0.632986 0.698459 0.730314 0.901410 0.901949 1.000000 0.951523 0.848987 0.713723 0.458584 0.355585 0.241575 0.130622 0.080798 0.044070 

0.312254 0.396463 0.419625 0.511911 0.566601 0.686180 0.773765 0.892487 0.968303 1.000000 0.950732 0.834294 0.721079 0.478795 0.374331 0.260379 0.142496 0.088568 0.048652 

0.397638 0.370828 0.399552 0.482337 0.519918 0.685039 0.860724 0.939438 0.974262 1.000000 0.949760 0.861348 0.745500 0.496713 0.397840 0.277133 0.152649 0.095708 0.052780 

0.451112 0.622969 0.808505 0.882513 0.999599 0.991296 0.997122 1.000000 0.999781 0.951106 0.914840 0.799714 0.688002 0.456409 0.362031 0.250317 0.138506 0.086639 0.047427 

0.349007 0.399404 0.505390 0.582185 0.650715 0.715705 0.789596 0.904324 0.954541 1.000000 0.966789 0.881371 0.777332 0.522995 0.417065 0.291549 0.161671 0.100676 0.054897 

0.285399 0.359410 0.468940 0.561840 0.590998 0.736856 0.873337 0.948719 1.000000 0.977650 0.897759 0.753266 0.632759 0.406312 0.313297 0.216165 0.117712 0.072782 0.039775 

0.342209 0.473449 0.577136 0.618729 0.640091 0.702410 0.789636 0.867098 0.986308 1.000000 0.966285 0.862400 0.737699 0.495993 0.386918 0.272906 0.150792 0.093489 0.051145 

0.446448 0.409610 0.473616 0.534983 0.600598 0.672868 0.797320 0.900929 0.992189 1.000000 0.958371 0.828245 0.688003 0.449544 0.347684 0.240333 0.129501 0.080337 0.043215 

0.390268 0.482013 0.553302 0.598478 0.644178 0.682395 0.769218 0.866512 0.973964 1.000000 0.973618 0.859865 0.742542 0.499681 0.390968 0.274205 0.150377 0.093805 0.051002 

0.377761 0.448552 0.528645 0.538676 0.653597 0.800886 0.912284 0.927958 1.000000 0.959480 0.899839 0.811766 0.689377 0.459219 0.351506 0.248401 0.134390 0.082933 0.044991 

0.264414 0.273853 0.379054 0.425350 0.512744 0.645621 0.846734 0.883892 1.000000 0.988329 0.965765 0.890430 0.763120 0.515268 0.393147 0.281570 0.154784 0.095817 0.052401 

0.489884 0.580200 0.657659 0.681715 0.755633 0.803968 0.890735 0.932961 0.997312 1.000000 0.935649 0.782026 0.646179 0.421241 0.324403 0.223414 0.120536 0.075020 0.041047 

0.526710 0.654245 0.741488 0.710084 0.696411 0.714409 0.775549 0.856434 0.987110 1.000000 0.955592 0.833055 0.698448 0.470994 0.369832 0.258003 0.140724 0.088025 0.048333 

0.261744 0.285693 0.370515 0.425496 0.546760 0.659200 0.793484 0.878337 0.976426 1.000000 0.965103 0.872863 0.756564 0.498504 0.390448 0.271053 0.148117 0.091807 0.049674 

0.240783 0.295499 0.315185 0.357010 0.435322 0.554754 0.748970 0.917696 0.903152 1.000000 0.955638 0.886951 0.756005 0.489014 0.382664 0.265902 0.145707 0.091133 0.050096 

0.355283 0.390752 0.454561 0.495147 0.617070 0.691321 0.801948 0.881183 0.961583 1.000000 0.935912 0.772755 0.658871 0.423149 0.318970 0.218982 0.115370 0.070823 0.038115 

0.440933 0.428704 0.513692 0.477132 0.542861 0.605811 0.694782 0.804065 0.921614 1.000000 0.962816 0.850376 0.724336 0.482171 0.376394 0.261607 0.142307 0.088687 0.048159 

0.270387 0.266982 0.365016 0.428050 0.517867 0.633486 0.717767 0.863085 0.942854 1.000000 0.964622 0.873152 0.740827 0.484800 0.373401 0.257108 0.139331 0.085609 0.046464 

0.274814 0.266488 0.332752 0.440264 0.507372 0.632466 0.712325 0.866778 0.947054 1.000000 0.976593 0.933837 0.773293 0.513860 0.404217 0.279268 0.152961 0.095941 0.052991 

0.199448 0.243697 0.321219 0.377478 0.469259 0.578822 0.731720 0.845705 0.934279 1.000000 0.956163 0.837244 0.706278 0.464216 0.362788 0.250443 0.136858 0.085224 0.046644 

0.305104 0.348336 0.413307 0.457323 0.503934 0.616090 0.756784 0.870950 0.938631 1.000000 0.967095 0.855966 0.720494 0.481085 0.377151 0.261912 0.143928 0.089987 0.049547 

0.162092 0.125734 0.234810 0.286228 0.473792 0.548985 0.589916 0.877665 0.844702 1.000000 0.967702 0.891508 0.768817 0.481510 0.367538 0.250003 0.132720 0.081583 0.044015 

0.118097 0.129399 0.283232 0.309125 0.535783 0.657434 0.716163 0.869860 0.869289 1.000000 0.901824 0.855742 0.733163 0.442481 0.334090 0.220502 0.115245 0.070876 0.038426 

0.358884 0.393756 0.455456 0.585432 0.677766 0.810039 0.868773 0.968703 1.000000 0.990485 0.906389 0.770621 0.662179 0.428046 0.328959 0.228676 0.123136 0.076840 0.041609 

0.301978 0.359165 0.362983 0.456921 0.524150 0.636522 0.764918 0.898484 0.984752 1.000000 0.975595 0.868329 0.754374 0.504888 0.392270 0.275320 0.150568 0.093637 0.050997 

0.344360 0.462500 0.527721 0.672355 0.784144 0.893120 0.954002 1.000000 0.976504 0.968395 0.888534 0.754085 0.634675 0.417942 0.321530 0.219748 0.117679 0.072411 0.038794 

0.258557 0.343821 0.423579 0.505941 0.605322 0.774053 0.867524 0.956353 1.000000 0.974371 0.915753 0.804245 0.693639 0.457807 0.360551 0.249050 0.134762 0.083215 0.044748 

0.318027 0.371661 0.469181 0.555599 0.714441 0.823963 0.928702 0.972990 1.000000 0.994824 0.962247 0.839211 0.715832 0.461300 0.357508 0.244108 0.130797 0.080543 0.043239 

0.189942 0.252928 0.332840 0.431256 0.556859 0.730215 0.849613 0.938902 0.977621 1.000000 0.981538 0.927480 0.802501 0.541398 0.424018 0.297225 0.161320 0.099379 0.053394 

0.372364 0.482457 0.561767 0.661704 0.744209 0.821166 0.875797 0.934237 0.991795 1.000000 0.940261 0.815754 0.686473 0.440532 0.341847 0.233465 0.124851 0.076801 0.041762 

0.269609 0.367455 0.430180 0.526194 0.663683 0.775224 0.866451 0.944290 0.975561 1.000000 0.999394 0.877063 0.745307 0.479061 0.368874 0.253774 0.135668 0.083815 0.045591 

0.383174 0.462643 0.529546 0.608752 0.707863 0.788033 0.887570 0.947483 1.000000 0.989622 0.951102 0.807682 0.683534 0.439059 0.342802 0.232101 0.124152 0.076323 0.040820 

0.261502 0.336926 0.381479 0.444217 0.564769 0.713888 0.855182 0.954350 1.000000 0.997633 0.965641 0.872445 0.756250 0.507175 0.399614 0.276879 0.150259 0.092547 0.049702 

0.240600 0.309363 0.443524 0.492548 0.568746 0.727971 0.785872 0.852793 0.916037 1.000000 0.985064 0.875164 0.756911 0.495125 0.379302 0.261092 0.140586 0.086576 0.046572 

0.262333 0.314586 0.408068 0.497748 0.618643 0.796991 0.902301 0.952284 1.000000 0.993671 0.961969 0.931824 0.836480 0.564230 0.445195 0.315988 0.173214 0.107136 0.057627 

0.359141 0.386630 0.481743 0.564983 0.654570 0.756394 0.870423 0.990405 1.000000 0.995681 0.942206 0.834114 0.713844 0.481853 0.369771 0.260151 0.142804 0.087886 0.046867 

0.347158 0.385350 0.458222 0.539658 0.608153 0.771096 0.889757 0.976134 1.000000 0.971944 0.918552 0.853800 0.756754 0.519166 0.406255 0.289286 0.161010 0.099649 0.053535 

0.521293 0.642221 0.691981 0.709503 0.789759 0.866934 0.957751 0.979058 1.000000 0.956915 0.925400 0.718754 0.619721 0.375592 0.289355 0.191017 0.098882 0.059609 0.031392 

0.417686 0.538759 0.637417 0.599055 0.753607 0.945077 0.973284 1.000000 0.983845 0.928505 0.901070 0.744131 0.629667 0.400425 0.310675 0.214612 0.114526 0.070743 0.038070 

0.514858 0.529928 0.566779 0.673988 0.785767 0.895685 0.950014 0.994793 1.000000 0.985692 0.912600 0.760962 0.667134 0.443607 0.345386 0.240994 0.133181 0.082106 0.044017 

0.471809 0.702949 0.556281 0.642380 0.681270 0.923022 0.860408 0.879929 0.898708 1.000000 0.915914 0.716762 0.640327 0.428929 0.332682 0.230744 0.127434 0.079068 0.042758 

0.510385 0.673500 0.749381 0.801991 0.862663 0.905436 0.986236 1.000000 0.950569 0.929848 0.882093 0.726797 0.603984 0.390452 0.296505 0.201294 0.105977 0.064820 0.034699 

0.289952 0.335906 0.402397 0.446697 0.518323 0.688918 0.891498 0.973573 1.000000 0.980982 0.951908 0.829141 0.710359 0.465084 0.359659 0.247503 0.131487 0.080549 0.043251 

0.385584 0.455028 0.510897 0.607231 0.756738 0.890339 0.980894 1.000000 0.979564 0.952649 0.886600 0.759491 0.637876 0.410899 0.318038 0.217444 0.116323 0.071243 0.037969 

0.217892 0.291129 0.353276 0.405173 0.506711 0.692404 0.881947 0.955564 1.000000 0.999474 0.949704 0.892122 0.779717 0.518224 0.410628 0.285224 0.153204 0.093769 0.049898 

0.412582 0.482893 0.576614 0.649224 0.768598 0.836823 0.930144 1.000000 0.970608 0.945474 0.878553 0.781269 0.662567 0.433848 0.339499 0.234635 0.128155 0.079370 0.042788 

0.473685 0.475154 0.519531 0.538159 0.692283 0.833464 0.952972 1.000000 0.972992 0.918766 0.833211 0.722513 0.630100 0.411666 0.326351 0.225749 0.124835 0.077793 0.042326 

0.407922 0.500190 0.661079 0.725139 0.868297 0.935095 0.998545 1.000000 0.991399 0.918058 0.857446 0.721922 0.597459 0.383251 0.294564 0.199631 0.105324 0.064099 0.033939 

0.279162 0.359173 0.444498 0.519875 0.608471 0.759710 0.893715 0.963251 1.000000 0.984433 0.955638 0.848870 0.728621 0.483660 0.379048 0.263306 0.141838 0.087431 0.046855 

0.602708 0.642012 0.667248 0.746992 0.829622 0.907307 0.935125 1.000000 0.954038 0.930047 0.840153 0.712744 0.596557 0.383747 0.294706 0.202244 0.108596 0.066981 0.035960 

0.439332 0.441886 0.486174 0.592320 0.694613 0.809742 0.925644 0.994738 1.000000 0.934733 0.867532 0.739976 0.621033 0.407471 0.316072 0.217839 0.118726 0.073482 0.039735 

0.381629 0.507293 0.585182 0.727242 0.803254 0.889488 0.960366 0.969711 1.000000 0.962461 0.885521 0.778206 0.646518 0.421863 0.324478 0.222316 0.117976 0.072348 0.038460 

0.334145 0.398086 0.436449 0.529122 0.609545 0.759537 0.892653 0.948588 1.000000 0.980505 0.964330 0.892602 0.779420 0.520461 0.408307 0.283100 0.153050 0.093981 0.050274 

0.416280 0.509374 0.537222 0.684414 0.795808 0.888359 0.942632 0.997832 1.000000 0.954002 0.916061 0.771212 0.658425 0.433972 0.338343 0.232964 0.127148 0.078629 0.042420 

0.448765 0.487502 0.570188 0.605875 0.694879 0.799225 0.941438 1.000000 0.984402 0.944061 0.877525 0.749883 0.642456 0.421766 0.326997 0.225235 0.122449 0.075699 0.040779 

0.185809 0.297910 0.377214 0.468014 0.588605 0.698097 0.795060 0.892818 0.958365 1.000000 0.965580 0.822457 0.695322 0.440772 0.337871 0.230351 0.119828 0.072558 0.038408 

0.370455 0.473998 0.552824 0.623624 0.741904 0.803328 0.881242 0.952968 0.981263 1.000000 0.971803 0.825441 0.694699 0.453689 0.346854 0.238353 0.128003 0.078512 0.042319 

0.322414 0.409342 0.500343 0.590745 0.707375 0.827768 0.909289 0.975995 1.000000 0.986099 0.921373 0.804592 0.667199 0.427989 0.333334 0.225701 0.118324 0.071678 0.037770 

0.320718 0.436443 0.555144 0.620375 0.723876 0.798232 0.873839 0.948060 1.000000 0.991976 0.950625 0.827833 0.702703 0.454383 0.355950 0.245084 0.131723 0.080999 0.043448 

0.356226 0.455392 0.544985 0.604511 0.708783 0.811830 0.909195 0.978504 1.000000 0.962450 0.892277 0.769757 0.641936 0.412058 0.318048 0.217164 0.114941 0.069707 0.036886 

0.369026 0.479838 0.599555 0.669146 0.760200 0.846792 0.931245 0.970734 1.000000 0.995631 0.941837 0.814289 0.676845 0.447640 0.346286 0.238064 0.128278 0.078777 0.042253 

0.327638 0.411379 0.497977 0.630486 0.688570 0.840897 0.886410 0.966287 1.000000 0.979086 0.902096 0.744960 0.625685 0.383364 0.295722 0.198726 0.103921 0.062989 0.033700 

0.550482 0.559922 0.627230 0.724139 0.800106 0.898371 0.921898 0.963215 1.000000 0.994975 0.920037 0.766887 0.637256 0.402578 0.308041 0.209640 0.111387 0.068590 0.037141 

0.337719 0.429347 0.517947 0.623222 0.698627 0.799009 0.880661 0.954244 1.000000 0.990558 0.958173 0.842483 0.720063 0.474719 0.366678 0.253969 0.135532 0.082858 0.044068 

0.317235 0.418754 0.482992 0.608466 0.682391 0.781741 0.888054 0.950358 1.000000 0.969302 0.920405 0.792496 0.671389 0.443541 0.343946 0.237254 0.128959 0.079415 0.042913 

0.356783 0.309828 0.413625 0.451735 0.622726 0.676032 0.809925 0.883914 0.936773 1.000000 0.936702 0.788955 0.645632 0.395577 0.302717 0.198160 0.101054 0.060697 0.031845 

0.391007 0.487114 0.567126 0.561585 0.653090 0.681799 0.842032 0.890094 0.953034 1.000000 0.914746 0.811730 0.663094 0.420286 0.332518 0.220325 0.117064 0.072099 0.038966 

0.295079 0.369532 0.434662 0.508934 0.609230 0.674847 0.771095 0.832634 0.934840 1.000000 0.982125 0.900091 0.781463 0.513035 0.393550 0.271113 0.145065 0.088141 0.046505 

0.423531 0.483376 0.617028 0.703912 0.758045 0.788344 0.910499 0.905934 0.972231 1.000000 0.939518 0.863757 0.759868 0.502578 0.394262 0.274497 0.149910 0.092960 0.050056 

0.262430 0.350401 0.382286 0.456183 0.560376 0.663041 0.754473 0.857150 0.937745 1.000000 0.973469 0.890338 0.766301 0.506140 0.389875 0.270769 0.146164 0.088913 0.047226 

0.458731 0.498196 0.513492 0.638260 0.710917 0.787727 0.894243 0.943774 0.987680 1.000000 0.966025 0.882229 0.761230 0.509916 0.403522 0.280288 0.153770 0.095736 0.051779 

0.175623 0.295402 0.377279 0.492668 0.683178 0.751629 0.872077 0.979943 1.000000 0.998942 0.939856 0.804082 0.667605 0.426954 0.326879 0.222165 0.118063 0.071668 0.038305 

0.246404 0.338893 0.416442 0.513138 0.703212 0.798751 0.889537 0.983026 1.000000 0.963614 0.881322 0.754861 0.620905 0.401905 0.311178 0.213206 0.114792 0.070630 0.037993 

0.383274 0.536882 0.539284 0.663514 0.738642 0.793922 0.888007 0.951877 0.990863 1.000000 0.949127 0.836923 0.729084 0.470893 0.369604 0.257031 0.139173 0.085533 0.046060 

0.324539 0.431922 0.459077 0.565156 0.658476 0.748037 0.893993 0.946252 1.000000 0.979601 0.922087 0.788445 0.674796 0.442233 0.338227 0.234818 0.126605 0.078491 0.042267 

0.355594 0.574739 0.655521 0.793055 0.899302 0.946813 0.999298 0.986048 1.000000 0.979837 0.968904 0.802182 0.671122 0.419866 0.331859 0.220621 0.117527 0.072018 0.038479 

0.374471 0.585201 0.481933 0.595169 0.591185 0.910587 0.915767 0.993294 0.901368 1.000000 0.942264 0.799109 0.637721 0.449450 0.340228 0.236921 0.127677 0.079072 0.042971 

0.388031 0.436060 0.514370 0.671565 0.738260 0.859878 0.915469 0.971459 1.000000 0.967793 0.899139 0.782576 0.635672 0.413743 0.320016 0.218831 0.116338 0.070605 0.037272 

0.364255 0.397065 0.557350 0.672602 0.720438 0.843339 0.919835 0.974932 0.999870 1.000000 0.934431 0.819440 0.677456 0.440267 0.344444 0.235961 0.126215 0.077663 0.041739 

0.406750 0.520411 0.565975 0.661678 0.751304 0.830610 0.884889 0.952058 0.965766 1.000000 0.965700 0.866956 0.745165 0.481927 0.375967 0.259840 0.138033 0.084191 0.044539 

0.532402 0.615307 0.580960 0.686155 0.803286 0.842077 0.917869 0.963563 0.948977 1.000000 0.937760 0.849209 0.725298 0.484068 0.379786 0.261743 0.142718 0.087901 0.047240 

0.234779 0.332204 0.427400 0.508871 0.552158 0.669995 0.732782 0.821745 0.931491 0.978342 1.000000 0.996750 0.890967 0.596636 0.472039 0.332844 0.178188 0.108021 0.056792 

0.318078 0.398117 0.518102 0.599643 0.644464 0.749972 0.824902 0.882639 0.989653 1.000000 0.991832 0.993135 0.868074 0.585303 0.461655 0.324696 0.175827 0.107332 0.057153 

0.361405 0.431772 0.511397 0.667453 0.751645 0.771996 0.858675 0.922512 0.977923 1.000000 0.952576 0.802320 0.663339 0.424360 0.322965 0.218316 0.114989 0.070549 0.038038 

0.450223 0.548436 0.559663 0.668515 0.734753 0.794954 0.817893 0.928889 0.935874 1.000000 0.957078 0.826518 0.708117 0.456893 0.353506 0.242619 0.130749 0.081075 0.044024 

0.404519 0.414094 0.480196 0.599092 0.671842 0.687571 0.806732 0.874847 0.972496 1.000000 0.965572 0.806274 0.667340 0.422182 0.326108 0.219838 0.116526 0.071353 0.038413 

0.334117 0.407522 0.480751 0.528290 0.695433 0.647661 0.754847 0.867221 0.965795 1.000000 0.987510 0.879657 0.751531 0.488212 0.380145 0.258136 0.139467 0.086500 0.047163 

0.285471 0.410248 0.634748 0.680170 0.709880 0.817728 0.886665 0.906180 0.963063 1.000000 0.938404 0.772421 0.662357 0.434630 0.326560 0.226562 0.122554 0.075619 0.040963 

0.398706 0.396750 0.508198 0.685048 0.682083 0.763797 0.814407 0.913312 0.929924 0.979348 1.000000 0.863541 0.794619 0.542900 0.414641 0.291381 0.161331 0.100516 0.054463 

0.257373 0.286382 0.369341 0.492348 0.647805 0.752462 0.846282 0.929050 0.974526 1.000000 0.993162 0.854104 0.718375 0.469611 0.361877 0.250256 0.135538 0.084257 0.045718 

0.345460 0.413875 0.495242 0.559232 0.695568 0.779257 0.840700 0.907250 0.982034 0.995952 1.000000 0.896953 0.782376 0.521473 0.410582 0.289331 0.159981 0.099841 0.054643 

0.232305 0.281774 0.393606 0.579564 0.607697 0.694803 0.801477 0.945676 0.960928 1.000000 0.949180 0.829815 0.733234 0.494282 0.384049 0.265267 0.146871 0.091485 0.049644 

0.382373 0.397827 0.497805 0.593557 0.668087 0.778858 0.832349 0.909357 0.935450 0.983411 1.000000 0.988513 0.920193 0.655033 0.511146 0.364856 0.204958 0.127302 0.068715 

0.241680 0.334252 0.402936 0.523216 0.650466 0.784291 0.877556 0.949000 1.000000 0.992795 0.913214 0.789496 0.653768 0.431427 0.336981 0.231824 0.126748 0.078429 0.042745 

0.313984 0.405153 0.468474 0.573698 0.647920 0.784979 0.854123 0.926334 0.958815 1.000000 0.989198 0.889677 0.774185 0.523810 0.403195 0.283063 0.154341 0.095821 0.052423 

0.228208 0.329125 0.437099 0.598146 0.772229 0.814482 0.931480 1.000000 0.998541 0.968197 0.907992 0.748795 0.628179 0.400631 0.302902 0.208495 0.111648 0.069150 0.037486 

0.364769 0.415649 0.514689 0.592194 0.737326 0.787402 0.895147 0.950094 1.000000 0.996411 0.949591 0.848178 0.745094 0.501871 0.390158 0.275291 0.152274 0.095372 0.052156 

0.329309 0.494552 0.517330 0.681298 0.765277 0.770930 0.922393 0.991761 0.998545 1.000000 0.920154 0.748412 0.593988 0.368498 0.275324 0.180769 0.092322 0.055358 0.029115 

0.296736 0.658589 0.697580 0.634693 0.744626 0.734469 0.854288 0.963290 0.974656 1.000000 0.914858 0.804816 0.659953 0.413393 0.319799 0.215585 0.115189 0.070821 0.038410 

0.411832 0.439477 0.474787 0.501827 0.559967 0.659410 0.762179 0.865584 0.976029 1.000000 0.977521 0.823162 0.682056 0.429309 0.326779 0.217207 0.113043 0.068367 0.036223 

0.469611 0.413427 0.490553 0.620187 0.595451 0.670541 0.811718 0.843965 0.952211 0.953653 1.000000 0.875541 0.728478 0.466728 0.365349 0.249084 0.133438 0.082155 0.044469 

0.416890 0.425190 0.450039 0.523427 0.588834 0.662622 0.759786 0.867870 0.954188 1.000000 0.936770 0.817187 0.684799 0.445130 0.342934 0.232003 0.123784 0.076283 0.041141 

0.395624 0.283434 0.341067 0.591858 0.567670 0.650514 0.743061 0.783899 0.895216 1.000000 0.983226 0.942834 0.813739 0.551128 0.424111 0.293586 0.161572 0.102062 0.056604 

0.301336 0.401766 0.509399 0.712593 0.866901 0.982569 1.000000 0.954676 0.936714 0.818010 0.753158 0.614352 0.513768 0.327576 0.251227 0.172350 0.094388 0.059508 0.032699 

0.378858 0.487211 0.566140 0.682308 0.868479 0.976067 0.985431 0.972799 1.000000 0.915109 0.877309 0.789022 0.681657 0.466828 0.366220 0.256821 0.143403 0.089933 0.049240 

0.307630 0.420807 0.531254 0.689810 0.804403 0.926203 0.955330 0.998625 1.000000 0.969708 0.889549 0.713076 0.587072 0.360023 0.274412 0.182937 0.095215 0.058143 0.031105 

0.334394 0.458419 0.502659 0.659027 0.762551 0.851244 0.905989 0.922268 1.000000 0.999124 0.985487 0.869995 0.743244 0.483942 0.379509 0.261584 0.140962 0.087497 0.047480 

NaN 0.538477 0.168474 0.763395 0.686991 0.448126 0.609571 0.602209 1.000000 0.815030 0.814101 0.541545 0.429040 0.300433 0.201487 0.139028 0.071551 0.042851 0.022963 

NaN 0.966868 1.000000 0.308416 0.622313 0.259436 0.282766 0.519820 0.697648 0.658867 0.714229 0.497113 0.405264 0.248699 0.185358 0.121152 0.062742 0.037983 0.020204 

0.281190 0.331187 0.540429 0.470418 0.682456 0.708980 0.787225 0.896559 0.982555 1.000000 0.981064 0.859741 0.717049 0.457914 0.355949 0.241689 0.128248 0.078738 0.042628 

0.401461 0.597582 0.550734 0.496931 0.786349 0.763474 0.851362 0.894682 1.000000 0.990595 0.929305 0.833000 0.711863 0.461875 0.361456 0.246788 0.135037 0.083643 0.045670 

0.292712 0.533949 0.680676 0.778240 0.891536 0.939106 1.000000 0.985701 0.971375 0.886494 0.808624 0.665464 0.543042 0.351539 0.266005 0.181380 0.097075 0.060120 0.032641 

0.309230 0.480883 0.591856 0.685223 0.836404 0.912641 0.991290 0.981951 1.000000 0.958696 0.892918 0.784453 0.676736 0.447714 0.351217 0.243550 0.134102 0.083741 0.045606 


----------------------------------------------------------------------
**********************************************************************
----------------------------------------------------------------------
Joystick power spectrum. Rows: Sessions. Columns: frequency (Hz).
#Rows: 226.000000
#Cols: 19.000000

Column values: 
0.100000 0.141243 0.199601 0.281690 0.398406 0.561798 0.793651 1.123596 1.587302 2.222222 3.125000 4.545455 6.250000 9.090909 12.500000 16.666667 25.000000 33.333333 50.000000 

Rows: 
0.177497 0.246654 0.327502 0.413558 0.529304 0.675481 0.803337 0.931296 1.000000 0.976370 0.893830 0.703731 0.567803 0.344931 0.259580 0.170884 0.088780 0.055325 0.029053 

0.164342 0.217706 0.288458 0.380192 0.498680 0.640800 0.812518 0.948970 1.000000 0.964674 0.882141 0.706572 0.576122 0.364701 0.279433 0.189132 0.102800 0.065335 0.036310 

NaN NaN NaN NaN NaN NaN NaN NaN NaN NaN NaN NaN NaN NaN NaN NaN NaN NaN NaN 

NaN NaN NaN NaN NaN NaN NaN NaN NaN NaN NaN NaN NaN NaN NaN NaN NaN NaN NaN 

0.253547 0.367015 0.464697 0.559955 0.657691 0.776336 0.880051 0.991611 1.000000 0.936427 0.793466 0.600644 0.473347 0.286392 0.214078 0.141428 0.076274 0.050116 0.030458 

0.157829 0.249683 0.339272 0.420911 0.537463 0.717924 0.876429 0.981176 1.000000 0.944874 0.817249 0.630188 0.506666 0.302282 0.229171 0.149159 0.079903 0.050401 0.028704 

0.323178 0.404646 0.485227 0.578059 0.617909 0.724785 0.831380 0.949930 1.000000 0.942107 0.879318 0.669658 0.547626 0.336254 0.250407 0.162426 0.081863 0.049985 0.027182 

0.133701 0.230380 0.365805 0.477356 0.556722 0.707866 0.880932 0.969137 1.000000 0.887455 0.818399 0.636190 0.507520 0.321947 0.244802 0.163765 0.087839 0.055423 0.031714 

0.250851 0.302074 0.398289 0.505294 0.609137 0.744604 0.857745 0.956989 1.000000 0.973152 0.891676 0.728127 0.584662 0.379796 0.299225 0.203835 0.118542 0.076729 0.047136 

0.139461 0.182155 0.239369 0.323506 0.417472 0.551874 0.672715 0.766854 0.827120 1.000000 0.838813 0.776946 0.689623 0.530556 0.453902 0.333360 0.182823 0.130042 0.080310 

0.150815 0.282940 0.298219 0.373891 0.441056 0.587176 0.706334 0.890311 0.978876 1.000000 0.954875 0.794609 0.669121 0.443990 0.353391 0.253019 0.156177 0.104289 0.074690 

0.114350 0.147385 0.193951 0.288750 0.375028 0.509638 0.642993 0.921355 0.981590 1.000000 0.967559 0.800986 0.653480 0.434398 0.343425 0.244934 0.149924 0.101347 0.071411 

0.141802 0.295420 0.336863 0.361462 0.472993 0.567131 0.706523 0.859780 0.966033 1.000000 0.991253 0.837214 0.710033 0.472842 0.371120 0.265856 0.159660 0.108325 0.072451 

0.176403 0.196043 0.242806 0.337779 0.423768 0.613309 0.774518 0.927400 0.976419 1.000000 0.951645 0.804118 0.668405 0.437656 0.341819 0.240150 0.142464 0.097702 0.063826 

0.219478 0.289109 0.385016 0.463100 0.574769 0.686441 0.798211 0.921729 0.989853 1.000000 0.946700 0.794904 0.662336 0.428050 0.333267 0.228282 0.125356 0.080615 0.046660 

0.168302 0.225789 0.298457 0.393105 0.499120 0.636427 0.791978 0.922181 0.989375 1.000000 0.955107 0.795922 0.671460 0.439597 0.342789 0.239960 0.135123 0.088194 0.052088 

0.154257 0.184282 0.301660 0.367994 0.481425 0.599607 0.744547 0.903876 0.971917 1.000000 0.942989 0.789880 0.648527 0.409339 0.312545 0.210840 0.114557 0.074141 0.042104 

0.098033 0.174413 0.249049 0.306161 0.382694 0.537783 0.712649 0.922476 0.997723 1.000000 0.934926 0.755543 0.626566 0.403067 0.309531 0.213927 0.122002 0.081364 0.050601 

0.184438 0.234298 0.322746 0.409589 0.485136 0.587028 0.734216 0.861230 0.959711 1.000000 0.965029 0.794530 0.660053 0.427798 0.334100 0.235301 0.135291 0.092442 0.058151 

0.135841 0.183803 0.240624 0.333678 0.421033 0.549518 0.725895 0.868445 0.986642 1.000000 0.926146 0.746185 0.607340 0.380556 0.288943 0.198999 0.108726 0.072368 0.041668 

0.142440 0.196091 0.279227 0.363524 0.470486 0.563600 0.693213 0.846051 0.971642 1.000000 0.940519 0.763312 0.628160 0.383957 0.292297 0.197169 0.109171 0.071680 0.041075 

0.112675 0.160647 0.214896 0.277925 0.369993 0.519453 0.679836 0.858685 0.994011 1.000000 0.945583 0.763512 0.629080 0.391390 0.294770 0.202074 0.113646 0.073643 0.045185 

0.194169 0.242649 0.330040 0.447955 0.554230 0.682787 0.815531 0.930192 0.998897 1.000000 0.922794 0.745871 0.608245 0.372173 0.279630 0.185501 0.096150 0.058558 0.032181 

0.155788 0.204048 0.290041 0.391222 0.505344 0.642192 0.813879 0.933018 1.000000 0.985571 0.906956 0.725490 0.588085 0.361369 0.271121 0.180492 0.094884 0.058092 0.033579 

0.196773 0.256239 0.346744 0.432307 0.527929 0.680342 0.806209 0.931573 1.000000 0.987684 0.905693 0.735881 0.595601 0.366387 0.276994 0.185223 0.099339 0.062733 0.035099 

0.138713 0.199543 0.277026 0.365336 0.483479 0.630636 0.785826 0.937713 1.000000 0.990793 0.901402 0.731794 0.594910 0.368816 0.282755 0.190291 0.105380 0.068494 0.039799 

0.142950 0.208798 0.256235 0.346014 0.447129 0.592731 0.746160 0.892873 0.986716 1.000000 0.934591 0.765154 0.631506 0.396691 0.305812 0.208912 0.114066 0.075316 0.045123 

0.129405 0.177742 0.242694 0.332201 0.424216 0.561266 0.713295 0.879345 0.981023 1.000000 0.957403 0.811137 0.680179 0.436132 0.338106 0.236824 0.132412 0.087712 0.051959 

0.169699 0.202741 0.251900 0.359387 0.444518 0.572166 0.695891 0.869497 0.953620 1.000000 0.943880 0.793460 0.650555 0.425920 0.333110 0.240149 0.139414 0.096907 0.060352 

0.154670 0.183065 0.231663 0.338563 0.422931 0.559973 0.717442 0.875446 0.970351 1.000000 0.953697 0.820893 0.699213 0.465840 0.374695 0.275300 0.163554 0.114104 0.070297 

0.123963 0.218278 0.221652 0.277369 0.379116 0.464530 0.602491 0.754486 0.911199 1.000000 0.991545 0.882313 0.768967 0.522729 0.416207 0.300900 0.183985 0.123992 0.079985 

0.080132 0.145023 0.192467 0.215901 0.365291 0.456637 0.649682 0.794937 0.957646 1.000000 0.961130 0.838572 0.707561 0.476692 0.376445 0.265654 0.158028 0.106306 0.068664 

0.213356 0.271090 0.360522 0.471101 0.579866 0.684327 0.813570 0.924562 1.000000 0.997473 0.914753 0.732933 0.593654 0.363583 0.271868 0.182437 0.095492 0.060019 0.032567 

0.166979 0.229144 0.279398 0.400744 0.506743 0.659452 0.807581 0.936429 1.000000 0.987065 0.906569 0.733055 0.598866 0.373576 0.279519 0.192429 0.103006 0.065992 0.036374 

0.171968 0.228652 0.296204 0.393268 0.509267 0.636933 0.774860 0.913684 0.980185 1.000000 0.962874 0.805998 0.678680 0.439936 0.332734 0.240279 0.133340 0.087188 0.052793 

0.122940 0.186799 0.252117 0.352392 0.472835 0.607306 0.759461 0.901369 0.970793 1.000000 0.983914 0.896594 0.801194 0.554059 0.461214 0.344355 0.205919 0.136519 0.085284 

0.184373 0.240754 0.318709 0.427820 0.543728 0.681963 0.832621 0.956040 1.000000 0.983522 0.902153 0.716535 0.583519 0.362604 0.275828 0.185653 0.100208 0.064590 0.037908 

0.130797 0.175171 0.251197 0.346036 0.477930 0.633166 0.811214 0.939639 1.000000 0.968597 0.877906 0.699287 0.570638 0.357763 0.272090 0.185767 0.101674 0.065186 0.039606 

0.176752 0.227049 0.290822 0.398848 0.512323 0.658018 0.817661 0.929845 1.000000 0.949177 0.843989 0.672838 0.546960 0.351790 0.264091 0.184563 0.107464 0.073421 0.046304 

0.131010 0.176675 0.222404 0.309766 0.444572 0.615407 0.803010 0.952551 1.000000 0.948343 0.862984 0.699702 0.566187 0.374247 0.285106 0.199211 0.119549 0.081663 0.053435 

0.154953 0.229535 0.306843 0.402641 0.523123 0.668119 0.800602 0.934878 1.000000 0.981743 0.903708 0.746326 0.620925 0.406050 0.312180 0.213276 0.119779 0.077164 0.044144 

0.112420 0.184565 0.248999 0.342555 0.468946 0.617119 0.800320 0.939223 1.000000 0.974921 0.897643 0.738610 0.609392 0.398153 0.307866 0.212565 0.120330 0.078225 0.045465 

0.159284 0.210526 0.305697 0.390041 0.505178 0.650297 0.803039 0.956733 1.000000 0.951539 0.841421 0.638507 0.499870 0.290477 0.216342 0.139475 0.071463 0.043509 0.024534 

0.116819 0.163662 0.231007 0.326154 0.475207 0.623270 0.791909 0.951475 1.000000 0.960044 0.843671 0.651141 0.521182 0.310158 0.235869 0.154573 0.084057 0.053201 0.030301 

NaN NaN NaN NaN 0.241848 0.549901 0.601596 0.737184 0.903014 0.979128 1.000000 0.837973 0.700371 0.453977 0.362408 0.257484 0.165052 0.117819 0.084629 

NaN NaN NaN NaN 0.169679 0.346418 0.536736 0.766302 0.857378 0.978821 1.000000 0.835961 0.674486 0.443907 0.355993 0.256034 0.166320 0.121369 0.090285 

0.107394 0.111709 0.153307 0.234020 0.329024 0.482275 0.587560 0.788596 0.907688 1.000000 0.980717 0.845135 0.726520 0.495184 0.396554 0.289867 0.181587 0.132009 0.093812 

0.077693 0.115789 0.138753 0.227163 0.339559 0.468001 0.635760 0.798385 0.952642 1.000000 0.999406 0.883031 0.764477 0.527118 0.425039 0.313658 0.197457 0.142630 0.099752 

0.111189 0.184441 0.243683 0.310730 0.421954 0.572606 0.700844 0.860247 0.975048 1.000000 0.965825 0.805783 0.663658 0.426662 0.328763 0.226821 0.129260 0.085637 0.055811 

0.099533 0.137271 0.207199 0.275820 0.367482 0.511957 0.677786 0.852087 0.964283 1.000000 0.968874 0.804680 0.668763 0.430693 0.333462 0.231330 0.131624 0.086991 0.056745 

0.153401 0.196119 0.276646 0.326612 0.427848 0.538694 0.700978 0.858639 0.982518 1.000000 0.935353 0.760698 0.617329 0.385620 0.297341 0.201523 0.109664 0.072466 0.044052 

0.110453 0.138863 0.197818 0.263417 0.363871 0.516076 0.679172 0.860818 0.981776 1.000000 0.911021 0.724290 0.592574 0.376475 0.288905 0.196515 0.108365 0.071886 0.043490 

0.119107 0.169182 0.221329 0.271663 0.369776 0.495196 0.671562 0.875682 0.984832 1.000000 0.936323 0.770024 0.637779 0.421587 0.330502 0.239802 0.143069 0.099591 0.065331 

0.095210 0.125251 0.194107 0.280077 0.368033 0.502124 0.688163 0.877987 0.989299 1.000000 0.951350 0.801968 0.675705 0.455667 0.361438 0.265345 0.161672 0.113586 0.075094 

0.177319 0.202666 0.298095 0.369204 0.455523 0.615336 0.752262 0.930949 1.000000 0.997881 0.927912 0.768410 0.630624 0.414722 0.323245 0.226709 0.134090 0.090532 0.058249 

0.107524 0.164043 0.209798 0.326046 0.437190 0.586760 0.744888 0.904722 0.984868 1.000000 0.942035 0.795829 0.667793 0.446893 0.353897 0.253968 0.155211 0.105258 0.070893 

0.100157 0.135160 0.172691 0.235184 0.320588 0.429332 0.555435 0.839401 0.927992 0.952908 1.000000 0.884740 0.750703 0.494841 0.394292 0.278446 0.160476 0.107238 0.068817 

0.046355 0.117887 0.133911 0.204981 0.301735 0.440743 0.552317 0.792631 0.924594 1.000000 0.973761 0.848689 0.719888 0.474874 0.371376 0.259948 0.148691 0.098479 0.064158 

0.133778 0.182405 0.262746 0.363807 0.437931 0.555796 0.691816 0.829287 0.936005 1.000000 0.959251 0.819781 0.686278 0.445672 0.348490 0.245973 0.139135 0.094700 0.054162 

0.085649 0.135416 0.183827 0.225388 0.302143 0.478766 0.642001 0.829491 0.955615 1.000000 0.953473 0.796096 0.659042 0.434575 0.338074 0.241306 0.137944 0.096644 0.057022 

0.171629 0.231656 0.293367 0.389905 0.514321 0.671247 0.792910 0.912475 0.989690 1.000000 0.964411 0.814180 0.690724 0.451415 0.351623 0.244809 0.138925 0.091311 0.055247 

0.133563 0.173923 0.254225 0.342123 0.506861 0.663345 0.843867 0.944362 1.000000 0.996360 0.943473 0.798034 0.681362 0.454350 0.363521 0.254729 0.148283 0.098995 0.061460 

0.173922 0.218125 0.304227 0.385966 0.511200 0.652321 0.774003 0.873017 0.973283 1.000000 0.961585 0.832969 0.710646 0.468912 0.371566 0.265866 0.158544 0.108255 0.072574 

0.113660 0.169163 0.239487 0.321522 0.447892 0.601526 0.743484 0.900266 0.978536 1.000000 0.976734 0.840541 0.712301 0.472964 0.370353 0.263752 0.153873 0.102305 0.067313 

0.114230 0.149636 0.204708 0.272568 0.364709 0.504541 0.657248 0.834508 0.900951 0.982966 1.000000 0.869929 0.735382 0.453614 0.373640 0.255047 0.139530 0.089542 0.051729 

0.092620 0.145410 0.202940 0.285785 0.403318 0.584302 0.793893 0.946772 1.000000 0.971620 0.935024 0.756045 0.622433 0.378628 0.291657 0.199876 0.117260 0.077579 0.045161 

0.151903 0.205432 0.256531 0.324418 0.454126 0.583728 0.737397 0.868452 0.972849 1.000000 0.952914 0.824873 0.697845 0.453373 0.364166 0.245841 0.143750 0.095262 0.056649 

0.109715 0.150058 0.207416 0.301880 0.451229 0.583899 0.772604 0.902801 0.997622 1.000000 0.976348 0.835731 0.714020 0.486971 0.388729 0.280588 0.163129 0.111900 0.067146 

NaN NaN NaN NaN NaN NaN NaN NaN NaN NaN NaN NaN NaN NaN NaN NaN NaN NaN NaN 

NaN NaN NaN NaN NaN NaN NaN NaN NaN NaN NaN NaN NaN NaN NaN NaN NaN NaN NaN 

0.112317 0.140259 0.292601 0.384106 0.512924 0.653348 0.780085 0.897847 0.969651 1.000000 0.973304 0.840450 0.725009 0.500471 0.408896 0.296850 0.186268 0.130666 0.091688 

0.102997 0.137622 0.181930 0.274478 0.396141 0.580366 0.737463 0.920677 0.981882 1.000000 0.937471 0.811210 0.697296 0.480563 0.393445 0.287359 0.177999 0.125197 0.084885 

NaN NaN 0.090449 0.211630 0.279980 0.259045 0.808767 0.549180 0.929270 0.960180 1.000000 0.979716 0.864097 0.674760 0.585684 0.416824 0.238602 0.169110 0.115377 

NaN NaN 0.133268 0.213448 0.244541 0.365638 0.854600 0.684599 0.992257 0.982492 1.000000 0.957515 0.838583 0.652197 0.564369 0.405964 0.239692 0.172280 0.120613 

NaN 0.159386 0.265993 0.353736 0.460812 0.553857 0.711387 0.875611 0.962655 1.000000 0.992345 0.877870 0.760520 0.522736 0.429722 0.317913 0.201488 0.145606 0.099997 

NaN 0.073500 0.103784 0.250948 0.341914 0.534030 0.755504 0.949710 0.993342 1.000000 0.954113 0.810193 0.683570 0.461171 0.371823 0.265357 0.166241 0.116745 0.078095 

NaN NaN NaN 0.165359 0.355811 0.433580 0.572592 0.709421 0.899194 1.000000 0.988594 0.861895 0.748554 0.526796 0.432148 0.329334 0.216568 0.161874 0.120104 

NaN NaN NaN 0.210946 0.401151 0.470001 0.644553 0.857881 0.981241 1.000000 0.987710 0.850311 0.750188 0.537170 0.446423 0.338054 0.220060 0.168584 0.121436 

0.076763 0.169307 0.183273 0.316158 0.475330 0.588544 0.734345 0.844564 0.951446 0.994650 1.000000 0.866453 0.742377 0.503752 0.399497 0.286913 0.174159 0.121969 0.080964 

0.046595 0.098069 0.184853 0.200197 0.389104 0.536237 0.710018 0.831183 0.967146 1.000000 0.989966 0.875031 0.750515 0.514912 0.408328 0.293817 0.181618 0.126000 0.083226 

NaN 0.352392 0.261321 0.277339 0.342890 0.479778 0.623606 0.846950 0.977927 1.000000 0.937515 0.804702 0.706667 0.498353 0.404188 0.306986 0.197975 0.144310 0.101026 

NaN 0.059882 0.074903 0.216337 0.253180 0.401308 0.615084 0.873532 0.982199 1.000000 0.941646 0.837591 0.738768 0.536975 0.436644 0.335850 0.220422 0.165361 0.116429 

NaN NaN NaN 0.758151 0.335347 0.521447 0.682593 0.790805 0.963782 0.994433 1.000000 0.899016 0.781297 0.569750 0.466626 0.356267 0.243687 0.177542 0.132864 

NaN NaN NaN 0.240865 0.331202 0.492499 0.667533 0.932180 0.953162 1.000000 0.989917 0.903006 0.783008 0.562082 0.465136 0.349178 0.232047 0.167258 0.120432 

0.181262 0.230287 0.308190 0.459639 0.509534 0.630079 0.812357 0.954457 1.000000 0.986166 0.938076 0.803686 0.680926 0.449081 0.364091 0.252936 0.148443 0.100039 0.061413 

0.108963 0.171352 0.244061 0.310993 0.421705 0.580814 0.786222 0.938747 0.999344 1.000000 0.950376 0.806691 0.685353 0.455377 0.359739 0.254072 0.149065 0.101257 0.062611 

0.173208 0.238557 0.334862 0.425502 0.535426 0.678221 0.830137 0.952433 1.000000 0.970086 0.891579 0.713953 0.589205 0.370717 0.279810 0.193782 0.106075 0.067848 0.039856 

0.120427 0.183933 0.255303 0.348401 0.496071 0.648649 0.827605 0.948961 1.000000 0.983860 0.901684 0.733505 0.609091 0.394768 0.301572 0.209658 0.117797 0.076175 0.044812 

NaN NaN NaN NaN NaN NaN NaN NaN NaN NaN NaN NaN NaN NaN NaN NaN NaN NaN NaN 

NaN NaN NaN NaN NaN NaN NaN NaN NaN NaN NaN NaN NaN NaN NaN NaN NaN NaN NaN 

0.177173 0.256207 0.313926 0.441662 0.573765 0.693063 0.783015 0.907332 0.976868 1.000000 0.964605 0.836544 0.718724 0.497873 0.400471 0.298049 0.184734 0.133043 0.089529 

0.132767 0.186553 0.252164 0.393230 0.488306 0.661418 0.781210 0.930645 0.982608 1.000000 0.968231 0.852447 0.736122 0.519227 0.421740 0.318393 0.201230 0.144565 0.097051 

0.118973 0.191279 0.245477 0.283883 0.410667 0.543365 0.654556 0.807675 0.904798 1.000000 0.962252 0.859714 0.739106 0.513181 0.420769 0.311685 0.195283 0.138867 0.099132 

0.136511 0.179897 0.127587 0.186861 0.311428 0.443757 0.637318 0.864195 0.968315 1.000000 0.950365 0.790124 0.668006 0.443448 0.352906 0.252013 0.151316 0.103392 0.070149 

0.127540 0.193814 0.261093 0.365532 0.484474 0.556076 0.764709 0.875069 0.936884 1.000000 0.935937 0.796204 0.680023 0.451943 0.359868 0.258381 0.151873 0.108451 0.068595 

0.055931 0.080363 0.148073 0.237708 0.364799 0.521205 0.708697 0.860154 0.956112 1.000000 0.950579 0.845465 0.728687 0.508180 0.422655 0.312894 0.193421 0.141576 0.093069 

0.197111 0.259528 0.304047 0.385424 0.550591 0.691713 0.799921 0.932066 1.000000 0.999354 0.947426 0.793268 0.664812 0.431295 0.336777 0.234887 0.134613 0.089810 0.054033 

0.119877 0.191055 0.242030 0.340458 0.475145 0.663882 0.821250 0.958785 1.000000 0.998194 0.930489 0.766919 0.640509 0.414615 0.322413 0.225982 0.130326 0.086595 0.053827 

0.172249 0.248442 0.303759 0.389112 0.531613 0.633117 0.772998 0.924474 1.000000 0.989175 0.922050 0.746110 0.612916 0.390852 0.297355 0.208438 0.117055 0.078003 0.046710 

0.093924 0.123081 0.185893 0.282154 0.416087 0.559794 0.757118 0.926085 1.000000 0.965530 0.891268 0.713585 0.589727 0.377042 0.294589 0.208347 0.121366 0.082055 0.052756 

0.170853 0.219765 0.309713 0.402656 0.519872 0.669232 0.823649 0.944296 1.000000 0.988010 0.913364 0.723565 0.584108 0.355540 0.264317 0.172337 0.089205 0.054370 0.029882 

0.123735 0.162525 0.236658 0.331198 0.452630 0.630568 0.818582 0.957837 1.000000 0.951084 0.839710 0.644674 0.504090 0.299900 0.224329 0.145593 0.075112 0.045405 0.025029 

0.155127 0.191277 0.276344 0.360489 0.464334 0.589309 0.735131 0.911479 0.980077 1.000000 0.941939 0.780712 0.647987 0.413582 0.319721 0.221391 0.123785 0.080930 0.048091 

0.107333 0.135574 0.184527 0.271885 0.363628 0.533587 0.744085 0.913054 1.000000 0.983163 0.916555 0.765534 0.646734 0.417214 0.324810 0.226589 0.130412 0.088087 0.053780 

0.143882 0.169266 0.225616 0.300942 0.414133 0.496381 0.645480 0.812537 0.946984 1.000000 0.968275 0.815291 0.680242 0.446018 0.353020 0.246302 0.147766 0.095905 0.063643 

0.091336 0.128065 0.159305 0.238299 0.342003 0.442000 0.626449 0.822456 0.973035 1.000000 0.926328 0.772293 0.642675 0.424297 0.327054 0.229314 0.132594 0.086274 0.054635 

0.176138 0.208366 0.261139 0.299343 0.393544 0.513610 0.639940 0.822733 0.893898 1.000000 0.959835 0.850284 0.728984 0.497819 0.390136 0.281921 0.172824 0.120987 0.079035 

0.100202 0.134670 0.163513 0.208815 0.301294 0.452721 0.605373 0.844841 0.878746 1.000000 0.942609 0.826621 0.703396 0.485333 0.362522 0.262546 0.163704 0.115006 0.072462 

0.102820 0.170515 0.222265 0.309781 0.448249 0.592943 0.729691 0.870985 0.962737 1.000000 0.965493 0.852459 0.732337 0.513295 0.408423 0.297353 0.182533 0.133866 0.086303 

0.093785 0.239829 0.173672 0.270275 0.355045 0.623104 0.714216 0.833598 0.861369 1.000000 0.925015 0.837822 0.730015 0.536118 0.419473 0.295876 0.190997 0.134664 0.084675 

0.200349 0.270244 0.367305 0.459835 0.582789 0.685765 0.831627 0.940679 1.000000 0.957924 0.856864 0.655247 0.522801 0.316133 0.232746 0.154710 0.080335 0.048569 0.027269 

0.135792 0.198502 0.265955 0.376608 0.498045 0.662962 0.844817 0.955774 1.000000 0.959887 0.879384 0.699511 0.571259 0.369564 0.277217 0.192133 0.106278 0.065019 0.039333 

0.133075 0.196329 0.267161 0.352190 0.484507 0.625149 0.771103 0.932675 1.000000 0.966454 0.854275 0.641866 0.503017 0.285133 0.207888 0.131239 0.064308 0.038136 0.020770 

0.101631 0.139464 0.210355 0.292542 0.403754 0.576756 0.781240 0.945293 1.000000 0.950050 0.826074 0.616984 0.476392 0.271332 0.195834 0.122086 0.059632 0.035251 0.019175 

0.054602 0.068180 0.146527 0.247401 0.365902 0.476862 0.639787 0.826635 0.971598 1.000000 0.959337 0.812278 0.696242 0.470712 0.373747 0.270967 0.166608 0.120344 0.085782 

0.015630 0.024641 0.053110 0.097702 0.192372 0.327168 0.525930 0.787156 0.981154 1.000000 0.926758 0.754978 0.631806 0.414996 0.329143 0.235313 0.142639 0.100581 0.070884 

0.163213 0.212282 0.285329 0.391767 0.502747 0.613534 0.745566 0.884385 0.979143 1.000000 0.962175 0.809495 0.684103 0.453976 0.358475 0.258011 0.148547 0.101703 0.060964 

0.110646 0.141530 0.194174 0.281147 0.415242 0.569375 0.752921 0.892601 0.998371 1.000000 0.957752 0.823692 0.705891 0.483440 0.386791 0.283645 0.171099 0.119716 0.073353 

0.070127 0.114503 0.163028 0.196357 0.244755 0.383296 0.532620 0.740634 0.924411 1.000000 0.969411 0.849041 0.712635 0.488688 0.380017 0.268662 0.158419 0.107982 0.070552 

0.053023 0.103001 0.123855 0.124043 0.201711 0.348230 0.533514 0.774175 0.938593 1.000000 0.976451 0.862681 0.737646 0.516182 0.401031 0.284177 0.173309 0.120118 0.080599 

NaN NaN NaN 0.118644 0.232222 0.330012 0.490035 0.775908 0.909444 1.000000 0.942563 0.845260 0.713598 0.485634 0.388061 0.280126 0.178911 0.126475 0.096672 

NaN NaN NaN 0.077669 0.175561 0.340397 0.529073 0.840148 0.946464 1.000000 0.937277 0.800888 0.685576 0.449299 0.356673 0.256229 0.159270 0.112157 0.079705 

NaN 0.129947 0.200226 0.296190 0.305897 0.359713 0.503724 0.734557 0.844477 1.000000 0.977166 0.858405 0.709637 0.462336 0.361675 0.250307 0.149508 0.102743 0.069081 

NaN 0.074393 0.132500 0.138481 0.209110 0.344517 0.506080 0.708212 0.910722 1.000000 0.983614 0.850151 0.710608 0.466586 0.368231 0.259031 0.149840 0.101966 0.071640 

0.148904 0.200208 0.252525 0.344037 0.414487 0.550793 0.674279 0.864420 0.972997 1.000000 0.944808 0.793711 0.664052 0.435250 0.339507 0.239984 0.139964 0.094027 0.060271 

0.093995 0.150428 0.192468 0.250807 0.332263 0.491218 0.681424 0.906265 0.992751 1.000000 0.909703 0.748205 0.614051 0.396929 0.305840 0.213955 0.122849 0.082330 0.052137 

0.124087 0.115760 0.175539 0.254178 0.337955 0.461598 0.627086 0.789949 0.912747 1.000000 0.960069 0.803894 0.673540 0.430413 0.328534 0.233942 0.135245 0.094404 0.063045 

0.043744 0.114333 0.117485 0.193089 0.285820 0.430346 0.591944 0.804458 0.983506 1.000000 0.975750 0.830801 0.696176 0.452238 0.353070 0.254658 0.151423 0.107084 0.069486 

0.120671 0.171668 0.223085 0.263050 0.340557 0.467911 0.636662 0.828568 0.943438 1.000000 0.915523 0.754504 0.625881 0.396766 0.306917 0.213899 0.121409 0.079334 0.046716 

0.097226 0.131131 0.155284 0.204117 0.293065 0.428409 0.624617 0.852681 0.969099 1.000000 0.938816 0.771697 0.649503 0.421848 0.330060 0.233232 0.136237 0.091142 0.055743 

0.117817 0.192939 0.191591 0.294258 0.329289 0.502794 0.607153 0.753376 0.902342 1.000000 0.998730 0.903070 0.764967 0.521587 0.410941 0.296309 0.181088 0.128722 0.079551 

0.100236 0.113591 0.141060 0.221872 0.310545 0.459410 0.618716 0.813662 0.949418 1.000000 0.985537 0.847646 0.704609 0.464035 0.355470 0.249606 0.145673 0.099333 0.061092 

0.049266 0.106660 0.186691 0.263663 0.366072 0.463692 0.617520 0.830225 0.934541 1.000000 0.986849 0.846751 0.728423 0.494661 0.390643 0.287342 0.177125 0.123946 0.091059 

0.016673 0.087340 0.129230 0.211728 0.319727 0.455711 0.621688 0.841607 0.984989 1.000000 0.962905 0.811612 0.684082 0.455255 0.357112 0.263624 0.158743 0.110121 0.077649 

0.145573 0.163452 0.222488 0.290008 0.374300 0.486776 0.670293 0.859666 0.979856 1.000000 0.964095 0.787593 0.661218 0.420316 0.320372 0.222742 0.124891 0.082262 0.050483 

0.081750 0.135828 0.172253 0.227802 0.317052 0.427196 0.625875 0.848686 0.967974 1.000000 0.940530 0.772163 0.643862 0.423178 0.325550 0.227934 0.132658 0.090330 0.057845 

NaN NaN NaN NaN NaN NaN NaN NaN NaN NaN NaN NaN NaN NaN NaN NaN NaN NaN NaN 

NaN NaN NaN NaN NaN NaN NaN NaN NaN NaN NaN NaN NaN NaN NaN NaN NaN NaN NaN 

0.087425 0.236840 0.225399 0.259892 0.343979 0.490693 0.603724 0.763078 0.881517 0.959456 1.000000 0.915280 0.803674 0.576371 0.485519 0.368200 0.239439 0.174151 0.123948 

0.019023 0.120323 0.143038 0.191810 0.232131 0.413978 0.583750 0.775009 0.905673 0.987747 1.000000 0.911684 0.815909 0.598587 0.504419 0.388735 0.259352 0.192599 0.133390 

0.056261 0.073926 0.112247 0.132400 0.174425 0.224043 0.295507 0.422195 0.468015 0.617795 0.966877 1.000000 0.977655 0.630468 0.536462 0.524635 0.288835 0.196386 0.117312 

0.047704 0.065263 0.078628 0.109189 0.151051 0.199666 0.287961 0.471483 0.532200 0.638033 1.000000 0.951946 0.978493 0.696699 0.652968 0.485406 0.292001 0.181882 0.119530 

0.089601 0.138409 0.180304 0.285460 0.358733 0.500477 0.691293 0.840463 0.962315 1.000000 0.963921 0.833498 0.708892 0.462216 0.359832 0.251954 0.144203 0.096460 0.062282 

0.043866 0.082146 0.131098 0.203462 0.251889 0.409082 0.612040 0.833338 0.936172 1.000000 0.933290 0.769159 0.664781 0.445119 0.350453 0.252184 0.150980 0.104806 0.070069 

0.172921 0.107711 0.137308 0.227108 0.269671 0.315202 0.493149 0.675932 0.754526 0.899523 0.941377 1.000000 0.960561 0.803467 0.685726 0.469576 0.318893 0.219547 0.165139 

0.160852 0.081786 0.113217 0.211684 0.241304 0.329088 0.537113 0.687157 0.808002 0.909833 0.971800 1.000000 0.964724 0.820100 0.705714 0.458488 0.315069 0.220148 0.159203 

0.140607 0.205469 0.274123 0.395631 0.512452 0.664832 0.804607 0.931989 1.000000 0.988189 0.918858 0.732960 0.598786 0.375244 0.283755 0.194352 0.104701 0.066913 0.039191 

0.088253 0.119562 0.175210 0.247538 0.374103 0.521198 0.707350 0.914347 1.000000 0.980636 0.898133 0.723799 0.588964 0.369271 0.282651 0.193230 0.105498 0.068056 0.040481 

0.157698 0.251974 0.355410 0.401181 0.509718 0.619328 0.761836 0.890501 0.970370 1.000000 0.934641 0.789354 0.654522 0.433401 0.343874 0.245005 0.139928 0.094058 0.057420 

0.111770 0.144533 0.197348 0.261784 0.375743 0.506904 0.709763 0.914994 1.000000 0.985761 0.923610 0.757406 0.632354 0.411626 0.325683 0.230056 0.133637 0.089314 0.055194 

NaN NaN 0.281529 0.257576 0.247464 0.333373 0.392338 0.590257 0.802536 0.820256 1.000000 0.730382 0.806757 0.541128 0.458118 0.342739 0.186990 0.125249 0.073532 

NaN NaN 0.045034 0.201589 0.210007 0.177102 0.440340 0.782497 0.951815 1.000000 0.989132 0.764366 0.721551 0.486619 0.380019 0.277907 0.162827 0.110472 0.063365 

0.115696 0.144676 0.212684 0.303925 0.439318 0.554776 0.683454 0.841752 0.947683 1.000000 0.958394 0.821943 0.695830 0.464996 0.366583 0.263792 0.160632 0.111076 0.072477 

0.061208 0.115526 0.147896 0.198099 0.317525 0.446301 0.618785 0.777357 0.971928 0.963587 1.000000 0.895050 0.794956 0.551005 0.456654 0.346076 0.205464 0.143976 0.090461 

0.057419 0.074972 0.099631 0.138461 0.214673 0.236846 0.289133 0.571728 0.657099 0.795452 0.886425 1.000000 0.967998 0.812186 0.560935 0.588881 0.311378 0.221204 0.129709 

0.031173 0.047119 0.066481 0.096833 0.178781 0.186178 0.257717 0.552572 0.643219 0.782251 0.882105 1.000000 0.993352 0.834552 0.568556 0.614476 0.324470 0.243176 0.145539 

0.171400 0.235994 0.326119 0.432586 0.530849 0.679593 0.811029 0.945831 1.000000 0.988333 0.902068 0.717584 0.581742 0.368687 0.279409 0.190171 0.105973 0.068547 0.042005 

0.103563 0.156983 0.223252 0.295505 0.416869 0.575476 0.768641 0.965511 1.000000 0.973527 0.865388 0.690944 0.557959 0.358236 0.272924 0.190830 0.107874 0.070955 0.043826 

0.049580 0.195821 0.218417 0.310379 0.474456 0.557118 0.789142 0.878029 1.000000 0.963328 0.907279 0.774595 0.635364 0.393523 0.305553 0.205237 0.114045 0.071981 0.041555 

0.031729 0.061794 0.120393 0.166286 0.302787 0.438118 0.680673 0.866735 1.000000 0.970155 0.869221 0.680333 0.547029 0.332749 0.255217 0.167049 0.090876 0.056950 0.032507 

0.122387 0.184890 0.252065 0.332480 0.417942 0.567043 0.692318 0.857428 0.951301 1.000000 0.988432 0.864117 0.752108 0.522584 0.418270 0.305802 0.188598 0.132754 0.089519 

0.077611 0.137235 0.205900 0.264126 0.344493 0.505453 0.657856 0.863499 0.974557 1.000000 0.978331 0.866195 0.766129 0.547786 0.443730 0.330533 0.208749 0.148530 0.099987 

0.124695 0.190624 0.259217 0.361704 0.475079 0.573139 0.730623 0.861646 0.971364 1.000000 0.937707 0.792072 0.671710 0.443127 0.345068 0.247592 0.147567 0.101564 0.063926 

0.083601 0.122737 0.163485 0.241556 0.336146 0.449041 0.627043 0.823514 0.979060 1.000000 0.949677 0.799993 0.673293 0.440076 0.342915 0.242684 0.141469 0.095433 0.061004 

0.135966 0.189092 0.290376 0.387344 0.484568 0.610321 0.767868 0.906657 0.987859 1.000000 0.961524 0.804324 0.674193 0.448272 0.352286 0.248959 0.147959 0.101039 0.063506 

0.085971 0.124159 0.190521 0.264366 0.354726 0.506831 0.719211 0.908502 0.998536 1.000000 0.945754 0.789476 0.673003 0.450688 0.357796 0.255066 0.154312 0.107422 0.067019 

0.120544 0.181499 0.254619 0.360576 0.498031 0.615797 0.781140 0.927006 0.997818 1.000000 0.921112 0.738843 0.593860 0.374819 0.287057 0.195203 0.109244 0.073005 0.045847 

0.098659 0.143625 0.190591 0.268209 0.390439 0.555093 0.758502 0.932727 1.000000 0.978421 0.882773 0.709541 0.577609 0.364867 0.281723 0.195152 0.110875 0.074551 0.048069 

0.100095 0.158478 0.240541 0.306364 0.401427 0.540871 0.668486 0.864199 0.969813 1.000000 0.972243 0.835919 0.723357 0.499307 0.402936 0.300638 0.185670 0.133954 0.094561 

0.107647 0.112449 0.125730 0.187045 0.214415 0.358669 0.554115 0.831743 1.000000 0.990029 0.944981 0.801262 0.687605 0.465726 0.379654 0.282303 0.173361 0.124607 0.089406 

0.163324 0.215496 0.304583 0.413237 0.525466 0.666056 0.799017 0.936792 1.000000 0.984190 0.905980 0.733296 0.614487 0.398887 0.311030 0.218348 0.126524 0.085005 0.049824 

0.110091 0.159459 0.200758 0.283499 0.395769 0.558933 0.750363 0.920451 1.000000 0.959406 0.888510 0.731153 0.616377 0.406908 0.323101 0.231384 0.135543 0.091859 0.055024 

0.098255 0.155187 0.285450 0.397191 0.504708 0.615299 0.746303 0.876817 0.987170 1.000000 0.964985 0.815776 0.679888 0.460618 0.359916 0.264624 0.162907 0.115224 0.078912 

0.052540 0.096969 0.169190 0.224076 0.312272 0.456267 0.645850 0.854458 1.000000 0.977214 0.900679 0.698105 0.568711 0.357141 0.271270 0.189860 0.107749 0.073339 0.048494 

0.125222 0.191023 0.299793 0.357451 0.480810 0.625673 0.765693 0.896104 0.965007 1.000000 0.931367 0.781174 0.638426 0.409061 0.317277 0.218591 0.121076 0.079001 0.047933 

0.096849 0.156623 0.198965 0.267167 0.354287 0.487333 0.683046 0.898376 0.972202 1.000000 0.953854 0.811435 0.678175 0.442847 0.347941 0.238255 0.131176 0.083385 0.049353 

NaN NaN NaN NaN NaN NaN NaN 0.263417 0.762540 1.000000 0.569300 0.723782 0.624158 0.463430 0.325437 0.225595 0.175105 0.112963 0.096426 

NaN NaN NaN NaN NaN NaN NaN 0.320178 0.166980 1.000000 0.897963 0.907390 0.690171 0.607037 0.464024 0.310123 0.248981 0.152536 0.136869 

0.157409 0.211016 0.291546 0.381263 0.507674 0.654828 0.797039 0.944926 1.000000 0.991948 0.902095 0.723551 0.579851 0.353329 0.264421 0.176030 0.092252 0.057292 0.031271 

0.092557 0.143294 0.200245 0.277013 0.399867 0.569414 0.765889 0.939849 1.000000 0.967150 0.864459 0.662236 0.529301 0.318753 0.238336 0.157401 0.082742 0.051611 0.029378 

0.012595 0.009059 0.094918 0.111632 0.262679 0.465937 0.589887 0.796210 0.927144 1.000000 0.986739 0.863971 0.740813 0.491384 0.398455 0.287617 0.174843 0.120605 0.076209 

0.004117 0.002928 0.068709 0.075319 0.198638 0.357253 0.523157 0.772060 0.935360 1.000000 0.986300 0.815498 0.687053 0.439329 0.347831 0.238433 0.139281 0.091770 0.059430 

0.148435 0.204707 0.278987 0.393180 0.500047 0.670859 0.792980 0.941376 1.000000 0.966254 0.885085 0.698345 0.561535 0.346425 0.261436 0.173623 0.092781 0.059867 0.033708 

0.100079 0.126326 0.185664 0.277547 0.369654 0.510104 0.716215 0.905104 1.000000 0.957695 0.871062 0.676025 0.541901 0.332175 0.248701 0.166562 0.088558 0.056292 0.033076 

0.125692 0.180200 0.259515 0.364656 0.473629 0.627237 0.783390 0.926098 1.000000 0.985334 0.889517 0.691509 0.547020 0.322389 0.240881 0.155862 0.077641 0.046459 0.024771 

0.094744 0.133892 0.192091 0.271855 0.353689 0.517818 0.705008 0.904545 1.000000 0.979560 0.875096 0.674003 0.531760 0.312936 0.234093 0.151309 0.077069 0.047189 0.026018 

0.136934 0.179826 0.236860 0.302683 0.427422 0.540257 0.733965 0.906331 1.000000 0.989078 0.892874 0.707658 0.566383 0.346721 0.257464 0.170636 0.090305 0.056607 0.030580 

0.104102 0.136964 0.207149 0.275628 0.397978 0.565286 0.758604 0.928696 1.000000 0.980369 0.892064 0.727071 0.603667 0.385458 0.300315 0.197432 0.112126 0.073748 0.041943 

0.120427 0.157355 0.208774 0.251799 0.383859 0.491503 0.643168 0.813874 0.939761 1.000000 0.986294 0.876870 0.754138 0.522087 0.420756 0.305483 0.186673 0.128173 0.086743 

0.064460 0.097725 0.139297 0.176332 0.276856 0.403802 0.602812 0.837853 0.974346 1.000000 0.973175 0.846839 0.737906 0.501406 0.406549 0.292243 0.180619 0.124068 0.082634 

0.119664 0.173115 0.227865 0.300059 0.394045 0.529161 0.679970 0.862849 0.967519 1.000000 0.938300 0.776957 0.637502 0.407213 0.326663 0.204055 0.117255 0.077237 0.043093 

0.078688 0.119018 0.162437 0.249384 0.339645 0.478030 0.638643 0.849898 0.969023 1.000000 0.936956 0.765439 0.637443 0.398187 0.319524 0.205149 0.116368 0.075751 0.042659 

0.127070 0.175051 0.243838 0.307597 0.422557 0.551426 0.712177 0.902252 0.992179 1.000000 0.923897 0.736407 0.594684 0.362437 0.272176 0.181392 0.096638 0.059995 0.035391 

0.077306 0.108865 0.171013 0.234918 0.330216 0.470783 0.670030 0.893450 0.992299 1.000000 0.914282 0.731467 0.593345 0.367226 0.278532 0.186636 0.101713 0.064156 0.038386 

0.142234 0.189204 0.270350 0.362890 0.491878 0.644863 0.818980 0.952982 1.000000 0.946669 0.841965 0.631180 0.491521 0.283395 0.209429 0.134624 0.069224 0.043289 0.023635 

0.104881 0.163927 0.235430 0.310261 0.460152 0.641413 0.823235 0.963232 1.000000 0.937982 0.832796 0.612032 0.481892 0.281531 0.205637 0.132234 0.067626 0.041884 0.022847 

NaN NaN NaN NaN NaN 0.511860 0.803064 0.698811 0.694056 0.913742 1.000000 0.931188 0.821546 0.606257 0.432796 0.302228 0.168900 0.103287 0.060434 

NaN NaN NaN NaN NaN 0.266951 0.435448 0.553099 0.961707 0.945299 1.000000 0.730491 0.649939 0.379801 0.290939 0.209604 0.125090 0.082010 0.044571 

0.149966 0.215072 0.298861 0.377847 0.471536 0.632408 0.785114 0.932907 1.000000 0.992090 0.893798 0.685326 0.548723 0.320470 0.236018 0.153515 0.078726 0.048192 0.027214 

0.103209 0.143036 0.220790 0.292163 0.412998 0.575878 0.776431 0.934071 1.000000 0.983784 0.889898 0.693177 0.553517 0.334036 0.252468 0.166269 0.087122 0.054473 0.031556 

0.085339 0.142609 0.182267 0.239993 0.324244 0.452692 0.593041 0.790956 0.957083 1.000000 0.962467 0.805343 0.675558 0.445068 0.348257 0.245091 0.144335 0.098717 0.064764 

0.095484 0.108513 0.121077 0.186629 0.257040 0.382427 0.577076 0.838913 0.974805 1.000000 0.926819 0.736722 0.609251 0.390288 0.300000 0.208859 0.120838 0.082643 0.053601 

0.123817 0.182476 0.279348 0.331218 0.428208 0.569628 0.718816 0.855102 0.967852 1.000000 0.951224 0.812433 0.692243 0.468969 0.368086 0.263607 0.159879 0.109303 0.069849 

0.078330 0.081062 0.157897 0.203062 0.314209 0.456714 0.649110 0.861584 0.976803 1.000000 0.939979 0.794043 0.661781 0.444185 0.347000 0.251168 0.149263 0.104540 0.070089 

0.155008 0.215916 0.275781 0.318611 0.440886 0.571435 0.712877 0.872739 0.976542 1.000000 0.927942 0.786383 0.661062 0.430203 0.334373 0.235972 0.140317 0.096154 0.063279 

0.083924 0.124156 0.174293 0.210298 0.284653 0.452959 0.643058 0.831588 0.960948 1.000000 0.951156 0.821643 0.693618 0.480025 0.379418 0.277725 0.173588 0.124379 0.085636 

0.059407 0.213874 0.236807 0.300563 0.427693 0.548923 0.724899 0.877984 0.992405 1.000000 0.961406 0.823257 0.707895 0.488746 0.397171 0.295989 0.192986 0.141055 0.102147 

0.035508 0.142751 0.217099 0.253425 0.385313 0.534426 0.730333 0.879816 0.988353 1.000000 0.962395 0.847301 0.741417 0.534001 0.443754 0.331825 0.218908 0.160399 0.116211 

NaN 0.253954 0.219064 0.260522 0.331909 0.412445 0.573585 0.795539 0.937674 1.000000 0.959388 0.838342 0.717310 0.498194 0.401986 0.298423 0.187546 0.136172 0.092446 

NaN 0.064738 0.102235 0.225541 0.290618 0.390900 0.556528 0.769937 0.953417 1.000000 0.955847 0.844816 0.729289 0.521968 0.429903 0.326442 0.209587 0.156726 0.111114 

0.138905 0.198296 0.263783 0.364762 0.493059 0.614546 0.773593 0.923359 1.000000 0.994101 0.919845 0.731174 0.590728 0.363846 0.274076 0.186167 0.102111 0.065705 0.040346 

0.087796 0.129114 0.184390 0.260905 0.377311 0.525903 0.713544 0.902955 1.000000 0.986224 0.906389 0.720239 0.582317 0.363715 0.274790 0.186261 0.101336 0.064487 0.038137 

0.130968 0.187042 0.213307 0.293774 0.381465 0.517304 0.684099 0.877869 0.967594 1.000000 0.930915 0.764710 0.628234 0.398020 0.312589 0.219990 0.129426 0.089136 0.059832 

0.074332 0.124575 0.160735 0.227868 0.323101 0.464261 0.639906 0.860240 0.961089 1.000000 0.936451 0.781018 0.646873 0.424211 0.334511 0.241585 0.147662 0.104987 0.072245 

0.157847 0.209612 0.259850 0.336856 0.439396 0.577854 0.742719 0.912515 1.000000 0.988027 0.909511 0.727703 0.580769 0.356935 0.269994 0.182115 0.096797 0.061492 0.034912 

0.091085 0.137719 0.194468 0.279543 0.381615 0.539050 0.725126 0.927183 1.000000 0.985438 0.898225 0.725036 0.583301 0.360206 0.273479 0.185621 0.100322 0.065463 0.036693 

0.138375 0.199723 0.266269 0.347368 0.460649 0.574241 0.721894 0.914407 1.000000 0.989967 0.927080 0.732183 0.589823 0.358304 0.270426 0.177137 0.091069 0.056397 0.031619 

0.085964 0.127802 0.181272 0.235449 0.345037 0.450369 0.621714 0.880086 1.000000 0.981558 0.907279 0.707675 0.561141 0.339520 0.255773 0.167731 0.085808 0.053376 0.029377 

0.113803 0.157547 0.220409 0.296926 0.383575 0.489904 0.671497 0.851201 0.946447 1.000000 0.956909 0.853745 0.739434 0.522894 0.423269 0.310492 0.195354 0.137642 0.093925 

0.068788 0.098086 0.158252 0.209106 0.284171 0.398018 0.578775 0.802914 0.940791 1.000000 0.983992 0.897860 0.793278 0.573196 0.477813 0.356763 0.230085 0.164428 0.112416 

0.103919 0.146727 0.178162 0.230632 0.339684 0.454031 0.611269 0.810336 0.956832 1.000000 0.964962 0.822278 0.693171 0.468074 0.372455 0.269357 0.165487 0.114648 0.076927 

0.059341 0.135299 0.131599 0.205683 0.285613 0.404032 0.577966 0.804484 0.969413 1.000000 0.980313 0.845024 0.727462 0.503745 0.407707 0.302018 0.190233 0.134684 0.090834 

NaN 0.232266 0.252587 0.244962 0.308231 0.413383 0.586025 0.776891 0.920102 1.000000 0.988380 0.854083 0.733565 0.476111 0.368328 0.263769 0.156625 0.105676 0.072014 

NaN 0.077951 0.145667 0.220479 0.220930 0.368735 0.586595 0.791950 0.948875 0.998349 1.000000 0.860240 0.743486 0.493563 0.386239 0.278205 0.166362 0.113597 0.076530 

0.131103 0.185542 0.237826 0.308680 0.412788 0.533226 0.709443 0.886444 0.994870 1.000000 0.944883 0.768078 0.623685 0.391092 0.307071 0.204298 0.114183 0.073639 0.046116 

0.072925 0.115752 0.160402 0.225948 0.317141 0.433318 0.674086 0.892801 1.000000 0.990938 0.936127 0.795011 0.638418 0.416234 0.356689 0.222473 0.131397 0.082960 0.050604 


----------------------------------------------------------------------
**********************************************************************
----------------------------------------------------------------------
Compensated Joystick power spectrum. Rows: Sessions. Columns: frequency (Hz).
#Rows: 158.000000
#Cols: 19.000000

Column values: 
0.100000 0.141243 0.199601 0.281690 0.398406 0.561798 0.793651 1.123596 1.587302 2.222222 3.125000 4.545455 6.250000 9.090909 12.500000 16.666667 25.000000 33.333333 50.000000 

Rows: 
0.220942 0.312603 0.409643 0.496286 0.621828 0.685879 0.825475 0.880858 0.920222 0.949371 0.957821 1.000000 0.955942 0.765875 0.662163 0.522637 0.356532 0.267524 0.200334 

0.280780 0.386660 0.564098 0.675058 0.770811 0.849836 0.906573 0.951141 0.951643 0.963235 0.965475 1.000000 0.963225 0.806833 0.710019 0.574657 0.401396 0.308145 0.235713 

0.222246 0.328430 0.437470 0.601104 0.725261 0.856877 0.917257 0.973176 0.983691 1.000000 0.973529 0.943419 0.883227 0.695718 0.595815 0.474003 0.325579 0.244819 0.184525 

0.285767 0.387812 0.490659 0.609994 0.695373 0.775579 0.818089 0.872620 0.926607 0.970426 0.976816 1.000000 0.960108 0.782831 0.681731 0.539854 0.376089 0.284827 0.218940 

0.231466 0.305098 0.385287 0.510303 0.661596 0.775181 0.888498 0.969006 1.000000 0.984046 0.961998 0.925493 0.864987 0.679849 0.585699 0.461177 0.311451 0.231168 0.171715 

0.246573 0.342406 0.427602 0.562528 0.689293 0.799704 0.898629 0.977865 1.000000 0.986975 0.942039 0.950964 0.912229 0.753998 0.658909 0.529691 0.370364 0.281033 0.213922 

0.206802 0.272296 0.349283 0.492549 0.608151 0.735938 0.844940 0.933495 1.000000 0.992215 0.979513 0.942911 0.875359 0.692106 0.580303 0.464802 0.313002 0.234758 0.175487 

0.284315 0.380405 0.495491 0.595789 0.740175 0.834024 0.914011 0.979425 0.998896 0.981774 0.992895 1.000000 0.969433 0.808588 0.699628 0.575489 0.398496 0.306532 0.234905 

0.216264 0.309689 0.408151 0.564569 0.547954 0.687886 0.843715 0.926246 0.965558 0.996654 1.000000 0.956464 0.882462 0.705591 0.590830 0.482462 0.319868 0.242673 0.182949 

0.345392 0.525904 0.566428 0.694402 0.661976 0.712287 0.845121 0.925139 0.947136 0.931323 0.959817 1.000000 0.960854 0.783479 0.672649 0.539428 0.368607 0.280575 0.214075 

0.162017 0.234864 0.327059 0.465119 0.607291 0.728996 0.848388 0.890214 0.972148 0.985107 0.962578 1.000000 0.968872 0.778117 0.666760 0.527527 0.358604 0.266875 0.198942 

0.166524 0.248791 0.345641 0.465523 0.632049 0.784488 0.922291 0.999141 1.000000 0.943396 0.871471 0.909020 0.890046 0.736881 0.649210 0.529183 0.367836 0.280788 0.217286 

0.215709 0.302500 0.387288 0.511518 0.610329 0.691758 0.782758 0.856694 0.862575 0.879472 0.885200 1.000000 0.960220 0.763548 0.645756 0.507772 0.332507 0.239998 0.171961 

0.390397 0.492959 0.574456 0.691419 0.742746 0.828117 0.945975 1.000000 0.995677 0.923512 0.947211 0.990936 0.943923 0.783357 0.668178 0.541368 0.379219 0.292575 0.227638 

0.216413 0.298193 0.386985 0.499972 0.620961 0.750798 0.861666 0.918254 0.933568 0.950464 0.944398 1.000000 0.958520 0.763382 0.661018 0.529695 0.359600 0.269040 0.200445 

0.461181 0.541406 0.588946 0.679209 0.722617 0.806054 0.900930 0.958949 0.971037 0.977644 0.960755 1.000000 0.968440 0.817413 0.719692 0.595695 0.430920 0.336615 0.268179 

0.282268 0.380175 0.461722 0.570513 0.689350 0.818145 0.921885 0.963295 0.991843 1.000000 0.969983 0.971690 0.944968 0.743142 0.639899 0.503753 0.339557 0.254003 0.186076 

0.507783 0.612492 0.715119 0.750969 0.804174 0.868230 0.978194 1.000000 0.988465 0.956740 0.944279 0.927736 0.902229 0.740055 0.638244 0.513165 0.371812 0.289715 0.222689 

0.249727 0.417930 0.473564 0.599254 0.708978 0.846150 0.874369 0.969711 1.000000 0.981235 0.989936 0.960184 0.889550 0.703380 0.605666 0.480578 0.326753 0.244715 0.183072 

0.277810 0.371291 0.459396 0.598224 0.743211 0.851941 0.943514 1.000000 0.976892 0.933094 0.923209 0.920187 0.887234 0.726337 0.639054 0.517903 0.361765 0.274294 0.211003 

0.127428 0.194310 0.246635 0.380303 0.568243 0.701958 0.830816 0.933477 0.992332 1.000000 0.970954 0.969336 0.940154 0.746519 0.635293 0.506986 0.340878 0.251396 0.185907 

0.145948 0.217665 0.302288 0.506386 0.668753 0.815636 0.921536 1.000000 0.992267 0.938831 0.889383 0.936380 0.930694 0.777697 0.675379 0.556937 0.385473 0.290278 0.222599 

0.242271 0.351728 0.450349 0.615962 0.707581 0.818250 0.897506 0.950032 1.000000 0.981681 0.959209 0.963044 0.908869 0.720582 0.621797 0.493115 0.337133 0.251111 0.188230 

0.203780 0.332450 0.427972 0.584406 0.725025 0.819808 0.935511 1.000000 0.997810 0.957290 0.940827 0.970424 0.942181 0.793588 0.702502 0.570106 0.403844 0.311944 0.243962 

0.668791 0.783168 0.544058 0.726763 0.790040 0.812162 0.801824 0.853847 0.916242 0.916770 0.972664 0.976656 1.000000 0.791269 0.719259 0.571394 0.399272 0.289067 0.221058 

0.269003 0.466078 0.322369 0.661896 0.832949 0.822774 0.896736 0.884251 1.000000 0.917784 0.893396 0.966431 0.988129 0.769152 0.690681 0.581301 0.416477 0.331306 0.255127 

0.211330 0.313110 0.377215 0.481467 0.578363 0.733016 0.847364 0.889609 0.960883 0.976378 0.970526 1.000000 0.952962 0.754684 0.661646 0.528425 0.357945 0.269901 0.201548 

0.464069 0.591023 0.665054 0.786294 0.814134 0.867600 0.930808 0.982743 0.995975 0.976742 0.989769 1.000000 0.945548 0.766603 0.685004 0.539299 0.380995 0.295456 0.228410 

0.249939 0.324153 0.414931 0.488418 0.583732 0.673813 0.798840 0.881683 0.941108 0.969150 0.992874 1.000000 0.972592 0.792967 0.683449 0.543573 0.374729 0.281971 0.212848 

0.433379 0.597195 0.640538 0.657975 0.722704 0.780791 0.833778 0.867645 0.887622 0.925146 0.987177 1.000000 0.962096 0.788372 0.693517 0.576785 0.403392 0.309922 0.240669 

0.210237 0.257299 0.321162 0.373538 0.413646 0.505170 0.631079 0.720338 0.807686 0.883235 0.934554 1.000000 0.995262 0.835517 0.737188 0.589988 0.415613 0.313795 0.235247 

0.278706 0.327375 0.360236 0.400981 0.447670 0.504841 0.585395 0.679006 0.751357 0.847220 0.916498 0.980247 1.000000 0.888023 0.807173 0.674316 0.496962 0.387040 0.307850 

0.107625 0.144571 0.196612 0.256902 0.350302 0.404271 0.571458 0.712537 0.824950 0.858601 0.927090 1.000000 0.984387 0.849796 0.743248 0.600838 0.422908 0.318698 0.244718 

0.126480 0.190889 0.216039 0.276284 0.342738 0.415120 0.508719 0.603576 0.708333 0.780970 0.880225 0.988721 1.000000 0.884181 0.794145 0.653991 0.484511 0.369475 0.289190 

0.156064 0.236931 0.263819 0.292214 0.377544 0.455858 0.498531 0.586140 0.695215 0.758985 0.834181 0.953116 1.000000 0.894179 0.817218 0.675347 0.490868 0.383292 0.302680 

0.171557 0.238012 0.282295 0.322689 0.401849 0.470232 0.527316 0.610138 0.736587 0.813501 0.886566 0.981804 1.000000 0.910402 0.831356 0.703408 0.521234 0.411517 0.329561 

0.146749 0.184792 0.315146 0.326724 0.439335 0.465497 0.553658 0.734852 0.800401 0.923806 0.948387 1.000000 0.948214 0.809634 0.712604 0.576865 0.398063 0.301818 0.226902 

0.157784 0.231242 0.269427 0.335761 0.395423 0.459763 0.546689 0.656694 0.769505 0.871261 0.931845 1.000000 0.992987 0.892233 0.810104 0.680496 0.500350 0.388350 0.308078 

0.152085 0.230326 0.276746 0.348958 0.459896 0.547493 0.585986 0.721083 0.799786 0.893768 0.932273 0.981667 1.000000 0.845124 0.747933 0.606878 0.427976 0.326774 0.247365 

0.161927 0.192081 0.236531 0.289554 0.383109 0.431500 0.501211 0.616352 0.730596 0.832940 0.899500 0.979089 1.000000 0.886086 0.796705 0.670429 0.489016 0.383262 0.303326 

0.254779 0.300238 0.348500 0.413800 0.490063 0.541137 0.626410 0.727184 0.795319 0.896008 0.956518 1.000000 0.984966 0.850701 0.754889 0.628260 0.451071 0.345892 0.271397 

0.258434 0.349397 0.427647 0.461984 0.506517 0.528618 0.589567 0.687125 0.801723 0.895771 0.947063 1.000000 0.986058 0.866447 0.780105 0.644316 0.465293 0.362360 0.285406 

0.191752 0.244852 0.296782 0.324073 0.396024 0.531001 0.646436 0.769605 0.923580 0.984189 0.998666 1.000000 0.960501 0.791599 0.690212 0.547117 0.377830 0.284176 0.209567 

0.351603 0.357735 0.368824 0.409588 0.493702 0.565020 0.657448 0.736425 0.862299 0.939529 0.982744 1.000000 0.988907 0.904795 0.824669 0.709623 0.534840 0.430397 0.345424 

0.110424 0.263235 0.257549 0.371026 0.416844 0.494666 0.594007 0.748679 0.784287 0.887348 0.918868 1.000000 0.970304 0.799087 0.684828 0.544056 0.371198 0.274344 0.203673 

0.488162 0.482375 0.445394 0.521890 0.556776 0.551039 0.598250 0.785962 0.766386 0.938241 0.932845 0.989665 1.000000 0.895223 0.821861 0.679516 0.536032 0.431329 0.361125 

0.199950 0.303306 0.320606 0.356071 0.419713 0.511350 0.611146 0.697900 0.790842 0.862540 0.904043 0.982297 1.000000 0.882208 0.781322 0.646451 0.461224 0.358360 0.281171 

0.306719 0.289416 0.319225 0.370765 0.407452 0.560701 0.705265 0.763375 0.807920 0.838570 0.868930 0.958606 1.000000 0.921350 0.850845 0.739960 0.568115 0.457347 0.382845 

0.342351 0.490434 0.558458 0.641351 0.697900 0.700869 0.717538 0.808052 0.838835 0.888486 0.931296 0.987502 1.000000 0.872313 0.791563 0.660337 0.482734 0.375685 0.294423 

0.247938 0.275894 0.328023 0.406164 0.439431 0.494438 0.566966 0.686332 0.764968 0.846559 0.885260 0.987779 1.000000 0.885080 0.807316 0.680455 0.504303 0.397034 0.319425 

0.225336 0.266483 0.364873 0.407644 0.420213 0.502489 0.593856 0.716132 0.852653 0.904328 0.918474 1.000000 0.971437 0.832673 0.744645 0.610883 0.436195 0.336672 0.262179 

0.195476 0.271999 0.362969 0.418772 0.441876 0.516861 0.590317 0.675291 0.803658 0.871103 0.906067 1.000000 0.993949 0.879379 0.789797 0.668185 0.486258 0.381098 0.304017 

0.373986 0.345720 0.406861 0.479604 0.495023 0.542727 0.588447 0.730188 0.795003 0.908248 0.903062 1.000000 0.944680 0.828955 0.726289 0.593204 0.419663 0.319595 0.247641 

0.297782 0.358516 0.408817 0.462189 0.492350 0.526594 0.583708 0.703161 0.806320 0.874645 0.913254 1.000000 0.993373 0.878760 0.790327 0.658494 0.472996 0.373561 0.295838 

0.282013 0.358583 0.371607 0.402824 0.505929 0.631766 0.698311 0.780382 0.814620 0.888817 0.919253 1.000000 0.994935 0.832153 0.715462 0.587214 0.409429 0.306722 0.234143 

0.163223 0.223590 0.295334 0.332154 0.394730 0.517015 0.609016 0.706063 0.766893 0.840648 0.878756 0.996645 1.000000 0.887844 0.789068 0.677061 0.515738 0.399315 0.326806 

0.364163 0.450783 0.497757 0.517534 0.544403 0.601480 0.649531 0.716671 0.838174 0.963156 1.000000 0.996800 0.972795 0.842134 0.747749 0.611918 0.433881 0.335344 0.260181 

0.371566 0.458272 0.531329 0.497657 0.504032 0.526061 0.579975 0.674920 0.813847 0.909980 0.953421 1.000000 0.984979 0.878683 0.791098 0.664148 0.476175 0.374567 0.294380 

0.176343 0.188768 0.252471 0.314305 0.398662 0.489613 0.615415 0.679490 0.776140 0.847677 0.857717 0.979455 1.000000 0.864870 0.769422 0.627789 0.449648 0.348839 0.267802 

0.164650 0.192827 0.215336 0.244560 0.325906 0.440511 0.611937 0.708635 0.777985 0.822602 0.865703 0.967410 1.000000 0.934599 0.861373 0.745217 0.574978 0.471523 0.385582 

0.232490 0.300048 0.392039 0.416425 0.510964 0.579854 0.657834 0.725461 0.875347 0.923205 1.000000 0.993277 0.955939 0.792896 0.675435 0.548080 0.380382 0.285625 0.214393 

0.266726 0.294242 0.375066 0.360190 0.424572 0.490672 0.571870 0.683285 0.814538 0.901916 0.962913 1.000000 0.986514 0.862351 0.770501 0.636826 0.456411 0.357329 0.277659 

0.165938 0.155890 0.273448 0.303496 0.363896 0.427604 0.510657 0.634972 0.746750 0.845083 0.907117 0.999619 1.000000 0.862733 0.759112 0.627406 0.445896 0.340990 0.266448 

0.177817 0.159841 0.223959 0.301436 0.367260 0.432156 0.515043 0.647984 0.724223 0.815554 0.865818 0.975073 1.000000 0.942107 0.878892 0.756873 0.582603 0.458849 0.378365 

0.125022 0.125222 0.183242 0.250223 0.293465 0.381338 0.486492 0.596245 0.702769 0.821613 0.875984 0.978664 1.000000 0.879202 0.787771 0.645407 0.456923 0.350343 0.271225 

0.164538 0.206633 0.232766 0.302199 0.339555 0.439316 0.555135 0.682389 0.748389 0.850751 0.904338 0.984827 1.000000 0.916681 0.836958 0.708108 0.517778 0.406742 0.324272 

0.114187 0.071234 0.207966 0.252323 0.311558 0.368588 0.439655 0.521943 0.622562 0.668023 0.697633 0.897986 1.000000 0.924892 0.827538 0.702718 0.528384 0.411965 0.332239 

0.103974 0.064806 0.225181 0.251619 0.352735 0.449070 0.526373 0.667491 0.743092 0.808810 0.820074 0.979024 1.000000 0.903648 0.856701 0.732312 0.587130 0.465620 0.392927 

0.247492 0.275951 0.344048 0.458677 0.497118 0.617635 0.703708 0.792533 0.882808 0.881021 0.919948 1.000000 0.986880 0.831745 0.725241 0.591262 0.416240 0.317122 0.242002 

0.206795 0.272583 0.266664 0.349416 0.419729 0.495970 0.611586 0.708932 0.814296 0.855186 0.902263 0.997622 1.000000 0.888257 0.800383 0.676022 0.500200 0.392518 0.317154 

0.325016 0.447316 0.513991 0.641912 0.761732 0.880058 0.937672 0.987280 0.974702 1.000000 0.998776 0.995970 0.967280 0.809194 0.705660 0.565721 0.387817 0.293253 0.222757 

0.227661 0.302366 0.372522 0.438564 0.529196 0.685332 0.769294 0.859370 0.910925 0.920822 0.945185 1.000000 0.983834 0.829946 0.740380 0.600683 0.421774 0.323704 0.248708 

0.270296 0.313430 0.384135 0.474173 0.608477 0.719509 0.810471 0.871298 0.910605 0.943583 0.975133 1.000000 0.972052 0.803325 0.696445 0.562638 0.387079 0.293632 0.220498 

0.138450 0.183677 0.240111 0.317327 0.416379 0.549534 0.637542 0.727846 0.767081 0.829022 0.890994 1.000000 0.991527 0.850213 0.748530 0.614572 0.426173 0.327403 0.251336 

0.356212 0.430376 0.523339 0.587596 0.684326 0.725800 0.790436 0.854226 0.916346 0.955140 0.956595 1.000000 0.974634 0.825827 0.734600 0.598475 0.419655 0.322270 0.243524 

0.236556 0.309968 0.376048 0.459415 0.580156 0.662758 0.747714 0.820591 0.853501 0.884583 0.921994 1.000000 0.980230 0.838218 0.742125 0.610607 0.435431 0.335210 0.260899 

0.345513 0.416719 0.480406 0.547864 0.636440 0.705955 0.801343 0.877610 0.943778 0.974307 0.998506 1.000000 0.967314 0.788957 0.691569 0.549427 0.376912 0.283137 0.211767 

0.203877 0.265716 0.299878 0.351717 0.445103 0.570194 0.685971 0.780463 0.836502 0.867236 0.910565 1.000000 0.991336 0.844452 0.744880 0.605105 0.420720 0.322475 0.247167 

0.199020 0.258256 0.357788 0.412046 0.475217 0.615259 0.660459 0.727768 0.795141 0.900184 0.962985 1.000000 0.985813 0.832594 0.708854 0.577398 0.391743 0.292991 0.219024 

0.189612 0.223175 0.287679 0.353899 0.440022 0.574735 0.645776 0.692260 0.739481 0.778830 0.821867 0.990821 1.000000 0.859299 0.747915 0.616929 0.424676 0.322683 0.247254 

0.298085 0.319793 0.387154 0.456634 0.540879 0.610002 0.731607 0.835076 0.867676 0.888898 0.897997 1.000000 0.988318 0.815828 0.684117 0.548709 0.363499 0.265624 0.191129 

0.266567 0.292433 0.343077 0.398382 0.462714 0.574246 0.685289 0.757023 0.799393 0.803403 0.824461 0.970864 1.000000 0.850102 0.743831 0.618447 0.444673 0.346610 0.277135 

0.524785 0.647982 0.695782 0.716472 0.793617 0.868031 0.948844 0.983260 1.000000 0.992467 0.988649 0.924889 0.872677 0.674771 0.579590 0.440025 0.300003 0.225044 0.168190 

0.413360 0.528648 0.607917 0.592860 0.738555 0.935389 0.968307 1.000000 0.987519 0.974918 0.975730 0.988640 0.955441 0.794635 0.700609 0.571957 0.432734 0.334678 0.270146 

0.467371 0.463760 0.513012 0.594050 0.672724 0.761234 0.866677 0.905095 0.928036 0.902121 0.905538 0.998812 1.000000 0.833467 0.725460 0.587519 0.407995 0.307135 0.231385 

0.444067 0.558986 0.571177 0.632622 0.640536 0.771704 0.868523 0.875092 0.911942 0.916726 0.903306 0.989354 1.000000 0.895228 0.804934 0.681066 0.531609 0.418066 0.345037 

0.479392 0.607392 0.716788 0.753310 0.829129 0.869909 0.975221 0.978415 0.970754 0.967064 1.000000 0.952452 0.900208 0.738298 0.639836 0.505913 0.345275 0.261590 0.195906 

0.224748 0.265027 0.338528 0.376793 0.435324 0.598927 0.764935 0.859712 0.899228 0.920502 0.970851 1.000000 0.968103 0.811119 0.712892 0.581914 0.409983 0.318086 0.248548 

0.340589 0.405340 0.466479 0.555626 0.713284 0.835509 0.930332 0.978729 0.977430 0.988916 0.974837 1.000000 0.957693 0.774613 0.667924 0.531638 0.361506 0.266392 0.197576 

0.155951 0.204108 0.257928 0.296317 0.385288 0.529619 0.672980 0.746371 0.805061 0.840772 0.872163 1.000000 0.986669 0.815706 0.721305 0.580160 0.403579 0.304140 0.234759 

0.316525 0.366928 0.474109 0.566164 0.665692 0.750521 0.841056 0.903890 0.903521 0.933063 0.912585 1.000000 0.983383 0.818270 0.719923 0.584933 0.406625 0.309373 0.236142 

0.390941 0.389574 0.511414 0.530821 0.660190 0.809883 0.942006 0.997047 0.984253 0.956901 0.935472 1.000000 0.991701 0.869440 0.783318 0.658094 0.495350 0.395299 0.316971 

0.388517 0.484825 0.643299 0.693282 0.832490 0.894230 0.975836 0.989803 1.000000 0.971027 0.951048 0.952038 0.895095 0.709819 0.607191 0.475813 0.318620 0.233040 0.172365 

0.220165 0.288019 0.355759 0.418657 0.494247 0.614563 0.738527 0.810449 0.861532 0.892914 0.929239 1.000000 0.982564 0.829067 0.727582 0.592399 0.410860 0.317165 0.244557 

0.599345 0.662880 0.684797 0.756560 0.836265 0.894529 0.948561 1.000000 0.990367 0.979108 0.952396 0.974755 0.943527 0.783030 0.684276 0.560456 0.394657 0.300118 0.229331 

0.404542 0.430110 0.476711 0.577264 0.667989 0.788381 0.890661 0.971251 1.000000 0.965708 0.957924 0.983832 0.967021 0.828032 0.736851 0.603795 0.439379 0.345032 0.274466 

0.340237 0.444478 0.521584 0.647422 0.734714 0.816001 0.891223 0.912970 0.959277 0.973468 0.960149 1.000000 0.945544 0.764609 0.651230 0.513343 0.345190 0.257012 0.187782 

0.239621 0.287037 0.320834 0.382777 0.451864 0.566252 0.675949 0.740321 0.799007 0.832210 0.887310 1.000000 0.986946 0.825080 0.720679 0.582824 0.406210 0.310699 0.239282 

0.378220 0.472416 0.483966 0.650538 0.744051 0.828404 0.878391 0.945466 0.953850 0.966663 0.979305 1.000000 0.998771 0.839870 0.740798 0.596792 0.415771 0.316311 0.238859 

0.429112 0.473759 0.548244 0.594129 0.679950 0.773462 0.899455 0.980145 0.971559 0.978523 0.965264 1.000000 0.994541 0.844468 0.741997 0.603544 0.431889 0.340883 0.265347 

0.163146 0.263250 0.332550 0.400193 0.523600 0.609432 0.692507 0.806151 0.896600 0.971977 0.997274 1.000000 0.953863 0.753672 0.643274 0.515686 0.342170 0.257625 0.192073 

0.326020 0.414368 0.478863 0.540698 0.645680 0.710304 0.769566 0.839364 0.905079 0.941743 0.972629 1.000000 0.972584 0.835436 0.741503 0.616579 0.442987 0.342995 0.265940 

0.285815 0.361564 0.447551 0.517670 0.622227 0.739942 0.818260 0.897049 0.927807 0.972429 0.971050 1.000000 0.932420 0.734875 0.636121 0.494041 0.331453 0.246331 0.182077 

0.274689 0.378161 0.474639 0.528262 0.620674 0.677088 0.758178 0.823385 0.889654 0.919441 0.955369 1.000000 0.968376 0.799538 0.709624 0.573540 0.403543 0.310794 0.237092 

0.340872 0.423781 0.504862 0.553218 0.651102 0.748169 0.847942 0.926125 0.960006 0.974063 0.968965 1.000000 0.946359 0.751432 0.646164 0.509651 0.344026 0.255019 0.189151 

0.327680 0.429488 0.538310 0.596023 0.675161 0.747597 0.832139 0.879381 0.917579 0.961155 0.962625 1.000000 0.968972 0.816839 0.718981 0.582831 0.412885 0.315013 0.242619 

0.261725 0.360849 0.487975 0.571450 0.644881 0.751758 0.818585 0.926760 0.972503 0.994870 1.000000 0.970416 0.925094 0.714818 0.620369 0.489641 0.333557 0.253208 0.184587 

0.474083 0.437629 0.566695 0.632747 0.744126 0.771169 0.837381 0.901143 0.953494 0.977223 1.000000 0.969346 0.932753 0.766126 0.675958 0.556707 0.388179 0.300269 0.231182 

0.260060 0.348500 0.422797 0.514214 0.569379 0.645510 0.721985 0.805988 0.864506 0.891868 0.938590 1.000000 0.964034 0.791489 0.684523 0.559614 0.381717 0.289711 0.218483 

0.287257 0.376962 0.435212 0.545496 0.588444 0.695293 0.788495 0.871071 0.926629 0.933739 0.963133 1.000000 0.976683 0.842797 0.753938 0.628436 0.454487 0.350500 0.275065 

0.265470 0.301651 0.361624 0.390917 0.555336 0.639898 0.724399 0.799973 0.866823 0.965597 1.000000 0.986137 0.912689 0.678042 0.578711 0.441478 0.286021 0.211489 0.151400 

0.359076 0.444334 0.535534 0.502989 0.564368 0.631140 0.715037 0.767469 0.846009 0.933710 0.943499 1.000000 0.970417 0.818988 0.745027 0.613056 0.460484 0.372575 0.303380 

0.219109 0.286165 0.330957 0.383586 0.465246 0.516401 0.598070 0.658612 0.762886 0.863805 0.908018 1.000000 0.974796 0.769264 0.651453 0.508853 0.337081 0.243472 0.176134 

0.357774 0.374877 0.497219 0.547582 0.597492 0.622921 0.704220 0.730629 0.786850 0.851502 0.870207 0.985914 1.000000 0.853060 0.774083 0.649358 0.491585 0.393099 0.326118 

0.204383 0.264691 0.296252 0.352934 0.436413 0.519722 0.588494 0.673694 0.762160 0.855687 0.896376 1.000000 0.975838 0.790183 0.670515 0.537931 0.365603 0.268948 0.202985 

0.358075 0.389797 0.403215 0.503809 0.561916 0.629459 0.698068 0.755407 0.803007 0.866849 0.889423 0.994953 1.000000 0.875793 0.792792 0.669558 0.493927 0.389510 0.312328 

0.142704 0.210518 0.314348 0.443081 0.581187 0.649979 0.754806 0.877409 0.910067 0.963881 0.977008 1.000000 0.948262 0.774860 0.682637 0.555357 0.389271 0.302948 0.240687 

0.213054 0.303846 0.384468 0.485305 0.678502 0.746511 0.825850 0.946086 0.963798 1.000000 0.959341 0.975291 0.931959 0.784063 0.695625 0.583698 0.414087 0.325054 0.253513 

0.309861 0.418971 0.440617 0.545463 0.612769 0.664578 0.748820 0.778405 0.868831 0.898341 0.907903 1.000000 0.981780 0.816354 0.731940 0.605321 0.426656 0.328976 0.254989 

0.294012 0.394393 0.413469 0.509570 0.602997 0.692292 0.819616 0.883721 0.947567 0.970909 0.968593 1.000000 0.979308 0.825151 0.739847 0.618232 0.443904 0.348369 0.272097 

0.314559 0.485832 0.581880 0.697511 0.799050 0.838007 0.889368 0.885877 0.922113 0.930720 1.000000 0.973079 0.940025 0.741717 0.659814 0.502507 0.352229 0.252965 0.192918 

0.360910 0.525513 0.452627 0.551820 0.556265 0.734622 0.759856 0.874771 0.824501 0.857436 0.840119 1.000000 0.972457 0.893459 0.791959 0.673267 0.516910 0.405282 0.335443 

0.362105 0.413928 0.472180 0.611304 0.684908 0.769476 0.821931 0.916483 0.951286 0.978204 0.968034 1.000000 0.928145 0.750401 0.651005 0.520522 0.358628 0.267695 0.204350 

0.325818 0.345182 0.492734 0.559486 0.646619 0.748004 0.817155 0.896306 0.939405 0.975409 0.974493 1.000000 0.960987 0.810661 0.728858 0.593517 0.426525 0.326614 0.255422 

0.330043 0.418721 0.460791 0.539776 0.608545 0.678383 0.730727 0.782662 0.827378 0.879516 0.926955 1.000000 0.969132 0.775721 0.673984 0.540344 0.366054 0.274288 0.204173 

0.441646 0.514868 0.494268 0.578721 0.667594 0.697311 0.751646 0.783447 0.816827 0.852374 0.897514 1.000000 0.988125 0.862845 0.787218 0.654958 0.484941 0.382314 0.306024 

0.152359 0.203023 0.274344 0.322040 0.353738 0.427199 0.483265 0.544558 0.634475 0.718832 0.785700 1.000000 0.991375 0.794065 0.689768 0.556135 0.363565 0.271578 0.203399 

0.207297 0.255428 0.341965 0.393336 0.419919 0.495082 0.559620 0.616629 0.701333 0.755881 0.804971 1.000000 0.992942 0.842718 0.749364 0.619814 0.433353 0.337637 0.266375 

0.237504 0.264246 0.440772 0.540740 0.632018 0.640860 0.705561 0.756735 0.822802 0.922221 0.960739 1.000000 0.964684 0.811383 0.711356 0.584628 0.411128 0.316580 0.243108 

0.472469 0.383796 0.484857 0.492066 0.557637 0.612512 0.609898 0.678040 0.717733 0.839024 0.878402 0.978041 1.000000 0.889521 0.797943 0.677085 0.494919 0.387601 0.311985 

0.321333 0.391179 0.387837 0.495067 0.538325 0.605624 0.681289 0.794988 0.859884 0.985702 0.990700 1.000000 0.957750 0.810293 0.722451 0.596049 0.425532 0.326225 0.254688 

0.249478 0.348765 0.380467 0.451405 0.465244 0.508581 0.593978 0.723398 0.777544 0.890208 0.923515 1.000000 0.982298 0.908383 0.817626 0.694625 0.520642 0.412730 0.333221 

0.269200 0.312147 0.475597 0.526461 0.557101 0.665168 0.720311 0.762113 0.827332 0.847038 0.893129 1.000000 0.987621 0.866397 0.777797 0.660910 0.483997 0.372756 0.295668 

0.307711 0.295970 0.380218 0.496104 0.488546 0.548580 0.598839 0.629538 0.711482 0.710150 0.768520 0.957665 1.000000 0.888340 0.809884 0.709241 0.526728 0.423608 0.352388 

0.144845 0.150876 0.233397 0.324038 0.476470 0.593172 0.655753 0.764255 0.816023 0.873125 0.923432 1.000000 0.980807 0.868784 0.777325 0.654707 0.475871 0.368977 0.290205 

0.244906 0.292568 0.334256 0.408110 0.498722 0.561657 0.586054 0.656867 0.725702 0.780152 0.829186 0.975232 1.000000 0.916024 0.838692 0.721592 0.547162 0.435420 0.354794 

0.184347 0.195350 0.275528 0.359877 0.421707 0.554331 0.647454 0.765086 0.781192 0.868744 0.860397 0.976096 1.000000 0.883527 0.792176 0.661427 0.487454 0.378575 0.300755 

0.223160 0.212602 0.273330 0.322115 0.390886 0.471471 0.489867 0.542333 0.592240 0.627294 0.678395 0.939456 1.000000 0.889827 0.789346 0.670214 0.493355 0.379282 0.309797 

0.182307 0.234770 0.325636 0.424098 0.532662 0.691037 0.798582 0.865412 0.909665 0.927506 0.944359 1.000000 0.988143 0.866525 0.800918 0.674030 0.500260 0.393355 0.318324 

0.223909 0.293344 0.357778 0.420445 0.495478 0.562974 0.638139 0.674208 0.723220 0.771725 0.841806 0.991480 1.000000 0.900372 0.811666 0.699098 0.522407 0.415292 0.336676 

0.181197 0.303241 0.387782 0.572572 0.708177 0.792525 0.914391 0.983198 0.998234 1.000000 0.987670 0.986921 0.969372 0.833345 0.737401 0.613112 0.441052 0.339726 0.262950 

0.249626 0.318172 0.370180 0.445374 0.552594 0.616982 0.710652 0.752819 0.803255 0.814026 0.848859 0.952908 1.000000 0.907968 0.825038 0.695090 0.515873 0.402920 0.325644 

0.030410 0.324171 0.474688 0.618714 0.611221 0.624452 0.784395 0.838834 0.898927 0.996350 1.000000 0.962360 0.867726 0.675068 0.563331 0.432062 0.296326 0.220525 0.163629 

0.155374 0.487869 0.637716 0.634516 0.634862 0.603560 0.709235 0.740106 0.822299 0.906593 0.954411 1.000000 0.976982 0.840602 0.776345 0.661804 0.527024 0.438048 0.366792 

0.283035 0.301802 0.365409 0.414225 0.457077 0.487364 0.591088 0.727617 0.865617 0.924705 1.000000 0.990892 0.923580 0.718566 0.618702 0.481265 0.325094 0.244631 0.186003 

0.300924 0.363637 0.410151 0.442935 0.497022 0.504280 0.575251 0.693634 0.752100 0.824855 0.914807 1.000000 0.986971 0.857241 0.790236 0.679677 0.518149 0.427321 0.354659 

0.341397 0.316624 0.372869 0.475118 0.503491 0.592924 0.685172 0.779545 0.895085 0.955127 0.976289 1.000000 0.977285 0.833681 0.749479 0.606556 0.441804 0.340095 0.264616 

0.322310 0.196171 0.241670 0.417268 0.405110 0.478298 0.568549 0.593892 0.672903 0.752915 0.826187 0.946193 1.000000 0.972203 0.933384 0.848110 0.668113 0.559771 0.476031 

0.305346 0.378535 0.494198 0.690366 0.875241 0.948719 1.000000 0.947283 0.952342 0.844705 0.838685 0.809976 0.806925 0.708127 0.632476 0.530939 0.377459 0.297329 0.231472 

0.332558 0.407759 0.459688 0.583023 0.756660 0.830499 0.856409 0.852145 0.893635 0.845741 0.878910 0.963126 1.000000 0.899772 0.809903 0.683520 0.501421 0.391516 0.311541 

0.272831 0.354566 0.465694 0.649392 0.770731 0.870681 0.932417 0.967987 0.991087 1.000000 0.978669 0.907163 0.850326 0.681780 0.595367 0.476334 0.328467 0.249328 0.190296 

0.259605 0.360499 0.399629 0.534358 0.631480 0.692409 0.745697 0.765628 0.842293 0.893233 0.940056 1.000000 0.991444 0.855516 0.771712 0.644077 0.463393 0.364462 0.285453 

NaN 0.405423 0.114300 0.580217 0.697736 0.350017 0.595263 0.469325 1.000000 0.942480 0.946680 0.819108 0.694776 0.619489 0.438329 0.400851 0.278300 0.202012 0.158020 

NaN 0.919844 0.935897 0.316066 0.779230 0.240475 0.354959 0.734462 0.862488 1.000000 0.950507 0.923898 0.831701 0.635613 0.522668 0.446195 0.313487 0.229144 0.192761 

0.261507 0.238804 0.368728 0.418880 0.525183 0.553016 0.617260 0.732027 0.770574 0.889135 0.940529 1.000000 0.985269 0.837505 0.757821 0.625995 0.447706 0.348874 0.275513 

0.350556 0.338027 0.443962 0.464131 0.622279 0.577559 0.651250 0.740273 0.779846 0.858465 0.859571 0.967648 1.000000 0.894178 0.818294 0.709157 0.534173 0.427722 0.350734 

0.174234 0.464777 0.556042 0.719207 0.915363 0.930592 0.994778 0.985765 1.000000 0.945694 0.917408 0.885142 0.880964 0.758658 0.666798 0.538319 0.375728 0.290166 0.222465 

0.232584 0.369506 0.472160 0.564567 0.728354 0.791711 0.844709 0.862208 0.887650 0.892087 0.896143 0.976836 1.000000 0.879778 0.797995 0.658372 0.478819 0.372263 0.292941 
