# Supplementary material for: Distinct dynamics of neuronal activity during concurrent motor planning and execution
Source: Nat Commun. 2021 Sep 10;12:5390. doi: 10.1038/s41467-021-25558-8 (PMC8433382; doi:10.1038/s41467-021-25558-8)
Supplement: Supplementary file 5 — Source Data [file 41467_2021_25558_MOESM5_ESM.zip › Source Data/SFigure8/MS_Figure8C.txt]

SubThresTraut_Decoding_Analysis_func_v39.m
----------------------------------------------------------------------
**********************************************************************
----------------------------------------------------------------------
Kernel frequency: Rows: Lag time in kernel in 10 ms bins from -2 seconds to 2 seconds. Columns: frequency (Hz).
#Rows: 401.000000
#Cols: 82.000000

Column values: 
25.081712 23.402064 21.834898 20.372680 19.008383 17.735448 16.547758 15.439605 14.405660 13.440956 12.540856 11.701032 10.917449 10.186340 9.504191 8.867724 8.273879 7.719802 7.202830 6.720478 6.270428 5.850516 5.458725 5.093170 4.752096 4.433862 4.136940 3.859901 3.601415 3.360239 3.135214 2.925258 2.729362 2.546585 2.376048 2.216931 2.068470 1.929951 1.800708 1.680120 1.567607 1.462629 1.364681 1.273293 1.188024 1.108466 1.034235 0.964975 0.900354 0.840060 0.783803 0.731315 0.682341 0.636646 0.594012 0.554233 0.517117 0.482488 0.450177 0.420030 0.391902 0.365657 0.341170 0.318323 0.297006 0.277116 0.258559 0.241244 0.225088 0.210015 0.195951 0.182829 0.170585 0.159162 0.148503 0.138558 0.129279 0.120622 0.112544 0.105007 0.097975 0.091414 

Rows: 
0.005108 -0.006281 -0.019762 -0.035496 -0.053638 -0.074303 -0.097578 -0.123507 -0.152102 -0.183319 -0.217048 -0.253130 -0.291353 -0.331441 -0.373038 -0.415694 -0.458857 -0.501862 -0.543995 -0.584580 -0.622957 -0.658412 -0.690270 -0.718012 -0.741172 -0.759281 -0.772013 -0.779515 -0.781821 -0.779025 -0.771550 -0.760000 -0.744922 -0.726883 -0.706035 -0.682331 -0.655952 -0.627682 -0.598456 -0.567983 -0.536014 -0.503843 -0.471669 -0.439762 -0.408775 -0.378930 -0.350430 -0.322492 -0.294970 -0.267783 -0.241148 -0.216189 -0.193223 -0.172387 -0.153736 -0.137027 -0.121520 -0.108036 -0.095992 -0.085187 -0.074903 -0.064944 -0.055036 -0.045311 -0.035480 -0.026011 -0.017378 -0.009430 -0.002721 0.003091 0.008908 0.014186 0.018884 0.022850 0.025733 0.026881 0.026398 0.024779 0.022269 0.018895 0.015464 0.012143 

-0.001433 -0.008541 -0.017243 -0.027745 -0.040261 -0.054994 -0.072140 -0.091873 -0.114333 -0.139605 -0.167700 -0.198566 -0.232067 -0.267977 -0.305980 -0.345656 -0.386497 -0.427918 -0.469256 -0.509796 -0.548803 -0.585548 -0.619313 -0.649429 -0.675356 -0.696642 -0.712972 -0.724211 -0.730363 -0.731561 -0.728135 -0.720487 -0.709048 -0.694238 -0.676363 -0.655647 -0.632306 -0.606854 -0.579869 -0.551418 -0.521623 -0.491178 -0.460532 -0.430061 -0.400277 -0.371504 -0.343789 -0.316641 -0.289859 -0.263403 -0.237502 -0.213080 -0.190560 -0.170099 -0.151776 -0.135268 -0.120062 -0.106750 -0.094871 -0.084175 -0.074004 -0.064168 -0.054371 -0.044727 -0.034989 -0.025591 -0.017013 -0.009135 -0.002463 0.003328 0.009094 0.014352 0.019025 0.022966 0.025825 0.026963 0.026471 0.024838 0.022314 0.018936 0.015494 0.012163 

-0.029067 -0.033076 -0.037979 -0.043974 -0.051272 -0.060097 -0.070693 -0.083307 -0.098177 -0.115503 -0.135449 -0.158127 -0.183586 -0.211780 -0.242564 -0.275671 -0.310725 -0.347241 -0.384656 -0.422311 -0.459499 -0.495485 -0.529514 -0.560842 -0.588810 -0.612902 -0.632711 -0.647984 -0.658584 -0.664532 -0.666031 -0.663308 -0.656636 -0.646343 -0.632774 -0.616248 -0.596961 -0.575311 -0.551699 -0.526329 -0.499479 -0.471621 -0.443275 -0.414907 -0.386964 -0.359778 -0.333375 -0.307442 -0.281819 -0.256475 -0.231635 -0.208075 -0.186265 -0.166395 -0.148563 -0.132432 -0.117660 -0.104640 -0.093018 -0.082512 -0.072530 -0.062874 -0.053249 -0.043747 -0.034156 -0.024879 -0.016394 -0.008623 -0.002012 0.003739 0.009433 0.014647 0.019274 0.023171 0.025989 0.027096 0.026585 0.024926 0.022379 0.018991 0.015532 0.012188 

-0.032482 -0.036648 -0.041369 -0.046736 -0.052861 -0.059878 -0.067945 -0.077249 -0.087998 -0.100403 -0.114677 -0.131014 -0.149592 -0.170525 -0.193873 -0.219598 -0.247542 -0.277449 -0.308953 -0.341581 -0.374730 -0.407725 -0.439869 -0.470440 -0.498746 -0.524213 -0.546334 -0.564739 -0.579141 -0.589401 -0.595560 -0.597705 -0.595951 -0.590514 -0.581683 -0.569739 -0.554872 -0.537411 -0.517680 -0.495908 -0.472397 -0.447566 -0.421961 -0.396090 -0.370360 -0.345092 -0.320347 -0.295923 -0.271726 -0.247737 -0.224159 -0.201673 -0.180752 -0.161628 -0.144409 -0.128786 -0.114532 -0.101894 -0.090593 -0.080341 -0.070601 -0.061168 -0.051761 -0.042447 -0.033043 -0.023927 -0.015566 -0.007929 -0.001401 0.004296 0.009898 0.015051 0.019614 0.023450 0.026211 0.027276 0.026735 0.025041 0.022463 0.019059 0.015578 0.012218 

-0.032317 -0.035838 -0.039789 -0.044240 -0.049268 -0.054958 -0.061405 -0.068719 -0.077015 -0.086449 -0.097177 -0.109376 -0.123185 -0.138754 -0.156258 -0.175783 -0.197315 -0.220799 -0.246122 -0.273026 -0.301103 -0.329802 -0.358574 -0.386805 -0.413855 -0.439135 -0.462141 -0.482369 -0.499422 -0.513024 -0.523088 -0.529469 -0.532197 -0.531363 -0.527109 -0.519645 -0.509157 -0.495924 -0.480204 -0.462185 -0.442160 -0.420555 -0.397918 -0.374754 -0.351445 -0.328310 -0.305446 -0.282728 -0.260132 -0.237654 -0.215470 -0.194193 -0.174290 -0.156025 -0.139513 -0.124493 -0.110816 -0.098628 -0.087700 -0.077751 -0.068296 -0.059119 -0.049965 -0.040874 -0.031691 -0.022766 -0.014557 -0.007073 -0.000648 0.004978 0.010475 0.015549 0.020033 0.023795 0.026486 0.027496 0.026916 0.025181 0.022565 0.019140 0.015632 0.012253 

-0.028590 -0.031511 -0.034759 -0.038384 -0.042442 -0.046988 -0.052093 -0.057846 -0.064345 -0.071679 -0.079960 -0.089299 -0.099820 -0.111663 -0.124954 -0.139820 -0.156366 -0.174634 -0.194614 -0.216208 -0.239233 -0.263349 -0.288158 -0.313198 -0.337954 -0.361889 -0.384509 -0.405301 -0.423808 -0.439683 -0.452636 -0.462397 -0.468852 -0.471971 -0.471745 -0.468370 -0.461983 -0.452789 -0.440966 -0.426609 -0.410068 -0.391722 -0.372114 -0.351744 -0.330954 -0.310070 -0.289217 -0.268328 -0.247441 -0.226565 -0.205858 -0.185878 -0.167079 -0.149755 -0.134023 -0.119675 -0.106618 -0.094932 -0.084415 -0.074808 -0.065670 -0.056779 -0.047903 -0.039064 -0.030127 -0.021421 -0.013386 -0.006073 0.000232 0.005772 0.011152 0.016131 0.020523 0.024200 0.026807 0.027755 0.027126 0.025343 0.022682 0.019231 0.015694 0.012292 

-0.021483 -0.023998 -0.026762 -0.029810 -0.033182 -0.036924 -0.041087 -0.045722 -0.050893 -0.056683 -0.063177 -0.070471 -0.078658 -0.087858 -0.098181 -0.109714 -0.122578 -0.136865 -0.152614 -0.169818 -0.188424 -0.208287 -0.229171 -0.250778 -0.272725 -0.294551 -0.315819 -0.336092 -0.354964 -0.371943 -0.386690 -0.398785 -0.408017 -0.414309 -0.417505 -0.417666 -0.414925 -0.409409 -0.401163 -0.390302 -0.377115 -0.361942 -0.345315 -0.327715 -0.309462 -0.290871 -0.272083 -0.253089 -0.233965 -0.214736 -0.195550 -0.176914 -0.159279 -0.142954 -0.128055 -0.114427 -0.102023 -0.090874 -0.080801 -0.071566 -0.062768 -0.054186 -0.045610 -0.037047 -0.028377 -0.019910 -0.012070 -0.004942 0.001229 0.006667 0.011920 0.016789 0.021079 0.024658 0.027172 0.028048 0.027363 0.025526 0.022815 0.019333 0.015763 0.012335 

-0.015378 -0.017268 -0.019368 -0.021700 -0.024294 -0.027182 -0.030412 -0.034041 -0.038120 -0.042698 -0.047827 -0.053583 -0.060047 -0.067304 -0.075441 -0.084549 -0.094708 -0.105994 -0.118462 -0.132198 -0.147203 -0.163402 -0.180695 -0.198924 -0.217845 -0.237154 -0.256556 -0.275601 -0.293895 -0.311019 -0.326585 -0.340035 -0.351120 -0.359767 -0.365666 -0.368785 -0.369170 -0.366857 -0.361803 -0.354138 -0.344064 -0.331887 -0.318112 -0.303196 -0.287432 -0.271104 -0.254385 -0.237299 -0.219958 -0.202385 -0.184730 -0.167459 -0.151025 -0.135734 -0.121703 -0.108827 -0.097099 -0.086513 -0.076906 -0.068066 -0.059628 -0.051373 -0.043113 -0.034844 -0.026459 -0.018249 -0.010621 -0.003691 0.002330 0.007654 0.012770 0.017518 0.021694 0.025167 0.027578 0.028374 0.027626 0.025729 0.022962 0.019444 0.015838 0.012382 

-0.009590 -0.010920 -0.012419 -0.014111 -0.016022 -0.018182 -0.020623 -0.023398 -0.026559 -0.030156 -0.034231 -0.038830 -0.044003 -0.049799 -0.056284 -0.063537 -0.071639 -0.080653 -0.090649 -0.101656 -0.113732 -0.126901 -0.141137 -0.156370 -0.172456 -0.189180 -0.206375 -0.223702 -0.240830 -0.257357 -0.272911 -0.286987 -0.299247 -0.309394 -0.317206 -0.322675 -0.325608 -0.325915 -0.323586 -0.318709 -0.311459 -0.302081 -0.290997 -0.278623 -0.265240 -0.251101 -0.236408 -0.221197 -0.205621 -0.189689 -0.173550 -0.157648 -0.142428 -0.128189 -0.115047 -0.102943 -0.091906 -0.081896 -0.072775 -0.064347 -0.056282 -0.048368 -0.040438 -0.032478 -0.024390 -0.016451 -0.009051 -0.002330 0.003530 0.008725 0.013696 0.018312 0.022366 0.025722 0.028021 0.028729 0.027912 0.025949 0.023123 0.019565 0.015920 0.012432 

-0.005011 -0.005933 -0.006998 -0.008222 -0.009632 -0.011263 -0.013139 -0.015288 -0.017749 -0.020554 -0.023736 -0.027332 -0.031388 -0.035961 -0.041106 -0.046886 -0.053347 -0.060554 -0.068572 -0.077444 -0.087202 -0.097880 -0.109522 -0.122092 -0.135557 -0.149795 -0.164661 -0.179996 -0.195513 -0.210879 -0.225885 -0.239987 -0.252741 -0.263715 -0.272788 -0.279858 -0.284662 -0.287094 -0.287039 -0.284539 -0.279793 -0.272971 -0.264355 -0.254351 -0.243177 -0.231138 -0.218378 -0.204985 -0.191120 -0.176802 -0.162145 -0.147596 -0.133587 -0.120400 -0.108157 -0.096833 -0.086494 -0.077070 -0.068444 -0.060439 -0.052756 -0.045193 -0.037603 -0.029963 -0.022185 -0.014528 -0.007369 -0.000868 0.004820 0.009876 0.014693 0.019167 0.023089 0.026320 0.028499 0.029113 0.028219 0.026186 0.023296 0.019694 0.016007 0.012486 

-0.003202 -0.003935 -0.004775 -0.005736 -0.006828 -0.008078 -0.009506 -0.011136 -0.012997 -0.015125 -0.017537 -0.020261 -0.023309 -0.026734 -0.030614 -0.035017 -0.040006 -0.045617 -0.051877 -0.058854 -0.066616 -0.075200 -0.084637 -0.094932 -0.106039 -0.117892 -0.130457 -0.143665 -0.157394 -0.171417 -0.185420 -0.198872 -0.211379 -0.222567 -0.232381 -0.240513 -0.246687 -0.250727 -0.252513 -0.252054 -0.249496 -0.244920 -0.238513 -0.230614 -0.221502 -0.211415 -0.200482 -0.188826 -0.176609 -0.163853 -0.150627 -0.137402 -0.124585 -0.112435 -0.101088 -0.090547 -0.080906 -0.072071 -0.063944 -0.056370 -0.049075 -0.041870 -0.034628 -0.027317 -0.019856 -0.012492 -0.005585 0.000689 0.006193 0.011099 0.015755 0.020077 0.023860 0.026958 0.029011 0.029524 0.028548 0.026440 0.023480 0.019832 0.016100 0.012544 

-0.004108 -0.004567 -0.005088 -0.005683 -0.006370 -0.007166 -0.008090 -0.009169 -0.010431 -0.011881 -0.013556 -0.015496 -0.017740 -0.020320 -0.023265 -0.026618 -0.030439 -0.034773 -0.039635 -0.045087 -0.051192 -0.057978 -0.065438 -0.073600 -0.082543 -0.092266 -0.102727 -0.113985 -0.125928 -0.138361 -0.150943 -0.163334 -0.175086 -0.186013 -0.195998 -0.204742 -0.211872 -0.217056 -0.220287 -0.221544 -0.220811 -0.218176 -0.213699 -0.207660 -0.200406 -0.192103 -0.182878 -0.172863 -0.162221 -0.150949 -0.139092 -0.127147 -0.115493 -0.104357 -0.093891 -0.084131 -0.075182 -0.066932 -0.059304 -0.052165 -0.045259 -0.038417 -0.031528 -0.024551 -0.017414 -0.010351 -0.003706 0.002332 0.007645 0.012390 0.016878 0.021041 0.024677 0.027635 0.029553 0.029960 0.028897 0.026708 0.023677 0.019977 0.016198 0.012605 

-0.003587 -0.003902 -0.004261 -0.004679 -0.005172 -0.005758 -0.006449 -0.007259 -0.008207 -0.009313 -0.010602 -0.012103 -0.013838 -0.015837 -0.018140 -0.020779 -0.023778 -0.027141 -0.030916 -0.035163 -0.039917 -0.045213 -0.051046 -0.057466 -0.064557 -0.072410 -0.081050 -0.090476 -0.100544 -0.111165 -0.122083 -0.132981 -0.143717 -0.154065 -0.163821 -0.172741 -0.180362 -0.186321 -0.190602 -0.193176 -0.193920 -0.192850 -0.190037 -0.185668 -0.180056 -0.173343 -0.165694 -0.157215 -0.148056 -0.138182 -0.127628 -0.116907 -0.106370 -0.096219 -0.086617 -0.077625 -0.069354 -0.061684 -0.054549 -0.047845 -0.041329 -0.034852 -0.028317 -0.021680 -0.014871 -0.008114 -0.001740 0.004057 0.009168 0.013744 0.018057 0.022053 0.025536 0.028346 0.030126 0.030420 0.029264 0.026991 0.023884 0.020130 0.016302 0.012669 

-0.002550 -0.002909 -0.003314 -0.003774 -0.004295 -0.004889 -0.005563 -0.006323 -0.007184 -0.008164 -0.009275 -0.010529 -0.011935 -0.013505 -0.015269 -0.017279 -0.019564 -0.022136 -0.025070 -0.028381 -0.032116 -0.036251 -0.040813 -0.045839 -0.051420 -0.057679 -0.064635 -0.072218 -0.080412 -0.089140 -0.098308 -0.107741 -0.117273 -0.126716 -0.135923 -0.144610 -0.152236 -0.158607 -0.163565 -0.167055 -0.168921 -0.169065 -0.167619 -0.164720 -0.160560 -0.155256 -0.149031 -0.141976 -0.134185 -0.125615 -0.116299 -0.106742 -0.097268 -0.088067 -0.079306 -0.071062 -0.063453 -0.056351 -0.049703 -0.043430 -0.037300 -0.031188 -0.025009 -0.018713 -0.012235 -0.005789 0.000307 0.005856 0.010760 0.015158 0.019289 0.023112 0.026435 0.029092 0.030727 0.030902 0.029649 0.027287 0.024101 0.020289 0.016410 0.012735 

-0.003095 -0.003456 -0.003845 -0.004266 -0.004730 -0.005244 -0.005817 -0.006460 -0.007195 -0.008034 -0.008973 -0.010005 -0.011133 -0.012371 -0.013748 -0.015293 -0.017056 -0.019051 -0.021323 -0.023902 -0.026825 -0.030109 -0.033752 -0.037708 -0.042050 -0.046905 -0.052293 -0.058240 -0.064684 -0.071659 -0.079162 -0.086987 -0.095190 -0.103528 -0.111991 -0.120118 -0.127444 -0.133819 -0.139127 -0.143191 -0.145828 -0.146880 -0.146519 -0.144841 -0.141972 -0.137919 -0.132977 -0.127209 -0.120677 -0.113325 -0.105165 -0.096705 -0.088240 -0.079948 -0.071993 -0.064475 -0.057504 -0.050956 -0.044785 -0.038937 -0.033189 -0.027440 -0.021615 -0.015661 -0.009516 -0.003384 0.002430 0.007725 0.012414 0.016626 0.020571 0.024215 0.027371 0.029869 0.031354 0.031407 0.030050 0.027596 0.024328 0.020456 0.016523 0.012805 

-0.003547 -0.003864 -0.004207 -0.004584 -0.005003 -0.005463 -0.005975 -0.006550 -0.007203 -0.007947 -0.008775 -0.009662 -0.010637 -0.011720 -0.012930 -0.014278 -0.015771 -0.017445 -0.019326 -0.021408 -0.023714 -0.026296 -0.029166 -0.032331 -0.035786 -0.039468 -0.043455 -0.047852 -0.052666 -0.057955 -0.063812 -0.070149 -0.076945 -0.084073 -0.091503 -0.098887 -0.105694 -0.111824 -0.117190 -0.121554 -0.124662 -0.126335 -0.126802 -0.126117 -0.124346 -0.121394 -0.117607 -0.112987 -0.107596 -0.101365 -0.094280 -0.086842 -0.079325 -0.071890 -0.064711 -0.057891 -0.051533 -0.045519 -0.039814 -0.034382 -0.029009 -0.023619 -0.018146 -0.012532 -0.006720 -0.000905 0.004621 0.009658 0.014127 0.018147 0.021900 0.025358 0.028343 0.030676 0.032006 0.031931 0.030468 0.027918 0.024565 0.020629 0.016640 0.012877 

-0.002704 -0.003083 -0.003503 -0.003966 -0.004477 -0.005035 -0.005646 -0.006316 -0.007056 -0.007877 -0.008773 -0.009731 -0.010768 -0.011878 -0.013056 -0.014311 -0.015657 -0.017106 -0.018692 -0.020423 -0.022308 -0.024364 -0.026601 -0.028996 -0.031519 -0.034166 -0.036971 -0.040044 -0.043477 -0.047388 -0.051877 -0.056783 -0.062125 -0.067882 -0.074085 -0.080485 -0.086653 -0.092365 -0.097594 -0.102014 -0.105384 -0.107443 -0.108503 -0.108605 -0.107731 -0.105758 -0.102963 -0.099364 -0.094991 -0.089769 -0.083685 -0.077194 -0.070560 -0.063932 -0.057489 -0.051336 -0.045561 -0.040061 -0.034807 -0.029778 -0.024774 -0.019737 -0.014610 -0.009335 -0.003855 0.001642 0.006877 0.011652 0.015895 0.019716 0.023272 0.026540 0.029348 0.031512 0.032683 0.032475 0.030901 0.028251 0.024810 0.020808 0.016762 0.012952 

-0.002663 -0.003079 -0.003543 -0.004054 -0.004608 -0.005200 -0.005847 -0.006558 -0.007337 -0.008188 -0.009103 -0.010092 -0.011166 -0.012324 -0.013553 -0.014811 -0.016113 -0.017443 -0.018761 -0.020116 -0.021576 -0.023157 -0.024785 -0.026443 -0.028133 -0.029864 -0.031766 -0.033860 -0.036295 -0.039207 -0.042460 -0.045945 -0.049983 -0.054437 -0.059363 -0.064619 -0.069982 -0.075220 -0.080094 -0.084385 -0.087808 -0.090142 -0.091637 -0.092359 -0.092192 -0.091045 -0.089087 -0.086377 -0.082904 -0.078574 -0.073406 -0.067787 -0.061973 -0.056104 -0.050352 -0.044831 -0.039607 -0.034599 -0.029778 -0.025138 -0.020493 -0.015803 -0.011019 -0.006078 -0.000929 0.004250 0.009191 0.013702 0.017714 0.021330 0.024684 0.027758 0.030384 0.032374 0.033382 0.033038 0.031349 0.028596 0.025064 0.020994 0.016887 0.013030 

-0.004068 -0.004411 -0.004785 -0.005187 -0.005639 -0.006151 -0.006730 -0.007376 -0.008097 -0.008899 -0.009783 -0.010744 -0.011771 -0.012859 -0.013994 -0.015154 -0.016308 -0.017459 -0.018592 -0.019696 -0.020791 -0.021896 -0.023015 -0.024106 -0.025197 -0.026344 -0.027633 -0.029048 -0.030604 -0.032447 -0.034648 -0.037068 -0.039901 -0.043251 -0.046992 -0.051114 -0.055561 -0.060102 -0.064492 -0.068507 -0.071910 -0.074367 -0.076169 -0.077355 -0.077750 -0.077251 -0.076005 -0.074048 -0.071365 -0.067824 -0.063479 -0.058649 -0.053591 -0.048425 -0.043320 -0.038395 -0.033688 -0.029146 -0.024742 -0.020475 -0.016177 -0.011827 -0.007379 -0.002767 0.002054 0.006916 0.011561 0.015803 0.019580 0.022986 0.026135 0.029010 0.031450 0.033262 0.034103 0.033618 0.031811 0.028952 0.025327 0.021185 0.017017 0.013110 

-0.004197 -0.004626 -0.005085 -0.005576 -0.006116 -0.006709 -0.007362 -0.008073 -0.008822 -0.009621 -0.010468 -0.011368 -0.012321 -0.013307 -0.014303 -0.015302 -0.016279 -0.017215 -0.018101 -0.018959 -0.019755 -0.020474 -0.021169 -0.021873 -0.022594 -0.023349 -0.024183 -0.025075 -0.026023 -0.027074 -0.028335 -0.029866 -0.031713 -0.033963 -0.036630 -0.039688 -0.043208 -0.046971 -0.050778 -0.054437 -0.057623 -0.060078 -0.062069 -0.063590 -0.064388 -0.064393 -0.063718 -0.062402 -0.060392 -0.057548 -0.053925 -0.049805 -0.045434 -0.040912 -0.036409 -0.032038 -0.027820 -0.023716 -0.019711 -0.015802 -0.011837 -0.007817 -0.003697 0.000590 0.005087 0.009632 0.013981 0.017953 0.021492 0.024682 0.027621 0.030294 0.032544 0.034174 0.034844 0.034216 0.032286 0.029318 0.025597 0.021381 0.017149 0.013192 

-0.003460 -0.003909 -0.004398 -0.004930 -0.005509 -0.006139 -0.006826 -0.007565 -0.008365 -0.009229 -0.010134 -0.011060 -0.012008 -0.012968 -0.013904 -0.014792 -0.015639 -0.016470 -0.017264 -0.017949 -0.018529 -0.019039 -0.019529 -0.019981 -0.020412 -0.020902 -0.021432 -0.021955 -0.022467 -0.022968 -0.023496 -0.024069 -0.024987 -0.026306 -0.027998 -0.030171 -0.032718 -0.035712 -0.038902 -0.042040 -0.044896 -0.047217 -0.049287 -0.050992 -0.052082 -0.052482 -0.052253 -0.051456 -0.049997 -0.047749 -0.044754 -0.041268 -0.037518 -0.033580 -0.029635 -0.025775 -0.022014 -0.018323 -0.014696 -0.011125 -0.007480 -0.003782 0.000019 0.003988 0.008165 0.012395 0.016447 0.020147 0.023445 0.026416 0.029142 0.031608 0.033664 0.035108 0.035605 0.034829 0.032773 0.029693 0.025875 0.021583 0.017286 0.013276 

-0.003227 -0.003623 -0.004065 -0.004554 -0.005100 -0.005700 -0.006356 -0.007067 -0.007817 -0.008600 -0.009401 -0.010226 -0.011074 -0.011929 -0.012792 -0.013646 -0.014480 -0.015280 -0.016021 -0.016678 -0.017227 -0.017703 -0.018104 -0.018417 -0.018652 -0.018850 -0.019029 -0.019159 -0.019231 -0.019252 -0.019244 -0.019172 -0.019243 -0.019771 -0.020765 -0.022266 -0.023961 -0.026159 -0.028636 -0.031160 -0.033600 -0.035759 -0.037769 -0.039531 -0.040823 -0.041471 -0.041609 -0.041209 -0.040201 -0.038426 -0.035967 -0.033048 -0.029856 -0.026445 -0.023008 -0.019618 -0.016278 -0.012977 -0.009705 -0.006454 -0.003115 0.000273 0.003764 0.007420 0.011283 0.015201 0.018956 0.022383 0.025436 0.028184 0.030693 0.032950 0.034809 0.036064 0.036385 0.035457 0.033273 0.030079 0.026160 0.021789 0.017426 0.013363 

-0.003476 -0.003822 -0.004206 -0.004637 -0.005114 -0.005641 -0.006215 -0.006833 -0.007502 -0.008214 -0.008963 -0.009732 -0.010513 -0.011301 -0.012102 -0.012908 -0.013692 -0.014412 -0.015057 -0.015601 -0.016044 -0.016396 -0.016666 -0.016830 -0.016866 -0.016800 -0.016697 -0.016539 -0.016221 -0.015786 -0.015355 -0.014909 -0.014491 -0.014387 -0.014755 -0.015571 -0.016655 -0.018053 -0.019777 -0.021688 -0.023637 -0.025532 -0.027414 -0.029180 -0.030541 -0.031335 -0.031744 -0.031644 -0.030972 -0.029588 -0.027576 -0.025145 -0.022443 -0.019506 -0.016534 -0.013573 -0.010624 -0.007685 -0.004745 -0.001795 0.001251 0.004341 0.007532 0.010883 0.014436 0.018044 0.021504 0.024656 0.027464 0.029984 0.032274 0.034319 0.035977 0.037040 0.037182 0.036101 0.033785 0.030473 0.026452 0.022001 0.017569 0.013452 

-0.004720 -0.005056 -0.005412 -0.005798 -0.006219 -0.006677 -0.007172 -0.007697 -0.008264 -0.008861 -0.009482 -0.010124 -0.010776 -0.011429 -0.012078 -0.012712 -0.013310 -0.013848 -0.014294 -0.014629 -0.014898 -0.015078 -0.015147 -0.015128 -0.015018 -0.014817 -0.014536 -0.014101 -0.013518 -0.012790 -0.012044 -0.011293 -0.010548 -0.010036 -0.009791 -0.009948 -0.010458 -0.011166 -0.012154 -0.013483 -0.014899 -0.016464 -0.018195 -0.019853 -0.021191 -0.022080 -0.022630 -0.022732 -0.022306 -0.021226 -0.019582 -0.017560 -0.015276 -0.012766 -0.010216 -0.007646 -0.005060 -0.002456 0.000174 0.002844 0.005610 0.008416 0.011315 0.014371 0.017619 0.020922 0.024087 0.026965 0.029524 0.031814 0.033882 0.035713 0.037168 0.038036 0.037996 0.036758 0.034307 0.030876 0.026751 0.022217 0.017715 0.013542 

-0.005076 -0.005488 -0.005930 -0.006392 -0.006850 -0.007314 -0.007795 -0.008288 -0.008792 -0.009322 -0.009873 -0.010435 -0.011002 -0.011558 -0.012083 -0.012554 -0.012945 -0.013240 -0.013469 -0.013655 -0.013792 -0.013854 -0.013831 -0.013737 -0.013531 -0.013239 -0.012801 -0.012206 -0.011431 -0.010522 -0.009618 -0.008648 -0.007567 -0.006629 -0.005851 -0.005329 -0.005198 -0.005257 -0.005586 -0.006289 -0.007227 -0.008457 -0.009979 -0.011511 -0.012756 -0.013639 -0.014232 -0.014464 -0.014178 -0.013329 -0.011977 -0.010271 -0.008359 -0.006232 -0.004065 -0.001849 0.000410 0.002703 0.005047 0.007459 0.009957 0.012492 0.015111 0.017880 0.020829 0.023831 0.026703 0.029306 0.031616 0.033673 0.035516 0.037130 0.038379 0.039050 0.038826 0.037428 0.034840 0.031287 0.027056 0.022437 0.017864 0.013635 

-0.004174 -0.004557 -0.004973 -0.005423 -0.005905 -0.006414 -0.006939 -0.007483 -0.008047 -0.008630 -0.009207 -0.009768 -0.010301 -0.010787 -0.011229 -0.011632 -0.011987 -0.012290 -0.012547 -0.012734 -0.012843 -0.012845 -0.012735 -0.012590 -0.012377 -0.012054 -0.011545 -0.010847 -0.010009 -0.008993 -0.007859 -0.006651 -0.005316 -0.003963 -0.002725 -0.001666 -0.000849 -0.000267 0.000021 -0.000052 -0.000535 -0.001410 -0.002672 -0.004050 -0.005181 -0.005960 -0.006502 -0.006780 -0.006568 -0.005883 -0.004762 -0.003303 -0.001701 0.000080 0.001914 0.003811 0.005775 0.007790 0.009870 0.012042 0.014286 0.016563 0.018913 0.021405 0.024062 0.026767 0.029349 0.031677 0.033736 0.035557 0.037174 0.038569 0.039609 0.040081 0.039671 0.038111 0.035383 0.031706 0.027367 0.022662 0.018016 0.013729 

-0.004327 -0.004546 -0.004794 -0.005077 -0.005399 -0.005765 -0.006172 -0.006622 -0.007114 -0.007634 -0.008177 -0.008746 -0.009329 -0.009903 -0.010419 -0.010877 -0.011249 -0.011534 -0.011764 -0.011929 -0.012013 -0.012009 -0.011929 -0.011734 -0.011444 -0.011058 -0.010517 -0.009795 -0.008888 -0.007778 -0.006456 -0.004979 -0.003459 -0.001793 -0.000112 0.001449 0.002748 0.003814 0.004788 0.005327 0.005315 0.004742 0.003745 0.002596 0.001645 0.000993 0.000554 0.000323 0.000533 0.001124 0.002076 0.003335 0.004685 0.006167 0.007714 0.009337 0.011037 0.012802 0.014641 0.016586 0.018593 0.020628 0.022718 0.024944 0.027315 0.029728 0.032020 0.034075 0.035883 0.037466 0.038854 0.040029 0.040858 0.041128 0.040530 0.038806 0.035936 0.032133 0.027684 0.022890 0.018170 0.013825 

-0.003338 -0.003639 -0.003973 -0.004336 -0.004728 -0.005142 -0.005584 -0.006056 -0.006566 -0.007112 -0.007682 -0.008259 -0.008836 -0.009399 -0.009924 -0.010387 -0.010780 -0.011091 -0.011293 -0.011409 -0.011426 -0.011363 -0.011258 -0.011049 -0.010694 -0.010220 -0.009605 -0.008804 -0.007854 -0.006641 -0.005227 -0.003587 -0.001856 0.000102 0.002147 0.004127 0.005853 0.007418 0.008874 0.009886 0.010368 0.010142 0.009441 0.008536 0.007781 0.007304 0.006982 0.006863 0.007130 0.007701 0.008550 0.009651 0.010794 0.012037 0.013335 0.014724 0.016192 0.017731 0.019352 0.021087 0.022875 0.024681 0.026524 0.028491 0.030585 0.032709 0.034716 0.036498 0.038053 0.039397 0.040556 0.041508 0.042125 0.042191 0.041403 0.039512 0.036498 0.032566 0.028006 0.023123 0.018328 0.013923 

-0.003519 -0.003881 -0.004267 -0.004673 -0.005090 -0.005526 -0.005984 -0.006467 -0.006973 -0.007496 -0.008017 -0.008519 -0.008977 -0.009389 -0.009760 -0.010099 -0.010405 -0.010667 -0.010857 -0.010915 -0.010891 -0.010799 -0.010643 -0.010428 -0.010080 -0.009543 -0.008809 -0.007885 -0.006825 -0.005605 -0.004055 -0.002344 -0.000354 0.001959 0.004285 0.006496 0.008562 0.010483 0.012341 0.013747 0.014670 0.014878 0.014478 0.013853 0.013337 0.013055 0.012884 0.012903 0.013267 0.013882 0.014698 0.015661 0.016640 0.017688 0.018775 0.019966 0.021238 0.022574 0.023999 0.025544 0.027128 0.028720 0.030327 0.032043 0.033869 0.035709 0.037433 0.038944 0.040246 0.041348 0.042276 0.043004 0.043407 0.043268 0.042288 0.040229 0.037069 0.033007 0.028334 0.023359 0.018487 0.014022 

-0.004946 -0.005280 -0.005642 -0.006030 -0.006444 -0.006868 -0.007297 -0.007722 -0.008130 -0.008515 -0.008863 -0.009176 -0.009457 -0.009711 -0.009940 -0.010144 -0.010312 -0.010433 -0.010505 -0.010530 -0.010505 -0.010450 -0.010324 -0.010073 -0.009652 -0.009105 -0.008326 -0.007287 -0.006017 -0.004574 -0.002950 -0.001006 0.001226 0.003732 0.006205 0.008620 0.010919 0.013108 0.015264 0.017083 0.018416 0.019052 0.018918 0.018589 0.018394 0.018328 0.018336 0.018511 0.018994 0.019669 0.020519 0.021368 0.022222 0.023117 0.024041 0.025060 0.026173 0.027327 0.028580 0.029952 0.031349 0.032739 0.034126 0.035599 0.037163 0.038724 0.040170 0.041411 0.042460 0.043318 0.044014 0.044517 0.044704 0.044359 0.043186 0.040957 0.037647 0.033454 0.028667 0.023599 0.018650 0.014123 

-0.004772 -0.005251 -0.005764 -0.006308 -0.006877 -0.007461 -0.008052 -0.008639 -0.009057 -0.009213 -0.009357 -0.009490 -0.009619 -0.009746 -0.009871 -0.009975 -0.010045 -0.010091 -0.010099 -0.010054 -0.009970 -0.009870 -0.009734 -0.009533 -0.009196 -0.008651 -0.007854 -0.006761 -0.005312 -0.003587 -0.001646 0.000512 0.002841 0.005366 0.007960 0.010475 0.012946 0.015378 0.017830 0.020000 0.021699 0.022715 0.022869 0.022856 0.022993 0.023173 0.023383 0.023738 0.024333 0.025083 0.025992 0.026777 0.027538 0.028335 0.029133 0.030011 0.030991 0.031986 0.033091 0.034307 0.035537 0.036737 0.037916 0.039155 0.040466 0.041752 0.042923 0.043897 0.044691 0.045306 0.045769 0.046046 0.046016 0.045462 0.044095 0.041694 0.038234 0.033908 0.029004 0.023842 0.018814 0.014225 

-0.003823 -0.004163 -0.004516 -0.004885 -0.005276 -0.005686 -0.006103 -0.006516 -0.006921 -0.007310 -0.007668 -0.007989 -0.008274 -0.008538 -0.008770 -0.008939 -0.009036 -0.009104 -0.009162 -0.009206 -0.009178 -0.009093 -0.008945 -0.008752 -0.008457 -0.007962 -0.007107 -0.005896 -0.004354 -0.002430 -0.000266 0.002006 0.004384 0.006911 0.009500 0.012111 0.014743 0.017536 0.020236 0.022667 0.024665 0.025992 0.026472 0.026803 0.027216 0.027622 0.028031 0.028601 0.029319 0.030165 0.031133 0.031900 0.032618 0.033345 0.034058 0.034820 0.035689 0.036553 0.037529 0.038607 0.039688 0.040711 0.041695 0.042709 0.043773 0.044791 0.045691 0.046400 0.046940 0.047310 0.047539 0.047588 0.047341 0.046578 0.045015 0.042440 0.038829 0.034368 0.029347 0.024089 0.018981 0.014329 

-0.000685 -0.000957 -0.001280 -0.001651 -0.002064 -0.002519 -0.003012 -0.003535 -0.004079 -0.004629 -0.005173 -0.005693 -0.006186 -0.006649 -0.007073 -0.007451 -0.007782 -0.008054 -0.008275 -0.008453 -0.008547 -0.008557 -0.008455 -0.008233 -0.007835 -0.007170 -0.006119 -0.004720 -0.003031 -0.001113 0.001076 0.003442 0.005944 0.008446 0.011034 0.013728 0.016581 0.019603 0.022544 0.025190 0.027346 0.028920 0.029794 0.030438 0.031094 0.031705 0.032323 0.033094 0.033947 0.034896 0.035946 0.036741 0.037459 0.038154 0.038808 0.039492 0.040264 0.041028 0.041889 0.042852 0.043800 0.044659 0.045461 0.046260 0.047086 0.047839 0.048472 0.048917 0.049203 0.049329 0.049323 0.049144 0.048678 0.047705 0.045945 0.043196 0.039430 0.034833 0.029693 0.024338 0.019150 0.014434 

0.000010 -0.000214 -0.000476 -0.000790 -0.001149 -0.001546 -0.001981 -0.002452 -0.002951 -0.003472 -0.004005 -0.004554 -0.005116 -0.005684 -0.006249 -0.006786 -0.007276 -0.007701 -0.008040 -0.008290 -0.008448 -0.008505 -0.008397 -0.008106 -0.007524 -0.006614 -0.005362 -0.003740 -0.001836 0.000248 0.002463 0.004897 0.007443 0.010080 0.012697 0.015506 0.018493 0.021597 0.024686 0.027450 0.029741 0.031582 0.032806 0.033757 0.034614 0.035442 0.036272 0.037223 0.038235 0.039305 0.040447 0.041316 0.042070 0.042775 0.043391 0.044019 0.044716 0.045417 0.046177 0.047040 0.047870 0.048578 0.049211 0.049808 0.050400 0.050896 0.051263 0.051448 0.051479 0.051360 0.051119 0.050712 0.050027 0.048842 0.046884 0.043959 0.040039 0.035303 0.030044 0.024591 0.019320 0.014540 

-0.001470 -0.001617 -0.001791 -0.001998 -0.002243 -0.002526 -0.002845 -0.003202 -0.003607 -0.004058 -0.004537 -0.005047 -0.005574 -0.006105 -0.006623 -0.007116 -0.007580 -0.007986 -0.008314 -0.008560 -0.008671 -0.008623 -0.008365 -0.007885 -0.007151 -0.006077 -0.004611 -0.002782 -0.000701 0.001578 0.003947 0.006475 0.009148 0.011802 0.014499 0.017356 0.020407 0.023519 0.026620 0.029437 0.031854 0.033861 0.035387 0.036676 0.037760 0.038826 0.039876 0.041010 0.042192 0.043429 0.044661 0.045639 0.046466 0.047215 0.047819 0.048410 0.049050 0.049711 0.050391 0.051174 0.051899 0.052470 0.052944 0.053351 0.053712 0.053959 0.054064 0.053990 0.053768 0.053404 0.052927 0.052291 0.051386 0.049989 0.047833 0.044730 0.040654 0.035779 0.030399 0.024846 0.019493 0.014647 

-0.003029 -0.003262 -0.003507 -0.003767 -0.004042 -0.004329 -0.004626 -0.004940 -0.005275 -0.005631 -0.006000 -0.006387 -0.006780 -0.007174 -0.007560 -0.007916 -0.008239 -0.008493 -0.008670 -0.008786 -0.008793 -0.008607 -0.008214 -0.007575 -0.006579 -0.005200 -0.003492 -0.001526 0.000749 0.003213 0.005686 0.008288 0.010907 0.013506 0.016167 0.019134 0.022220 0.025263 0.028301 0.031125 0.033621 0.035746 0.037562 0.039184 0.040514 0.041844 0.043138 0.044485 0.045852 0.047280 0.048624 0.049739 0.050673 0.051472 0.052088 0.052669 0.053271 0.053905 0.054531 0.055248 0.055887 0.056335 0.056659 0.056884 0.057023 0.057025 0.056871 0.056541 0.056067 0.055459 0.054746 0.053881 0.052754 0.051145 0.048789 0.045509 0.041274 0.036260 0.030758 0.025104 0.019668 0.014756 

-0.004390 -0.004614 -0.004848 -0.005088 -0.005331 -0.005572 -0.005806 -0.006032 -0.006264 -0.006501 -0.006732 -0.006972 -0.007223 -0.007460 -0.007655 -0.007827 -0.007978 -0.008114 -0.008207 -0.008246 -0.008140 -0.007853 -0.007313 -0.006384 -0.005122 -0.003544 -0.001708 0.000303 0.002630 0.005181 0.007805 0.010351 0.012808 0.015191 0.017771 0.020660 0.023761 0.026724 0.029634 0.032386 0.034965 0.037259 0.039338 0.041312 0.042969 0.044541 0.046082 0.047653 0.049231 0.050858 0.052345 0.053612 0.054683 0.055552 0.056203 0.056797 0.057386 0.058003 0.058598 0.059263 0.059830 0.060169 0.060355 0.060406 0.060328 0.060092 0.059684 0.059101 0.058375 0.057523 0.056574 0.055479 0.054132 0.052309 0.049754 0.046295 0.041901 0.036745 0.031120 0.025364 0.019844 0.014865 

-0.004451 -0.004601 -0.004736 -0.004861 -0.004972 -0.005074 -0.005173 -0.005272 -0.005379 -0.005503 -0.005632 -0.005779 -0.005935 -0.006093 -0.006238 -0.006355 -0.006436 -0.006478 -0.006456 -0.006319 -0.006022 -0.005551 -0.004849 -0.003849 -0.002574 -0.001030 0.000813 0.002806 0.005000 0.007475 0.010082 0.012517 0.014750 0.016927 0.019247 0.022000 0.024998 0.027880 0.030622 0.033350 0.036045 0.038483 0.040801 0.043087 0.045092 0.046924 0.048726 0.050557 0.052355 0.054186 0.055835 0.057278 0.058502 0.059456 0.060169 0.060794 0.061398 0.062011 0.062592 0.063222 0.063730 0.063971 0.064031 0.063916 0.063628 0.063159 0.062502 0.061667 0.060692 0.059595 0.058411 0.057086 0.055518 0.053481 0.050726 0.047087 0.042533 0.037235 0.031486 0.025627 0.020022 0.014976 

-0.002380 -0.002473 -0.002559 -0.002641 -0.002723 -0.002808 -0.002886 -0.002945 -0.003015 -0.003112 -0.003234 -0.003369 -0.003507 -0.003639 -0.003761 -0.003867 -0.003955 -0.003985 -0.003902 -0.003673 -0.003268 -0.002679 -0.001861 -0.000765 0.000559 0.002070 0.003776 0.005675 0.007752 0.009947 0.012238 0.014433 0.016456 0.018485 0.020620 0.023143 0.026011 0.028868 0.031555 0.034253 0.037031 0.039601 0.042061 0.044593 0.046913 0.049051 0.051122 0.053223 0.055246 0.057278 0.059112 0.060749 0.062138 0.063198 0.063992 0.064668 0.065305 0.065932 0.066516 0.067123 0.067587 0.067741 0.067688 0.067411 0.066921 0.066224 0.065322 0.064239 0.063014 0.061674 0.060255 0.058700 0.056911 0.054660 0.051706 0.047885 0.043170 0.037729 0.031855 0.025892 0.020201 0.015088 

0.000746 0.000699 0.000631 0.000545 0.000446 0.000336 0.000220 0.000090 -0.000056 -0.000216 -0.000381 -0.000549 -0.000716 -0.000871 -0.001023 -0.001155 -0.001268 -0.001333 -0.001298 -0.001083 -0.000673 -0.000026 0.000840 0.001921 0.003231 0.004742 0.006388 0.008191 0.010098 0.012089 0.014159 0.016074 0.017907 0.019764 0.021863 0.024291 0.027012 0.029804 0.032416 0.035053 0.037820 0.040540 0.043139 0.045913 0.048489 0.050959 0.053331 0.055655 0.057934 0.060172 0.062190 0.064042 0.065598 0.066787 0.067675 0.068429 0.069119 0.069771 0.070371 0.070972 0.071401 0.071481 0.071323 0.070891 0.070206 0.069285 0.068145 0.066814 0.065342 0.063760 0.062106 0.060321 0.058310 0.055846 0.052691 0.048688 0.043812 0.038226 0.032227 0.026159 0.020382 0.015200 

0.002106 0.002105 0.002093 0.002067 0.002032 0.001976 0.001891 0.001778 0.001639 0.001472 0.001288 0.001104 0.000930 0.000786 0.000650 0.000541 0.000468 0.000449 0.000560 0.000826 0.001247 0.001854 0.002660 0.003707 0.004982 0.006490 0.008182 0.009916 0.011773 0.013705 0.015574 0.017345 0.019142 0.021099 0.023184 0.025498 0.028003 0.030632 0.033166 0.035691 0.038458 0.041300 0.044083 0.047078 0.049927 0.052691 0.055348 0.057913 0.060465 0.062895 0.065102 0.067171 0.068896 0.070233 0.071236 0.072081 0.072845 0.073532 0.074157 0.074766 0.075175 0.075191 0.074937 0.074356 0.073482 0.072343 0.070968 0.069392 0.067673 0.065851 0.063963 0.061948 0.059716 0.057038 0.053682 0.049497 0.044459 0.038728 0.032602 0.026429 0.020564 0.015314 

0.003017 0.003001 0.002960 0.002894 0.002806 0.002695 0.002560 0.002402 0.002219 0.002022 0.001831 0.001656 0.001498 0.001364 0.001279 0.001256 0.001314 0.001447 0.001663 0.001974 0.002384 0.002921 0.003659 0.004668 0.005892 0.007311 0.009021 0.010812 0.012722 0.014612 0.016358 0.018191 0.020111 0.022203 0.024239 0.026442 0.028838 0.031367 0.033796 0.036256 0.039039 0.041920 0.044921 0.048118 0.051239 0.054278 0.057219 0.060066 0.062857 0.065490 0.067902 0.070150 0.072045 0.073542 0.074691 0.075629 0.076480 0.077217 0.077879 0.078509 0.078906 0.078872 0.078527 0.077805 0.076747 0.075395 0.073791 0.071971 0.070008 0.067946 0.065825 0.063581 0.061128 0.058234 0.054678 0.050311 0.045109 0.039233 0.032979 0.026700 0.020747 0.015428 

0.001894 0.001876 0.001830 0.001760 0.001667 0.001557 0.001433 0.001302 0.001163 0.001022 0.000894 0.000791 0.000720 0.000694 0.000720 0.000815 0.000988 0.001262 0.001599 0.002008 0.002495 0.003068 0.003790 0.004713 0.005932 0.007456 0.009166 0.011074 0.013123 0.015072 0.016886 0.018756 0.020825 0.022936 0.025020 0.027230 0.029575 0.031982 0.034398 0.036861 0.039561 0.042471 0.045651 0.049059 0.052437 0.055756 0.058938 0.062083 0.065147 0.067982 0.070600 0.072999 0.075066 0.076736 0.078043 0.079077 0.080026 0.080827 0.081542 0.082203 0.082601 0.082522 0.082095 0.081238 0.080002 0.078441 0.076612 0.074552 0.072345 0.070044 0.067691 0.065218 0.062543 0.059436 0.055680 0.051129 0.045764 0.039741 0.033359 0.026973 0.020932 0.015543 

-0.001535 -0.001539 -0.001533 -0.001516 -0.001489 -0.001454 -0.001402 -0.001336 -0.001269 -0.001199 -0.001112 -0.000999 -0.000845 -0.000659 -0.000436 -0.000153 0.000193 0.000620 0.001103 0.001647 0.002240 0.002923 0.003771 0.004787 0.006031 0.007493 0.009182 0.011110 0.013114 0.015177 0.017169 0.019211 0.021310 0.023403 0.025619 0.027826 0.030112 0.032461 0.034856 0.037375 0.040042 0.042931 0.046256 0.049898 0.053511 0.057087 0.060548 0.064004 0.067316 0.070380 0.073199 0.075734 0.077989 0.079833 0.081279 0.082429 0.083484 0.084375 0.085149 0.085849 0.086258 0.086144 0.085641 0.084654 0.083245 0.081481 0.079430 0.077133 0.074683 0.072145 0.069559 0.066859 0.063963 0.060642 0.056685 0.051952 0.046422 0.040252 0.033742 0.027247 0.021118 0.015659 

-0.003283 -0.003258 -0.003202 -0.003112 -0.002994 -0.002855 -0.002695 -0.002499 -0.002271 -0.002010 -0.001732 -0.001442 -0.001133 -0.000807 -0.000466 -0.000099 0.000304 0.000756 0.001270 0.001876 0.002581 0.003379 0.004241 0.005253 0.006428 0.007806 0.009394 0.011153 0.013051 0.015115 0.017196 0.019321 0.021437 0.023534 0.025779 0.028028 0.030335 0.032670 0.035030 0.037627 0.040325 0.043287 0.046729 0.050618 0.054517 0.058331 0.062091 0.065808 0.069337 0.072660 0.075691 0.078388 0.080815 0.082828 0.084404 0.085684 0.086856 0.087857 0.088704 0.089450 0.089879 0.089740 0.089165 0.088055 0.086476 0.084514 0.082243 0.079713 0.077020 0.074247 0.071430 0.068503 0.065387 0.061852 0.057695 0.052778 0.047083 0.040765 0.034126 0.027524 0.021305 0.015776 

-0.001999 -0.001961 -0.001889 -0.001783 -0.001651 -0.001487 -0.001297 -0.001090 -0.000874 -0.000657 -0.000436 -0.000208 0.000031 0.000270 0.000511 0.000784 0.001090 0.001446 0.001881 0.002420 0.003071 0.003852 0.004781 0.005854 0.007053 0.008365 0.009759 0.011234 0.012970 0.014894 0.016931 0.019030 0.021170 0.023344 0.025570 0.027902 0.030243 0.032472 0.034878 0.037581 0.040403 0.043491 0.047130 0.051275 0.055452 0.059520 0.063522 0.067473 0.071214 0.074813 0.078073 0.080957 0.083554 0.085718 0.087430 0.088852 0.090152 0.091274 0.092206 0.093009 0.093465 0.093313 0.092670 0.091441 0.089694 0.087540 0.085051 0.082289 0.079357 0.076350 0.073302 0.070150 0.066813 0.063065 0.058708 0.053607 0.047748 0.041282 0.034513 0.027801 0.021493 0.015893 

-0.000609 -0.000402 -0.000193 0.000016 0.000221 0.000419 0.000608 0.000787 0.000946 0.001083 0.001216 0.001338 0.001452 0.001564 0.001677 0.001800 0.001942 0.002123 0.002403 0.002779 0.003294 0.003920 0.004757 0.005819 0.007034 0.008365 0.009714 0.011121 0.012662 0.014383 0.016301 0.018421 0.020719 0.023032 0.025283 0.027596 0.029812 0.031997 0.034502 0.037280 0.040273 0.043564 0.047481 0.051834 0.056313 0.060611 0.064817 0.069007 0.072993 0.076845 0.080331 0.083445 0.086213 0.088518 0.090378 0.091945 0.093379 0.094630 0.095660 0.096529 0.097022 0.096863 0.096153 0.094810 0.092900 0.090557 0.087853 0.084861 0.081691 0.078452 0.075175 0.071798 0.068241 0.064281 0.059724 0.054440 0.048415 0.041801 0.034902 0.028080 0.021681 0.016010 

0.000784 0.000936 0.001100 0.001271 0.001446 0.001618 0.001774 0.001919 0.002041 0.002135 0.002202 0.002248 0.002266 0.002270 0.002281 0.002291 0.002303 0.002332 0.002417 0.002647 0.003065 0.003661 0.004388 0.005303 0.006343 0.007556 0.008905 0.010362 0.011887 0.013516 0.015379 0.017476 0.019781 0.022158 0.024526 0.026852 0.029033 0.031339 0.033930 0.036850 0.040003 0.043504 0.047679 0.052335 0.057101 0.061604 0.065954 0.070417 0.074690 0.078741 0.082459 0.085834 0.088792 0.091241 0.093248 0.094972 0.096544 0.097931 0.099071 0.100016 0.100550 0.100391 0.099614 0.098163 0.096092 0.093565 0.090648 0.087429 0.084024 0.080552 0.077047 0.073447 0.069671 0.065499 0.060743 0.055276 0.049085 0.042321 0.035292 0.028361 0.021871 0.016129 

0.000589 0.000847 0.001106 0.001361 0.001607 0.001841 0.002048 0.002221 0.002353 0.002446 0.002520 0.002577 0.002616 0.002623 0.002610 0.002566 0.002497 0.002453 0.002464 0.002580 0.002799 0.003154 0.003651 0.004326 0.005222 0.006292 0.007576 0.009037 0.010597 0.012403 0.014360 0.016416 0.018630 0.020978 0.023380 0.025651 0.027910 0.030350 0.033152 0.036305 0.039605 0.043331 0.047801 0.052737 0.057749 0.062471 0.067014 0.071745 0.076273 0.080539 0.084494 0.088131 0.091289 0.093898 0.096064 0.097946 0.099661 0.101184 0.102445 0.103470 0.104051 0.103896 0.103056 0.101498 0.099270 0.096563 0.093436 0.089991 0.086354 0.082651 0.078918 0.075096 0.071102 0.066719 0.061764 0.056113 0.049757 0.042844 0.035684 0.028642 0.022061 0.016247 

0.001600 0.001758 0.001912 0.002063 0.002207 0.002341 0.002459 0.002556 0.002628 0.002673 0.002698 0.002706 0.002699 0.002666 0.002598 0.002533 0.002478 0.002436 0.002424 0.002435 0.002521 0.002688 0.002939 0.003351 0.003984 0.004880 0.006030 0.007385 0.009058 0.011013 0.013007 0.015097 0.017374 0.019712 0.022040 0.024245 0.026551 0.029159 0.032225 0.035590 0.039148 0.043180 0.047964 0.053076 0.058271 0.063244 0.068053 0.072990 0.077765 0.082272 0.086459 0.090347 0.093707 0.096497 0.098832 0.100882 0.102726 0.104397 0.105780 0.106894 0.107529 0.107379 0.106485 0.104818 0.102433 0.099550 0.096216 0.092547 0.088679 0.084746 0.080788 0.076745 0.072534 0.067940 0.062787 0.056953 0.050431 0.043369 0.036077 0.028925 0.022252 0.016366 

0.001405 0.001559 0.001701 0.001826 0.001934 0.002022 0.002103 0.002166 0.002200 0.002216 0.002211 0.002183 0.002141 0.002083 0.002019 0.001969 0.001920 0.001879 0.001846 0.001840 0.001870 0.002000 0.002296 0.002747 0.003360 0.004184 0.005226 0.006491 0.008048 0.009835 0.011755 0.013797 0.015950 0.018258 0.020669 0.022932 0.025329 0.028041 0.031235 0.034747 0.038615 0.043067 0.048121 0.053432 0.058753 0.063953 0.069007 0.074170 0.079189 0.083937 0.088360 0.092499 0.096068 0.099042 0.101555 0.103771 0.105747 0.107570 0.109079 0.110294 0.110983 0.110842 0.109896 0.108121 0.105580 0.102526 0.098986 0.095096 0.090999 0.086838 0.082656 0.078393 0.073966 0.069162 0.063811 0.057795 0.051106 0.043895 0.036472 0.029208 0.022444 0.016486 

0.000837 0.000919 0.001004 0.001093 0.001180 0.001257 0.001334 0.001409 0.001472 0.001511 0.001533 0.001532 0.001509 0.001467 0.001405 0.001343 0.001294 0.001282 0.001308 0.001380 0.001495 0.001659 0.001902 0.002319 0.002916 0.003771 0.004813 0.006033 0.007412 0.008984 0.010656 0.012532 0.014592 0.016933 0.019439 0.021822 0.024297 0.027060 0.030302 0.033922 0.038067 0.042877 0.048213 0.053708 0.059184 0.064587 0.069893 0.075281 0.080543 0.085550 0.090239 0.094584 0.098387 0.101556 0.104227 0.106617 0.108736 0.110709 0.112350 0.113672 0.114417 0.114283 0.113288 0.111408 0.108714 0.105490 0.101747 0.097638 0.093313 0.088925 0.084520 0.080039 0.075397 0.070385 0.064837 0.058639 0.051784 0.044423 0.036868 0.029492 0.022636 0.016606 

-0.000176 -0.000143 -0.000093 -0.000040 0.000012 0.000062 0.000107 0.000146 0.000172 0.000186 0.000198 0.000204 0.000221 0.000241 0.000282 0.000346 0.000435 0.000550 0.000676 0.000839 0.001025 0.001241 0.001528 0.001959 0.002558 0.003346 0.004277 0.005391 0.006612 0.008026 0.009620 0.011406 0.013437 0.015778 0.018408 0.020955 0.023517 0.026300 0.029490 0.033205 0.037598 0.042635 0.048203 0.053895 0.059542 0.065157 0.070706 0.076308 0.081882 0.087145 0.092094 0.096631 0.100671 0.104038 0.106863 0.109421 0.111693 0.113823 0.115598 0.117027 0.117834 0.117705 0.116660 0.114678 0.111834 0.108442 0.104498 0.100170 0.095620 0.091007 0.086382 0.081683 0.076827 0.071607 0.065864 0.059483 0.052462 0.044952 0.037265 0.029777 0.022829 0.016726 

-0.001580 -0.001594 -0.001607 -0.001616 -0.001624 -0.001634 -0.001647 -0.001659 -0.001661 -0.001645 -0.001606 -0.001546 -0.001457 -0.001333 -0.001174 -0.000965 -0.000708 -0.000414 -0.000130 0.000142 0.000407 0.000700 0.001063 0.001541 0.002171 0.002932 0.003800 0.004795 0.005971 0.007330 0.008825 0.010521 0.012516 0.014916 0.017549 0.020209 0.022860 0.025619 0.028783 0.032667 0.037179 0.042386 0.048133 0.054005 0.059851 0.065669 0.071454 0.077311 0.083191 0.088744 0.093933 0.098652 0.102933 0.106500 0.109478 0.112198 0.114632 0.116919 0.118823 0.120363 0.121236 0.121110 0.120016 0.117930 0.114942 0.111382 0.107238 0.102694 0.097920 0.093086 0.088239 0.083324 0.078256 0.072829 0.066890 0.060329 0.053142 0.045481 0.037662 0.030063 0.023022 0.016846 

-0.002476 -0.002551 -0.002619 -0.002680 -0.002740 -0.002796 -0.002839 -0.002865 -0.002867 -0.002842 -0.002776 -0.002663 -0.002510 -0.002320 -0.002104 -0.001870 -0.001608 -0.001303 -0.000966 -0.000629 -0.000313 -0.000013 0.000358 0.000851 0.001495 0.002291 0.003231 0.004232 0.005291 0.006570 0.008141 0.009963 0.011996 0.014278 0.016812 0.019521 0.022250 0.025042 0.028266 0.032173 0.036834 0.042140 0.048067 0.054094 0.060120 0.066139 0.072163 0.078291 0.084486 0.090337 0.095760 0.100684 0.105183 0.108942 0.112088 0.114960 0.117566 0.119995 0.122031 0.123682 0.124621 0.124501 0.123354 0.121165 0.118035 0.114309 0.109966 0.105208 0.100213 0.095160 0.090092 0.084962 0.079683 0.074050 0.067918 0.061176 0.053823 0.046012 0.038061 0.030349 0.023215 0.016967 

-0.003898 -0.003947 -0.003969 -0.003966 -0.003932 -0.003859 -0.003764 -0.003651 -0.003529 -0.003399 -0.003258 -0.003112 -0.002961 -0.002804 -0.002636 -0.002463 -0.002294 -0.002092 -0.001859 -0.001564 -0.001222 -0.000878 -0.000493 -0.000002 0.000622 0.001421 0.002403 0.003487 0.004680 0.006082 0.007762 0.009622 0.011663 0.013874 0.016310 0.018939 0.021639 0.024512 0.027758 0.031774 0.036532 0.041984 0.048029 0.054179 0.060340 0.066558 0.072859 0.079298 0.085783 0.091920 0.097600 0.102738 0.107426 0.111363 0.114692 0.117716 0.120484 0.123064 0.125233 0.126987 0.127992 0.127876 0.126674 0.124385 0.121115 0.117221 0.112682 0.107712 0.102497 0.097227 0.091940 0.086597 0.081107 0.075270 0.068945 0.062022 0.054504 0.046543 0.038460 0.030635 0.023409 0.017088 

-0.002085 -0.002198 -0.002307 -0.002409 -0.002504 -0.002595 -0.002686 -0.002781 -0.002875 -0.002945 -0.003005 -0.003054 -0.003098 -0.003123 -0.003107 -0.003061 -0.002986 -0.002877 -0.002716 -0.002497 -0.002219 -0.001901 -0.001496 -0.000929 -0.000222 0.000655 0.001683 0.002834 0.004271 0.005800 0.007500 0.009410 0.011444 0.013572 0.015891 0.018322 0.020951 0.023923 0.027232 0.031340 0.036247 0.041903 0.048024 0.054255 0.060574 0.066953 0.073590 0.080327 0.087117 0.093539 0.099445 0.104808 0.109669 0.113789 0.117289 0.120469 0.123393 0.126129 0.128434 0.130288 0.131349 0.131237 0.129979 0.127589 0.124180 0.120119 0.115386 0.110205 0.104774 0.099286 0.093783 0.088227 0.082529 0.076489 0.069971 0.062869 0.055186 0.047075 0.038860 0.030922 0.023603 0.017208 

0.000145 -0.000010 -0.000193 -0.000410 -0.000661 -0.000941 -0.001245 -0.001569 -0.001902 -0.002239 -0.002572 -0.002893 -0.003202 -0.003486 -0.003729 -0.003905 -0.004013 -0.004027 -0.003909 -0.003676 -0.003329 -0.002876 -0.002330 -0.001689 -0.000920 -0.000038 0.001037 0.002226 0.003638 0.005299 0.007081 0.008951 0.010949 0.013137 0.015405 0.017753 0.020314 0.023266 0.026634 0.030871 0.035963 0.041787 0.048072 0.054408 0.060812 0.067438 0.074347 0.081379 0.088456 0.095167 0.101283 0.106869 0.111916 0.116227 0.119897 0.123220 0.126309 0.129194 0.131642 0.133593 0.134698 0.134585 0.133271 0.130779 0.127232 0.123003 0.118078 0.112687 0.107042 0.101338 0.095621 0.089854 0.083947 0.077706 0.070997 0.063716 0.055868 0.047608 0.039260 0.031210 0.023797 0.017329 

-0.001052 -0.001166 -0.001305 -0.001472 -0.001668 -0.001896 -0.002172 -0.002496 -0.002861 -0.003236 -0.003600 -0.003960 -0.004312 -0.004639 -0.004921 -0.005125 -0.005221 -0.005201 -0.005072 -0.004825 -0.004456 -0.003968 -0.003373 -0.002666 -0.001881 -0.000911 0.000269 0.001518 0.002959 0.004621 0.006403 0.008314 0.010331 0.012470 0.014732 0.017139 0.019724 0.022678 0.026130 0.030429 0.035646 0.041692 0.048121 0.054615 0.061172 0.068033 0.075167 0.082456 0.089791 0.096775 0.103139 0.108917 0.114163 0.118685 0.122528 0.125984 0.129236 0.132261 0.134855 0.136903 0.138039 0.137920 0.136550 0.133953 0.130269 0.125871 0.120756 0.115158 0.109300 0.103382 0.097452 0.091475 0.085362 0.078920 0.072021 0.064563 0.056550 0.048140 0.039660 0.031497 0.023991 0.017451 

-0.003227 -0.003419 -0.003619 -0.003836 -0.004070 -0.004326 -0.004602 -0.004894 -0.005204 -0.005525 -0.005836 -0.006126 -0.006390 -0.006620 -0.006790 -0.006875 -0.006882 -0.006803 -0.006610 -0.006306 -0.005876 -0.005343 -0.004649 -0.003799 -0.002876 -0.001811 -0.000646 0.000659 0.002134 0.003825 0.005650 0.007510 0.009569 0.011675 0.013854 0.016310 0.019050 0.022081 0.025670 0.030098 0.035511 0.041632 0.048187 0.054883 0.061632 0.068719 0.076012 0.083529 0.091133 0.098383 0.105007 0.110986 0.116428 0.121166 0.125175 0.128760 0.132177 0.135336 0.138075 0.140215 0.141372 0.141243 0.139816 0.137114 0.133292 0.128725 0.123421 0.117618 0.111548 0.105418 0.099276 0.093091 0.086772 0.080132 0.073044 0.065409 0.057232 0.048673 0.040060 0.031784 0.024185 0.017572 

-0.005532 -0.005834 -0.006125 -0.006415 -0.006697 -0.006972 -0.007244 -0.007506 -0.007761 -0.008010 -0.008237 -0.008432 -0.008591 -0.008709 -0.008773 -0.008771 -0.008699 -0.008560 -0.008360 -0.008017 -0.007505 -0.006850 -0.006072 -0.005126 -0.004067 -0.002941 -0.001735 -0.000420 0.001018 0.002721 0.004521 0.006355 0.008378 0.010486 0.012757 0.015308 0.018229 0.021485 0.025312 0.029949 0.035545 0.041726 0.048391 0.055219 0.062240 0.069498 0.076918 0.084662 0.092555 0.100020 0.106886 0.113092 0.118732 0.123671 0.127841 0.131558 0.135132 0.138428 0.141306 0.143526 0.144699 0.144558 0.143067 0.140260 0.136300 0.131563 0.126072 0.120065 0.113785 0.107444 0.101093 0.094700 0.088179 0.081340 0.074066 0.066254 0.057913 0.049205 0.040460 0.032072 0.024380 0.017693 

-0.006942 -0.007278 -0.007607 -0.007930 -0.008242 -0.008539 -0.008820 -0.009083 -0.009323 -0.009531 -0.009695 -0.009814 -0.009901 -0.009952 -0.009968 -0.009938 -0.009849 -0.009676 -0.009402 -0.009029 -0.008545 -0.007893 -0.007086 -0.006177 -0.005149 -0.004024 -0.002803 -0.001560 -0.000155 0.001472 0.003097 0.004775 0.006745 0.009032 0.011517 0.014286 0.017394 0.020941 0.025136 0.030025 0.035710 0.042004 0.048758 0.055702 0.062976 0.070367 0.077938 0.085894 0.094025 0.101690 0.108802 0.115245 0.121068 0.126203 0.130520 0.134390 0.138111 0.141549 0.144547 0.146833 0.148022 0.147867 0.146305 0.143393 0.139294 0.134388 0.128709 0.122499 0.116011 0.109460 0.102902 0.096304 0.089580 0.082546 0.075085 0.067099 0.058594 0.049737 0.040861 0.032359 0.024574 0.017814 

-0.006297 -0.006664 -0.007035 -0.007401 -0.007762 -0.008115 -0.008455 -0.008772 -0.009067 -0.009339 -0.009580 -0.009786 -0.009943 -0.010036 -0.010070 -0.010045 -0.009985 -0.009899 -0.009752 -0.009521 -0.009181 -0.008690 -0.008020 -0.007169 -0.006187 -0.005145 -0.004029 -0.002925 -0.001736 -0.000292 0.001159 0.002829 0.004942 0.007443 0.010211 0.013223 0.016594 0.020469 0.025013 0.030136 0.035982 0.042449 0.049294 0.056333 0.063774 0.071316 0.079097 0.087242 0.095532 0.103406 0.110742 0.117422 0.123435 0.128744 0.133212 0.137248 0.141118 0.144693 0.147799 0.150140 0.151344 0.151168 0.149533 0.146513 0.142273 0.137199 0.131332 0.124921 0.118226 0.111467 0.104704 0.097901 0.090976 0.083748 0.076102 0.067941 0.059274 0.050269 0.041261 0.032647 0.024768 0.017935 

-0.004879 -0.005241 -0.005613 -0.005987 -0.006362 -0.006740 -0.007118 -0.007494 -0.007868 -0.008239 -0.008592 -0.008928 -0.009240 -0.009510 -0.009722 -0.009887 -0.010017 -0.010114 -0.010138 -0.010059 -0.009842 -0.009503 -0.008999 -0.008347 -0.007566 -0.006708 -0.005822 -0.004972 -0.003940 -0.002657 -0.001162 0.000670 0.002936 0.005617 0.008660 0.012079 0.015823 0.020099 0.024984 0.030372 0.036360 0.042980 0.049955 0.057166 0.064665 0.072351 0.080400 0.088705 0.097113 0.105138 0.112706 0.119612 0.125813 0.131299 0.135930 0.140132 0.144148 0.147860 0.151058 0.153448 0.154671 0.154463 0.152750 0.149619 0.145242 0.139994 0.133940 0.127329 0.120428 0.113465 0.106496 0.099490 0.092367 0.084947 0.077117 0.068783 0.059953 0.050800 0.041660 0.032933 0.024961 0.018055 

-0.003859 -0.004169 -0.004494 -0.004835 -0.005187 -0.005553 -0.005935 -0.006338 -0.006768 -0.007231 -0.007723 -0.008233 -0.008749 -0.009262 -0.009752 -0.010190 -0.010571 -0.010887 -0.011124 -0.011231 -0.011178 -0.010972 -0.010669 -0.010253 -0.009725 -0.009071 -0.008359 -0.007587 -0.006664 -0.005563 -0.003962 -0.001849 0.000744 0.003775 0.007214 0.011106 0.015335 0.019947 0.025123 0.030715 0.036843 0.043590 0.050742 0.058162 0.065725 0.073570 0.081799 0.090252 0.098761 0.106905 0.114677 0.121817 0.128214 0.133866 0.138668 0.143047 0.147219 0.151047 0.154331 0.156758 0.157998 0.157753 0.155956 0.152712 0.148198 0.142775 0.136535 0.129726 0.122619 0.115452 0.108280 0.101073 0.093752 0.086141 0.078129 0.069622 0.060631 0.051330 0.042060 0.033220 0.025155 0.018176 

-0.003466 -0.003745 -0.004066 -0.004413 -0.004792 -0.005204 -0.005656 -0.006155 -0.006704 -0.007294 -0.007916 -0.008565 -0.009232 -0.009909 -0.010589 -0.011263 -0.011902 -0.012492 -0.012989 -0.013359 -0.013559 -0.013593 -0.013484 -0.013218 -0.012803 -0.012259 -0.011608 -0.010749 -0.009688 -0.008405 -0.006667 -0.004292 -0.001234 0.002256 0.006153 0.010415 0.015038 0.019987 0.025420 0.031218 0.037426 0.044299 0.051648 0.059243 0.066913 0.074891 0.083259 0.091853 0.100483 0.108734 0.116688 0.124040 0.130631 0.136441 0.141431 0.145992 0.150321 0.154261 0.157618 0.160079 0.161329 0.161042 0.159156 0.155792 0.151142 0.145541 0.139117 0.132110 0.124799 0.117428 0.110054 0.102647 0.095131 0.087331 0.079138 0.070460 0.061308 0.051860 0.042458 0.033506 0.025348 0.018296 

-0.003955 -0.004252 -0.004582 -0.004951 -0.005352 -0.005799 -0.006301 -0.006858 -0.007476 -0.008166 -0.008918 -0.009715 -0.010555 -0.011440 -0.012359 -0.013285 -0.014198 -0.015044 -0.015819 -0.016446 -0.016843 -0.016994 -0.016916 -0.016655 -0.016223 -0.015631 -0.014956 -0.014091 -0.012724 -0.010957 -0.008855 -0.006158 -0.002804 0.001031 0.005322 0.009923 0.014901 0.020108 0.025675 0.031743 0.038076 0.045096 0.052562 0.060312 0.068130 0.076230 0.084733 0.093484 0.102257 0.110659 0.118763 0.126306 0.133067 0.139034 0.144224 0.148981 0.153447 0.157508 0.160925 0.163420 0.164667 0.164330 0.162348 0.158860 0.154073 0.148296 0.141687 0.134483 0.126967 0.119394 0.111819 0.104214 0.096504 0.088517 0.080144 0.071295 0.061983 0.052388 0.042856 0.033792 0.025541 0.018416 

-0.004739 -0.005072 -0.005447 -0.005862 -0.006327 -0.006851 -0.007443 -0.008107 -0.008852 -0.009682 -0.010581 -0.011546 -0.012568 -0.013639 -0.014726 -0.015806 -0.016848 -0.017825 -0.018714 -0.019449 -0.019982 -0.020264 -0.020231 -0.019909 -0.019443 -0.018829 -0.018007 -0.016880 -0.015273 -0.013166 -0.010615 -0.007581 -0.004028 0.000033 0.004627 0.009560 0.014816 0.020262 0.026009 0.032242 0.038789 0.045929 0.053466 0.061347 0.069333 0.077595 0.086256 0.095157 0.104057 0.112625 0.120905 0.128604 0.135533 0.141653 0.147061 0.151998 0.156603 0.160786 0.164252 0.166778 0.168010 0.167619 0.165532 0.161917 0.156991 0.151039 0.144244 0.136844 0.129123 0.121348 0.113573 0.105772 0.097869 0.089697 0.081146 0.072128 0.062656 0.052916 0.043253 0.034077 0.025734 0.018536 

-0.005955 -0.006470 -0.007031 -0.007645 -0.008313 -0.009033 -0.009806 -0.010637 -0.011532 -0.012497 -0.013518 -0.014584 -0.015682 -0.016790 -0.017883 -0.018946 -0.019927 -0.020791 -0.021520 -0.022107 -0.022534 -0.022782 -0.022792 -0.022529 -0.022034 -0.021294 -0.020283 -0.018918 -0.017150 -0.014789 -0.011965 -0.008667 -0.004842 -0.000546 0.004311 0.009495 0.014908 0.020539 0.026453 0.032743 0.039465 0.046697 0.054334 0.062372 0.070562 0.079037 0.087837 0.096893 0.105893 0.114615 0.123086 0.130939 0.138032 0.144302 0.149931 0.155043 0.159789 0.164085 0.167597 0.170148 0.171356 0.170909 0.168711 0.164965 0.159896 0.153769 0.146790 0.139193 0.131266 0.123291 0.115317 0.107321 0.099228 0.090873 0.082145 0.072958 0.063328 0.053442 0.043650 0.034362 0.025926 0.018655 

-0.008670 -0.009328 -0.010029 -0.010762 -0.011524 -0.012319 -0.013144 -0.014014 -0.014935 -0.015906 -0.016911 -0.017933 -0.018952 -0.019955 -0.020927 -0.021849 -0.022668 -0.023349 -0.023906 -0.024339 -0.024610 -0.024709 -0.024586 -0.024258 -0.023725 -0.022922 -0.021816 -0.020326 -0.018326 -0.015779 -0.012734 -0.009111 -0.005032 -0.000541 0.004502 0.009791 0.015270 0.020993 0.026976 0.033322 0.040154 0.047545 0.055299 0.063442 0.071839 0.080540 0.089472 0.098650 0.107773 0.116636 0.125294 0.133312 0.140552 0.146996 0.152825 0.158121 0.163003 0.167409 0.170969 0.173534 0.174712 0.174200 0.171888 0.168004 0.162790 0.156485 0.149322 0.141528 0.133398 0.125222 0.117050 0.108861 0.100580 0.092043 0.083140 0.073785 0.063998 0.053966 0.044045 0.034646 0.026117 0.018775 

-0.011047 -0.011773 -0.012539 -0.013339 -0.014173 -0.015030 -0.015898 -0.016767 -0.017646 -0.018539 -0.019431 -0.020316 -0.021179 -0.022012 -0.022787 -0.023484 -0.024108 -0.024622 -0.025010 -0.025269 -0.025357 -0.025247 -0.025003 -0.024583 -0.023908 -0.023005 -0.021829 -0.020297 -0.018291 -0.015681 -0.012537 -0.008800 -0.004546 0.000073 0.005153 0.010432 0.015995 0.021673 0.027664 0.034028 0.040968 0.048474 0.056354 0.064607 0.073170 0.082073 0.091127 0.100404 0.109679 0.118701 0.127521 0.135728 0.143105 0.149736 0.155753 0.161235 0.166255 0.170755 0.174369 0.176937 0.178076 0.177497 0.175065 0.171036 0.165673 0.159189 0.151840 0.143849 0.135517 0.127140 0.118772 0.110392 0.101924 0.093207 0.084130 0.074609 0.064665 0.054489 0.044439 0.034929 0.026308 0.018893 

-0.011717 -0.012477 -0.013269 -0.014088 -0.014932 -0.015790 -0.016661 -0.017534 -0.018407 -0.019267 -0.020098 -0.020884 -0.021604 -0.022249 -0.022825 -0.023343 -0.023797 -0.024158 -0.024407 -0.024540 -0.024536 -0.024337 -0.023953 -0.023406 -0.022644 -0.021623 -0.020410 -0.018930 -0.017012 -0.014420 -0.011243 -0.007460 -0.003291 0.001248 0.006188 0.011407 0.016903 0.022545 0.028509 0.034960 0.041961 0.049475 0.057463 0.065844 0.074580 0.083590 0.092776 0.102185 0.111597 0.120819 0.129804 0.138166 0.145706 0.152519 0.158721 0.164385 0.169557 0.174130 0.177795 0.180360 0.181453 0.180798 0.178242 0.174061 0.168545 0.161881 0.154343 0.146156 0.137623 0.129047 0.120483 0.111914 0.103260 0.094365 0.085116 0.075431 0.065331 0.055011 0.044833 0.035211 0.026498 0.019012 

-0.011419 -0.012102 -0.012806 -0.013528 -0.014269 -0.015023 -0.015791 -0.016565 -0.017351 -0.018144 -0.018928 -0.019687 -0.020403 -0.021058 -0.021641 -0.022139 -0.022537 -0.022800 -0.022920 -0.022903 -0.022758 -0.022421 -0.021865 -0.021143 -0.020226 -0.019171 -0.017963 -0.016483 -0.014556 -0.011990 -0.008898 -0.005316 -0.001413 0.002880 0.007657 0.012720 0.018048 0.023621 0.029556 0.036028 0.043101 0.050643 0.058665 0.067120 0.075992 0.085097 0.094423 0.103999 0.113549 0.122974 0.132132 0.140637 0.148346 0.155346 0.161729 0.167576 0.172903 0.177545 0.181251 0.183803 0.184846 0.184103 0.181419 0.177081 0.171406 0.164563 0.156832 0.148449 0.139716 0.130940 0.122182 0.113426 0.104589 0.095517 0.086098 0.076248 0.065993 0.055531 0.045224 0.035492 0.026688 0.019129 

-0.009078 -0.009783 -0.010525 -0.011302 -0.012103 -0.012918 -0.013746 -0.014584 -0.015425 -0.016259 -0.017062 -0.017817 -0.018521 -0.019142 -0.019668 -0.020096 -0.020424 -0.020630 -0.020681 -0.020583 -0.020310 -0.019800 -0.019057 -0.018108 -0.017011 -0.015816 -0.014530 -0.013033 -0.011182 -0.008801 -0.005962 -0.002728 0.000840 0.004924 0.009555 0.014305 0.019404 0.024881 0.030760 0.037225 0.044276 0.051868 0.059892 0.068394 0.077397 0.086612 0.096115 0.105878 0.115574 0.125194 0.134513 0.143177 0.151038 0.158220 0.164796 0.170808 0.176293 0.181005 0.184745 0.187263 0.188260 0.187412 0.184596 0.180099 0.174254 0.167233 0.159306 0.150727 0.141796 0.132820 0.123869 0.114928 0.105909 0.096663 0.087075 0.077062 0.066654 0.056049 0.045615 0.035772 0.026877 0.019247 

-0.008549 -0.009081 -0.009647 -0.010249 -0.010886 -0.011547 -0.012220 -0.012903 -0.013589 -0.014275 -0.014948 -0.015579 -0.016150 -0.016647 -0.017076 -0.017432 -0.017685 -0.017789 -0.017703 -0.017429 -0.016995 -0.016373 -0.015571 -0.014595 -0.013482 -0.012156 -0.010633 -0.009040 -0.007232 -0.005051 -0.002570 0.000265 0.003554 0.007285 0.011500 0.016000 0.020895 0.026274 0.032137 0.038527 0.045528 0.053036 0.061133 0.069652 0.078764 0.088126 0.097845 0.107821 0.117691 0.127499 0.136991 0.145787 0.153824 0.161180 0.167930 0.174103 0.179718 0.184499 0.188269 0.190746 0.191687 0.190732 0.187776 0.183111 0.177090 0.169891 0.161764 0.152989 0.143862 0.134687 0.125545 0.116421 0.107220 0.097802 0.088047 0.077873 0.067311 0.056564 0.046004 0.036051 0.027065 0.019363 

-0.008406 -0.008804 -0.009220 -0.009651 -0.010088 -0.010525 -0.010969 -0.011424 -0.011893 -0.012372 -0.012844 -0.013292 -0.013688 -0.014038 -0.014327 -0.014528 -0.014619 -0.014548 -0.014280 -0.013870 -0.013318 -0.012654 -0.011858 -0.010907 -0.009761 -0.008440 -0.006950 -0.005350 -0.003582 -0.001594 0.000676 0.003282 0.006282 0.009689 0.013544 0.017802 0.022566 0.027807 0.033483 0.039825 0.046710 0.054203 0.062411 0.070986 0.080141 0.089673 0.099611 0.109823 0.119896 0.129904 0.139545 0.148488 0.156705 0.164213 0.171119 0.177451 0.183179 0.188023 0.191818 0.194260 0.195130 0.194065 0.190960 0.186115 0.179916 0.172537 0.164210 0.155237 0.145913 0.136541 0.127209 0.117902 0.108523 0.098935 0.089013 0.078679 0.067966 0.057078 0.046391 0.036329 0.027252 0.019480 

-0.007071 -0.007407 -0.007761 -0.008126 -0.008501 -0.008883 -0.009268 -0.009639 -0.009999 -0.010343 -0.010648 -0.010905 -0.011111 -0.011261 -0.011351 -0.011370 -0.011287 -0.011095 -0.010786 -0.010358 -0.009814 -0.009124 -0.008286 -0.007345 -0.006222 -0.004981 -0.003611 -0.002065 -0.000352 0.001531 0.003611 0.005995 0.008698 0.011839 0.015521 0.019569 0.024164 0.029269 0.034838 0.041119 0.047991 0.055485 0.063669 0.072395 0.081628 0.091332 0.101514 0.111885 0.122168 0.132374 0.142175 0.151272 0.159669 0.167337 0.174380 0.180861 0.186693 0.191582 0.195395 0.197801 0.198588 0.197411 0.194147 0.189114 0.182735 0.175172 0.166642 0.157471 0.147950 0.138381 0.128861 0.119373 0.109818 0.100061 0.089975 0.079481 0.068617 0.057589 0.046777 0.036606 0.027438 0.019595 

-0.006513 -0.006776 -0.007047 -0.007319 -0.007583 -0.007834 -0.008064 -0.008274 -0.008466 -0.008628 -0.008760 -0.008858 -0.008914 -0.008926 -0.008890 -0.008783 -0.008605 -0.008348 -0.008004 -0.007543 -0.006956 -0.006205 -0.005283 -0.004235 -0.003074 -0.001838 -0.000514 0.000915 0.002509 0.004223 0.006181 0.008364 0.010858 0.013793 0.017304 0.021134 0.025596 0.030610 0.036159 0.042385 0.049326 0.056812 0.065019 0.073890 0.083238 0.093132 0.103527 0.114036 0.124511 0.134895 0.144886 0.154162 0.162726 0.170557 0.177719 0.184336 0.190262 0.195179 0.199002 0.201368 0.202063 0.200767 0.197336 0.192108 0.185546 0.177797 0.169059 0.159690 0.149971 0.140208 0.130501 0.120832 0.111103 0.101180 0.090931 0.080279 0.069266 0.058098 0.047161 0.036882 0.027624 0.019710 

-0.006073 -0.006263 -0.006445 -0.006620 -0.006788 -0.006941 -0.007069 -0.007178 -0.007282 -0.007373 -0.007427 -0.007446 -0.007436 -0.007395 -0.007307 -0.007163 -0.006945 -0.006637 -0.006213 -0.005629 -0.004914 -0.004065 -0.003044 -0.001857 -0.000540 0.000815 0.002172 0.003523 0.004956 0.006536 0.008333 0.010401 0.012841 0.015698 0.019052 0.022704 0.027029 0.031942 0.037488 0.043707 0.050666 0.058223 0.066513 0.075488 0.084971 0.095051 0.105594 0.116268 0.126932 0.137484 0.147683 0.157160 0.165881 0.173860 0.181135 0.187873 0.193882 0.198823 0.202652 0.204963 0.205559 0.204134 0.200523 0.195101 0.188349 0.180410 0.171463 0.161893 0.151977 0.142020 0.132127 0.122281 0.112379 0.102292 0.091881 0.081072 0.069911 0.058605 0.047543 0.037156 0.027808 0.019825 

-0.004798 -0.005002 -0.005205 -0.005407 -0.005606 -0.005789 -0.005953 -0.006090 -0.006200 -0.006270 -0.006302 -0.006300 -0.006262 -0.006185 -0.006069 -0.005916 -0.005710 -0.005420 -0.004985 -0.004381 -0.003576 -0.002576 -0.001399 -0.000106 0.001268 0.002775 0.004315 0.005765 0.007156 0.008621 0.010314 0.012335 0.014714 0.017597 0.020837 0.024339 0.028452 0.033285 0.038817 0.045103 0.052093 0.059763 0.068115 0.077179 0.086833 0.097064 0.107713 0.118568 0.129404 0.140154 0.150561 0.160238 0.169117 0.177251 0.184637 0.191476 0.197552 0.202515 0.206338 0.208586 0.209078 0.207511 0.203709 0.198090 0.191145 0.183011 0.173853 0.164079 0.153967 0.143818 0.133741 0.123717 0.113646 0.103396 0.092825 0.081861 0.070552 0.059108 0.047923 0.037429 0.027992 0.019938 

-0.004122 -0.004278 -0.004441 -0.004607 -0.004776 -0.004943 -0.005111 -0.005280 -0.005436 -0.005571 -0.005680 -0.005754 -0.005781 -0.005752 -0.005652 -0.005483 -0.005237 -0.004882 -0.004363 -0.003646 -0.002765 -0.001715 -0.000460 0.000994 0.002568 0.004220 0.005884 0.007460 0.008969 0.010506 0.012168 0.014116 0.016537 0.019448 0.022600 0.025964 0.029902 0.034635 0.040176 0.046560 0.053659 0.061404 0.069819 0.078973 0.088761 0.099126 0.109918 0.120939 0.131945 0.142894 0.153517 0.163387 0.172428 0.180720 0.188210 0.195144 0.201273 0.206261 0.210066 0.212239 0.212617 0.210894 0.206897 0.201075 0.193932 0.185601 0.176228 0.166249 0.155941 0.145602 0.135341 0.125142 0.114903 0.104493 0.093763 0.082646 0.071190 0.059610 0.048301 0.037700 0.028174 0.020051 

-0.004034 -0.004257 -0.004485 -0.004709 -0.004921 -0.005115 -0.005295 -0.005462 -0.005616 -0.005740 -0.005827 -0.005878 -0.005881 -0.005827 -0.005705 -0.005492 -0.005170 -0.004725 -0.004154 -0.003434 -0.002540 -0.001437 -0.000128 0.001401 0.003094 0.004866 0.006632 0.008372 0.010123 0.011873 0.013626 0.015703 0.018193 0.021047 0.024181 0.027532 0.031378 0.035999 0.041502 0.048011 0.055265 0.063162 0.071672 0.080912 0.090775 0.101268 0.112215 0.123376 0.134535 0.145706 0.156546 0.166606 0.175801 0.184255 0.191863 0.198882 0.205042 0.210060 0.213840 0.215928 0.216180 0.214284 0.210090 0.204058 0.196711 0.188179 0.178589 0.168403 0.157899 0.147372 0.136928 0.126555 0.116152 0.105582 0.094695 0.083425 0.071824 0.060108 0.048677 0.037969 0.028356 0.020163 

-0.004676 -0.004881 -0.005085 -0.005289 -0.005496 -0.005698 -0.005884 -0.006049 -0.006189 -0.006304 -0.006387 -0.006425 -0.006407 -0.006321 -0.006142 -0.005875 -0.005522 -0.005070 -0.004527 -0.003826 -0.002933 -0.001815 -0.000472 0.001051 0.002731 0.004590 0.006587 0.008606 0.010604 0.012596 0.014560 0.016827 0.019417 0.022290 0.025464 0.028968 0.032852 0.037389 0.042910 0.049523 0.056955 0.065048 0.073671 0.082981 0.092883 0.103468 0.114568 0.125879 0.137201 0.148591 0.159652 0.169891 0.179240 0.187859 0.195603 0.202688 0.208857 0.213899 0.217655 0.219652 0.219766 0.217682 0.213286 0.207043 0.199485 0.190747 0.180937 0.170539 0.159841 0.149126 0.138502 0.127957 0.117390 0.106664 0.095620 0.084199 0.072454 0.060603 0.049051 0.038238 0.028536 0.020275 

-0.005458 -0.005716 -0.005967 -0.006169 -0.006343 -0.006499 -0.006634 -0.006745 -0.006832 -0.006887 -0.006897 -0.006863 -0.006779 -0.006641 -0.006436 -0.006160 -0.005807 -0.005350 -0.004809 -0.004159 -0.003352 -0.002352 -0.001124 0.000384 0.002080 0.003976 0.006126 0.008300 0.010447 0.012647 0.014906 0.017400 0.020210 0.023299 0.026623 0.030253 0.034235 0.038877 0.044440 0.051012 0.058654 0.066926 0.075688 0.085070 0.095025 0.105685 0.116957 0.128411 0.139956 0.151515 0.162803 0.173226 0.182748 0.191532 0.199436 0.206559 0.212725 0.217779 0.221510 0.223411 0.223373 0.221090 0.216488 0.210025 0.202253 0.193305 0.183271 0.172659 0.161768 0.150864 0.140062 0.129348 0.118619 0.107737 0.096539 0.084968 0.073080 0.061096 0.049423 0.038504 0.028715 0.020385 

-0.005296 -0.005571 -0.005833 -0.006081 -0.006311 -0.006507 -0.006661 -0.006780 -0.006866 -0.006934 -0.006979 -0.006996 -0.006983 -0.006912 -0.006771 -0.006556 -0.006276 -0.005903 -0.005415 -0.004786 -0.003999 -0.003028 -0.001854 -0.000496 0.001114 0.002972 0.005113 0.007465 0.009812 0.012234 0.014804 0.017591 0.020642 0.023963 0.027560 0.031299 0.035457 0.040335 0.046016 0.052686 0.060374 0.068734 0.077603 0.087153 0.097186 0.107953 0.119349 0.130980 0.142769 0.154488 0.165974 0.176610 0.186317 0.195286 0.203338 0.210491 0.216652 0.221708 0.225404 0.227199 0.226996 0.224508 0.219695 0.213006 0.205015 0.195852 0.185592 0.174763 0.163678 0.152588 0.141609 0.130726 0.119838 0.108803 0.097451 0.085732 0.073702 0.061585 0.049792 0.038769 0.028893 0.020495 

-0.005331 -0.005478 -0.005626 -0.005775 -0.005923 -0.006073 -0.006222 -0.006365 -0.006494 -0.006619 -0.006722 -0.006799 -0.006847 -0.006873 -0.006872 -0.006829 -0.006735 -0.006548 -0.006213 -0.005701 -0.005012 -0.004121 -0.003023 -0.001710 -0.000133 0.001753 0.004002 0.006403 0.008855 0.011514 0.014304 0.017366 0.020742 0.024380 0.028195 0.032145 0.036515 0.041606 0.047502 0.054407 0.062152 0.070552 0.079501 0.089229 0.099404 0.110224 0.121728 0.133615 0.145614 0.157484 0.169178 0.180025 0.189972 0.199118 0.207299 0.214478 0.220640 0.225692 0.229337 0.231015 0.230641 0.227935 0.222906 0.215990 0.207770 0.198389 0.187902 0.176852 0.165571 0.154297 0.143142 0.132093 0.121047 0.109860 0.098356 0.086490 0.074320 0.062071 0.050159 0.039032 0.029069 0.020604 

-0.005591 -0.005730 -0.005859 -0.005976 -0.006094 -0.006217 -0.006340 -0.006462 -0.006600 -0.006756 -0.006928 -0.007108 -0.007275 -0.007421 -0.007531 -0.007586 -0.007569 -0.007464 -0.007236 -0.006827 -0.006220 -0.005415 -0.004359 -0.003023 -0.001362 0.000621 0.002922 0.005367 0.007908 0.010676 0.013724 0.017040 0.020634 0.024523 0.028485 0.032744 0.037482 0.042797 0.048956 0.056100 0.063925 0.072363 0.081419 0.091253 0.101628 0.112526 0.124114 0.136250 0.148462 0.160527 0.172411 0.183479 0.193681 0.203025 0.211318 0.218520 0.224686 0.229736 0.233307 0.234854 0.234308 0.231372 0.226121 0.218976 0.210519 0.200915 0.190199 0.178925 0.167449 0.155991 0.144661 0.133447 0.122247 0.110908 0.099255 0.087243 0.074934 0.062553 0.050523 0.039293 0.029244 0.020712 

-0.005402 -0.005554 -0.005723 -0.005912 -0.006124 -0.006358 -0.006616 -0.006886 -0.007180 -0.007492 -0.007802 -0.008092 -0.008355 -0.008587 -0.008781 -0.008917 -0.008976 -0.008920 -0.008721 -0.008334 -0.007745 -0.006905 -0.005789 -0.004334 -0.002582 -0.000506 0.001849 0.004282 0.006868 0.009767 0.012991 0.016556 0.020350 0.024342 0.028440 0.033002 0.038083 0.043748 0.050221 0.057606 0.065623 0.074187 0.083348 0.093236 0.103797 0.114863 0.126562 0.138892 0.151322 0.163592 0.175684 0.186987 0.197443 0.206995 0.215389 0.222625 0.228799 0.233829 0.237309 0.238725 0.237996 0.234826 0.229342 0.221964 0.213264 0.203430 0.192483 0.180983 0.169311 0.157669 0.146168 0.134788 0.123435 0.111948 0.100146 0.087990 0.075543 0.063033 0.050885 0.039552 0.029418 0.020819 

-0.004849 -0.005182 -0.005541 -0.005924 -0.006332 -0.006765 -0.007220 -0.007692 -0.008174 -0.008640 -0.009080 -0.009485 -0.009848 -0.010155 -0.010394 -0.010539 -0.010596 -0.010514 -0.010267 -0.009848 -0.009229 -0.008345 -0.007176 -0.005713 -0.003939 -0.001882 0.000409 0.002936 0.005643 0.008611 0.011987 0.015697 0.019675 0.023815 0.028190 0.032995 0.038379 0.044461 0.051282 0.058950 0.067197 0.075930 0.085206 0.095228 0.105912 0.117200 0.129069 0.141540 0.154201 0.166680 0.179010 0.190583 0.201289 0.211013 0.219521 0.226803 0.232979 0.237974 0.241347 0.242625 0.241701 0.238293 0.232570 0.224955 0.216012 0.205934 0.194753 0.183028 0.171157 0.159332 0.147660 0.136116 0.124614 0.112979 0.101030 0.088731 0.076147 0.063508 0.051244 0.039809 0.029590 0.020925 

-0.006398 -0.006698 -0.007030 -0.007396 -0.007790 -0.008210 -0.008647 -0.009098 -0.009570 -0.010053 -0.010529 -0.010985 -0.011405 -0.011777 -0.012079 -0.012285 -0.012379 -0.012324 -0.012078 -0.011628 -0.010962 -0.010051 -0.008823 -0.007306 -0.005491 -0.003380 -0.001058 0.001456 0.004226 0.007291 0.010764 0.014646 0.018787 0.023257 0.028001 0.033022 0.038647 0.045082 0.052287 0.060182 0.068611 0.077515 0.087002 0.097197 0.108056 0.119509 0.131578 0.144228 0.157106 0.169811 0.182395 0.194264 0.205192 0.215085 0.223706 0.231049 0.237220 0.242163 0.245419 0.246553 0.245425 0.241776 0.235806 0.227948 0.218757 0.208424 0.197007 0.185059 0.172986 0.160979 0.149139 0.137432 0.125781 0.114001 0.101907 0.089466 0.076746 0.063980 0.051601 0.040064 0.029761 0.021030 

-0.008429 -0.008779 -0.009135 -0.009506 -0.009871 -0.010241 -0.010627 -0.011026 -0.011441 -0.011861 -0.012283 -0.012697 -0.013086 -0.013427 -0.013715 -0.013924 -0.014003 -0.013905 -0.013646 -0.013201 -0.012529 -0.011576 -0.010318 -0.008751 -0.006858 -0.004648 -0.002239 0.000350 0.003123 0.006249 0.009751 0.013766 0.018156 0.022918 0.027938 0.033185 0.038949 0.045634 0.053126 0.061220 0.069809 0.078934 0.088730 0.099132 0.110168 0.121796 0.134101 0.146961 0.160052 0.173019 0.185845 0.198009 0.209158 0.219218 0.227940 0.235345 0.241515 0.246397 0.249530 0.250508 0.249170 0.245269 0.239047 0.230942 0.221495 0.210902 0.199246 0.187076 0.174798 0.162611 0.150603 0.138736 0.126937 0.115014 0.102776 0.090195 0.077341 0.064449 0.051954 0.040317 0.029931 0.021134 

-0.008763 -0.009276 -0.009812 -0.010363 -0.010917 -0.011462 -0.011989 -0.012501 -0.013003 -0.013492 -0.013955 -0.014388 -0.014775 -0.015098 -0.015344 -0.015487 -0.015512 -0.015388 -0.015107 -0.014651 -0.013968 -0.012999 -0.011704 -0.010096 -0.008118 -0.005831 -0.003364 -0.000703 0.002142 0.005347 0.008962 0.013054 0.017776 0.022835 0.028104 0.033477 0.039324 0.046216 0.053908 0.062184 0.070902 0.080228 0.090344 0.100993 0.112225 0.124080 0.136609 0.149729 0.163050 0.176319 0.189386 0.201813 0.213199 0.223415 0.232237 0.239695 0.245867 0.250673 0.253686 0.254496 0.252935 0.248773 0.242295 0.233935 0.224224 0.213366 0.201469 0.189077 0.176593 0.164227 0.152052 0.140026 0.128083 0.116018 0.103637 0.090917 0.077931 0.064913 0.052305 0.040568 0.030099 0.021237 

-0.010042 -0.010535 -0.011047 -0.011576 -0.012125 -0.012691 -0.013265 -0.013843 -0.014421 -0.014987 -0.015517 -0.015999 -0.016415 -0.016754 -0.017007 -0.017171 -0.017233 -0.017153 -0.016891 -0.016395 -0.015665 -0.014658 -0.013334 -0.011601 -0.009487 -0.007113 -0.004513 -0.001766 0.001229 0.004591 0.008410 0.012770 0.017633 0.022851 0.028278 0.033777 0.039804 0.046765 0.054612 0.063057 0.071939 0.081537 0.091948 0.102807 0.114268 0.126379 0.139184 0.152590 0.166165 0.179706 0.193017 0.205682 0.217297 0.227675 0.236596 0.244107 0.250276 0.254995 0.257894 0.258519 0.256717 0.252293 0.245548 0.236926 0.226944 0.215816 0.203677 0.191062 0.178371 0.165828 0.153486 0.141304 0.129218 0.117012 0.104490 0.091634 0.078516 0.065374 0.052653 0.040817 0.030265 0.021339 

-0.010155 -0.010768 -0.011396 -0.012043 -0.012709 -0.013381 -0.014064 -0.014740 -0.015394 -0.016022 -0.016609 -0.017134 -0.017600 -0.017997 -0.018319 -0.018538 -0.018633 -0.018565 -0.018285 -0.017748 -0.016960 -0.015915 -0.014598 -0.012904 -0.010762 -0.008303 -0.005587 -0.002595 0.000684 0.004331 0.008300 0.012816 0.017682 0.022914 0.028465 0.034152 0.040249 0.047230 0.055220 0.063841 0.072958 0.082875 0.093497 0.104546 0.116303 0.128689 0.141828 0.155525 0.169357 0.183142 0.196726 0.209633 0.221455 0.231984 0.241014 0.248574 0.254757 0.259375 0.262147 0.262576 0.260523 0.255827 0.248805 0.239915 0.229654 0.218251 0.205869 0.193030 0.180134 0.167414 0.154904 0.142568 0.130342 0.117997 0.105336 0.092344 0.079095 0.065831 0.052997 0.041063 0.030430 0.021440 

-0.010189 -0.010761 -0.011351 -0.011959 -0.012583 -0.013219 -0.013863 -0.014511 -0.015162 -0.015808 -0.016435 -0.017036 -0.017575 -0.018051 -0.018437 -0.018699 -0.018814 -0.018750 -0.018478 -0.017973 -0.017220 -0.016194 -0.014881 -0.013271 -0.011273 -0.008851 -0.006061 -0.002913 0.000588 0.004476 0.008689 0.013225 0.018080 0.023277 0.028800 0.034499 0.040640 0.047701 0.055792 0.064579 0.074011 0.084177 0.094930 0.106222 0.118280 0.131027 0.144534 0.158522 0.172595 0.186631 0.200495 0.213655 0.225685 0.236357 0.245490 0.253113 0.259298 0.263818 0.266441 0.266665 0.264352 0.259374 0.252071 0.242900 0.232356 0.220673 0.208046 0.194983 0.181881 0.168983 0.156307 0.143820 0.131454 0.118972 0.106173 0.093047 0.079670 0.066284 0.053339 0.041307 0.030593 0.021540 

-0.008751 -0.009302 -0.009880 -0.010485 -0.011110 -0.011751 -0.012399 -0.013049 -0.013699 -0.014348 -0.014979 -0.015580 -0.016146 -0.016660 -0.017103 -0.017443 -0.017627 -0.017638 -0.017436 -0.017023 -0.016376 -0.015415 -0.014125 -0.012552 -0.010706 -0.008409 -0.005489 -0.002201 0.001439 0.005376 0.009585 0.014075 0.018906 0.023941 0.029346 0.035051 0.041223 0.048290 0.056393 0.065317 0.075011 0.085363 0.096282 0.107842 0.120251 0.133373 0.147272 0.161551 0.175859 0.190153 0.204294 0.217735 0.229974 0.240801 0.250043 0.257733 0.263899 0.268321 0.270777 0.270786 0.268200 0.262933 0.255344 0.245882 0.235046 0.223080 0.210206 0.196917 0.183611 0.170537 0.157695 0.145058 0.132555 0.119937 0.107002 0.093743 0.080239 0.066733 0.053677 0.041549 0.030754 0.021638 

-0.007297 -0.007775 -0.008286 -0.008828 -0.009395 -0.009983 -0.010586 -0.011193 -0.011817 -0.012449 -0.013073 -0.013679 -0.014251 -0.014776 -0.015222 -0.015561 -0.015774 -0.015827 -0.015696 -0.015333 -0.014700 -0.013778 -0.012573 -0.011009 -0.009083 -0.006819 -0.004081 -0.000852 0.002780 0.006678 0.010775 0.015188 0.019884 0.024887 0.030207 0.035900 0.042170 0.049145 0.057103 0.066036 0.075857 0.086378 0.097528 0.109422 0.122195 0.135753 0.150018 0.164582 0.179154 0.193721 0.208140 0.221860 0.234306 0.245309 0.254671 0.262425 0.268563 0.272879 0.275148 0.274937 0.272068 0.266501 0.258618 0.248857 0.237725 0.225473 0.212350 0.198834 0.185325 0.172073 0.159068 0.146284 0.133644 0.120892 0.107823 0.094433 0.080802 0.067177 0.054012 0.041788 0.030914 0.021736 

-0.007097 -0.007461 -0.007846 -0.008258 -0.008693 -0.009151 -0.009634 -0.010140 -0.010668 -0.011211 -0.011743 -0.012255 -0.012728 -0.013136 -0.013484 -0.013776 -0.013962 -0.013966 -0.013790 -0.013385 -0.012730 -0.011813 -0.010593 -0.009066 -0.007201 -0.004944 -0.002239 0.000886 0.004419 0.008219 0.012247 0.016692 0.021326 0.026231 0.031430 0.036977 0.043131 0.050029 0.057863 0.066732 0.076635 0.087359 0.098766 0.110970 0.124138 0.138126 0.152766 0.167619 0.182463 0.197339 0.212026 0.226016 0.238697 0.249884 0.259379 0.267194 0.273288 0.277494 0.279552 0.279116 0.275954 0.270078 0.261889 0.251824 0.240390 0.227852 0.214477 0.200733 0.187022 0.173593 0.160426 0.147497 0.134722 0.121836 0.108635 0.095115 0.081360 0.067618 0.054344 0.042025 0.031072 0.021832 

-0.006501 -0.006855 -0.007222 -0.007596 -0.007971 -0.008359 -0.008770 -0.009203 -0.009662 -0.010136 -0.010604 -0.011059 -0.011483 -0.011848 -0.012141 -0.012353 -0.012421 -0.012316 -0.012035 -0.011563 -0.010822 -0.009777 -0.008440 -0.006869 -0.005038 -0.002877 -0.000274 0.002728 0.006106 0.009857 0.013888 0.018322 0.023001 0.027832 0.032825 0.038094 0.044004 0.050758 0.058463 0.067361 0.077311 0.088242 0.099958 0.112490 0.126089 0.140468 0.155492 0.170675 0.185795 0.200996 0.215968 0.230207 0.243155 0.254519 0.264150 0.272023 0.278078 0.282162 0.283993 0.283321 0.279855 0.273664 0.265159 0.254786 0.243045 0.230217 0.216585 0.202613 0.188703 0.175096 0.161769 0.148698 0.135788 0.122771 0.109438 0.095791 0.081913 0.068054 0.054673 0.042260 0.031228 0.021927 

-0.006243 -0.006520 -0.006800 -0.007092 -0.007391 -0.007705 -0.008033 -0.008377 -0.008739 -0.009113 -0.009484 -0.009819 -0.010097 -0.010332 -0.010477 -0.010538 -0.010483 -0.010283 -0.009924 -0.009363 -0.008541 -0.007450 -0.006125 -0.004581 -0.002846 -0.000808 0.001702 0.004609 0.007792 0.011433 0.015629 0.020083 0.024682 0.029373 0.034187 0.039301 0.044959 0.051493 0.059034 0.067868 0.077871 0.089024 0.101139 0.114013 0.128025 0.142832 0.158209 0.173728 0.189173 0.204682 0.219962 0.234464 0.247677 0.259214 0.268982 0.276919 0.282932 0.286885 0.288483 0.287550 0.283768 0.277253 0.268426 0.257740 0.245688 0.232566 0.218676 0.204477 0.190366 0.176583 0.163097 0.149886 0.136842 0.123695 0.110233 0.096459 0.082459 0.068485 0.054998 0.042492 0.031382 0.022021 

-0.006145 -0.006383 -0.006618 -0.006840 -0.007053 -0.007247 -0.007422 -0.007582 -0.007736 -0.007881 -0.008007 -0.008104 -0.008163 -0.008187 -0.008158 -0.008063 -0.007884 -0.007597 -0.007190 -0.006605 -0.005826 -0.004819 -0.003584 -0.002110 -0.000383 0.001682 0.004084 0.006808 0.009936 0.013528 0.017562 0.021914 0.026359 0.030830 0.035494 0.040411 0.045815 0.052096 0.059494 0.068297 0.078410 0.089827 0.102273 0.115550 0.129946 0.145200 0.160893 0.176750 0.192529 0.208384 0.224000 0.238784 0.252242 0.263979 0.273880 0.281875 0.287848 0.291653 0.293011 0.291797 0.287694 0.280846 0.271690 0.260686 0.248319 0.234900 0.220749 0.206323 0.192014 0.178053 0.164410 0.151062 0.137884 0.124608 0.111018 0.097121 0.083000 0.068912 0.055319 0.042721 0.031535 0.022113 

-0.005521 -0.005642 -0.005744 -0.005831 -0.005898 -0.005948 -0.005976 -0.005986 -0.005986 -0.005981 -0.005958 -0.005887 -0.005771 -0.005622 -0.005438 -0.005211 -0.004919 -0.004531 -0.004020 -0.003371 -0.002545 -0.001572 -0.000434 0.000924 0.002545 0.004533 0.006878 0.009549 0.012553 0.015945 0.019645 0.023654 0.027791 0.032092 0.036603 0.041325 0.046557 0.052656 0.059897 0.068679 0.078926 0.090641 0.103419 0.117070 0.131870 0.147574 0.163578 0.179773 0.195877 0.212098 0.228060 0.243157 0.256865 0.268793 0.278853 0.286900 0.292828 0.296464 0.297570 0.296063 0.291632 0.284444 0.274950 0.263624 0.250937 0.237217 0.222804 0.208150 0.193644 0.179505 0.165708 0.152225 0.138915 0.125512 0.111795 0.097775 0.083535 0.069334 0.055637 0.042948 0.031686 0.022204 

-0.002464 -0.002518 -0.002567 -0.002612 -0.002640 -0.002649 -0.002643 -0.002626 -0.002608 -0.002589 -0.002558 -0.002501 -0.002406 -0.002263 -0.002064 -0.001801 -0.001453 -0.001011 -0.000466 0.000178 0.000946 0.001884 0.002966 0.004191 0.005691 0.007505 0.009686 0.012234 0.015112 0.018284 0.021717 0.025392 0.029232 0.033257 0.037569 0.042128 0.047208 0.053163 0.060261 0.069022 0.079496 0.091490 0.104585 0.118655 0.133865 0.149992 0.166347 0.182837 0.199245 0.215831 0.232161 0.247580 0.261562 0.273673 0.283892 0.291995 0.297866 0.301314 0.302157 0.300349 0.295582 0.288047 0.278207 0.266551 0.253542 0.239516 0.224840 0.209961 0.195257 0.180941 0.166990 0.153374 0.139934 0.126405 0.112562 0.098421 0.084064 0.069751 0.055951 0.043172 0.031834 0.022294 

0.001606 0.001622 0.001621 0.001604 0.001569 0.001521 0.001467 0.001414 0.001365 0.001320 0.001293 0.001301 0.001364 0.001473 0.001639 0.001873 0.002166 0.002537 0.003018 0.003609 0.004314 0.005140 0.006133 0.007300 0.008763 0.010464 0.012475 0.014787 0.017362 0.020224 0.023379 0.026817 0.030461 0.034272 0.038367 0.042745 0.047671 0.053625 0.060674 0.069428 0.080120 0.092391 0.105823 0.120304 0.135918 0.152462 0.169172 0.185962 0.202691 0.219607 0.236325 0.252062 0.266327 0.278640 0.289007 0.297155 0.302952 0.306206 0.306776 0.304655 0.299541 0.291659 0.281463 0.269471 0.256133 0.241800 0.226858 0.211754 0.196854 0.182360 0.168257 0.154508 0.140941 0.127287 0.113320 0.099060 0.084587 0.070164 0.056262 0.043393 0.031981 0.022383 

0.002701 0.002782 0.002867 0.002948 0.003034 0.003123 0.003211 0.003298 0.003400 0.003560 0.003724 0.003899 0.004094 0.004314 0.004553 0.004807 0.005104 0.005484 0.005957 0.006527 0.007195 0.008003 0.008989 0.010183 0.011618 0.013226 0.015045 0.017123 0.019418 0.021977 0.024855 0.027976 0.031351 0.034911 0.038825 0.043046 0.047904 0.053922 0.061089 0.069973 0.080856 0.093383 0.107175 0.122063 0.138058 0.155000 0.172054 0.189141 0.206215 0.223473 0.240553 0.256624 0.271156 0.283685 0.294193 0.302369 0.308086 0.311144 0.311423 0.308979 0.303515 0.295274 0.284719 0.272382 0.258711 0.244068 0.228857 0.213532 0.198432 0.183761 0.169508 0.155629 0.141935 0.128158 0.114069 0.099692 0.085104 0.070572 0.056569 0.043611 0.032125 0.022470 

0.001913 0.002127 0.002365 0.002629 0.002918 0.003237 0.003567 0.003901 0.004230 0.004555 0.004880 0.005222 0.005566 0.005912 0.006260 0.006631 0.007019 0.007438 0.007921 0.008451 0.009080 0.009892 0.010889 0.012116 0.013507 0.015150 0.016998 0.019006 0.021166 0.023507 0.026062 0.028845 0.031871 0.035175 0.038865 0.042958 0.047853 0.054011 0.061437 0.070602 0.081615 0.094425 0.108617 0.123911 0.140325 0.157614 0.174999 0.192392 0.209819 0.227450 0.244862 0.261270 0.276063 0.288802 0.299442 0.307649 0.313266 0.316119 0.316101 0.313322 0.307502 0.298891 0.287973 0.275281 0.261274 0.246319 0.230837 0.215294 0.199991 0.185145 0.170743 0.156735 0.142917 0.129018 0.114809 0.100316 0.085614 0.070974 0.056872 0.043827 0.032268 0.022556 

0.001588 0.001872 0.002168 0.002475 0.002793 0.003120 0.003460 0.003808 0.004157 0.004506 0.004866 0.005233 0.005610 0.005991 0.006374 0.006771 0.007204 0.007693 0.008227 0.008840 0.009546 0.010376 0.011385 0.012618 0.014089 0.015755 0.017599 0.019649 0.021822 0.024092 0.026499 0.029013 0.031712 0.034829 0.038378 0.042508 0.047600 0.054017 0.061748 0.071190 0.082417 0.095506 0.110098 0.125879 0.142712 0.160291 0.177998 0.195719 0.213541 0.231528 0.249273 0.266002 0.281048 0.294016 0.304758 0.312977 0.318498 0.321127 0.320812 0.317681 0.311502 0.302512 0.291223 0.278169 0.263820 0.248556 0.232800 0.217038 0.201534 0.186513 0.171963 0.157827 0.143887 0.129867 0.115539 0.100932 0.086118 0.071372 0.057171 0.044040 0.032409 0.022640 

0.000323 0.000545 0.000786 0.001042 0.001314 0.001603 0.001906 0.002219 0.002541 0.002870 0.003227 0.003610 0.004026 0.004473 0.004952 0.005488 0.006098 0.006780 0.007514 0.008288 0.009131 0.010056 0.011113 0.012370 0.013817 0.015437 0.017231 0.019194 0.021324 0.023515 0.025823 0.028149 0.030743 0.033772 0.037379 0.041702 0.047189 0.053906 0.061982 0.071678 0.083239 0.096675 0.111697 0.127952 0.145115 0.163015 0.181061 0.199187 0.217360 0.235713 0.253798 0.270824 0.286130 0.299315 0.310152 0.318369 0.323772 0.326165 0.325555 0.322057 0.315514 0.306132 0.294472 0.281046 0.266351 0.250775 0.234745 0.218764 0.203058 0.187864 0.173167 0.158904 0.144843 0.130704 0.116260 0.101540 0.086616 0.071765 0.057467 0.044250 0.032547 0.022723 

-0.001471 -0.001364 -0.001234 -0.001077 -0.000892 -0.000679 -0.000441 -0.000169 0.000142 0.000485 0.000868 0.001293 0.001783 0.002334 0.002945 0.003600 0.004303 0.005057 0.005881 0.006785 0.007776 0.008857 0.010023 0.011293 0.012726 0.014284 0.016005 0.017894 0.019999 0.022154 0.024298 0.026660 0.029252 0.032261 0.036052 0.040681 0.046640 0.053655 0.062102 0.072181 0.084089 0.097959 0.113470 0.130105 0.147582 0.165797 0.184225 0.202763 0.221289 0.240043 0.258447 0.275757 0.291321 0.304707 0.315615 0.323823 0.329084 0.331236 0.330324 0.326456 0.319533 0.309751 0.297721 0.283913 0.268865 0.252975 0.236672 0.220470 0.204563 0.189198 0.174357 0.159967 0.145787 0.131530 0.116971 0.102140 0.087107 0.072152 0.057758 0.044456 0.032683 0.022805 

-0.003571 -0.003526 -0.003443 -0.003323 -0.003161 -0.002961 -0.002722 -0.002444 -0.002128 -0.001772 -0.001367 -0.000907 -0.000378 0.000204 0.000824 0.001478 0.002176 0.002927 0.003763 0.004706 0.005731 0.006817 0.007990 0.009302 0.010741 0.012319 0.014037 0.015865 0.017965 0.020262 0.022595 0.025065 0.027739 0.030828 0.034829 0.039791 0.045937 0.053347 0.062184 0.072714 0.085087 0.099381 0.115350 0.132342 0.150127 0.168662 0.187508 0.206432 0.225378 0.244506 0.263246 0.280818 0.296630 0.310177 0.321150 0.329324 0.334435 0.336339 0.335121 0.330878 0.323560 0.313370 0.300965 0.286771 0.271363 0.255156 0.238581 0.222157 0.206049 0.190516 0.175531 0.161015 0.146719 0.132345 0.117672 0.102733 0.087592 0.072535 0.058045 0.044660 0.032818 0.022885 

-0.004098 -0.004116 -0.004096 -0.004034 -0.003937 -0.003808 -0.003644 -0.003446 -0.003223 -0.002969 -0.002677 -0.002348 -0.001971 -0.001550 -0.001080 -0.000542 0.000056 0.000696 0.001418 0.002247 0.003166 0.004146 0.005232 0.006484 0.007892 0.009505 0.011315 0.013317 0.015516 0.017899 0.020525 0.023180 0.026126 0.029615 0.033858 0.039086 0.045404 0.053086 0.062349 0.073404 0.086274 0.100976 0.117332 0.134643 0.152741 0.171592 0.190900 0.210238 0.229564 0.249106 0.268182 0.286021 0.302028 0.315724 0.326756 0.334876 0.339826 0.341488 0.339951 0.335321 0.327593 0.316995 0.304205 0.289617 0.273845 0.257318 0.240473 0.223823 0.207516 0.191817 0.176689 0.162048 0.147637 0.133149 0.118364 0.103317 0.088070 0.072912 0.058328 0.044861 0.032950 0.022963 

-0.002345 -0.002401 -0.002466 -0.002523 -0.002585 -0.002655 -0.002730 -0.002809 -0.002887 -0.002959 -0.003013 -0.003037 -0.003013 -0.002927 -0.002771 -0.002535 -0.002208 -0.001798 -0.001316 -0.000747 -0.000045 0.000879 0.002025 0.003332 0.004847 0.006518 0.008387 0.010486 0.012822 0.015460 0.018330 0.021346 0.024663 0.028499 0.033021 0.038455 0.045023 0.053013 0.062677 0.074143 0.087522 0.102692 0.119364 0.137010 0.155448 0.174633 0.194384 0.214162 0.233886 0.253838 0.273243 0.291360 0.307508 0.321351 0.332431 0.340475 0.345259 0.346678 0.344814 0.339779 0.331630 0.320620 0.307437 0.292450 0.276311 0.259461 0.242345 0.225470 0.208967 0.193102 0.177832 0.163068 0.148542 0.133942 0.119047 0.103893 0.088542 0.073284 0.058607 0.045059 0.033079 0.023040 

-0.001257 -0.001403 -0.001577 -0.001776 -0.002000 -0.002244 -0.002507 -0.002785 -0.003080 -0.003390 -0.003699 -0.003997 -0.004274 -0.004512 -0.004689 -0.004788 -0.004790 -0.004682 -0.004435 -0.004015 -0.003379 -0.002539 -0.001453 -0.000147 0.001382 0.003142 0.005051 0.007273 0.009877 0.012778 0.015913 0.019310 0.023067 0.027261 0.032057 0.037762 0.044653 0.053071 0.063059 0.074949 0.088817 0.104432 0.121434 0.139425 0.158249 0.177825 0.197975 0.218205 0.238376 0.258676 0.278415 0.296788 0.313080 0.327054 0.338169 0.346122 0.350732 0.351909 0.349703 0.344252 0.335670 0.324244 0.310660 0.295269 0.278758 0.261584 0.244199 0.227096 0.210402 0.194370 0.178959 0.164073 0.149433 0.134723 0.119720 0.104461 0.089007 0.073650 0.058882 0.045253 0.033207 0.023115 

-0.003332 -0.003565 -0.003814 -0.004077 -0.004355 -0.004653 -0.004966 -0.005293 -0.005637 -0.006000 -0.006372 -0.006754 -0.007116 -0.007449 -0.007732 -0.007943 -0.008059 -0.008055 -0.007932 -0.007656 -0.007175 -0.006412 -0.005326 -0.003982 -0.002392 -0.000538 0.001571 0.003934 0.006666 0.009840 0.013342 0.017179 0.021331 0.025982 0.031245 0.037200 0.044348 0.053183 0.063551 0.075888 0.090182 0.106190 0.123545 0.141845 0.161076 0.181115 0.201687 0.222352 0.242987 0.263630 0.283705 0.302310 0.318761 0.332836 0.343965 0.351820 0.356244 0.357181 0.354619 0.348742 0.339717 0.327868 0.313871 0.298071 0.281188 0.263688 0.246033 0.228702 0.211817 0.195621 0.180070 0.165064 0.150312 0.135492 0.120384 0.105021 0.089465 0.074011 0.059153 0.045445 0.033332 0.023189 

-0.005490 -0.005886 -0.006306 -0.006756 -0.007226 -0.007713 -0.008215 -0.008719 -0.009225 -0.009722 -0.010203 -0.010672 -0.011116 -0.011525 -0.011867 -0.012131 -0.012303 -0.012365 -0.012254 -0.011939 -0.011377 -0.010561 -0.009423 -0.008002 -0.006275 -0.004254 -0.001961 0.000712 0.003743 0.007259 0.011189 0.015402 0.019897 0.024933 0.030531 0.036720 0.044194 0.053442 0.064287 0.077019 0.091702 0.108006 0.125680 0.144324 0.163946 0.184467 0.205525 0.226635 0.247724 0.268710 0.289121 0.307955 0.324560 0.338707 0.349827 0.357571 0.361802 0.362485 0.359553 0.353250 0.343770 0.331495 0.317071 0.300857 0.283602 0.265774 0.247848 0.230289 0.213214 0.196856 0.181166 0.166041 0.151177 0.136250 0.121038 0.105572 0.089916 0.074367 0.059420 0.045633 0.033455 0.023262 

-0.008914 -0.009372 -0.009858 -0.010377 -0.010924 -0.011497 -0.012085 -0.012684 -0.013292 -0.013900 -0.014484 -0.015033 -0.015540 -0.015992 -0.016368 -0.016647 -0.016803 -0.016778 -0.016561 -0.016152 -0.015503 -0.014562 -0.013301 -0.011752 -0.009903 -0.007803 -0.005376 -0.002463 0.000986 0.005043 0.009414 0.013940 0.018777 0.024103 0.030036 0.036538 0.044296 0.053820 0.065136 0.078343 0.093357 0.109895 0.127823 0.146829 0.166879 0.187934 0.209453 0.231062 0.252576 0.273931 0.294666 0.313705 0.330450 0.344658 0.355754 0.363382 0.367413 0.367821 0.364512 0.357775 0.347832 0.335119 0.320259 0.303627 0.285997 0.267844 0.249643 0.231854 0.214592 0.198076 0.182245 0.167002 0.152029 0.136996 0.121682 0.106115 0.090361 0.074717 0.059682 0.045818 0.033576 0.023332 

-0.011544 -0.012166 -0.012811 -0.013475 -0.014162 -0.014863 -0.015575 -0.016291 -0.017010 -0.017717 -0.018386 -0.019007 -0.019563 -0.020048 -0.020441 -0.020716 -0.020853 -0.020807 -0.020573 -0.020145 -0.019461 -0.018482 -0.017173 -0.015561 -0.013637 -0.011343 -0.008603 -0.005453 -0.001706 0.002656 0.007387 0.012326 0.017545 0.023255 0.029617 0.036546 0.044557 0.054372 0.066110 0.079718 0.095042 0.111875 0.130072 0.149434 0.169975 0.191493 0.213481 0.235594 0.257546 0.279290 0.300304 0.319542 0.336434 0.350708 0.361754 0.369251 0.373067 0.373193 0.369497 0.362312 0.351896 0.338737 0.323433 0.306384 0.288375 0.269898 0.251421 0.233399 0.215951 0.199279 0.183308 0.167949 0.152868 0.137730 0.122317 0.106650 0.090798 0.075061 0.059940 0.046000 0.033694 0.023401 

-0.012724 -0.013490 -0.014287 -0.015111 -0.015957 -0.016819 -0.017698 -0.018584 -0.019467 -0.020343 -0.021172 -0.021944 -0.022643 -0.023245 -0.023733 -0.024107 -0.024341 -0.024388 -0.024232 -0.023840 -0.023188 -0.022238 -0.020931 -0.019239 -0.017139 -0.014619 -0.011614 -0.008149 -0.004134 0.000418 0.005281 0.010532 0.016106 0.022283 0.029204 0.036627 0.045026 0.055131 0.067179 0.081070 0.096705 0.113902 0.132401 0.152201 0.173244 0.195196 0.217626 0.240224 0.262643 0.284783 0.306044 0.325472 0.342522 0.356851 0.367827 0.375173 0.378762 0.378592 0.374500 0.366855 0.355962 0.342346 0.326591 0.309122 0.290733 0.271933 0.253177 0.234923 0.217291 0.200466 0.184356 0.168880 0.153693 0.138453 0.122941 0.107176 0.091229 0.075400 0.060193 0.046178 0.033809 0.023469 

-0.012664 -0.013526 -0.014421 -0.015346 -0.016293 -0.017262 -0.018243 -0.019229 -0.020222 -0.021221 -0.022204 -0.023160 -0.024056 -0.024888 -0.025642 -0.026283 -0.026788 -0.027113 -0.027216 -0.027023 -0.026490 -0.025612 -0.024333 -0.022586 -0.020344 -0.017623 -0.014447 -0.010747 -0.006549 -0.001882 0.003207 0.008647 0.014609 0.021283 0.028729 0.036726 0.045547 0.055972 0.068308 0.082511 0.098467 0.116012 0.134934 0.155211 0.176670 0.199020 0.221884 0.244969 0.267884 0.290394 0.311904 0.331510 0.348704 0.363069 0.373972 0.381157 0.384500 0.384013 0.379520 0.371407 0.360030 0.345945 0.329738 0.311839 0.293071 0.273947 0.254911 0.236425 0.218614 0.201634 0.185389 0.169797 0.154505 0.139164 0.123555 0.107693 0.091652 0.075733 0.060442 0.046353 0.033923 0.023535 

-0.012280 -0.013068 -0.013885 -0.014739 -0.015636 -0.016574 -0.017556 -0.018571 -0.019626 -0.020721 -0.021847 -0.022991 -0.024128 -0.025214 -0.026240 -0.027182 -0.028005 -0.028647 -0.029049 -0.029158 -0.028877 -0.028135 -0.026904 -0.025185 -0.023004 -0.020256 -0.016924 -0.013077 -0.008713 -0.003948 0.001247 0.006970 0.013315 0.020368 0.028165 0.036674 0.046115 0.056910 0.069552 0.084071 0.100399 0.118343 0.137720 0.158469 0.180312 0.203020 0.226300 0.249871 0.273273 0.296125 0.317880 0.337661 0.354990 0.369357 0.380186 0.387207 0.390286 0.389461 0.384560 0.375967 0.364098 0.349532 0.332870 0.314535 0.295389 0.275941 0.256624 0.237907 0.219917 0.202785 0.186407 0.170698 0.155305 0.139862 0.124159 0.108202 0.092068 0.076060 0.060686 0.046524 0.034034 0.023599 

-0.011041 -0.011774 -0.012550 -0.013371 -0.014233 -0.015141 -0.016107 -0.017141 -0.018252 -0.019432 -0.020652 -0.021896 -0.023142 -0.024373 -0.025576 -0.026726 -0.027779 -0.028691 -0.029371 -0.029707 -0.029630 -0.029124 -0.028125 -0.026565 -0.024476 -0.021829 -0.018655 -0.014850 -0.010526 -0.005694 -0.000393 0.005551 0.012140 0.019447 0.027552 0.036575 0.046666 0.057974 0.070988 0.085866 0.102550 0.120937 0.140773 0.161957 0.184197 0.207251 0.230896 0.254928 0.278779 0.301968 0.323997 0.343940 0.361377 0.375724 0.386470 0.393314 0.396121 0.394942 0.389620 0.380538 0.368162 0.353104 0.335984 0.317208 0.297686 0.277913 0.258313 0.239369 0.221202 0.203918 0.187408 0.171586 0.156091 0.140549 0.124753 0.108702 0.092477 0.076381 0.060926 0.046693 0.034142 0.023661 

-0.008638 -0.009405 -0.010229 -0.011114 -0.012065 -0.013078 -0.014149 -0.015279 -0.016462 -0.017698 -0.018976 -0.020284 -0.021595 -0.022896 -0.024178 -0.025415 -0.026569 -0.027586 -0.028374 -0.028843 -0.028960 -0.028687 -0.027965 -0.026719 -0.024931 -0.022545 -0.019517 -0.015949 -0.011748 -0.006931 -0.001529 0.004441 0.011075 0.018570 0.027075 0.036589 0.047234 0.059152 0.072639 0.087861 0.104988 0.123805 0.144124 0.165704 0.188289 0.211701 0.235677 0.260136 0.284386 0.307951 0.330232 0.350346 0.367859 0.382180 0.392817 0.399480 0.402006 0.400447 0.394694 0.385120 0.372220 0.356663 0.339078 0.319861 0.299962 0.279865 0.259979 0.240811 0.222468 0.205032 0.188394 0.172458 0.156864 0.141224 0.125336 0.109193 0.092879 0.076697 0.061162 0.046857 0.034248 0.023722 

-0.008418 -0.008987 -0.009613 -0.010302 -0.011055 -0.011877 -0.012773 -0.013754 -0.014821 -0.015963 -0.017167 -0.018423 -0.019709 -0.021009 -0.022284 -0.023512 -0.024678 -0.025738 -0.026657 -0.027374 -0.027784 -0.027744 -0.027216 -0.026132 -0.024535 -0.022403 -0.019709 -0.016299 -0.012241 -0.007502 -0.002105 0.003948 0.010711 0.018282 0.027016 0.036863 0.047962 0.060487 0.074486 0.090171 0.107658 0.126897 0.147667 0.169682 0.192631 0.216350 0.240680 0.265489 0.290133 0.314055 0.336595 0.356892 0.374441 0.388722 0.399241 0.405697 0.407926 0.405977 0.399788 0.389708 0.376274 0.360205 0.342152 0.322494 0.302216 0.281794 0.261623 0.242233 0.223715 0.206129 0.189362 0.173316 0.157623 0.141887 0.125909 0.109675 0.093273 0.077006 0.061393 0.047018 0.034351 0.023781 

-0.008598 -0.009028 -0.009493 -0.009998 -0.010553 -0.011171 -0.011862 -0.012630 -0.013482 -0.014425 -0.015452 -0.016553 -0.017708 -0.018909 -0.020136 -0.021370 -0.022548 -0.023609 -0.024558 -0.025328 -0.025840 -0.025987 -0.025682 -0.024889 -0.023590 -0.021754 -0.019310 -0.016135 -0.012157 -0.007456 -0.002077 0.003991 0.010804 0.018399 0.027354 0.037471 0.048986 0.061957 0.076381 0.092547 0.110466 0.130102 0.151348 0.173835 0.197166 0.221208 0.245854 0.271003 0.296057 0.320292 0.343074 0.363561 0.381135 0.395369 0.405754 0.411972 0.413878 0.411528 0.404889 0.394296 0.380322 0.363731 0.345206 0.325108 0.304446 0.283699 0.263244 0.243636 0.224944 0.207207 0.190315 0.174159 0.158369 0.142538 0.126471 0.110149 0.093660 0.077310 0.061619 0.047176 0.034452 0.023838 

-0.007471 -0.007848 -0.008260 -0.008713 -0.009212 -0.009764 -0.010375 -0.011055 -0.011818 -0.012659 -0.013574 -0.014563 -0.015608 -0.016726 -0.017904 -0.019103 -0.020254 -0.021317 -0.022262 -0.023073 -0.023694 -0.024078 -0.024123 -0.023680 -0.022640 -0.020981 -0.018632 -0.015584 -0.011786 -0.007200 -0.001828 0.004233 0.011103 0.018983 0.028045 0.038396 0.050285 0.063518 0.078372 0.094979 0.113318 0.133432 0.155191 0.178131 0.201890 0.226270 0.251236 0.276744 0.302131 0.326662 0.349672 0.370336 0.387944 0.402126 0.412345 0.418302 0.419872 0.417099 0.409996 0.398881 0.384360 0.367249 0.348237 0.327700 0.306652 0.285579 0.264845 0.245017 0.226153 0.208269 0.191254 0.174987 0.159100 0.143177 0.127023 0.110613 0.094040 0.077607 0.061840 0.047330 0.034551 0.023894 

-0.005160 -0.005573 -0.006024 -0.006517 -0.007052 -0.007629 -0.008252 -0.008934 -0.009691 -0.010533 -0.011452 -0.012449 -0.013511 -0.014637 -0.015814 -0.017017 -0.018220 -0.019346 -0.020368 -0.021307 -0.022107 -0.022670 -0.022827 -0.022472 -0.021542 -0.019980 -0.017736 -0.014864 -0.011272 -0.006774 -0.001466 0.004602 0.011663 0.019802 0.029114 0.039690 0.051770 0.065241 0.080494 0.097531 0.116315 0.136951 0.159210 0.182543 0.206739 0.231496 0.256794 0.282646 0.308369 0.333169 0.356406 0.377219 0.394872 0.408980 0.419009 0.424689 0.425919 0.422695 0.415104 0.403456 0.388386 0.370753 0.351243 0.330268 0.308836 0.287434 0.266424 0.246379 0.227343 0.209313 0.192176 0.175800 0.159818 0.143804 0.127564 0.111068 0.094412 0.077899 0.062056 0.047480 0.034646 0.023947 

-0.003388 -0.003729 -0.004127 -0.004583 -0.005106 -0.005697 -0.006358 -0.007092 -0.007899 -0.008781 -0.009737 -0.010763 -0.011852 -0.012998 -0.014182 -0.015380 -0.016594 -0.017778 -0.018903 -0.019950 -0.020856 -0.021469 -0.021654 -0.021367 -0.020484 -0.018981 -0.016884 -0.014172 -0.010634 -0.006162 -0.000818 0.005394 0.012569 0.020905 0.030520 0.041314 0.053621 0.067407 0.082886 0.100302 0.119607 0.140686 0.163374 0.187129 0.211706 0.236873 0.262524 0.288704 0.314743 0.339824 0.363274 0.384234 0.401929 0.415928 0.425740 0.431136 0.432011 0.428318 0.420212 0.408018 0.392394 0.374237 0.354223 0.332813 0.310996 0.289265 0.267980 0.247719 0.228513 0.210338 0.193081 0.176598 0.160522 0.144419 0.128095 0.111515 0.094776 0.078184 0.062268 0.047627 0.034739 0.023999 

-0.003235 -0.003544 -0.003900 -0.004308 -0.004764 -0.005277 -0.005861 -0.006523 -0.007265 -0.008093 -0.008999 -0.009982 -0.011039 -0.012156 -0.013307 -0.014482 -0.015667 -0.016825 -0.017923 -0.018927 -0.019779 -0.020387 -0.020606 -0.020337 -0.019566 -0.018190 -0.016127 -0.013321 -0.009725 -0.005153 0.000339 0.006645 0.013932 0.022491 0.032321 0.043409 0.055925 0.069873 0.085577 0.103297 0.123057 0.144546 0.167649 0.191849 0.216803 0.242369 0.268390 0.294933 0.321282 0.346651 0.370287 0.391377 0.409081 0.422956 0.432542 0.437636 0.438138 0.433954 0.425315 0.412563 0.396381 0.377698 0.357180 0.335333 0.313132 0.291070 0.269511 0.249038 0.229663 0.211345 0.193971 0.177381 0.161212 0.145021 0.128615 0.111952 0.095133 0.078463 0.062475 0.047770 0.034830 0.024049 

-0.003956 -0.004259 -0.004601 -0.004986 -0.005426 -0.005925 -0.006484 -0.007098 -0.007773 -0.008510 -0.009300 -0.010146 -0.011060 -0.012051 -0.013101 -0.014180 -0.015267 -0.016320 -0.017291 -0.018132 -0.018825 -0.019298 -0.019467 -0.019256 -0.018561 -0.017248 -0.015133 -0.012166 -0.008364 -0.003617 0.002032 0.008525 0.015956 0.024706 0.034694 0.045923 0.058592 0.072726 0.088707 0.106642 0.126666 0.148529 0.172049 0.196667 0.221995 0.248001 0.274435 0.301321 0.327988 0.353622 0.377448 0.398628 0.416327 0.430064 0.439400 0.444185 0.444291 0.439606 0.430409 0.417094 0.400347 0.381130 0.360112 0.337829 0.315246 0.292851 0.271018 0.250336 0.230794 0.212333 0.194846 0.178150 0.161888 0.145612 0.129124 0.112380 0.095482 0.078736 0.062677 0.047910 0.034917 0.024097 

-0.005418 -0.005678 -0.005958 -0.006266 -0.006611 -0.007000 -0.007435 -0.007921 -0.008470 -0.009082 -0.009757 -0.010501 -0.011306 -0.012142 -0.013013 -0.013905 -0.014812 -0.015709 -0.016547 -0.017250 -0.017768 -0.018096 -0.018163 -0.017819 -0.016952 -0.015427 -0.013186 -0.010169 -0.006245 -0.001483 0.004264 0.010916 0.018651 0.027468 0.037529 0.048817 0.061713 0.076034 0.092152 0.110237 0.130476 0.152697 0.176591 0.201563 0.227316 0.253806 0.280686 0.307920 0.334867 0.360741 0.384745 0.405993 0.423657 0.437239 0.446319 0.450783 0.450467 0.445262 0.435496 0.421606 0.404291 0.384533 0.363017 0.340303 0.317338 0.294607 0.272504 0.251614 0.231904 0.213302 0.195704 0.178905 0.162551 0.146190 0.129623 0.112799 0.095823 0.079003 0.062874 0.048046 0.035002 0.024144 

-0.005761 -0.006008 -0.006286 -0.006589 -0.006922 -0.007300 -0.007727 -0.008206 -0.008744 -0.009342 -0.009993 -0.010689 -0.011409 -0.012137 -0.012885 -0.013632 -0.014345 -0.015015 -0.015600 -0.016043 -0.016322 -0.016435 -0.016249 -0.015667 -0.014588 -0.012860 -0.010425 -0.007324 -0.003397 0.001375 0.007111 0.013814 0.021603 0.030454 0.040454 0.051949 0.064998 0.079534 0.095731 0.113928 0.134396 0.156959 0.181142 0.206502 0.232752 0.259736 0.287089 0.314696 0.341941 0.368033 0.392180 0.413458 0.431054 0.444479 0.453301 0.457415 0.456655 0.450915 0.440575 0.426103 0.408212 0.387911 0.365897 0.342756 0.319406 0.296340 0.273969 0.252872 0.232994 0.214252 0.196545 0.179645 0.163200 0.146757 0.130110 0.113209 0.096157 0.079263 0.063066 0.048178 0.035085 0.024188 

-0.005979 -0.006286 -0.006621 -0.006985 -0.007380 -0.007792 -0.008228 -0.008691 -0.009176 -0.009677 -0.010189 -0.010708 -0.011235 -0.011756 -0.012261 -0.012739 -0.013189 -0.013585 -0.013915 -0.014126 -0.014179 -0.014030 -0.013619 -0.012872 -0.011584 -0.009681 -0.007096 -0.003815 0.000222 0.005037 0.010633 0.017180 0.024790 0.033617 0.043697 0.055296 0.068417 0.083041 0.099323 0.117697 0.138383 0.161275 0.185716 0.211527 0.238288 0.265786 0.293613 0.321633 0.349190 0.375475 0.399750 0.421017 0.438520 0.451778 0.460337 0.464082 0.462850 0.456567 0.445642 0.430577 0.412102 0.391260 0.368751 0.345184 0.321448 0.298051 0.275413 0.254109 0.234064 0.215183 0.197368 0.180371 0.163836 0.147311 0.130587 0.113609 0.096483 0.079518 0.063253 0.048306 0.035164 0.024231 

-0.007169 -0.007459 -0.007753 -0.008049 -0.008345 -0.008631 -0.008913 -0.009200 -0.009488 -0.009782 -0.010077 -0.010362 -0.010644 -0.010915 -0.011170 -0.011404 -0.011594 -0.011713 -0.011773 -0.011769 -0.011633 -0.011293 -0.010617 -0.009553 -0.007999 -0.005936 -0.003275 0.000059 0.004151 0.008934 0.014382 0.020841 0.028414 0.037144 0.047199 0.058778 0.071908 0.086654 0.103063 0.121586 0.142484 0.165616 0.190453 0.216721 0.243953 0.271954 0.300296 0.328701 0.356538 0.383040 0.407436 0.428683 0.446063 0.459144 0.467420 0.470777 0.469055 0.462209 0.450694 0.435021 0.415960 0.394580 0.371578 0.347581 0.323463 0.299739 0.276838 0.255325 0.235112 0.216096 0.198174 0.181082 0.164459 0.147853 0.131053 0.114001 0.096802 0.079765 0.063436 0.048430 0.035241 0.024272 

-0.006331 -0.006620 -0.006914 -0.007209 -0.007503 -0.007790 -0.008071 -0.008346 -0.008612 -0.008858 -0.009076 -0.009262 -0.009415 -0.009535 -0.009613 -0.009651 -0.009650 -0.009568 -0.009401 -0.009156 -0.008772 -0.008168 -0.007279 -0.005918 -0.004066 -0.001732 0.001069 0.004408 0.008367 0.012985 0.018405 0.024858 0.032300 0.040903 0.050811 0.062378 0.075539 0.090357 0.106938 0.125670 0.146705 0.170046 0.195337 0.222029 0.249745 0.278250 0.307098 0.335876 0.363988 0.390714 0.415224 0.436461 0.453703 0.466590 0.474562 0.477506 0.475262 0.467839 0.455725 0.439437 0.419789 0.397871 0.374374 0.349946 0.325451 0.301403 0.278242 0.256521 0.236140 0.216990 0.198962 0.181778 0.165068 0.148382 0.131508 0.114383 0.097112 0.080007 0.063613 0.048551 0.035315 0.024310 

-0.004900 -0.005184 -0.005474 -0.005771 -0.006068 -0.006360 -0.006641 -0.006911 -0.007167 -0.007394 -0.007589 -0.007745 -0.007857 -0.007905 -0.007865 -0.007739 -0.007536 -0.007235 -0.006831 -0.006285 -0.005561 -0.004588 -0.003368 -0.001814 0.000114 0.002490 0.005423 0.008836 0.012719 0.017212 0.022549 0.028795 0.036025 0.044565 0.054455 0.065903 0.079022 0.093970 0.110780 0.129681 0.150945 0.174649 0.200355 0.227481 0.255687 0.284668 0.313975 0.343122 0.371543 0.398502 0.423116 0.444356 0.461472 0.474121 0.481775 0.484267 0.481472 0.473453 0.460736 0.443821 0.423587 0.401132 0.377136 0.352278 0.327409 0.303044 0.279628 0.257697 0.237147 0.217867 0.199733 0.182459 0.165663 0.148899 0.131951 0.114756 0.097415 0.080242 0.063785 0.048667 0.035386 0.024347 

-0.004899 -0.005034 -0.005162 -0.005285 -0.005409 -0.005532 -0.005651 -0.005764 -0.005878 -0.005976 -0.006054 -0.006096 -0.006094 -0.006022 -0.005862 -0.005608 -0.005233 -0.004724 -0.004053 -0.003182 -0.002136 -0.000898 0.000561 0.002288 0.004325 0.006800 0.009743 0.013057 0.016780 0.021103 0.026271 0.032376 0.039487 0.047888 0.057805 0.069302 0.082427 0.097463 0.114470 0.133673 0.155222 0.179315 0.205510 0.233097 0.261730 0.291154 0.320912 0.350484 0.379240 0.406394 0.431119 0.452378 0.469347 0.481730 0.489048 0.491061 0.487675 0.479052 0.465719 0.448174 0.427354 0.404359 0.379865 0.354576 0.329336 0.304660 0.280996 0.258851 0.238134 0.218727 0.200488 0.183125 0.166246 0.149404 0.132384 0.115120 0.097709 0.080470 0.063951 0.048780 0.035454 0.024382 

-0.003400 -0.003520 -0.003650 -0.003788 -0.003931 -0.004071 -0.004204 -0.004322 -0.004424 -0.004507 -0.004549 -0.004533 -0.004438 -0.004247 -0.003942 -0.003499 -0.002919 -0.002213 -0.001367 -0.000364 0.000814 0.002200 0.003845 0.005823 0.008106 0.010709 0.013615 0.016859 0.020446 0.024586 0.029457 0.035452 0.042495 0.050799 0.060794 0.072397 0.085713 0.100906 0.118160 0.137682 0.159625 0.184043 0.210692 0.238810 0.267874 0.297699 0.327935 0.357993 0.387084 0.414419 0.439242 0.460523 0.477333 0.489419 0.496369 0.497868 0.493866 0.484634 0.470671 0.452492 0.431086 0.407554 0.382559 0.356838 0.331231 0.306247 0.282342 0.259983 0.239102 0.219568 0.201228 0.183776 0.166815 0.149897 0.132806 0.115474 0.097996 0.080692 0.064113 0.048889 0.035520 0.024415 

-0.002718 -0.002793 -0.002861 -0.002925 -0.002986 -0.003043 -0.003092 -0.003127 -0.003139 -0.003118 -0.003051 -0.002920 -0.002713 -0.002419 -0.002028 -0.001528 -0.000872 -0.000019 0.001009 0.002203 0.003558 0.005099 0.006859 0.008878 0.011135 0.013696 0.016561 0.019729 0.023318 0.027506 0.032409 0.038300 0.045264 0.053638 0.063620 0.075295 0.088819 0.104271 0.121786 0.141644 0.163988 0.188833 0.215918 0.244503 0.274074 0.304374 0.335149 0.365676 0.395088 0.422614 0.447518 0.468774 0.485413 0.497192 0.503730 0.504685 0.500046 0.490197 0.475595 0.456776 0.434782 0.410711 0.385220 0.359069 0.333095 0.307806 0.283664 0.261094 0.240050 0.220390 0.201950 0.184412 0.167370 0.150377 0.133217 0.115819 0.098275 0.080908 0.064270 0.048994 0.035583 0.024446 

-0.003400 -0.003346 -0.003273 -0.003180 -0.003067 -0.002938 -0.002793 -0.002630 -0.002448 -0.002240 -0.001994 -0.001704 -0.001347 -0.000902 -0.000355 0.000304 0.001077 0.001975 0.003020 0.004209 0.005575 0.007173 0.009009 0.011059 0.013290 0.015781 0.018615 0.021819 0.025479 0.029835 0.034958 0.040918 0.048083 0.056517 0.066460 0.078171 0.091818 0.107495 0.125283 0.145516 0.168289 0.193553 0.221104 0.250174 0.280327 0.311209 0.342549 0.373523 0.403269 0.430993 0.455957 0.477129 0.493589 0.505031 0.511131 0.511519 0.506225 0.495741 0.480484 0.461019 0.438438 0.413828 0.387844 0.361265 0.334926 0.309338 0.284960 0.262184 0.240979 0.221193 0.202655 0.185033 0.167911 0.150844 0.133617 0.116154 0.098545 0.081116 0.064421 0.049095 0.035642 0.024476 

-0.003365 -0.003303 -0.003212 -0.003094 -0.002947 -0.002765 -0.002552 -0.002310 -0.002045 -0.001752 -0.001420 -0.001024 -0.000554 0.000006 0.000674 0.001454 0.002344 0.003336 0.004437 0.005675 0.007087 0.008734 0.010592 0.012677 0.014976 0.017536 0.020438 0.023707 0.027494 0.032006 0.037303 0.043433 0.050670 0.059241 0.069200 0.080900 0.094644 0.110493 0.128613 0.149250 0.172507 0.198241 0.226324 0.255971 0.286702 0.318244 0.350136 0.381544 0.411625 0.439543 0.464550 0.485579 0.501824 0.512932 0.518564 0.518371 0.512411 0.501270 0.485332 0.465221 0.442047 0.416900 0.390430 0.363423 0.336723 0.310844 0.286228 0.263254 0.241886 0.221978 0.203343 0.185638 0.168439 0.151299 0.134006 0.116480 0.098808 0.081319 0.064567 0.049191 0.035699 0.024503 

-0.002919 -0.002828 -0.002721 -0.002592 -0.002433 -0.002245 -0.002028 -0.001773 -0.001473 -0.001114 -0.000697 -0.000219 0.000328 0.000960 0.001687 0.002515 0.003442 0.004491 0.005654 0.006965 0.008488 0.010206 0.012117 0.014227 0.016580 0.019194 0.022128 0.025467 0.029326 0.033908 0.039215 0.045443 0.052789 0.061388 0.071459 0.083257 0.097130 0.113180 0.131738 0.152857 0.176654 0.203014 0.231685 0.261954 0.293342 0.325563 0.357955 0.389758 0.420128 0.448265 0.473277 0.494129 0.510124 0.520887 0.526030 0.525233 0.518599 0.506782 0.490142 0.469383 0.445609 0.419929 0.392983 0.365542 0.338487 0.312319 0.287469 0.264300 0.242773 0.222743 0.204014 0.186228 0.168953 0.151742 0.134384 0.116796 0.099063 0.081514 0.064708 0.049284 0.035753 0.024528 

-0.001604 -0.001571 -0.001526 -0.001465 -0.001374 -0.001244 -0.001070 -0.000843 -0.000551 -0.000196 0.000238 0.000758 0.001364 0.002048 0.002822 0.003700 0.004698 0.005822 0.007049 0.008394 0.009910 0.011618 0.013560 0.015706 0.018003 0.020526 0.023414 0.026684 0.030539 0.035142 0.040509 0.046776 0.054187 0.063016 0.073383 0.085295 0.099337 0.115790 0.134835 0.156505 0.180906 0.207893 0.237217 0.268157 0.300246 0.333107 0.365999 0.398151 0.428814 0.457154 0.482134 0.502778 0.518488 0.528902 0.533520 0.532090 0.524771 0.512266 0.494911 0.473498 0.449127 0.422915 0.395494 0.367621 0.340217 0.313763 0.288682 0.265323 0.243638 0.223489 0.204669 0.186802 0.169454 0.152172 0.134751 0.117102 0.099309 0.081703 0.064843 0.049373 0.035804 0.024551 

-0.001988 -0.001846 -0.001683 -0.001496 -0.001284 -0.001041 -0.000756 -0.000431 -0.000062 0.000366 0.000870 0.001474 0.002165 0.002933 0.003771 0.004681 0.005678 0.006770 0.007974 0.009311 0.010791 0.012439 0.014296 0.016342 0.018551 0.021032 0.023919 0.027280 0.031194 0.035774 0.041137 0.047472 0.055012 0.064098 0.074787 0.087058 0.101403 0.118321 0.137947 0.160220 0.185279 0.212928 0.242977 0.274615 0.307377 0.340830 0.374198 0.406735 0.437745 0.466204 0.491130 0.511544 0.526944 0.536968 0.541023 0.538934 0.530922 0.517712 0.499642 0.477566 0.452597 0.425858 0.397960 0.369659 0.341913 0.315174 0.289869 0.266322 0.244482 0.224214 0.205306 0.187360 0.169941 0.152589 0.135106 0.117399 0.099547 0.081885 0.064973 0.049458 0.035852 0.024572 

-0.002016 -0.001777 -0.001508 -0.001215 -0.000897 -0.000550 -0.000171 0.000231 0.000664 0.001140 0.001662 0.002245 0.002892 0.003602 0.004371 0.005206 0.006114 0.007097 0.008195 0.009433 0.010834 0.012397 0.014107 0.016080 0.018312 0.020862 0.023748 0.027098 0.031070 0.035718 0.041191 0.047573 0.055269 0.064668 0.075743 0.088534 0.103425 0.120948 0.141157 0.164024 0.189729 0.218083 0.248875 0.281239 0.314742 0.348765 0.382591 0.415567 0.446912 0.475420 0.500266 0.520455 0.535492 0.545076 0.548535 0.545769 0.537057 0.523118 0.504330 0.481584 0.456022 0.428756 0.400377 0.371654 0.343571 0.316553 0.291027 0.267295 0.245305 0.224920 0.205926 0.187904 0.170415 0.152994 0.135451 0.117686 0.099777 0.082060 0.065098 0.049538 0.035897 0.024591 

-0.000328 -0.000080 0.000181 0.000456 0.000742 0.001044 0.001363 0.001701 0.002060 0.002440 0.002854 0.003314 0.003825 0.004397 0.005043 0.005749 0.006516 0.007340 0.008262 0.009318 0.010538 0.011946 0.013558 0.015410 0.017552 0.019964 0.022844 0.026264 0.030276 0.035044 0.040711 0.047337 0.055311 0.065022 0.076514 0.089873 0.105486 0.123744 0.144616 0.168045 0.194342 0.223385 0.254974 0.288129 0.322336 0.356910 0.391251 0.424681 0.456293 0.484808 0.509544 0.529490 0.544130 0.553213 0.556056 0.552593 0.543171 0.528480 0.508964 0.485551 0.459395 0.431605 0.402746 0.373607 0.345190 0.317899 0.292154 0.268243 0.246106 0.225607 0.206528 0.188432 0.170874 0.153386 0.135784 0.117963 0.099999 0.082229 0.065218 0.049615 0.035939 0.024608 

0.000363 0.000636 0.000925 0.001230 0.001549 0.001878 0.002214 0.002553 0.002888 0.003235 0.003613 0.004027 0.004482 0.004982 0.005517 0.006082 0.006685 0.007350 0.008108 0.009021 0.010105 0.011424 0.012974 0.014772 0.016837 0.019252 0.022019 0.025240 0.029110 0.034007 0.039925 0.046958 0.055356 0.065472 0.077388 0.091289 0.107618 0.126612 0.148142 0.172226 0.199192 0.229007 0.261381 0.295331 0.330223 0.365368 0.400223 0.434032 0.465866 0.494414 0.518971 0.538637 0.552852 0.561380 0.563585 0.559408 0.549253 0.533795 0.513546 0.489465 0.462715 0.434403 0.405067 0.375518 0.346768 0.319210 0.293250 0.269167 0.246886 0.226279 0.207113 0.188943 0.171320 0.153765 0.136106 0.118231 0.100212 0.082391 0.065332 0.049687 0.035979 0.024623 

0.000249 0.000514 0.000803 0.001118 0.001458 0.001817 0.002189 0.002574 0.002969 0.003369 0.003781 0.004205 0.004640 0.005089 0.005550 0.006036 0.006556 0.007145 0.007831 0.008618 0.009561 0.010744 0.012167 0.013900 0.015896 0.018176 0.020862 0.024151 0.028194 0.033194 0.039241 0.046539 0.055354 0.065871 0.078334 0.092914 0.109849 0.129527 0.151720 0.176627 0.204427 0.235055 0.268146 0.302866 0.338432 0.374142 0.409466 0.443651 0.475652 0.504190 0.528530 0.547878 0.561654 0.569585 0.571115 0.566211 0.555299 0.539052 0.518072 0.493326 0.465985 0.437147 0.407339 0.377385 0.348305 0.320486 0.294317 0.270065 0.247645 0.226932 0.207681 0.189438 0.171751 0.154132 0.136416 0.118488 0.100417 0.082545 0.065440 0.049756 0.036015 0.024636 

-0.001027 -0.000776 -0.000495 -0.000185 0.000151 0.000513 0.000908 0.001331 0.001771 0.002219 0.002685 0.003173 0.003678 0.004204 0.004747 0.005309 0.005888 0.006499 0.007154 0.007847 0.008671 0.009744 0.011082 0.012736 0.014720 0.017062 0.019849 0.023230 0.027434 0.032481 0.038587 0.046168 0.055362 0.066452 0.079579 0.094797 0.112339 0.132592 0.155553 0.181423 0.210097 0.241504 0.275268 0.310686 0.346945 0.383234 0.419011 0.453544 0.485643 0.514110 0.538234 0.557216 0.570529 0.577822 0.578639 0.572982 0.561297 0.544249 0.522542 0.497129 0.469209 0.439840 0.409561 0.379210 0.349801 0.321727 0.295353 0.270937 0.248381 0.227566 0.208231 0.189917 0.172169 0.154487 0.136716 0.118736 0.100614 0.082694 0.065543 0.049820 0.036048 0.024646 

-0.001715 -0.001544 -0.001359 -0.001156 -0.000928 -0.000675 -0.000394 -0.000076 0.000276 0.000664 0.001100 0.001595 0.002140 0.002724 0.003334 0.003962 0.004611 0.005285 0.005986 0.006732 0.007556 0.008528 0.009744 0.011306 0.013223 0.015538 0.018484 0.022065 0.026391 0.031687 0.038156 0.046135 0.055912 0.067528 0.081202 0.097013 0.115212 0.136118 0.159859 0.186665 0.216253 0.248369 0.282773 0.318843 0.355794 0.392709 0.428895 0.463665 0.495812 0.524175 0.548057 0.566642 0.579469 0.586095 0.586156 0.579722 0.567244 0.549391 0.526956 0.500874 0.472376 0.442481 0.411734 0.380989 0.351255 0.322934 0.296355 0.271781 0.249094 0.228181 0.208762 0.190379 0.172571 0.154830 0.137005 0.118974 0.100802 0.082835 0.065641 0.049880 0.036078 0.024655 

-0.003379 -0.003221 -0.003034 -0.002824 -0.002592 -0.002339 -0.002064 -0.001738 -0.001385 -0.001009 -0.000599 -0.000152 0.000352 0.000934 0.001564 0.002222 0.002905 0.003632 0.004385 0.005162 0.005990 0.006936 0.008089 0.009512 0.011383 0.013791 0.016818 0.020553 0.025176 0.030826 0.037709 0.046298 0.056761 0.068988 0.083238 0.099683 0.118635 0.140212 0.164821 0.192383 0.222823 0.255708 0.290827 0.327516 0.365028 0.402548 0.439058 0.473974 0.506150 0.534379 0.557996 0.576162 0.588448 0.594392 0.593666 0.586437 0.573142 0.554476 0.531309 0.504557 0.475481 0.445067 0.413856 0.382722 0.352667 0.324107 0.297328 0.272599 0.249784 0.228778 0.209276 0.190825 0.172960 0.155160 0.137283 0.119203 0.100982 0.082969 0.065733 0.049935 0.036105 0.024662 

-0.003344 -0.003288 -0.003212 -0.003110 -0.002978 -0.002813 -0.002611 -0.002371 -0.002095 -0.001785 -0.001434 -0.001037 -0.000606 -0.000145 0.000330 0.000824 0.001348 0.001914 0.002528 0.003217 0.004010 0.004978 0.006165 0.007717 0.009688 0.012155 0.015297 0.019209 0.024172 0.030329 0.037724 0.046842 0.057898 0.070816 0.085768 0.102953 0.122695 0.145054 0.170462 0.198826 0.229941 0.263564 0.299382 0.336666 0.374694 0.412650 0.449468 0.484488 0.516667 0.544737 0.568041 0.585757 0.597462 0.602697 0.601166 0.593116 0.578982 0.559500 0.535596 0.508175 0.478524 0.447594 0.415922 0.384407 0.354039 0.325246 0.298269 0.273390 0.250453 0.229355 0.209774 0.191255 0.173334 0.155478 0.137550 0.119421 0.101154 0.083096 0.065819 0.049987 0.036129 0.024666 

-0.002414 -0.002355 -0.002290 -0.002221 -0.002149 -0.002070 -0.001973 -0.001855 -0.001720 -0.001570 -0.001391 -0.001180 -0.000936 -0.000664 -0.000372 -0.000059 0.000309 0.000732 0.001227 0.001826 0.002591 0.003550 0.004776 0.006383 0.008470 0.011177 0.014576 0.018773 0.023978 0.030448 0.038404 0.048157 0.059804 0.073406 0.089046 0.107013 0.127438 0.150588 0.176774 0.205931 0.237753 0.272123 0.308525 0.346325 0.384779 0.423050 0.460105 0.495228 0.527357 0.555259 0.578205 0.595420 0.606504 0.610992 0.608644 0.599760 0.584763 0.564466 0.539818 0.511731 0.481505 0.450058 0.417934 0.386046 0.355370 0.326348 0.299179 0.274158 0.251100 0.229912 0.210254 0.191669 0.173694 0.155784 0.137806 0.119630 0.101317 0.083217 0.065900 0.050034 0.036149 0.024669 

-0.002187 -0.002131 -0.002073 -0.002016 -0.001962 -0.001909 -0.001855 -0.001799 -0.001743 -0.001687 -0.001617 -0.001526 -0.001403 -0.001238 -0.001047 -0.000814 -0.000525 -0.000154 0.000314 0.000919 0.001707 0.002709 0.004006 0.005693 0.007927 0.010818 0.014466 0.018991 0.024569 0.031468 0.039935 0.050214 0.062431 0.076746 0.093142 0.111794 0.132887 0.156862 0.183793 0.213678 0.246260 0.281295 0.318233 0.356471 0.395324 0.433834 0.471054 0.506188 0.538230 0.565948 0.588475 0.605166 0.615589 0.619286 0.616112 0.606358 0.590483 0.569373 0.543973 0.515220 0.484419 0.452456 0.419894 0.387636 0.356660 0.327414 0.300062 0.274900 0.251724 0.230450 0.210718 0.192069 0.174040 0.156078 0.138050 0.119829 0.101472 0.083330 0.065976 0.050077 0.036167 0.024669 

-0.003889 -0.003863 -0.003817 -0.003747 -0.003657 -0.003550 -0.003426 -0.003292 -0.003152 -0.003014 -0.002862 -0.002696 -0.002514 -0.002311 -0.002082 -0.001801 -0.001446 -0.000996 -0.000449 0.000221 0.001058 0.002170 0.003612 0.005504 0.007898 0.010947 0.014845 0.019761 0.025782 0.033182 0.042170 0.052894 0.065727 0.080744 0.097917 0.117237 0.139066 0.163795 0.191516 0.222211 0.255386 0.290938 0.328387 0.367064 0.406244 0.444969 0.482293 0.517403 0.549318 0.576787 0.598862 0.614980 0.624684 0.627578 0.623551 0.612899 0.596149 0.574216 0.548057 0.518639 0.487263 0.454787 0.421801 0.389176 0.357910 0.328443 0.300917 0.275617 0.252326 0.230967 0.211164 0.192453 0.174372 0.156360 0.138285 0.120017 0.101618 0.083436 0.066045 0.050115 0.036182 0.024667 

-0.005881 -0.005836 -0.005753 -0.005626 -0.005463 -0.005262 -0.005036 -0.004785 -0.004520 -0.004250 -0.003973 -0.003680 -0.003366 -0.003024 -0.002643 -0.002208 -0.001689 -0.001070 -0.000345 0.000482 0.001452 0.002628 0.004108 0.006021 0.008555 0.011854 0.016058 0.021271 0.027670 0.035478 0.044934 0.056331 0.069798 0.085359 0.103000 0.123076 0.145811 0.171311 0.199812 0.231256 0.265042 0.301034 0.338970 0.378077 0.417557 0.456492 0.493848 0.528923 0.560668 0.587774 0.609366 0.624862 0.633796 0.635857 0.630946 0.619382 0.601767 0.578985 0.552061 0.521982 0.490031 0.457055 0.423647 0.390665 0.359120 0.329435 0.301742 0.276310 0.252904 0.231464 0.211593 0.192822 0.174689 0.156629 0.138508 0.120196 0.101756 0.083536 0.066109 0.050150 0.036193 0.024663 

-0.004733 -0.004736 -0.004700 -0.004628 -0.004526 -0.004393 -0.004229 -0.004039 -0.003827 -0.003588 -0.003323 -0.003030 -0.002694 -0.002299 -0.001867 -0.001382 -0.000825 -0.000173 0.000607 0.001508 0.002524 0.003748 0.005292 0.007316 0.010056 0.013610 0.018041 0.023443 0.030053 0.038240 0.048125 0.060026 0.074112 0.090348 0.108738 0.129580 0.153152 0.179488 0.208732 0.240773 0.275143 0.311657 0.349983 0.389485 0.429260 0.468383 0.505777 0.540779 0.572269 0.598925 0.619977 0.634810 0.642930 0.644121 0.638298 0.625818 0.607317 0.583676 0.555985 0.525246 0.492722 0.459252 0.425433 0.392107 0.360290 0.330390 0.302540 0.276976 0.253458 0.231942 0.212004 0.193175 0.174993 0.156886 0.138721 0.120365 0.101886 0.083628 0.066168 0.050179 0.036201 0.024657 

-0.003173 -0.003119 -0.003048 -0.002949 -0.002822 -0.002652 -0.002444 -0.002204 -0.001946 -0.001656 -0.001341 -0.000992 -0.000599 -0.000173 0.000285 0.000783 0.001317 0.001906 0.002589 0.003411 0.004409 0.005630 0.007247 0.009362 0.012232 0.015871 0.020432 0.026064 0.032972 0.041537 0.051869 0.064230 0.078870 0.095925 0.115184 0.136736 0.161090 0.188254 0.218226 0.250783 0.285699 0.322699 0.361393 0.401277 0.441371 0.480658 0.518121 0.552960 0.584099 0.610238 0.630695 0.644809 0.652083 0.652370 0.645603 0.632189 0.612784 0.588293 0.559830 0.528433 0.495337 0.461378 0.427156 0.393497 0.361418 0.331308 0.303310 0.277615 0.253988 0.232400 0.212397 0.193511 0.175283 0.157132 0.138923 0.120524 0.102006 0.083713 0.066221 0.050205 0.036206 0.024648 

-0.001025 -0.000902 -0.000758 -0.000591 -0.000396 -0.000179 0.000060 0.000353 0.000677 0.001013 0.001361 0.001721 0.002102 0.002513 0.002959 0.003436 0.003937 0.004490 0.005106 0.005826 0.006762 0.007977 0.009599 0.011814 0.014746 0.018481 0.023223 0.029150 0.036471 0.045490 0.056474 0.069513 0.084836 0.102515 0.122491 0.144820 0.169788 0.197635 0.228229 0.261343 0.296735 0.334160 0.373227 0.413502 0.453889 0.493326 0.530823 0.565424 0.596136 0.621701 0.641515 0.654837 0.661244 0.660594 0.652847 0.638478 0.618157 0.592832 0.563594 0.531541 0.497875 0.463432 0.428817 0.394838 0.362504 0.332188 0.304050 0.278227 0.254495 0.232837 0.212773 0.193832 0.175558 0.157365 0.139113 0.120673 0.102119 0.083792 0.066268 0.050226 0.036208 0.024638 

0.000928 0.001190 0.001479 0.001793 0.002129 0.002485 0.002854 0.003233 0.003610 0.003982 0.004354 0.004728 0.005112 0.005503 0.005916 0.006354 0.006821 0.007323 0.007888 0.008568 0.009425 0.010593 0.012241 0.014554 0.017638 0.021607 0.026678 0.033015 0.040777 0.050304 0.061844 0.075617 0.091657 0.109949 0.130664 0.153705 0.179360 0.207729 0.238848 0.272440 0.308329 0.346125 0.385646 0.426247 0.466860 0.506415 0.543838 0.578192 0.608381 0.633347 0.652420 0.664880 0.670384 0.668771 0.660024 0.644677 0.623436 0.597278 0.567273 0.534565 0.500334 0.465414 0.430416 0.396129 0.363549 0.333030 0.304759 0.278810 0.254978 0.233254 0.213131 0.194137 0.175820 0.157586 0.139292 0.120812 0.102222 0.083863 0.066309 0.050243 0.036207 0.024625 

0.001492 0.001893 0.002325 0.002787 0.003278 0.003795 0.004332 0.004879 0.005433 0.005981 0.006519 0.007044 0.007554 0.008043 0.008504 0.008958 0.009429 0.009958 0.010568 0.011300 0.012296 0.013675 0.015515 0.017968 0.021239 0.025408 0.030799 0.037523 0.045680 0.055777 0.068021 0.082501 0.099204 0.118135 0.139594 0.163321 0.189596 0.218536 0.250154 0.284194 0.320517 0.358724 0.398685 0.439518 0.480270 0.519854 0.557166 0.591217 0.620828 0.645112 0.663393 0.674929 0.679486 0.676875 0.667128 0.650783 0.628615 0.601632 0.570863 0.537506 0.502715 0.467324 0.431951 0.397369 0.364552 0.333838 0.305437 0.279366 0.255439 0.233649 0.213472 0.194426 0.176068 0.157795 0.139460 0.120941 0.102318 0.083927 0.066345 0.050256 0.036203 0.024610 

0.003613 0.004009 0.004429 0.004879 0.005356 0.005860 0.006385 0.006928 0.007478 0.008031 0.008593 0.009161 0.009731 0.010311 0.010888 0.011471 0.012066 0.012710 0.013461 0.014386 0.015559 0.017073 0.019075 0.021739 0.025260 0.029749 0.035480 0.042601 0.051254 0.061808 0.074670 0.089924 0.107413 0.127127 0.149169 0.173536 0.200414 0.230008 0.262141 0.296621 0.333309 0.371921 0.412195 0.453240 0.494083 0.533654 0.570811 0.604463 0.633459 0.656977 0.674398 0.684961 0.688523 0.684889 0.674143 0.656797 0.633691 0.605889 0.574355 0.540361 0.505014 0.469161 0.433424 0.398557 0.365511 0.334611 0.306083 0.279894 0.255877 0.234024 0.213796 0.194699 0.176302 0.157992 0.139617 0.121060 0.102404 0.083983 0.066375 0.050264 0.036195 0.024593 

0.004471 0.004952 0.005453 0.005974 0.006513 0.007064 0.007626 0.008201 0.008782 0.009365 0.009958 0.010564 0.011192 0.011858 0.012563 0.013303 0.014094 0.014962 0.015938 0.017084 0.018482 0.020260 0.022620 0.025749 0.029757 0.034752 0.040965 0.048503 0.057647 0.068760 0.082214 0.098082 0.116237 0.136700 0.159415 0.184430 0.211913 0.242036 0.274656 0.309500 0.346623 0.385660 0.426260 0.467405 0.508333 0.547840 0.584750 0.617935 0.646249 0.668942 0.685416 0.694974 0.697492 0.692815 0.681067 0.662717 0.638658 0.610036 0.577748 0.543122 0.507233 0.470925 0.434834 0.399692 0.366426 0.335350 0.306695 0.280393 0.256291 0.234382 0.214102 0.194957 0.176521 0.158175 0.139762 0.121169 0.102482 0.084033 0.066399 0.050268 0.036184 0.024574 

0.003238 0.003798 0.004402 0.005042 0.005717 0.006423 0.007159 0.007920 0.008696 0.009482 0.010284 0.011101 0.011938 0.012797 0.013695 0.014660 0.015722 0.016906 0.018262 0.019852 0.021766 0.024127 0.027083 0.030771 0.035345 0.040879 0.047556 0.055602 0.065227 0.076909 0.090822 0.107148 0.125854 0.146892 0.170362 0.196102 0.224211 0.254767 0.287826 0.323093 0.360550 0.400012 0.440900 0.482116 0.523060 0.562396 0.598950 0.631600 0.659150 0.680983 0.696442 0.704965 0.706394 0.700657 0.687882 0.668524 0.643526 0.614066 0.581046 0.545790 0.509365 0.472616 0.436184 0.400772 0.367294 0.336053 0.307275 0.280865 0.256682 0.234721 0.214392 0.195200 0.176727 0.158347 0.139897 0.121269 0.102551 0.084075 0.066418 0.050267 0.036170 0.024552 

0.003032 0.003548 0.004121 0.004749 0.005431 0.006172 0.006986 0.007863 0.008795 0.009780 0.010831 0.011944 0.013113 0.014337 0.015627 0.017009 0.018496 0.020121 0.021907 0.023927 0.026311 0.029175 0.032645 0.036884 0.042039 0.048162 0.055380 0.063917 0.074056 0.086211 0.100548 0.117284 0.136587 0.158176 0.182238 0.208623 0.237314 0.268368 0.301800 0.337439 0.375252 0.415036 0.456085 0.497434 0.538240 0.577275 0.613367 0.645408 0.672167 0.693060 0.707470 0.714917 0.715234 0.708407 0.694576 0.674210 0.648285 0.617975 0.584243 0.548363 0.511403 0.474232 0.437470 0.401797 0.368114 0.336718 0.307822 0.281309 0.257049 0.235041 0.214664 0.195429 0.176917 0.158505 0.140019 0.121358 0.102612 0.084110 0.066430 0.050262 0.036153 0.024528 

0.003175 0.003767 0.004431 0.005169 0.005984 0.006881 0.007869 0.008955 0.010135 0.011417 0.012804 0.014277 0.015828 0.017454 0.019162 0.020958 0.022855 0.024910 0.027137 0.029617 0.032449 0.035773 0.039756 0.044442 0.050029 0.056594 0.064297 0.073315 0.083923 0.096549 0.111372 0.128599 0.148325 0.170345 0.194873 0.221846 0.251100 0.282642 0.316506 0.352562 0.390686 0.430697 0.471863 0.513222 0.553824 0.592437 0.627997 0.659344 0.685268 0.705153 0.718496 0.724817 0.724005 0.716056 0.701145 0.679768 0.652923 0.621771 0.587331 0.550845 0.513351 0.475773 0.438688 0.402768 0.368888 0.337346 0.308336 0.281725 0.257393 0.235341 0.214919 0.195641 0.177094 0.158651 0.140131 0.121438 0.102664 0.084138 0.066437 0.050252 0.036133 0.024502 

0.003708 0.004501 0.005402 0.006416 0.007530 0.008751 0.010080 0.011513 0.013044 0.014673 0.016403 0.018233 0.020151 0.022157 0.024272 0.026484 0.028784 0.031241 0.033922 0.036889 0.040235 0.044061 0.048452 0.053547 0.059457 0.066384 0.074431 0.083765 0.094775 0.107853 0.123171 0.140848 0.160860 0.183284 0.208186 0.235598 0.265357 0.297440 0.331823 0.368329 0.406835 0.446961 0.488174 0.529489 0.569781 0.607887 0.642819 0.673410 0.698426 0.717268 0.729479 0.734643 0.732692 0.723585 0.707576 0.685192 0.657432 0.625452 0.590304 0.553225 0.515209 0.477239 0.439838 0.403681 0.369614 0.337938 0.308816 0.282114 0.257715 0.235619 0.215156 0.195838 0.177256 0.158784 0.140231 0.121508 0.102708 0.084159 0.066438 0.050238 0.036109 0.024474 

0.006675 0.007643 0.008712 0.009892 0.011187 0.012596 0.014137 0.015803 0.017584 0.019477 0.021496 0.023638 0.025905 0.028287 0.030783 0.033401 0.036134 0.039006 0.042079 0.045425 0.049125 0.053289 0.058007 0.063531 0.069943 0.077246 0.085624 0.095245 0.106493 0.119825 0.135422 0.153392 0.173904 0.196825 0.222003 0.249736 0.279964 0.312654 0.347624 0.384629 0.423538 0.463783 0.505002 0.546105 0.586031 0.623579 0.657799 0.687570 0.711617 0.729367 0.740395 0.744368 0.741275 0.730986 0.713865 0.690474 0.661804 0.629010 0.593170 0.555501 0.516974 0.478625 0.440920 0.404536 0.370293 0.338491 0.309262 0.282476 0.258014 0.235877 0.215374 0.196019 0.177404 0.158905 0.140319 0.121568 0.102743 0.084172 0.066434 0.050220 0.036082 0.024444 

0.010025 0.011276 0.012632 0.014098 0.015672 0.017362 0.019176 0.021115 0.023175 0.025360 0.027667 0.030117 0.032738 0.035507 0.038395 0.041395 0.044518 0.047817 0.051324 0.055075 0.059139 0.063627 0.068699 0.074551 0.081231 0.088865 0.097555 0.107474 0.118986 0.132459 0.148193 0.166454 0.187271 0.210464 0.236040 0.264136 0.294922 0.328292 0.363885 0.401405 0.440712 0.481154 0.522195 0.563008 0.602522 0.639463 0.672925 0.701799 0.724846 0.741426 0.751242 0.753996 0.749717 0.738239 0.720001 0.695607 0.666032 0.632446 0.595928 0.557669 0.518651 0.479932 0.441931 0.405333 0.370924 0.339006 0.309674 0.282810 0.258293 0.236114 0.215574 0.196184 0.177537 0.159014 0.140396 0.121617 0.102769 0.084179 0.066423 0.050197 0.036052 0.024411 

0.013257 0.014769 0.016405 0.018165 0.020049 0.022065 0.024220 0.026515 0.028944 0.031508 0.034218 0.037077 0.040083 0.043231 0.046519 0.049957 0.053528 0.057242 0.061148 0.065298 0.069760 0.074669 0.080126 0.086225 0.093078 0.100866 0.109726 0.119852 0.131585 0.145196 0.161096 0.179679 0.200755 0.224288 0.250315 0.279004 0.310408 0.344486 0.380733 0.418717 0.458330 0.498897 0.539771 0.580239 0.619239 0.655547 0.688176 0.716076 0.738072 0.753434 0.761992 0.763483 0.757997 0.745323 0.725987 0.700597 0.670117 0.635757 0.598567 0.559728 0.520243 0.481158 0.442873 0.406071 0.371507 0.339480 0.310053 0.283118 0.258551 0.236331 0.215756 0.196335 0.177656 0.159109 0.140462 0.121656 0.102787 0.084177 0.066406 0.050169 0.036018 0.024376 

0.016262 0.017929 0.019738 0.021692 0.023799 0.026074 0.028518 0.031140 0.033931 0.036884 0.040006 0.043289 0.046735 0.050338 0.054096 0.058012 0.062086 0.066316 0.070725 0.075365 0.080284 0.085547 0.091272 0.097572 0.104583 0.112457 0.121446 0.131829 0.143906 0.157873 0.174035 0.192770 0.214108 0.238083 0.264765 0.294248 0.326453 0.361200 0.398028 0.436476 0.476374 0.516979 0.557656 0.597764 0.636180 0.671787 0.703522 0.730413 0.751266 0.765365 0.772628 0.772840 0.766106 0.752232 0.731816 0.705432 0.674055 0.638944 0.601086 0.561684 0.521749 0.482305 0.443746 0.406752 0.372043 0.339914 0.310399 0.283398 0.258786 0.236527 0.215919 0.196469 0.177760 0.159191 0.140517 0.121686 0.102796 0.084169 0.066384 0.050138 0.035981 0.024339 

0.017406 0.019392 0.021549 0.023883 0.026395 0.029087 0.031961 0.035014 0.038233 0.041613 0.045167 0.048889 0.052773 0.056816 0.061009 0.065344 0.069851 0.074540 0.079376 0.084375 0.089631 0.095250 0.101289 0.107837 0.115002 0.123035 0.132296 0.143008 0.155464 0.169895 0.186403 0.205373 0.226997 0.251643 0.279171 0.309601 0.342749 0.378288 0.415695 0.454719 0.494839 0.535425 0.575847 0.615583 0.653368 0.688164 0.718960 0.744754 0.764396 0.777207 0.783143 0.782043 0.774028 0.758965 0.737465 0.710104 0.677851 0.642010 0.603496 0.563541 0.523171 0.483372 0.444547 0.407377 0.372532 0.340308 0.310714 0.283653 0.258998 0.236703 0.216064 0.196587 0.177850 0.159259 0.140560 0.121704 0.102796 0.084153 0.066356 0.050101 0.035941 0.024300 

0.019134 0.021307 0.023660 0.026201 0.028932 0.031856 0.034969 0.038273 0.041755 0.045413 0.049261 0.053302 0.057534 0.061944 0.066516 0.071249 0.076124 0.081134 0.086289 0.091627 0.097227 0.103151 0.109468 0.116237 0.123664 0.132154 0.141855 0.152930 0.165779 0.180685 0.197692 0.217268 0.239690 0.265148 0.293716 0.325153 0.359300 0.395644 0.433807 0.473423 0.513767 0.554283 0.594537 0.633712 0.670783 0.704710 0.734455 0.759077 0.777428 0.788916 0.793501 0.791075 0.781763 0.765506 0.742927 0.714603 0.681500 0.644944 0.605786 0.565302 0.524510 0.484359 0.445277 0.407945 0.372976 0.340662 0.311000 0.283881 0.259187 0.236857 0.216189 0.196689 0.177926 0.159314 0.140591 0.121713 0.102787 0.084130 0.066322 0.050060 0.035898 0.024258 

0.021583 0.023729 0.026071 0.028619 0.031377 0.034358 0.037564 0.040991 0.044635 0.048495 0.052568 0.056853 0.061332 0.065985 0.070812 0.075818 0.080989 0.086328 0.091829 0.097511 0.103386 0.109531 0.116055 0.123099 0.130893 0.139743 0.149929 0.161574 0.174933 0.190372 0.208133 0.228570 0.251916 0.278630 0.308558 0.341232 0.376384 0.413507 0.452358 0.492470 0.533099 0.573701 0.613722 0.652227 0.688446 0.721379 0.750006 0.773347 0.790327 0.800454 0.803707 0.799932 0.789303 0.771855 0.748198 0.718931 0.685010 0.647741 0.607960 0.566963 0.525759 0.485268 0.445937 0.408455 0.373374 0.340976 0.311256 0.284084 0.259353 0.236990 0.216297 0.196775 0.177987 0.159355 0.140611 0.121712 0.102770 0.084100 0.066282 0.050015 0.035851 0.024214 

0.022362 0.024731 0.027303 0.030083 0.033079 0.036294 0.039726 0.043371 0.047228 0.051294 0.055578 0.060076 0.064757 0.069602 0.074607 0.079778 0.085144 0.090694 0.096450 0.102399 0.108570 0.114989 0.121803 0.129173 0.137354 0.146600 0.157160 0.169286 0.183254 0.199352 0.217959 0.239417 0.264022 0.292179 0.323721 0.357711 0.393880 0.431862 0.471350 0.511900 0.552780 0.593518 0.633245 0.671012 0.706326 0.738168 0.765522 0.787510 0.803092 0.811844 0.813735 0.808598 0.796662 0.778002 0.753274 0.723084 0.688368 0.650395 0.610015 0.568520 0.526916 0.486099 0.446527 0.408909 0.373727 0.341252 0.311481 0.284260 0.259497 0.237102 0.216387 0.196845 0.178034 0.159383 0.140619 0.121700 0.102743 0.084062 0.066236 0.049965 0.035801 0.024168 

0.024150 0.026614 0.029286 0.032187 0.035315 0.038667 0.042241 0.046031 0.050027 0.054223 0.058628 0.063242 0.068045 0.073018 0.078150 0.083445 0.088893 0.094495 0.100296 0.106329 0.112598 0.119222 0.126325 0.134142 0.142881 0.152710 0.163783 0.176397 0.191023 0.208066 0.227778 0.250534 0.276556 0.306171 0.339062 0.374459 0.411776 0.450720 0.490913 0.531774 0.572868 0.613620 0.652971 0.689987 0.724312 0.754972 0.780957 0.801541 0.815688 0.823074 0.823567 0.817055 0.803821 0.783939 0.758151 0.727058 0.691564 0.652898 0.611950 0.569971 0.527981 0.486849 0.447056 0.409310 0.374033 0.341490 0.311675 0.284412 0.259619 0.237192 0.216458 0.196897 0.178067 0.159398 0.140616 0.121679 0.102709 0.084017 0.066185 0.049910 0.035748 0.024120 

0.026503 0.029108 0.031920 0.034933 0.038151 0.041580 0.045216 0.049056 0.053097 0.057337 0.061777 0.066408 0.071219 0.076193 0.081316 0.086597 0.092040 0.097668 0.103532 0.109648 0.116081 0.122944 0.130408 0.138603 0.147770 0.158066 0.169797 0.183238 0.198795 0.216911 0.238010 0.262159 0.289682 0.320663 0.354898 0.391628 0.430206 0.470198 0.510988 0.552090 0.593312 0.633929 0.672795 0.709066 0.742310 0.771666 0.796259 0.815386 0.828068 0.834064 0.833157 0.825280 0.810753 0.789671 0.762815 0.730841 0.694577 0.655242 0.613755 0.571317 0.528953 0.487519 0.447525 0.409660 0.374296 0.341691 0.311839 0.284537 0.259718 0.237263 0.216512 0.196934 0.178084 0.159399 0.140600 0.121648 0.102665 0.083964 0.066127 0.049851 0.035692 0.024069 

0.030018 0.032634 0.035427 0.038404 0.041577 0.044949 0.048523 0.052294 0.056257 0.060413 0.064773 0.069335 0.074083 0.079014 0.084125 0.089421 0.094896 0.100599 0.106582 0.112865 0.119533 0.126693 0.134482 0.143070 0.152726 0.163694 0.176244 0.190713 0.207448 0.226757 0.249115 0.274809 0.303921 0.336293 0.371741 0.409682 0.449450 0.490357 0.531663 0.573028 0.614183 0.654424 0.692705 0.728128 0.760219 0.788216 0.811362 0.828986 0.840212 0.844776 0.842483 0.833253 0.817427 0.795164 0.767261 0.734421 0.697403 0.657428 0.615428 0.572556 0.529828 0.488110 0.447929 0.409957 0.374515 0.341855 0.311971 0.284635 0.259793 0.237312 0.216549 0.196954 0.178087 0.159386 0.140573 0.121606 0.102613 0.083905 0.066063 0.049788 0.035632 0.024016 

0.032243 0.034864 0.037654 0.040629 0.043801 0.047172 0.050746 0.054521 0.058495 0.062673 0.067065 0.071684 0.076514 0.081540 0.086762 0.092179 0.097792 0.103636 0.109775 0.116265 0.123199 0.130661 0.138891 0.148069 0.158378 0.170148 0.183684 0.199265 0.217231 0.237985 0.261706 0.288844 0.319409 0.353164 0.389865 0.428851 0.469600 0.511201 0.552942 0.594475 0.635375 0.675092 0.712637 0.747098 0.777954 0.804554 0.826215 0.842330 0.852103 0.855215 0.851525 0.840944 0.823818 0.800412 0.771501 0.737793 0.700046 0.659460 0.616971 0.573683 0.530609 0.488623 0.448272 0.410202 0.374688 0.341981 0.312072 0.284706 0.259844 0.237340 0.216567 0.196959 0.178075 0.159360 0.140535 0.121555 0.102552 0.083838 0.065994 0.049720 0.035569 0.023961 

0.030432 0.033273 0.036315 0.039561 0.043013 0.046672 0.050536 0.054613 0.058902 0.063400 0.068118 0.073057 0.078216 0.083589 0.089166 0.094959 0.100987 0.107256 0.113795 0.120711 0.128116 0.136147 0.144972 0.154777 0.165841 0.178489 0.193077 0.209863 0.229149 0.251209 0.276345 0.304853 0.336750 0.371724 0.409417 0.449370 0.490835 0.532843 0.574803 0.616308 0.656808 0.695821 0.732543 0.765923 0.795479 0.820675 0.840794 0.855393 0.863663 0.865324 0.860225 0.848305 0.829910 0.805394 0.775507 0.740951 0.702504 0.661330 0.618383 0.574696 0.531289 0.489059 0.448556 0.410397 0.374819 0.342071 0.312142 0.284750 0.259870 0.237347 0.216568 0.196946 0.178047 0.159320 0.140485 0.121493 0.102482 0.083763 0.065918 0.049647 0.035502 0.023904 

0.029056 0.031971 0.035116 0.038498 0.042120 0.045976 0.050066 0.054392 0.059026 0.063906 0.069061 0.074479 0.080142 0.086050 0.092216 0.098635 0.105318 0.112302 0.119621 0.127341 0.135588 0.144524 0.154230 0.164914 0.176853 0.190480 0.206046 0.223806 0.244134 0.267255 0.293590 0.323305 0.356332 0.392364 0.430907 0.471471 0.513271 0.555380 0.597312 0.638581 0.678537 0.716681 0.752361 0.784580 0.812825 0.836544 0.855057 0.868096 0.874840 0.875056 0.868550 0.855310 0.835689 0.810105 0.779267 0.743891 0.704772 0.663040 0.619661 0.575590 0.531868 0.489417 0.448782 0.410542 0.374908 0.342127 0.312180 0.284766 0.259874 0.237333 0.216550 0.196918 0.178005 0.159268 0.140423 0.121421 0.102403 0.083681 0.065837 0.049570 0.035432 0.023844 

0.031187 0.034136 0.037324 0.040760 0.044459 0.048437 0.052708 0.057292 0.062192 0.067411 0.072956 0.078833 0.085045 0.091583 0.098439 0.105599 0.113077 0.120895 0.129083 0.137695 0.146863 0.156721 0.167442 0.179147 0.192116 0.206713 0.223104 0.241694 0.262853 0.287003 0.314232 0.344844 0.378648 0.415321 0.454295 0.495104 0.536895 0.578813 0.620416 0.661189 0.700464 0.737674 0.772132 0.803099 0.829977 0.852106 0.868968 0.880374 0.885644 0.884395 0.876466 0.861945 0.841137 0.814532 0.782774 0.746614 0.706855 0.664596 0.620800 0.576365 0.532351 0.489703 0.448946 0.410637 0.374958 0.342151 0.312185 0.284755 0.259854 0.237300 0.216515 0.196874 0.177949 0.159202 0.140350 0.121340 0.102316 0.083592 0.065750 0.049488 0.035359 0.023782 

0.034630 0.037694 0.041018 0.044629 0.048536 0.052760 0.057319 0.062230 0.067512 0.073180 0.079243 0.085705 0.092556 0.099798 0.107425 0.115428 0.123800 0.132547 0.141725 0.151389 0.161654 0.172619 0.184434 0.197238 0.211239 0.226762 0.244188 0.263769 0.285784 0.310636 0.338512 0.369598 0.403778 0.440732 0.479841 0.520415 0.561833 0.603247 0.644182 0.684162 0.722617 0.758729 0.791860 0.821443 0.846809 0.867271 0.882463 0.892204 0.896015 0.893292 0.883968 0.868182 0.846243 0.818661 0.786012 0.749111 0.708746 0.665993 0.621793 0.577018 0.532734 0.489912 0.449047 0.410681 0.374970 0.342143 0.312160 0.284716 0.259809 0.237246 0.216461 0.196814 0.177877 0.159122 0.140265 0.121248 0.102220 0.083495 0.065657 0.049402 0.035283 0.023718 

0.036447 0.039965 0.043789 0.047942 0.052439 0.057295 0.062522 0.068136 0.074155 0.080580 0.087422 0.094691 0.102391 0.110530 0.119101 0.128098 0.137529 0.147421 0.157779 0.168638 0.180048 0.192158 0.205127 0.219103 0.234318 0.251051 0.269597 0.290125 0.312956 0.338396 0.366541 0.397771 0.432002 0.468776 0.507507 0.547426 0.588156 0.628660 0.668510 0.707524 0.744905 0.779722 0.811428 0.839483 0.863229 0.881986 0.895467 0.903594 0.905891 0.901731 0.891032 0.874017 0.851003 0.822479 0.788980 0.751380 0.710448 0.667226 0.622641 0.577551 0.533019 0.490044 0.449088 0.410677 0.374946 0.342099 0.312106 0.284653 0.259739 0.237172 0.216389 0.196738 0.177790 0.159030 0.140168 0.121146 0.102115 0.083391 0.065557 0.049311 0.035203 0.023651 

0.038675 0.042741 0.047164 0.051963 0.057153 0.062745 0.068758 0.075206 0.082107 0.089471 0.097317 0.105641 0.114436 0.123709 0.133432 0.143620 0.154282 0.165432 0.177052 0.189155 0.201789 0.215103 0.229234 0.244393 0.260857 0.278834 0.298470 0.319974 0.343503 0.369293 0.397670 0.428852 0.462828 0.499154 0.537067 0.575954 0.615491 0.654793 0.693387 0.731118 0.767164 0.800526 0.830657 0.857080 0.879086 0.896137 0.907927 0.914453 0.915229 0.909672 0.897652 0.879441 0.855413 0.825987 0.791680 0.753422 0.711949 0.668295 0.623346 0.577967 0.533212 0.490101 0.449076 0.410623 0.374882 0.342020 0.312019 0.284565 0.259643 0.237079 0.216298 0.196645 0.177689 0.158924 0.140060 0.121034 0.102001 0.083280 0.065452 0.049216 0.035120 0.023582 

0.045474 0.049889 0.054685 0.059887 0.065524 0.071617 0.078192 0.085277 0.092896 0.101065 0.109775 0.119040 0.128870 0.139262 0.150188 0.161616 0.173545 0.186001 0.198997 0.212540 0.226652 0.241399 0.256931 0.273387 0.290972 0.309871 0.330419 0.352647 0.376723 0.402773 0.431153 0.462245 0.495729 0.531117 0.567877 0.605495 0.643502 0.681359 0.718507 0.754725 0.789215 0.820926 0.849373 0.874088 0.894318 0.909629 0.919769 0.924728 0.923988 0.917073 0.903809 0.884458 0.859447 0.829165 0.794106 0.755226 0.713250 0.669194 0.623912 0.578266 0.533315 0.490089 0.449012 0.410519 0.374776 0.341907 0.311900 0.284450 0.259524 0.236965 0.216188 0.196537 0.177573 0.158805 0.139940 0.120911 0.101878 0.083161 0.065341 0.049115 0.035034 0.023511 

0.051823 0.056916 0.062431 0.068389 0.074810 0.081713 0.089129 0.097082 0.105581 0.114650 0.124314 0.134596 0.145505 0.157036 0.169168 0.181871 0.195119 0.208906 0.223248 0.238184 0.253797 0.270126 0.287099 0.304823 0.323531 0.343472 0.364799 0.387672 0.412222 0.438552 0.466880 0.497367 0.529908 0.564053 0.599441 0.635577 0.671932 0.708075 0.743530 0.778001 0.810814 0.840797 0.867479 0.890385 0.908828 0.922401 0.930941 0.934350 0.932158 0.923902 0.909464 0.889035 0.863086 0.832000 0.796246 0.756787 0.714348 0.669918 0.624337 0.578448 0.533325 0.490012 0.448885 0.410367 0.374626 0.341758 0.311750 0.284308 0.259383 0.236831 0.216059 0.196413 0.177443 0.158673 0.139808 0.120779 0.101746 0.083035 0.065224 0.049011 0.034944 0.023438 

0.059751 0.065403 0.071522 0.078136 0.085271 0.092964 0.101229 0.110081 0.119537 0.129613 0.140332 0.151715 0.163766 0.176477 0.189842 0.203838 0.218452 0.233678 0.249512 0.265988 0.283098 0.300810 0.319128 0.338140 0.358023 0.378995 0.401099 0.424455 0.449246 0.475490 0.503346 0.533123 0.564551 0.597321 0.631136 0.665624 0.700205 0.734541 0.768219 0.800937 0.831797 0.859929 0.884799 0.905851 0.922518 0.934422 0.941387 0.943282 0.939692 0.930142 0.914583 0.893154 0.866329 0.834487 0.798096 0.758107 0.715245 0.670466 0.624619 0.578512 0.533248 0.489867 0.448695 0.410168 0.374433 0.341574 0.311566 0.284136 0.259218 0.236677 0.215911 0.196274 0.177298 0.158527 0.139664 0.120636 0.101606 0.082901 0.065101 0.048902 0.034851 0.023362 

0.066460 0.072772 0.079594 0.086954 0.094883 0.103413 0.112570 0.122382 0.132872 0.144054 0.155961 0.168602 0.181975 0.196058 0.210855 0.226337 0.242482 0.259279 0.276698 0.294717 0.313342 0.332517 0.352211 0.372517 0.393542 0.415371 0.438061 0.461774 0.486589 0.512677 0.540085 0.568863 0.598952 0.630277 0.662452 0.695161 0.728004 0.760443 0.792234 0.823005 0.851911 0.878176 0.901193 0.920387 0.935344 0.945608 0.951052 0.951473 0.946536 0.935771 0.919173 0.896819 0.869188 0.836630 0.799651 0.759179 0.715956 0.670844 0.624757 0.578467 0.533081 0.489650 0.448443 0.409921 0.374197 0.341351 0.311349 0.283937 0.259029 0.236504 0.215746 0.196119 0.177139 0.158368 0.139509 0.120483 0.101457 0.082760 0.064972 0.048788 0.034755 0.023285 

0.072111 0.079072 0.086614 0.094773 0.103580 0.113071 0.123268 0.134200 0.145890 0.158349 0.171605 0.185661 0.200494 0.216078 0.232371 0.249350 0.266984 0.285252 0.304150 0.323615 0.343607 0.364111 0.385102 0.406561 0.428602 0.451254 0.474552 0.498582 0.523371 0.549173 0.576114 0.604091 0.632881 0.662524 0.692935 0.723865 0.754855 0.785410 0.815224 0.843975 0.870975 0.895359 0.916499 0.933967 0.947237 0.955874 0.959858 0.958876 0.952669 0.940790 0.923227 0.900032 0.871668 0.838437 0.800920 0.760006 0.716465 0.671059 0.624752 0.578315 0.532824 0.489359 0.448143 0.409628 0.373918 0.341092 0.311102 0.283709 0.258818 0.236310 0.215562 0.195947 0.176966 0.158196 0.139341 0.120319 0.101298 0.082611 0.064837 0.048670 0.034655 0.023204 

0.078926 0.086566 0.094849 0.103814 0.113497 0.123933 0.135146 0.147159 0.159978 0.173611 0.188073 0.203363 0.219482 0.236388 0.254044 0.272418 0.291423 0.311022 0.331180 0.351883 0.373120 0.394877 0.417071 0.439641 0.462541 0.485899 0.509722 0.534005 0.558862 0.584432 0.610753 0.637770 0.665363 0.693458 0.722194 0.751250 0.780344 0.808952 0.836838 0.863656 0.888748 0.911273 0.930623 0.946409 0.958059 0.965204 0.967754 0.965469 0.958104 0.945190 0.926730 0.902779 0.873735 0.839915 0.801908 0.760596 0.716769 0.671114 0.624601 0.578048 0.532480 0.488996 0.447790 0.409283 0.373593 0.340794 0.310821 0.283452 0.258583 0.236097 0.215361 0.195757 0.176779 0.158011 0.139162 0.120146 0.101132 0.082456 0.064696 0.048547 0.034552 0.023122 

0.087961 0.096224 0.105159 0.114810 0.125209 0.136389 0.148376 0.161191 0.174853 0.189380 0.204784 0.221060 0.238199 0.256165 0.274906 0.294391 0.314575 0.335409 0.356820 0.378781 0.401232 0.424068 0.447220 0.470640 0.494275 0.518192 0.542457 0.566970 0.591727 0.616958 0.642661 0.668769 0.695248 0.722037 0.749227 0.776611 0.803944 0.830723 0.856770 0.881795 0.905074 0.925815 0.943435 0.957605 0.967766 0.973562 0.974751 0.971258 0.962832 0.948996 0.929687 0.905046 0.875386 0.841061 0.802624 0.760957 0.716875 0.671006 0.624307 0.577664 0.532055 0.488558 0.447377 0.408887 0.373227 0.340458 0.310507 0.283167 0.258324 0.235862 0.215141 0.195551 0.176577 0.157813 0.138971 0.119961 0.100956 0.082292 0.064549 0.048419 0.034446 0.023037 

0.096307 0.105127 0.114636 0.124870 0.135865 0.147656 0.160279 0.173761 0.188116 0.203359 0.219499 0.236540 0.254484 0.273306 0.292977 0.313465 0.334751 0.356739 0.379314 0.402350 0.425773 0.449567 0.473660 0.497927 0.522375 0.546915 0.571557 0.596233 0.620858 0.645643 0.670729 0.696066 0.721756 0.747496 0.773437 0.799499 0.825208 0.850435 0.874824 0.898147 0.919779 0.938828 0.954794 0.967499 0.976323 0.980867 0.980812 0.976236 0.966839 0.952164 0.932129 0.906825 0.876623 0.841861 0.803064 0.761094 0.716788 0.670741 0.623880 0.577165 0.531548 0.488046 0.446905 0.408439 0.372820 0.340082 0.310160 0.282854 0.258042 0.235607 0.214903 0.195329 0.176361 0.157601 0.138768 0.119767 0.100771 0.082121 0.064396 0.048287 0.034336 0.022950 

0.100997 0.110271 0.120267 0.131026 0.142581 0.154963 0.168201 0.182317 0.197328 0.213258 0.230127 0.247934 0.266662 0.286304 0.306832 0.328227 0.350423 0.373357 0.396916 0.420976 0.445412 0.470144 0.495121 0.520277 0.545526 0.570747 0.595790 0.620697 0.645456 0.670119 0.694847 0.719617 0.744471 0.769395 0.794490 0.819507 0.843968 0.867766 0.890701 0.912487 0.932622 0.950150 0.964628 0.976024 0.983677 0.987082 0.985951 0.980400 0.970121 0.954693 0.934017 0.908120 0.877450 0.842306 0.803226 0.761015 0.716502 0.670312 0.623317 0.576558 0.530959 0.487465 0.446373 0.407940 0.372368 0.339671 0.309780 0.282514 0.257735 0.235331 0.214647 0.195089 0.176131 0.157377 0.138553 0.119562 0.100578 0.081943 0.064237 0.048151 0.034223 0.022861 

0.102449 0.112061 0.122422 0.133564 0.145525 0.158340 0.172038 0.186643 0.202174 0.218640 0.236063 0.254451 0.273804 0.294109 0.315329 0.337436 0.360375 0.384097 0.408503 0.433494 0.458970 0.484797 0.510816 0.536917 0.562947 0.588795 0.614382 0.639676 0.664737 0.689612 0.714373 0.738883 0.763321 0.787751 0.812171 0.836329 0.859808 0.882449 0.904193 0.924684 0.943411 0.959611 0.972829 0.983041 0.989728 0.992141 0.990099 0.983729 0.972683 0.956574 0.935324 0.908927 0.877854 0.842396 0.803103 0.760707 0.716013 0.669717 0.622624 0.575843 0.530284 0.486817 0.445778 0.407393 0.371874 0.339223 0.309368 0.282147 0.257405 0.235035 0.214371 0.194833 0.175886 0.157140 0.138326 0.119347 0.100375 0.081758 0.064072 0.048009 0.034107 0.022770 

0.102537 0.112125 0.122478 0.133634 0.145633 0.158515 0.172314 0.187057 0.202765 0.219464 0.237177 0.255911 0.275663 0.296420 0.318155 0.340808 0.364331 0.388717 0.413869 0.439623 0.465857 0.492471 0.519357 0.546278 0.573166 0.599868 0.626235 0.652291 0.678029 0.703489 0.728620 0.753381 0.777940 0.802277 0.826277 0.849837 0.872592 0.894459 0.915217 0.934610 0.952086 0.967121 0.979337 0.988574 0.994410 0.996004 0.993224 0.986177 0.974478 0.957792 0.936064 0.909244 0.877822 0.842130 0.802692 0.760165 0.715335 0.668964 0.621806 0.575022 0.529524 0.486102 0.445121 0.406797 0.371337 0.338737 0.308925 0.281755 0.257052 0.234720 0.214077 0.194559 0.175627 0.156890 0.138088 0.119121 0.100164 0.081564 0.063901 0.047864 0.033988 0.022676 

0.099079 0.108547 0.118783 0.129828 0.141723 0.154518 0.168256 0.182969 0.198692 0.215451 0.233270 0.252170 0.272154 0.293205 0.315297 0.338408 0.362482 0.387454 0.413231 0.439719 0.466755 0.494163 0.521793 0.549482 0.577211 0.604796 0.632133 0.659134 0.685808 0.712053 0.737738 0.762958 0.787880 0.812420 0.836464 0.859733 0.882053 0.903458 0.923531 0.942032 0.958559 0.972684 0.984084 0.992561 0.997653 0.998622 0.995298 0.987707 0.975472 0.958334 0.936213 0.909067 0.877353 0.841510 0.801994 0.759392 0.714470 0.668054 0.620863 0.574093 0.528684 0.485314 0.444398 0.406150 0.370757 0.338219 0.308452 0.281336 0.256676 0.234384 0.213765 0.194268 0.175353 0.156626 0.137839 0.118885 0.099944 0.081364 0.063724 0.047713 0.033865 0.022580 

0.092166 0.101368 0.111349 0.122156 0.133837 0.146440 0.160014 0.174602 0.190241 0.206961 0.224814 0.243812 0.263963 0.285262 0.307684 0.331191 0.355734 0.381231 0.407602 0.434691 0.462369 0.490473 0.518821 0.547344 0.575938 0.604472 0.632795 0.660769 0.688297 0.715279 0.741622 0.767487 0.792971 0.817975 0.842286 0.865635 0.887912 0.909151 0.928875 0.946798 0.962685 0.976173 0.987016 0.994907 0.999441 0.999951 0.996288 0.988284 0.975649 0.958175 0.935763 0.908409 0.876474 0.840543 0.801018 0.758389 0.713427 0.666988 0.619800 0.573057 0.527757 0.484456 0.443612 0.405450 0.370137 0.337666 0.307951 0.280890 0.256281 0.234029 0.213434 0.193961 0.175063 0.156349 0.137577 0.118639 0.099715 0.081156 0.063542 0.047558 0.033739 0.022482 

0.085900 0.094621 0.104122 0.114456 0.125679 0.137848 0.151012 0.165219 0.180511 0.196933 0.214537 0.233357 0.253393 0.274649 0.297129 0.320770 0.345515 0.371298 0.398009 0.425509 0.453670 0.482362 0.511420 0.540710 0.570072 0.599381 0.628479 0.657148 0.685289 0.712942 0.740066 0.766774 0.793101 0.818760 0.843595 0.867397 0.890030 0.911381 0.931153 0.948909 0.964476 0.977646 0.988133 0.995616 0.999760 1.000000 0.996145 0.987890 0.974998 0.957311 0.934708 0.907241 0.875197 0.839232 0.799751 0.757152 0.712209 0.665771 0.618616 0.571926 0.526745 0.483528 0.442765 0.404698 0.369473 0.337077 0.307421 0.280418 0.255863 0.233654 0.213087 0.193638 0.174759 0.156059 0.137304 0.118383 0.099477 0.080941 0.063353 0.047399 0.033609 0.022381 

0.080626 0.088841 0.097826 0.107645 0.118353 0.130005 0.142664 0.156383 0.171211 0.187193 0.204381 0.222819 0.242535 0.263536 0.285823 0.309352 0.334058 0.359854 0.386631 0.414257 0.442594 0.471507 0.500882 0.530537 0.560362 0.590129 0.619625 0.648651 0.677276 0.705569 0.733477 0.761019 0.788300 0.814935 0.840616 0.865165 0.888421 0.910195 0.930344 0.948304 0.963894 0.976991 0.987338 0.994650 0.998584 0.998751 0.994862 0.986536 0.973518 0.955757 0.933075 0.905579 0.873526 0.837593 0.798201 0.755687 0.710801 0.664404 0.617311 0.570711 0.525651 0.482527 0.441859 0.403893 0.368766 0.336451 0.306861 0.279920 0.255425 0.233259 0.212722 0.193298 0.174440 0.155756 0.137018 0.118115 0.099231 0.080718 0.063158 0.047235 0.033477 0.022279 

0.074842 0.082788 0.091486 0.100990 0.111358 0.122656 0.134942 0.148269 0.162690 0.178255 0.195015 0.213015 0.232278 0.252821 0.274651 0.297749 0.322053 0.347490 0.373966 0.401364 0.429531 0.458306 0.487592 0.517194 0.546961 0.576744 0.606420 0.635742 0.664803 0.693714 0.722489 0.751018 0.779150 0.806776 0.833597 0.859157 0.883261 0.905821 0.926549 0.944993 0.960839 0.974147 0.984611 0.992002 0.995965 0.996211 0.992442 0.984219 0.971214 0.953524 0.930880 0.903436 0.871461 0.835626 0.796374 0.753992 0.709201 0.662880 0.615894 0.569397 0.524476 0.481453 0.440895 0.403037 0.368015 0.335786 0.306273 0.279397 0.254967 0.232843 0.212340 0.192942 0.174105 0.155440 0.136721 0.117838 0.098975 0.080488 0.062958 0.047066 0.033340 0.022174 

0.071283 0.078990 0.087422 0.096630 0.106671 0.117604 0.129479 0.142356 0.156287 0.171316 0.187495 0.204863 0.223454 0.243284 0.264357 0.286668 0.310175 0.334856 0.360620 0.387341 0.414875 0.443052 0.471742 0.500804 0.530244 0.559896 0.589534 0.619034 0.648519 0.678037 0.707561 0.736895 0.766004 0.794706 0.822690 0.849477 0.874791 0.898400 0.919933 0.939051 0.955457 0.969181 0.979975 0.987695 0.991924 0.992416 0.988894 0.980938 0.968114 0.950588 0.928106 0.900798 0.868998 0.833361 0.794278 0.752077 0.707422 0.661200 0.614373 0.567995 0.523221 0.480306 0.439876 0.402134 0.367222 0.335081 0.305652 0.278849 0.254487 0.232408 0.211940 0.192570 0.173757 0.155111 0.136412 0.117550 0.098711 0.080250 0.062751 0.046893 0.033201 0.022066 

0.071339 0.078768 0.086884 0.095743 0.105395 0.115891 0.127282 0.139620 0.152946 0.167301 0.182730 0.199273 0.216959 0.235809 0.255851 0.277082 0.299458 0.322964 0.347536 0.373106 0.399563 0.426729 0.454488 0.482735 0.511426 0.540546 0.569877 0.599329 0.628929 0.658897 0.689081 0.719269 0.749317 0.779283 0.808581 0.836649 0.863324 0.888090 0.910558 0.930530 0.947725 0.962143 0.973517 0.981743 0.986466 0.987384 0.984292 0.976705 0.964216 0.946953 0.924763 0.897684 0.866148 0.830803 0.791929 0.749957 0.705467 0.659383 0.612735 0.566509 0.521886 0.479088 0.438801 0.401186 0.366387 0.334339 0.305000 0.278275 0.253984 0.231952 0.211524 0.192182 0.173394 0.154768 0.136091 0.117252 0.098438 0.080005 0.062539 0.046716 0.033058 0.021957 

0.072065 0.079452 0.087481 0.096188 0.105613 0.115801 0.126797 0.138648 0.151393 0.165072 0.179744 0.195429 0.212161 0.229949 0.248821 0.268771 0.289786 0.311858 0.334966 0.359052 0.384057 0.409902 0.436475 0.463660 0.491463 0.519761 0.548552 0.577777 0.607427 0.637537 0.668115 0.698973 0.729970 0.761054 0.791597 0.820997 0.848990 0.874976 0.898505 0.919533 0.937655 0.953017 0.965241 0.974207 0.979624 0.981174 0.978632 0.971536 0.959518 0.942641 0.920855 0.894115 0.862935 0.827959 0.789346 0.747631 0.703332 0.657430 0.610979 0.564936 0.520469 0.477805 0.437671 0.400188 0.365509 0.333558 0.304315 0.277675 0.253457 0.231475 0.211091 0.191777 0.173017 0.154413 0.135759 0.116944 0.098156 0.079753 0.062320 0.046534 0.032913 0.021845 

0.074256 0.081420 0.089182 0.097579 0.106649 0.116434 0.126976 0.138301 0.150443 0.163437 0.177326 0.192134 0.207882 0.224583 0.242250 0.260906 0.280541 0.301153 0.322788 0.345372 0.368881 0.393271 0.418438 0.444310 0.470857 0.498123 0.526118 0.554833 0.584219 0.614263 0.645043 0.676530 0.708425 0.740368 0.771990 0.802787 0.832079 0.859329 0.884119 0.906241 0.925509 0.941934 0.955189 0.965115 0.971441 0.973804 0.971950 0.965442 0.954012 0.937684 0.916395 0.890110 0.859380 0.824838 0.786553 0.745103 0.701036 0.655338 0.609104 0.563266 0.518970 0.476470 0.436483 0.399139 0.364586 0.332739 0.303599 0.277051 0.252908 0.230979 0.210639 0.191356 0.172625 0.154044 0.135415 0.116625 0.097865 0.079493 0.062096 0.046347 0.032763 0.021731 

0.074078 0.081115 0.088710 0.096899 0.105715 0.115193 0.125370 0.136273 0.147932 0.160371 0.173625 0.187716 0.202672 0.218518 0.235248 0.252879 0.271396 0.290792 0.311066 0.332171 0.354096 0.376841 0.400407 0.424796 0.450039 0.476069 0.503002 0.530957 0.559971 0.589936 0.620819 0.652507 0.684952 0.717669 0.750215 0.782244 0.812820 0.841490 0.867576 0.890958 0.911456 0.929097 0.943548 0.954566 0.961946 0.965272 0.964252 0.958450 0.947757 0.932084 0.911399 0.885704 0.855520 0.821440 0.783540 0.742386 0.698584 0.653112 0.607115 0.561501 0.517395 0.475075 0.435239 0.398039 0.363619 0.331881 0.302852 0.276401 0.252337 0.230462 0.210169 0.190919 0.172219 0.153663 0.135059 0.116296 0.097566 0.079226 0.061866 0.046156 0.032611 0.021615 

0.072029 0.078899 0.086315 0.094312 0.102917 0.112165 0.122085 0.132707 0.144041 0.156104 0.168918 0.182506 0.196867 0.211996 0.227895 0.244567 0.261999 0.280191 0.299172 0.318891 0.339305 0.360472 0.382414 0.405219 0.428995 0.453817 0.479670 0.506716 0.534958 0.564611 0.595508 0.627377 0.660160 0.693515 0.726927 0.759891 0.791739 0.821623 0.849079 0.873838 0.895693 0.914711 0.930457 0.942663 0.951202 0.955601 0.955542 0.950621 0.940788 0.925861 0.905880 0.880900 0.851343 0.817763 0.780293 0.739487 0.695978 0.650765 0.605018 0.559648 0.515745 0.473617 0.433939 0.396889 0.362607 0.330986 0.302075 0.275726 0.251745 0.229924 0.209681 0.190467 0.171798 0.153269 0.134691 0.115957 0.097257 0.078952 0.061630 0.045960 0.032455 0.021497 

0.068792 0.075458 0.082676 0.090479 0.098893 0.107938 0.117636 0.128005 0.139055 0.150788 0.163208 0.176313 0.190105 0.204580 0.219723 0.235510 0.251928 0.268977 0.286669 0.305014 0.323976 0.343624 0.364091 0.385471 0.407876 0.431397 0.456100 0.482108 0.509519 0.538641 0.569355 0.601376 0.634530 0.668350 0.702495 0.736367 0.769209 0.800183 0.828892 0.855032 0.878411 0.898874 0.916005 0.929523 0.939293 0.944812 0.945863 0.942000 0.933126 0.919063 0.899871 0.875690 0.846831 0.813785 0.776796 0.736394 0.693218 0.648300 0.602818 0.557719 0.514018 0.472094 0.432583 0.395689 0.361551 0.330055 0.301267 0.275024 0.251130 0.229365 0.209174 0.189998 0.171361 0.152863 0.134312 0.115608 0.096940 0.078671 0.061388 0.045760 0.032296 0.021376 

0.066121 0.072588 0.079581 0.087125 0.095246 0.103965 0.113293 0.123242 0.133813 0.145011 0.156848 0.169313 0.182405 0.196104 0.210382 0.225220 0.240619 0.256567 0.273066 0.290151 0.307830 0.326151 0.345271 0.365298 0.386360 0.408551 0.432142 0.457303 0.484108 0.512707 0.542996 0.574975 0.608277 0.642469 0.677291 0.711826 0.745412 0.777378 0.807249 0.834884 0.859775 0.881638 0.900250 0.915249 0.926287 0.933007 0.935298 0.932629 0.924796 0.911709 0.893418 0.870074 0.841961 0.809514 0.773051 0.733103 0.690299 0.645714 0.600525 0.555710 0.512214 0.470505 0.431172 0.394440 0.360451 0.329088 0.300430 0.274296 0.250491 0.228784 0.208648 0.189515 0.170911 0.152443 0.133920 0.115248 0.096614 0.078382 0.061140 0.045555 0.032134 0.021254 

0.065403 0.071555 0.078182 0.085318 0.092986 0.101195 0.109955 0.119276 0.129160 0.139608 0.150629 0.162232 0.174410 0.187151 0.200434 0.214249 0.228579 0.243436 0.258859 0.274825 0.291342 0.308527 0.326478 0.345282 0.365087 0.386137 0.408652 0.432849 0.458968 0.486902 0.516737 0.548475 0.581713 0.616174 0.651313 0.686239 0.720413 0.753358 0.784467 0.813532 0.839911 0.863187 0.883322 0.899887 0.912267 0.920349 0.923986 0.922542 0.915853 0.903812 0.886526 0.864060 0.836742 0.804958 0.769064 0.729610 0.687218 0.643000 0.598134 0.553613 0.510335 0.468851 0.429708 0.393145 0.359309 0.328084 0.299561 0.273542 0.249829 0.228184 0.208104 0.189015 0.170445 0.152010 0.133517 0.114878 0.096279 0.078085 0.060887 0.045346 0.031969 0.021129 

0.064360 0.070280 0.076624 0.083409 0.090651 0.098368 0.106571 0.115267 0.124457 0.134148 0.144361 0.155103 0.166365 0.178145 0.190426 0.203227 0.216562 0.230446 0.244868 0.259844 0.275432 0.291694 0.308678 0.326469 0.345186 0.365035 0.386353 0.409559 0.434696 0.461872 0.490986 0.522135 0.555146 0.589538 0.624711 0.659865 0.694606 0.728438 0.760767 0.791185 0.818980 0.843750 0.865371 0.883514 0.897392 0.906976 0.911978 0.911823 0.906320 0.895399 0.879177 0.857648 0.831190 0.800111 0.764833 0.725917 0.683973 0.640158 0.595641 0.551434 0.508382 0.467131 0.428192 0.391805 0.358125 0.327044 0.298661 0.272761 0.249143 0.227564 0.207540 0.188500 0.169965 0.151563 0.133102 0.114498 0.095936 0.077782 0.060627 0.045133 0.031800 0.021002 

0.061097 0.066631 0.072578 0.078952 0.085766 0.093037 0.100782 0.109006 0.117709 0.126894 0.136581 0.146763 0.157430 0.168573 0.180203 0.192307 0.204871 0.217900 0.231417 0.245486 0.260221 0.275625 0.291743 0.308697 0.326512 0.345372 0.365624 0.387682 0.411617 0.437673 0.465854 0.496362 0.528828 0.562843 0.597839 0.633131 0.668294 0.702869 0.736352 0.767950 0.797084 0.823382 0.846622 0.866274 0.881776 0.892940 0.899333 0.900515 0.896233 0.886497 0.871372 0.850860 0.825313 0.794987 0.760368 0.722028 0.680567 0.637180 0.593046 0.549175 0.506355 0.465344 0.426625 0.390419 0.356899 0.325971 0.297730 0.271954 0.248432 0.226923 0.206959 0.187968 0.169470 0.151103 0.132675 0.114107 0.095583 0.077471 0.060362 0.044915 0.031628 0.020872 

0.054977 0.060275 0.065985 0.072127 0.078714 0.085766 0.093284 0.101272 0.109738 0.118677 0.128090 0.137985 0.148351 0.159153 0.170373 0.181973 0.193959 0.206348 0.219148 0.232436 0.246280 0.260741 0.275839 0.291643 0.308374 0.326215 0.345459 0.366423 0.389388 0.414528 0.441808 0.471332 0.503074 0.536568 0.571228 0.606390 0.641759 0.676896 0.711204 0.743865 0.774284 0.802187 0.827083 0.848340 0.865480 0.878227 0.886066 0.888604 0.885637 0.877130 0.863148 0.843736 0.819129 0.789611 0.755679 0.717938 0.677004 0.634071 0.590349 0.546830 0.504257 0.463495 0.425002 0.388988 0.355631 0.324869 0.296768 0.271119 0.247696 0.226262 0.206360 0.187420 0.168961 0.150630 0.132237 0.113707 0.095223 0.077153 0.060091 0.044692 0.031453 0.020741 

0.050761 0.055760 0.061169 0.067004 0.073280 0.080010 0.087206 0.094871 0.102999 0.111592 0.120649 0.130167 0.140126 0.150496 0.161249 0.172364 0.183820 0.195589 0.207660 0.220098 0.232966 0.246360 0.260416 0.275227 0.291022 0.307997 0.326351 0.346309 0.368247 0.392382 0.418646 0.447202 0.478007 0.510769 0.544811 0.579594 0.614943 0.650455 0.685444 0.719068 0.750791 0.780248 0.806830 0.829736 0.848567 0.862874 0.872199 0.876162 0.874571 0.867334 0.854551 0.836272 0.812660 0.783978 0.750769 0.713655 0.673284 0.630832 0.587545 0.544394 0.502099 0.461589 0.423322 0.387512 0.354327 0.323736 0.295777 0.270257 0.246937 0.225579 0.205742 0.186856 0.168437 0.150143 0.131787 0.113296 0.094853 0.076828 0.059814 0.044465 0.031275 0.020607 

0.048692 0.053358 0.058412 0.063871 0.069748 0.076056 0.082817 0.090043 0.097726 0.105858 0.114436 0.123448 0.132880 0.142718 0.152922 0.163447 0.174263 0.185388 0.196790 0.208487 0.220561 0.233071 0.246174 0.260070 0.274874 0.290754 0.307937 0.326728 0.347454 0.370361 0.395660 0.423300 0.453149 0.485037 0.518388 0.552680 0.588013 0.623770 0.659316 0.693874 0.726874 0.757789 0.785928 0.810518 0.831076 0.847000 0.857798 0.863253 0.863088 0.857151 0.845620 0.828480 0.805909 0.778094 0.745633 0.709177 0.669409 0.627474 0.584634 0.541863 0.499880 0.459623 0.421589 0.385991 0.352987 0.322568 0.294754 0.269368 0.246154 0.224877 0.205105 0.186275 0.167898 0.149644 0.131326 0.112876 0.094475 0.076496 0.059532 0.044234 0.031093 0.020472 

0.046934 0.051400 0.056216 0.061390 0.066935 0.072868 0.079207 0.085970 0.093160 0.100778 0.108822 0.117277 0.126132 0.135369 0.144942 0.154832 0.165016 0.175511 0.186293 0.197350 0.208731 0.220550 0.232845 0.245729 0.259405 0.274122 0.290141 0.307662 0.327089 0.348788 0.373004 0.399558 0.428388 0.459346 0.492000 0.526035 0.561271 0.597131 0.633088 0.668458 0.702621 0.734850 0.764531 0.790783 0.813056 0.830605 0.842936 0.849911 0.851191 0.846600 0.836350 0.820365 0.798870 0.771958 0.740266 0.704509 0.665379 0.623999 0.581620 0.539240 0.497596 0.457595 0.419804 0.384427 0.351609 0.321366 0.293702 0.268450 0.245347 0.224155 0.204450 0.185678 0.167345 0.149131 0.130854 0.112445 0.094088 0.076156 0.059243 0.043998 0.030909 0.020334 

0.043971 0.048261 0.052885 0.057863 0.063206 0.068929 0.075035 0.081528 0.088418 0.095701 0.103378 0.111432 0.119844 0.128599 0.137674 0.147064 0.156736 0.166660 0.176853 0.187317 0.198056 0.209122 0.220604 0.232549 0.245091 0.258498 0.273060 0.289236 0.307410 0.327868 0.350779 0.376118 0.403852 0.433846 0.465953 0.499684 0.534681 0.570651 0.606963 0.643013 0.678174 0.711687 0.742831 0.770634 0.794537 0.813709 0.827622 0.836133 0.838939 0.835712 0.826752 0.811946 0.791557 0.765578 0.734685 0.699658 0.661194 0.620404 0.578504 0.536531 0.495240 0.455506 0.417965 0.382821 0.350195 0.320129 0.292622 0.267506 0.244516 0.223412 0.203777 0.185064 0.166777 0.148605 0.130370 0.112004 0.093692 0.075809 0.058949 0.043758 0.030721 0.020194 

0.041418 0.045501 0.049917 0.054677 0.059797 0.065289 0.071160 0.077414 0.084050 0.091064 0.098461 0.106223 0.114326 0.122746 0.131448 0.140397 0.149555 0.158940 0.168542 0.178341 0.188357 0.198633 0.209172 0.220127 0.231602 0.243851 0.257148 0.271916 0.288671 0.307796 0.329331 0.353172 0.379595 0.408706 0.440211 0.473571 0.508429 0.544418 0.580960 0.617621 0.653768 0.688477 0.720913 0.750205 0.775703 0.796404 0.811914 0.822027 0.826355 0.824530 0.816853 0.803255 0.783974 0.758960 0.728907 0.694643 0.656857 0.616678 0.575287 0.533741 0.492808 0.453357 0.416073 0.381169 0.348742 0.318860 0.291516 0.266534 0.243663 0.222649 0.203088 0.184433 0.166193 0.148065 0.129875 0.111553 0.093288 0.075455 0.058649 0.043514 0.030530 0.020052 

0.039279 0.043273 0.047599 0.052260 0.057271 0.062639 0.068364 0.074452 0.080898 0.087692 0.094837 0.102303 0.110071 0.118096 0.126341 0.134793 0.143407 0.152150 0.161017 0.170018 0.179178 0.188506 0.198078 0.208041 0.218593 0.229811 0.242010 0.255610 0.271028 0.288652 0.308590 0.330964 0.356126 0.384108 0.414819 0.447731 0.482464 0.518519 0.555349 0.592577 0.629586 0.665359 0.698988 0.729655 0.756611 0.778811 0.795898 0.807596 0.813442 0.813050 0.806679 0.794313 0.776142 0.752119 0.722938 0.689469 0.652372 0.612826 0.571969 0.530870 0.490302 0.451148 0.414132 0.379472 0.347250 0.317559 0.290383 0.265537 0.242786 0.221867 0.202382 0.183787 0.165596 0.147513 0.129369 0.111092 0.092876 0.075094 0.058344 0.043265 0.030336 0.019907 

0.040049 0.043833 0.047924 0.052338 0.057089 0.062174 0.067596 0.073349 0.079422 0.085803 0.092482 0.099437 0.106637 0.114063 0.121701 0.129522 0.137449 0.145452 0.153514 0.161644 0.169867 0.178266 0.186939 0.196002 0.205563 0.215787 0.226949 0.239471 0.253686 0.270025 0.288591 0.309693 0.333661 0.360585 0.390329 0.422578 0.457054 0.493170 0.530263 0.567990 0.605729 0.642451 0.677204 0.709078 0.737350 0.760999 0.779594 0.792851 0.800208 0.801273 0.796247 0.785130 0.768073 0.745072 0.716798 0.684127 0.647744 0.608847 0.568554 0.527913 0.487721 0.448885 0.412150 0.377733 0.345720 0.316226 0.289220 0.264513 0.241887 0.221065 0.201658 0.183124 0.164984 0.146947 0.128851 0.110620 0.092454 0.074726 0.058033 0.043012 0.030139 0.019761 

0.041652 0.045273 0.049159 0.053322 0.057778 0.062522 0.067552 0.072868 0.078466 0.084335 0.090472 0.096849 0.103443 0.110229 0.117184 0.124268 0.131461 0.138724 0.146020 0.153350 0.160733 0.168197 0.175885 0.184004 0.192646 0.201939 0.212112 0.223559 0.236742 0.251865 0.269168 0.289238 0.312140 0.338059 0.366860 0.398418 0.432515 0.468573 0.505816 0.543921 0.582228 0.619830 0.655568 0.688540 0.718019 0.743014 0.763032 0.777799 0.786673 0.789206 0.785562 0.775706 0.759780 0.737827 0.710479 0.678623 0.642976 0.604745 0.565042 0.524872 0.485068 0.446569 0.410121 0.375951 0.344152 0.314860 0.288029 0.263463 0.240966 0.220245 0.200917 0.182446 0.164358 0.146368 0.128321 0.110139 0.092024 0.074350 0.057716 0.042754 0.029938 0.019612 

0.041410 0.044967 0.048755 0.052773 0.057028 0.061515 0.066237 0.071200 0.076392 0.081803 0.087429 0.093258 0.099263 0.105408 0.111667 0.118038 0.124493 0.131012 0.137608 0.144229 0.150913 0.157689 0.164663 0.171970 0.179830 0.188315 0.197666 0.208178 0.220312 0.234299 0.250521 0.269515 0.291389 0.316303 0.344321 0.375292 0.408939 0.444760 0.482085 0.520539 0.559347 0.597523 0.634056 0.668056 0.698665 0.724898 0.746286 0.762491 0.772872 0.776890 0.774636 0.766072 0.751279 0.730390 0.703984 0.672973 0.638069 0.600522 0.561427 0.521745 0.482353 0.444199 0.408047 0.374125 0.342546 0.313461 0.286810 0.262389 0.240021 0.219406 0.200158 0.181752 0.163717 0.145777 0.127780 0.109648 0.091586 0.073968 0.057393 0.042492 0.029735 0.019462 

0.039370 0.042744 0.046320 0.050099 0.054083 0.058283 0.062695 0.067307 0.072107 0.077086 0.082247 0.087578 0.093068 0.098712 0.104491 0.110346 0.116254 0.122220 0.128261 0.134372 0.140537 0.146790 0.153211 0.159873 0.166972 0.174672 0.183231 0.192911 0.204230 0.217465 0.232871 0.250800 0.271647 0.295484 0.322634 0.353055 0.386264 0.421794 0.459172 0.497819 0.537000 0.575602 0.612777 0.647621 0.679261 0.706678 0.729404 0.747006 0.758862 0.764362 0.763504 0.756241 0.742595 0.722767 0.697314 0.667170 0.633030 0.596183 0.557712 0.518535 0.479577 0.441782 0.405929 0.372257 0.340909 0.312030 0.285565 0.261291 0.239055 0.218548 0.199381 0.181043 0.163063 0.145174 0.127228 0.109147 0.091138 0.073579 0.057065 0.042226 0.029528 0.019309 

0.034455 0.037523 0.040791 0.044266 0.047951 0.051850 0.055970 0.060298 0.064814 0.069506 0.074369 0.079389 0.084569 0.089880 0.095306 0.100836 0.106443 0.112113 0.117796 0.123501 0.129270 0.135083 0.141016 0.147158 0.153713 0.160815 0.168670 0.177607 0.188228 0.200829 0.215574 0.232730 0.252808 0.275915 0.302258 0.331904 0.364576 0.399790 0.437028 0.475753 0.515142 0.554084 0.591762 0.627320 0.659879 0.688441 0.712423 0.731393 0.744673 0.751620 0.752174 0.746212 0.733745 0.714973 0.690475 0.661206 0.627858 0.591731 0.553899 0.515243 0.476733 0.439315 0.403767 0.370349 0.339239 0.310568 0.284293 0.260170 0.238069 0.217672 0.198586 0.180318 0.162394 0.144559 0.126664 0.108636 0.090683 0.073182 0.056731 0.041956 0.029318 0.019154 

0.028248 0.030973 0.033900 0.037035 0.040384 0.043956 0.047752 0.051767 0.055995 0.060423 0.065049 0.069841 0.074772 0.079829 0.084989 0.090241 0.095526 0.100805 0.106093 0.111411 0.116790 0.122217 0.127729 0.133473 0.139593 0.146300 0.153774 0.162363 0.172555 0.184611 0.198740 0.215299 0.234782 0.257300 0.283061 0.311999 0.344037 0.378796 0.415723 0.454373 0.493836 0.533013 0.571094 0.607207 0.640600 0.670278 0.695446 0.715710 0.730355 0.738705 0.740665 0.736003 0.724722 0.707006 0.683472 0.655089 0.622558 0.587169 0.549987 0.511877 0.473817 0.436790 0.401558 0.368402 0.337534 0.309077 0.282994 0.259025 0.237062 0.216776 0.197774 0.179578 0.161712 0.143930 0.126088 0.108115 0.090218 0.072779 0.056392 0.041681 0.029106 0.018998 

0.022618 0.025028 0.027637 0.030455 0.033489 0.036734 0.040197 0.043871 0.047746 0.051815 0.056070 0.060494 0.065060 0.069752 0.074529 0.079350 0.084208 0.089085 0.093946 0.098804 0.103667 0.108633 0.113794 0.119238 0.125125 0.131581 0.138811 0.147158 0.156980 0.168641 0.182428 0.198623 0.217675 0.239770 0.264911 0.293270 0.324702 0.358917 0.395364 0.433789 0.473219 0.512497 0.550828 0.587395 0.621535 0.652216 0.678521 0.699992 0.715964 0.725681 0.729027 0.725633 0.715533 0.698881 0.676323 0.648838 0.617147 0.582501 0.545974 0.508431 0.470834 0.434208 0.399307 0.366417 0.335797 0.307558 0.281668 0.257856 0.236036 0.215862 0.196943 0.178822 0.161016 0.143290 0.125502 0.107584 0.089745 0.072368 0.056047 0.041402 0.028890 0.018839 

0.019185 0.021343 0.023679 0.026193 0.028894 0.031785 0.034862 0.038124 0.041567 0.045194 0.048991 0.052933 0.056999 0.061163 0.065407 0.069715 0.074061 0.078411 0.082756 0.087093 0.091420 0.095831 0.100469 0.105508 0.110995 0.117086 0.124106 0.132142 0.141698 0.153104 0.166608 0.182595 0.201447 0.223281 0.248052 0.275840 0.306645 0.340229 0.376181 0.414207 0.453391 0.492632 0.531092 0.568035 0.602809 0.634370 0.661708 0.684310 0.701577 0.712620 0.717293 0.715140 0.706195 0.690625 0.669042 0.642459 0.611631 0.577734 0.541861 0.504901 0.467789 0.431571 0.397010 0.364391 0.334029 0.306011 0.280316 0.256664 0.234989 0.214928 0.196096 0.178050 0.160306 0.142638 0.124904 0.107043 0.089264 0.071951 0.055696 0.041119 0.028671 0.018678 

0.018345 0.020270 0.022342 0.024563 0.026939 0.029476 0.032172 0.035013 0.037989 0.041092 0.044320 0.047656 0.051092 0.054649 0.058299 0.061999 0.065714 0.069435 0.073137 0.076849 0.080583 0.084404 0.088479 0.092896 0.097879 0.103675 0.110391 0.118205 0.127533 0.138762 0.152104 0.167871 0.186482 0.208032 0.232409 0.259638 0.289873 0.322850 0.358222 0.395687 0.434383 0.473410 0.511893 0.549118 0.584445 0.616736 0.645031 0.668762 0.687234 0.699541 0.705492 0.704559 0.696731 0.682232 0.661645 0.635968 0.606004 0.572872 0.537660 0.501284 0.464674 0.428879 0.394669 0.362328 0.332232 0.304436 0.278938 0.255452 0.233921 0.213975 0.195234 0.177263 0.159585 0.141974 0.124295 0.106493 0.088774 0.071526 0.055340 0.040831 0.028449 0.018515 

0.019038 0.020708 0.022489 0.024389 0.026417 0.028573 0.030852 0.033253 0.035776 0.038399 0.041119 0.043924 0.046830 0.049831 0.052899 0.056016 0.059157 0.062309 0.065456 0.068608 0.071783 0.075021 0.078419 0.082186 0.086589 0.091858 0.098179 0.105742 0.114855 0.125754 0.138846 0.154412 0.172728 0.193926 0.217876 0.244591 0.274237 0.306575 0.341342 0.378051 0.416138 0.454833 0.493254 0.530739 0.566466 0.599351 0.628528 0.653348 0.672945 0.686471 0.693631 0.693894 0.687151 0.673708 0.654129 0.629370 0.600277 0.567916 0.533372 0.497585 0.461487 0.426130 0.392283 0.360228 0.330406 0.302834 0.277533 0.254223 0.232833 0.213005 0.194355 0.176461 0.158849 0.141297 0.123675 0.105932 0.088276 0.071095 0.054978 0.040540 0.028224 0.018350 

0.017711 0.019324 0.021043 0.022865 0.024788 0.026815 0.028935 0.031145 0.033435 0.035795 0.038222 0.040714 0.043269 0.045872 0.048504 0.051158 0.053800 0.056416 0.059019 0.061594 0.064194 0.066942 0.069923 0.073212 0.077041 0.081756 0.087557 0.094659 0.103344 0.113902 0.126661 0.141910 0.159918 0.180724 0.204283 0.230446 0.259500 0.291233 0.325220 0.361196 0.398661 0.436965 0.475277 0.512874 0.548871 0.582260 0.612243 0.638065 0.658737 0.673404 0.681720 0.683139 0.677469 0.665072 0.646498 0.622661 0.594446 0.562863 0.528995 0.493807 0.458227 0.423326 0.389849 0.358097 0.328554 0.301205 0.276104 0.252973 0.231725 0.212015 0.193460 0.175644 0.158100 0.140609 0.123043 0.105362 0.087769 0.070656 0.054611 0.040244 0.027997 0.018183 

0.015295 0.016821 0.018460 0.020210 0.022059 0.024004 0.026046 0.028177 0.030388 0.032653 0.034961 0.037295 0.039650 0.042014 0.044370 0.046707 0.049008 0.051272 0.053511 0.055738 0.057955 0.060238 0.062716 0.065488 0.068855 0.073042 0.078381 0.084999 0.093151 0.103192 0.115456 0.130429 0.147995 0.168228 0.191244 0.216932 0.245455 0.276536 0.309835 0.345069 0.381945 0.419841 0.457944 0.495476 0.531676 0.565516 0.596231 0.622954 0.644626 0.660370 0.669768 0.672302 0.667701 0.656337 0.638760 0.615848 0.588512 0.557715 0.524530 0.489954 0.454899 0.420468 0.387372 0.355936 0.326672 0.299549 0.274650 0.251703 0.230596 0.211008 0.192548 0.174811 0.157337 0.139908 0.122400 0.104781 0.087254 0.070211 0.054238 0.039944 0.027766 0.018014 

0.013996 0.015355 0.016822 0.018393 0.020060 0.021819 0.023663 0.025586 0.027572 0.029614 0.031704 0.033827 0.035973 0.038129 0.040267 0.042366 0.044408 0.046381 0.048331 0.050252 0.052146 0.054109 0.056259 0.058747 0.061727 0.065546 0.070467 0.076689 0.084368 0.093902 0.105681 0.120105 0.137074 0.156748 0.179133 0.204192 0.232095 0.262505 0.295151 0.329715 0.366000 0.403465 0.441208 0.478620 0.514911 0.549192 0.580521 0.608080 0.630629 0.647385 0.657792 0.661403 0.657865 0.647518 0.630926 0.608946 0.582484 0.552473 0.519987 0.486032 0.451512 0.417557 0.384849 0.353743 0.324759 0.297867 0.273171 0.250412 0.229449 0.209981 0.191619 0.173963 0.156562 0.139194 0.121746 0.104191 0.086730 0.069759 0.053860 0.039640 0.027532 0.017843 

0.013252 0.014461 0.015738 0.017088 0.018521 0.020031 0.021621 0.023292 0.025033 0.026836 0.028701 0.030626 0.032589 0.034571 0.036534 0.038454 0.040313 0.042093 0.043823 0.045509 0.047189 0.048944 0.050831 0.052983 0.055620 0.059037 0.063561 0.069351 0.076645 0.085814 0.097244 0.111191 0.127710 0.146679 0.168298 0.192552 0.219496 0.249221 0.281188 0.315073 0.350801 0.387782 0.425098 0.462348 0.498697 0.533305 0.565118 0.593413 0.616805 0.634466 0.645826 0.650450 0.647972 0.638630 0.623011 0.601960 0.576367 0.547144 0.515362 0.482044 0.448073 0.414596 0.382282 0.351517 0.322815 0.296161 0.271669 0.249100 0.228281 0.208935 0.190673 0.173101 0.155773 0.138469 0.121082 0.103591 0.086198 0.069300 0.053477 0.039331 0.027295 0.017670 

0.011090 0.012231 0.013449 0.014742 0.016113 0.017556 0.019068 0.020652 0.022297 0.024001 0.025776 0.027593 0.029439 0.031291 0.033122 0.034937 0.036679 0.038360 0.039957 0.041491 0.042981 0.044499 0.046129 0.048017 0.050374 0.053408 0.057476 0.062888 0.069992 0.078883 0.089883 0.103380 0.119365 0.137804 0.158679 0.182009 0.208023 0.236889 0.268068 0.301276 0.336282 0.372697 0.409671 0.446687 0.483044 0.517842 0.550050 0.578971 0.603177 0.621630 0.633874 0.639477 0.638044 0.629691 0.615030 0.594892 0.570166 0.541740 0.510662 0.477991 0.444578 0.411586 0.379678 0.349259 0.320841 0.294433 0.270145 0.247766 0.227094 0.207871 0.189710 0.172223 0.154970 0.137731 0.120406 0.102982 0.085658 0.068834 0.053088 0.039019 0.027056 0.017496 

0.008247 0.009335 0.010523 0.011809 0.013186 0.014651 0.016198 0.017821 0.019502 0.021222 0.022977 0.024762 0.026568 0.028393 0.030200 0.031969 0.033673 0.035283 0.036800 0.038218 0.039574 0.040975 0.042502 0.044262 0.046407 0.049187 0.052932 0.058027 0.064667 0.073127 0.083639 0.096592 0.112027 0.129778 0.149984 0.172608 0.197804 0.225675 0.255953 0.288247 0.322480 0.358283 0.394908 0.431665 0.467950 0.502815 0.535310 0.564771 0.589699 0.608899 0.621969 0.628528 0.628102 0.620710 0.607000 0.587755 0.563887 0.536265 0.505900 0.473875 0.441030 0.408528 0.377034 0.346967 0.318836 0.292684 0.268598 0.246411 0.225886 0.206788 0.188731 0.171330 0.154155 0.136981 0.119720 0.102362 0.085109 0.068361 0.052693 0.038702 0.026813 0.017319 

0.007151 0.008218 0.009376 0.010633 0.011975 0.013393 0.014887 0.016456 0.018093 0.019781 0.021505 0.023263 0.025036 0.026806 0.028565 0.030293 0.031967 0.033547 0.034999 0.036337 0.037572 0.038795 0.040112 0.041642 0.043582 0.046183 0.049731 0.054479 0.060637 0.068594 0.078507 0.090779 0.105479 0.122452 0.141959 0.164012 0.188469 0.215354 0.244615 0.275977 0.309448 0.344604 0.380707 0.417208 0.453343 0.488224 0.520947 0.550826 0.576396 0.596305 0.610147 0.617612 0.618150 0.611708 0.598930 0.580567 0.557536 0.530730 0.501080 0.469697 0.437435 0.405424 0.374350 0.344640 0.316804 0.290913 0.267032 0.245036 0.224658 0.205686 0.187736 0.170423 0.153326 0.136219 0.119023 0.101733 0.084553 0.067881 0.052293 0.038382 0.026568 0.017140 

0.008348 0.009315 0.010364 0.011499 0.012716 0.014011 0.015382 0.016813 0.018290 0.019803 0.021354 0.022938 0.024558 0.026189 0.027811 0.029407 0.030969 0.032459 0.033812 0.035040 0.036178 0.037252 0.038386 0.039740 0.041478 0.043797 0.046985 0.051503 0.057394 0.064790 0.074118 0.085721 0.099638 0.115902 0.134765 0.156088 0.179714 0.205675 0.233981 0.264545 0.297243 0.331683 0.367149 0.403244 0.439180 0.474060 0.506947 0.537191 0.563289 0.583856 0.598422 0.606733 0.608203 0.602697 0.590831 0.573321 0.551128 0.525129 0.496198 0.465463 0.433790 0.402276 0.371630 0.342282 0.314745 0.289119 0.265444 0.243642 0.223412 0.204565 0.186727 0.169502 0.152485 0.135445 0.118316 0.101095 0.083988 0.067395 0.051888 0.038057 0.026319 0.016960 

0.010253 0.011107 0.012018 0.012991 0.014029 0.015135 0.016313 0.017563 0.018877 0.020249 0.021685 0.023155 0.024646 0.026132 0.027598 0.029011 0.030364 0.031665 0.032881 0.033986 0.034990 0.035935 0.036929 0.038107 0.039636 0.041658 0.044502 0.048560 0.054084 0.061108 0.069971 0.081057 0.094445 0.110181 0.128365 0.148891 0.171634 0.196622 0.224068 0.253870 0.285781 0.319406 0.354186 0.389814 0.425500 0.460322 0.493335 0.523846 0.550382 0.571546 0.586781 0.595907 0.598255 0.593663 0.582704 0.566021 0.544671 0.519470 0.491256 0.461176 0.430096 0.399085 0.368875 0.339897 0.312663 0.287304 0.263836 0.242228 0.222148 0.203428 0.185702 0.168565 0.151630 0.134660 0.117597 0.100447 0.083415 0.066901 0.051478 0.037729 0.026068 0.016777 

0.010432 0.011234 0.012097 0.013026 0.014021 0.015082 0.016219 0.017430 0.018705 0.020035 0.021410 0.022809 0.024217 0.025604 0.026949 0.028220 0.029403 0.030503 0.031516 0.032436 0.033288 0.034153 0.035099 0.036168 0.037496 0.039305 0.041914 0.045594 0.050724 0.057496 0.066026 0.076658 0.089620 0.104926 0.122542 0.142360 0.164195 0.188297 0.214872 0.243772 0.274906 0.307712 0.341821 0.376951 0.412365 0.447023 0.480114 0.510786 0.537686 0.559376 0.575265 0.585135 0.588309 0.584605 0.574553 0.558692 0.538180 0.513756 0.486267 0.456838 0.426351 0.395854 0.366084 0.337483 0.310558 0.285468 0.262208 0.240792 0.220866 0.202273 0.184662 0.167614 0.150763 0.133863 0.116868 0.099789 0.082833 0.066401 0.051062 0.037396 0.025814 0.016593 

0.009297 0.010124 0.011007 0.011949 0.012953 0.014027 0.015166 0.016370 0.017627 0.018912 0.020224 0.021572 0.022943 0.024295 0.025600 0.026839 0.027986 0.029030 0.029966 0.030787 0.031517 0.032193 0.032941 0.033893 0.035186 0.036983 0.039510 0.043035 0.047971 0.054433 0.062728 0.072983 0.085488 0.100299 0.117370 0.136408 0.157348 0.180651 0.206321 0.234316 0.264559 0.296603 0.330073 0.364688 0.399745 0.434194 0.467237 0.498011 0.525217 0.547381 0.563893 0.574425 0.578386 0.575551 0.566384 0.551341 0.531660 0.507997 0.481225 0.452453 0.422558 0.392586 0.363261 0.335042 0.308431 0.283609 0.260566 0.239338 0.219567 0.201100 0.183605 0.166649 0.149882 0.133055 0.116128 0.099121 0.082244 0.065895 0.050641 0.037060 0.025557 0.016407 

0.007084 0.007982 0.008956 0.010007 0.011122 0.012291 0.013512 0.014782 0.016100 0.017479 0.018884 0.020295 0.021699 0.023070 0.024375 0.025585 0.026677 0.027669 0.028564 0.029368 0.030088 0.030735 0.031394 0.032296 0.033540 0.035267 0.037722 0.041208 0.045904 0.052166 0.060206 0.070276 0.082352 0.096544 0.112864 0.131094 0.151259 0.173608 0.198393 0.225460 0.254823 0.286100 0.318913 0.352966 0.387614 0.421807 0.454745 0.485568 0.512980 0.535571 0.552654 0.563793 0.568485 0.566513 0.558200 0.543982 0.525118 0.502211 0.476138 0.448022 0.418725 0.389282 0.360406 0.332575 0.306281 0.281726 0.258906 0.237864 0.218253 0.199910 0.182531 0.165669 0.148989 0.132234 0.115377 0.098445 0.081646 0.065382 0.050215 0.036719 0.025298 0.016219 

0.006795 0.007711 0.008698 0.009751 0.010865 0.012034 0.013251 0.014505 0.015788 0.017090 0.018409 0.019735 0.021058 0.022336 0.023539 0.024657 0.025674 0.026583 0.027378 0.028120 0.028793 0.029446 0.030140 0.031026 0.032261 0.034026 0.036531 0.039976 0.044633 0.050769 0.058557 0.068219 0.079817 0.093364 0.108905 0.126385 0.145809 0.167252 0.191064 0.217293 0.245708 0.276135 0.308307 0.341809 0.376020 0.409871 0.442663 0.473454 0.500995 0.523942 0.541529 0.553226 0.558622 0.557489 0.550008 0.536627 0.518552 0.496399 0.471017 0.443551 0.414855 0.385944 0.357521 0.330082 0.304111 0.279820 0.257230 0.236370 0.216921 0.198703 0.181442 0.164676 0.148083 0.131402 0.114616 0.097759 0.081041 0.064862 0.049783 0.036375 0.025036 0.016029 

0.008110 0.008916 0.009793 0.010740 0.011758 0.012847 0.014008 0.015211 0.016434 0.017660 0.018877 0.020073 0.021232 0.022331 0.023356 0.024301 0.025142 0.025885 0.026542 0.027169 0.027784 0.028398 0.029104 0.030004 0.031289 0.033107 0.035595 0.038998 0.043638 0.049669 0.057318 0.066594 0.077643 0.090550 0.105493 0.122240 0.140929 0.161559 0.184410 0.209731 0.237203 0.266738 0.298242 0.331177 0.364943 0.398412 0.431002 0.461698 0.489278 0.512499 0.530519 0.542734 0.548815 0.548478 0.541809 0.529257 0.511963 0.490568 0.465870 0.439042 0.410946 0.382573 0.354607 0.327564 0.301916 0.277893 0.255537 0.234856 0.215572 0.197481 0.180338 0.163668 0.147165 0.130558 0.113844 0.097064 0.080427 0.064335 0.049346 0.036027 0.024770 0.015837 

0.009029 0.009882 0.010788 0.011748 0.012760 0.013822 0.014928 0.016061 0.017208 0.018353 0.019482 0.020577 0.021616 0.022580 0.023468 0.024264 0.024957 0.025564 0.026095 0.026602 0.027120 0.027757 0.028492 0.029426 0.030732 0.032545 0.035048 0.038471 0.043104 0.048956 0.056295 0.065206 0.075698 0.088058 0.102361 0.118390 0.136329 0.156248 0.178192 0.202573 0.229164 0.258001 0.288791 0.321110 0.354323 0.387450 0.419735 0.450258 0.477811 0.501239 0.519634 0.532354 0.539066 0.539495 0.533618 0.521874 0.505350 0.484711 0.460696 0.434507 0.406999 0.379169 0.351664 0.325021 0.299697 0.275946 0.253825 0.233325 0.214204 0.196243 0.179219 0.162648 0.146233 0.129703 0.113062 0.096359 0.079806 0.063802 0.048904 0.035674 0.024503 0.015644 

0.008342 0.009298 0.010307 0.011361 0.012457 0.013581 0.014730 0.015888 0.017035 0.018152 0.019229 0.020247 0.021199 0.022081 0.022886 0.023609 0.024253 0.024824 0.025377 0.025914 0.026460 0.027077 0.027849 0.028884 0.030287 0.032204 0.034794 0.038189 0.042688 0.048360 0.055469 0.064006 0.074097 0.085941 0.099485 0.114811 0.132055 0.151281 0.172384 0.195888 0.221629 0.249793 0.279940 0.311562 0.344191 0.376879 0.408799 0.439077 0.466576 0.490179 0.508901 0.522087 0.529399 0.530542 0.525445 0.514493 0.498719 0.478830 0.455496 0.429942 0.403019 0.375732 0.348696 0.322451 0.297456 0.273979 0.252095 0.231776 0.212819 0.194990 0.178085 0.161615 0.145290 0.128837 0.112269 0.095645 0.079177 0.063263 0.048457 0.035318 0.024232 0.015449 

0.007104 0.007942 0.008838 0.009791 0.010796 0.011846 0.012930 0.014037 0.015152 0.016263 0.017355 0.018400 0.019385 0.020298 0.021127 0.021895 0.022614 0.023291 0.023927 0.024555 0.025210 0.025916 0.026739 0.027868 0.029382 0.031368 0.033947 0.037384 0.041787 0.047360 0.054253 0.062478 0.072276 0.083690 0.096733 0.111433 0.128010 0.146531 0.166953 0.189641 0.214557 0.241942 0.271459 0.302457 0.334519 0.366699 0.398158 0.428149 0.455567 0.479306 0.498316 0.511917 0.519820 0.521625 0.517294 0.507125 0.492090 0.472931 0.450280 0.425353 0.399021 0.372266 0.345699 0.319855 0.295193 0.271994 0.250346 0.230210 0.211417 0.193724 0.176936 0.160569 0.144333 0.127958 0.111466 0.094922 0.078540 0.062717 0.048005 0.034959 0.023959 0.015252 

0.005412 0.006077 0.006800 0.007577 0.008417 0.009324 0.010294 0.011317 0.012383 0.013478 0.014583 0.015685 0.016775 0.017832 0.018818 0.019706 0.020489 0.021186 0.021823 0.022474 0.023161 0.023936 0.024886 0.026016 0.027441 0.029383 0.032028 0.035626 0.040150 0.045663 0.052353 0.060412 0.069977 0.081098 0.093745 0.107961 0.124009 0.141950 0.161736 0.183704 0.207867 0.234490 0.263327 0.293737 0.325180 0.356861 0.387814 0.417487 0.444807 0.468624 0.487884 0.501868 0.510326 0.512765 0.509172 0.499758 0.485455 0.467018 0.445049 0.420745 0.395000 0.368777 0.342675 0.317235 0.292908 0.269993 0.248578 0.228627 0.210000 0.192443 0.175773 0.159509 0.143365 0.127068 0.110652 0.094190 0.077894 0.062165 0.047548 0.034595 0.023683 0.015053 

0.003173 0.003791 0.004464 0.005201 0.006002 0.006867 0.007794 0.008774 0.009802 0.010865 0.011950 0.013042 0.014130 0.015201 0.016210 0.017129 0.017954 0.018695 0.019351 0.019975 0.020610 0.021343 0.022258 0.023448 0.024951 0.026905 0.029565 0.033193 0.037817 0.043344 0.049946 0.057859 0.067217 0.078109 0.090518 0.104328 0.119934 0.137392 0.156653 0.178084 0.201613 0.227501 0.255560 0.285349 0.316206 0.347307 0.377750 0.407102 0.434298 0.458129 0.477616 0.491964 0.500924 0.503971 0.501081 0.492398 0.478810 0.461087 0.439806 0.416124 0.390965 0.365265 0.339624 0.314590 0.290601 0.267973 0.246791 0.227028 0.208565 0.191147 0.174596 0.158436 0.142384 0.126167 0.109828 0.093449 0.077242 0.061606 0.047085 0.034228 0.023405 0.014853 

0.002061 0.002604 0.003193 0.003826 0.004504 0.005223 0.005982 0.006794 0.007659 0.008576 0.009537 0.010526 0.011519 0.012496 0.013449 0.014355 0.015196 0.015962 0.016635 0.017250 0.017847 0.018511 0.019355 0.020441 0.021927 0.023992 0.026818 0.030425 0.034866 0.040293 0.047019 0.054958 0.064135 0.074846 0.087040 0.100602 0.115863 0.132879 0.151740 0.172762 0.195736 0.220965 0.248178 0.277264 0.307532 0.338022 0.367982 0.396993 0.423989 0.447814 0.467500 0.482208 0.491621 0.495249 0.493026 0.485067 0.472161 0.455148 0.434553 0.411491 0.386912 0.361730 0.336549 0.311921 0.288274 0.265934 0.244985 0.225412 0.207114 0.189836 0.173403 0.157350 0.141390 0.125254 0.108993 0.092699 0.076581 0.061041 0.046618 0.033857 0.023123 0.014650 

0.000696 0.001157 0.001659 0.002203 0.002787 0.003412 0.004074 0.004773 0.005529 0.006330 0.007171 0.008038 0.008906 0.009759 0.010579 0.011366 0.012100 0.012771 0.013348 0.013875 0.014437 0.015116 0.015966 0.017125 0.018746 0.020943 0.023772 0.027358 0.031791 0.037252 0.043933 0.051811 0.060943 0.071541 0.083483 0.096896 0.111880 0.128504 0.147013 0.167574 0.190137 0.214719 0.241198 0.269521 0.299110 0.329050 0.358490 0.387173 0.413894 0.437700 0.457526 0.472578 0.482422 0.486600 0.485008 0.477752 0.465522 0.449201 0.429287 0.406846 0.382841 0.358174 0.333455 0.309230 0.285926 0.263876 0.243160 0.223779 0.205645 0.188509 0.172197 0.156250 0.140384 0.124330 0.108148 0.091940 0.075913 0.060470 0.046146 0.033482 0.022840 0.014447 

-0.000390 -0.000043 0.000352 0.000804 0.001310 0.001857 0.002442 0.003065 0.003726 0.004407 0.005107 0.005815 0.006519 0.007194 0.007841 0.008458 0.009010 0.009504 0.009942 0.010368 0.010841 0.011400 0.012172 0.013321 0.015011 0.017291 0.020211 0.023878 0.028491 0.034062 0.040659 0.048514 0.057565 0.067957 0.079801 0.093124 0.107933 0.124306 0.142440 0.162612 0.184696 0.208661 0.234494 0.262141 0.291024 0.320391 0.349331 0.377604 0.404053 0.427765 0.447685 0.463050 0.473329 0.478019 0.477030 0.470448 0.458897 0.443264 0.424016 0.402196 0.378755 0.354597 0.330342 0.306517 0.283560 0.261801 0.241317 0.222131 0.204159 0.187170 0.170976 0.155136 0.139366 0.123394 0.107293 0.091172 0.075237 0.059892 0.045669 0.033104 0.022554 0.014241 

-0.000312 -0.000062 0.000222 0.000536 0.000883 0.001270 0.001690 0.002138 0.002610 0.003103 0.003608 0.004118 0.004629 0.005121 0.005591 0.006017 0.006401 0.006761 0.007115 0.007441 0.007830 0.008337 0.009011 0.010045 0.011726 0.014061 0.017091 0.020894 0.025514 0.031013 0.037479 0.045187 0.054180 0.064380 0.076016 0.089233 0.103915 0.120194 0.138094 0.157831 0.179417 0.202819 0.228029 0.255026 0.283274 0.312018 0.340486 0.368281 0.394458 0.418025 0.437998 0.453649 0.464358 0.469526 0.469098 0.463171 0.452296 0.437336 0.418747 0.397539 0.374660 0.351002 0.327208 0.303786 0.281176 0.259708 0.239455 0.220468 0.202657 0.185815 0.169742 0.154010 0.138334 0.122447 0.106428 0.090394 0.074553 0.059308 0.045187 0.032722 0.022265 0.014034 

-0.000421 -0.000175 0.000086 0.000356 0.000638 0.000935 0.001249 0.001575 0.001913 0.002254 0.002596 0.002936 0.003285 0.003626 0.003965 0.004269 0.004544 0.004786 0.005050 0.005365 0.005758 0.006299 0.007033 0.008126 0.009702 0.011858 0.014741 0.018389 0.022892 0.028358 0.034718 0.042092 0.050857 0.060853 0.072278 0.085250 0.099836 0.116001 0.133719 0.153164 0.174305 0.197121 0.221789 0.248096 0.275794 0.303955 0.331932 0.359245 0.385097 0.408491 0.428515 0.444405 0.455510 0.461138 0.461227 0.455927 0.445727 0.431418 0.413483 0.392873 0.370558 0.347392 0.324056 0.301038 0.278774 0.257598 0.237578 0.218789 0.201138 0.184447 0.168494 0.152872 0.137290 0.121489 0.105553 0.089608 0.073862 0.058718 0.044700 0.032336 0.021973 0.013825 

-0.001319 -0.001056 -0.000775 -0.000471 -0.000143 0.000199 0.000556 0.000923 0.001291 0.001656 0.002024 0.002398 0.002763 0.003111 0.003413 0.003654 0.003833 0.003975 0.004093 0.004295 0.004605 0.005093 0.005845 0.006903 0.008321 0.010283 0.012947 0.016461 0.020860 0.026125 0.032130 0.039270 0.047668 0.057436 0.068682 0.081428 0.095836 0.111874 0.129355 0.148499 0.169207 0.191504 0.215705 0.241420 0.268539 0.296160 0.323607 0.350460 0.375945 0.399182 0.419220 0.435309 0.446782 0.452849 0.453441 0.448730 0.439189 0.425514 0.408215 0.388203 0.366448 0.343769 0.320887 0.298274 0.276355 0.255474 0.235685 0.217092 0.199603 0.183065 0.167232 0.151721 0.136234 0.120519 0.104667 0.088813 0.073163 0.058121 0.044208 0.031947 0.021680 0.013615 

-0.002211 -0.001900 -0.001559 -0.001191 -0.000798 -0.000389 0.000049 0.000512 0.000981 0.001450 0.001914 0.002355 0.002764 0.003134 0.003450 0.003702 0.003883 0.004017 0.004123 0.004241 0.004451 0.004785 0.005305 0.006096 0.007327 0.009138 0.011616 0.014899 0.019054 0.023966 0.029644 0.036422 0.044488 0.054065 0.065161 0.077756 0.092004 0.107861 0.125071 0.143859 0.164254 0.186194 0.209859 0.234988 0.261482 0.288551 0.315485 0.341904 0.367029 0.390089 0.410126 0.426369 0.438181 0.444656 0.445736 0.441585 0.432684 0.419630 0.402951 0.383530 0.362330 0.340136 0.317705 0.295496 0.273919 0.253335 0.233777 0.215381 0.198052 0.181668 0.165956 0.150556 0.135165 0.119537 0.103772 0.088010 0.072457 0.057519 0.043711 0.031554 0.021383 0.013403 

-0.001142 -0.000862 -0.000559 -0.000235 0.000110 0.000472 0.000846 0.001232 0.001619 0.002006 0.002396 0.002785 0.003169 0.003513 0.003795 0.004018 0.004173 0.004292 0.004381 0.004433 0.004489 0.004675 0.005086 0.005779 0.006861 0.008432 0.010612 0.013565 0.017305 0.021876 0.027341 0.033834 0.041739 0.051197 0.062021 0.074376 0.088386 0.104001 0.121001 0.139505 0.159606 0.181164 0.204319 0.228866 0.254650 0.281125 0.307563 0.333563 0.358336 0.381218 0.401240 0.417616 0.429720 0.436564 0.438106 0.434509 0.426212 0.413767 0.397698 0.378859 0.358211 0.336496 0.314512 0.292708 0.271467 0.251179 0.231854 0.213655 0.196486 0.180256 0.164665 0.149378 0.134083 0.118545 0.102867 0.087197 0.071744 0.056910 0.043210 0.031158 0.021085 0.013189 

-0.000114 0.000169 0.000475 0.000801 0.001140 0.001488 0.001841 0.002197 0.002551 0.002900 0.003259 0.003619 0.003964 0.004281 0.004558 0.004793 0.004967 0.005072 0.005114 0.005122 0.005103 0.005125 0.005334 0.005795 0.006631 0.007972 0.009888 0.012508 0.015895 0.020208 0.025411 0.031806 0.039670 0.048908 0.059404 0.071400 0.085169 0.100472 0.117298 0.135576 0.155301 0.176427 0.199041 0.222989 0.248104 0.273904 0.299819 0.325418 0.349876 0.372553 0.392565 0.409074 0.421412 0.428583 0.430553 0.427506 0.419778 0.407924 0.392458 0.374194 0.354095 0.332856 0.311312 0.289910 0.269003 0.249006 0.229918 0.211915 0.194905 0.178829 0.163361 0.148186 0.132989 0.117540 0.101951 0.086376 0.071023 0.056295 0.042704 0.030758 0.020784 0.012974 

0.000596 0.000902 0.001225 0.001564 0.001915 0.002276 0.002646 0.003014 0.003374 0.003720 0.004048 0.004357 0.004643 0.004885 0.005095 0.005275 0.005390 0.005439 0.005420 0.005393 0.005364 0.005364 0.005458 0.005739 0.006321 0.007393 0.009032 0.011412 0.014554 0.018648 0.023821 0.030211 0.037929 0.046949 0.057285 0.068976 0.082412 0.097442 0.113952 0.131904 0.151258 0.171950 0.194071 0.217391 0.241838 0.266971 0.292326 0.317484 0.341640 0.364093 0.384114 0.400719 0.413244 0.420709 0.423080 0.420575 0.413400 0.402115 0.387236 0.369535 0.349983 0.329219 0.308111 0.287102 0.266528 0.246817 0.227969 0.210160 0.193316 0.177388 0.162044 0.146980 0.131883 0.116525 0.101026 0.085546 0.070295 0.055675 0.042193 0.030355 0.020480 0.012757 

0.000896 0.001150 0.001431 0.001724 0.002021 0.002319 0.002615 0.002908 0.003192 0.003470 0.003740 0.003996 0.004226 0.004436 0.004611 0.004739 0.004831 0.004883 0.004882 0.004852 0.004824 0.004870 0.004998 0.005230 0.005703 0.006541 0.007934 0.010124 0.013175 0.017152 0.022170 0.028420 0.036079 0.045042 0.055271 0.066900 0.080041 0.094777 0.110957 0.128464 0.147394 0.167761 0.189381 0.212133 0.235901 0.260362 0.285131 0.309818 0.333617 0.355879 0.375867 0.392547 0.405206 0.412931 0.415706 0.413721 0.407080 0.396353 0.382037 0.364895 0.345871 0.325585 0.304904 0.284286 0.264045 0.244614 0.226008 0.208392 0.191713 0.175933 0.160715 0.145761 0.130763 0.115498 0.100090 0.084707 0.069559 0.055048 0.041678 0.029948 0.020174 0.012539 

0.000436 0.000522 0.000615 0.000719 0.000836 0.000967 0.001111 0.001266 0.001434 0.001615 0.001811 0.002014 0.002206 0.002387 0.002539 0.002659 0.002751 0.002829 0.002913 0.003010 0.003107 0.003239 0.003415 0.003739 0.004274 0.005171 0.006679 0.008868 0.011792 0.015638 0.020540 0.026800 0.034424 0.043260 0.053443 0.065001 0.077967 0.092493 0.108288 0.125306 0.143835 0.163753 0.184869 0.207091 0.230217 0.254024 0.278246 0.302415 0.325825 0.347892 0.367818 0.384547 0.397297 0.405281 0.408438 0.406941 0.400815 0.390623 0.376860 0.360265 0.341756 0.321953 0.301692 0.281461 0.261553 0.242397 0.224032 0.206610 0.190097 0.174463 0.159372 0.144529 0.129632 0.114460 0.099145 0.083859 0.068816 0.054415 0.041158 0.029538 0.019866 0.012320 

-0.001503 -0.001528 -0.001546 -0.001547 -0.001532 -0.001489 -0.001414 -0.001319 -0.001213 -0.001092 -0.000960 -0.000815 -0.000660 -0.000505 -0.000352 -0.000207 -0.000046 0.000138 0.000321 0.000505 0.000695 0.000934 0.001251 0.001696 0.002341 0.003359 0.005036 0.007367 0.010422 0.014325 0.019255 0.025535 0.033031 0.041793 0.051896 0.063262 0.076089 0.090352 0.105756 0.122464 0.140547 0.159951 0.180505 0.202191 0.224748 0.247970 0.271627 0.295266 0.318289 0.340145 0.359957 0.376711 0.389525 0.397757 0.401279 0.400231 0.394609 0.384932 0.371702 0.355641 0.337638 0.318327 0.298475 0.278630 0.259048 0.240166 0.222043 0.204815 0.188469 0.172978 0.158017 0.143285 0.128488 0.113411 0.098189 0.083003 0.068066 0.053777 0.040634 0.029125 0.019556 0.012098 

-0.004181 -0.004202 -0.004200 -0.004184 -0.004156 -0.004117 -0.004063 -0.003988 -0.003900 -0.003800 -0.003680 -0.003548 -0.003400 -0.003239 -0.003039 -0.002788 -0.002522 -0.002241 -0.001965 -0.001696 -0.001400 -0.001010 -0.000500 0.000175 0.001023 0.002164 0.003842 0.006156 0.009289 0.013354 0.018406 0.024454 0.031771 0.040409 0.050474 0.061737 0.074306 0.088218 0.103343 0.119812 0.137539 0.156368 0.176350 0.197437 0.219477 0.242153 0.265253 0.288408 0.311020 0.332625 0.352308 0.369038 0.381894 0.390350 0.394234 0.393587 0.388449 0.379286 0.366565 0.351025 0.333524 0.314700 0.295255 0.275791 0.256533 0.237923 0.220041 0.203008 0.186828 0.171481 0.156648 0.142028 0.127332 0.112350 0.097224 0.082139 0.067309 0.053133 0.040105 0.028709 0.019243 0.011876 

-0.005213 -0.005384 -0.005542 -0.005683 -0.005812 -0.005914 -0.005983 -0.006009 -0.005979 -0.005907 -0.005793 -0.005635 -0.005431 -0.005187 -0.004897 -0.004576 -0.004239 -0.003904 -0.003571 -0.003205 -0.002787 -0.002262 -0.001618 -0.000842 0.000127 0.001432 0.003143 0.005407 0.008432 0.012443 0.017562 0.023613 0.030725 0.039249 0.049094 0.060127 0.072443 0.086104 0.101028 0.117183 0.134518 0.152863 0.172327 0.192865 0.214383 0.236554 0.259078 0.281795 0.304037 0.325353 0.344879 0.361517 0.374405 0.383066 0.387286 0.387016 0.382338 0.373671 0.361458 0.346423 0.329414 0.311071 0.292034 0.272944 0.254008 0.235670 0.218028 0.201189 0.185177 0.169971 0.155267 0.140759 0.126165 0.111278 0.096249 0.081266 0.066545 0.052483 0.039571 0.028289 0.018928 0.011652 

-0.005935 -0.006151 -0.006344 -0.006508 -0.006637 -0.006723 -0.006765 -0.006763 -0.006718 -0.006635 -0.006495 -0.006304 -0.006074 -0.005808 -0.005516 -0.005212 -0.004909 -0.004587 -0.004240 -0.003867 -0.003440 -0.002942 -0.002348 -0.001618 -0.000681 0.000574 0.002373 0.004716 0.007733 0.011668 0.016678 0.022730 0.029814 0.038172 0.047796 0.058481 0.070564 0.083951 0.098704 0.114585 0.131534 0.149463 0.168425 0.188484 0.209495 0.231139 0.253132 0.275416 0.297293 0.318299 0.337641 0.354167 0.367060 0.375908 0.380440 0.380521 0.376278 0.368095 0.356377 0.341832 0.325313 0.307439 0.288811 0.270087 0.251473 0.233407 0.216003 0.199359 0.183513 0.168450 0.153874 0.139479 0.124985 0.110195 0.095264 0.080384 0.065773 0.051827 0.039033 0.027866 0.018611 0.011426 

-0.006628 -0.006712 -0.006755 -0.006761 -0.006724 -0.006643 -0.006533 -0.006398 -0.006239 -0.006058 -0.005856 -0.005641 -0.005407 -0.005173 -0.004931 -0.004678 -0.004411 -0.004150 -0.003901 -0.003649 -0.003359 -0.002973 -0.002429 -0.001698 -0.000763 0.000440 0.002076 0.004293 0.007244 0.011063 0.015872 0.021857 0.028889 0.037126 0.046514 0.056939 0.068771 0.082012 0.096422 0.111995 0.128614 0.146160 0.164688 0.184255 0.204755 0.225918 0.247437 0.269255 0.290778 0.311445 0.330586 0.346982 0.359872 0.368886 0.373697 0.374107 0.370272 0.362549 0.351313 0.337251 0.321221 0.303807 0.285586 0.267222 0.248929 0.231136 0.213968 0.197517 0.181837 0.166916 0.152469 0.138185 0.123794 0.109101 0.094269 0.079494 0.064995 0.051165 0.038491 0.027440 0.018292 0.011200 

-0.004899 -0.004867 -0.004809 -0.004735 -0.004644 -0.004538 -0.004411 -0.004263 -0.004095 -0.003912 -0.003720 -0.003524 -0.003330 -0.003152 -0.002994 -0.002859 -0.002753 -0.002640 -0.002542 -0.002441 -0.002311 -0.002102 -0.001745 -0.001157 -0.000282 0.000875 0.002425 0.004503 0.007274 0.010927 0.015571 0.021398 0.028270 0.036235 0.045369 0.055650 0.067268 0.080210 0.094262 0.109493 0.125788 0.142990 0.161119 0.180139 0.200130 0.220879 0.241996 0.263317 0.284477 0.304797 0.323705 0.339973 0.352862 0.361993 0.367047 0.367782 0.364322 0.357044 0.346269 0.332682 0.317141 0.300178 0.282359 0.264349 0.246375 0.228857 0.211921 0.195666 0.180148 0.165369 0.151052 0.136879 0.122591 0.107997 0.093265 0.078596 0.064210 0.050498 0.037945 0.027011 0.017970 0.010972 

-0.001879 -0.001808 -0.001729 -0.001633 -0.001519 -0.001391 -0.001261 -0.001130 -0.000991 -0.000846 -0.000692 -0.000526 -0.000369 -0.000239 -0.000149 -0.000100 -0.000092 -0.000117 -0.000170 -0.000256 -0.000330 -0.000297 -0.000125 0.000228 0.000875 0.001868 0.003295 0.005273 0.007941 0.011387 0.015793 0.021252 0.027794 0.035461 0.044394 0.054526 0.065913 0.078512 0.092265 0.107179 0.123116 0.139929 0.157681 0.176192 0.195712 0.216049 0.236781 0.257643 0.278429 0.298379 0.317025 0.333145 0.345992 0.355223 0.360489 0.361538 0.358440 0.351573 0.341249 0.328132 0.313074 0.296553 0.279133 0.261470 0.243817 0.226572 0.209864 0.193806 0.178446 0.163811 0.149623 0.135561 0.121376 0.106881 0.092251 0.077689 0.063417 0.049825 0.037394 0.026578 0.017647 0.010742 

-0.000302 -0.000109 0.000116 0.000370 0.000643 0.000925 0.001207 0.001481 0.001744 0.001992 0.002215 0.002408 0.002558 0.002663 0.002719 0.002739 0.002735 0.002690 0.002572 0.002381 0.002203 0.002124 0.002173 0.002420 0.002947 0.003778 0.004944 0.006668 0.008939 0.012014 0.016049 0.021191 0.027492 0.034942 0.043710 0.053577 0.064669 0.076972 0.090474 0.105025 0.120530 0.136923 0.154306 0.172416 0.191497 0.211443 0.231792 0.252211 0.272615 0.292210 0.310546 0.326484 0.339262 0.348575 0.354029 0.355379 0.352619 0.346138 0.336251 0.323597 0.309021 0.292935 0.275906 0.258588 0.241254 0.224277 0.207797 0.191936 0.176733 0.162241 0.148182 0.134231 0.120150 0.105756 0.091228 0.076774 0.062618 0.049147 0.036839 0.026143 0.017321 0.010511 

0.000375 0.000720 0.001093 0.001490 0.001899 0.002313 0.002730 0.003138 0.003528 0.003887 0.004222 0.004522 0.004789 0.005010 0.005177 0.005279 0.005320 0.005321 0.005305 0.005250 0.005156 0.005054 0.005033 0.005167 0.005509 0.006274 0.007333 0.008683 0.010573 0.013322 0.016906 0.021619 0.027541 0.034656 0.043121 0.052761 0.063585 0.075621 0.088772 0.102946 0.117974 0.133986 0.151024 0.168780 0.187491 0.207027 0.226943 0.246971 0.266992 0.286238 0.304253 0.319981 0.332690 0.342057 0.347675 0.349297 0.346855 0.340744 0.331275 0.319077 0.304981 0.289330 0.272681 0.255708 0.238685 0.221971 0.205719 0.190055 0.175010 0.160659 0.146730 0.132890 0.118912 0.104619 0.090195 0.075851 0.061812 0.048463 0.036280 0.025704 0.016994 0.010279 

0.001094 0.001455 0.001860 0.002292 0.002746 0.003224 0.003717 0.004212 0.004694 0.005158 0.005605 0.006029 0.006426 0.006781 0.007080 0.007330 0.007534 0.007678 0.007756 0.007800 0.007800 0.007770 0.007750 0.007829 0.008105 0.008648 0.009473 0.010671 0.012454 0.014977 0.018294 0.022602 0.028073 0.034704 0.042761 0.052133 0.062578 0.074171 0.086994 0.100785 0.115452 0.131145 0.147851 0.165326 0.183669 0.202765 0.222219 0.241894 0.261541 0.280457 0.298138 0.313643 0.326273 0.335666 0.341425 0.343300 0.341151 0.335391 0.326319 0.314578 0.300953 0.285731 0.269458 0.252829 0.236112 0.219656 0.203630 0.188161 0.173276 0.159066 0.145266 0.131536 0.117663 0.103472 0.089153 0.074920 0.061000 0.047774 0.035717 0.025263 0.016664 0.010046 

0.002348 0.002697 0.003075 0.003481 0.003920 0.004384 0.004867 0.005366 0.005873 0.006388 0.006906 0.007411 0.007891 0.008336 0.008734 0.009075 0.009371 0.009614 0.009794 0.009906 0.009984 0.009985 0.009999 0.010066 0.010286 0.010647 0.011214 0.012297 0.014020 0.016439 0.019556 0.023671 0.028848 0.035177 0.042785 0.051653 0.061549 0.072817 0.085274 0.098607 0.112994 0.128371 0.144772 0.162029 0.180014 0.198644 0.217681 0.236988 0.256278 0.274841 0.292200 0.307469 0.320013 0.329412 0.335287 0.337389 0.335520 0.330081 0.321395 0.310103 0.296937 0.282139 0.266237 0.249954 0.233533 0.217332 0.201534 0.186255 0.171530 0.157462 0.143790 0.130172 0.116403 0.102315 0.088103 0.073981 0.060180 0.047080 0.035149 0.024818 0.016333 0.009811 

0.003890 0.004263 0.004658 0.005077 0.005524 0.005991 0.006472 0.006964 0.007458 0.007958 0.008462 0.008961 0.009453 0.009927 0.010375 0.010782 0.011144 0.011463 0.011695 0.011866 0.011978 0.012015 0.011996 0.012025 0.012201 0.012555 0.013085 0.013979 0.015453 0.017667 0.020749 0.024720 0.029677 0.035743 0.042931 0.051209 0.060629 0.071435 0.083511 0.096574 0.110676 0.125725 0.141850 0.158867 0.176489 0.194665 0.213287 0.232243 0.251205 0.269400 0.286430 0.301453 0.313892 0.323291 0.329258 0.331555 0.329954 0.324816 0.316510 0.305660 0.292935 0.278553 0.263017 0.247081 0.230949 0.215002 0.199429 0.184339 0.169774 0.155848 0.142303 0.128797 0.115132 0.101149 0.087044 0.073033 0.059354 0.046380 0.034578 0.024371 0.015999 0.009576 

0.004515 0.004969 0.005444 0.005935 0.006445 0.006968 0.007497 0.008031 0.008565 0.009105 0.009650 0.010188 0.010712 0.011219 0.011689 0.012131 0.012547 0.012913 0.013196 0.013365 0.013464 0.013499 0.013487 0.013516 0.013686 0.013989 0.014474 0.015271 0.016636 0.018728 0.021660 0.025446 0.030096 0.035846 0.042743 0.050647 0.059685 0.070083 0.081778 0.094558 0.108378 0.123213 0.139069 0.155803 0.173094 0.190839 0.209059 0.227661 0.246287 0.264123 0.280822 0.295604 0.307902 0.317292 0.323331 0.325803 0.324447 0.319595 0.311671 0.301250 0.288946 0.274973 0.259808 0.244206 0.228362 0.212665 0.197315 0.182411 0.168009 0.154222 0.140803 0.127411 0.113849 0.099972 0.085975 0.072078 0.058521 0.045675 0.034003 0.023921 0.015664 0.009339 

0.004089 0.004606 0.005159 0.005741 0.006354 0.006995 0.007650 0.008311 0.008963 0.009594 0.010205 0.010799 0.011358 0.011882 0.012369 0.012823 0.013242 0.013610 0.013890 0.014068 0.014167 0.014185 0.014158 0.014144 0.014217 0.014437 0.014896 0.015709 0.017164 0.019327 0.022114 0.025617 0.030010 0.035551 0.042258 0.049878 0.058690 0.068710 0.080050 0.092478 0.106067 0.120779 0.136456 0.152882 0.169827 0.187166 0.205026 0.223268 0.241500 0.258978 0.275357 0.289921 0.302066 0.311402 0.317497 0.320126 0.319001 0.314429 0.306872 0.296870 0.284977 0.271405 0.256606 0.241329 0.225770 0.210321 0.195192 0.180474 0.166233 0.152584 0.139292 0.126014 0.112556 0.098785 0.084898 0.071115 0.057682 0.044965 0.033423 0.023468 0.015326 0.009101 

0.004557 0.005072 0.005614 0.006181 0.006778 0.007398 0.008030 0.008670 0.009308 0.009939 0.010566 0.011172 0.011742 0.012272 0.012770 0.013230 0.013628 0.013944 0.014161 0.014301 0.014355 0.014353 0.014337 0.014291 0.014312 0.014476 0.014883 0.015743 0.017243 0.019348 0.022044 0.025417 0.029645 0.035042 0.041565 0.049029 0.057534 0.067243 0.078250 0.090410 0.103839 0.118417 0.133904 0.150061 0.166656 0.183654 0.201181 0.219060 0.236837 0.253968 0.270039 0.284383 0.296370 0.305621 0.311764 0.314523 0.313612 0.309316 0.302119 0.292523 0.281033 0.267849 0.253413 0.238451 0.223175 0.207971 0.193062 0.178528 0.164446 0.150938 0.137769 0.124606 0.111252 0.097588 0.083811 0.070144 0.056837 0.044249 0.032840 0.023012 0.014987 0.008861 

0.005035 0.005466 0.005940 0.006450 0.006991 0.007558 0.008151 0.008774 0.009396 0.010019 0.010634 0.011236 0.011817 0.012339 0.012798 0.013199 0.013562 0.013865 0.014075 0.014180 0.014168 0.014097 0.014047 0.014026 0.014113 0.014334 0.014831 0.015656 0.017022 0.018980 0.021589 0.024841 0.028970 0.034231 0.040605 0.047906 0.056198 0.065649 0.076395 0.088508 0.101784 0.116166 0.131399 0.147275 0.163572 0.180254 0.197497 0.214983 0.232313 0.249114 0.264850 0.278976 0.290806 0.299949 0.306130 0.308995 0.308284 0.304259 0.297409 0.288218 0.277114 0.264305 0.250225 0.235575 0.220575 0.205615 0.190922 0.176572 0.162650 0.149279 0.136234 0.123187 0.109938 0.096381 0.082716 0.069166 0.055984 0.043529 0.032253 0.022554 0.014646 0.008621 

0.004581 0.005078 0.005619 0.006200 0.006811 0.007449 0.008111 0.008791 0.009468 0.010127 0.010762 0.011368 0.011932 0.012423 0.012818 0.013121 0.013340 0.013484 0.013567 0.013571 0.013476 0.013295 0.013128 0.013090 0.013233 0.013599 0.014274 0.015258 0.016590 0.018412 0.020870 0.024020 0.028101 0.033226 0.039454 0.046645 0.054797 0.064102 0.074722 0.086765 0.099908 0.113951 0.128913 0.144525 0.160567 0.176985 0.193908 0.211011 0.227931 0.244420 0.259810 0.273697 0.285347 0.294396 0.300588 0.303540 0.303013 0.299260 0.292741 0.283950 0.273217 0.260775 0.247042 0.232700 0.217972 0.203255 0.188776 0.174607 0.160847 0.147610 0.134689 0.121757 0.108613 0.095164 0.081612 0.068179 0.055126 0.042803 0.031663 0.022093 0.014303 0.008380 

0.005982 0.006463 0.006969 0.007490 0.008030 0.008584 0.009141 0.009692 0.010221 0.010721 0.011192 0.011613 0.011980 0.012284 0.012533 0.012695 0.012767 0.012769 0.012694 0.012538 0.012344 0.012105 0.011929 0.011870 0.012017 0.012474 0.013249 0.014335 0.015762 0.017619 0.020017 0.023103 0.027077 0.032160 0.038243 0.045280 0.053352 0.062529 0.073160 0.085118 0.098055 0.111854 0.126498 0.141812 0.157637 0.173839 0.190381 0.207138 0.223683 0.239840 0.254918 0.268536 0.279990 0.288932 0.295136 0.298169 0.297793 0.294308 0.288120 0.279720 0.269346 0.257259 0.243866 0.229826 0.215365 0.200892 0.186627 0.172634 0.159035 0.145929 0.133134 0.120316 0.107278 0.093939 0.080499 0.067186 0.054261 0.042073 0.031068 0.021629 0.013959 0.008137 

0.007105 0.007506 0.007915 0.008323 0.008729 0.009139 0.009546 0.009943 0.010322 0.010679 0.011009 0.011304 0.011552 0.011750 0.011873 0.011922 0.011893 0.011798 0.011635 0.011387 0.011072 0.010729 0.010439 0.010314 0.010483 0.010994 0.011851 0.013120 0.014783 0.016813 0.019318 0.022327 0.026195 0.031066 0.036876 0.043756 0.051816 0.061040 0.071638 0.083460 0.096200 0.109826 0.124229 0.139227 0.154817 0.170737 0.186928 0.203336 0.219521 0.235347 0.250143 0.263475 0.274716 0.283556 0.289763 0.292874 0.292638 0.289412 0.283553 0.275525 0.265508 0.253759 0.240698 0.226955 0.212758 0.198524 0.184472 0.170654 0.157214 0.144238 0.131569 0.118865 0.105932 0.092703 0.079377 0.066184 0.053390 0.041338 0.030470 0.021163 0.013613 0.007894 

0.004306 0.004748 0.005209 0.005689 0.006181 0.006680 0.007179 0.007668 0.008130 0.008557 0.008962 0.009338 0.009674 0.009949 0.010165 0.010293 0.010331 0.010288 0.010189 0.009998 0.009725 0.009435 0.009160 0.009005 0.009129 0.009600 0.010491 0.011807 0.013600 0.015833 0.018368 0.021385 0.025191 0.029955 0.035564 0.042353 0.050322 0.059561 0.070059 0.081757 0.094387 0.107890 0.122034 0.136779 0.152049 0.167686 0.183544 0.199607 0.215449 0.230925 0.245477 0.258512 0.269521 0.278262 0.284471 0.287650 0.287564 0.284582 0.279040 0.271364 0.261708 0.250279 0.237537 0.224091 0.210150 0.196153 0.182310 0.168668 0.155384 0.142540 0.129992 0.117402 0.104576 0.091458 0.078247 0.065176 0.052513 0.040597 0.029869 0.020694 0.013265 0.007649 

0.001193 0.001549 0.001958 0.002407 0.002891 0.003402 0.003936 0.004487 0.005046 0.005605 0.006159 0.006710 0.007229 0.007697 0.008093 0.008397 0.008575 0.008620 0.008566 0.008414 0.008261 0.008176 0.008129 0.008139 0.008283 0.008736 0.009526 0.010752 0.012475 0.014672 0.017249 0.020258 0.024040 0.028834 0.034464 0.041107 0.049005 0.058122 0.068559 0.080160 0.092661 0.105989 0.119874 0.134409 0.149351 0.164698 0.180260 0.195976 0.211453 0.226589 0.240867 0.253637 0.264429 0.273063 0.279273 0.282492 0.282564 0.279822 0.274578 0.267233 0.257932 0.246822 0.234384 0.221231 0.207542 0.193777 0.180142 0.166675 0.153546 0.140836 0.128406 0.115928 0.103209 0.090204 0.077109 0.064160 0.051630 0.039853 0.029264 0.020223 0.012916 0.007404 

-0.000114 0.000147 0.000446 0.000781 0.001150 0.001558 0.002015 0.002512 0.003038 0.003584 0.004144 0.004706 0.005267 0.005793 0.006263 0.006662 0.006973 0.007155 0.007229 0.007248 0.007257 0.007295 0.007384 0.007500 0.007739 0.008200 0.008922 0.010044 0.011633 0.013762 0.016261 0.019261 0.023113 0.027895 0.033553 0.040121 0.047880 0.056964 0.067290 0.078658 0.090984 0.104104 0.117824 0.132115 0.146760 0.161828 0.177083 0.192425 0.207521 0.222330 0.236310 0.248814 0.259408 0.267943 0.274142 0.277411 0.277637 0.275125 0.270166 0.263143 0.254177 0.243383 0.231242 0.218377 0.204936 0.191399 0.177966 0.164676 0.151699 0.139122 0.126808 0.114443 0.101832 0.088940 0.075961 0.063137 0.050741 0.039103 0.028655 0.019750 0.012565 0.007157 

-0.000619 -0.000379 -0.000105 0.000199 0.000533 0.000901 0.001303 0.001730 0.002173 0.002625 0.003095 0.003579 0.004058 0.004521 0.004945 0.005326 0.005650 0.005914 0.006125 0.006341 0.006542 0.006729 0.006924 0.007148 0.007513 0.008071 0.008819 0.009788 0.011281 0.013336 0.015853 0.018890 0.022646 0.027270 0.032888 0.039379 0.047046 0.056033 0.066104 0.077244 0.089358 0.102239 0.115808 0.129899 0.144283 0.159034 0.173962 0.188944 0.203687 0.218150 0.231813 0.244040 0.254457 0.262890 0.269063 0.272414 0.272774 0.270486 0.265805 0.259091 0.250442 0.239961 0.228116 0.215526 0.202335 0.189020 0.175785 0.162669 0.149844 0.137399 0.125201 0.112948 0.100445 0.087666 0.074806 0.062107 0.049846 0.038349 0.028043 0.019274 0.012212 0.006910 

-0.000267 -0.000085 0.000124 0.000359 0.000620 0.000906 0.001213 0.001536 0.001873 0.002229 0.002611 0.003002 0.003394 0.003776 0.004133 0.004444 0.004718 0.004998 0.005280 0.005573 0.005856 0.006147 0.006478 0.006894 0.007394 0.008011 0.008801 0.009794 0.011312 0.013274 0.015732 0.018773 0.022449 0.026945 0.032324 0.038709 0.046253 0.055148 0.065062 0.076022 0.087852 0.100452 0.113825 0.127762 0.141897 0.156321 0.170893 0.185542 0.199939 0.214063 0.227370 0.239330 0.249592 0.257908 0.264040 0.267486 0.267979 0.265901 0.261497 0.255069 0.246731 0.236554 0.225006 0.212678 0.199738 0.186639 0.173599 0.160656 0.147981 0.135664 0.123582 0.111442 0.099047 0.086383 0.073642 0.061071 0.048945 0.037591 0.027428 0.018795 0.011858 0.006662 

0.000278 0.000397 0.000536 0.000697 0.000876 0.001065 0.001263 0.001466 0.001666 0.001874 0.002096 0.002332 0.002582 0.002834 0.003090 0.003342 0.003586 0.003823 0.004077 0.004370 0.004714 0.005114 0.005559 0.006069 0.006658 0.007393 0.008291 0.009430 0.010965 0.012966 0.015493 0.018587 0.022263 0.026682 0.032000 0.038309 0.045732 0.054435 0.064175 0.074926 0.086500 0.098801 0.111953 0.125712 0.139557 0.153659 0.167919 0.182200 0.196287 0.210034 0.222996 0.234700 0.244816 0.253015 0.259095 0.262618 0.263248 0.261370 0.257238 0.251076 0.243045 0.233166 0.221908 0.209835 0.197141 0.184256 0.171408 0.158636 0.146109 0.133920 0.121954 0.109926 0.097640 0.085091 0.072469 0.060028 0.048038 0.036828 0.026809 0.018315 0.011502 0.006412 

0.000265 0.000363 0.000461 0.000561 0.000657 0.000745 0.000829 0.000907 0.000974 0.001035 0.001111 0.001217 0.001354 0.001510 0.001669 0.001823 0.002014 0.002251 0.002537 0.002872 0.003243 0.003636 0.004064 0.004623 0.005311 0.006158 0.007114 0.008324 0.009962 0.012142 0.014823 0.018050 0.021944 0.026547 0.031925 0.038236 0.045493 0.053942 0.063496 0.073986 0.085254 0.097238 0.110121 0.123690 0.137271 0.151043 0.164990 0.178938 0.192711 0.206077 0.218692 0.230153 0.240122 0.248195 0.254232 0.257809 0.258577 0.256900 0.253019 0.247115 0.239387 0.229798 0.218823 0.206997 0.194549 0.181871 0.169212 0.156609 0.144228 0.132166 0.120315 0.108400 0.096223 0.083790 0.071289 0.058978 0.047126 0.036060 0.026187 0.017832 0.011145 0.006163 

-0.001060 -0.001046 -0.001016 -0.000977 -0.000934 -0.000888 -0.000840 -0.000784 -0.000732 -0.000691 -0.000647 -0.000584 -0.000492 -0.000372 -0.000218 -0.000025 0.000202 0.000486 0.000829 0.001212 0.001601 0.002016 0.002452 0.002986 0.003698 0.004616 0.005690 0.006983 0.008689 0.010977 0.013846 0.017287 0.021494 0.026434 0.032011 0.038330 0.045527 0.053723 0.063010 0.073178 0.084036 0.095745 0.108373 0.121706 0.135010 0.148482 0.162093 0.175740 0.189209 0.202190 0.214470 0.225676 0.235486 0.243431 0.249433 0.253060 0.253965 0.252484 0.248844 0.243186 0.235758 0.226453 0.215752 0.204165 0.191960 0.179484 0.167010 0.154573 0.142337 0.130403 0.118667 0.106864 0.094796 0.082479 0.070100 0.057921 0.046208 0.035288 0.025562 0.017347 0.010787 0.005912 

-0.002641 -0.002779 -0.002894 -0.002983 -0.003037 -0.003059 -0.003058 -0.003033 -0.002988 -0.002925 -0.002837 -0.002723 -0.002572 -0.002358 -0.002098 -0.001780 -0.001438 -0.001087 -0.000710 -0.000330 0.000026 0.000373 0.000821 0.001382 0.002124 0.003029 0.004157 0.005576 0.007414 0.009727 0.012662 0.016356 0.020900 0.026255 0.032169 0.038523 0.045752 0.053783 0.062770 0.072554 0.083021 0.094437 0.106827 0.119793 0.132767 0.145958 0.159275 0.172611 0.185771 0.198391 0.210323 0.221265 0.230902 0.238732 0.244695 0.248368 0.249412 0.248123 0.244707 0.239305 0.232148 0.223125 0.212690 0.201338 0.189370 0.177097 0.164804 0.152529 0.140437 0.128629 0.117010 0.105318 0.093360 0.081160 0.068904 0.056857 0.045285 0.034512 0.024934 0.016860 0.010428 0.005660 

-0.003556 -0.003723 -0.003860 -0.003970 -0.004052 -0.004099 -0.004114 -0.004082 -0.004010 -0.003898 -0.003749 -0.003551 -0.003300 -0.003028 -0.002747 -0.002451 -0.002165 -0.001904 -0.001664 -0.001437 -0.001183 -0.000895 -0.000529 -0.000102 0.000428 0.001228 0.002412 0.003999 0.006021 0.008491 0.011694 0.015614 0.020418 0.026013 0.032194 0.038784 0.046015 0.053959 0.062676 0.072109 0.082277 0.093318 0.105382 0.117904 0.130585 0.143491 0.156528 0.169579 0.182405 0.194660 0.206270 0.216947 0.226381 0.234102 0.240019 0.243725 0.244920 0.243812 0.240611 0.235462 0.228560 0.219812 0.209636 0.198520 0.186780 0.174708 0.162593 0.150475 0.138528 0.126845 0.115343 0.103762 0.091915 0.079832 0.067700 0.055786 0.044356 0.033732 0.024303 0.016371 0.010067 0.005408 

-0.002793 -0.002912 -0.003002 -0.003069 -0.003117 -0.003147 -0.003156 -0.003132 -0.003070 -0.002985 -0.002879 -0.002753 -0.002609 -0.002452 -0.002293 -0.002146 -0.002022 -0.001949 -0.001905 -0.001884 -0.001855 -0.001812 -0.001710 -0.001524 -0.001171 -0.000540 0.000569 0.002271 0.004625 0.007482 0.010993 0.015262 0.020175 0.025876 0.032201 0.038912 0.046286 0.054137 0.062619 0.071805 0.081703 0.092367 0.103970 0.116018 0.128441 0.141070 0.153853 0.166619 0.179100 0.190998 0.202312 0.212720 0.221940 0.229559 0.235395 0.239136 0.240479 0.239549 0.236570 0.231653 0.224996 0.216516 0.206591 0.195710 0.184189 0.172316 0.160376 0.148413 0.136608 0.125051 0.113666 0.102195 0.090460 0.078495 0.066489 0.054709 0.043422 0.032948 0.023668 0.015879 0.009704 0.005155 

-0.000962 -0.001071 -0.001186 -0.001305 -0.001425 -0.001548 -0.001661 -0.001732 -0.001787 -0.001830 -0.001856 -0.001870 -0.001869 -0.001849 -0.001815 -0.001778 -0.001775 -0.001820 -0.001928 -0.002079 -0.002261 -0.002448 -0.002609 -0.002665 -0.002480 -0.001927 -0.000816 0.000943 0.003499 0.006818 0.010783 0.015273 0.020371 0.026058 0.032358 0.039090 0.046374 0.054128 0.062464 0.071462 0.081142 0.091505 0.102613 0.114197 0.126288 0.138732 0.151261 0.163706 0.175843 0.187416 0.198433 0.208553 0.217583 0.225087 0.230829 0.234606 0.236095 0.235341 0.232573 0.227875 0.221457 0.213235 0.203556 0.192906 0.181601 0.169921 0.158154 0.146342 0.134679 0.123247 0.111979 0.100617 0.088995 0.077149 0.065269 0.053625 0.042483 0.032160 0.023031 0.015386 0.009341 0.004902 

-0.000755 -0.000895 -0.001015 -0.001117 -0.001212 -0.001304 -0.001396 -0.001485 -0.001569 -0.001653 -0.001731 -0.001796 -0.001843 -0.001884 -0.001923 -0.001986 -0.002088 -0.002242 -0.002454 -0.002750 -0.003082 -0.003402 -0.003653 -0.003754 -0.003506 -0.002808 -0.001552 0.000447 0.003177 0.006693 0.010903 0.015572 0.020765 0.026496 0.032684 0.039381 0.046498 0.054048 0.062315 0.071105 0.080525 0.090607 0.101266 0.112401 0.124227 0.136476 0.148735 0.160861 0.172657 0.183906 0.194607 0.204447 0.213283 0.220667 0.226329 0.230140 0.231775 0.231192 0.228617 0.224127 0.217942 0.209973 0.200530 0.190107 0.179015 0.167523 0.155926 0.144264 0.132740 0.121435 0.110283 0.099029 0.087521 0.075795 0.064042 0.052535 0.041538 0.031368 0.022392 0.014891 0.008976 0.004647 

-0.002315 -0.002406 -0.002485 -0.002552 -0.002614 -0.002668 -0.002710 -0.002736 -0.002754 -0.002765 -0.002756 -0.002740 -0.002724 -0.002716 -0.002730 -0.002783 -0.002894 -0.003071 -0.003311 -0.003618 -0.003941 -0.004253 -0.004411 -0.004347 -0.003977 -0.003177 -0.001744 0.000412 0.003196 0.006709 0.010989 0.015786 0.021142 0.026940 0.033133 0.039717 0.046600 0.053939 0.062118 0.070758 0.079915 0.089687 0.099977 0.110730 0.122276 0.134284 0.146255 0.158076 0.169532 0.180463 0.190866 0.200444 0.209055 0.216304 0.221895 0.225745 0.227512 0.227100 0.224701 0.220414 0.214448 0.206730 0.197513 0.187311 0.176433 0.165122 0.153693 0.142179 0.130792 0.119615 0.108576 0.097431 0.086038 0.074432 0.062808 0.051439 0.040588 0.030572 0.021749 0.014394 0.008611 0.004392 

-0.003505 -0.003611 -0.003692 -0.003752 -0.003791 -0.003813 -0.003821 -0.003812 -0.003798 -0.003789 -0.003784 -0.003785 -0.003799 -0.003829 -0.003884 -0.003964 -0.004054 -0.004160 -0.004286 -0.004410 -0.004547 -0.004704 -0.004781 -0.004613 -0.004070 -0.003079 -0.001600 0.000440 0.003185 0.006803 0.011071 0.015907 0.021369 0.027174 0.033356 0.039874 0.046622 0.053809 0.061776 0.070268 0.079227 0.088771 0.098692 0.109151 0.120418 0.132109 0.143792 0.155312 0.166452 0.177086 0.187209 0.196534 0.204909 0.212010 0.217543 0.221415 0.223303 0.223069 0.220833 0.216742 0.210984 0.203503 0.194504 0.184521 0.173854 0.162719 0.151453 0.140086 0.128835 0.117784 0.106858 0.095823 0.084545 0.073060 0.061566 0.050336 0.039634 0.029772 0.021104 0.013896 0.008244 0.004137 

-0.003097 -0.003186 -0.003265 -0.003338 -0.003403 -0.003465 -0.003535 -0.003615 -0.003714 -0.003833 -0.003955 -0.004074 -0.004200 -0.004333 -0.004481 -0.004630 -0.004770 -0.004895 -0.004995 -0.005063 -0.005121 -0.005120 -0.005025 -0.004720 -0.004089 -0.003077 -0.001494 0.000676 0.003520 0.007111 0.011303 0.016211 0.021632 0.027369 0.033497 0.039934 0.046569 0.053639 0.061359 0.069600 0.078413 0.087754 0.097430 0.107669 0.118634 0.129932 0.141306 0.152549 0.163428 0.173765 0.183623 0.192692 0.200858 0.207794 0.213263 0.217153 0.219149 0.219090 0.217013 0.213107 0.207554 0.200292 0.191505 0.181737 0.171279 0.160315 0.149207 0.137986 0.126870 0.115944 0.105130 0.094205 0.083042 0.071680 0.060316 0.049227 0.038674 0.028968 0.020456 0.013395 0.007876 0.003881 

-0.002431 -0.002603 -0.002764 -0.002923 -0.003082 -0.003235 -0.003386 -0.003540 -0.003699 -0.003866 -0.004040 -0.004230 -0.004433 -0.004642 -0.004841 -0.005031 -0.005215 -0.005378 -0.005491 -0.005536 -0.005517 -0.005420 -0.005202 -0.004764 -0.004062 -0.002981 -0.001300 0.001025 0.004019 0.007637 0.011789 0.016500 0.021729 0.027376 0.033419 0.039778 0.046338 0.053359 0.060816 0.068812 0.077428 0.086651 0.096209 0.106239 0.116835 0.127724 0.138801 0.149821 0.160422 0.170493 0.180085 0.188923 0.196885 0.203657 0.209054 0.212956 0.215037 0.215156 0.213241 0.209511 0.204156 0.197097 0.188515 0.178958 0.168706 0.157910 0.146959 0.135879 0.124894 0.114095 0.103391 0.092577 0.081531 0.070291 0.059060 0.048112 0.037710 0.028161 0.019805 0.012893 0.007507 0.003624 

-0.003449 -0.003502 -0.003543 -0.003570 -0.003585 -0.003587 -0.003585 -0.003586 -0.003603 -0.003653 -0.003738 -0.003868 -0.004044 -0.004243 -0.004437 -0.004630 -0.004828 -0.005032 -0.005218 -0.005337 -0.005343 -0.005204 -0.004920 -0.004406 -0.003557 -0.002346 -0.000691 0.001591 0.004579 0.008151 0.012190 0.016680 0.021748 0.027247 0.033141 0.039341 0.045901 0.052834 0.060115 0.067909 0.076282 0.085410 0.094897 0.104728 0.114970 0.125512 0.136303 0.147100 0.157434 0.167268 0.176573 0.185212 0.192972 0.199586 0.204917 0.208820 0.210972 0.211260 0.209518 0.205955 0.200789 0.193915 0.185534 0.176184 0.166137 0.155505 0.144705 0.133765 0.122910 0.112236 0.101641 0.090940 0.080011 0.068894 0.057797 0.046991 0.036740 0.027351 0.019152 0.012390 0.007137 0.003367 

-0.001009 -0.001092 -0.001171 -0.001246 -0.001320 -0.001399 -0.001492 -0.001597 -0.001722 -0.001871 -0.002041 -0.002244 -0.002474 -0.002727 -0.002989 -0.003254 -0.003516 -0.003729 -0.003911 -0.004040 -0.004086 -0.004036 -0.003819 -0.003304 -0.002495 -0.001273 0.000414 0.002630 0.005413 0.008741 0.012583 0.016939 0.021832 0.027179 0.032895 0.038885 0.045280 0.052040 0.059163 0.066840 0.075026 0.084018 0.093437 0.103111 0.113090 0.123323 0.133805 0.144344 0.154456 0.164078 0.173127 0.181562 0.189116 0.195587 0.200847 0.204749 0.206965 0.207406 0.205836 0.202436 0.197454 0.190751 0.182562 0.173419 0.163570 0.153099 0.142446 0.131644 0.120917 0.110367 0.099882 0.089292 0.078482 0.067489 0.056526 0.045864 0.035767 0.026536 0.018497 0.011885 0.006767 0.003110 

0.001343 0.001176 0.000996 0.000805 0.000614 0.000426 0.000235 0.000040 -0.000156 -0.000357 -0.000564 -0.000779 -0.001014 -0.001271 -0.001544 -0.001824 -0.002099 -0.002327 -0.002505 -0.002640 -0.002692 -0.002580 -0.002322 -0.001825 -0.000954 0.000234 0.001805 0.003817 0.006421 0.009593 0.013154 0.017317 0.022005 0.027107 0.032589 0.038386 0.044500 0.050967 0.057926 0.065539 0.073676 0.082525 0.091889 0.101416 0.111196 0.121174 0.131347 0.141589 0.151517 0.160928 0.169756 0.177973 0.185319 0.191658 0.196841 0.200733 0.203013 0.203588 0.202197 0.198954 0.194149 0.187607 0.179601 0.170663 0.161006 0.150693 0.140181 0.129515 0.118915 0.108488 0.098112 0.087636 0.076943 0.066076 0.055248 0.044731 0.034789 0.025719 0.017839 0.011378 0.006395 0.002852 

0.000043 0.000042 0.000037 0.000026 0.000011 -0.000006 -0.000022 -0.000043 -0.000084 -0.000135 -0.000201 -0.000286 -0.000393 -0.000525 -0.000669 -0.000821 -0.000952 -0.001043 -0.001094 -0.001124 -0.001111 -0.001004 -0.000740 -0.000209 0.000642 0.001793 0.003311 0.005189 0.007591 0.010537 0.013879 0.017673 0.022052 0.026823 0.032001 0.037555 0.043427 0.049684 0.056482 0.063990 0.072179 0.080961 0.090275 0.099712 0.109293 0.119038 0.128911 0.138891 0.148618 0.157813 0.166452 0.174427 0.181589 0.187792 0.192901 0.196772 0.199105 0.199807 0.198600 0.195517 0.190873 0.184485 0.176654 0.167917 0.158446 0.148286 0.137912 0.127378 0.116906 0.106598 0.096332 0.085970 0.075396 0.064655 0.053964 0.043593 0.033806 0.024898 0.017179 0.010870 0.006023 0.002594 

-0.001496 -0.001408 -0.001300 -0.001175 -0.001032 -0.000875 -0.000713 -0.000551 -0.000396 -0.000250 -0.000113 -0.000004 0.000088 0.000148 0.000167 0.000154 0.000135 0.000151 0.000215 0.000287 0.000371 0.000523 0.000832 0.001394 0.002236 0.003313 0.004669 0.006358 0.008551 0.011255 0.014436 0.017957 0.021884 0.026250 0.031137 0.036463 0.042175 0.048310 0.054961 0.062375 0.070530 0.079339 0.088596 0.097943 0.107371 0.116897 0.126486 0.136253 0.145753 0.154741 0.163205 0.170937 0.177917 0.183990 0.189016 0.192873 0.195241 0.196067 0.195039 0.192116 0.187623 0.181383 0.173729 0.165183 0.155890 0.145878 0.135638 0.125233 0.114888 0.104697 0.094542 0.084295 0.073840 0.063226 0.052672 0.042449 0.032819 0.024074 0.016517 0.010361 0.005650 0.002335 

-0.000758 -0.000743 -0.000692 -0.000603 -0.000477 -0.000314 -0.000124 0.000078 0.000288 0.000494 0.000696 0.000882 0.001034 0.001150 0.001228 0.001273 0.001326 0.001394 0.001446 0.001493 0.001548 0.001668 0.001960 0.002494 0.003319 0.004417 0.005728 0.007344 0.009309 0.011751 0.014709 0.017942 0.021577 0.025645 0.030195 0.035323 0.040905 0.046887 0.053436 0.060679 0.068763 0.077628 0.086857 0.096116 0.105446 0.114771 0.124107 0.133646 0.142924 0.151744 0.160017 0.167515 0.174317 0.180244 0.185190 0.189034 0.191424 0.192370 0.191509 0.188745 0.184396 0.178303 0.170828 0.162459 0.153335 0.143469 0.133358 0.123081 0.112863 0.102787 0.092743 0.082611 0.072275 0.061789 0.051374 0.041300 0.031828 0.023248 0.015853 0.009850 0.005276 0.002076 

0.000796 0.000890 0.000992 0.001103 0.001221 0.001348 0.001490 0.001640 0.001790 0.001936 0.002080 0.002208 0.002303 0.002355 0.002371 0.002375 0.002363 0.002313 0.002241 0.002223 0.002242 0.002364 0.002636 0.003156 0.003985 0.005111 0.006421 0.007970 0.009902 0.012168 0.014714 0.017569 0.020994 0.024958 0.029338 0.034270 0.039763 0.045675 0.052059 0.059210 0.067165 0.075950 0.085129 0.094334 0.103524 0.112636 0.121815 0.131064 0.140137 0.148809 0.156869 0.164164 0.170794 0.176563 0.181429 0.185245 0.187666 0.188722 0.188013 0.185402 0.181188 0.175242 0.167947 0.159747 0.150781 0.141060 0.131072 0.120919 0.110828 0.100868 0.090936 0.080918 0.070701 0.060345 0.050070 0.040145 0.030833 0.022418 0.015187 0.009338 0.004902 0.001817 

0.002125 0.002198 0.002276 0.002362 0.002449 0.002535 0.002637 0.002759 0.002890 0.003014 0.003140 0.003249 0.003332 0.003384 0.003401 0.003388 0.003333 0.003232 0.003101 0.002966 0.002881 0.002892 0.003101 0.003536 0.004275 0.005260 0.006498 0.008059 0.009819 0.011915 0.014319 0.017144 0.020507 0.024275 0.028649 0.033554 0.038874 0.044748 0.051046 0.058126 0.065907 0.074444 0.083486 0.092580 0.101598 0.110509 0.119519 0.128511 0.137403 0.145911 0.153761 0.160889 0.167342 0.172955 0.177742 0.181510 0.183976 0.185124 0.184549 0.182081 0.178000 0.172203 0.165083 0.157043 0.148228 0.138647 0.128779 0.118750 0.108785 0.098938 0.089119 0.079216 0.069119 0.058893 0.048759 0.038986 0.029833 0.021585 0.014519 0.008825 0.004527 0.001558 

0.002916 0.003008 0.003114 0.003236 0.003356 0.003477 0.003602 0.003723 0.003822 0.003891 0.003928 0.003936 0.003933 0.003893 0.003806 0.003690 0.003559 0.003422 0.003298 0.003209 0.003155 0.003128 0.003234 0.003542 0.004100 0.004934 0.006082 0.007550 0.009321 0.011398 0.013858 0.016664 0.019941 0.023699 0.028069 0.033014 0.038319 0.044043 0.050219 0.057189 0.064805 0.073093 0.081879 0.090814 0.099646 0.108402 0.117208 0.125985 0.134707 0.143039 0.150696 0.157680 0.163944 0.169414 0.174124 0.177830 0.180343 0.181576 0.181115 0.178786 0.174829 0.169185 0.162235 0.154347 0.145676 0.136232 0.126481 0.116572 0.106732 0.096998 0.087293 0.077505 0.067529 0.057433 0.047442 0.037821 0.028830 0.020750 0.013849 0.008311 0.004151 0.001298 

0.004040 0.004187 0.004317 0.004430 0.004513 0.004568 0.004587 0.004564 0.004492 0.004372 0.004223 0.004070 0.003896 0.003696 0.003474 0.003231 0.003015 0.002875 0.002778 0.002691 0.002636 0.002643 0.002794 0.003120 0.003628 0.004441 0.005600 0.007039 0.008766 0.010879 0.013319 0.016132 0.019479 0.023277 0.027630 0.032475 0.037731 0.043324 0.049420 0.056248 0.063728 0.071759 0.080296 0.089019 0.097677 0.106288 0.114892 0.123497 0.132052 0.140194 0.147685 0.154525 0.160596 0.165937 0.170567 0.174218 0.176761 0.178074 0.177713 0.175517 0.171674 0.166191 0.159402 0.151659 0.143122 0.133815 0.124178 0.114389 0.104670 0.095048 0.085458 0.075785 0.065931 0.055967 0.046119 0.036651 0.027823 0.019912 0.013177 0.007796 0.003775 0.001038 

0.003490 0.003549 0.003588 0.003607 0.003603 0.003578 0.003519 0.003424 0.003294 0.003148 0.002992 0.002840 0.002702 0.002555 0.002411 0.002281 0.002189 0.002121 0.002074 0.002064 0.002074 0.002152 0.002377 0.002736 0.003259 0.004029 0.005111 0.006469 0.008152 0.010314 0.012826 0.015776 0.019163 0.022978 0.027194 0.031832 0.036937 0.042506 0.048542 0.055292 0.062596 0.070386 0.078671 0.087190 0.095760 0.104214 0.112642 0.121104 0.129442 0.137371 0.144711 0.151406 0.157294 0.162520 0.167066 0.170666 0.173228 0.174619 0.174348 0.172273 0.168538 0.163211 0.156582 0.148976 0.140568 0.131396 0.121869 0.112200 0.102598 0.093089 0.083613 0.074056 0.064324 0.054494 0.044790 0.035477 0.026813 0.019071 0.012504 0.007280 0.003398 0.000778 

0.001511 0.001530 0.001552 0.001583 0.001611 0.001634 0.001653 0.001665 0.001675 0.001677 0.001678 0.001677 0.001710 0.001748 0.001758 0.001745 0.001731 0.001719 0.001735 0.001784 0.001889 0.002090 0.002364 0.002763 0.003354 0.004127 0.005081 0.006265 0.007863 0.009968 0.012581 0.015581 0.018884 0.022635 0.026727 0.031168 0.036089 0.041591 0.047570 0.054165 0.061281 0.068928 0.077055 0.085429 0.093862 0.102174 0.110458 0.118742 0.126877 0.134598 0.141766 0.148321 0.154043 0.159157 0.163613 0.167186 0.169751 0.171200 0.171017 0.169049 0.165428 0.160244 0.153773 0.146299 0.138017 0.128974 0.119558 0.110003 0.100517 0.091120 0.081759 0.072319 0.062710 0.053013 0.043456 0.034298 0.025799 0.018228 0.011829 0.006763 0.003021 0.000518 

0.000317 0.000390 0.000478 0.000587 0.000721 0.000870 0.001035 0.001210 0.001377 0.001525 0.001660 0.001780 0.001896 0.002006 0.002090 0.002138 0.002167 0.002209 0.002279 0.002349 0.002443 0.002614 0.002871 0.003240 0.003808 0.004550 0.005495 0.006589 0.008095 0.010123 0.012734 0.015678 0.018843 0.022315 0.026253 0.030524 0.035212 0.040569 0.046457 0.053005 0.059887 0.067451 0.075469 0.083704 0.092000 0.100193 0.108284 0.116407 0.124387 0.131896 0.138875 0.145267 0.150843 0.155840 0.160210 0.163775 0.166333 0.167818 0.167719 0.165845 0.162341 0.157296 0.150980 0.143627 0.135467 0.126548 0.117244 0.107800 0.098426 0.089141 0.079895 0.070573 0.061088 0.051527 0.042116 0.033114 0.024782 0.017382 0.011153 0.006246 0.002644 0.000258 

-0.000009 0.000141 0.000318 0.000519 0.000741 0.000980 0.001228 0.001481 0.001736 0.002004 0.002265 0.002511 0.002737 0.002942 0.003120 0.003261 0.003374 0.003514 0.003655 0.003800 0.003914 0.004022 0.004175 0.004467 0.004915 0.005486 0.006305 0.007372 0.008848 0.010770 0.013089 0.015738 0.018665 0.021925 0.025650 0.029775 0.034292 0.039486 0.045298 0.051759 0.058541 0.066004 0.073920 0.081980 0.090189 0.098247 0.106182 0.114156 0.121965 0.129287 0.136050 0.142261 0.147691 0.152577 0.156875 0.160415 0.162971 0.164479 0.164450 0.162664 0.159275 0.154367 0.148198 0.140959 0.132918 0.124114 0.114925 0.105590 0.096326 0.087153 0.078022 0.068818 0.059457 0.050033 0.040770 0.031926 0.023761 0.016534 0.010475 0.005727 0.002266 -0.000002 

0.001173 0.001277 0.001406 0.001560 0.001744 0.001960 0.002207 0.002493 0.002811 0.003145 0.003496 0.003860 0.004225 0.004582 0.004927 0.005241 0.005522 0.005758 0.005939 0.006074 0.006147 0.006190 0.006260 0.006361 0.006540 0.006912 0.007560 0.008509 0.009847 0.011526 0.013499 0.015802 0.018478 0.021491 0.025060 0.028993 0.033360 0.038353 0.044099 0.050404 0.057190 0.064579 0.072345 0.080293 0.088384 0.096364 0.104207 0.112014 0.119596 0.126741 0.133292 0.139308 0.144597 0.149378 0.153596 0.157111 0.159670 0.161185 0.161209 0.159504 0.156230 0.151452 0.145423 0.138297 0.130368 0.121674 0.112599 0.103374 0.094219 0.085156 0.076139 0.067055 0.057820 0.048533 0.039419 0.030734 0.022737 0.015684 0.009796 0.005208 0.001889 -0.000263 

0.002199 0.002404 0.002631 0.002886 0.003170 0.003481 0.003819 0.004188 0.004578 0.004984 0.005418 0.005875 0.006345 0.006823 0.007293 0.007718 0.008084 0.008398 0.008616 0.008717 0.008704 0.008668 0.008615 0.008601 0.008621 0.008789 0.009182 0.009840 0.010889 0.012275 0.013957 0.015938 0.018277 0.021051 0.024387 0.028140 0.032367 0.037163 0.042820 0.049091 0.055928 0.063204 0.070844 0.078638 0.086601 0.094571 0.102339 0.109956 0.117309 0.124251 0.130586 0.136393 0.141564 0.146242 0.150382 0.153873 0.156425 0.157941 0.157996 0.156366 0.153202 0.148546 0.142655 0.135636 0.127815 0.119228 0.110267 0.101151 0.092104 0.083150 0.074247 0.065283 0.056175 0.047026 0.038063 0.029537 0.021710 0.014832 0.009116 0.004688 0.001511 -0.000523 

0.003628 0.003932 0.004271 0.004646 0.005057 0.005504 0.005975 0.006475 0.006994 0.007523 0.008065 0.008609 0.009150 0.009672 0.010162 0.010614 0.011002 0.011315 0.011538 0.011651 0.011624 0.011474 0.011243 0.011060 0.011003 0.011047 0.011208 0.011548 0.012143 0.013008 0.014279 0.016023 0.018060 0.020521 0.023591 0.027190 0.031258 0.035974 0.041587 0.047927 0.054704 0.061876 0.069388 0.077022 0.084862 0.092821 0.100527 0.107955 0.115101 0.121797 0.127924 0.133541 0.138583 0.143181 0.147244 0.150693 0.153241 0.154757 0.154813 0.153252 0.150187 0.145649 0.139892 0.132978 0.125258 0.116777 0.107929 0.098920 0.089980 0.081135 0.072346 0.063502 0.054522 0.045513 0.036701 0.028337 0.020680 0.013978 0.008434 0.004168 0.001132 -0.000783 

0.004382 0.004783 0.005232 0.005729 0.006271 0.006854 0.007471 0.008115 0.008772 0.009440 0.010113 0.010778 0.011424 0.012028 0.012581 0.013078 0.013495 0.013826 0.014065 0.014185 0.014197 0.014108 0.013894 0.013592 0.013362 0.013234 0.013254 0.013372 0.013575 0.013984 0.014826 0.016146 0.017856 0.019930 0.022786 0.026170 0.030118 0.034804 0.040440 0.046770 0.053524 0.060587 0.067975 0.075458 0.083173 0.091099 0.098755 0.106002 0.112958 0.119391 0.125333 0.130754 0.135658 0.140176 0.144161 0.147564 0.150101 0.151613 0.151668 0.150158 0.147187 0.142763 0.137132 0.130323 0.122698 0.114322 0.105583 0.096680 0.087848 0.079111 0.070436 0.061713 0.052862 0.043993 0.035335 0.027132 0.019648 0.013122 0.007752 0.003647 0.000754 -0.001043 

0.003941 0.004441 0.004995 0.005602 0.006259 0.006964 0.007716 0.008505 0.009313 0.010132 0.010962 0.011793 0.012609 0.013399 0.014134 0.014785 0.015336 0.015777 0.016100 0.016287 0.016332 0.016229 0.016001 0.015758 0.015501 0.015262 0.015070 0.014907 0.014844 0.015024 0.015512 0.016420 0.017682 0.019509 0.022064 0.025292 0.029174 0.033793 0.039382 0.045651 0.052357 0.059387 0.066667 0.074033 0.081590 0.089398 0.096998 0.104103 0.110849 0.117047 0.122814 0.128034 0.132804 0.137220 0.141124 0.144486 0.146998 0.148502 0.148559 0.147088 0.144204 0.139887 0.134372 0.127670 0.120133 0.111863 0.103229 0.094431 0.085706 0.077078 0.068518 0.059916 0.051195 0.042468 0.033963 0.025924 0.018612 0.012264 0.007068 0.003126 0.000376 -0.001303 

0.004524 0.005014 0.005565 0.006180 0.006854 0.007585 0.008370 0.009206 0.010087 0.010999 0.011939 0.012898 0.013855 0.014781 0.015635 0.016400 0.017066 0.017610 0.018006 0.018258 0.018343 0.018212 0.017960 0.017640 0.017286 0.016894 0.016529 0.016163 0.015939 0.015974 0.016179 0.016695 0.017683 0.019299 0.021663 0.024703 0.028485 0.032943 0.038377 0.044629 0.051381 0.058374 0.065557 0.072750 0.080109 0.087743 0.095227 0.102212 0.108747 0.114757 0.120355 0.125373 0.130010 0.134311 0.138136 0.141459 0.143933 0.145426 0.145488 0.144040 0.141238 0.137021 0.131613 0.125017 0.117565 0.109398 0.100869 0.092175 0.083556 0.075037 0.066591 0.058110 0.049521 0.040938 0.032586 0.024713 0.017574 0.011405 0.006384 0.002605 -0.000002 -0.001562 

0.005158 0.005754 0.006405 0.007116 0.007886 0.008718 0.009603 0.010537 0.011506 0.012491 0.013493 0.014488 0.015460 0.016390 0.017259 0.018043 0.018698 0.019207 0.019599 0.019811 0.019835 0.019684 0.019374 0.018948 0.018472 0.017988 0.017508 0.017092 0.016836 0.016703 0.016703 0.017016 0.017843 0.019296 0.021503 0.024395 0.028037 0.032393 0.037690 0.043837 0.050583 0.057552 0.064659 0.071645 0.078773 0.086144 0.093453 0.100289 0.106628 0.112493 0.117929 0.122791 0.127296 0.131453 0.135207 0.138490 0.140916 0.142382 0.142453 0.141020 0.138286 0.134165 0.128855 0.122364 0.114992 0.106928 0.098502 0.089909 0.081398 0.072988 0.064657 0.056297 0.047840 0.039402 0.031205 0.023497 0.016534 0.010544 0.005699 0.002083 -0.000380 -0.001821 

0.006375 0.007143 0.007966 0.008834 0.009739 0.010674 0.011635 0.012605 0.013563 0.014495 0.015405 0.016279 0.017106 0.017862 0.018540 0.019133 0.019615 0.019986 0.020235 0.020341 0.020293 0.020106 0.019789 0.019352 0.018902 0.018476 0.018089 0.017675 0.017309 0.017005 0.016885 0.017264 0.017998 0.019307 0.021362 0.024172 0.027835 0.032158 0.037385 0.043324 0.049928 0.056862 0.063877 0.070703 0.077547 0.084647 0.091738 0.098357 0.104513 0.110258 0.115545 0.120289 0.124647 0.128659 0.132335 0.135567 0.137935 0.139369 0.139441 0.138024 0.135348 0.131316 0.126100 0.119710 0.112418 0.104454 0.096130 0.087637 0.079232 0.070929 0.062714 0.054476 0.046152 0.037860 0.029820 0.022279 0.015492 0.009682 0.005013 0.001561 -0.000758 -0.002081 

0.008562 0.009270 0.010014 0.010788 0.011581 0.012393 0.013215 0.014032 0.014825 0.015582 0.016301 0.016971 0.017582 0.018123 0.018575 0.018942 0.019243 0.019471 0.019613 0.019631 0.019523 0.019325 0.019039 0.018750 0.018428 0.018080 0.017692 0.017386 0.017128 0.016910 0.016913 0.017251 0.017939 0.019156 0.021107 0.023950 0.027644 0.032013 0.037131 0.042944 0.049403 0.056244 0.063127 0.069839 0.076465 0.083255 0.090095 0.096466 0.102440 0.108083 0.113242 0.117852 0.122063 0.125931 0.129522 0.132681 0.134983 0.136381 0.136451 0.135049 0.132427 0.128478 0.123350 0.117052 0.109842 0.101974 0.093750 0.085357 0.077058 0.068863 0.060763 0.052647 0.044458 0.036313 0.028430 0.021057 0.014447 0.008819 0.004327 0.001039 -0.001136 -0.002339 

0.007938 0.008555 0.009201 0.009868 0.010549 0.011242 0.011943 0.012649 0.013350 0.014043 0.014710 0.015333 0.015895 0.016377 0.016775 0.017104 0.017362 0.017555 0.017661 0.017668 0.017571 0.017386 0.017109 0.016887 0.016719 0.016594 0.016474 0.016329 0.016296 0.016392 0.016590 0.017020 0.017783 0.018978 0.020862 0.023657 0.027360 0.031798 0.036863 0.042643 0.048976 0.055684 0.062442 0.069046 0.075491 0.082005 0.088516 0.094612 0.100403 0.105952 0.111010 0.115464 0.119532 0.123275 0.126767 0.129820 0.132058 0.133417 0.133479 0.132097 0.129522 0.125653 0.120603 0.114395 0.107263 0.099489 0.091362 0.083071 0.074876 0.066787 0.058804 0.050811 0.042758 0.034761 0.027035 0.019833 0.013401 0.007955 0.003641 0.000518 -0.001514 -0.002598 

0.004592 0.005173 0.005792 0.006446 0.007127 0.007828 0.008545 0.009276 0.010007 0.010726 0.011415 0.012062 0.012656 0.013197 0.013669 0.014053 0.014335 0.014542 0.014668 0.014684 0.014596 0.014477 0.014347 0.014264 0.014292 0.014464 0.014601 0.014700 0.014901 0.015338 0.015884 0.016545 0.017457 0.018763 0.020735 0.023563 0.027231 0.031694 0.036841 0.042574 0.048679 0.055250 0.061846 0.068260 0.074579 0.080846 0.087002 0.092818 0.098416 0.103870 0.108849 0.113146 0.117043 0.120665 0.124054 0.126984 0.129156 0.130469 0.130525 0.129164 0.126632 0.122838 0.117858 0.111737 0.104681 0.096998 0.088967 0.080778 0.072685 0.064704 0.056838 0.048969 0.041052 0.033204 0.025637 0.018605 0.012353 0.007090 0.002954 -0.000004 -0.001891 -0.002856 

0.001979 0.002389 0.002849 0.003356 0.003906 0.004492 0.005110 0.005752 0.006409 0.007070 0.007721 0.008343 0.008930 0.009467 0.009939 0.010335 0.010648 0.010883 0.011035 0.011095 0.011099 0.011095 0.011130 0.011274 0.011581 0.012021 0.012501 0.012930 0.013463 0.014170 0.015044 0.015939 0.017052 0.018668 0.020838 0.023637 0.027232 0.031776 0.037016 0.042711 0.048622 0.054978 0.061320 0.067549 0.073735 0.079738 0.085567 0.091140 0.096504 0.101843 0.106727 0.110867 0.114591 0.118105 0.121373 0.124175 0.126274 0.127541 0.127587 0.126243 0.123753 0.120030 0.115116 0.109075 0.102098 0.094503 0.086564 0.078478 0.070487 0.062613 0.054864 0.047119 0.039341 0.031642 0.024236 0.017375 0.011303 0.006224 0.002267 -0.000526 -0.002268 -0.003113 

0.000779 0.001045 0.001348 0.001684 0.002048 0.002436 0.002841 0.003260 0.003689 0.004126 0.004579 0.005049 0.005531 0.006001 0.006437 0.006823 0.007139 0.007380 0.007561 0.007750 0.007929 0.008111 0.008347 0.008749 0.009313 0.009955 0.010570 0.011250 0.012101 0.013152 0.014312 0.015484 0.016877 0.018785 0.021164 0.023955 0.027520 0.031985 0.037201 0.042843 0.048681 0.054804 0.060889 0.066933 0.072881 0.078654 0.084215 0.089534 0.094709 0.099879 0.104639 0.108624 0.112183 0.115581 0.118716 0.121397 0.123414 0.124632 0.124664 0.123335 0.120883 0.117226 0.112375 0.106407 0.099515 0.092003 0.084154 0.076170 0.068281 0.060517 0.052883 0.045264 0.037624 0.030076 0.022830 0.016142 0.010252 0.005357 0.001580 -0.001047 -0.002644 -0.003370 

0.000936 0.000998 0.001065 0.001139 0.001232 0.001353 0.001507 0.001702 0.001937 0.002198 0.002482 0.002791 0.003141 0.003524 0.003915 0.004294 0.004629 0.004910 0.005169 0.005432 0.005746 0.006102 0.006560 0.007106 0.007720 0.008384 0.009124 0.009996 0.011103 0.012339 0.013690 0.015055 0.016736 0.018844 0.021389 0.024412 0.028005 0.032359 0.037522 0.043088 0.048825 0.054680 0.060552 0.066361 0.072018 0.077579 0.082913 0.087987 0.093006 0.098001 0.102604 0.106445 0.109817 0.113086 0.116088 0.118651 0.120586 0.121741 0.121750 0.120435 0.118018 0.114424 0.109631 0.103737 0.096926 0.089498 0.081734 0.073855 0.066066 0.058415 0.050895 0.043402 0.035903 0.028505 0.021422 0.014907 0.009199 0.004489 0.000892 -0.001568 -0.003020 -0.003627 

-0.000338 -0.000179 -0.000013 0.000162 0.000349 0.000544 0.000745 0.000957 0.001181 0.001406 0.001641 0.001890 0.002160 0.002442 0.002714 0.002970 0.003204 0.003424 0.003657 0.003943 0.004296 0.004688 0.005133 0.005610 0.006188 0.006957 0.007849 0.008953 0.010258 0.011754 0.013302 0.014823 0.016584 0.018794 0.021497 0.024719 0.028519 0.033037 0.038134 0.043487 0.049065 0.054657 0.060273 0.065824 0.071221 0.076543 0.081638 0.086520 0.091372 0.096184 0.100639 0.104298 0.107506 0.110637 0.113486 0.115927 0.117780 0.118866 0.118849 0.117551 0.115159 0.111623 0.106886 0.101061 0.094331 0.086988 0.079307 0.071531 0.063845 0.056305 0.048902 0.041535 0.034177 0.026930 0.020010 0.013670 0.008145 0.003622 0.000205 -0.002088 -0.003395 -0.003883 

-0.000298 -0.000173 -0.000034 0.000114 0.000262 0.000409 0.000557 0.000713 0.000871 0.001032 0.001206 0.001386 0.001570 0.001762 0.001955 0.002136 0.002285 0.002424 0.002600 0.002840 0.003148 0.003488 0.003866 0.004325 0.004955 0.005822 0.006842 0.008108 0.009549 0.011151 0.012841 0.014590 0.016460 0.018762 0.021714 0.025213 0.029255 0.033967 0.038941 0.044086 0.049442 0.054732 0.060064 0.065344 0.070463 0.075534 0.080370 0.085093 0.089781 0.094435 0.098735 0.102190 0.105231 0.108218 0.110909 0.113230 0.114990 0.116012 0.115969 0.114682 0.112306 0.108822 0.104142 0.098381 0.091730 0.084471 0.076873 0.069199 0.061616 0.054189 0.046902 0.039662 0.032446 0.025352 0.018596 0.012431 0.007090 0.002754 -0.000482 -0.002608 -0.003770 -0.004138 

-0.000141 -0.000152 -0.000160 -0.000154 -0.000130 -0.000094 -0.000044 0.000021 0.000099 0.000190 0.000301 0.000438 0.000598 0.000766 0.000936 0.001107 0.001290 0.001476 0.001675 0.001879 0.002120 0.002421 0.002843 0.003399 0.004086 0.004972 0.006041 0.007335 0.008791 0.010494 0.012389 0.014403 0.016565 0.019077 0.022226 0.025913 0.030186 0.034939 0.039813 0.044774 0.049871 0.054841 0.059873 0.064842 0.069706 0.074525 0.079139 0.083696 0.088242 0.092756 0.096863 0.100131 0.103007 0.105836 0.108375 0.110558 0.112214 0.113177 0.113107 0.111825 0.109463 0.106023 0.101398 0.095695 0.089122 0.081947 0.074432 0.066859 0.059381 0.052066 0.044896 0.037784 0.030710 0.023769 0.017179 0.011190 0.006035 0.001885 -0.001168 -0.003128 -0.004144 -0.004393 

-0.001865 -0.001895 -0.001912 -0.001911 -0.001883 -0.001823 -0.001734 -0.001616 -0.001476 -0.001321 -0.001145 -0.000949 -0.000736 -0.000505 -0.000253 -0.000011 0.000218 0.000458 0.000697 0.000948 0.001260 0.001686 0.002208 0.002775 0.003441 0.004291 0.005398 0.006667 0.008098 0.009879 0.011996 0.014388 0.016905 0.019755 0.023071 0.026812 0.031194 0.035925 0.040667 0.045451 0.050266 0.054926 0.059663 0.064362 0.069001 0.073550 0.077967 0.082343 0.086748 0.091112 0.095017 0.098106 0.100846 0.103497 0.105898 0.107927 0.109458 0.110357 0.110258 0.108979 0.106631 0.103226 0.098651 0.093004 0.086506 0.079416 0.071985 0.064510 0.057139 0.049937 0.042884 0.035901 0.028970 0.022183 0.015759 0.009948 0.004978 0.001017 -0.001854 -0.003646 -0.004517 -0.004647 

-0.003623 -0.003626 -0.003601 -0.003545 -0.003466 -0.003358 -0.003213 -0.003041 -0.002851 -0.002651 -0.002426 -0.002150 -0.001831 -0.001513 -0.001206 -0.000919 -0.000638 -0.000332 0.000013 0.000388 0.000788 0.001248 0.001753 0.002323 0.003021 0.003893 0.004980 0.006185 0.007592 0.009391 0.011698 0.014410 0.017386 0.020608 0.024125 0.027854 0.032190 0.036811 0.041468 0.046102 0.050643 0.055080 0.059515 0.063886 0.068329 0.072652 0.076856 0.081032 0.085307 0.089497 0.093184 0.096115 0.098716 0.101205 0.103452 0.105332 0.106733 0.107559 0.107423 0.106140 0.103805 0.100429 0.095901 0.090310 0.083881 0.076877 0.069530 0.062154 0.054888 0.047801 0.040867 0.034014 0.027226 0.020593 0.014337 0.008704 0.003921 0.000149 -0.002540 -0.004164 -0.004889 -0.004900 

-0.002354 -0.002395 -0.002419 -0.002426 -0.002411 -0.002363 -0.002295 -0.002200 -0.002075 -0.001914 -0.001720 -0.001495 -0.001244 -0.000978 -0.000711 -0.000445 -0.000190 0.000062 0.000321 0.000607 0.000929 0.001314 0.001801 0.002425 0.003186 0.004082 0.005056 0.006202 0.007643 0.009562 0.011971 0.014866 0.018113 0.021477 0.025087 0.028900 0.033095 0.037570 0.042119 0.046731 0.051092 0.055309 0.059417 0.063488 0.067709 0.071822 0.075781 0.079745 0.083876 0.087887 0.091349 0.094155 0.096618 0.098950 0.101025 0.102763 0.104036 0.104783 0.104598 0.103312 0.100984 0.097638 0.093149 0.087611 0.081250 0.074329 0.067067 0.059789 0.052630 0.045660 0.038844 0.032123 0.025478 0.019000 0.012912 0.007459 0.002864 -0.000719 -0.003224 -0.004681 -0.005261 -0.005152 

0.000045 0.000055 0.000064 0.000080 0.000104 0.000140 0.000184 0.000234 0.000284 0.000337 0.000406 0.000501 0.000628 0.000783 0.000954 0.001130 0.001282 0.001408 0.001551 0.001717 0.001933 0.002263 0.002683 0.003257 0.003970 0.004756 0.005638 0.006682 0.008081 0.009993 0.012483 0.015411 0.018760 0.022293 0.025913 0.029734 0.033894 0.038229 0.042658 0.047176 0.051412 0.055388 0.059281 0.063107 0.067095 0.071012 0.074725 0.078483 0.082430 0.086255 0.089524 0.092218 0.094542 0.096721 0.098626 0.100223 0.101362 0.102017 0.101784 0.100490 0.098168 0.094846 0.090394 0.084905 0.078614 0.071770 0.064597 0.057416 0.050365 0.043513 0.036817 0.030227 0.023727 0.017404 0.011486 0.006213 0.001807 -0.001586 -0.003908 -0.005197 -0.005631 -0.005404 

0.000312 0.000531 0.000754 0.000979 0.001201 0.001420 0.001633 0.001830 0.002003 0.002149 0.002276 0.002386 0.002476 0.002556 0.002636 0.002706 0.002745 0.002770 0.002801 0.002840 0.002943 0.003146 0.003492 0.004018 0.004638 0.005295 0.006109 0.007130 0.008595 0.010533 0.012954 0.015794 0.019135 0.022805 0.026495 0.030366 0.034515 0.038783 0.043115 0.047429 0.051548 0.055350 0.059030 0.062699 0.066479 0.070190 0.073681 0.077238 0.081000 0.084612 0.087711 0.090283 0.092483 0.094501 0.096246 0.097706 0.098718 0.099267 0.098985 0.097675 0.095353 0.092051 0.087637 0.082191 0.075971 0.069202 0.062118 0.055035 0.048092 0.041360 0.034785 0.028329 0.021972 0.015806 0.010059 0.004967 0.000750 -0.002452 -0.004591 -0.005712 -0.006000 -0.005655 

0.000154 0.000393 0.000645 0.000908 0.001186 0.001481 0.001782 0.002078 0.002367 0.002636 0.002879 0.003099 0.003287 0.003431 0.003527 0.003575 0.003580 0.003564 0.003514 0.003476 0.003463 0.003561 0.003809 0.004187 0.004691 0.005332 0.006206 0.007407 0.008896 0.010939 0.013371 0.016221 0.019515 0.023128 0.026881 0.030904 0.035058 0.039277 0.043464 0.047566 0.051533 0.055179 0.058635 0.062158 0.065804 0.069352 0.072647 0.076028 0.079582 0.082977 0.085927 0.088367 0.090433 0.092286 0.093880 0.095201 0.096095 0.096534 0.096199 0.094863 0.092534 0.089253 0.084876 0.079472 0.073320 0.066626 0.059633 0.052646 0.045813 0.039200 0.032748 0.026426 0.020214 0.014206 0.008630 0.003719 -0.000308 -0.003318 -0.005273 -0.006226 -0.006369 -0.005904 

0.001253 0.001370 0.001492 0.001619 0.001748 0.001890 0.002044 0.002209 0.002395 0.002584 0.002796 0.003034 0.003267 0.003477 0.003633 0.003738 0.003794 0.003812 0.003774 0.003706 0.003645 0.003657 0.003810 0.004143 0.004742 0.005602 0.006661 0.007857 0.009322 0.011253 0.013824 0.016723 0.019905 0.023348 0.027074 0.031194 0.035388 0.039631 0.043683 0.047578 0.051287 0.054760 0.058060 0.061513 0.065063 0.068447 0.071578 0.074823 0.078189 0.081364 0.084154 0.086463 0.088396 0.090077 0.091523 0.092712 0.093491 0.093817 0.093424 0.092050 0.089710 0.086452 0.082111 0.076749 0.070661 0.064040 0.057139 0.050249 0.043529 0.037034 0.030706 0.024520 0.018453 0.012604 0.007199 0.002472 -0.001364 -0.004183 -0.005954 -0.006738 -0.006736 -0.006153 

0.002349 0.002420 0.002488 0.002560 0.002641 0.002728 0.002823 0.002927 0.003032 0.003132 0.003240 0.003353 0.003460 0.003549 0.003625 0.003686 0.003724 0.003729 0.003740 0.003762 0.003819 0.003964 0.004192 0.004587 0.005198 0.006017 0.007081 0.008323 0.009812 0.011802 0.014194 0.016890 0.020042 0.023534 0.027279 0.031347 0.035555 0.039658 0.043606 0.047357 0.050884 0.054166 0.057355 0.060757 0.064222 0.067449 0.070445 0.073583 0.076776 0.079764 0.082399 0.084569 0.086357 0.087872 0.089176 0.090228 0.090898 0.091117 0.090651 0.089233 0.086883 0.083646 0.079339 0.074020 0.067992 0.061443 0.054636 0.047844 0.041238 0.034863 0.028661 0.022611 0.016689 0.011000 0.005768 0.001224 -0.002420 -0.005047 -0.006633 -0.007249 -0.007102 -0.006401 

0.001768 0.001905 0.002046 0.002193 0.002346 0.002504 0.002664 0.002823 0.002972 0.003105 0.003231 0.003352 0.003468 0.003584 0.003680 0.003746 0.003785 0.003799 0.003807 0.003842 0.003938 0.004156 0.004484 0.004947 0.005546 0.006311 0.007419 0.008763 0.010292 0.012165 0.014381 0.016995 0.020102 0.023608 0.027411 0.031380 0.035455 0.039444 0.043248 0.046843 0.050276 0.053417 0.056603 0.059852 0.063248 0.066369 0.069265 0.072314 0.075324 0.078148 0.080653 0.082678 0.084327 0.085670 0.086837 0.087752 0.088316 0.088431 0.087877 0.086415 0.084052 0.080832 0.076558 0.071282 0.065313 0.058834 0.052123 0.045431 0.038940 0.032685 0.026612 0.020699 0.014924 0.009395 0.004336 -0.000023 -0.003476 -0.005910 -0.007311 -0.007759 -0.007466 -0.006648 

0.001067 0.001202 0.001340 0.001477 0.001619 0.001775 0.001940 0.002111 0.002293 0.002492 0.002699 0.002909 0.003113 0.003314 0.003514 0.003683 0.003809 0.003913 0.004022 0.004141 0.004342 0.004674 0.005083 0.005614 0.006298 0.007153 0.008180 0.009394 0.010836 0.012625 0.014715 0.017182 0.020047 0.023539 0.027280 0.031128 0.035046 0.038897 0.042530 0.046089 0.049476 0.052581 0.055723 0.058888 0.062201 0.065251 0.068081 0.070985 0.073827 0.076530 0.078899 0.080772 0.082289 0.083491 0.084502 0.085289 0.085735 0.085746 0.085108 0.083593 0.081213 0.078007 0.073763 0.068535 0.062623 0.056213 0.049600 0.043011 0.036635 0.030504 0.024561 0.018783 0.013156 0.007789 0.002903 -0.001270 -0.004530 -0.006771 -0.007988 -0.008267 -0.007829 -0.006893 

0.000974 0.001086 0.001204 0.001329 0.001464 0.001617 0.001790 0.001986 0.002189 0.002392 0.002594 0.002795 0.003002 0.003207 0.003405 0.003579 0.003722 0.003835 0.003946 0.004098 0.004336 0.004720 0.005241 0.005883 0.006658 0.007559 0.008610 0.009835 0.011313 0.013083 0.015110 0.017359 0.020040 0.023271 0.026862 0.030566 0.034362 0.038016 0.041544 0.045098 0.048520 0.051608 0.054682 0.057800 0.061063 0.064069 0.066857 0.069614 0.072272 0.074893 0.077140 0.078865 0.080246 0.081322 0.082184 0.082840 0.083158 0.083062 0.082339 0.080770 0.078369 0.075169 0.070958 0.065780 0.059920 0.053581 0.047067 0.040585 0.034323 0.028318 0.022507 0.016865 0.011387 0.006182 0.001471 -0.002517 -0.005583 -0.007631 -0.008662 -0.008773 -0.008191 -0.007138 

0.000210 0.000374 0.000549 0.000741 0.000949 0.001178 0.001418 0.001659 0.001894 0.002120 0.002352 0.002566 0.002764 0.002939 0.003104 0.003254 0.003385 0.003533 0.003710 0.003902 0.004174 0.004592 0.005131 0.005787 0.006617 0.007682 0.008871 0.010169 0.011604 0.013237 0.015153 0.017329 0.019821 0.022779 0.026186 0.029809 0.033433 0.036988 0.040442 0.043986 0.047391 0.050494 0.053504 0.056616 0.059833 0.062775 0.065562 0.068187 0.070730 0.073235 0.075374 0.076945 0.078192 0.079138 0.079867 0.080394 0.080586 0.080376 0.079564 0.077945 0.075515 0.072321 0.068139 0.063012 0.057204 0.050938 0.044524 0.038150 0.032005 0.026127 0.020448 0.014945 0.009617 0.004574 0.000038 -0.003762 -0.006635 -0.008488 -0.009335 -0.009278 -0.008551 -0.007381 

0.000027 0.000211 0.000417 0.000635 0.000869 0.001119 0.001378 0.001641 0.001901 0.002147 0.002376 0.002586 0.002781 0.002957 0.003111 0.003245 0.003374 0.003573 0.003786 0.004014 0.004311 0.004715 0.005248 0.005922 0.006803 0.007823 0.009027 0.010317 0.011712 0.013218 0.014935 0.016967 0.019272 0.022041 0.025301 0.028794 0.032351 0.035759 0.039204 0.042702 0.046093 0.049235 0.052214 0.055345 0.058494 0.061417 0.064164 0.066707 0.069178 0.071550 0.073569 0.075016 0.076130 0.076939 0.077532 0.077935 0.078017 0.077687 0.076786 0.075112 0.072655 0.069462 0.065305 0.060228 0.054474 0.048284 0.041971 0.035708 0.029679 0.023931 0.018387 0.013024 0.007846 0.002966 -0.001394 -0.005007 -0.007685 -0.009344 -0.010006 -0.009780 -0.008910 -0.007623 

-0.000382 -0.000184 0.000034 0.000273 0.000526 0.000788 0.001058 0.001338 0.001614 0.001883 0.002143 0.002381 0.002592 0.002783 0.002951 0.003085 0.003198 0.003335 0.003541 0.003840 0.004227 0.004710 0.005309 0.006051 0.006964 0.007961 0.009017 0.010138 0.011387 0.012824 0.014440 0.016311 0.018541 0.021225 0.024330 0.027642 0.031039 0.034361 0.037803 0.041350 0.044705 0.047875 0.050856 0.053896 0.057010 0.059970 0.062654 0.065162 0.067608 0.069831 0.071724 0.073075 0.074053 0.074715 0.075168 0.075454 0.075437 0.074995 0.074003 0.072270 0.069783 0.066586 0.062453 0.057428 0.051731 0.045620 0.039409 0.033259 0.027349 0.021730 0.016322 0.011100 0.006074 0.001358 -0.002825 -0.006250 -0.008734 -0.010198 -0.010674 -0.010281 -0.009267 -0.007864 

-0.001142 -0.000940 -0.000698 -0.000426 -0.000132 0.000178 0.000493 0.000801 0.001098 0.001379 0.001647 0.001897 0.002136 0.002354 0.002556 0.002751 0.002942 0.003144 0.003348 0.003587 0.003945 0.004454 0.005072 0.005754 0.006553 0.007453 0.008447 0.009516 0.010729 0.012156 0.013768 0.015611 0.017857 0.020533 0.023466 0.026514 0.029667 0.032914 0.036317 0.039879 0.043313 0.046480 0.049436 0.052332 0.055452 0.058421 0.061067 0.063557 0.065994 0.068100 0.069842 0.071094 0.071935 0.072462 0.072770 0.072953 0.072841 0.072295 0.071208 0.069416 0.066902 0.063694 0.059584 0.054611 0.048972 0.042948 0.036837 0.030802 0.025013 0.019525 0.014254 0.009175 0.004302 -0.000249 -0.004255 -0.007492 -0.009780 -0.011050 -0.011341 -0.010780 -0.009622 -0.008103 

0.000649 0.000766 0.000887 0.001005 0.001122 0.001240 0.001367 0.001501 0.001627 0.001734 0.001832 0.001922 0.002022 0.002144 0.002277 0.002412 0.002537 0.002672 0.002822 0.003028 0.003318 0.003714 0.004246 0.004904 0.005738 0.006699 0.007759 0.008876 0.010123 0.011542 0.013164 0.015055 0.017282 0.019853 0.022605 0.025457 0.028398 0.031474 0.034795 0.038314 0.041778 0.045016 0.047985 0.050834 0.053883 0.056789 0.059423 0.061905 0.064324 0.066333 0.067941 0.069068 0.069772 0.070165 0.070346 0.070441 0.070235 0.069589 0.068407 0.066545 0.064002 0.060783 0.056698 0.051776 0.046200 0.040265 0.034255 0.028337 0.022673 0.017315 0.012183 0.007249 0.002530 -0.001856 -0.005684 -0.008732 -0.010824 -0.011898 -0.012004 -0.011276 -0.009975 -0.008341 

0.001247 0.001337 0.001421 0.001501 0.001578 0.001653 0.001717 0.001760 0.001776 0.001765 0.001759 0.001783 0.001815 0.001833 0.001836 0.001854 0.001909 0.002014 0.002185 0.002402 0.002702 0.003105 0.003640 0.004329 0.005151 0.006114 0.007099 0.008167 0.009371 0.010795 0.012459 0.014374 0.016513 0.018886 0.021485 0.024214 0.027053 0.029989 0.033172 0.036615 0.040100 0.043463 0.046495 0.049351 0.052306 0.055090 0.057710 0.060213 0.062565 0.064501 0.065999 0.066998 0.067569 0.067828 0.067901 0.067912 0.067613 0.066872 0.065596 0.063657 0.061083 0.057852 0.053794 0.048922 0.043414 0.037571 0.031664 0.025865 0.020327 0.015102 0.010110 0.005322 0.000758 -0.003462 -0.007111 -0.009969 -0.011865 -0.012745 -0.012665 -0.011770 -0.010327 -0.008577 

0.001404 0.001474 0.001539 0.001595 0.001638 0.001683 0.001725 0.001761 0.001772 0.001757 0.001735 0.001688 0.001616 0.001531 0.001460 0.001426 0.001428 0.001492 0.001612 0.001809 0.002104 0.002497 0.003032 0.003717 0.004516 0.005347 0.006287 0.007379 0.008554 0.009921 0.011547 0.013393 0.015265 0.017384 0.019905 0.022590 0.025402 0.028287 0.031355 0.034781 0.038300 0.041737 0.044898 0.047836 0.050686 0.053341 0.055947 0.058443 0.060716 0.062608 0.064035 0.064908 0.065324 0.065463 0.065446 0.065361 0.064968 0.064132 0.062767 0.060751 0.058143 0.054900 0.050868 0.046048 0.040614 0.034865 0.029063 0.023386 0.017977 0.012885 0.008036 0.003396 -0.001013 -0.005066 -0.008536 -0.011204 -0.012904 -0.013588 -0.013324 -0.012262 -0.010676 -0.008812 

0.000551 0.000607 0.000662 0.000715 0.000772 0.000834 0.000902 0.000969 0.001024 0.001057 0.001084 0.001099 0.001089 0.001046 0.000976 0.000897 0.000862 0.000922 0.001031 0.001231 0.001540 0.001932 0.002420 0.003020 0.003720 0.004512 0.005452 0.006520 0.007663 0.008915 0.010401 0.012014 0.013626 0.015529 0.017940 0.020672 0.023493 0.026332 0.029390 0.032825 0.036375 0.039912 0.043214 0.046207 0.048974 0.051594 0.054151 0.056621 0.058825 0.060674 0.062041 0.062799 0.063060 0.063085 0.062974 0.062791 0.062303 0.061373 0.059917 0.057831 0.055183 0.051929 0.047922 0.043154 0.037797 0.032145 0.026454 0.020901 0.015623 0.010666 0.005961 0.001469 -0.002783 -0.006669 -0.009959 -0.012437 -0.013940 -0.014428 -0.013979 -0.012751 -0.011023 -0.009046 

-0.001687 -0.001557 -0.001403 -0.001235 -0.001069 -0.000910 -0.000761 -0.000629 -0.000523 -0.000445 -0.000378 -0.000315 -0.000257 -0.000198 -0.000132 -0.000055 0.000065 0.000215 0.000395 0.000599 0.000871 0.001236 0.001741 0.002354 0.003074 0.003862 0.004801 0.005764 0.006796 0.007926 0.009040 0.010289 0.011797 0.013589 0.015784 0.018462 0.021420 0.024354 0.027400 0.030855 0.034428 0.038002 0.041437 0.044449 0.047175 0.049823 0.052361 0.054798 0.056880 0.058693 0.059994 0.060631 0.060791 0.060693 0.060486 0.060198 0.059620 0.058591 0.057046 0.054889 0.052202 0.048936 0.044953 0.040241 0.034965 0.029412 0.023834 0.018409 0.013265 0.008444 0.003885 -0.000457 -0.004552 -0.008269 -0.011380 -0.013666 -0.014972 -0.015265 -0.014632 -0.013238 -0.011369 -0.009278 

-0.002007 -0.002072 -0.002121 -0.002151 -0.002161 -0.002154 -0.002128 -0.002076 -0.001999 -0.001894 -0.001761 -0.001605 -0.001427 -0.001228 -0.000999 -0.000739 -0.000440 -0.000112 0.000243 0.000594 0.000959 0.001351 0.001815 0.002322 0.002927 0.003625 0.004375 0.005178 0.006014 0.006861 0.007678 0.008589 0.009917 0.011615 0.013722 0.016316 0.019343 0.022405 0.025465 0.028938 0.032481 0.036033 0.039569 0.042600 0.045337 0.048026 0.050538 0.052914 0.054906 0.056678 0.057905 0.058431 0.058491 0.058299 0.057986 0.057588 0.056914 0.055781 0.054152 0.051922 0.049199 0.045920 0.041963 0.037308 0.032116 0.026666 0.021206 0.015911 0.010904 0.006220 0.001809 -0.002382 -0.006320 -0.009867 -0.012797 -0.014892 -0.016001 -0.016098 -0.015281 -0.013721 -0.011712 -0.009508 

-0.003243 -0.003253 -0.003229 -0.003185 -0.003122 -0.003035 -0.002926 -0.002799 -0.002657 -0.002500 -0.002321 -0.002109 -0.001843 -0.001536 -0.001195 -0.000802 -0.000379 0.000048 0.000497 0.000941 0.001401 0.001855 0.002306 0.002789 0.003301 0.003831 0.004383 0.004945 0.005507 0.005982 0.006453 0.007113 0.008215 0.009838 0.011955 0.014442 0.017426 0.020564 0.023698 0.027108 0.030577 0.034055 0.037606 0.040694 0.043482 0.046241 0.048711 0.050998 0.052928 0.054634 0.055783 0.056215 0.056173 0.055881 0.055466 0.054954 0.054180 0.052946 0.051226 0.048929 0.046171 0.042878 0.038950 0.034354 0.029251 0.023906 0.018568 0.013408 0.008540 0.003996 -0.000266 -0.004306 -0.008085 -0.011462 -0.014211 -0.016115 -0.017026 -0.016928 -0.015927 -0.014202 -0.012052 -0.009736 

-0.001507 -0.001620 -0.001711 -0.001776 -0.001805 -0.001790 -0.001726 -0.001618 -0.001477 -0.001300 -0.001088 -0.000842 -0.000554 -0.000224 0.000136 0.000518 0.000937 0.001375 0.001829 0.002270 0.002681 0.003026 0.003364 0.003717 0.004075 0.004463 0.004777 0.005005 0.005223 0.005402 0.005562 0.006010 0.006931 0.008317 0.010369 0.012835 0.015711 0.018770 0.021892 0.025282 0.028723 0.032137 0.035629 0.038814 0.041704 0.044443 0.046877 0.049103 0.050974 0.052579 0.053626 0.053962 0.053827 0.053430 0.052922 0.052300 0.051418 0.050088 0.048269 0.045910 0.043113 0.039813 0.035914 0.031378 0.026369 0.021133 0.015921 0.010900 0.006173 0.001770 -0.002341 -0.006228 -0.009846 -0.013054 -0.015622 -0.017333 -0.018047 -0.017754 -0.016569 -0.014680 -0.012391 -0.009963 

0.000317 0.000302 0.000300 0.000316 0.000357 0.000428 0.000530 0.000675 0.000859 0.001065 0.001298 0.001558 0.001847 0.002163 0.002476 0.002785 0.003101 0.003413 0.003696 0.003947 0.004150 0.004330 0.004551 0.004776 0.004988 0.005153 0.005230 0.005226 0.005167 0.005224 0.005194 0.005361 0.006019 0.007180 0.008951 0.011315 0.014102 0.017036 0.020059 0.023408 0.026840 0.030221 0.033662 0.036932 0.039880 0.042618 0.045069 0.047249 0.049062 0.050528 0.051438 0.051693 0.051439 0.050947 0.050341 0.049614 0.048623 0.047194 0.045278 0.042860 0.040026 0.036721 0.032853 0.028381 0.023469 0.018347 0.013266 0.008388 0.003803 -0.000455 -0.004415 -0.008147 -0.011605 -0.014642 -0.017029 -0.018548 -0.019063 -0.018576 -0.017208 -0.015155 -0.012726 -0.010187 

0.001622 0.001832 0.002065 0.002325 0.002610 0.002907 0.003208 0.003508 0.003800 0.004083 0.004357 0.004613 0.004862 0.005101 0.005303 0.005474 0.005615 0.005741 0.005857 0.005936 0.005969 0.005965 0.005948 0.005932 0.005881 0.005813 0.005748 0.005566 0.005433 0.005377 0.005305 0.005288 0.005619 0.006497 0.007928 0.010001 0.012531 0.015293 0.018240 0.021540 0.024871 0.028238 0.031654 0.034952 0.037982 0.040767 0.043272 0.045408 0.047141 0.048464 0.049233 0.049395 0.049011 0.048436 0.047721 0.046895 0.045791 0.044258 0.042253 0.039774 0.036908 0.033601 0.029766 0.025363 0.020551 0.015548 0.010601 0.005870 0.001432 -0.002679 -0.006487 -0.010063 -0.013359 -0.016225 -0.018432 -0.019758 -0.020075 -0.019393 -0.017842 -0.015626 -0.013059 -0.010410 

0.004507 0.004812 0.005138 0.005477 0.005824 0.006179 0.006537 0.006895 0.007240 0.007570 0.007882 0.008164 0.008405 0.008603 0.008750 0.008834 0.008842 0.008769 0.008634 0.008419 0.008156 0.007881 0.007575 0.007217 0.006856 0.006588 0.006334 0.006024 0.005722 0.005491 0.005227 0.005193 0.005463 0.006068 0.007097 0.008732 0.010928 0.013453 0.016337 0.019568 0.022891 0.026222 0.029628 0.032926 0.036029 0.038905 0.041473 0.043585 0.045203 0.046377 0.046996 0.047047 0.046546 0.045888 0.045066 0.044134 0.042915 0.041278 0.039188 0.036655 0.033760 0.030451 0.026653 0.022325 0.017615 0.012738 0.007928 0.003347 -0.000941 -0.004903 -0.008557 -0.011976 -0.015110 -0.017805 -0.019829 -0.020963 -0.021082 -0.020206 -0.018473 -0.016094 -0.013390 -0.010631 

0.005983 0.006353 0.006760 0.007195 0.007651 0.008121 0.008603 0.009083 0.009547 0.009988 0.010410 0.010795 0.011130 0.011396 0.011573 0.011648 0.011592 0.011397 0.011052 0.010581 0.010021 0.009443 0.008781 0.008118 0.007540 0.006977 0.006466 0.006029 0.005638 0.005285 0.004933 0.004929 0.005196 0.005614 0.006294 0.007522 0.009284 0.011598 0.014387 0.017535 0.020872 0.024234 0.027616 0.030880 0.034047 0.037029 0.039657 0.041748 0.043243 0.044257 0.044733 0.044652 0.044046 0.043299 0.042375 0.041328 0.039990 0.038255 0.036083 0.033497 0.030575 0.027270 0.023515 0.019266 0.014663 0.009916 0.005247 0.000821 -0.003315 -0.007125 -0.010624 -0.013885 -0.016856 -0.019379 -0.021222 -0.022163 -0.022084 -0.021014 -0.019099 -0.016558 -0.013718 -0.010850 

0.006283 0.006766 0.007306 0.007891 0.008499 0.009118 0.009741 0.010357 0.010956 0.011516 0.012037 0.012500 0.012899 0.013199 0.013372 0.013388 0.013247 0.012957 0.012515 0.011943 0.011287 0.010540 0.009735 0.008923 0.008074 0.007288 0.006618 0.006002 0.005388 0.004873 0.004470 0.004403 0.004583 0.004882 0.005451 0.006317 0.007753 0.009823 0.012506 0.015559 0.018836 0.022223 0.025612 0.028803 0.032031 0.035126 0.037784 0.039864 0.041269 0.042120 0.042440 0.042218 0.041510 0.040660 0.039626 0.038471 0.037014 0.035183 0.032931 0.030295 0.027349 0.024057 0.020350 0.016186 0.011694 0.007082 0.002560 -0.001710 -0.005689 -0.009345 -0.012688 -0.015790 -0.018596 -0.020948 -0.022609 -0.023357 -0.023081 -0.021816 -0.019721 -0.017019 -0.014043 -0.011067 

0.007395 0.007914 0.008466 0.009046 0.009637 0.010233 0.010830 0.011419 0.011982 0.012507 0.012985 0.013405 0.013737 0.013956 0.014044 0.014018 0.013859 0.013585 0.013200 0.012663 0.012005 0.011262 0.010402 0.009440 0.008463 0.007493 0.006540 0.005667 0.004873 0.004211 0.003765 0.003553 0.003648 0.003898 0.004386 0.005128 0.006354 0.008243 0.010759 0.013661 0.016785 0.020175 0.023574 0.026765 0.030025 0.033202 0.035879 0.037930 0.039240 0.039949 0.040095 0.039734 0.038926 0.037966 0.036812 0.035556 0.033980 0.032057 0.029728 0.027048 0.024083 0.020809 0.017157 0.013085 0.008710 0.004237 -0.000134 -0.004244 -0.008062 -0.011562 -0.014747 -0.017690 -0.020332 -0.022512 -0.023990 -0.024545 -0.024072 -0.022614 -0.020339 -0.017476 -0.014365 -0.011282 

0.007488 0.007997 0.008532 0.009091 0.009674 0.010272 0.010876 0.011474 0.012052 0.012591 0.013086 0.013523 0.013889 0.014168 0.014338 0.014389 0.014328 0.014139 0.013802 0.013312 0.012685 0.011889 0.010940 0.009877 0.008789 0.007655 0.006492 0.005384 0.004396 0.003537 0.002971 0.002591 0.002601 0.002965 0.003470 0.004060 0.005103 0.006790 0.009118 0.011794 0.014730 0.018104 0.021496 0.024789 0.028077 0.031233 0.033912 0.035934 0.037152 0.037746 0.037688 0.037185 0.036285 0.035204 0.033934 0.032575 0.030891 0.028868 0.026467 0.023753 0.020776 0.017526 0.013936 0.009962 0.005711 0.001382 -0.002833 -0.006781 -0.010434 -0.013775 -0.016802 -0.019584 -0.022061 -0.024069 -0.025365 -0.025728 -0.025056 -0.023406 -0.020951 -0.017929 -0.014684 -0.011494 

0.006637 0.007149 0.007688 0.008250 0.008829 0.009431 0.010057 0.010704 0.011342 0.011955 0.012532 0.013059 0.013509 0.013859 0.014110 0.014248 0.014250 0.014101 0.013805 0.013390 0.012820 0.012094 0.011199 0.010137 0.008932 0.007590 0.006199 0.004966 0.003846 0.002952 0.002289 0.001937 0.001907 0.002217 0.002594 0.003017 0.003848 0.005331 0.007488 0.010029 0.012867 0.016121 0.019497 0.022836 0.026111 0.029248 0.031897 0.033862 0.034987 0.035473 0.035233 0.034560 0.033577 0.032364 0.030986 0.029530 0.027744 0.025612 0.023150 0.020410 0.017431 0.014209 0.010688 0.006819 0.002698 -0.001484 -0.005538 -0.009319 -0.012804 -0.015983 -0.018852 -0.021471 -0.023783 -0.025620 -0.026733 -0.026903 -0.026034 -0.024192 -0.021559 -0.018378 -0.015000 -0.011705 

0.006584 0.007000 0.007435 0.007886 0.008358 0.008846 0.009351 0.009869 0.010389 0.010901 0.011390 0.011851 0.012267 0.012628 0.012934 0.013149 0.013227 0.013176 0.013008 0.012685 0.012197 0.011536 0.010708 0.009720 0.008535 0.007188 0.005776 0.004419 0.003259 0.002390 0.001734 0.001423 0.001404 0.001555 0.001823 0.002079 0.002674 0.003983 0.005980 0.008422 0.011162 0.014264 0.017605 0.020904 0.024190 0.027259 0.029818 0.031735 0.032753 0.033090 0.032699 0.031856 0.030791 0.029446 0.027955 0.026408 0.024523 0.022289 0.019777 0.017018 0.014042 0.010862 0.007413 0.003656 -0.000330 -0.004358 -0.008245 -0.011858 -0.015173 -0.018186 -0.020896 -0.023352 -0.025498 -0.027163 -0.028094 -0.028071 -0.027006 -0.024972 -0.022161 -0.018823 -0.015312 -0.011913 

0.004997 0.005331 0.005687 0.006061 0.006461 0.006899 0.007367 0.007866 0.008384 0.008902 0.009419 0.009938 0.010445 0.010914 0.011333 0.011660 0.011895 0.012028 0.012053 0.011930 0.011606 0.011054 0.010330 0.009374 0.008218 0.006895 0.005513 0.004155 0.002968 0.001930 0.001137 0.000679 0.000544 0.000676 0.000991 0.001299 0.001790 0.002835 0.004585 0.006925 0.009596 0.012542 0.015775 0.019026 0.022283 0.025246 0.027706 0.029517 0.030442 0.030613 0.030077 0.029076 0.027901 0.026436 0.024840 0.023197 0.021219 0.018896 0.016346 0.013576 0.010609 0.007481 0.004109 0.000475 -0.003372 -0.007239 -0.010955 -0.014397 -0.017539 -0.020384 -0.022933 -0.025226 -0.027206 -0.028698 -0.029447 -0.029232 -0.027971 -0.025746 -0.022758 -0.019263 -0.015622 -0.012119 

0.002569 0.002928 0.003321 0.003751 0.004214 0.004713 0.005242 0.005803 0.006395 0.007014 0.007642 0.008263 0.008873 0.009481 0.010062 0.010589 0.011027 0.011364 0.011552 0.011574 0.011399 0.011020 0.010418 0.009555 0.008415 0.007122 0.005763 0.004406 0.003035 0.001765 0.000722 0.000009 -0.000367 -0.000302 0.000064 0.000503 0.001023 0.001933 0.003423 0.005523 0.008069 0.010874 0.013960 0.017231 0.020439 0.023213 0.025548 0.027217 0.028008 0.028031 0.027353 0.026220 0.024902 0.023315 0.021634 0.019895 0.017820 0.015429 0.012858 0.010077 0.007132 0.004063 0.000781 -0.002727 -0.006425 -0.010126 -0.013667 -0.016936 -0.019902 -0.022576 -0.024963 -0.027091 -0.028905 -0.030225 -0.030791 -0.030385 -0.028928 -0.026513 -0.023349 -0.019699 -0.015928 -0.012322 

0.001729 0.002037 0.002394 0.002799 0.003248 0.003741 0.004280 0.004864 0.005486 0.006127 0.006793 0.007479 0.008179 0.008878 0.009547 0.010155 0.010691 0.011121 0.011415 0.011583 0.011556 0.011291 0.010750 0.009888 0.008763 0.007519 0.006192 0.004793 0.003276 0.001783 0.000536 -0.000437 -0.000966 -0.001052 -0.000764 -0.000331 0.000269 0.001081 0.002331 0.004172 0.006536 0.009212 0.012245 0.015451 0.018574 0.021115 0.023317 0.024817 0.025442 0.025322 0.024497 0.023248 0.021775 0.020070 0.018311 0.016482 0.014322 0.011894 0.009306 0.006523 0.003605 0.000608 -0.002572 -0.005947 -0.009489 -0.013018 -0.016380 -0.019471 -0.022260 -0.024761 -0.026984 -0.028948 -0.030595 -0.031743 -0.032127 -0.031530 -0.029877 -0.027273 -0.023935 -0.020131 -0.016230 -0.012523 

0.002634 0.002945 0.003298 0.003691 0.004124 0.004598 0.005109 0.005655 0.006229 0.006834 0.007465 0.008106 0.008743 0.009367 0.009962 0.010525 0.011031 0.011461 0.011762 0.011884 0.011812 0.011493 0.010934 0.010156 0.009126 0.007910 0.006501 0.004916 0.003357 0.001902 0.000571 -0.000535 -0.001213 -0.001454 -0.001332 -0.001031 -0.000501 0.000248 0.001308 0.002948 0.005074 0.007566 0.010515 0.013642 0.016619 0.019003 0.021034 0.022305 0.022749 0.022456 0.021500 0.020127 0.018508 0.016709 0.014864 0.012949 0.010726 0.008280 0.005684 0.002912 0.000033 -0.002883 -0.005950 -0.009186 -0.012564 -0.015914 -0.019095 -0.022004 -0.024613 -0.026939 -0.028996 -0.030795 -0.032275 -0.033251 -0.033454 -0.032666 -0.030819 -0.028026 -0.024514 -0.020557 -0.016529 -0.012721 

0.004619 0.004981 0.005357 0.005745 0.006146 0.006562 0.006985 0.007411 0.007842 0.008290 0.008774 0.009270 0.009765 0.010249 0.010716 0.011153 0.011527 0.011813 0.011970 0.011974 0.011764 0.011344 0.010731 0.009937 0.008964 0.007808 0.006438 0.004914 0.003381 0.001995 0.000722 -0.000435 -0.001249 -0.001704 -0.001826 -0.001635 -0.001265 -0.000533 0.000484 0.001890 0.003755 0.006011 0.008834 0.011830 0.014569 0.016830 0.018636 0.019677 0.019911 0.019433 0.018319 0.016844 0.015111 0.013216 0.011289 0.009290 0.007028 0.004580 0.001989 -0.000756 -0.003584 -0.006410 -0.009352 -0.012442 -0.015646 -0.018815 -0.021809 -0.024533 -0.026959 -0.029107 -0.030998 -0.032632 -0.033945 -0.034749 -0.034771 -0.033793 -0.031752 -0.028772 -0.025087 -0.020979 -0.016824 -0.012917 

0.005498 0.005857 0.006211 0.006562 0.006914 0.007266 0.007610 0.007960 0.008309 0.008653 0.009005 0.009363 0.009724 0.010086 0.010447 0.010777 0.011062 0.011266 0.011368 0.011304 0.011031 0.010550 0.009892 0.009098 0.008217 0.007227 0.006139 0.004843 0.003500 0.002255 0.001025 -0.000134 -0.001101 -0.001832 -0.002239 -0.002149 -0.001812 -0.001145 -0.000198 0.000958 0.002518 0.004576 0.007230 0.010037 0.012531 0.014558 0.016093 0.016863 0.016913 0.016234 0.014955 0.013378 0.011564 0.009583 0.007582 0.005508 0.003221 0.000792 -0.001778 -0.004484 -0.007246 -0.009971 -0.012779 -0.015713 -0.018736 -0.021719 -0.024523 -0.027057 -0.029299 -0.031267 -0.032989 -0.034458 -0.035604 -0.036236 -0.036078 -0.034911 -0.032676 -0.029510 -0.025654 -0.021395 -0.017115 -0.013110 

0.003535 0.003811 0.004107 0.004423 0.004759 0.005120 0.005513 0.005927 0.006360 0.006801 0.007249 0.007696 0.008143 0.008581 0.008996 0.009372 0.009695 0.009925 0.010012 0.009907 0.009622 0.009180 0.008663 0.008024 0.007316 0.006500 0.005605 0.004673 0.003610 0.002447 0.001295 0.000115 -0.000963 -0.001918 -0.002470 -0.002537 -0.002261 -0.001642 -0.000869 0.000084 0.001374 0.003210 0.005695 0.008217 0.010475 0.012173 0.013376 0.013884 0.013740 0.012843 0.011395 0.009734 0.007857 0.005808 0.003733 0.001593 -0.000700 -0.003087 -0.005614 -0.008268 -0.010951 -0.013563 -0.016229 -0.018998 -0.021834 -0.024625 -0.027234 -0.029575 -0.031630 -0.033416 -0.034969 -0.036272 -0.037251 -0.037711 -0.037374 -0.036018 -0.033591 -0.030240 -0.026214 -0.021806 -0.017403 -0.013300 

0.000787 0.001026 0.001298 0.001604 0.001944 0.002316 0.002726 0.003182 0.003677 0.004186 0.004701 0.005226 0.005744 0.006232 0.006669 0.007046 0.007349 0.007590 0.007754 0.007807 0.007728 0.007522 0.007228 0.006890 0.006454 0.005909 0.005231 0.004430 0.003519 0.002532 0.001405 0.000155 -0.001013 -0.002030 -0.002678 -0.002848 -0.002508 -0.002033 -0.001487 -0.000734 0.000318 0.001974 0.004228 0.006418 0.008312 0.009622 0.010474 0.010744 0.010366 0.009246 0.007653 0.005911 0.003971 0.001871 -0.000258 -0.002454 -0.004737 -0.007064 -0.009523 -0.012105 -0.014699 -0.017187 -0.019701 -0.022295 -0.024939 -0.027532 -0.029943 -0.032087 -0.033951 -0.035554 -0.036936 -0.038073 -0.038885 -0.039175 -0.038658 -0.037114 -0.034496 -0.030961 -0.026768 -0.022212 -0.017686 -0.013487 

0.000141 0.000284 0.000453 0.000655 0.000898 0.001183 0.001501 0.001846 0.002208 0.002577 0.002955 0.003340 0.003721 0.004085 0.004417 0.004722 0.004991 0.005231 0.005449 0.005625 0.005750 0.005794 0.005762 0.005641 0.005440 0.005130 0.004661 0.004099 0.003296 0.002332 0.001245 0.000044 -0.001211 -0.002264 -0.002856 -0.002978 -0.002744 -0.002399 -0.002086 -0.001514 -0.000597 0.000843 0.002714 0.004535 0.005968 0.006925 0.007370 0.007376 0.006762 0.005435 0.003711 0.001874 -0.000112 -0.002245 -0.004397 -0.006627 -0.008884 -0.011144 -0.013513 -0.016000 -0.018487 -0.020841 -0.023193 -0.025603 -0.028048 -0.030439 -0.032646 -0.034590 -0.036261 -0.037680 -0.038889 -0.039860 -0.040506 -0.040625 -0.039931 -0.038200 -0.035391 -0.031674 -0.027314 -0.022612 -0.017965 -0.013672 

0.000598 0.000710 0.000846 0.000993 0.001148 0.001311 0.001481 0.001660 0.001847 0.002054 0.002260 0.002461 0.002662 0.002867 0.003062 0.003245 0.003437 0.003618 0.003809 0.004027 0.004224 0.004371 0.004461 0.004547 0.004561 0.004475 0.004183 0.003663 0.002942 0.002044 0.001048 -0.000102 -0.001306 -0.002305 -0.002909 -0.003072 -0.002949 -0.002749 -0.002615 -0.002204 -0.001445 -0.000303 0.001108 0.002473 0.003429 0.004004 0.004070 0.003746 0.002890 0.001414 -0.000440 -0.002384 -0.004409 -0.006546 -0.008696 -0.010929 -0.013140 -0.015323 -0.017586 -0.019953 -0.022312 -0.024523 -0.026704 -0.028921 -0.031161 -0.033343 -0.035343 -0.037083 -0.038559 -0.039792 -0.040827 -0.041633 -0.042113 -0.042062 -0.041190 -0.039273 -0.036276 -0.032378 -0.027852 -0.023007 -0.018240 -0.013854 

0.000541 0.000601 0.000671 0.000750 0.000829 0.000917 0.001009 0.001100 0.001190 0.001284 0.001385 0.001498 0.001626 0.001771 0.001934 0.002114 0.002305 0.002501 0.002701 0.002911 0.003143 0.003371 0.003567 0.003775 0.003937 0.003967 0.003811 0.003434 0.002748 0.001799 0.000771 -0.000361 -0.001445 -0.002328 -0.002802 -0.003089 -0.003140 -0.003139 -0.003041 -0.002838 -0.002388 -0.001589 -0.000693 0.000143 0.000645 0.000819 0.000505 -0.000169 -0.001268 -0.002869 -0.004827 -0.006869 -0.008922 -0.011045 -0.013164 -0.015364 -0.017506 -0.019602 -0.021741 -0.023967 -0.026172 -0.028230 -0.030233 -0.032248 -0.034275 -0.036243 -0.038032 -0.039565 -0.040843 -0.041890 -0.042750 -0.043391 -0.043705 -0.043484 -0.042437 -0.040335 -0.037150 -0.033072 -0.028383 -0.023395 -0.018511 -0.014032 

-0.000299 -0.000335 -0.000361 -0.000372 -0.000365 -0.000334 -0.000281 -0.000212 -0.000122 -0.000014 0.000109 0.000253 0.000418 0.000595 0.000786 0.001007 0.001280 0.001580 0.001914 0.002268 0.002603 0.002935 0.003265 0.003556 0.003755 0.003838 0.003724 0.003395 0.002735 0.001748 0.000664 -0.000406 -0.001428 -0.002200 -0.002669 -0.003060 -0.003311 -0.003508 -0.003668 -0.003700 -0.003581 -0.003219 -0.002801 -0.002488 -0.002423 -0.002666 -0.003376 -0.004395 -0.005720 -0.007439 -0.009478 -0.011577 -0.013653 -0.015745 -0.017806 -0.019935 -0.021988 -0.023982 -0.025977 -0.028041 -0.030075 -0.031964 -0.033778 -0.035581 -0.037389 -0.039137 -0.040711 -0.042035 -0.043113 -0.043972 -0.044656 -0.045132 -0.045281 -0.044891 -0.043669 -0.041384 -0.038012 -0.033757 -0.028907 -0.023778 -0.018777 -0.014208 

-0.000621 -0.000682 -0.000731 -0.000763 -0.000776 -0.000769 -0.000738 -0.000674 -0.000582 -0.000466 -0.000321 -0.000147 0.000067 0.000311 0.000569 0.000845 0.001151 0.001504 0.001898 0.002334 0.002805 0.003283 0.003720 0.004050 0.004208 0.004206 0.004063 0.003667 0.003068 0.002232 0.001174 0.000045 -0.001038 -0.001873 -0.002443 -0.002966 -0.003518 -0.003980 -0.004435 -0.004779 -0.005075 -0.005205 -0.005253 -0.005441 -0.005868 -0.006563 -0.007634 -0.008972 -0.010477 -0.012315 -0.014411 -0.016535 -0.018597 -0.020637 -0.022623 -0.024645 -0.026589 -0.028456 -0.030291 -0.032173 -0.034018 -0.035722 -0.037336 -0.038918 -0.040502 -0.042024 -0.043379 -0.044489 -0.045366 -0.046036 -0.046544 -0.046855 -0.046840 -0.046283 -0.044887 -0.042419 -0.038863 -0.034431 -0.029422 -0.024154 -0.019039 -0.014380 

-0.000230 -0.000238 -0.000246 -0.000243 -0.000230 -0.000201 -0.000146 -0.000071 0.000022 0.000140 0.000296 0.000498 0.000746 0.001037 0.001367 0.001722 0.002092 0.002493 0.002930 0.003362 0.003813 0.004306 0.004770 0.005099 0.005254 0.005263 0.005036 0.004607 0.004020 0.003233 0.002221 0.001069 -0.000059 -0.001016 -0.001924 -0.002803 -0.003748 -0.004656 -0.005429 -0.006186 -0.006965 -0.007582 -0.008112 -0.008796 -0.009736 -0.010915 -0.012320 -0.013911 -0.015590 -0.017512 -0.019624 -0.021737 -0.023764 -0.025728 -0.027613 -0.029505 -0.031305 -0.033023 -0.034683 -0.036364 -0.038000 -0.039504 -0.040905 -0.042257 -0.043609 -0.044901 -0.046034 -0.046928 -0.047602 -0.048081 -0.048413 -0.048559 -0.048381 -0.047657 -0.046090 -0.043441 -0.039702 -0.035095 -0.029928 -0.024523 -0.019295 -0.014549 

-0.000838 -0.000719 -0.000584 -0.000435 -0.000264 -0.000059 0.000185 0.000463 0.000778 0.001115 0.001478 0.001869 0.002292 0.002745 0.003212 0.003672 0.004114 0.004524 0.004915 0.005309 0.005682 0.006060 0.006413 0.006675 0.006835 0.006774 0.006460 0.005962 0.005322 0.004489 0.003450 0.002238 0.001105 -0.000015 -0.001249 -0.002638 -0.004093 -0.005479 -0.006807 -0.008007 -0.009287 -0.010469 -0.011509 -0.012658 -0.014101 -0.015711 -0.017459 -0.019256 -0.021066 -0.023047 -0.025142 -0.027204 -0.029167 -0.031025 -0.032780 -0.034514 -0.036144 -0.037683 -0.039148 -0.040609 -0.042018 -0.043305 -0.044481 -0.045596 -0.046711 -0.047766 -0.048673 -0.049349 -0.049818 -0.050106 -0.050262 -0.050244 -0.049903 -0.049014 -0.047276 -0.044448 -0.040527 -0.035748 -0.030426 -0.024886 -0.019547 -0.014715 

0.000009 0.000194 0.000420 0.000693 0.001016 0.001380 0.001788 0.002235 0.002715 0.003229 0.003776 0.004346 0.004924 0.005484 0.006019 0.006527 0.006986 0.007395 0.007736 0.008036 0.008299 0.008539 0.008742 0.008869 0.008873 0.008699 0.008261 0.007627 0.006835 0.005818 0.004675 0.003494 0.002262 0.000864 -0.000791 -0.002656 -0.004629 -0.006547 -0.008473 -0.010260 -0.012081 -0.013838 -0.015392 -0.017056 -0.018980 -0.021002 -0.023044 -0.025007 -0.026944 -0.028935 -0.030976 -0.032957 -0.034809 -0.036533 -0.038129 -0.039675 -0.041107 -0.042438 -0.043684 -0.044905 -0.046069 -0.047125 -0.048061 -0.048932 -0.049803 -0.050618 -0.051295 -0.051751 -0.052013 -0.052108 -0.052090 -0.051908 -0.051406 -0.050352 -0.048445 -0.045440 -0.041339 -0.036390 -0.030915 -0.025242 -0.019794 -0.014878 

0.002531 0.002909 0.003325 0.003776 0.004265 0.004784 0.005334 0.005921 0.006523 0.007122 0.007719 0.008310 0.008879 0.009418 0.009919 0.010354 0.010742 0.011071 0.011381 0.011667 0.011879 0.012016 0.012037 0.011910 0.011609 0.011102 0.010423 0.009600 0.008622 0.007370 0.006008 0.004748 0.003247 0.001428 -0.000614 -0.002946 -0.005432 -0.007989 -0.010489 -0.012924 -0.015355 -0.017671 -0.019807 -0.022067 -0.024417 -0.026827 -0.029116 -0.031216 -0.033247 -0.035210 -0.037149 -0.038991 -0.040697 -0.042258 -0.043658 -0.044984 -0.046190 -0.047283 -0.048286 -0.049247 -0.050151 -0.050960 -0.051644 -0.052261 -0.052882 -0.053453 -0.053897 -0.054130 -0.054184 -0.054088 -0.053894 -0.053549 -0.052887 -0.051671 -0.049597 -0.046416 -0.042138 -0.037020 -0.031395 -0.025591 -0.020036 -0.015036 

0.007289 0.007741 0.008206 0.008683 0.009168 0.009661 0.010156 0.010652 0.011145 0.011621 0.012088 0.012558 0.013021 0.013472 0.013912 0.014323 0.014689 0.015026 0.015315 0.015540 0.015699 0.015746 0.015616 0.015268 0.014696 0.013935 0.013008 0.011964 0.010712 0.009303 0.007754 0.006180 0.004268 0.001983 -0.000621 -0.003556 -0.006727 -0.009910 -0.013011 -0.016177 -0.019203 -0.022151 -0.024907 -0.027714 -0.030490 -0.033221 -0.035702 -0.037919 -0.039988 -0.041891 -0.043672 -0.045332 -0.046847 -0.048200 -0.049371 -0.050441 -0.051388 -0.052215 -0.052951 -0.053636 -0.054262 -0.054807 -0.055226 -0.055580 -0.055946 -0.056269 -0.056476 -0.056487 -0.056331 -0.056042 -0.055673 -0.055167 -0.054346 -0.052970 -0.050730 -0.047375 -0.042922 -0.037639 -0.031865 -0.025932 -0.020272 -0.015192 

0.010322 0.010788 0.011266 0.011751 0.012240 0.012744 0.013252 0.013760 0.014270 0.014783 0.015300 0.015821 0.016340 0.016841 0.017314 0.017769 0.018175 0.018517 0.018788 0.018964 0.019051 0.019009 0.018798 0.018440 0.017840 0.016986 0.015915 0.014660 0.013155 0.011454 0.009593 0.007493 0.005078 0.002265 -0.001070 -0.004742 -0.008601 -0.012493 -0.016301 -0.020112 -0.023793 -0.027382 -0.030785 -0.034104 -0.037278 -0.040229 -0.042824 -0.045118 -0.047161 -0.048970 -0.050555 -0.051992 -0.053264 -0.054363 -0.055264 -0.056044 -0.056696 -0.057230 -0.057676 -0.058065 -0.058398 -0.058661 -0.058804 -0.058887 -0.058991 -0.059062 -0.059031 -0.058817 -0.058451 -0.057969 -0.057427 -0.056760 -0.055782 -0.054247 -0.051844 -0.048317 -0.043690 -0.038244 -0.032325 -0.026266 -0.020503 -0.015344 

0.009406 0.010043 0.010711 0.011426 0.012176 0.012949 0.013747 0.014562 0.015369 0.016162 0.016956 0.017736 0.018490 0.019211 0.019878 0.020472 0.020994 0.021419 0.021725 0.021906 0.021950 0.021836 0.021577 0.021162 0.020523 0.019683 0.018598 0.017188 0.015504 0.013430 0.011077 0.008400 0.005321 0.001785 -0.002262 -0.006736 -0.011337 -0.015910 -0.020465 -0.024942 -0.029315 -0.033555 -0.037541 -0.041323 -0.044807 -0.047900 -0.050544 -0.052833 -0.054803 -0.056450 -0.057801 -0.058973 -0.059943 -0.060739 -0.061337 -0.061786 -0.062109 -0.062323 -0.062455 -0.062529 -0.062553 -0.062518 -0.062373 -0.062177 -0.062015 -0.061831 -0.061559 -0.061120 -0.060542 -0.059868 -0.059152 -0.058326 -0.057193 -0.055501 -0.052937 -0.049241 -0.044444 -0.038837 -0.032775 -0.026593 -0.020728 -0.015492 

0.008689 0.009436 0.010245 0.011131 0.012090 0.013095 0.014134 0.015193 0.016251 0.017288 0.018299 0.019275 0.020204 0.021071 0.021867 0.022580 0.023178 0.023659 0.024007 0.024185 0.024183 0.024044 0.023805 0.023406 0.022781 0.021927 0.020756 0.019170 0.017133 0.014621 0.011753 0.008450 0.004709 0.000413 -0.004420 -0.009661 -0.015081 -0.020440 -0.025778 -0.030892 -0.035950 -0.040771 -0.045211 -0.049406 -0.053104 -0.056273 -0.058882 -0.061077 -0.062931 -0.064352 -0.065433 -0.066280 -0.066891 -0.067326 -0.067581 -0.067661 -0.067622 -0.067487 -0.067280 -0.067021 -0.066723 -0.066375 -0.065928 -0.065446 -0.065011 -0.064572 -0.064056 -0.063391 -0.062602 -0.061736 -0.060848 -0.059864 -0.058579 -0.056732 -0.054009 -0.050147 -0.045181 -0.039416 -0.033214 -0.026911 -0.020948 -0.015636 

0.009798 0.010561 0.011383 0.012251 0.013158 0.014104 0.015077 0.016078 0.017084 0.018080 0.019060 0.020021 0.020960 0.021858 0.022701 0.023472 0.024156 0.024739 0.025194 0.025490 0.025639 0.025661 0.025481 0.025057 0.024401 0.023396 0.021984 0.020093 0.017716 0.014828 0.011387 0.007498 0.003089 -0.001868 -0.007493 -0.013527 -0.019841 -0.026121 -0.032293 -0.038111 -0.043747 -0.049128 -0.053946 -0.058406 -0.062204 -0.065362 -0.067876 -0.069911 -0.071545 -0.072702 -0.073460 -0.073910 -0.074111 -0.074121 -0.073988 -0.073661 -0.073232 -0.072720 -0.072146 -0.071535 -0.070901 -0.070226 -0.069466 -0.068691 -0.067979 -0.067280 -0.066522 -0.065630 -0.064628 -0.063572 -0.062513 -0.061373 -0.059937 -0.057938 -0.055058 -0.051032 -0.045901 -0.039981 -0.033642 -0.027221 -0.021162 -0.015776 

0.011479 0.012052 0.012661 0.013305 0.013983 0.014697 0.015453 0.016251 0.017085 0.017951 0.018843 0.019738 0.020621 0.021493 0.022389 0.023242 0.023998 0.024652 0.025187 0.025591 0.025874 0.025973 0.025861 0.025453 0.024711 0.023564 0.021908 0.019712 0.016986 0.013806 0.009931 0.005487 0.000457 -0.005233 -0.011678 -0.018668 -0.025915 -0.033202 -0.040170 -0.046689 -0.052830 -0.058614 -0.063792 -0.068387 -0.072208 -0.075226 -0.077562 -0.079342 -0.080664 -0.081498 -0.081865 -0.081858 -0.081589 -0.081123 -0.080550 -0.079781 -0.078930 -0.078011 -0.077049 -0.076065 -0.075080 -0.074066 -0.072982 -0.071906 -0.070912 -0.069954 -0.068951 -0.067832 -0.066619 -0.065373 -0.064145 -0.062850 -0.061266 -0.059118 -0.056085 -0.051898 -0.046604 -0.040532 -0.034059 -0.027523 -0.021369 -0.015912 

0.009970 0.010614 0.011284 0.011984 0.012712 0.013473 0.014270 0.015105 0.015967 0.016851 0.017761 0.018690 0.019620 0.020554 0.021465 0.022313 0.023102 0.023789 0.024359 0.024781 0.025069 0.025172 0.025056 0.024627 0.023787 0.022454 0.020567 0.018037 0.015004 0.011437 0.007185 0.002208 -0.003566 -0.010101 -0.017424 -0.025406 -0.033586 -0.041764 -0.049532 -0.056704 -0.063305 -0.069347 -0.074796 -0.079441 -0.083164 -0.085936 -0.087976 -0.089394 -0.090299 -0.090712 -0.090632 -0.090107 -0.089314 -0.088324 -0.087258 -0.086011 -0.084706 -0.083352 -0.081979 -0.080605 -0.079252 -0.077887 -0.076470 -0.075086 -0.073807 -0.072589 -0.071341 -0.069994 -0.068570 -0.067137 -0.065741 -0.064295 -0.062565 -0.060270 -0.057086 -0.052742 -0.047288 -0.041068 -0.034465 -0.027816 -0.021571 -0.016044 

0.009509 0.010026 0.010587 0.011190 0.011837 0.012526 0.013263 0.014039 0.014846 0.015678 0.016538 0.017414 0.018290 0.019144 0.019968 0.020745 0.021464 0.022098 0.022650 0.023134 0.023457 0.023555 0.023368 0.022823 0.021805 0.020256 0.018084 0.015199 0.011648 0.007511 0.002661 -0.002967 -0.009573 -0.017019 -0.025191 -0.033977 -0.043047 -0.052084 -0.060564 -0.068302 -0.075308 -0.081540 -0.087081 -0.091643 -0.095115 -0.097512 -0.099120 -0.100066 -0.100464 -0.100348 -0.099739 -0.098656 -0.097272 -0.095712 -0.094096 -0.092337 -0.090546 -0.088735 -0.086927 -0.085145 -0.083409 -0.081683 -0.079924 -0.078226 -0.076660 -0.075180 -0.073689 -0.072115 -0.070480 -0.068861 -0.067300 -0.065705 -0.063832 -0.061393 -0.058062 -0.053563 -0.047954 -0.041588 -0.034858 -0.028099 -0.021766 -0.016172 

0.009019 0.009487 0.009986 0.010522 0.011103 0.011728 0.012382 0.013060 0.013756 0.014469 0.015203 0.015961 0.016731 0.017500 0.018249 0.018982 0.019660 0.020232 0.020693 0.021020 0.021152 0.021069 0.020655 0.019796 0.018425 0.016487 0.013926 0.010564 0.006520 0.001710 -0.003880 -0.010391 -0.017921 -0.026294 -0.035295 -0.044882 -0.054723 -0.064411 -0.073529 -0.081728 -0.088967 -0.095288 -0.100680 -0.104982 -0.108049 -0.109949 -0.110998 -0.111362 -0.111149 -0.110402 -0.109180 -0.107489 -0.105444 -0.103268 -0.101052 -0.098743 -0.096435 -0.094145 -0.091883 -0.089675 -0.087542 -0.085445 -0.083337 -0.081320 -0.079465 -0.077724 -0.075989 -0.074189 -0.072345 -0.070544 -0.068820 -0.067078 -0.065065 -0.062486 -0.059011 -0.054361 -0.048599 -0.042092 -0.035239 -0.028374 -0.021954 -0.016295 

0.007809 0.008280 0.008774 0.009299 0.009854 0.010432 0.011031 0.011650 0.012282 0.012945 0.013628 0.014324 0.015035 0.015754 0.016439 0.017065 0.017601 0.017992 0.018222 0.018273 0.018097 0.017629 0.016806 0.015478 0.013622 0.011143 0.007939 0.003949 -0.000785 -0.006399 -0.012920 -0.020411 -0.028868 -0.038206 -0.048123 -0.058522 -0.069013 -0.079204 -0.088707 -0.097159 -0.104431 -0.110610 -0.115641 -0.119502 -0.122008 -0.123270 -0.123611 -0.123261 -0.122329 -0.120867 -0.118939 -0.116564 -0.113808 -0.110968 -0.108109 -0.105215 -0.102363 -0.099570 -0.096833 -0.094185 -0.091641 -0.089166 -0.086702 -0.084361 -0.082217 -0.080215 -0.078239 -0.076214 -0.074163 -0.072182 -0.070297 -0.068412 -0.066263 -0.063547 -0.059932 -0.055135 -0.049224 -0.042579 -0.035607 -0.028639 -0.022136 -0.016415 

0.006711 0.007140 0.007611 0.008126 0.008682 0.009270 0.009886 0.010523 0.011167 0.011807 0.012435 0.013042 0.013628 0.014175 0.014657 0.015055 0.015317 0.015402 0.015261 0.014851 0.014164 0.013151 0.011722 0.009760 0.007229 0.004045 0.000044 -0.004846 -0.010670 -0.017434 -0.025068 -0.033595 -0.043090 -0.053379 -0.064168 -0.075242 -0.086214 -0.096655 -0.106298 -0.114745 -0.121809 -0.127572 -0.132059 -0.135241 -0.137019 -0.137473 -0.136974 -0.135771 -0.134003 -0.131728 -0.128989 -0.125846 -0.122344 -0.118790 -0.115251 -0.111737 -0.108311 -0.104993 -0.101765 -0.098663 -0.095698 -0.092837 -0.090011 -0.087343 -0.084909 -0.082648 -0.080434 -0.078187 -0.075930 -0.073772 -0.071730 -0.069706 -0.067423 -0.064575 -0.060823 -0.055884 -0.049828 -0.043049 -0.035961 -0.028894 -0.022310 -0.016529 

0.006880 0.007225 0.007617 0.008047 0.008505 0.008996 0.009516 0.010052 0.010598 0.011126 0.011626 0.012072 0.012439 0.012703 0.012837 0.012827 0.012634 0.012212 0.011511 0.010461 0.009039 0.007230 0.004929 0.002062 -0.001439 -0.005671 -0.010736 -0.016746 -0.023811 -0.031815 -0.040673 -0.050358 -0.060900 -0.072138 -0.083668 -0.095182 -0.106457 -0.117055 -0.126552 -0.134679 -0.141225 -0.146309 -0.149972 -0.152228 -0.153057 -0.152557 -0.151078 -0.148883 -0.146152 -0.142958 -0.139318 -0.135317 -0.131026 -0.126705 -0.122455 -0.118285 -0.114260 -0.110396 -0.106661 -0.103095 -0.099702 -0.096448 -0.093256 -0.090258 -0.087535 -0.085019 -0.082569 -0.080102 -0.077642 -0.075311 -0.073116 -0.070956 -0.068544 -0.065567 -0.061683 -0.056605 -0.050409 -0.043500 -0.036302 -0.029138 -0.022478 -0.016639 

0.006380 0.006779 0.007199 0.007640 0.008096 0.008565 0.009035 0.009488 0.009902 0.010254 0.010526 0.010696 0.010733 0.010616 0.010312 0.009774 0.008961 0.007828 0.006346 0.004447 0.002073 -0.000803 -0.004255 -0.008324 -0.013137 -0.018717 -0.025093 -0.032405 -0.040810 -0.050192 -0.060273 -0.071211 -0.082827 -0.094845 -0.106854 -0.118642 -0.129990 -0.140515 -0.149505 -0.156943 -0.162686 -0.166817 -0.169390 -0.170479 -0.170139 -0.168495 -0.165895 -0.162570 -0.158746 -0.154519 -0.149892 -0.144958 -0.139816 -0.134688 -0.129693 -0.124835 -0.120190 -0.115761 -0.111507 -0.107466 -0.103641 -0.099989 -0.096426 -0.093098 -0.090090 -0.087320 -0.084639 -0.081956 -0.079296 -0.076796 -0.074452 -0.072160 -0.069623 -0.066522 -0.062511 -0.057299 -0.050966 -0.043933 -0.036628 -0.029373 -0.022638 -0.016744 

0.005801 0.006176 0.006551 0.006920 0.007282 0.007636 0.007955 0.008219 0.008411 0.008492 0.008445 0.008241 0.007844 0.007207 0.006305 0.005075 0.003466 0.001437 -0.001025 -0.003962 -0.007456 -0.011586 -0.016399 -0.021905 -0.028182 -0.035353 -0.043464 -0.052528 -0.062420 -0.073153 -0.084590 -0.096627 -0.109116 -0.121707 -0.134033 -0.145864 -0.156962 -0.166899 -0.175126 -0.181562 -0.186188 -0.189060 -0.190263 -0.189933 -0.188212 -0.185234 -0.181358 -0.176767 -0.171734 -0.166369 -0.160668 -0.154733 -0.148678 -0.142704 -0.136934 -0.131363 -0.126075 -0.121066 -0.116284 -0.111761 -0.107500 -0.103448 -0.099512 -0.095855 -0.092565 -0.089547 -0.086639 -0.083743 -0.080887 -0.078224 -0.075735 -0.073316 -0.070658 -0.067437 -0.063303 -0.057964 -0.051500 -0.044346 -0.036939 -0.029596 -0.022790 -0.016843 

0.006997 0.007010 0.006999 0.006951 0.006858 0.006709 0.006499 0.006211 0.005815 0.005284 0.004601 0.003727 0.002630 0.001261 -0.000446 -0.002551 -0.005103 -0.008136 -0.011710 -0.015889 -0.020696 -0.026199 -0.032459 -0.039559 -0.047614 -0.056645 -0.066642 -0.077582 -0.089278 -0.101497 -0.114250 -0.127289 -0.140424 -0.153347 -0.165639 -0.177111 -0.187487 -0.196379 -0.203433 -0.208497 -0.211669 -0.212987 -0.212542 -0.210536 -0.207188 -0.202702 -0.197370 -0.191383 -0.185034 -0.178444 -0.171590 -0.164593 -0.157570 -0.150713 -0.144140 -0.137835 -0.131888 -0.126287 -0.120972 -0.115962 -0.111265 -0.106813 -0.102503 -0.098519 -0.094952 -0.091691 -0.088561 -0.085460 -0.082412 -0.079590 -0.076961 -0.074420 -0.071647 -0.068311 -0.064060 -0.058597 -0.052007 -0.044738 -0.037235 -0.029808 -0.022934 -0.016938 

0.003104 0.002966 0.002784 0.002553 0.002248 0.001850 0.001337 0.000686 -0.000142 -0.001180 -0.002453 -0.003988 -0.005826 -0.008008 -0.010606 -0.013694 -0.017329 -0.021536 -0.026374 -0.031906 -0.038217 -0.045320 -0.053362 -0.062374 -0.072475 -0.083635 -0.095738 -0.108612 -0.122057 -0.135796 -0.149738 -0.163701 -0.177253 -0.190135 -0.201960 -0.212584 -0.221681 -0.229062 -0.234460 -0.237771 -0.239073 -0.238510 -0.236126 -0.232192 -0.226994 -0.220795 -0.213841 -0.206332 -0.198563 -0.190667 -0.182594 -0.174479 -0.166443 -0.158668 -0.151272 -0.144220 -0.137599 -0.131400 -0.125548 -0.120049 -0.114918 -0.110070 -0.105386 -0.101079 -0.097244 -0.093746 -0.090401 -0.087099 -0.083864 -0.080891 -0.078127 -0.075470 -0.072586 -0.069142 -0.064778 -0.059198 -0.052488 -0.045109 -0.037515 -0.030008 -0.023071 -0.017028 

-0.001942 -0.002397 -0.002917 -0.003514 -0.004203 -0.005009 -0.005956 -0.007079 -0.008425 -0.010033 -0.011946 -0.014208 -0.016856 -0.019972 -0.023611 -0.027835 -0.032711 -0.038309 -0.044718 -0.052022 -0.060287 -0.069556 -0.079885 -0.091312 -0.103765 -0.117196 -0.131457 -0.146363 -0.161573 -0.176745 -0.191746 -0.206189 -0.219788 -0.232164 -0.242980 -0.252159 -0.259497 -0.264878 -0.268147 -0.269243 -0.268245 -0.265421 -0.260827 -0.254745 -0.247483 -0.239388 -0.230655 -0.221509 -0.212225 -0.202945 -0.193606 -0.184329 -0.175238 -0.166519 -0.158285 -0.150477 -0.143173 -0.136374 -0.129986 -0.124001 -0.118442 -0.113202 -0.108148 -0.103525 -0.099430 -0.095703 -0.092151 -0.088655 -0.085240 -0.082121 -0.079229 -0.076461 -0.073472 -0.069925 -0.065455 -0.059765 -0.052940 -0.045457 -0.037778 -0.030196 -0.023198 -0.017112 

-0.005772 -0.006724 -0.007779 -0.008953 -0.010264 -0.011731 -0.013390 -0.015280 -0.017450 -0.019942 -0.022804 -0.026089 -0.029870 -0.034217 -0.039215 -0.044961 -0.051554 -0.059099 -0.067666 -0.077301 -0.088053 -0.099975 -0.113080 -0.127264 -0.142374 -0.158233 -0.174729 -0.191597 -0.208420 -0.224847 -0.240555 -0.255092 -0.268052 -0.279256 -0.288498 -0.295689 -0.300739 -0.303578 -0.304216 -0.302616 -0.298936 -0.293478 -0.286419 -0.277946 -0.268461 -0.258301 -0.247665 -0.236776 -0.225900 -0.215175 -0.204532 -0.194063 -0.183889 -0.174206 -0.165126 -0.156562 -0.148573 -0.141177 -0.134259 -0.127792 -0.121815 -0.116194 -0.110775 -0.105843 -0.101500 -0.097552 -0.093802 -0.090122 -0.086532 -0.083276 -0.080263 -0.077390 -0.074303 -0.070660 -0.066090 -0.060296 -0.053363 -0.045782 -0.038023 -0.030371 -0.023317 -0.017190 

-0.010638 -0.011969 -0.013455 -0.015106 -0.016969 -0.019086 -0.021496 -0.024239 -0.027349 -0.030879 -0.034906 -0.039495 -0.044734 -0.050732 -0.057590 -0.065414 -0.074308 -0.084370 -0.095691 -0.108297 -0.122224 -0.137421 -0.153738 -0.171004 -0.189076 -0.207691 -0.226484 -0.245158 -0.263304 -0.280423 -0.296202 -0.310171 -0.321935 -0.331275 -0.338255 -0.342848 -0.344986 -0.344756 -0.342250 -0.337532 -0.330791 -0.322389 -0.312583 -0.301552 -0.289680 -0.277304 -0.264666 -0.251960 -0.239448 -0.227238 -0.215267 -0.203591 -0.192315 -0.181661 -0.171736 -0.162422 -0.153755 -0.145772 -0.138334 -0.131397 -0.125016 -0.119026 -0.113248 -0.108019 -0.103442 -0.099284 -0.095346 -0.091491 -0.087735 -0.084351 -0.081223 -0.078252 -0.075075 -0.071341 -0.066678 -0.060789 -0.053754 -0.046082 -0.038250 -0.030533 -0.023426 -0.017263 

-0.015411 -0.017258 -0.019314 -0.021617 -0.024182 -0.027070 -0.030335 -0.034046 -0.038273 -0.043098 -0.048607 -0.054893 -0.062057 -0.070204 -0.079467 -0.089967 -0.101816 -0.115102 -0.129861 -0.146096 -0.163778 -0.182804 -0.202890 -0.223766 -0.245089 -0.266447 -0.287363 -0.307520 -0.326414 -0.343578 -0.358591 -0.371073 -0.380799 -0.387593 -0.391580 -0.392923 -0.391596 -0.387768 -0.381685 -0.373456 -0.363348 -0.351747 -0.338960 -0.325223 -0.310840 -0.296146 -0.281427 -0.266863 -0.252698 -0.238988 -0.225690 -0.212804 -0.200423 -0.188804 -0.178048 -0.168001 -0.158669 -0.150117 -0.142175 -0.134782 -0.128016 -0.121676 -0.115549 -0.110038 -0.105242 -0.100887 -0.096773 -0.092755 -0.088841 -0.085338 -0.082104 -0.079044 -0.075782 -0.071967 -0.067218 -0.061242 -0.054112 -0.046355 -0.038457 -0.030681 -0.023526 -0.017330 

-0.020256 -0.022623 -0.025281 -0.028269 -0.031641 -0.035465 -0.039811 -0.044756 -0.050392 -0.056821 -0.064169 -0.072565 -0.082141 -0.093036 -0.105391 -0.119349 -0.135002 -0.152382 -0.171504 -0.192293 -0.214567 -0.238051 -0.262352 -0.286976 -0.311438 -0.335240 -0.357808 -0.378703 -0.397481 -0.413687 -0.427017 -0.437166 -0.443963 -0.447400 -0.447656 -0.445042 -0.439672 -0.431793 -0.421728 -0.409691 -0.395963 -0.380983 -0.365088 -0.348534 -0.331568 -0.314516 -0.297679 -0.281249 -0.265439 -0.250253 -0.235652 -0.221577 -0.208102 -0.195541 -0.183983 -0.173229 -0.163256 -0.154163 -0.145742 -0.137912 -0.130787 -0.124119 -0.117657 -0.111882 -0.106886 -0.102347 -0.098072 -0.093902 -0.089841 -0.086231 -0.082900 -0.079758 -0.076421 -0.072532 -0.067706 -0.061651 -0.054435 -0.046601 -0.038644 -0.030814 -0.023616 -0.017390 

-0.023797 -0.026780 -0.030161 -0.033989 -0.038337 -0.043284 -0.048915 -0.055351 -0.062739 -0.071228 -0.080979 -0.092170 -0.104976 -0.119585 -0.136130 -0.154733 -0.175400 -0.198077 -0.222643 -0.248847 -0.276344 -0.304656 -0.333198 -0.361330 -0.388428 -0.413925 -0.437226 -0.457830 -0.475393 -0.489539 -0.500110 -0.506921 -0.509929 -0.509222 -0.505056 -0.497869 -0.487973 -0.475684 -0.461375 -0.445307 -0.427831 -0.409397 -0.390365 -0.370972 -0.351417 -0.332017 -0.313087 -0.294831 -0.277424 -0.260817 -0.244974 -0.229757 -0.215221 -0.201758 -0.189449 -0.178028 -0.167447 -0.157851 -0.148984 -0.140746 -0.133293 -0.126324 -0.119545 -0.113529 -0.108356 -0.103648 -0.099228 -0.094923 -0.090726 -0.087021 -0.083604 -0.080389 -0.076985 -0.073032 -0.068137 -0.062013 -0.054719 -0.046817 -0.038809 -0.030930 -0.023695 -0.017444 

-0.025103 -0.028688 -0.032749 -0.037384 -0.042702 -0.048844 -0.055976 -0.064281 -0.073976 -0.085286 -0.098438 -0.113652 -0.131131 -0.151020 -0.173376 -0.198189 -0.225314 -0.254489 -0.285362 -0.317470 -0.350255 -0.383097 -0.415267 -0.446022 -0.474708 -0.500696 -0.523444 -0.542511 -0.557656 -0.568650 -0.575416 -0.577949 -0.576311 -0.570747 -0.561632 -0.549496 -0.534790 -0.517934 -0.499283 -0.479143 -0.457932 -0.436098 -0.414026 -0.391890 -0.369834 -0.348169 -0.327240 -0.307262 -0.288353 -0.270414 -0.253436 -0.237159 -0.221619 -0.207320 -0.194330 -0.182302 -0.171159 -0.161111 -0.151843 -0.143233 -0.135489 -0.128256 -0.121184 -0.114955 -0.109631 -0.104773 -0.100226 -0.095804 -0.091485 -0.087699 -0.084206 -0.080928 -0.077468 -0.073460 -0.068507 -0.062323 -0.054963 -0.047002 -0.038952 -0.031031 -0.023763 -0.017491 

-0.022771 -0.025998 -0.030034 -0.035078 -0.041353 -0.049099 -0.058558 -0.069987 -0.083638 -0.099741 -0.118477 -0.139971 -0.164288 -0.191407 -0.221202 -0.253442 -0.287773 -0.323708 -0.360673 -0.398052 -0.435146 -0.471220 -0.505516 -0.537321 -0.565966 -0.590904 -0.611688 -0.627993 -0.639629 -0.646533 -0.648739 -0.646358 -0.639583 -0.628755 -0.614426 -0.597271 -0.577795 -0.556496 -0.533681 -0.509655 -0.484923 -0.459937 -0.435088 -0.410451 -0.386098 -0.362347 -0.339605 -0.318094 -0.297850 -0.278708 -0.260766 -0.243546 -0.227088 -0.212054 -0.198483 -0.185927 -0.174287 -0.163855 -0.154245 -0.145309 -0.137320 -0.129868 -0.122536 -0.116129 -0.110684 -0.105696 -0.101045 -0.096526 -0.092103 -0.088250 -0.084696 -0.081366 -0.077861 -0.073809 -0.068810 -0.062577 -0.055162 -0.047153 -0.039069 -0.031114 -0.023819 -0.017530 

0.007077 0.000751 -0.007128 -0.016777 -0.028404 -0.042213 -0.058403 -0.077148 -0.098595 -0.122835 -0.149887 -0.179709 -0.212184 -0.247105 -0.284177 -0.323009 -0.363123 -0.403951 -0.444867 -0.485205 -0.524259 -0.561288 -0.595581 -0.626470 -0.653366 -0.675810 -0.693454 -0.706089 -0.713609 -0.716031 -0.713517 -0.706247 -0.694430 -0.678515 -0.659252 -0.637473 -0.613758 -0.588593 -0.562169 -0.534741 -0.506987 -0.479349 -0.452223 -0.425509 -0.399235 -0.373709 -0.349464 -0.326718 -0.305406 -0.285244 -0.266584 -0.248592 -0.231349 -0.215730 -0.201713 -0.188740 -0.176693 -0.165961 -0.156087 -0.146889 -0.138712 -0.131096 -0.123550 -0.117010 -0.111477 -0.106386 -0.101657 -0.097068 -0.092560 -0.088658 -0.085058 -0.081688 -0.078151 -0.074069 -0.069037 -0.062769 -0.055313 -0.047268 -0.039159 -0.031179 -0.023864 -0.017563 

0.014774 0.004164 -0.008521 -0.023445 -0.040760 -0.060593 -0.083035 -0.108139 -0.135919 -0.166327 -0.199246 -0.234501 -0.271846 -0.310975 -0.351531 -0.393124 -0.435303 -0.477497 -0.519069 -0.559403 -0.597893 -0.633881 -0.666629 -0.695395 -0.719645 -0.739118 -0.753489 -0.762655 -0.766589 -0.765287 -0.758996 -0.748000 -0.732377 -0.712395 -0.689484 -0.664330 -0.637640 -0.609906 -0.581032 -0.551119 -0.521330 -0.491924 -0.463342 -0.435247 -0.407713 -0.380940 -0.355708 -0.332178 -0.310228 -0.289318 -0.270284 -0.251775 -0.233974 -0.217989 -0.203713 -0.190481 -0.178165 -0.167244 -0.157209 -0.147845 -0.139546 -0.131835 -0.124149 -0.117533 -0.111952 -0.106794 -0.102019 -0.097389 -0.092826 -0.088893 -0.085267 -0.081874 -0.078321 -0.074221 -0.069175 -0.062888 -0.055409 -0.047343 -0.039219 -0.031224 -0.023896 -0.017587 
