# Supplementary material for: Distinct dynamics of neuronal activity during concurrent motor planning and execution
Source: Nat Commun. 2021 Sep 10;12:5390. doi: 10.1038/s41467-021-25558-8 (PMC8433382; doi:10.1038/s41467-021-25558-8)
Supplement: Supplementary file 5 — Source Data [file 41467_2021_25558_MOESM5_ESM.zip › Source Data/SFigure8/MS_Figure8D.txt]

SubThresTraut_Decoding_Analysis_func_v38.m
----------------------------------------------------------------------
**********************************************************************
----------------------------------------------------------------------
Kernel frequency ratio: Rows: Bootstrapped ratios. Columns: frequency (Hz).
#Rows: 100.000000
#Cols: 82.000000

Column values: 
25.081712 23.402064 21.834898 20.372680 19.008383 17.735448 16.547758 15.439605 14.405660 13.440956 12.540856 11.701032 10.917449 10.186340 9.504191 8.867724 8.273879 7.719802 7.202830 6.720478 6.270428 5.850516 5.458725 5.093170 4.752096 4.433862 4.136940 3.859901 3.601415 3.360239 3.135214 2.925258 2.729362 2.546585 2.376048 2.216931 2.068470 1.929951 1.800708 1.680120 1.567607 1.462629 1.364681 1.273293 1.188024 1.108466 1.034235 0.964975 0.900354 0.840060 0.783803 0.731315 0.682341 0.636646 0.594012 0.554233 0.517117 0.482488 0.450177 0.420030 0.391902 0.365657 0.341170 0.318323 0.297006 0.277116 0.258559 0.241244 0.225088 0.210015 0.195951 0.182829 0.170585 0.159162 0.148503 0.138558 0.129279 0.120622 0.112544 0.105007 0.097975 0.091414 

Rows: 
1.762189 1.784404 1.803560 1.817820 1.829266 1.838374 1.845649 1.848257 1.844552 1.834765 1.819868 1.796888 1.765620 1.729688 1.691982 1.652406 1.612188 1.572562 1.533342 1.491698 1.447009 1.399585 1.351145 1.303050 1.255379 1.208608 1.162899 1.118968 1.077964 1.040914 1.007704 0.977877 0.951603 0.929170 0.911082 0.897351 0.887846 0.881661 0.879171 0.880725 0.886465 0.897036 0.912781 0.934069 0.959972 0.989913 1.023588 1.061088 1.102845 1.147796 1.197288 1.251642 1.310332 1.373383 1.441611 1.513259 1.588508 1.667545 1.748063 1.828445 1.908691 1.987812 2.061916 2.132160 2.201131 2.268099 2.334893 2.402964 2.475397 2.552373 2.632760 2.705011 2.750604 2.758930 2.739641 2.694357 2.629439 2.559436 2.499516 2.448249 2.395773 2.354157 

1.369514 1.395713 1.419695 1.441515 1.462208 1.477426 1.492164 1.507975 1.523551 1.539034 1.552391 1.561460 1.567062 1.569616 1.570000 1.566477 1.557406 1.543107 1.524259 1.499420 1.469658 1.435817 1.399030 1.359163 1.318063 1.276322 1.233857 1.191694 1.150519 1.111897 1.076533 1.044331 1.016034 0.993421 0.976231 0.964091 0.956815 0.954896 0.956880 0.961973 0.970374 0.982088 0.998017 1.018207 1.043195 1.072603 1.107314 1.148370 1.195938 1.250282 1.312320 1.382916 1.462445 1.550999 1.648627 1.755480 1.871906 1.998303 2.130616 2.268578 2.409241 2.554038 2.698149 2.836878 2.972614 3.105170 3.240055 3.383646 3.519121 3.643906 3.739490 3.798349 3.807024 3.771848 3.717387 3.637673 3.524003 3.386919 3.249611 3.124727 3.016571 2.922462 

2.048777 2.023231 2.000650 1.979364 1.954557 1.930275 1.906030 1.883064 1.859489 1.830364 1.796903 1.762868 1.729847 1.700765 1.674261 1.647673 1.620523 1.592388 1.561767 1.528513 1.492709 1.454539 1.413573 1.370915 1.327466 1.284432 1.243037 1.203595 1.166431 1.132071 1.100820 1.072983 1.049217 1.030714 1.017484 1.008410 1.002642 0.999728 0.999598 1.002183 1.008267 1.017451 1.028955 1.043003 1.061004 1.082651 1.108688 1.139867 1.175699 1.216095 1.261318 1.311696 1.367705 1.430508 1.500566 1.576971 1.660048 1.748063 1.838414 1.930343 2.025000 2.118603 2.209440 2.298436 2.387978 2.483406 2.582143 2.681646 2.777699 2.873797 2.957148 3.017019 3.051935 3.054598 3.031914 2.985364 2.920898 2.843236 2.766121 2.685346 2.608654 2.548570 

2.347633 2.373108 2.395134 2.412707 2.422810 2.424758 2.414262 2.392393 2.363528 2.328441 2.286359 2.239787 2.189122 2.134603 2.080784 2.024944 1.968456 1.912706 1.857702 1.801979 1.742797 1.681508 1.620492 1.562489 1.507573 1.455382 1.405985 1.359423 1.314814 1.272661 1.233821 1.198144 1.166976 1.139947 1.116449 1.096471 1.080043 1.067600 1.059210 1.054413 1.052780 1.055162 1.062027 1.073305 1.089350 1.110720 1.138703 1.172944 1.212613 1.259242 1.313707 1.376915 1.449281 1.530984 1.622799 1.727137 1.844606 1.974894 2.113731 2.258420 2.411586 2.569132 2.727687 2.874822 3.008027 3.126582 3.228460 3.311761 3.383320 3.444170 3.497184 3.536308 3.546987 3.511621 3.437484 3.335555 3.226494 3.122538 3.033525 2.965190 2.916699 2.884360 

1.381745 1.420170 1.458304 1.494519 1.530445 1.565293 1.597115 1.624952 1.646540 1.662939 1.673272 1.676177 1.671462 1.661354 1.646398 1.625173 1.597296 1.564898 1.528549 1.488057 1.445072 1.401715 1.357762 1.314361 1.271695 1.229097 1.187133 1.147959 1.111810 1.078662 1.048597 1.021523 0.998281 0.978946 0.963735 0.952785 0.945184 0.940481 0.938172 0.938683 0.941993 0.947989 0.958138 0.972454 0.991887 1.015675 1.043784 1.077181 1.116520 1.161495 1.212252 1.268451 1.329802 1.396959 1.472192 1.558059 1.654822 1.757741 1.864278 1.974699 2.090210 2.209925 2.328603 2.445910 2.562087 2.673858 2.780708 2.879855 2.970019 3.062431 3.147871 3.205430 3.219905 3.194403 3.149131 3.097194 3.037537 2.972641 2.912871 2.877468 2.857735 2.823711 

2.066502 2.086028 2.101903 2.115667 2.126419 2.132679 2.135927 2.135553 2.130286 2.118002 2.099096 2.074414 2.044453 2.013026 1.979862 1.944864 1.909085 1.872343 1.834311 1.795185 1.754775 1.712956 1.668610 1.623206 1.576803 1.528329 1.478295 1.428679 1.380765 1.335162 1.293207 1.255869 1.223113 1.194354 1.168663 1.146773 1.129291 1.115652 1.105552 1.099263 1.098162 1.102172 1.110799 1.124355 1.143223 1.166901 1.196191 1.231673 1.273353 1.320577 1.373781 1.433813 1.501700 1.579568 1.667961 1.767605 1.875351 1.990188 2.111014 2.239220 2.372973 2.510227 2.648824 2.781907 2.911393 3.043340 3.171375 3.288422 3.380234 3.448470 3.483141 3.467655 3.408905 3.322536 3.228421 3.142403 3.067346 3.007107 2.958173 2.915259 2.867319 2.804464 

2.500002 2.481428 2.471284 2.470256 2.471810 2.470080 2.466966 2.459718 2.448525 2.431793 2.404271 2.368941 2.329310 2.285256 2.238764 2.187571 2.133927 2.079966 2.025866 1.970101 1.912252 1.853758 1.796402 1.741231 1.686903 1.632558 1.577822 1.524197 1.472584 1.423172 1.377167 1.334167 1.294361 1.258066 1.225484 1.197797 1.175567 1.158909 1.147741 1.141615 1.139866 1.142548 1.148959 1.159806 1.176484 1.198396 1.225994 1.259915 1.299731 1.344794 1.397309 1.456949 1.523105 1.597424 1.680017 1.770636 1.866788 1.967746 2.072819 2.182348 2.295156 2.408301 2.513969 2.612757 2.708425 2.800375 2.890090 2.979538 3.064734 3.135773 3.190375 3.219994 3.222854 3.183580 3.114572 3.028339 2.937472 2.852106 2.787600 2.745104 2.709118 2.678657 

1.897141 1.944097 1.982568 2.015155 2.040922 2.057988 2.064380 2.060223 2.047025 2.027383 2.002532 1.971780 1.937188 1.902111 1.865955 1.826028 1.782491 1.735819 1.687209 1.635845 1.583334 1.529577 1.474212 1.418646 1.364678 1.312423 1.262336 1.215742 1.173231 1.133799 1.098607 1.068865 1.044268 1.024091 1.007924 0.995491 0.987380 0.983727 0.983896 0.987437 0.995184 1.007085 1.022525 1.041289 1.063270 1.088783 1.118049 1.151761 1.190115 1.232578 1.278970 1.329367 1.385691 1.449946 1.522446 1.604068 1.693931 1.791849 1.896039 2.004483 2.112717 2.223119 2.336768 2.447847 2.547419 2.634852 2.718914 2.814011 2.921121 3.038964 3.148768 3.230313 3.268600 3.263546 3.217524 3.145949 3.075589 3.004123 2.923740 2.840519 2.766837 2.710615 

1.844253 1.815092 1.787984 1.763176 1.743723 1.728321 1.714612 1.702391 1.690054 1.677189 1.665208 1.653560 1.641157 1.626405 1.610254 1.591749 1.571532 1.549528 1.524578 1.496495 1.464517 1.428275 1.388187 1.346136 1.301930 1.255806 1.208820 1.163032 1.119344 1.078417 1.041245 1.008067 0.979060 0.954665 0.933576 0.915243 0.900346 0.890156 0.884294 0.883137 0.886542 0.894489 0.907680 0.925874 0.949238 0.977601 1.010489 1.047986 1.089384 1.134587 1.184713 1.241807 1.306742 1.381926 1.468811 1.567174 1.676049 1.794287 1.920790 2.057027 2.204357 2.362175 2.521296 2.674666 2.820873 2.958477 3.086228 3.214028 3.338213 3.453866 3.539433 3.585232 3.584510 3.533952 3.446761 3.334576 3.211797 3.087124 2.961382 2.842464 2.731322 2.631901 

1.999737 1.961359 1.925053 1.890332 1.858069 1.831044 1.814219 1.806364 1.804062 1.804294 1.805085 1.806149 1.803876 1.797493 1.786812 1.770643 1.747596 1.717095 1.679231 1.634949 1.583771 1.527922 1.470684 1.414315 1.360486 1.309801 1.261990 1.216909 1.174178 1.134131 1.096842 1.062417 1.031777 1.005686 0.984599 0.968410 0.956812 0.949427 0.945458 0.945471 0.950038 0.960085 0.975947 0.996707 1.021653 1.049841 1.081341 1.117057 1.158663 1.205326 1.258418 1.317811 1.382375 1.453266 1.531590 1.614136 1.700341 1.791627 1.887112 1.987321 2.098252 2.216273 2.332640 2.451179 2.572398 2.695742 2.816116 2.938294 3.052244 3.152819 3.227281 3.266396 3.266333 3.234245 3.174570 3.085429 2.975684 2.867532 2.787067 2.742700 2.717697 2.702298 

2.306624 2.271754 2.237818 2.205280 2.174991 2.148298 2.123252 2.099540 2.076818 2.054528 2.031840 2.004729 1.972939 1.938275 1.899220 1.856861 1.812340 1.765728 1.717134 1.667671 1.616330 1.563016 1.508731 1.455653 1.403862 1.353243 1.302949 1.253981 1.207103 1.161973 1.119968 1.082702 1.050993 1.024449 1.002103 0.982644 0.967377 0.956614 0.949185 0.944591 0.943791 0.947404 0.954788 0.965462 0.980046 0.998299 1.021362 1.049855 1.084196 1.124861 1.172963 1.229078 1.294574 1.371018 1.457473 1.553700 1.659880 1.777532 1.905583 2.043982 2.195609 2.358250 2.529815 2.704630 2.877434 3.042658 3.200389 3.349000 3.470629 3.564132 3.623640 3.633327 3.604435 3.538631 3.433474 3.312037 3.188729 3.068761 2.952125 2.842247 2.750007 2.665992 

2.242910 2.214367 2.187181 2.159367 2.130057 2.100212 2.068536 2.033834 1.995417 1.957666 1.921354 1.884707 1.847964 1.813025 1.779885 1.746794 1.712405 1.676790 1.641027 1.604811 1.568748 1.530488 1.490423 1.450121 1.408871 1.366915 1.324863 1.283076 1.240794 1.199539 1.160241 1.124608 1.092978 1.065535 1.041778 1.021756 1.005413 0.992416 0.982302 0.976242 0.974960 0.977876 0.985018 0.996597 1.012661 1.033216 1.058201 1.087489 1.121154 1.159440 1.203021 1.253360 1.311746 1.378397 1.454181 1.539979 1.635525 1.740327 1.856525 1.985803 2.125587 2.270804 2.412896 2.547558 2.677893 2.806664 2.934003 3.053964 3.160900 3.259264 3.350346 3.413872 3.449637 3.439798 3.372919 3.273022 3.157135 3.037459 2.913292 2.797495 2.700684 2.631693 

2.364530 2.299981 2.241908 2.188396 2.139744 2.093037 2.046821 1.999771 1.952170 1.906856 1.862202 1.818633 1.777062 1.738880 1.703003 1.667649 1.631780 1.594511 1.555144 1.513472 1.468371 1.421052 1.372114 1.322620 1.273885 1.226816 1.181378 1.139479 1.100464 1.065108 1.033018 1.003571 0.977314 0.954873 0.936377 0.921829 0.912327 0.907895 0.908021 0.911917 0.919522 0.931589 0.948849 0.970347 0.995630 1.024479 1.056692 1.092078 1.131932 1.176435 1.225741 1.281036 1.344304 1.416130 1.498439 1.590509 1.690920 1.799238 1.915605 2.040092 2.172370 2.301995 2.427503 2.551459 2.672049 2.788719 2.901906 3.013563 3.108933 3.192120 3.261886 3.307027 3.315840 3.281908 3.200717 3.093600 2.986785 2.886821 2.796317 2.720519 2.659517 2.614771 

1.913142 1.896238 1.879966 1.863216 1.846585 1.829654 1.811442 1.792187 1.771688 1.750295 1.726448 1.698210 1.666938 1.634286 1.600487 1.564321 1.526446 1.487019 1.447017 1.405900 1.364820 1.323578 1.281890 1.240515 1.199238 1.159161 1.120564 1.083865 1.048763 1.015906 0.985514 0.958868 0.936186 0.917380 0.902055 0.889922 0.881410 0.876133 0.873363 0.872856 0.874347 0.877802 0.884139 0.894581 0.908666 0.925939 0.947417 0.973355 1.005274 1.043756 1.088360 1.138416 1.193798 1.256295 1.326572 1.404214 1.489861 1.585042 1.688877 1.800653 1.921109 2.045086 2.168695 2.287546 2.398165 2.499874 2.589517 2.669878 2.732083 2.768624 2.781972 2.769417 2.738447 2.694046 2.645030 2.601884 2.567737 2.543564 2.526202 2.513396 2.505267 2.501112 

1.680612 1.664811 1.646127 1.622655 1.599295 1.574649 1.552224 1.534877 1.521808 1.511235 1.502506 1.495016 1.487878 1.479699 1.469434 1.456728 1.443197 1.427694 1.410291 1.389917 1.365920 1.340354 1.312955 1.284820 1.256716 1.229110 1.201469 1.174685 1.148241 1.121774 1.095714 1.070943 1.047761 1.026421 1.008013 0.993150 0.982972 0.978032 0.977003 0.979583 0.986536 0.997605 1.012820 1.031323 1.052409 1.076899 1.106095 1.140701 1.180909 1.226500 1.278923 1.338643 1.405765 1.479974 1.560723 1.645772 1.733962 1.826729 1.920602 2.017401 2.119832 2.228934 2.342432 2.451743 2.555477 2.656084 2.753712 2.850877 2.942123 3.022098 3.085679 3.120445 3.120405 3.085716 3.020015 2.937941 2.859922 2.794744 2.749106 2.721597 2.708117 2.712969 

1.650757 1.675465 1.696334 1.713381 1.726623 1.734691 1.735192 1.731252 1.724374 1.713934 1.702044 1.688713 1.671108 1.648569 1.622584 1.591288 1.554431 1.514339 1.473448 1.432290 1.390820 1.350300 1.310823 1.272677 1.236147 1.201501 1.169243 1.139629 1.113153 1.089069 1.066961 1.046760 1.028925 1.014747 1.004365 0.996548 0.990824 0.987215 0.985944 0.987158 0.991583 0.999394 1.011626 1.028065 1.048015 1.072448 1.103167 1.140358 1.184330 1.234962 1.293645 1.361562 1.437842 1.523508 1.618304 1.722730 1.835026 1.952376 2.070839 2.188828 2.302470 2.406503 2.500587 2.586224 2.652615 2.698495 2.728694 2.746044 2.757021 2.771282 2.804602 2.852759 2.895960 2.920707 2.916375 2.881565 2.828002 2.768857 2.711318 2.659546 2.615264 2.589769 

1.851421 1.873451 1.891827 1.904157 1.915194 1.921074 1.926468 1.934114 1.940344 1.943154 1.940597 1.932741 1.918755 1.897966 1.872367 1.839145 1.799224 1.752086 1.703041 1.651771 1.597607 1.541734 1.485773 1.429865 1.375377 1.322767 1.271182 1.223022 1.178602 1.137881 1.100288 1.066421 1.036210 1.010496 0.989882 0.973945 0.962757 0.956270 0.954091 0.956446 0.963789 0.975531 0.991572 1.012690 1.037607 1.066642 1.099859 1.137027 1.179403 1.227842 1.282220 1.342119 1.408540 1.483722 1.567459 1.658546 1.756146 1.858461 1.964188 2.074938 2.192581 2.316169 2.439683 2.556164 2.666140 2.768970 2.864841 2.966968 3.070938 3.173886 3.268925 3.343515 3.385739 3.378316 3.323724 3.230351 3.115736 2.987433 2.857078 2.748175 2.672937 2.621933 

1.993083 1.969923 1.946914 1.923438 1.898884 1.874065 1.847383 1.818453 1.787174 1.754809 1.722425 1.689642 1.656618 1.624148 1.592233 1.559189 1.526079 1.492918 1.460437 1.426545 1.392335 1.358661 1.324867 1.290822 1.257349 1.225325 1.193150 1.161117 1.129674 1.099281 1.071347 1.045964 1.022769 1.002828 0.986455 0.973405 0.963852 0.958332 0.956893 0.958836 0.964091 0.973030 0.985727 1.002381 1.023435 1.048931 1.078939 1.113392 1.153102 1.198417 1.249258 1.305910 1.369743 1.440515 1.517098 1.599811 1.689282 1.784272 1.883910 1.989033 2.095928 2.206778 2.320807 2.437046 2.551142 2.656851 2.759144 2.858935 2.959015 3.053719 3.130671 3.178999 3.185107 3.127584 3.028498 2.911338 2.801396 2.707553 2.632089 2.580289 2.549713 2.527480 

2.432721 2.387871 2.342531 2.296819 2.246282 2.194268 2.147676 2.106602 2.066594 2.025664 1.981071 1.934610 1.888067 1.843004 1.797231 1.747087 1.696653 1.647016 1.598969 1.553066 1.508192 1.464666 1.421120 1.378222 1.336892 1.296182 1.255142 1.214738 1.175561 1.139137 1.106250 1.076914 1.051038 1.029006 1.010453 0.994052 0.980730 0.970008 0.961200 0.954453 0.950874 0.951932 0.957204 0.966551 0.981062 0.999738 1.022427 1.050324 1.084232 1.124744 1.173819 1.231328 1.297959 1.374813 1.463305 1.562720 1.670258 1.783996 1.902437 2.024589 2.147077 2.267046 2.381688 2.488236 2.583761 2.671151 2.758120 2.852813 2.951646 3.049122 3.138586 3.198701 3.216952 3.189388 3.131363 3.061618 2.991271 2.922550 2.862210 2.820529 2.797625 2.788508 

2.413771 2.307207 2.211358 2.127182 2.051859 1.982644 1.921756 1.868834 1.822720 1.781740 1.744630 1.712140 1.682018 1.654021 1.626108 1.597758 1.568867 1.537723 1.503074 1.465489 1.425533 1.383223 1.338672 1.293949 1.250320 1.208186 1.166412 1.125152 1.084817 1.047759 1.014364 0.985744 0.962161 0.943038 0.929197 0.919549 0.913884 0.912112 0.912914 0.915994 0.921519 0.929468 0.940797 0.956044 0.975088 0.997997 1.025072 1.056263 1.092482 1.134927 1.183553 1.238990 1.302184 1.372990 1.451964 1.539923 1.635843 1.740452 1.849977 1.964058 2.084461 2.206777 2.327542 2.445663 2.560522 2.673283 2.785117 2.896490 3.008489 3.120461 3.222057 3.303630 3.346782 3.344591 3.296203 3.214339 3.120314 3.011113 2.903404 2.815243 2.749136 2.709568 

3.119076 3.015491 2.917834 2.831244 2.754575 2.687120 2.629719 2.579023 2.530474 2.482176 2.430213 2.370623 2.305817 2.239607 2.173165 2.104263 2.032920 1.958945 1.881573 1.801372 1.720854 1.642534 1.566460 1.494348 1.427352 1.365812 1.308866 1.255378 1.205796 1.161976 1.123182 1.088733 1.057590 1.030473 1.007802 0.989546 0.976046 0.968070 0.964398 0.965339 0.971023 0.980381 0.993111 1.009490 1.029578 1.054754 1.086102 1.123807 1.167318 1.216542 1.272695 1.336337 1.408233 1.489554 1.579653 1.679975 1.790487 1.908913 2.034338 2.164610 2.300306 2.440360 2.579842 2.714825 2.837911 2.951053 3.049404 3.125521 3.182558 3.218985 3.243848 3.251959 3.236294 3.195679 3.136762 3.068183 2.994389 2.925787 2.863863 2.818091 2.784877 2.766126 

2.722861 2.630030 2.550082 2.482430 2.419749 2.358492 2.301348 2.247209 2.194295 2.141408 2.086886 2.028611 1.968242 1.907098 1.849012 1.794157 1.741511 1.690699 1.640611 1.590994 1.541960 1.493073 1.443919 1.395611 1.349405 1.304218 1.259445 1.216039 1.174862 1.136751 1.101183 1.067767 1.037208 1.010309 0.987083 0.967111 0.950283 0.936783 0.926881 0.920434 0.917111 0.917209 0.920549 0.928144 0.940408 0.957258 0.979079 1.006343 1.038334 1.075090 1.117458 1.166223 1.222031 1.285777 1.359136 1.440587 1.527984 1.620240 1.717381 1.819276 1.922138 2.022259 2.114211 2.195064 2.263692 2.321153 2.378782 2.441867 2.508631 2.587128 2.665168 2.738518 2.795964 2.833501 2.844072 2.817736 2.761042 2.686693 2.608716 2.543375 2.486696 2.443072 

1.964993 1.967231 1.966959 1.967170 1.966227 1.962476 1.959037 1.954837 1.948033 1.936534 1.919017 1.895113 1.865579 1.832076 1.795564 1.755985 1.712621 1.665190 1.615214 1.562699 1.507699 1.452709 1.398788 1.347463 1.298867 1.252911 1.209782 1.169465 1.132004 1.097541 1.066133 1.038665 1.015640 0.996681 0.981816 0.970533 0.962798 0.959585 0.960638 0.965823 0.975200 0.988564 1.005752 1.027154 1.053217 1.084419 1.121134 1.163417 1.210888 1.264096 1.323769 1.389986 1.463792 1.546206 1.638541 1.739822 1.851032 1.971558 2.094682 2.217462 2.335891 2.445697 2.547146 2.632131 2.694753 2.733307 2.751421 2.762967 2.770101 2.778964 2.791157 2.796311 2.794004 2.789356 2.780763 2.766781 2.742581 2.712390 2.681193 2.662758 2.654517 2.656581 

1.674086 1.666500 1.659406 1.654427 1.650074 1.647329 1.644833 1.643322 1.641069 1.634436 1.623100 1.607906 1.586969 1.563119 1.536405 1.506913 1.474443 1.439761 1.404370 1.367651 1.329974 1.292291 1.255001 1.218992 1.184706 1.151321 1.118471 1.086663 1.056195 1.027320 1.000065 0.974219 0.951536 0.931934 0.914964 0.901241 0.891456 0.885976 0.884118 0.884985 0.888726 0.895689 0.906284 0.920470 0.937962 0.958087 0.980903 1.006770 1.036559 1.071244 1.111386 1.156793 1.208340 1.268083 1.336305 1.411493 1.493067 1.580262 1.672912 1.772390 1.879981 1.994461 2.114715 2.241326 2.367667 2.490492 2.612776 2.739228 2.856128 2.966583 3.067048 3.135751 3.155212 3.130188 3.061959 2.967473 2.867496 2.775583 2.698504 2.626882 2.562388 2.516432 

1.140303 1.178647 1.215509 1.250140 1.282230 1.307732 1.327725 1.345904 1.361241 1.372082 1.377347 1.377249 1.371572 1.361833 1.349930 1.336412 1.320831 1.302256 1.281704 1.258665 1.234057 1.207577 1.178441 1.148861 1.119830 1.091131 1.061634 1.032172 1.002832 0.974026 0.946475 0.920796 0.897995 0.878570 0.863152 0.851207 0.843007 0.838970 0.838163 0.840084 0.846325 0.857154 0.872711 0.892535 0.916128 0.943803 0.975522 1.010668 1.050108 1.093960 1.142179 1.195312 1.252256 1.313786 1.381113 1.452640 1.529262 1.609482 1.693064 1.779571 1.870851 1.967493 2.070251 2.179985 2.294774 2.413131 2.534026 2.651964 2.762196 2.871224 2.975935 3.068924 3.129241 3.151488 3.135586 3.087448 3.020331 2.940159 2.862201 2.794533 2.729742 2.669615 

1.271817 1.312723 1.354646 1.393515 1.430846 1.466871 1.502423 1.537264 1.571636 1.603596 1.629681 1.648160 1.658128 1.659039 1.651832 1.635658 1.611059 1.579839 1.544013 1.504503 1.462336 1.418231 1.371920 1.324673 1.277484 1.231955 1.189508 1.150278 1.115033 1.083344 1.055391 1.031309 1.010632 0.993963 0.981196 0.971065 0.963442 0.958612 0.956323 0.956490 0.959515 0.965251 0.973845 0.986105 1.002181 1.022319 1.047690 1.078508 1.115786 1.159526 1.210448 1.268012 1.331939 1.404312 1.486243 1.576978 1.675246 1.781374 1.894556 2.016801 2.148178 2.284382 2.417016 2.534569 2.635102 2.717996 2.792186 2.861369 2.923479 2.985722 3.039931 3.075103 3.083977 3.074943 3.039324 2.986898 2.928391 2.868505 2.803010 2.733189 2.659201 2.596489 

1.862057 1.901290 1.940541 1.979344 2.016126 2.049371 2.079835 2.108254 2.132828 2.149180 2.160030 2.163326 2.154268 2.135122 2.109299 2.075650 2.033094 1.983519 1.929382 1.871730 1.810958 1.747530 1.681572 1.612885 1.541777 1.469388 1.399462 1.334164 1.273455 1.216641 1.164625 1.118285 1.078618 1.045773 1.019362 0.998390 0.982766 0.972983 0.967925 0.967865 0.972614 0.980811 0.992934 1.009209 1.029427 1.053812 1.081704 1.113781 1.150629 1.192003 1.238332 1.290170 1.349458 1.416699 1.492899 1.578901 1.673663 1.775617 1.884519 2.000504 2.123024 2.246732 2.368661 2.484177 2.594740 2.697488 2.795757 2.901621 3.008522 3.112824 3.197750 3.250264 3.256241 3.213907 3.137915 3.044328 2.947585 2.851168 2.760890 2.681511 2.622442 2.582860 

1.424837 1.453702 1.486993 1.523463 1.563093 1.605160 1.649267 1.694668 1.739741 1.782300 1.819194 1.848450 1.868887 1.881119 1.883865 1.874211 1.853378 1.821600 1.779632 1.729497 1.673342 1.612213 1.549080 1.486185 1.424691 1.365272 1.307652 1.252372 1.198990 1.149323 1.103976 1.061952 1.023828 0.992252 0.966953 0.946376 0.930529 0.919626 0.912932 0.910457 0.912093 0.917821 0.928237 0.943225 0.963199 0.987578 1.016743 1.051193 1.092017 1.139823 1.194437 1.255412 1.323195 1.396664 1.477089 1.564804 1.660320 1.761755 1.867076 1.976289 2.089868 2.205030 2.321336 2.439752 2.557280 2.666675 2.767123 2.864144 2.945364 3.012961 3.058560 3.087031 3.085599 3.052265 2.992643 2.914941 2.838830 2.767489 2.698862 2.632614 2.560332 2.472090 

1.778178 1.779842 1.783117 1.786900 1.790004 1.788383 1.785600 1.778757 1.767258 1.752588 1.734028 1.711179 1.683989 1.654879 1.625074 1.594820 1.562127 1.526771 1.488155 1.445835 1.400764 1.354110 1.307096 1.260380 1.214889 1.170978 1.127957 1.086110 1.046641 1.011108 0.978791 0.948684 0.922376 0.900140 0.880978 0.864092 0.850271 0.838881 0.829493 0.823405 0.820628 0.821421 0.825991 0.835264 0.849637 0.868968 0.893269 0.923444 0.959639 1.002061 1.050529 1.105263 1.167666 1.238953 1.319928 1.409056 1.503332 1.603706 1.708675 1.817200 1.930160 2.047865 2.167283 2.289505 2.420646 2.562913 2.719236 2.886335 3.051374 3.195238 3.300840 3.357420 3.364860 3.324478 3.248499 3.154868 3.062461 2.975498 2.890738 2.808848 2.731279 2.668943 

1.828370 1.823424 1.820487 1.819379 1.819115 1.818181 1.818865 1.819566 1.816549 1.810470 1.800592 1.788122 1.773542 1.758282 1.742114 1.721472 1.698037 1.671219 1.641566 1.609248 1.573441 1.535871 1.496806 1.456375 1.415683 1.375426 1.336604 1.298884 1.261341 1.224695 1.189714 1.156795 1.126841 1.099940 1.076989 1.057200 1.040901 1.028471 1.019621 1.013968 1.012102 1.014086 1.020106 1.030817 1.045628 1.063343 1.083383 1.106294 1.133642 1.166794 1.206958 1.254108 1.308515 1.372404 1.446081 1.529992 1.622000 1.721470 1.828950 1.945275 2.067071 2.193692 2.327000 2.460526 2.591981 2.718336 2.836155 2.960727 3.091202 3.219113 3.330395 3.401696 3.415891 3.374400 3.282092 3.163272 3.039429 2.922215 2.825958 2.759528 2.708672 2.672103 

1.563245 1.607072 1.650775 1.690753 1.725420 1.753479 1.775812 1.791844 1.801977 1.804248 1.798156 1.781612 1.754146 1.717412 1.675573 1.630103 1.582376 1.532451 1.481917 1.430886 1.380697 1.332964 1.288276 1.247066 1.209925 1.176706 1.145819 1.117507 1.091721 1.067940 1.046903 1.028169 1.011054 0.995921 0.982514 0.971497 0.962797 0.955703 0.950515 0.947776 0.949112 0.954635 0.964926 0.979830 0.998950 1.022592 1.051262 1.085139 1.123579 1.166326 1.214013 1.266467 1.322748 1.384000 1.450016 1.520884 1.597273 1.680112 1.769348 1.862733 1.957516 2.060488 2.168159 2.275401 2.388244 2.504249 2.626295 2.747494 2.851311 2.942472 3.009857 3.045801 3.049338 3.028128 2.990447 2.943864 2.894094 2.839752 2.783320 2.734468 2.681459 2.639649 

2.210855 2.137209 2.068696 2.004181 1.944309 1.883966 1.825310 1.774028 1.728833 1.689754 1.656009 1.626648 1.600008 1.575254 1.552112 1.528126 1.503135 1.477846 1.451513 1.422954 1.392940 1.360744 1.326284 1.291170 1.254718 1.216963 1.178767 1.141085 1.104438 1.069911 1.037677 1.007826 0.980975 0.958745 0.940396 0.925508 0.914495 0.907693 0.904338 0.903562 0.905400 0.910096 0.918156 0.929693 0.945176 0.964923 0.990120 1.020733 1.058009 1.102442 1.154068 1.212601 1.279082 1.354568 1.440357 1.537169 1.644321 1.760371 1.883492 2.012727 2.147532 2.285134 2.424828 2.565530 2.705101 2.840962 2.972599 3.101861 3.234221 3.359293 3.456492 3.510508 3.519259 3.482871 3.405560 3.307723 3.199819 3.089767 2.981139 2.878816 2.780290 2.702084 

1.914025 1.897995 1.886188 1.879604 1.876465 1.872827 1.871722 1.871376 1.867883 1.857089 1.836378 1.811890 1.783582 1.752606 1.719478 1.681513 1.638389 1.591176 1.541005 1.489038 1.437985 1.387587 1.337554 1.290087 1.245536 1.203916 1.165228 1.128953 1.095663 1.065006 1.038111 1.014894 0.995516 0.980052 0.967968 0.958505 0.952289 0.949532 0.949780 0.952552 0.958175 0.967059 0.979123 0.994752 1.013860 1.036647 1.062814 1.092563 1.126540 1.163667 1.205146 1.251656 1.303579 1.363347 1.431508 1.508380 1.593239 1.684396 1.778119 1.874675 1.973828 2.071720 2.164858 2.250080 2.329465 2.403769 2.476821 2.545966 2.614736 2.680999 2.737241 2.776311 2.802265 2.818811 2.820065 2.792988 2.746592 2.685399 2.616173 2.551489 2.496331 2.458993 

1.280644 1.320049 1.359936 1.400173 1.437234 1.470112 1.498295 1.522110 1.541023 1.554716 1.562898 1.566298 1.567024 1.566945 1.564519 1.558909 1.549476 1.534029 1.512844 1.486364 1.454382 1.418250 1.377965 1.335097 1.291091 1.246648 1.203481 1.162811 1.125483 1.091758 1.062326 1.037138 1.015590 0.998188 0.985911 0.977566 0.971780 0.967957 0.966009 0.966527 0.969453 0.975947 0.985984 0.999839 1.016662 1.036496 1.060649 1.090538 1.126769 1.169771 1.218785 1.273964 1.336629 1.408005 1.487569 1.575597 1.671609 1.777204 1.889185 2.007723 2.131282 2.258397 2.389260 2.516105 2.639060 2.747210 2.830999 2.904033 2.970043 3.037229 3.105479 3.173598 3.223864 3.238881 3.214106 3.171473 3.127299 3.086586 3.041198 2.990858 2.940265 2.904800 

1.854914 1.886812 1.918400 1.949342 1.977246 2.001074 2.017399 2.027623 2.032869 2.032080 2.023786 2.009025 1.986429 1.957301 1.923087 1.883717 1.839963 1.793888 1.745964 1.696370 1.644946 1.591145 1.536603 1.481912 1.428618 1.378539 1.331145 1.286384 1.244046 1.205718 1.170328 1.138743 1.112454 1.091106 1.074892 1.063438 1.055134 1.048851 1.044936 1.044320 1.047344 1.054373 1.065963 1.083704 1.107791 1.137017 1.171008 1.209629 1.253236 1.302091 1.356660 1.418089 1.487861 1.567270 1.656750 1.756273 1.864976 1.980215 2.099508 2.223430 2.353847 2.484278 2.608203 2.721655 2.830923 2.935362 3.032209 3.115420 3.188270 3.248498 3.286517 3.294543 3.271354 3.223973 3.151479 3.071008 2.992774 2.912650 2.828171 2.746180 2.669632 2.618849 

1.309806 1.349857 1.390755 1.430400 1.468825 1.502610 1.528535 1.548485 1.563721 1.572967 1.575754 1.569515 1.556002 1.538747 1.517601 1.493212 1.465055 1.433478 1.399321 1.363157 1.324918 1.284742 1.243500 1.201986 1.161785 1.122481 1.084355 1.048871 1.016485 0.988042 0.962935 0.941472 0.923428 0.908565 0.897130 0.888968 0.883504 0.880376 0.878640 0.878610 0.880209 0.884263 0.891688 0.902743 0.918295 0.937998 0.962249 0.991865 1.027559 1.069551 1.117924 1.173090 1.235054 1.304295 1.382136 1.470129 1.568515 1.678809 1.799474 1.925634 2.052074 2.177177 2.296277 2.405407 2.506366 2.598267 2.681064 2.765333 2.857689 2.965220 3.070456 3.149809 3.185222 3.164706 3.096906 3.006087 2.909743 2.820399 2.743414 2.688812 2.645459 2.587909 

1.857732 1.876936 1.893916 1.910409 1.925671 1.940464 1.955206 1.968112 1.977005 1.980727 1.978130 1.966311 1.945466 1.921623 1.894193 1.861000 1.821698 1.775438 1.724801 1.669058 1.609046 1.547675 1.486654 1.427508 1.371189 1.318095 1.269185 1.224776 1.184936 1.149629 1.118812 1.091514 1.068384 1.050173 1.037065 1.028593 1.023647 1.022452 1.023626 1.027148 1.033247 1.042460 1.055301 1.072650 1.094332 1.120056 1.149698 1.184020 1.223364 1.268482 1.319523 1.376380 1.441015 1.515031 1.600628 1.697576 1.806269 1.926691 2.057776 2.200365 2.349501 2.498187 2.652618 2.811543 2.973290 3.129745 3.287757 3.448592 3.603451 3.749919 3.873978 3.955213 3.969320 3.911177 3.789198 3.635342 3.479260 3.319519 3.167520 3.045898 2.955210 2.882665 

1.965947 1.936509 1.904924 1.874356 1.845818 1.821679 1.803039 1.787227 1.770276 1.750232 1.725564 1.699424 1.672216 1.644586 1.615657 1.583745 1.550094 1.512589 1.472642 1.431182 1.388860 1.345913 1.301999 1.259060 1.218252 1.179348 1.141640 1.105285 1.071670 1.040908 1.012432 0.985877 0.962141 0.941217 0.922988 0.906534 0.892530 0.882138 0.875379 0.873294 0.876178 0.883324 0.895086 0.911720 0.932052 0.955711 0.982347 1.012807 1.047588 1.087425 1.133142 1.184886 1.243822 1.310789 1.386908 1.471757 1.564709 1.666487 1.773687 1.888360 2.013166 2.151909 2.296864 2.443060 2.586223 2.724813 2.849044 2.964736 3.079308 3.193921 3.290658 3.352081 3.364919 3.344204 3.298956 3.227693 3.136216 3.044855 2.957888 2.884045 2.819779 2.758938 

1.394270 1.398094 1.400187 1.400096 1.399206 1.396043 1.393255 1.389958 1.385871 1.381492 1.375844 1.369671 1.362783 1.353505 1.342362 1.329740 1.315389 1.299401 1.280789 1.260118 1.238041 1.215354 1.192344 1.170021 1.147994 1.126400 1.105497 1.084690 1.063994 1.044331 1.026053 1.008815 0.992667 0.978335 0.965517 0.953845 0.943803 0.937349 0.933499 0.931775 0.932805 0.938136 0.948664 0.964368 0.985043 1.009914 1.039138 1.073086 1.112003 1.155573 1.204931 1.261596 1.325041 1.395314 1.472037 1.555625 1.645485 1.742211 1.844394 1.952307 2.064872 2.182704 2.304681 2.423138 2.528302 2.617329 2.696148 2.775362 2.851147 2.924591 2.992385 3.050015 3.083086 3.091400 3.067299 3.012167 2.941076 2.873074 2.807760 2.747703 2.689256 2.638005 

2.441579 2.436554 2.420684 2.394695 2.357467 2.314340 2.267708 2.221074 2.172595 2.124048 2.075423 2.024006 1.973028 1.922336 1.872803 1.823652 1.773532 1.723566 1.672131 1.618308 1.563895 1.509412 1.455357 1.403074 1.352940 1.304625 1.258458 1.215560 1.177428 1.143522 1.113364 1.087196 1.066008 1.049683 1.037373 1.028640 1.024211 1.024111 1.027331 1.034466 1.045330 1.058767 1.075221 1.093922 1.115795 1.140643 1.168758 1.200723 1.237414 1.279553 1.328651 1.385214 1.448042 1.519329 1.599731 1.689657 1.789728 1.897994 2.011859 2.133064 2.259529 2.387228 2.512973 2.632979 2.747183 2.849174 2.939246 3.013278 3.071370 3.119026 3.149107 3.169570 3.166960 3.131451 3.078013 3.016171 2.955653 2.895084 2.840958 2.790590 2.738081 2.699137 

2.354160 2.344533 2.332472 2.317780 2.299589 2.278958 2.256094 2.231140 2.202598 2.170995 2.135327 2.096953 2.055259 2.010487 1.964668 1.917223 1.866538 1.812771 1.758329 1.702110 1.645162 1.587493 1.531040 1.476464 1.423532 1.372105 1.322426 1.275364 1.230727 1.188731 1.150142 1.115953 1.085816 1.059770 1.037286 1.017630 1.002751 0.992042 0.984710 0.980665 0.981321 0.987023 0.997172 1.011362 1.029471 1.051344 1.077389 1.108168 1.143851 1.186192 1.235866 1.293100 1.358569 1.432752 1.515961 1.606704 1.703605 1.804739 1.905868 2.010624 2.116331 2.217348 2.314861 2.410364 2.500028 2.587993 2.674892 2.755515 2.824944 2.888677 2.937052 2.966145 2.980854 2.979142 2.950409 2.902394 2.838259 2.764044 2.694783 2.647459 2.622883 2.613730 

2.051271 2.065088 2.080033 2.094424 2.108836 2.122387 2.133364 2.141768 2.145268 2.137015 2.119413 2.094683 2.063471 2.027660 1.987824 1.942767 1.894489 1.843297 1.789914 1.734263 1.676225 1.615761 1.553575 1.491540 1.430831 1.371268 1.312820 1.256474 1.202603 1.151890 1.104899 1.062261 1.023913 0.990329 0.960946 0.936187 0.915761 0.899428 0.887203 0.879485 0.876744 0.879146 0.886520 0.899657 0.918887 0.942515 0.970752 1.003936 1.042912 1.088191 1.140321 1.199425 1.267218 1.344976 1.434690 1.535862 1.646935 1.765841 1.894725 2.029086 2.167798 2.312289 2.452599 2.584784 2.703796 2.811469 2.912446 3.017136 3.109763 3.188688 3.247412 3.291530 3.307327 3.285866 3.226800 3.146700 3.053455 2.952556 2.849606 2.751069 2.659195 2.593670 

2.368239 2.308054 2.242385 2.174792 2.107460 2.041068 1.975631 1.912335 1.851535 1.794881 1.742978 1.695950 1.651859 1.611722 1.575134 1.540267 1.505820 1.470771 1.435572 1.398595 1.360209 1.320648 1.280741 1.241710 1.203619 1.166503 1.130226 1.095137 1.061476 1.029565 1.000628 0.974719 0.951518 0.931324 0.914071 0.899223 0.887546 0.879259 0.874214 0.871704 0.872708 0.878225 0.888005 0.903042 0.923209 0.948564 0.979303 1.015311 1.056571 1.103920 1.157349 1.216319 1.281740 1.355168 1.435768 1.523292 1.616178 1.712909 1.812850 1.917391 2.025229 2.135632 2.249774 2.361720 2.473155 2.579263 2.677765 2.777758 2.870901 2.957194 3.029095 3.077365 3.097988 3.088099 3.042248 2.962768 2.867155 2.776186 2.712326 2.674898 2.637982 2.605579 

1.720502 1.681863 1.648979 1.623569 1.605230 1.591371 1.581695 1.575009 1.571402 1.568122 1.560294 1.547585 1.531315 1.512994 1.493902 1.472433 1.447140 1.417996 1.387359 1.354853 1.321014 1.285731 1.249308 1.212584 1.175508 1.138865 1.104264 1.072926 1.045500 1.021263 0.999859 0.981368 0.966855 0.955073 0.945278 0.937898 0.933085 0.930951 0.930382 0.932064 0.937124 0.945526 0.957872 0.975000 0.996922 1.023422 1.053165 1.087083 1.125439 1.169975 1.220866 1.278993 1.344793 1.421046 1.509022 1.608732 1.719285 1.842343 1.978892 2.127958 2.285573 2.444442 2.604698 2.766992 2.930677 3.090445 3.235497 3.369698 3.486282 3.588240 3.661743 3.687627 3.653900 3.549156 3.391920 3.204946 3.032678 2.893620 2.802419 2.758381 2.737528 2.718182 

2.514010 2.530452 2.538924 2.540778 2.534394 2.520119 2.499356 2.472691 2.440134 2.399799 2.349093 2.287004 2.214919 2.136313 2.058415 1.982705 1.910756 1.843026 1.779933 1.720248 1.664267 1.612280 1.563716 1.517795 1.473483 1.429215 1.384333 1.340326 1.298102 1.257991 1.221301 1.188736 1.160365 1.136676 1.117481 1.101625 1.089940 1.082399 1.077963 1.076277 1.077523 1.081683 1.089499 1.101499 1.117970 1.139197 1.164663 1.196109 1.234466 1.279636 1.332706 1.395718 1.468279 1.549354 1.638778 1.737192 1.842368 1.950429 2.060367 2.170147 2.277697 2.379520 2.467412 2.540468 2.604391 2.664903 2.726242 2.785721 2.844462 2.904863 2.961151 3.008706 3.046546 3.075619 3.082209 3.068916 3.038058 2.992721 2.934680 2.875312 2.812252 2.764310 

2.346906 2.312857 2.278965 2.247813 2.220594 2.198060 2.178179 2.159722 2.138109 2.113100 2.087593 2.059751 2.030876 1.999084 1.966207 1.930818 1.895102 1.858665 1.820362 1.779143 1.734531 1.687638 1.637914 1.586120 1.532737 1.479063 1.425418 1.371827 1.319745 1.270829 1.225249 1.183953 1.147146 1.115465 1.088625 1.066558 1.049578 1.037402 1.028520 1.023353 1.022736 1.025784 1.031683 1.040938 1.055052 1.074781 1.100587 1.132861 1.171242 1.216560 1.268745 1.327176 1.392884 1.466703 1.548107 1.637170 1.733766 1.838222 1.947978 2.064762 2.189341 2.319449 2.444446 2.559149 2.664598 2.768559 2.871577 2.971151 3.056455 3.127528 3.180353 3.204108 3.196458 3.160178 3.096253 3.014067 2.929956 2.851606 2.784026 2.727082 2.663591 2.585214 

2.149731 2.153804 2.159402 2.165260 2.169511 2.164688 2.149630 2.134660 2.118679 2.101069 2.080499 2.055079 2.022988 1.987310 1.947177 1.902463 1.855292 1.808357 1.760987 1.713242 1.665145 1.616989 1.568206 1.519701 1.472749 1.428019 1.385415 1.344503 1.305118 1.267987 1.233191 1.200784 1.169955 1.141702 1.115852 1.092112 1.069922 1.049355 1.031300 1.016621 1.006521 1.002641 1.004781 1.013373 1.029237 1.052409 1.082495 1.120107 1.165840 1.219682 1.282775 1.357024 1.441941 1.538529 1.647430 1.766301 1.895483 2.036042 2.182738 2.334706 2.492213 2.649548 2.802689 2.937844 3.050612 3.147684 3.227226 3.307036 3.393623 3.480486 3.552715 3.595832 3.586279 3.524699 3.428964 3.318455 3.204049 3.091162 2.988096 2.909287 2.845081 2.793854 

2.683523 2.659929 2.640070 2.621022 2.602135 2.585704 2.572353 2.559203 2.543613 2.525039 2.503503 2.476949 2.445467 2.409451 2.366944 2.316227 2.258626 2.193035 2.120087 2.041992 1.961875 1.880402 1.798652 1.717920 1.639593 1.564998 1.495042 1.431044 1.373054 1.321542 1.275884 1.235762 1.202195 1.174884 1.152823 1.134502 1.119339 1.107950 1.099911 1.094792 1.093843 1.097910 1.106455 1.119517 1.136684 1.158702 1.186012 1.218681 1.256532 1.299509 1.349455 1.407199 1.471168 1.540083 1.613366 1.690735 1.771659 1.856065 1.939682 2.022402 2.106472 2.195822 2.288264 2.388071 2.505267 2.639819 2.789481 2.959088 3.137024 3.322524 3.502758 3.648721 3.724638 3.705011 3.609508 3.461832 3.288629 3.114771 2.961776 2.831958 2.724854 2.643207 

1.962914 1.964916 1.960411 1.951053 1.938873 1.923799 1.908989 1.894722 1.880355 1.864735 1.847864 1.829295 1.808706 1.784999 1.758795 1.727985 1.693875 1.658782 1.623319 1.586633 1.548737 1.510331 1.472751 1.436315 1.401271 1.367507 1.335214 1.305186 1.276676 1.250804 1.227378 1.207067 1.189587 1.175347 1.164284 1.156279 1.150783 1.148362 1.148396 1.151400 1.157548 1.166307 1.178918 1.195372 1.215899 1.240584 1.269915 1.305116 1.346094 1.392370 1.444162 1.501184 1.562957 1.630468 1.706224 1.788742 1.876256 1.968119 2.064814 2.163577 2.262635 2.358514 2.451695 2.535775 2.608835 2.674306 2.735419 2.794129 2.847723 2.896967 2.938237 2.971827 2.983151 2.961791 2.904941 2.822039 2.732127 2.645651 2.573166 2.515928 2.482468 2.480247 

1.583688 1.620861 1.658834 1.696472 1.732440 1.766431 1.798787 1.828544 1.851967 1.865438 1.868580 1.861287 1.843392 1.819520 1.789196 1.754341 1.716016 1.674904 1.630856 1.581770 1.528643 1.474251 1.418409 1.362362 1.308149 1.256615 1.206710 1.159044 1.114227 1.072637 1.034756 1.001558 0.972878 0.947711 0.926652 0.909497 0.896187 0.887279 0.882004 0.879991 0.881402 0.886314 0.894632 0.906944 0.923228 0.943745 0.968154 0.997907 1.033610 1.074946 1.123299 1.178954 1.242894 1.316639 1.400667 1.495151 1.600866 1.717196 1.844255 1.985142 2.141539 2.307800 2.474450 2.639333 2.797404 2.943501 3.080913 3.204329 3.312551 3.415007 3.506443 3.577315 3.609832 3.590196 3.523656 3.418169 3.288749 3.147777 3.016455 2.912271 2.835894 2.777558 

1.243570 1.286746 1.327756 1.366978 1.402663 1.433798 1.461154 1.486071 1.507398 1.522307 1.531627 1.535118 1.532060 1.525205 1.515382 1.501632 1.483470 1.461933 1.437608 1.409828 1.377698 1.342374 1.304793 1.265131 1.224144 1.182210 1.138523 1.095466 1.054340 1.016761 0.983488 0.955055 0.930147 0.908850 0.892582 0.880638 0.872392 0.868303 0.868065 0.870974 0.876886 0.886635 0.900608 0.918556 0.940064 0.965378 0.994845 1.028838 1.066339 1.107576 1.153255 1.203398 1.259383 1.322297 1.391803 1.468477 1.553268 1.645554 1.743575 1.848882 1.961138 2.076916 2.190171 2.299212 2.401078 2.499271 2.603523 2.712611 2.821257 2.927080 3.025227 3.097819 3.135770 3.147341 3.125353 3.079866 3.011633 2.931134 2.851222 2.780013 2.722944 2.672283 

2.234597 2.206418 2.175511 2.139476 2.095498 2.051316 2.008438 1.965966 1.923325 1.877933 1.828283 1.777753 1.728688 1.682510 1.638946 1.597343 1.556918 1.517137 1.477709 1.438031 1.398760 1.359929 1.320755 1.281739 1.243423 1.205817 1.168443 1.132033 1.096565 1.063314 1.033495 1.007011 0.983834 0.964100 0.947376 0.932925 0.922021 0.915029 0.910961 0.909831 0.911760 0.917099 0.925764 0.937379 0.951885 0.970627 0.993767 1.021706 1.055495 1.094449 1.138375 1.189677 1.247187 1.311109 1.381547 1.458483 1.540564 1.627073 1.714976 1.806476 1.903408 2.007358 2.116815 2.229148 2.342882 2.455196 2.558877 2.649187 2.715894 2.776605 2.833594 2.866659 2.866284 2.833719 2.782770 2.717395 2.652219 2.588190 2.533781 2.495088 2.471984 2.461509 

4.411332 4.283636 4.147999 3.994984 3.847160 3.697129 3.540913 3.388373 3.233420 3.081834 2.929604 2.783478 2.644431 2.510658 2.384901 2.265077 2.150388 2.042374 1.940208 1.843574 1.754176 1.670485 1.592391 1.519951 1.452294 1.389734 1.330975 1.275810 1.224595 1.177510 1.135817 1.098913 1.066876 1.040093 1.017525 0.998968 0.986672 0.981155 0.980561 0.985069 0.994314 1.007257 1.023467 1.043611 1.068198 1.096653 1.129264 1.166871 1.209994 1.258755 1.313552 1.375279 1.444307 1.520773 1.605387 1.698459 1.801795 1.916655 2.039317 2.166806 2.298174 2.431634 2.566338 2.699647 2.826222 2.948259 3.067106 3.188217 3.303591 3.419909 3.523628 3.601855 3.633692 3.609053 3.530965 3.427143 3.315161 3.197283 3.076299 2.955838 2.833110 2.709688 

1.458480 1.486522 1.512156 1.533376 1.549375 1.555943 1.556156 1.552567 1.545090 1.536010 1.526641 1.517594 1.507947 1.496101 1.484201 1.471124 1.455492 1.437069 1.416105 1.391764 1.363175 1.331055 1.297350 1.262747 1.227138 1.191771 1.158826 1.128156 1.099337 1.072050 1.046932 1.023905 1.003005 0.984555 0.968466 0.955095 0.944956 0.938902 0.936474 0.938015 0.944540 0.955230 0.969071 0.986684 1.008947 1.035460 1.065906 1.101135 1.141991 1.189009 1.242368 1.301987 1.368295 1.441250 1.521513 1.610370 1.706157 1.807401 1.912997 2.025221 2.143857 2.264364 2.385931 2.508108 2.630398 2.751129 2.868716 2.983159 3.078763 3.161420 3.226233 3.252354 3.242482 3.201104 3.129660 3.044455 2.955406 2.874191 2.800603 2.730943 2.671454 2.630064 

2.005763 2.038902 2.070309 2.093808 2.106361 2.106880 2.098760 2.084367 2.062132 2.031534 1.991726 1.942605 1.887975 1.828942 1.766909 1.702922 1.641174 1.580851 1.522611 1.466180 1.411768 1.359939 1.310375 1.263536 1.219577 1.179064 1.141910 1.107798 1.076806 1.048370 1.022148 0.997408 0.974251 0.952964 0.934251 0.918283 0.905271 0.894374 0.885903 0.881233 0.881002 0.884677 0.892919 0.906156 0.924205 0.946802 0.974388 1.007649 1.046531 1.091021 1.141961 1.198863 1.263452 1.336319 1.418546 1.509262 1.606727 1.711091 1.820633 1.936388 2.057297 2.183115 2.314688 2.446710 2.573167 2.691418 2.804841 2.908109 2.995407 3.056332 3.093634 3.117104 3.119617 3.095545 3.048262 2.997463 2.949782 2.901783 2.852958 2.810414 2.758249 2.696288 

2.514019 2.443738 2.381661 2.331131 2.291613 2.262730 2.242436 2.230868 2.223372 2.214916 2.201797 2.183140 2.156580 2.120809 2.076351 2.024909 1.968989 1.908923 1.847317 1.784303 1.721496 1.659556 1.599522 1.541502 1.485393 1.431705 1.380637 1.332447 1.286771 1.244246 1.205089 1.169707 1.138509 1.112217 1.090052 1.072930 1.060030 1.050756 1.044760 1.042924 1.045483 1.052145 1.063017 1.078158 1.098261 1.122164 1.150658 1.184380 1.223454 1.268359 1.318956 1.374165 1.434883 1.504628 1.584565 1.672289 1.767135 1.867289 1.969863 2.077608 2.190470 2.305888 2.421277 2.531806 2.636828 2.735482 2.834687 2.938878 3.044470 3.148116 3.239459 3.307557 3.332196 3.310798 3.252588 3.162176 3.053202 2.943196 2.839198 2.757700 2.698786 2.647053 

2.058907 2.045500 2.027889 2.010103 1.990978 1.971139 1.951167 1.930313 1.907101 1.881115 1.851221 1.819209 1.784722 1.749901 1.715015 1.677100 1.637439 1.595904 1.553490 1.510015 1.465581 1.421065 1.377167 1.333953 1.291027 1.249286 1.208983 1.170012 1.132728 1.098091 1.066824 1.039413 1.016213 0.997095 0.982184 0.971009 0.963004 0.958409 0.956358 0.957046 0.959562 0.964326 0.972385 0.984118 0.999965 1.020393 1.045609 1.075208 1.110525 1.152778 1.203667 1.263753 1.333099 1.413652 1.506093 1.608896 1.720351 1.841584 1.972729 2.112330 2.255389 2.400174 2.539174 2.671575 2.801362 2.924992 3.046965 3.168478 3.290169 3.395272 3.469401 3.504489 3.490300 3.436697 3.357897 3.263349 3.160926 3.063224 2.962904 2.865871 2.785520 2.711253 

2.104260 2.085273 2.069819 2.056161 2.045035 2.033994 2.025813 2.017734 2.008713 1.998622 1.989201 1.979913 1.967875 1.953502 1.936222 1.914096 1.885642 1.848475 1.803712 1.752969 1.695476 1.634892 1.573540 1.513012 1.453600 1.396992 1.343474 1.293880 1.248459 1.206550 1.169364 1.136897 1.110497 1.090380 1.074916 1.063222 1.055358 1.051582 1.051241 1.054648 1.061559 1.072272 1.086689 1.105059 1.126995 1.153268 1.184241 1.220660 1.263470 1.312932 1.370098 1.435252 1.508950 1.591848 1.682404 1.781622 1.887303 1.999863 2.115510 2.230417 2.338875 2.436967 2.525551 2.603140 2.672283 2.738964 2.802123 2.864034 2.919436 2.972822 3.023678 3.057740 3.061835 3.031690 2.983954 2.917726 2.842628 2.761769 2.674999 2.592401 2.526874 2.488643 

2.789931 2.753499 2.710153 2.662834 2.605048 2.535016 2.462668 2.389279 2.309504 2.226486 2.146324 2.071898 2.003816 1.943168 1.889660 1.840284 1.792387 1.744760 1.696661 1.647290 1.596011 1.544652 1.493223 1.442280 1.390878 1.340521 1.291989 1.245413 1.201666 1.161584 1.125550 1.092977 1.064302 1.038952 1.017217 0.998642 0.983144 0.971281 0.962180 0.955947 0.953523 0.955125 0.960471 0.969222 0.981961 0.999152 1.020385 1.046643 1.079401 1.119809 1.168418 1.224422 1.289061 1.363600 1.448998 1.546798 1.654690 1.771017 1.894179 2.019498 2.142648 2.259413 2.364894 2.456789 2.535551 2.603899 2.662076 2.713936 2.758975 2.808072 2.863865 2.912590 2.949190 2.972965 2.974063 2.953970 2.919405 2.870394 2.811855 2.747123 2.664368 2.570545 

2.137498 2.089626 2.040398 1.993423 1.950462 1.909109 1.872499 1.839461 1.810937 1.785483 1.761786 1.738805 1.716839 1.696135 1.675073 1.650113 1.621574 1.589702 1.555338 1.517057 1.476316 1.434042 1.390542 1.346524 1.302927 1.260418 1.219702 1.181006 1.144392 1.109667 1.076885 1.046502 1.019071 0.994488 0.972136 0.951794 0.934223 0.920563 0.910535 0.904404 0.902795 0.905566 0.912318 0.923097 0.938841 0.959247 0.983757 1.012917 1.047790 1.087284 1.131145 1.180966 1.236645 1.299936 1.371512 1.452507 1.544145 1.646774 1.759485 1.882275 2.016465 2.156616 2.299251 2.440350 2.583001 2.722747 2.843215 2.941061 3.016249 3.071383 3.111546 3.139258 3.152705 3.144589 3.110119 3.064339 3.014550 2.961373 2.916155 2.897191 2.895447 2.891867 

1.564226 1.590588 1.618101 1.644244 1.667777 1.688860 1.707266 1.723250 1.735051 1.742594 1.745587 1.745373 1.741691 1.732643 1.720675 1.703878 1.682207 1.655419 1.624009 1.587812 1.548046 1.505629 1.461381 1.416021 1.371385 1.327826 1.285167 1.243938 1.204970 1.168938 1.135890 1.105944 1.079583 1.056472 1.036248 1.019812 1.007115 0.997684 0.991548 0.989258 0.990977 0.997103 1.007894 1.023589 1.044121 1.068959 1.098525 1.133314 1.173055 1.217279 1.266237 1.320286 1.380432 1.447916 1.521425 1.600593 1.686034 1.774852 1.866646 1.960906 2.055965 2.144414 2.220982 2.288830 2.350242 2.406867 2.464121 2.524933 2.588039 2.658820 2.733674 2.797678 2.842342 2.861772 2.850410 2.813498 2.755656 2.687595 2.626030 2.580242 2.544027 2.514930 

2.095261 2.069992 2.040404 2.009675 1.980390 1.953942 1.931718 1.912467 1.895835 1.881487 1.868122 1.854123 1.838092 1.821281 1.803789 1.784766 1.763479 1.738056 1.708446 1.676011 1.641055 1.604886 1.567215 1.528136 1.486783 1.442567 1.397001 1.350400 1.304619 1.260457 1.218035 1.177997 1.141605 1.109357 1.081395 1.057711 1.038781 1.024537 1.013947 1.007028 1.003380 1.002881 1.005849 1.011579 1.020950 1.034366 1.051833 1.073835 1.101770 1.136594 1.179754 1.231222 1.291945 1.363018 1.445012 1.538011 1.642256 1.759475 1.888427 2.029877 2.186448 2.357250 2.539256 2.730452 2.926271 3.135196 3.353733 3.568061 3.760644 3.926105 4.040155 4.085594 4.059800 3.963181 3.817191 3.652986 3.481135 3.301424 3.128597 2.975060 2.848390 2.752667 

1.506597 1.539233 1.570011 1.599243 1.626391 1.649891 1.668456 1.682356 1.693203 1.701967 1.707800 1.711785 1.712382 1.709918 1.701571 1.685232 1.662573 1.633707 1.601017 1.563087 1.519780 1.474767 1.429526 1.383689 1.337590 1.291448 1.245898 1.203067 1.163839 1.128046 1.095502 1.066596 1.040839 1.018959 1.000892 0.986524 0.975326 0.967363 0.962253 0.960491 0.962214 0.967774 0.978228 0.994795 1.016329 1.042433 1.073329 1.109333 1.151597 1.201313 1.258148 1.321350 1.389848 1.462049 1.536922 1.614458 1.691740 1.768708 1.844864 1.923363 2.002856 2.084732 2.167863 2.246892 2.319212 2.384193 2.440331 2.487027 2.531716 2.584045 2.634337 2.667296 2.677686 2.671948 2.654088 2.630187 2.602086 2.573606 2.549330 2.529799 2.515990 2.514443 

1.716475 1.719528 1.716203 1.710863 1.704053 1.695242 1.683908 1.671462 1.658683 1.645023 1.628835 1.612486 1.594646 1.573957 1.551340 1.527877 1.503109 1.476974 1.449665 1.419885 1.386881 1.352828 1.318530 1.284087 1.249786 1.216805 1.184016 1.151419 1.120280 1.091838 1.066247 1.043278 1.023585 1.007113 0.993474 0.982377 0.973572 0.966909 0.962756 0.961981 0.964614 0.970575 0.979661 0.992002 1.008383 1.028412 1.052962 1.083133 1.119449 1.161909 1.211128 1.267451 1.331473 1.405015 1.487727 1.579366 1.677661 1.784999 1.899083 2.018241 2.140904 2.266779 2.393244 2.515922 2.632867 2.741271 2.839405 2.926107 2.990166 3.039744 3.068078 3.074469 3.060181 3.029460 2.983784 2.921363 2.852363 2.780772 2.719907 2.679215 2.669378 2.681695 

1.422725 1.457139 1.490474 1.521799 1.550871 1.579079 1.607419 1.633756 1.655003 1.669495 1.678865 1.682258 1.678485 1.671551 1.661328 1.646382 1.626270 1.599085 1.566942 1.530180 1.488790 1.444447 1.397065 1.348701 1.300954 1.255349 1.212202 1.171487 1.134022 1.099930 1.070135 1.043716 1.020243 1.000975 0.985620 0.973389 0.964454 0.958677 0.954562 0.952786 0.953933 0.958126 0.965485 0.976841 0.992618 1.012555 1.037709 1.068393 1.104446 1.146866 1.194693 1.249088 1.310706 1.379895 1.457012 1.544083 1.642788 1.754639 1.878842 2.015475 2.166322 2.323824 2.476708 2.624430 2.759733 2.879674 2.981895 3.073768 3.153145 3.228998 3.287939 3.316254 3.300726 3.244991 3.155339 3.051042 2.940744 2.830016 2.737857 2.668903 2.605487 2.552014 

2.700198 2.628055 2.562699 2.500237 2.437743 2.375258 2.312735 2.253500 2.195881 2.145388 2.099204 2.053468 2.006292 1.960309 1.915853 1.870388 1.823046 1.771849 1.718525 1.663237 1.607760 1.552505 1.496620 1.440445 1.385511 1.332251 1.278903 1.227966 1.180038 1.135774 1.095375 1.059028 1.027397 0.999477 0.975027 0.953910 0.935733 0.920594 0.908204 0.898811 0.893272 0.891740 0.894631 0.902146 0.913740 0.930094 0.952586 0.981751 1.018239 1.062942 1.116864 1.179727 1.251052 1.331199 1.420790 1.520553 1.629287 1.749110 1.878836 2.014643 2.154636 2.296544 2.432247 2.555563 2.662223 2.751479 2.827477 2.894401 2.948299 3.002123 3.053541 3.092354 3.110974 3.101545 3.050305 2.970431 2.882203 2.803094 2.733674 2.671369 2.605314 2.536909 

2.558171 2.527712 2.498741 2.474407 2.451735 2.423884 2.394565 2.364117 2.333676 2.306301 2.282444 2.258027 2.229419 2.195214 2.157418 2.113802 2.064794 2.010826 1.952040 1.889049 1.821040 1.750153 1.677734 1.602849 1.527208 1.454626 1.387079 1.325521 1.268290 1.216160 1.169553 1.128195 1.092421 1.062091 1.037189 1.017779 1.003721 0.995020 0.989953 0.988214 0.990616 0.997535 1.008386 1.023259 1.042987 1.067947 1.099315 1.137463 1.182555 1.234843 1.295145 1.363638 1.440807 1.529084 1.630405 1.745802 1.874063 2.016145 2.173564 2.344712 2.519047 2.689942 2.850890 2.998651 3.128066 3.239329 3.333145 3.413944 3.476970 3.528576 3.564832 3.574594 3.544086 3.467947 3.359851 3.236786 3.110242 2.991013 2.883166 2.797884 2.738955 2.692337 

1.407395 1.460215 1.515319 1.571267 1.627576 1.684593 1.739928 1.794741 1.846898 1.890829 1.927520 1.955452 1.972101 1.980150 1.978578 1.967013 1.945836 1.914191 1.872869 1.823668 1.768921 1.711298 1.652952 1.596117 1.541492 1.488957 1.437287 1.386675 1.337782 1.290582 1.244898 1.201553 1.162670 1.128643 1.100300 1.076851 1.057634 1.043331 1.034112 1.029922 1.031298 1.039124 1.052611 1.071073 1.094111 1.121288 1.152725 1.188831 1.229912 1.276620 1.330274 1.390823 1.458287 1.533967 1.618889 1.713535 1.818775 1.934084 2.058160 2.187931 2.321447 2.456689 2.592442 2.727070 2.860232 2.994317 3.125122 3.250172 3.362837 3.450940 3.508959 3.529734 3.511242 3.451556 3.357263 3.250280 3.147891 3.038783 2.928018 2.822369 2.721432 2.630526 

3.173398 3.071852 2.973783 2.875959 2.775532 2.670192 2.573042 2.486678 2.414064 2.351323 2.294634 2.241903 2.190213 2.138436 2.084593 2.027372 1.966122 1.902261 1.838217 1.775328 1.713741 1.652758 1.592181 1.533115 1.476120 1.421622 1.369445 1.319810 1.271496 1.225165 1.181149 1.140200 1.103042 1.069791 1.039631 1.012763 0.990076 0.972720 0.960360 0.952909 0.949768 0.951309 0.957586 0.969709 0.987525 1.010219 1.038288 1.072057 1.111762 1.158071 1.211735 1.273787 1.345783 1.429185 1.523564 1.628958 1.744719 1.872514 2.012074 2.162810 2.321544 2.486494 2.653303 2.812376 2.967254 3.114765 3.251478 3.375681 3.474487 3.550056 3.598408 3.611539 3.594374 3.537256 3.449387 3.341388 3.228160 3.112243 2.998175 2.895293 2.807274 2.741901 

2.190304 2.173271 2.154978 2.135465 2.116572 2.096815 2.076112 2.053568 2.026269 1.995308 1.963327 1.928823 1.893137 1.857121 1.819787 1.782677 1.744699 1.706058 1.666631 1.626193 1.584765 1.542781 1.500894 1.458509 1.415540 1.372497 1.328523 1.284872 1.242273 1.200666 1.161457 1.125484 1.093110 1.064630 1.040174 1.020252 1.005756 0.996160 0.990597 0.988232 0.989869 0.996148 1.006922 1.021336 1.039476 1.060698 1.085470 1.113834 1.145573 1.181102 1.221434 1.267334 1.319733 1.379078 1.444747 1.515793 1.590189 1.669331 1.754802 1.844718 1.937779 2.038121 2.143716 2.256331 2.376163 2.506476 2.646261 2.789718 2.926528 3.054703 3.172271 3.266454 3.323541 3.336128 3.298678 3.230710 3.152100 3.068427 2.988841 2.915779 2.848497 2.812758 

2.087965 2.056384 2.025584 1.997312 1.971684 1.943824 1.915040 1.890603 1.869440 1.847295 1.820713 1.790594 1.761611 1.736109 1.712942 1.690761 1.667649 1.642418 1.615605 1.586918 1.555124 1.521373 1.485273 1.447075 1.407611 1.367081 1.325276 1.281345 1.236943 1.195160 1.156694 1.122280 1.091413 1.064422 1.041946 1.024459 1.011994 1.003848 0.999312 0.998220 1.000960 1.007273 1.017262 1.030529 1.047506 1.068330 1.094127 1.125659 1.162578 1.204950 1.254268 1.309821 1.371126 1.438768 1.517253 1.606404 1.704354 1.810607 1.925640 2.049797 2.181637 2.318940 2.458474 2.596308 2.730350 2.854353 2.971337 3.083071 3.181182 3.272525 3.344451 3.398141 3.410017 3.373637 3.298025 3.192839 3.071848 2.943458 2.813868 2.702480 2.611767 2.539307 

2.088552 2.058819 2.030699 2.002540 1.975069 1.947532 1.918911 1.891907 1.861601 1.830692 1.800070 1.770508 1.741958 1.713919 1.683436 1.650317 1.616722 1.582551 1.547404 1.508607 1.466844 1.422530 1.375711 1.327849 1.278827 1.229976 1.181154 1.134840 1.091725 1.051993 1.016127 0.984373 0.957609 0.936079 0.918970 0.905840 0.896385 0.890699 0.888544 0.890198 0.895855 0.905183 0.917959 0.934162 0.953479 0.975407 1.000669 1.030618 1.064462 1.102181 1.144991 1.193994 1.249510 1.312206 1.382193 1.460985 1.547723 1.643312 1.748301 1.864654 1.990803 2.125990 2.262891 2.394814 2.525329 2.653269 2.774412 2.882637 2.973269 3.053889 3.119942 3.162152 3.180217 3.171316 3.137568 3.079615 3.003851 2.923633 2.852351 2.800810 2.766516 2.740625 

2.320183 2.352203 2.382169 2.408937 2.435311 2.457239 2.477649 2.497002 2.511581 2.512242 2.499403 2.475554 2.437006 2.383553 2.323943 2.259293 2.188598 2.113055 2.034578 1.955687 1.876934 1.799476 1.723930 1.651366 1.582830 1.519081 1.458183 1.400937 1.346615 1.295100 1.247161 1.203673 1.164848 1.130814 1.101497 1.076350 1.055548 1.039103 1.026590 1.017839 1.013273 1.013171 1.017578 1.027028 1.041914 1.062488 1.088643 1.119656 1.155399 1.197341 1.246973 1.305293 1.372463 1.450224 1.539788 1.640037 1.751707 1.878087 2.021067 2.178914 2.349777 2.530467 2.717878 2.900682 3.067650 3.211998 3.321657 3.395716 3.427265 3.432031 3.430421 3.416020 3.381942 3.323481 3.230164 3.115420 2.996097 2.883989 2.783128 2.705181 2.664218 2.664875 

1.508462 1.509391 1.510501 1.513038 1.515204 1.513709 1.509874 1.504571 1.499059 1.491439 1.481887 1.471321 1.460686 1.449967 1.437869 1.422044 1.401092 1.374260 1.343564 1.308843 1.272197 1.234672 1.196153 1.157514 1.120552 1.084557 1.049601 1.016257 0.984989 0.955155 0.927818 0.903785 0.883486 0.866835 0.854014 0.844646 0.838834 0.837025 0.839690 0.846316 0.856773 0.871281 0.889748 0.912375 0.939659 0.972584 1.010356 1.053299 1.102013 1.156302 1.217490 1.286815 1.363712 1.450274 1.549186 1.658024 1.773830 1.897275 2.029347 2.172215 2.325708 2.486719 2.650449 2.808209 2.957624 3.097398 3.226195 3.336375 3.420870 3.478551 3.518635 3.534389 3.510975 3.451518 3.364117 3.258099 3.144304 3.032923 2.929713 2.836729 2.747425 2.658106 

1.746170 1.713145 1.679011 1.648199 1.620244 1.594893 1.570123 1.546754 1.522468 1.499906 1.478537 1.458305 1.439624 1.420802 1.401532 1.381110 1.360091 1.336724 1.311877 1.285336 1.256569 1.226555 1.195534 1.163916 1.133493 1.105137 1.078924 1.054981 1.033272 1.013827 0.996308 0.980085 0.965508 0.953533 0.944404 0.938510 0.935169 0.933652 0.934581 0.938886 0.947317 0.959203 0.973860 0.991548 1.012296 1.035752 1.062558 1.093149 1.127715 1.166251 1.209717 1.259928 1.317980 1.384616 1.459944 1.543445 1.634016 1.731032 1.835123 1.946003 2.061200 2.182974 2.312818 2.444575 2.574946 2.704220 2.834816 2.967155 3.092629 3.204828 3.293025 3.334915 3.330575 3.291403 3.222641 3.129323 3.024003 2.920559 2.823251 2.742113 2.679335 2.627612 

2.153833 2.126741 2.100592 2.078105 2.061535 2.048580 2.039237 2.032135 2.025416 2.016394 2.004140 1.986803 1.961959 1.932798 1.898152 1.858454 1.812397 1.760745 1.705488 1.647683 1.589310 1.531260 1.473570 1.417354 1.363623 1.313437 1.264962 1.218895 1.174858 1.132843 1.094215 1.061387 1.035040 1.014317 0.998332 0.986823 0.979711 0.976998 0.977285 0.979774 0.984419 0.991786 1.001876 1.015362 1.032744 1.054038 1.079470 1.110186 1.147490 1.190813 1.241582 1.300079 1.366565 1.441534 1.526774 1.623734 1.730263 1.847716 1.977242 2.122781 2.281483 2.451868 2.624227 2.786621 2.929849 3.055633 3.167995 3.276625 3.382780 3.496540 3.596743 3.670088 3.692556 3.674878 3.619032 3.528885 3.411184 3.278219 3.149590 3.036299 2.927054 2.829211 

3.093676 3.066532 3.032052 2.981690 2.925908 2.864030 2.804090 2.745658 2.683246 2.615964 2.547993 2.479353 2.407699 2.331904 2.253177 2.172573 2.092683 2.015126 1.940934 1.868963 1.800636 1.734278 1.671128 1.610648 1.552080 1.495850 1.441517 1.389712 1.341530 1.295931 1.252583 1.211696 1.173554 1.139161 1.108256 1.081101 1.059182 1.042654 1.030860 1.024182 1.022671 1.026252 1.034489 1.047898 1.065888 1.089046 1.117925 1.152350 1.193206 1.240839 1.295868 1.359745 1.432384 1.515563 1.609320 1.715903 1.834553 1.966450 2.110890 2.267748 2.438960 2.621315 2.809636 2.993702 3.173079 3.336008 3.472737 3.589463 3.669851 3.713302 3.718348 3.682845 3.599236 3.482969 3.351579 3.220654 3.097451 2.980639 2.880700 2.809666 2.762866 2.718557 

1.596030 1.612871 1.627910 1.641731 1.651193 1.657371 1.660228 1.662170 1.662326 1.660346 1.655551 1.646536 1.632548 1.612503 1.590698 1.565695 1.537230 1.505052 1.470795 1.434807 1.397297 1.359118 1.320324 1.282329 1.244729 1.208189 1.172677 1.138966 1.107040 1.077676 1.051153 1.027472 1.006916 0.989515 0.975248 0.964348 0.956966 0.952864 0.951949 0.954396 0.959686 0.968208 0.980880 0.997719 1.018467 1.042894 1.071371 1.105199 1.144391 1.188570 1.238573 1.295613 1.361651 1.437030 1.521968 1.615604 1.717303 1.825613 1.939373 2.058378 2.184870 2.315865 2.449184 2.579822 2.705299 2.832652 2.964787 3.102715 3.236473 3.366545 3.484120 3.570555 3.609240 3.601702 3.543320 3.441378 3.316129 3.184199 3.056020 2.943623 2.850035 2.784815 

1.441915 1.497940 1.554742 1.611298 1.665943 1.716964 1.761446 1.800659 1.833865 1.862554 1.884772 1.900833 1.909556 1.910090 1.905579 1.895623 1.879657 1.856648 1.826922 1.791110 1.750602 1.706532 1.658553 1.606197 1.552194 1.497893 1.443971 1.392646 1.344463 1.300393 1.259484 1.221450 1.187075 1.156780 1.130570 1.108809 1.091720 1.078941 1.069731 1.063534 1.061042 1.062672 1.068097 1.077081 1.090438 1.106695 1.126295 1.150228 1.177988 1.210291 1.247947 1.291217 1.340322 1.398005 1.465209 1.543116 1.630100 1.726115 1.829904 1.941931 2.065469 2.195328 2.327495 2.467601 2.615014 2.765004 2.903289 3.028438 3.136579 3.221480 3.274976 3.298031 3.287694 3.241694 3.162619 3.066125 2.953183 2.832369 2.714993 2.606836 2.522721 2.476697 

2.861227 2.825737 2.793022 2.753710 2.704746 2.653534 2.599836 2.544389 2.484755 2.421251 2.356750 2.286831 2.207609 2.128692 2.049900 1.969803 1.890885 1.812860 1.736224 1.659998 1.586037 1.515262 1.446644 1.380365 1.317869 1.259262 1.204902 1.155154 1.109828 1.069887 1.034873 1.004428 0.978797 0.957607 0.940272 0.927037 0.917393 0.910891 0.907183 0.906956 0.910336 0.917832 0.929321 0.944681 0.964749 0.990098 1.020996 1.058611 1.102235 1.151751 1.207406 1.269575 1.338695 1.414915 1.497884 1.586211 1.678226 1.775695 1.879543 1.989255 2.102295 2.214318 2.321505 2.422493 2.514272 2.598976 2.678448 2.754771 2.819851 2.885345 2.945982 2.993797 3.023115 3.019663 2.979218 2.911249 2.830901 2.754655 2.695754 2.655575 2.627751 2.608580 

2.192892 2.198848 2.197307 2.189809 2.173207 2.152346 2.132025 2.111525 2.088466 2.062318 2.035099 2.010599 1.988674 1.967491 1.946712 1.922659 1.895173 1.864406 1.829174 1.788196 1.744200 1.697853 1.648069 1.595854 1.541967 1.485914 1.429251 1.372817 1.317727 1.264989 1.215808 1.170665 1.130018 1.094916 1.065409 1.042170 1.024328 1.011320 1.002355 0.997541 0.996982 1.001012 1.009242 1.021858 1.039789 1.061503 1.086666 1.115863 1.149899 1.188357 1.232242 1.281390 1.335137 1.395032 1.461882 1.535433 1.614663 1.700343 1.791248 1.885749 1.986086 2.091574 2.195752 2.292226 2.378814 2.464460 2.555186 2.656774 2.758738 2.861255 2.964547 3.051951 3.099153 3.095758 3.059783 2.999211 2.921800 2.836615 2.754131 2.684516 2.644202 2.637231 

3.060465 2.994918 2.918712 2.842083 2.760882 2.681445 2.604624 2.527976 2.450457 2.374908 2.301566 2.228802 2.157326 2.086875 2.017613 1.947630 1.878863 1.813150 1.751419 1.691290 1.632660 1.576058 1.521396 1.467973 1.415757 1.365655 1.317727 1.272800 1.230490 1.191000 1.155085 1.123154 1.096046 1.074005 1.056689 1.042894 1.032083 1.024446 1.019536 1.017418 1.018132 1.022556 1.031259 1.043803 1.060238 1.080379 1.105670 1.136795 1.173559 1.216508 1.265554 1.320668 1.380838 1.445705 1.515042 1.589282 1.667638 1.749518 1.837035 1.930353 2.032643 2.143628 2.262347 2.378409 2.490763 2.606348 2.725271 2.856629 2.996913 3.135421 3.254115 3.334510 3.354561 3.321915 3.251725 3.157969 3.058505 2.959980 2.864885 2.782887 2.712715 2.653916 

1.689870 1.695829 1.697450 1.695949 1.692964 1.688790 1.683907 1.678570 1.672842 1.665114 1.654174 1.640238 1.622552 1.602938 1.582452 1.560142 1.535136 1.507214 1.476262 1.442993 1.405898 1.366878 1.327302 1.288213 1.248849 1.209915 1.171913 1.135099 1.100700 1.069665 1.042696 1.019704 1.001335 0.987430 0.977105 0.970220 0.966080 0.964380 0.965150 0.967949 0.973427 0.983312 0.997267 1.014225 1.034769 1.059771 1.090476 1.127004 1.169945 1.221098 1.280289 1.345253 1.415331 1.491067 1.572538 1.659529 1.752307 1.850984 1.953092 2.057517 2.162961 2.269171 2.374705 2.478427 2.579416 2.680194 2.782042 2.882648 2.982408 3.076670 3.157118 3.206664 3.225791 3.202748 3.129528 3.027397 2.917571 2.811180 2.719700 2.647951 2.600787 2.584798 

2.102052 2.119550 2.133216 2.141470 2.142264 2.134930 2.118906 2.094688 2.062056 2.023763 1.981765 1.937046 1.893383 1.851097 1.810831 1.771250 1.730455 1.687000 1.642686 1.596683 1.549625 1.501316 1.451758 1.402658 1.354782 1.308087 1.263160 1.219871 1.178629 1.140970 1.106777 1.076346 1.051236 1.031526 1.017173 1.007168 1.001569 1.000782 1.002774 1.007244 1.015393 1.027709 1.043379 1.062898 1.087311 1.116555 1.150418 1.189674 1.235534 1.289227 1.352209 1.424344 1.506732 1.602678 1.711471 1.833294 1.966389 2.111450 2.265103 2.426435 2.597288 2.771954 2.940121 3.091571 3.226724 3.345612 3.442171 3.523835 3.593987 3.665575 3.717090 3.743325 3.750646 3.723180 3.649302 3.544144 3.410146 3.254005 3.091295 2.947449 2.834266 2.746584 

1.937784 1.919765 1.898318 1.871213 1.839073 1.804996 1.766334 1.728083 1.688571 1.650121 1.615656 1.583347 1.552709 1.524689 1.499932 1.477687 1.456628 1.435863 1.415106 1.393351 1.371193 1.347856 1.323550 1.299042 1.274597 1.249717 1.224633 1.199918 1.174506 1.148496 1.122266 1.096896 1.072574 1.049380 1.027452 1.006495 0.986822 0.968969 0.952544 0.938452 0.928202 0.921798 0.919255 0.920734 0.926189 0.935954 0.951386 0.972399 0.999238 1.032306 1.072729 1.120990 1.176655 1.240763 1.314985 1.398318 1.488229 1.583849 1.680434 1.776275 1.870443 1.959934 2.043676 2.125044 2.205941 2.290217 2.380843 2.486271 2.608800 2.751014 2.903541 3.042344 3.143872 3.196390 3.200383 3.175610 3.127892 3.068055 2.997383 2.933375 2.877806 2.816417 

1.894073 1.820603 1.758455 1.707353 1.665227 1.629809 1.600821 1.577319 1.556635 1.538115 1.521976 1.507318 1.492266 1.475939 1.457164 1.436804 1.415465 1.392971 1.369343 1.343460 1.314448 1.283187 1.249811 1.215493 1.180835 1.145973 1.110946 1.077133 1.045206 1.015324 0.988860 0.967335 0.950393 0.937260 0.927577 0.920279 0.914808 0.911275 0.909098 0.909306 0.913200 0.920654 0.931651 0.946807 0.966853 0.991350 1.020262 1.053959 1.092091 1.133902 1.180153 1.231066 1.288769 1.355059 1.431393 1.518438 1.614490 1.717737 1.826454 1.939121 2.057657 2.179525 2.298693 2.406183 2.501105 2.586824 2.666281 2.749279 2.835656 2.925803 3.014280 3.089962 3.143731 3.162414 3.139854 3.096775 3.044201 2.987547 2.936325 2.893183 2.844379 2.792131 

2.821636 2.793700 2.749060 2.683160 2.596498 2.500097 2.409720 2.328836 2.255277 2.187084 2.125107 2.069366 2.016230 1.965924 1.916496 1.865208 1.812530 1.758875 1.703920 1.646737 1.587079 1.526271 1.466719 1.409527 1.355416 1.304875 1.256939 1.211836 1.170305 1.133010 1.099593 1.068937 1.041947 1.018980 0.999250 0.981720 0.967272 0.956825 0.951143 0.950208 0.954024 0.962233 0.974195 0.989064 1.006801 1.028255 1.055631 1.089437 1.129923 1.177635 1.233145 1.296210 1.367118 1.446287 1.532556 1.625797 1.725457 1.828313 1.932198 2.036899 2.144037 2.249699 2.353967 2.456516 2.553159 2.644026 2.735971 2.835732 2.934392 3.025974 3.088812 3.126853 3.123599 3.079681 3.006315 2.915458 2.831412 2.759312 2.694733 2.643563 2.615778 2.604692 

1.273888 1.310763 1.346717 1.380881 1.412761 1.441669 1.465008 1.484147 1.500026 1.511087 1.517428 1.519782 1.519154 1.514684 1.505745 1.492485 1.475319 1.453921 1.429063 1.400075 1.367224 1.331852 1.294497 1.257068 1.221087 1.186861 1.154526 1.123745 1.095123 1.069421 1.046280 1.025518 1.008538 0.995539 0.985331 0.977562 0.973199 0.972869 0.976606 0.984218 0.995399 1.009234 1.024607 1.042380 1.063801 1.088910 1.118108 1.150665 1.186792 1.226816 1.271776 1.321212 1.375127 1.433407 1.496783 1.565769 1.639709 1.718622 1.799523 1.882327 1.970257 2.067298 2.169453 2.272617 2.373662 2.469717 2.561276 2.642112 2.720678 2.809605 2.896349 2.962032 2.993414 2.983160 2.937269 2.872951 2.799882 2.728474 2.670880 2.633958 2.613349 2.599540 

1.281618 1.314920 1.345994 1.375118 1.401107 1.424996 1.447605 1.468537 1.486743 1.502029 1.513193 1.520102 1.524313 1.524227 1.521464 1.514484 1.503552 1.488645 1.470725 1.448918 1.423000 1.393286 1.361020 1.327444 1.292068 1.256492 1.221825 1.188759 1.157803 1.129931 1.105066 1.082465 1.063823 1.048880 1.036320 1.025672 1.017420 1.011463 1.008123 1.007865 1.011362 1.018428 1.028813 1.042687 1.059546 1.079212 1.104142 1.135108 1.173075 1.218298 1.272101 1.334461 1.405452 1.485074 1.572786 1.666289 1.763374 1.861342 1.956002 2.045475 2.133659 2.219621 2.296513 2.364499 2.421976 2.477144 2.541334 2.614483 2.683694 2.753015 2.821378 2.878967 2.921785 2.934281 2.918137 2.878523 2.825824 2.773007 2.734368 2.711447 2.699438 2.665032 

1.580511 1.599836 1.612944 1.622943 1.629049 1.627140 1.623649 1.619912 1.613119 1.604919 1.596446 1.588052 1.578202 1.565808 1.550811 1.534157 1.515566 1.493660 1.466089 1.433215 1.395001 1.353323 1.309289 1.264435 1.220095 1.177542 1.137064 1.098417 1.061870 1.028456 0.998078 0.971451 0.948946 0.929829 0.914801 0.903149 0.894944 0.890322 0.889148 0.891402 0.897626 0.908092 0.923174 0.943380 0.968321 0.997857 1.032961 1.074132 1.121415 1.175818 1.237766 1.307575 1.385855 1.473869 1.572672 1.682591 1.803800 1.936322 2.075335 2.219483 2.366440 2.511195 2.658120 2.808978 2.957444 3.095903 3.222876 3.337110 3.439608 3.532230 3.608666 3.662902 3.676364 3.633351 3.536103 3.404105 3.260650 3.122386 2.990302 2.867882 2.757005 2.672651 

1.395442 1.412261 1.431265 1.452473 1.475605 1.498286 1.519222 1.537069 1.552621 1.564525 1.571012 1.571765 1.567221 1.558895 1.546883 1.531282 1.512366 1.490974 1.465949 1.436965 1.404622 1.368823 1.329000 1.286934 1.244926 1.204271 1.163957 1.125282 1.088222 1.052474 1.019114 0.989229 0.963327 0.941254 0.922348 0.906224 0.893476 0.884456 0.878943 0.877957 0.881615 0.889430 0.901533 0.917780 0.938478 0.964330 0.996573 1.034375 1.077954 1.127815 1.184913 1.250061 1.323969 1.406890 1.499713 1.603025 1.715328 1.838946 1.973907 2.118284 2.265442 2.408467 2.544401 2.668070 2.778242 2.879826 2.970500 3.046175 3.103354 3.153408 3.184382 3.187587 3.159641 3.109694 3.033772 2.955768 2.879347 2.803633 2.736533 2.687276 2.653327 2.641004 

1.736509 1.751435 1.764994 1.782133 1.800766 1.821360 1.841691 1.859365 1.874141 1.880797 1.878154 1.868551 1.847188 1.816775 1.780756 1.742358 1.702602 1.660684 1.616791 1.570937 1.523087 1.475241 1.427713 1.382286 1.340144 1.301346 1.264256 1.229805 1.197762 1.168432 1.141241 1.116301 1.092998 1.072215 1.054903 1.040615 1.029055 1.020926 1.015641 1.014101 1.017985 1.025562 1.036855 1.052007 1.070926 1.094136 1.122407 1.156258 1.195899 1.242444 1.296825 1.359241 1.431612 1.513951 1.606254 1.708626 1.821719 1.944310 2.072070 2.208130 2.347685 2.492049 2.633901 2.763026 2.876523 2.967994 3.042706 3.108931 3.161465 3.201476 3.235493 3.252838 3.242070 3.199111 3.134732 3.053365 2.970722 2.898153 2.836744 2.795557 2.767429 2.758005 

2.671914 2.579649 2.495918 2.412509 2.338437 2.275193 2.221914 2.175542 2.132398 2.090536 2.051505 2.015874 1.983785 1.952649 1.920191 1.883358 1.842286 1.797485 1.749454 1.697841 1.641707 1.582400 1.522561 1.464302 1.407858 1.353225 1.299964 1.248961 1.201443 1.157420 1.116968 1.080437 1.049486 1.023955 1.003196 0.987190 0.976205 0.971183 0.971242 0.974773 0.981638 0.991557 1.005128 1.021610 1.041499 1.064748 1.092360 1.125166 1.163969 1.208485 1.258430 1.314460 1.376750 1.447808 1.529297 1.620140 1.717643 1.819864 1.927462 2.040746 2.154688 2.265175 2.370083 2.466527 2.554537 2.634579 2.703267 2.774271 2.844586 2.916990 2.976498 3.016725 3.037915 3.038943 3.006602 2.944322 2.867702 2.784075 2.703806 2.645271 2.601483 2.569916 

1.980502 1.947517 1.923221 1.907900 1.896053 1.889056 1.886090 1.886536 1.889974 1.892834 1.895078 1.897223 1.897342 1.893628 1.885145 1.870989 1.851783 1.826202 1.792655 1.749872 1.700766 1.647133 1.590804 1.534075 1.478209 1.423538 1.370332 1.319813 1.272912 1.229893 1.192257 1.161071 1.135646 1.115195 1.100179 1.090047 1.084435 1.083663 1.086654 1.092857 1.102315 1.115828 1.133224 1.153246 1.174947 1.199344 1.227413 1.259819 1.297000 1.337922 1.382885 1.432032 1.486912 1.549483 1.618767 1.694424 1.778109 1.868371 1.961132 2.056140 2.151452 2.243171 2.327189 2.403467 2.482326 2.566115 2.651310 2.739584 2.828915 2.923483 3.017140 3.088247 3.113287 3.089306 3.033834 2.958982 2.882244 2.810196 2.745226 2.693461 2.650042 2.608408 

2.552925 2.457152 2.364952 2.275650 2.188847 2.106190 2.030139 1.961124 1.896284 1.835596 1.776683 1.719651 1.664119 1.611402 1.563121 1.516883 1.473308 1.432602 1.394096 1.357052 1.320896 1.284957 1.248615 1.211976 1.175239 1.137982 1.101116 1.065001 1.030115 0.996645 0.965549 0.936537 0.910542 0.889067 0.872415 0.860420 0.853173 0.850531 0.852663 0.858602 0.868144 0.882181 0.900747 0.924355 0.952269 0.984407 1.021131 1.062832 1.109680 1.161824 1.219708 1.283904 1.355091 1.433992 1.521727 1.620440 1.729377 1.847318 1.974581 2.109509 2.251234 2.393276 2.530813 2.661992 2.778343 2.881178 2.972149 3.057512 3.133606 3.206493 3.272887 3.331754 3.352678 3.323286 3.230579 3.104933 2.974554 2.849853 2.743709 2.664119 2.598149 2.537258 

3.109893 3.013958 2.910268 2.805766 2.702003 2.608815 2.529887 2.465041 2.409088 2.356758 2.302235 2.245944 2.188854 2.129676 2.065628 1.992974 1.917408 1.841129 1.765914 1.692118 1.619504 1.548188 1.478630 1.412169 1.349639 1.291163 1.236991 1.187958 1.143479 1.103692 1.067665 1.035979 1.009911 0.988727 0.972327 0.960204 0.951720 0.946960 0.946095 0.949604 0.957181 0.968855 0.985361 1.006599 1.031402 1.059753 1.092190 1.128760 1.169123 1.214575 1.267214 1.327327 1.394783 1.471395 1.556809 1.649792 1.748425 1.852602 1.961822 2.076410 2.196122 2.313333 2.418164 2.508554 2.585067 2.649039 2.700269 2.745279 2.789513 2.843216 2.894125 2.927325 2.936240 2.917774 2.873766 2.815692 2.748681 2.688817 2.644785 2.625732 2.632236 2.663864 

3.148191 3.065726 2.986123 2.906332 2.826076 2.743419 2.659119 2.579651 2.503740 2.423980 2.344251 2.268261 2.199607 2.137589 2.081211 2.027365 1.972371 1.915205 1.857061 1.797902 1.738138 1.678031 1.618278 1.560211 1.504127 1.450353 1.399606 1.352336 1.308696 1.268192 1.230727 1.196136 1.164649 1.135253 1.107138 1.081582 1.059199 1.040197 1.024322 1.013324 1.006720 1.004981 1.008419 1.016709 1.030329 1.049164 1.073590 1.104222 1.141611 1.185778 1.237575 1.297976 1.367117 1.446497 1.534653 1.630412 1.734407 1.848122 1.967523 2.091753 2.218538 2.341532 2.458910 2.572913 2.684595 2.796064 2.910573 3.027733 3.144312 3.260538 3.362364 3.422678 3.420887 3.359247 3.259638 3.151447 3.052606 2.959952 2.878421 2.816943 2.773169 2.742578 

1.606876 1.606882 1.603596 1.599981 1.596447 1.591052 1.585753 1.581334 1.577927 1.574812 1.570426 1.564077 1.554980 1.544721 1.534047 1.519949 1.502428 1.482851 1.460423 1.434589 1.405028 1.373146 1.339153 1.303943 1.268005 1.232490 1.198085 1.164936 1.132838 1.102405 1.074339 1.048773 1.026159 1.007153 0.991939 0.980313 0.971754 0.966338 0.964247 0.965226 0.968701 0.975185 0.985261 0.999095 1.017304 1.040209 1.068365 1.102421 1.141797 1.186888 1.239394 1.299663 1.367644 1.444112 1.528324 1.619554 1.715961 1.817717 1.922846 2.028819 2.135962 2.244277 2.351201 2.458688 2.569397 2.682574 2.786132 2.883038 2.958986 3.013198 3.048752 3.061331 3.050178 3.022841 2.979936 2.926677 2.869719 2.803936 2.732151 2.657278 2.579376 2.509141 

2.519032 2.473404 2.431517 2.396154 2.366751 2.341411 2.320976 2.305494 2.286749 2.260008 2.225807 2.187084 2.144670 2.098047 2.043879 1.982883 1.915204 1.842466 1.766053 1.687779 1.609655 1.533646 1.460723 1.392243 1.328615 1.270087 1.217128 1.169926 1.128208 1.092084 1.061683 1.037160 1.018166 1.004264 0.994241 0.988364 0.986216 0.988315 0.994341 1.004618 1.018758 1.036509 1.057391 1.081117 1.108356 1.138684 1.171592 1.208551 1.250859 1.299112 1.352281 1.409452 1.471531 1.539944 1.615333 1.697919 1.785467 1.874287 1.965507 2.057958 2.150171 2.235180 2.313887 2.386802 2.454609 2.518544 2.576654 2.640258 2.705767 2.781555 2.860508 2.928947 2.979738 3.004655 2.999331 2.958191 2.899446 2.842364 2.798150 2.772428 2.749660 2.728188 

2.576294 2.513297 2.448614 2.386169 2.320628 2.258450 2.202167 2.147110 2.093551 2.040613 1.988934 1.939251 1.893374 1.849919 1.807573 1.763342 1.716566 1.668934 1.620895 1.569996 1.517440 1.464046 1.410205 1.357481 1.307164 1.260373 1.217112 1.177568 1.141233 1.108389 1.079120 1.053030 1.030121 1.010025 0.993052 0.979420 0.969533 0.964306 0.962752 0.964085 0.967778 0.974494 0.984468 0.998131 1.015890 1.037540 1.062835 1.092196 1.126022 1.164785 1.208425 1.256433 1.308224 1.365161 1.428100 1.496427 1.570056 1.648954 1.730591 1.813752 1.898956 1.987643 2.077217 2.166706 2.250982 2.329765 2.404590 2.473812 2.536832 2.604135 2.671797 2.733156 2.777334 2.793449 2.775636 2.731773 2.681889 2.634337 2.595920 2.572381 2.560493 2.553199 
